# Supplementary material for: Comparative genomics reveals 104 candidate structured RNAs from bacteria, archaea, and their metagenomes
Source: Genome Biol. 2010 Mar 15;11(3):R31. doi: 10.1186/gb-2010-11-3-r31 (PMC2864571; doi:10.1186/gb-2010-11-3-r31)
Supplement: Additional file 4 — Raw text alignment files, including annotation. Raw alignments of RNAs, including annotations (for example, predicted transcription terminators, flanking sequences) in "Stockholm" text format. The alignment format and appropriate viewing programs are discussed on Wikipedia [113]. The Stockholm files can be retrieved from the .tar.gz archive file by using programs such as WinZip (Windows), StuffIt Expander (Mac), or tar/gzip (UNIX). [file gb-2010-11-3-r31-S4.GZ › sto/asd.sto]

# STOCKHOLM 1.0
#=GF ID asd
#=GF DE asd RNA
#=GF AU Weinberg Z
#=GF TP Gene; sRNA;
#=GF WK http://en.wikipedia.org/wiki/Asd_RNA_motif
#=GF DATABASES microbial 25 env 4
#=GF FancifyStockholm -mergeTandem -recycleGeneColors
#=GF FancifyStockholmGeneContext -leftCount 1 -rightOperonOrCount 1 -nameSet "gbs1087:gene=fbsA"

#=GF GR_CMD_KEY DNABS
#=GF GR_CMD 3 color Blue
#=GF GR_CMD 1 color Blue
#=GF GR_CMD C color Yellow
#=GF don't draw dodgy ones #=GF GR_CMD c color Yellow
#=GF GR_CMD_KEY CODON
#=GF GR_CMD AUG color Green
#=GF GR_CMD SD++++ color Green
#=GF GR_CMD SD+++ color Green
#=GF GR_CMD SD++ color Green
#=GF GR_CMD SD+ color Green
#=GF GR_CMD STP color Red

#=GF DNABS EXPLANATION: (DNABS = DNA Binding Sites) "3" and "1" --> putative -35 and -10 sites.  "C" = putative CodY binding site (see http://jb.asm.org/cgi/content/full/190/2/590), "c" (lower case) = more questionable CodY binding site
#=GF note: not all DNABS are marked in redundant sequences

NC_002662.1/1668938-1668380                UACGAUAGGAUUUACUAUUUGUAUCCUUAGUUUUGUGGGAACGGUAGGAAUUUUGAUUGGCUUCUUGUUUCAUUUAGCAUAAUAUGUUAAAAUUUAACUAUGCGAUGAGUCGAAUAAUUCUACUUU.GUAGAAUUUCGAA.GC.UAAGGAAUAC...UGGGAAAUUGG....GUUUUCCG....CGCAGGAAGCGUGAGUAUUUGUCAAAUUGUGUGAACCUUUUUGACA......CACU.U.UU...AGUGCCUUUAAAAGCCCUC......GAAA.......GAGGGCUUUUUUU..ACGUAACGAUUAAAAUAAUUAAUAAAAAAAUCUUGUUAUAAUCAGAUGAAUACAAUGCUGAAAAAAUAUAUAAACAAUCUAUUGUAGGAGUUAAUCAUAUUUUCGAUGUUAUUAUUAGCAAGAGUUAAGAAAAAUAUGAUAAAAUUGAAGUGUCAACAUCUUUAUAUAUUUUUCAAAAUAGAAAGGAAAUUAUCAUGGAUGUUUCAUGGAUGACAAAAUAUAUUGCUGAGGGAUUGGGAACUAUGCUUCUCGUCUUGCUUGGUAAUGGUACAAUUGCUGGGGUAACCCUCAAAGGCUCUA
#=GR NC_002662.1/1668938-1668380 CODON     ...............................................................................STP...........................................................................................................................................................................................................................................................................................................................................................................................................................AUG.......................................................................................................
#=GR NC_002662.1/1668938-1668380 SS_TT     .......................................................................................................................................................................................................................................................................................................................................................................................................................................................................................................................................................................................................................
NC_009004.1/839683-840245                  UACAAUAAGAUUUGCUAUUUGUGUUAUAAGUUUUGUGGGUUCAGGCUCAAUAUUGCUUGCCUUCUUGUUUCAUUUGAAUUAAUAUGAUAGAAUAGGUCUAUGCGAUGAGUCGAAUAAUUCUACUUUUGUAGAAUUUCGAA.GC.UAAGGAGUGC...UGGGAAAUUGA....GUUUUCCG....CGCAGGAAGCGUGAGCAUUUGUCAAAAUGUGUGAACCUUUUUGACA......CACU.U.UU...AGUGCCUUAAAA.AGCCCUU.....GUAA......AAGGGCUUUUUUUUGUGAUUUUAUUUAUUGAAAGUUAACUAGACUAAAAAUGUUUCUGCUAAAGAAUUUUUUAACACUAUAAUUGUAUUUUGCAAUGUUAUUAUUAGCAAGAGUUAAGAAAAAUAUGAUAAACUUAUAGUGUCACAUCUUUUAUGUAUUUUUAAAAAUAGAAAGGAAACUAUCAUGGAUGUUUCAUGGAUGACAAAAUAUAUUGCUGAGGGAUUGGGAACUAUGCUUCUCGUUUUGCUUGGUAAUGGUACAAUUGCGGGAGUAACACUCAAAGGCUCUAAAAAUGAGGGCAUGGGUGGCCUUGCAA
#=GR NC_009004.1/839683-840245 CODON       ...............................................................................STP................................................................................................................................................................................................................................................................................................................................................................................................AUG..................................................................................................................................
#=GR NC_009004.1/839683-840245 SS_TT       ......................................................................................................................................................................................................................................................................<<<<<<...............>>>>>>......................................................................................................................................................................................................................................................................................................................
NC_008527.1/1641648-1641088                UACAAUAAGAUUUGCUAUUUGUGUUAUAAGUUUUGUGGGUUCGGGCUCAAUAUUGCUUGCCUUCUUGUUUCAUUUGAAUUAAUAUGAUAGAAUAGGUCUAUGCGAUGAGUCGAAUAAUUCUACUUUUGUAGAAUUUCGAA.GC.UAAGGAGUGC...UGGGAAAUUGA....GUUUUCCG....CGCAGGAAGCGUGAGUAUUUGUCAAAAUGUGUGAACCUUUUUGACA......CACU.U.UU...AGUGCCUUAAAAAGCCCUU......GUAA.......AAGGGCUUUUUUUU.GUGAUUUUAUUUAUUGAAAGUUAACUAGACUAAAAAAGUUUCUGCUAACGAAUUUUUUAACACUAUAAUUGUAUUUUGCAAUGUUAUUAUUAGCAAGAGUUAAGAAAAAUAUGAUAAAAUUAUAGUGUCACAUCUUUUAUGUAUUUUUAAAAAUAGAAAGGAAAAUAUCAUGGAUGUUUCAUGGAUGACAAAAUAUAUUGCUGAGGGAUUGGGAACUAUGCUUCUCGUUUUGCUUGGUAAUGGUACAAUUGCGGGAGUAACACUCAAAGGCUCUAAAAAUGAGGGCAUGGGUGGCCUUGC
#=GR NC_008527.1/1641648-1641088 CODON     ...............................................................................STP..................................................................................................................................................................................................................................................................................................................................................................................................AUG................................................................................................................................
#=GR NC_008527.1/1641648-1641088 SS_TT     .....................................................................................................................................................................................................................................................................<<<<<<.................>>>>>>.....................................................................................................................................................................................................................................................................................................................
NC_003485.1/972171-971620                  AUUUGACGCAACGUCCUUGGUAUCAAAAAUUGAUAGGAUUAUUAGUACGAACAAUUGCCCCUCUCUUGUAAUUUUCGUAAAAUAUGUUAUAAUAUCUGUAUGCGAUGAGUCGAUU..GUGACUGCAAAGUCACUUUUGC..GCA.GGGGAGGUCAU........................UAA.UGCGGGAAGCC...GACUUUGAUAAUCUGUGUGAACCAUUUUAUCACAAUCUUAUUUA.UUAAGAAUGCCCCUU...GGAUUGAGA....UAU....UCUCAAUCCUUUUUUU..AAUUUUAUUAUCUUAGUUAAAAUUCAGAAUGUAUCAGUGAUUACUGUGUUUCAAAAUAAGAAAGUAGUUUUUCGGGUAUGAGUGCUAUGACUUGACAAAUGCUAAUAACAUUUGCAUAAUGUAAGUAGAGAUGAAAACUUAUGAAAAGAGAUGAUCUUAUGCAAAUUAUUAAGCGUGAUGGCCACGUUGCUGAUUUUGAUCCAGAUAAAAUUUAUCAAGCAAUUAUUAAAGCAGCAAGGACGGUCUAUGUUAUUGAUGACACGUGGCGACAAAACUUAACACAUGUCACUAAAAAAGUAG
#=GR NC_003485.1/972171-971620 DNABS       .....................................................................cccccccccccccc...................................................................................................................................................................................................................................................................................................................333333.................111111....................................................................................................................................................................................
#=GR NC_003485.1/972171-971620 CODON       ....................................................................STP................................................................................................................................................................................................................................................................................................................................................................................AUG.............................................................................................................................................................
#=GR NC_003485.1/972171-971620 SS_TT       .....................................................................................................................................................................................................................................................................<<<<<<<<.............>>>>>>>>.....................................................................................................................................................................................................................................................................................................................
NC_002737.1/996246-995695                  AUUUGACGCAACGUCCUUGGUAUCAAAAAUUGAUAGGAUUAUUAGUACGAAUAAUUGCCCCUCUCUUGUAAUUUUCGUAAAAUAUGUUAUAAUAUCUGUAUGCGAUGAGUCGAUU..GUGACUGCAAAGUCACUUUUGC..GCA.GGGGAGGUCAU........................UAA.GGCGGGAAGCC...GACUUUGAUAAUCUGUGUGAACCAUUUUAUCACAAUCUUAUUUA.UUAAGAAUGCCCCUU...GGAUUGAGA....UAU....UCUCAAUCCUUUUUUU..AAUUUUAUUAUCUUAGUUAAAAUUCAGAAUGUAUCAGUGAUUACUGUGUUUCAAAAUAAGAAAGUAGUUUUUCGGGUAUGAGUGCUAUGACUUGACAAAUGCUAAUAACAUUUGCAUAAUGUAGGUAGAGAUGAAAACUUAUGAAAAGAGAUGAUCUUAUGCAAAUUAUUAAGCGUGAUGGCCACGUUGCUGAUUUUGAUCCAGAUAAAAUUUAUCAAGCAAUUAUUAAAGCAGCAAGGACGGUCUAUGUUAUUGAUGACACGUGGCGACAAAACUUAACACAUGUCACUAAAAAAGUAG
#=GR NC_002737.1/996246-995695 CODON       ....................................................................STP................................................................................................................................................................................................................................................................................................................................................................................AUG.............................................................................................................................................................
#=GR NC_002737.1/996246-995695 SS_TT       .....................................................................................................................................................................................................................................................................<<<<<<<<.............>>>>>>>>.....................................................................................................................................................................................................................................................................................................................
NC_006086.1/919239-918688                  AUUUGACGCAACGUCCUUGGUAUCAAAAAUUGAUAGGAUUAUUAGUACGAACAAUUGCCCCUCUCUUGUAAUUUUCGUAAAAUAUGUUAUAAUAUCUGUAUGCGAUGAGUCGAUU..GUGACUGCAAAGUCACUUUUGC..GCA.GGGGAGGUCAU........................UAA.GGCGGGAAGCC...GACUUUGAUAAUCUGUGUGAACCAUUUUAUCACAAUCUUAUUUA.UUAAGAAUGCCCCUU...GGAUUGAGA....UAU....UCUCAAUCCUUUUUUU..AAUUUUAUUAUCUUAGUUAAAAUUCAGAAUGUAUCAGUGAUUACUGUGUUUCAAAAUAAGAAAGUAGUUUUUCGGGUAUGAGUGCUAUGACUUGACAAAUGCUAAUAACAUUUGCAUAAUGUAAGUAGAGAUGAAAACUUAUGAAAAGAGAUGAUCUUAUGCAAAUUAUUAAGCGUGAUGGCCACGUUGCUGAUUUUGAUCCAGAUAAAAUUUAUCAAGCAAUUAUUAAAGCAGCAAGGACGGUCUAUGUUAUUGAUGACACGUGGCGACAAAACUUAACACAUGUCACUAAAAAAGUAG
#=GR NC_006086.1/919239-918688 CODON       ....................................................................STP................................................................................................................................................................................................................................................................................................................................................................................AUG.............................................................................................................................................................
#=GR NC_006086.1/919239-918688 SS_TT       .....................................................................................................................................................................................................................................................................<<<<<<<<.............>>>>>>>>.....................................................................................................................................................................................................................................................................................................................
NC_007297.1/914642-914091                  AUUUGACGCAACGUCCUUGGUAUCAAAAAUUGAUAGGAUUAUUAGUACGAACAAUUGCCCCUCUCUUGUAAUUUUCGUAAAAUAUGUUAUAAUAUCUGUAUGCGAUGAGUCGAUU..GUGACUGCAAAGUCACUUUUGC..GCA.GGGGAGGUCAU........................UAA.GGCGGGAAGCC...GACUUUGAUAAUCUGUGUGAACCAUUUUAUCACAAUCUUAUUUA.UUAAGAAUGCCCCUU...GGAUUGAGA....UAU....UCUCAAUCCUUUUUUU..AAUUUUAUUAUCUUAGUUAAAAUUCAGAAUGUAUCAGUGAUUACUGUGUUUCAAAAUAAGAAAGUAGUUUUUCGGGUAUGAGUGCUAUGACUUGACAAAUGCUAAUAACAUUUGCAUAAUGUAGGUAGAGAUGAAAACUUAUGAAAAGAGAUGAUCUUAUGCAAAUUAUUAAGCGUGAUGGCCACGUUGCUGAUUUUGAUCCAGAUAAAAUUUAUCAAGCAAUUAUUAAAGCAGCAAGGACGGUCUAUGUUAUUGAUGACACGUGGCGACAAAACUUAACACAUGUCACUAAAAAAGUAG
#=GR NC_007297.1/914642-914091 CODON       ....................................................................STP................................................................................................................................................................................................................................................................................................................................................................................AUG.............................................................................................................................................................
#=GR NC_007297.1/914642-914091 SS_TT       .....................................................................................................................................................................................................................................................................<<<<<<<<.............>>>>>>>>.....................................................................................................................................................................................................................................................................................................................
NC_008021.1/986319-985768                  AUUUGACGCAACGUCCUUGGUAUCAAAAAUUGAUAGGAUUAUUAGUACGAACAAUUGCCCCUCUCUUGUAAUUUUCGUAAAAUAUGUUAUAAUAUCUGUAUGCGAUGAGUCGAUU..GUGACUGCAAAGUCACUUUUGC..GCA.GGGGAGGUCAU........................UAA.GGCGGGAAGCC...GACUUUGAUAAUCUGUGUGAACCAUUUUAUCACAAUCUUAUUUA.UUAAGAAUGCCCCUU...GGAUUGAGA....UAU....UCUCAAUCCUUUUUUU..AAUUUUAUUAUCUUAGUUAAAAUUUAGAAUGUAUCAGUGAUUACUGUGUUUCAAAAUAAGAAAGUAGUUUUUCGGGUAUGAGUGCUAUGACUUGACAAAUGCUAAUAACAUUUGCAUAAUGUAAGUAGAGAUGAAAACUUAUGAAAAGAGAUGAUCUUAUGCAAAUUAUUAAGCGUGAUGGCCACGUUGCUGAUUUUGAUCCAGAUAAAAUUUAUCAAGCAAUUAUUAAAGCAGCAAGGACGGUCUAUGUUAUUGAUGACACGUGGCGACAAAACUUAACACAUGUCACUAAAAAAGUAG
#=GR NC_008021.1/986319-985768 CODON       ....................................................................STP................................................................................................................................................................................................................................................................................................................................................................................AUG.............................................................................................................................................................
#=GR NC_008021.1/986319-985768 SS_TT       .....................................................................................................................................................................................................................................................................<<<<<<<<.............>>>>>>>>.....................................................................................................................................................................................................................................................................................................................
NC_004606.1/1038659-1038108                AUUUGAAGCAACGUCCUUGGUAUCAAAAAUUGAUAGGAUUAUUAGUACGAACAAUUGCCCCUCUCUUGUAAUUUUCGUAAAAUAUGUUAUAAUAUCUGUAUGCGAUGAGUCGAUU..GUGACUGCAAAGUCACUUUUGC..GCA.GGGGAGGUCAU........................UAA.GGCGGGAAGCC...GACUUUGAUAAUCUGUGUGAACCAUUUUAUCACAAUCUUAUUUA.UUAAGAAUGCCCCUU...GGAUUGAGA....UAU....UCUCAAUCCUUUUUUA..AUUUUAUUAUCUUAGUUAAAAUUCAGAAUGUAUCAGUGAUUAUUGUGUUUCAAAGUAAGAAAGUAGUUUUUUGGGUAUGAGUGCUAUGACUUGACAAAUGCUAAUAACAUUUGCAUAAUGUAAUUAGAGAUGAAAACUUAUGAAAAGAGAUGAUCUUAUGCAAAUUAUUAAGCGUGAUGGCCACGUUGCUGAUUUUGAUCCAGAUAAAAUUUAUCAAGCAAUUAUUAAAGCAGCAAGGACGGUCUAUGUUAUUGAUGACACGUGGCGACAAAACUUAACACAUGUCACUAAAAAAGUAGU
#=GR NC_004606.1/1038659-1038108 DNABS     ....................................................................ccccccccccccccc..................................................................................................................................................................................................................................................................................................................333333.................111111.....................................................................................................................................................................................
#=GR NC_004606.1/1038659-1038108 CODON     ....................................................................STP...............................................................................................................................................................................................................................................................................................................................................................................AUG..............................................................................................................................................................
#=GR NC_004606.1/1038659-1038108 SS_TT     .....................................................................................................................................................................................................................................................................<<<<<<<<.............>>>>>>>>.....................................................................................................................................................................................................................................................................................................................
NC_008022.1/989555-989004                  AUUUGACGCAACGUCCUUGGUAUCAAAAAUUGAUAGGAUUAUUAGUACGAACAAUUGCCCCUCUCUUGUAAUUUUCGUAAAAUAUGUUAUAAUAUCUGUAUGCGAUGAGUCGAUU..GUGACUGCAAAGUCACUUUUGC..GCA.GGGGAGGUCAU........................UAA.GGCGGGAAGCC...GACUUUGAUAAUCUGUGUGAACCAUUUUAUCACAAUCUUAUUUA.UUAAGAAUGCCCCUU...GGAUUGAGA....UAU....UCUCAAUCCUUUUUUU..AAUUUUAUUAACUUAGUUAAAAUUCAGAAUGUAUCAGUGAUUACUGUGUUUCAAAAUAAGAAAGUAGUUUUUCGGGUAUGAGUGCUAUGACUUGACAAAUGCUAAUAACAUUUGCAUAAUGUAAGUAGAGAUGAAAACUUAUGAAAAGAGAUGAUCUUAUGCAAAUUAUUAAGCGUGAUGGCCACGUUGCUGAUUUUGAUCCAGAUAAAAUUUAUCAAGCAAUUAUUAAAGCAGCAAGGACGGUCUAUGUUAUUGAUGACACGUGGCGACAAAACUUAACACAUGUCACUAAAAAAGUAG
#=GR NC_008022.1/989555-989004 CODON       ....................................................................STP................................................................................................................................................................................................................................................................................................................................................................................AUG.............................................................................................................................................................
#=GR NC_008022.1/989555-989004 SS_TT       .....................................................................................................................................................................................................................................................................<<<<<<<<.............>>>>>>>>.....................................................................................................................................................................................................................................................................................................................
NC_004350.1/935382-935921                  AAUUAAUUGGUUUGGUUGUUAAGUUGGUAGCCCCCCUCUUGUGAUGUUCAAUUUUUUUGAUGGCUUGGCAAUUCAGACGAUUUGUGUUAUACUAAAACUAUGCGAUGAGUCGAUU..GUGGU.UUAU.ACCACAUACG....C.UAAGGAGAUCA.........................UAA.UGCAGGA.GCA...GAUCUUGGCAAGUUGUGUGAACCUGCUUGCCA......CACUUAAUCAAAAGUGCCUUUU...CCCUUGU.....AAUA......ACAAGGGCUUUUUUAUUGAAUUCAAUAGUUUAUGGACUUUUUUUUUUGUAUAAAAAGUAGUAUAAUGUCUAUUAUUAGAAUGAAUUAGAAUAAAGAGGUAAACUAUGGGCUACACAGUUGCUAUCGUUGGUGCUACAGGCGCCGUUGGAACUCGUAUGAUUCAACAAUUGGAACAAUCGACACUUCCAGUUGACAAGGUACGGCUUUUGUCAUCUUCACGUUCUGCAGGUAAAGUUUUGCAAUAUAAAGAUCAAGAUGUCACGGUUGAAUUAACUACGAAAGAUUCCUUUGAAGGUGUUGAUAUUGCGCUUUUUUC
#=GR NC_004350.1/935382-935921 CODON       .........................................STP.......................................................................................................................................................................................................................................................................................................................................................AUG.................................................................................................................................................................................................................
#=GR NC_004350.1/935382-935921 SS_TT       .....................................................................................................................................................................................................................................................................<<<<<<<...............>>>>>>>.....................................................................................................................................................................................................................................................................................................................
NZ_AAFA02000005.1/26248-26797              CUAUUGGAAAACAGGCUGGUGAUAGAGUACAAGUAACCAUUCAAGAACGAAUGGAGUAAUCAGGCUUGCAAAUCCUUGAGAUUAUGGUAGAAUAGAUUCAUGCGAUGAGCCGAGUA.GUGAC..UUU.GUCACUUUCGAC.GCU.AGGGAGGUCU..UCA.....UUUAAU......UGA.AA.CGCAGGA.GCG...GACCUUGAAUAGUUGUGUGAACCUUCUAUUCU......CAUCG..GAAACGAUGCCCU.....GGCCCACC....UUUAU....GGUGGGCCUUUUUU...AUAUACUAAGUAUGCUUCAGAUACUCUAUCAGAAACAUAUUUCAGUAUGUGAUUUCUAUAGGAAUGCUAUUGGCUCAGCCGAGGAAGUUUUUGUAUUUCUCAAAGUUAGAAAUAACAGUUGAUAUUAUGUUUGAUGAAGAUUGCUUGAUAGUCUUUUAAAUCUUCUGGAUGGAGAGCCUUGACAUCGGUCAUAGCAUAGGUUCGAUUGAGAAGCUUAUACUUAUUUUCUCCAAAUUGAUGGAAGGGGAGUAGUUGAACUUUGUCAAUCUUGAGUUGAUUAAAGAGACAGGCAAAUUGUUC
#=GR NZ_AAFA02000005.1/26248-26797 CODON   ........................................................STP.........................................................................................................................................................................................................................................................................................................................................................PTS................................................................................................................................................................................................
#=GR NZ_AAFA02000005.1/26248-26797 SS_TT   .....................................................................................................................................................................................................................................................................<<<<<<<<.............>>>>>>>>.....................................................................................................................................................................................................................................................................................................................
NC_009442.1/684018-684570                  CGUGUCAACAUCUCAGCGCAGUGGUUGAUUGGCAGAUUUGUUCGUAUUUUAUACUCCAAAUCUGACCUAAUCAACUGUGCGGGGGUGGGAAGACGAACUCUUGGUUGAC..AAGUU.GAGUUCUUUCCCACUCCCUUCGACGC.UAGGGAGGUCU..UCA.....UUUAAU......UGA.AA.CGCAGGA.GCG...GACCUUGAAUAGUUGUGUGAACCUUCUAUUCU......CAUCG..GAAACGAUGCCCUUG...CCCACC......UUUAU......GGUGGGCUUUUUGUAUACUAAGUGAGGCUGGGCAAAAAGCCCUGGCCCACUUCUCAGUGUUCGUGUCAACAUCUCAGCGCAGUGGUUGAUUGGGUUUAACAGUCCAGUGGACUGUUAAAGGUAGGAGAUAAGAUUUGCGAAGCAAAUCUCAGCAAUUCGUGUUUUACACUCGAAAUCUAACCUAAUCAACUGUGCGGGGGUGGGAGUGAAACAGUCUGGGGAUAGACUGUUUCAGCUCAACAACUUAAAACGAAAAAUUGUUGACGAACCUUUUUUGACUUAGUCGAUGUCUUUCCCACUCCCAUUUCAGUAUGU
#=GR NC_009442.1/684018-684570 CODON       .......................................................................................................................................................................................................................................................................................................................................................................................................................................................................................................................................................................................................................
#=GR NC_009442.1/684018-684570 SS_TT       .................................................................................................................................................................................................................................................................<...<<<<<<.................>>>>>>>....................................................................................................................................................................................................................................................................................................................
NC_006448.1/1153218-1152669                CAUGCUAGUCAAAUGGCAUCUCUUAGUAUUAGGGAAGCAAGAAAGUAUUUGUAGAAUUUAACCGCUUGACUCUGUUACCUAUUAUGUUAGAAUAGGAGUAUGCGAUGAGUCGAUU..GGCUC.UUUA.GAGCCUUUUGC..GC.UGAGGAGGU....CAA.....CAUUAAA.....UUGUAA.CGCAGGA.GCG...GACCUUGAGUAGUUGUGUGAACCUGCUGCUCU......CAUC...GAAA.GAUGCCUCUUA..UCCCUUGCC....GUUU...GGUAGGGGAUUUUU....CUGUUAUUCUUGCUCUUUUAACCCUUUUCAACUGGGCUUAAACAUAGUAUAAUAGAUUCAUUAAACUAAAUUGAUAGAAAAUUCCGAAAGAGGUUUAACUAUGGGAUACACAGUUGCUGUUGUCGGUGCUACAGGUGCCGUUGGUGCUCAAAUGAUCAAAAUGUUGGAAGAAUCGACGCUUCCAAUCGAUAAAAUACGCGACCUUGCGUCUGCUCGAUACGCAGGAAAAGUCUUGCAGUUUAAAGGUCAAGACGUGACCAUCGAAGAAACGACGGAAGACGCAUUUGAAGGUGUAGACAU
#=GR NC_006448.1/1153218-1152669 CODON     ..........................................................STP..................................................................................................................................................................................................................................................................................................................................................AUG.....................................................................................................................................................................................................
#=GR NC_006448.1/1153218-1152669 SS_TT     .....................................................................................................................................................................................................................................................................<<<<<<<<<...........>>>>>>>>>.....................................................................................................................................................................................................................................................................................................................
NC_008532.1/1186031-1185482                CAUGCUAGUCAAAUGACAUCUCUUAGUAUUAGGGAAGCAAGAAAGUAUUUGUAGAACUCAACCGCUUGACUCUGUUACCUAUUAUGUUAGAAUAGGAGUAUGCGAUGAGUCGAUU..GGCUC.UUUA.GAGCCUUUUGC..GC.UGAGGAGGU....CAA.....CAUUAAA.....UUGUAA.CGCAGGA.GCG...GACCUUGAGUAGUUGUGUGAACCUGCUACUCU......CAUC...GAAA.GAUGCCUCUUA..UCCCUUGCC...GUUU....GGUAGGGGAUUUUU....CUGUUAUUCUUGCUCUUUUAACCCUUUUCAACUGGGCUUAAACAUAGUAUAAUAGAUUUAUUAAACUAAAUUGAUAGAAAAUUCCAAAAGAGGUUUUACUAUGGGAUACACAGUUGCUGUUGUCGGUGCUACAGGUGCCGUUGGUGCUCAAAUGAUCAAAAUGUUGGAAGAAUCACCACUUCCAAUCGAUAAAAUUCGCUACCUUGCGUCUGCUCGUUCUGCAGGAAAAGUCUUGCAGUUUAAAGGUCAAGACGUGACCAUCGAAGAAACGACGGAAGACGCAUUUGAAGGUGUAGACAU
#=GR NC_008532.1/1186031-1185482 CODON     .............STP...............................................................................................................................................................................................................................................................................................................................................................................................AUG.....................................................................................................................................................................................................
#=GR NC_008532.1/1186031-1185482 SS_TT     .....................................................................................................................................................................................................................................................................<<<<<<<<<...........>>>>>>>>>.....................................................................................................................................................................................................................................................................................................................
NC_006449.1/1151089-1150540                CAUGCUAGUCAAAUGGCAUCUCUUAGUAUUAGGGAAGCAAGAAAGUAUUUGUAGAAUUUAACCGCUUGACUCUGUUACCUAUUAUGUUAGAAUAGGAGUAUGCGAUGAGUCGAUU..GGCUC.UUUA.GAGCCUUUUGC..GC.UGAGGAGGU....CAA.....CAUUAAA.....UUGUAA.CGCAGGA.GCG...GACCUUGAGUAGUUGUGUGAACCUGCUACUCU......CAUC...GAAA.GAUGCCUCUUA..UCCCUUGCC...GUUU....GGUAGGGGAUUUUU....CUGUUAUUCUUGCUCUUUUAACCCUUUUCAACUGGGCUUAAACAUAGUAUAAUAGAUUCAUUAAACUAAAUUGAUAGAAAAUUCCGAAAGAGGUUUAACUAUGGGAUACACAGUUGCUGUUGUCGGUGCUACAGGUGCCGUUGGUGCUCAAAUGAUCAAAAUGUUGGAAGAAUCAACACUUCCAAUCGAUAAAAUUCGCUACCUUGCGUCUGCUCGUUCUGCAGGAAAAGUCUUGCAGUUUAAAGGUCAAGACGUGACCAUCGAAGAAACGACGGAAGACGCAUUUGAAGGUGUAGACAU
#=GR NC_006449.1/1151089-1150540 CODON     ..........................................................STP..................................................................................................................................................................................................................................................................................................................................................AUG.....................................................................................................................................................................................................
#=GR NC_006449.1/1151089-1150540 SS_TT     .....................................................................................................................................................................................................................................................................<<<<<<<<<...........>>>>>>>>>.....................................................................................................................................................................................................................................................................................................................
NC_009009.1/1221674-1221135                CAAAAAGAAGGUCAGGAGUGGAAGGAUAGACAAGUUUUUGUUUAUAUUUUAGAUUAAACACCUUGACAAAACGGAAAAAGAUAAGGUAAACUAUAUUUCGUGCGAUGAGUCGAUA..UGCAGAUUUU.CUGCAAAUUGAA.GCA.UGGGAGGUCA.........................UAA.CGCAGGA.GCG...GACCUUGAUCAGUUGUGUGAACCUGCUGAUCA......CAC....AAAA..GUGCCCUUA...UCCCCAGUC...UACG....GAUUGGGGAUUUUUCU..GUUGCUCUUGAUGAAAUGAGUCUGCAGGAGAAAGUUGAGUUAGUGUAGUUUAUCAAAAUAUCGCACUUAUAUUCUUCAGAAAUAUUUGCAUUUUUCCCUAAAAAUAGUAUAAUACUAACAAUAAAAAUUUUUUGAAAAUUCAGAGAGGUUAUCGCAUGGGAUAUACAGUUGCUGUAGUAGGUGCCACUGGUGCCGUUGGAUCUCAAAUGAUUAAAAUGCUGGAAGAAUCUAGCCUUCCAAUUGAUAAAAUACGCUAUCUGGCGUCUGCUCGUUCAGCUGGAAAAGUUCUCCAGUUCAAAG
#=GR NC_009009.1/1221674-1221135 DNABS     ........................................................................................................................................................................................................................................................................................................................................................................................................................................CCCCCCCCCCCCCCC................................................................................................................................................................
#=GR NC_009009.1/1221674-1221135 CODON     ......................................................STP.............................................................................................................................................................................................................................................................................................................................................................................................................AUG..............................................................................................................................................
#=GR NC_009009.1/1221674-1221135 SS_TT     .....................................................................................................................................................................................................................................................................<<<<<<<<<...........>>>>>>>>>.....................................................................................................................................................................................................................................................................................................................
NC_007432.1/1119712-1119175                UAAUUUAUUUUUAAUUUAAUAUUAAAAGUAAACUGAAGAAUCUAGUUAUAUUUAAAAAGUAAAGGUUGCAUUUUAACUAAAUUAUGUUAAACUACUGUUAUGCGAUGAGUUGAUAU.GUGGU..UUU.ACCACUAUUGC..GC..AGGGAGAUUA.........................UGAACGCAGGA.GCG...GAUCUUGAUAAGUUGUGUGAACCUUCUUAUCA......CACUU..GAAAAGGUGCCCUUAGC.UUACUA......CUAC.......UUGUAAUUCCUUA..CAAACUGUGGUAAGUAGCUGAAAAGCAAAAAAAAGAAAGAACCAGUUUGGUUCUUUCUUUUUUUUGCAUAAAUAAGUCACAAUUUCCUUCUAAAAAUUAUGUCUUUACUUAACUUUAAUUGAAUAUGCUACCAUCACAUUCUUUGUAAAAUUUUUAAAUAAUCUAGUUUCUGAUGGUUUAGAUGAAGUAUUAAAAAUAUACUAUUAUCUCAUUGUAAAUCCUAAUGUUAGUAUGACUAUCUAUCAUGUUUUAUAAUAUUGAAGGAAAAUUUAAAAAUAUCAUGUUUUAGAUAUCAACUAU
#=GR NC_007432.1/1119712-1119175 CODON     .......................................................................................................................................................................................................................................................................................................................................................................................................................................................................................................................................................................................................................
#=GR NC_007432.1/1119712-1119175 SS_TT     .......................................................................................................................................................................................................................................................................................................................................................................................................................................................................................................................................................................................................................
NZ_AAJR01000023.1/31172-31709              UAAUUUAUUUUUAAUUUAAUAUUAAAAGUAAACUGAAGAAUCUAGUUAUAUUUAAAAAGUAAAGGUUGCAUUUUAACUAAAUUAUGUUAAACUACUGUUAUGCGAUGAGUCGAUAU.GUGGU..UUU.ACCACUAUUGC..GC..AGGGAGAUUA.........................UAAACGCAGGA.GCG...GAUCUUGAUAAGUUGUGUGAACCUUCUUAUCA......CACUU..GAAAAGGUGCCCUUAGC.UUACUA......CUAC.......UUGUAAUUCAUUA..CAAACUGUGGUAAGUAGCUGAAAAGCAAAAAAGAAAGAACCAGUUUGGUUCUUUCUUUUUUUUGCAUAAAUAAGUCACAAUUUCUUUCUAAAAAUUAUGUUUUUACUUAACUUUAAUUGAAUAUGCUACCAUCACAUUCUUUGUAAAAUUUUUAAAUAAUCUAGUUUCUGAUGGUUUAGAUGAAGUAUUAAAAAUAUACUAUUAUCUCAUUGUAAAUCCUAAUGUUAGUAUGACUAUCUAUCAUGUUUUAUAAUAUUAAAGGAAAAUUUAAAAAUAUCAUGUUUUAGAUAUCAACUAUUU
#=GR NZ_AAJR01000023.1/31172-31709 CODON   .......................................................................................................................................................................................................................................................................................................................................................................................................................................................................................................................................................................................................................
#=GR NZ_AAJR01000023.1/31172-31709 SS_TT   .......................................................................................................................................................................................................................................................................................................................................................................................................................................................................................................................................................................................................................
NZ_AAJQ01000001.1/73370-73906              UAAUUUAUUUUUAAUUUAAUAUUAAAAGUAAACUGAAGAAUCUAGUUAUAUUUAAAAAGUAAAGGUUGCAUUUUAACUAAAUUAUGUUAAACUACUGUUAUGCGAUGAGUCGAUAU.GUGGU..UUU.ACCACUAUUGC..GC..AGGGAGAUUA.........................UAAACGCAGGA.GCG...GAUCUUGAUAAGUUGUGUGAACCUUCUUGUCA......CACUU..GAAAAGGUGCCCUUAGC.UUACUA......CUAC.......UUGUAAUUUCUU...ACAAAUUGUGGUAAGUAGCUGAAAAGCAAAAAAGAAAGAACCAAACUGGUUCUUUCUUUUUUGCAUAAAUAAGUCACAAUUUCCUUCUUAAAAUUAUGUCUUUACUUAACUUUAAUUGAAUAUGCUACCAUCACAUUCUUUGUAAAAUUUUUAAAUAAUCUAGUUUCUGAUGGUUUAGAUGAAGUAUUAAAAAUAUACUAUUACCUCAUUGUAAAUCUUAAUGUUAGUAUGACUAUCUAUCAUGCUUUAUAAUAUUAAAGGAAAAUUUAAAAAUAUCAUGUUUUAGAUAUCAACUAUUUA
#=GR NZ_AAJQ01000001.1/73370-73906 CODON   .......................................................................................................................................................................................................................................................................................................................................................................................................................................................................................................................................................................................................................
#=GR NZ_AAJQ01000001.1/73370-73906 SS_TT   .......................................................................................................................................................................................................................................................................................................................................................................................................................................................................................................................................................................................................................
NC_004116.1/1063391-1062855                UAAUUUAUUUUUAAUUUAAUAUUAAAAGUAAACUGAAGAAUCUAGUUAUAUUUAAAAAGUAAAGGUUGCAUUUUAACUAAAUUAUGUUAAACUACUGUUAUGCGAUGAGUCGAUAU.GUGGU..UUU.ACCACUAUUGC..GC..AGGGAGAUUA.........................UAAACGCAGGA.GCG...GAUCUUGAUAAGUUGUGUGAACCUUCUUGUCA......CACUU..GAAAAGGUGCCCUUAGC.UUACUA......CUAC.......UUGUAAUUUCUU...ACAAAUUGUGGUAAGUAGCUGAAAAGCAAAAAAGAAAGAACCAGUUUGGUUCUUUCUUUUUUGCAUAAAUAAGUCACAAUUUCCUUCUUAAAAUUAUGUCUUUACUUAACUUUAAUUGAAUAUGCUACCAUCACAUUCUUUGUAAAAUUUUUAAAUAAUCUAGUUUCUGAUGGUUUAGAUGAAGUAUUAAAAAUAUACUAUUACCUCAUUGUAAAUCUUAAUGUUAGUAUGACUAUCUAUCAUGCUUUAUAAUAUUAAAGGAAAAUUUAAAAAUAUCAUGUUUUAGAUAUCAACUAUUUA
#=GR NC_004116.1/1063391-1062855 CODON     ...............................................................................................................................................................................................................................................................PTS........................................................................................................GUA..........................................................................................................................................................................................................................................
#=GR NC_004116.1/1063391-1062855 SS_TT     .......................................................................................................................................................................................................................................................................................................................................................................................................................................................................................................................................................................................................................
NZ_AAJP01000010.1/35844-36380              UAAUUUAUUUUUAAUUUAAUAUUAAAAGUAAACUGAAGAAUCUAGUUAUAUUUAAAAAGUAAAGGUUGCAUUUUAACUAAAUUAUGUUAAACUACUGUUAUGCGAUGAGUCGAUAU.GUGGU..UUU.ACCACUAUUGC..GC..AGGGAGAUUA.........................UAAACGCAGGA.GCG...GAUCUUGAUAAGUUGUGUGAACCUUCUUAUCA......CACUU..GAAAAGGUGCCCUUAGC.UUACUA......CUAC.......UUGUAAUUUCUU...ACAAACUGUGGUAAGUAGCUGAAAAGCAAAAAAGAAAGAACCAAACUGGUUCUUUCUUUUUUUUGCAUAAAUAAGUCACAAUUUCCUUCUAAAAAUUAUGUCUUUACUUAACUUUAAUUGAAUAUGCUACCAUCACAUUCUUUGUAAAAUUUUUAAAUAAUCUAGUUUCUGAUGGUUUAGAUGAAGUAUUAAAAAUAUACUAUUAUCUCAUUGUAAAUCCUAAUGUUAGUAUGACUAUCUAUCAUGUUUUAUAAUAUKGAAGGAAAAUUUAAAAAUAUCAUGUUUUAGAUAUCAACUAUU
#=GR NZ_AAJP01000010.1/35844-36380 CODON   .......................................................................................................................................................................................................................................................................................................................................................................................................................................................................................................................................................................................................................
#=GR NZ_AAJP01000010.1/35844-36380 SS_TT   .......................................................................................................................................................................................................................................................................................................................................................................................................................................................................................................................................................................................................................
NZ_ABAA01000002.1/167782-168325            GAUAUGUAUAGGGAAACUCUUGAAUACGAGAGUUUUUUGUUAUACUCGAUCGAAAAAAUUUCUUAUUGACAAAAUCAAGUAUCUCUAGUAAUAUAGAAUAUGCGAUGAGUCGAUAG.GUAGUCUUCGGACUACUAUUGA..GCAUAAGGAGGUCA.........................UAA.CGCAGGA.GCG...GAUCUUGAUGAGUUGUGUGAACCUGCUCAUCA......CAU....GAAG..AUGCCUCUUA..GUCCCUAGUC..UAGC...GACU.GGGAUUUUUAUU..UUCCAAAAAAUGAUGAAAAAGCUUUGCAAUUCAUGGAAAAAGUAGUAUAAUACUUCUAUUAUAGAAAUUUUUAGAAAAUUCCGAAAGAGGUUAUUUAUGGGAUAUACAGUUGCUGUAGUCGGCGCGACAGGUGCUGUCGGUGCUCAGAUGAUAAAAAUGUUGGAAGAAUCAACACUUCCAAUCGAUAAAAUCCGUUACCUUGCUUCUGCACGUUCAGCAGGUAAGUCAUUGAAAUUUAAAGAUCAAGAUAUUACAAUUGAAGAAACGACUGAAACAGCUUUUGAAGGAGUUGAUAUUGCU
#=GR NZ_ABAA01000002.1/167782-168325 CODON ...........................................................................................................................................................................................................................................................................................................................................................................................................AUG.........................................................................................................................................................................................................
#=GR NZ_ABAA01000002.1/167782-168325 SS_TT ......................................................................................................................................................................................................................................................................<<<<<<<<<.........>>>>.>>>>......................................................................................................................................................................................................................................................................................................................
NZ_ABAE01000003.1/127774-127231            CAUACGGCAAGGCGACGCUGACGAAGUUUGAAGAGAUUUUCGAAGAGUAUAAAGAGUUUCGUCUGUUGACAAAAGUCAUUCUCUUUAGUAGAAUAGUAGAUGCGAUGAGUCGAUAG.GUAGUCUUCGGGCUACUAUUGA..GCAUAAGGAGGUCA.........................UAA.CGCAGGA.GCG...GACCUUGAUGAGUUGUGUGAACCUGCUCAUCA......CAU....GAAG..AUGCCUCUUA..GUCCCUAGUC..UAGC...GACU.GGGAUUUUUAUU..UUCCAAAAAAUGAUGAAAAAGCUUUGCAAUUCAUGGAAAAAGUAGUAUAAUACUUCUAUUAUAGAAAUUUUUAGAAAAUUCCGAAAGAGGUUAUUUAUGGGAUAUACAGUUGCUGUAGUCGGCGCGACAGGUGCUGUCGGUGCUCAGAUGAUAAAAAUGUUGGAAGAAUCAACACUUUCAAUCGAUAAAAUCCGUUACCUUGCUUCUGCACGUUCAGCAGGUAAGUCAUUGAAAUUUAAAGAUCAAGAUAUUACAAUUGAAGAAACGACUGAAACAGCUUUUGAAGGAGUUGAUAUUGCU
#=GR NZ_ABAE01000003.1/127774-127231 CODON ...........................................................................................................................................................................................................................................................................................................................................................................................................AUG.........................................................................................................................................................................................................
#=GR NZ_ABAE01000003.1/127774-127231 SS_TT ......................................................................................................................................................................................................................................................................<<<<<<<<<.........>>>>.>>>>......................................................................................................................................................................................................................................................................................................................
NC_003028.2/956681-957226                  GAUAUGUAUAGGGAAACUCUUGAAUACGAGAGUUUUUUGUUAUACUCGAUCUGAAAAAUUUCUUAUUGACAAAAUCAAGUAUCUCUAGUAAUAUAGAAUAUGCGAUGAGUCGAUAG.GUAGUCUUCGGACUACUAUUGA..GCAUGAGGAGGUCA.........................UAA.CGCAGGA.GCG...GACCUUGAUGAGUUGUGUGAACCUGCUCAUCA......CAU....GAAG..AUGCCUCUUA..GUCCCUAGUC..UAGC...GACU.GGGAUUUUUAUUUUCCAAAAAAUGAUGAAAAAGCUUUGCAAUUCAUGGAAAAAGUAGUAUAAUACUUCUAUUAUAGAAAUUUUUAGAAAAUUCCGAAAGAGGUUAUUUAUGGGAUAUACAGUUGCUGUAGUCGGCGCGACAGGUGCUGUCGGUGCUCAGAUGAUAAAAAUGUUGGAAGAAUCAACACUUCCAAUCGAUAAAAUUCGUUACCUUGCUUCUGCACGUUCAGCAGGUAAGUCAUUGAAAUUUAAAGAUCAAGAUAUUACAAUUGAAGAAACGACUGAAACAGCUUUUGAAGGAGUUGAUAUUGCUCU
#=GR NC_003028.2/956681-957226 CODON       .........................................................................................................................................................................................................................................................................................................................................................................................................AUG...........................................................................................................................................................................................................
#=GR NC_003028.2/956681-957226 SS_TT       ......................................................................................................................................................................................................................................................................<<<<<<<<<.........>>>>.>>>>......................................................................................................................................................................................................................................................................................................................
NC_008533.1/912470-913015                  AUAUGUAUAGGGAAACUCUUGAAUACGGGAGUUUUUUUGUUAUACUCGAUCGAAAAAAUUUCUUAUUGACAAAAUCAAGUAUCUCUAGUAAUAUAGAAUAUGCGAUGAGUCGAUAG.GUAGUCUUCGGACUACUAUUGA..GCAUAAGGAGGUCA.........................UAA.CGCAGGA.GCG...GACCUUGAUGAGUUGUGUGAACCUGCUCAUCA......CAU....GAAG..AUGCCUCUUA..GUCCCUAGUC..UAGC...GACU.GGGAUUUUUAUUUUCCAAAAAAUGAUGAAAAAGCUUUGCAAUUCAUGGAAAAAGUAGUAUAAUACUUCUAUUAUAGAAAUUUUUAGAAAAUUCCGAAAGAGGUUAUUUAUGGGAUAUACAGUUGCUGUAGUCGGCGCGACAGGUGCUGUCGGUGCUCAGAUGAUAAAAAUGUUGGAAGAAUCAACACUUCCAAUCGAUAAAAUCCGUUACCUUGCUUCUGCACGUUCAGCAGGUAAGUCAUUGAAAUUUAAAGAUCAAGAUAUUACAAUUGAAGAAACGACUGAAACAGCUUUUGAAGGAGUUGAUAUUGCUCU
#=GR NC_008533.1/912470-913015 CODON       .........................................................................................................................................................................................................................................................................................................................................................................................................AUG...........................................................................................................................................................................................................
#=GR NC_008533.1/912470-913015 SS_TT       ......................................................................................................................................................................................................................................................................<<<<<<<<<.........>>>>.>>>>......................................................................................................................................................................................................................................................................................................................
NZ_AAZZ01000006.1/11464-12009              GAUAUGUAUAGGGAAACUCUUGAAUAUGAGAGUUUUUUGUUAUACUCGAUCGAAAAAAUUUCUUAUUGACAAAAUCAAGUAUCUCUAGUAAUAUAGAAUAUGCGAUGAGUCGAUAG.GUAGUCUUCGGACUACUAUUGA..GCAUAAGGAGGUCA.........................UAA.CGCAGGA.GCG...GACCUUGAUGAGUUGUGUGAACCUGCUCAUCA......CAU....GAAG..AUGCCUCUUA..GUCCCUAGUC..UAGC...GACU.GGGAUUUUUAUUUUCCAAAAAAUGAUGAAAAAGCUUUGCAAUUCAUGGAAAAAGUAGUAUAAUACUUCUAUUAUAGAAAUUUUUAGAAAAUUCCGAAAGAGGUUAUUUAUGGGAUAUACAGUUGCUGUAGUCGGCGCGACAGGUGCUGUCGGUGCUCAGAUGAUAAAAAUGUUGGAAGAAUCAACACUUCCAAUCGAUAAAAUUCGUUACCUUGCUUCUGCACGUUCAGCAGGUAAGUCAUUGAAAUUUAAAGAUCAAGAUAUUACAAUUGAAGAAACGACUGAAACAGCUUUUGAAGGAGUUGAUAUUGCUCU
#=GR NZ_AAZZ01000006.1/11464-12009 CODON   .........................................................................................................................................................................................................................................................................................................................................................................................................AUG...........................................................................................................................................................................................................
#=GR NZ_AAZZ01000006.1/11464-12009 SS_TT   ......................................................................................................................................................................................................................................................................<<<<<<<<<.........>>>>.>>>>......................................................................................................................................................................................................................................................................................................................
NZ_ABAG01000003.1/110788-111333            GAUAUGUAUAGGGAAACUCUUGAAUACAAGAGUUUUUUGUUAUACUCGAUCGAAAAAAUUUCUUAUUGACAAAAUCAAGUAUCUCUAGUAAUAUAGAAUAUGCGAUGAGUCGAUAG.GUAGUCUUCGGACUACUAUUGA..GCAUAAGGAGGUCA.........................UAA.CGCAGGA.GCG...GACCUUGAUGAGUUGUGUGAACCUGCUCAUCA......CAU....GAAG..AUGCCUCUUA..GUCCCUAGUC..UAGC...GACU.GGGAUUUUUAUUUUCCAAAAAAUAAUGAAAAAGCUUUGCAAUUCAUGGAAAAAGUAGUAUAAUACUUCUAUUAUAGAAAUUUUUAGAAAAUUCCGAAAGAGGUUAUUUAUGGGAUAUACAGUUGCUGUAGUCGGCGCGACAGGUGCUGUCGGUGCUCAGAUGAUAAAAAUGUUGGAAGAAUCAACACUUCCAAUCGAUAAAAUCCGUUACCUUGCUUCUGCACGUUCAGCAGGUAAGUCAUUGAAAUUUAAAGAUCAAGAUAUUACAAUUGAAGAAACGACUGAAACAGCUUUUGAAGGAGUUGAUAUUGCUCU
#=GR NZ_ABAG01000003.1/110788-111333 CODON .........................................................................................................................................................................................................................................................................................................................................................................................................AUG...........................................................................................................................................................................................................
#=GR NZ_ABAG01000003.1/110788-111333 SS_TT ......................................................................................................................................................................................................................................................................<<<<<<<<<.........>>>>.>>>>......................................................................................................................................................................................................................................................................................................................
NZ_ABAF01000013.1/26-569                   CAUACGGCAAGGCGACGCUGACGAAGUUUGAAGAGAUUUUCGAAGAGUAUAAAGAGUUUUGGCUGUUGACAAAAAUGACUCUAUCUAGUAGAAUAGUAGAUGCGAUGAGUCGAUAG.GUAGUCUUCGGGCUACUAUUGA..GCAUAAGGAGGUCA.........................UAA.CGCAGGA.GCG...GACCUUGAUGAGUUGUGUGAACCUGCUCAUCA......CAU....GAAG..AUGCCUCUUA..AUCCCUAGUC..UAGC...GAUUGGGGAUUUUUAU...UUUCCAAAAAAUGAUGAAAAAGCUUUGCAAUUCAUGGAAAAAGUAGUAUAAUACUUCUAUUAUAGAAAUUUUUAGAAAAUUCCGAAAGAGGUUAUUUAUGGGAUAUACAGUUGCUGUAGUCGGCGCGACAGGUGCUGUCGGUGCUCAGAUGAUAAAAAUGUUGGAAGAAUCAACACUUCCAAUCGAUAAAAUUCGUUACCUUGCUUCUGCACGUUCAGCAGGUAAGUCAUUGAAAUUUAAAGAUCAAGAUAUUACGAUUGAAGAAACGACUGAAACAGCUUUUGAAGGAGUUGAUAUUGC
#=GR NZ_ABAF01000013.1/26-569 CODON        .................................................................................................................STP........................................................................................................................................................................................................................................................................................AUG........................................................................................................................................................................................................
#=GR NZ_ABAF01000013.1/26-569 SS_TT        ......................................................................................................................................................................................................................................................................<<<<<<<<<.........>>>>>>>>>......................................................................................................................................................................................................................................................................................................................
NZ_ABAB01000021.1/32229-31686              GAUAUGUAUAGGGAAACUCUUGAAUACGAGAGUUUUUUGUUAUACUCGAUCGAAAAAAUUUCUUAUUGACAAAAUCAACUAUCUCUAGUAAUAUAGAAUAUGCGAUGAGUCGAUAG.GUAGUCUUCGGGCUACUAUUGA..GCAUAAGGAGGUCA.........................UAA.CGCAGGA.GCG...GACCUUGAUGAGUUGUGUGAACCUGCUCAUCA......CAU....GAAG..AUGCCUCUUA..AUCCCUAGUC..UAGC...GAUUGGGGAUUUUUAU...UUUCCAAAAAAUGAUGAAAAAGCUUUGCAAUUCAUGGAAAAAGUAGUAUAAUACUUCUAUUAUAGAAAUUUUUAGAAAAUUCCGAAAGAGGUUAUUUAUGGGAUAUACAGUUGCUGUAGUCGGCGCGACAGGUGCUGUCGGUGCUCAGAUGAUAAAAAUGUUGGAAAAAUCAACACUUCCAAUCGAUAAAAUCCGUUACCUUGCUUCUGCACGUUCAGCAGGUAAGUCAUUGAAAUUUAAAGAUCAAGAUAUUACGAUUGAAGAAACGACUGAAACAGCUUUUGAAGGAGUUGAUAUUGC
#=GR NZ_ABAB01000021.1/32229-31686 DNABS   .............................................................................................................................................................................................................................................................................................................................................................................CCCCCCCCCCCCCCC...........................................................................................................................................................................................................................
#=GR NZ_ABAB01000021.1/32229-31686 CODON   ............................................................................................................................................................................................................................................................................................................................................................................................................AUG........................................................................................................................................................................................................
#=GR NZ_ABAB01000021.1/32229-31686 SS_TT   ......................................................................................................................................................................................................................................................................<<<<<<<<<.........>>>>>>>>>......................................................................................................................................................................................................................................................................................................................
NZ_ABAC01000013.1/13-556                   CAUACGGCAAGGCGACGCUGACGAAGUUUGAAGAGAUUUUCGAAGAGUAUAAAGAGUUUCGUCUGUUGACAAAAGUCAUUCUCUUUAGUAGAAUAGUAGAUGCGAUGAGUCGAUAG.GUAGUCUUCGGGCUACUAUUGA..GCAUAAGGAGGUCA.........................UAA.CGCAGGA.GCG...GACCUUGAUGAGUUGUGUGAACCUGCUCAUCA......CAU....GAAG..AUGCCUCUUA..AUCCCUAGUC..UAGC...GAUUGGGGAUUUUUAU...UUUCCAAAAAAUGAUGAAAAAGCUUUGCAAUUCAUGGAAAAAGUAGUAUAAUACUUCUAUUAUAGAAAUUUUUAGAAAAUUCCGAAAGAGGUUAUUUAUGGGAUAUACAGUUGCUGUAGUCGGCGCGACAGGUGCUGUCGGUGCUCAGAUGAUAAAAAUGUUGGAAGAAUCAACACUUCCAAUCGAUAAAAUCCGUUACCUUGCUUCUGCACGUUCAGCAGGUAAGUCAUUGAAAUUUAAAGAUCAAGAUAUUACGAUUGAAGAAACGACUGAAACAGCUUUUGAAGGAGUUGAUAUUGC
#=GR NZ_ABAC01000013.1/13-556 CODON        .................................................................................................................STP........................................................................................................................................................................................................................................................................................AUG........................................................................................................................................................................................................
#=GR NZ_ABAC01000013.1/13-556 SS_TT        ......................................................................................................................................................................................................................................................................<<<<<<<<<.........>>>>>>>>>......................................................................................................................................................................................................................................................................................................................
#=GC SS_cons                               ....................................................................................................:::::::::.<<<<<..<<<<<<____>>>>>>>>>>>...,,..((((<<<<....<<<<<<<<.......>>>>>>>>.-..<<<____.>>>....>>>><<<<<<<<___________>>>>>>>>,.....<<<<<...___>>>>>)))),....<<<<<<<<<<..____...>>>>>>>>>>:....................................................................................................................................................................................................................................................................................................................
#=GC HYPHENATION                           ***************************************************************************************************................***....*.....*..........*.*...*...*...*...*......................*...*..........*****...*..........................*.....*....*..............*....*.........*........*..................************************************************************************************************************************************************************************************************************************************************************************************************************
#=GC R2R_LABEL                             ---------------------------------------------------------------------------------------------------...........a...........[....]....................j....k1.........................2.................................................5....6...{........}......Rr...4....<...................>...Ll....----------------------------------------------------------------------------------------------------------------------------------------------------------------------------------------------------------------------------------------------------------------------------------------------------------------
#=GC ACTUAL_MOTIF                          ...................................................................................................<..................................................................................................................................................................................................>................................................................................................................................................................................................................................................................................................................
#=GF R2R multistem_junction_bulgey j J0 -45 1.2 0 0 0 -90 J1 -45 1.2 0 0 0 -90 J2 -45 1.2 0 0 0 -90
#=GF R2R var_hairpin < >
#=GF R2R var_hairpin [ ]
#=GF R2R keep [ ]
#=GF R2R var_hairpin { }
#=GF R2R turn_stem_at_internal k +1 r
#=GF R2R place_explicit r R 0 1 0 0 0 0
#=GF R2R place_explicit l L 0 1 0 0 0 0
#=GF R2R var_backbone_range 1 2
#=GF R2R tick_label 1 stable stem with >6 nt
#=GF R2R place_explicit a a-- +45 1 0 0 0 +90 f
#=GF DUPLICATES NC_008533.1/912470-913015=NC_003098.1/904939-905484 NZ_ABAC01000013.1/13-556=NZ_ABAD01000016.1/11594-12137 NC_009442.1/684018-684570=NC_009443.1/683752-684304 NC_008021.1/986319-985768=NC_008023.1/947083-946532=NC_009332.1/878801-879352 NC_003028.2/956681-957226=NZ_AAGY02000049.1/10317-10862 NC_006086.1/919239-918688=NC_007296.1/917097-916546=NC_008024.1/1020717-1020166=NZ_AAFV01000017.1/881-330 NC_007432.1/1119712-1119175=NZ_AAJS01000010.1/43966-44503 NC_004116.1/1063391-1062855=NC_004368.1/1134012-1133476=NZ_AAJO01000112.1/4837-5373 NC_004606.1/1038659-1038108=NC_004070.1/908139-907588
#=GF SORT_STATS 31 200 0
#=GF SORT_STATS 31 196 0
#=GC cons                                  nRnnnnRnnnnnnnnnnnnnnnnnnRnnnnnnnnnnnnnnnnnAnnnnnnnnnnnnnnnnnnnnnUYRnnnnnnnnnnnnAnYRYnnnRRAnnnnnnnUAUGCGAUGAGUCGAnnn-GUnnYnnUYnnnnnACUnUYGn--GC-nRRGGAGRUYn-------------------------nAA-CGCAGGA-GCG---GAYYUUGAYnARUUGUGUGAACCUnYUnRUCA------CAYnn--nnARnnRUGCCYYUnn--nYnYYnnn----nnnn-----nnnRRnRnUUUUUUn--nnnnnnnnnnnnnnnnnnnnRnnnnnnnnnnnnRnnnnnnnnnnnnnnnnnnnnnnYnnnnnnnnnnnnnnnnnnnnnnnnnnnnnnnnnnnnnnnnnnnnnnnnnnnnnnnnnnnnnnnnRnnnnnnnnnnnnnnnnnnnnnnnnnRnnnnnnnnnnnnnnnnnnnnnnnRnnnnnnnnRnnnnnnnnnnnnnnnnnnnYnnnnnnnnnnnnnnnnnnnnnnnnnnnnnnRnnnnnnnnnnnnnnnnnYnnnnnnnnnnnnnnRnnnnnnRnnnnnnnnnnnnnnnnnnnnnnnnnYnn
#=GC conss                                 13111131111111111111111113111111111111111113111111111111111111111333111111111111313331113331111111331221211123321114033113443324111333121220021042111123323000000000000000000000000043303113111011300013311113311331111111111311113313000000311440011334411111113240013121144000031110000044332131312333400111111111111111111113111111111111311111111111111111111113111111111111111111111111111111111111111111111111111111111111111131111111111111111111111111311111111111111111111111311111111311111111111111111113111111111111111111111111111111311111111111111111311111111111111311111131111111111111111111111111311
#=GC col_entropy_0                         11111111111111111111111111111111111111111110111110111111111111111011111111111111111110111101011111000000000000000101000111110111111000100011000101000001011001110000011100000000011100000000000000000000100000110100000000000000011000000000000111011011100000000111011010121100021110000111211011000000111111111111111111111111111111111111111111111111111111111111111111111101111111111111111111111111111111111111111111111111111111111111111111111111111111111111111111111111111111111111111111111111111111111111111111111111111111111111111111111111111111111111111111111111111111111111111111111111111111111111111
#=GC col_entropy_1                         .......................................................................................................................................................................................................................................................................................................................................................................................................................................................................................................................................................................................................................
#=GC col_entropy_2                         80458758965797987884575864853877947678535777367979673747738778859731534518697777013218310477929859970330300037630199679456625396854979238351330290900033803502536666625497936666635389668005000800866607480009660190000000000598076907555555509442321627590000998552585809806670011776007696240859504877730978753947577959549775759899758587797774679977675747544754456687868793123777886977779749689765865969787569477977668687788949989899799898799877298687465356966854878845897599799889799699888988767888189987699797899789877498997788867779789788865887899487179798458879787489987916889789989595899889778798598
#=GC col_entropy_3                         57604790501316855647774064444038652778792728145476801847387996657101695250477870589322754002124905110660600060360897482748771217847282968669660585900028040101124444411723274444421080497001000500644409250008270380000000000165007803111111109528648495690000953708015839878800011473000818563853705401002668049324705034571047706794438373106745614978164446388424207517899998625896179239521696177498130454086247882352070825784185753496352743874632839426980798201078272878669528476393847977570705465082901437955808658113660649678660507995370369576980913932870778345226053942307025181155483728604047121640921
#=GC cov_SS_cons                           ..............................................................................................................120??..22222?....?22222??021.......?2000222....22200000.......00000222....200.....002....2220?02220??...........??02220?......10222......22201002?.....2222??2220.........0222??2222.....................................................................................................................................................................................................................................................................................................................
#=GF NUM_COV 27
#=GF WEIGHT_MAP  NC_002662.1/1668938-1668380 1.80299 NC_009004.1/839683-840245 1.66075 NC_008527.1/1641648-1641088 1.66075 NC_003485.1/972171-971620 0.302497 NC_002737.1/996246-995695 0.302497 NC_006086.1/919239-918688 0.302497 NC_007297.1/914642-914091 0.302497 NC_008021.1/986319-985768 0.302497 NC_004606.1/1038659-1038108 1.77447 NC_008022.1/989555-989004 0.302497 NC_004350.1/935382-935921 2.13054 NZ_AAFA02000005.1/26248-26797 2.05849 NC_009442.1/684018-684570 2.13717 NC_006448.1/1153218-1152669 0.818495 NC_008532.1/1186031-1185482 0.695721 NC_006449.1/1151089-1150540 0.695721 NC_009009.1/1221674-1221135 2.09361 NC_007432.1/1119712-1119175 1.46302 NZ_AAJR01000023.1/31172-31709 1.46302 NZ_AAJQ01000001.1/73370-73906 0.713184 NC_004116.1/1063391-1062855 0.713184 NZ_AAJP01000010.1/35844-36380 1.40105 NZ_ABAA01000002.1/167782-168325 1.00787 NZ_ABAE01000003.1/127774-127231 1.00787 NC_003028.2/956681-957226 0.347023 NC_008533.1/912470-913015 0.796113 NZ_AAZZ01000006.1/11464-12009 0.347023 NZ_ABAG01000003.1/110788-111333 0.347023 NZ_ABAF01000013.1/26-569 0.547825 NZ_ABAB01000021.1/32229-31686 0.954276 NZ_ABAC01000013.1/13-556 0.547825
#=GF USED_GSC TRUE
#=GF DID_FRAGMENTARY FALSE
//
