# Supplementary material for: Comparative genomics reveals 104 candidate structured RNAs from bacteria, archaea, and their metagenomes
Source: Genome Biol. 2010 Mar 15;11(3):R31. doi: 10.1186/gb-2010-11-3-r31 (PMC2864571; doi:10.1186/gb-2010-11-3-r31)
Supplement: Additional file 4 — Raw text alignment files, including annotation. Raw alignments of RNAs, including annotations (for example, predicted transcription terminators, flanking sequences) in "Stockholm" text format. The alignment format and appropriate viewing programs are discussed on Wikipedia [113]. The Stockholm files can be retrieved from the .tar.gz archive file by using programs such as WinZip (Windows), StuffIt Expander (Mac), or tar/gzip (UNIX). [file gb-2010-11-3-r31-S4.GZ › sto/pfl.sto]

# STOCKHOLM 1.0

#=GF ID pfl
#=GF DE pfl RNA
#=GF AU Weinberg Z
#=GF TP Cis-reg;
#=GF WK http://en.wikipedia.org/wiki/Pfl_RNA_motif
#=GF DATABASES microbial 25 env 4 other 27


#=GF FancifyStockholm -longtable -wrapGeneContext 6in -recycleGeneColors
#=GF FancifyStockholm -sortGeneContextByTax Actinobacteria,Bacteroidetes,Chloroflexi,Deinococcus-Thermus,Bacillales,Clostridia,Mollicutes,Alphaproteobacteria,Betaproteobacteria,Deltaproteobacteria,Desulfuromonadales,Gammaproteobacteria,environmental
#=GF FancifyStockholmGeneContext -nameSubst "cd01678=COG1882,cd00477=COG2759,pfam00464=COG0112,GOS1216=COG0112,GOS1197=COG0190" -leftNothing -rightOperonOrCount 1

#=GF GR_CMD_KEY CODON
#=GF GR_CMD AUG color Green
#=GF GR_CMD SD++++ color Green
#=GF GR_CMD SD+++ color Green
#=GF GR_CMD SD++ color Green
#=GF GR_CMD SD+ color Green
#=GF GR_CMD_KEY SS_TT
#=GF GR_CMD < color Yellow
#=GF GR_CMD > color Yellow
#=GF GR_CMD_KEY SS_Z
#=GF GR_CMD < color OffYellow
#=GF GR_CMD > color OffYellow
#=GF ravenna.pl -evdPartitions 10,20,30,40,50,60 -windowLen 600 -useRF
#=GF ORIGINAL_MOTIF 83	3424	0	1	refseq	25	clostridia	jeremy	s42_45_50_55S100O5Min4	cmfinder		end

#=GF ANNOT_NOTE TT_ON This motif instance is presumed to be an ON switch.  A predicted transcription terminator overlaps the $3^\prime$ end of the conserved motif.  If ligand binding stabilizes the conserved structure, then high ligand concentrations destabalize the terminator.
#=GS NC_007498.2/3231075-3231562 ANNOT TT_ON
#=GS NZ_AAVO02000015.1/35142-35624 ANNOT TT_ON
#=GS BAAV01000055.1/2797-3282 ANNOT TT_ON
#=GS BAAU01012305.1/1093-609 ANNOT TT_ON
#=GS BABG01015168.1/450-936 ANNOT TT_ON
#=GS BAAX01023463.1/877-391 ANNOT TT_ON
#=GS BAAU01027299.1/1-474 ANNOT TT_ON
#=GS NZ_ABED01000023.1/84111-83625 ANNOT TT_ON
#=GS BAAU01002505.1/155-641 ANNOT TT_ON
#=GS BAAU01017791.1/492-5 ANNOT TT_ON
#=GS BAAY01004625.1/393-880 ANNOT TT_ON
#=GS NZ_ABCA01000033.1/43672-43168 ANNOT TT_ON
#=GS BABA01029967.1/280-1 ANNOT TT_ON
#=GS BABD01002377.1/1479-1812 ANNOT TT_ON
#=GS BABD01022060.1/885-392 ANNOT TT_ON
#=GS BAAY01025330.1/252-1 ANNOT TT_ON
#=GS BABA01016569.1/1-468 ANNOT TT_ON
#=GS BAAX01001391.1/97-581 ANNOT TT_ON
#=GS ABEF01039966.1/968-1233 ANNOT TT_ON
#=GS BAAV01020765.1/906-425 ANNOT TT_ON
#=GS BABG01005810.1/29-514 ANNOT TT_ON
#=GS BAAY01015723.1/223-708 ANNOT TT_ON
#=GS ABEF01017404.1/1132-647 ANNOT TT_ON
#=GS BAAY01013765.1/796-1150 ANNOT TT_ON
#=GS BAAY01012400.1/301-1 ANNOT TT_ON
#=GS NZ_AAOZ01000030.1/13251-12763 ANNOT TT_ON
#=GS NZ_ABAX01000052.1/14324-13845 ANNOT TT_ON
#=GS BAAY01000038.1/8193-8688 ANNOT TT_ON
#=GS BAAV01000327.1/535-40 ANNOT TT_ON
#=GS BABA01021702.1/559-961 ANNOT TT_ON
#=GS NC_003030.1/2562048-2562528 ANNOT TT_ON
#=GS NZ_AAXG02000001.1/53705-54182 ANNOT TT_ON
#=GS BABG01000244.1/557-1039 ANNOT TT_ON
#=GS NZ_ABAX01000016.1/74017-73533 ANNOT TT_ON
#=GS NZ_AAVC01000001.1/179251-178772 ANNOT TT_ON
#=GS NC_009699.1/3520044-3519554 ANNOT TT_ON
#=GS NZ_ABDO01000004.1/3876-3386 ANNOT TT_ON
#=GS NZ_ABDP01000011.1/87427-86937 ANNOT TT_ON
#=GS NC_009495.1/3426838-3426348 ANNOT TT_ON
#=GS NC_009706.1/1156319-1155841 ANNOT TT_ON
#=GS NC_003030.1/1127308-1127785 ANNOT TT_ON
#=GS NZ_AAVO02000004.1/47671-48151 ANNOT TT_ON
#=GS NZ_AAVL02000036.1/176121-175641 ANNOT TT_ON
#=GS NZ_AAWL01000017.1/16493-16012 ANNOT TT_ON
#=GS BABE01005334.1/346-1 ANNOT TT_ON
#=GS NZ_AAXB02000001.1/5778-6261 ANNOT TT_ON
#=GS NC_009719.1/674490-674003 ANNOT TT_ON
#=GS NC_002696.2/88847-89327 ANNOT TT_ON

#=GF ANNOT_NOTE TT_ONish Similar to note 1, this motif instance is probably an ON switch.  However, the predicted transcription terminator is 4 nucleotides away from the conserved structure, so the interaction between ligand binding and terminator formation is less clear.
#=GS NZ_AARF01000325.1/502-22 ANNOT TT_ONish
#=GS NZ_AARF01000447.1/2748-2268 ANNOT TT_ONish


#=GS BABG01018752.1/381-1 ANNOT Unclear homology.
#=GS BABD01002377.1/1479-1812 Missing one side of P2 that is otherwise perfectly conserved, therefore suspicious.


JCVI_SCAF_1096626882634/974-1509                 CAGCAUUCGUGCCACACCCCGCUCAUGAAGCGCCGGCACCCGUUGUUAACAGCAGUGAGAAACUUGCCUUGCUCGGCAAAUUCUGAGCCUGCGCUACACUAGUUUUGCACGCGACU.GGCGAUA....................GGCU.GGCG.GCUUUAGAAACAAA.......UUC.AAAGCUUGCCCGGCU....................GAC..GUGG.A....................................................................AU.....A.CCAC.UG.GGAA.GCGUGC....................................CGCACUGUUUAACU.GGUGCGUU................................................................................................CAG.CCGUUCGCCUGGGCAGCCCUGUACACCUAGCUGUGCAAGGGACCUUUUUUAGAGGACUGCCAUGUUUAAUCGCCAAACCCUUAUCGAGCAAACCGACCCCGAGCUAUGGGCUGCCAUUUUGGCUGAGCACAAGCGCCAAGAAGACCACAUUGAGCUGAUCGCCAGCGAGAACUAUGCCUCCCCAGCCGUAAUGGCGGCGCAAGGCACGCAACUCACCAACAAAUACGCCGAGGGCUACCCUGGCAAACGUUAUUACGGUGGCUGCGAGCAUGUAGACGUGGCCGAGCAACUGGCCAUUGAACGCGUGAAAGAACUGUUUGG
#=GR JCVI_SCAF_1096626882634/974-1509 CODON      .......................GUA...................................................................................................................................................................................................................................................................................................................................................................................................................................................................................................................................AUG.................................................................................................................................................................................................................................................................
#=GR JCVI_SCAF_1096626882634/974-1509 SS_TT      .................................................................................................................................................................................................................................................................................................................................................................................................................................................................................................................................................................................................................................................................................................................................................................................................................................
#=GR JCVI_SCAF_1096626882634/974-1509 SSX        ................................................................................................................................................((((.((((.(((((.(((............))).))))).)).))))))...................................................................................................................................................................((((((.........)))))).......................................................................................................................................................................................................................................................................................................................................................................................................................................
NC_001263.1/880881-880396                        CGGCAACAGCAACUGAGGGCAAAGACAGAAGGCAGGGCGCCAGCGGGCCGCUCUGCCUUUUGCUUCGCCAACGCUGCGCCACGCGCUAUGCUGCGCCCGUCUGCGGAAGG.UGACU.GGCGCGAAAAC...........................................................................................GUGG.G....................................................................AAG....A.CCAC..G.GGGA.AGCCUUCUGGCAUAGCAA...............................................................................................................................................AGA.CCGUGCGCCUGGGUCGGACGCUUCCUGCAUGUGCGGGGGCGUUUUCCUGUGUGGAAAACGGGAGGCAACAUGACGAAACGGGCGCUUAUUUCGGUCAGCGACAAGACAGGCGUGGUGGAGUUUGCGGCGCAGUUGCAGCAGCGCGGCUGGGAACUGCUCAGCACGGGCGGCACUUUUGCCACACUCUCGGGGGCCGGCAUCCCGGUGCGGCAAGUCAGCGACGUGACCGGCUUUCCCGAGAUGCUGGACGGGCGGGUCAAGACGCUGCACCCGGCCAUUCACGGCGGCAUCCUGGCGCGGCGUGAGGCCGGGCACCUGGGG
#=GR NC_001263.1/880881-880396 CODON             ...............................................................................GUA............................................................................................................................................................................................................................................................................................................................................................................................................................................AUG................................................................................................................................................................................................................................................................................................
#=GR NC_001263.1/880881-880396 SS_TT             ..............................<<<<<<<<<<<....>>>>>>>>>>>>........................................................................................................................................................................................................................................................................................................................................................................................................................................................................................................................................................................................................................................................................................................................................................................
NC_008025.1/539810-540293                        CGCCAGCAGCGCAGUUCAGGUCGCGGCGCUGGUCCGCCCGGAACUGCUGAUCGAGGUCGAGGCGAUCGCCGUGGCCCCCUGAACCUGUAUCCUGUCCCCAGAGCGGGUGG.UGACU.GGCGCUGAAC............................................................................................GUGG.G....................................................................CCA....A.CCAC..G.GGGA.AGCCAUCCGCAUUGCUG................................................................................................................................................UGA.UCGCGCGCCUGGGUCGGACGCUCCGCUGCACUGGUGGGCGCGUCCGCGACGUUUUGCAGAAGGACAGGAGGGGGCAUGACGAGAAGGGCACUGAUUUCGGUCAGCGACAAGACGGGUAUCGAGGCCUUUGCGCGGGCGCUUGUGGAACGCGGCUGGGAACUGCUCAGCACGGGCGGUACCCUCGCGGCGCUGCGGGCGGCGGGAAUUCCCGCCACGGCAGUCAGCGACGUGACCGGCUUUCCCGAGAUUCUGGACGGGCGCGUGAAGACCCUGCACCCCGCCAUUCACGGCGGCAUCCUGGCGCGGCGUGAGGAGGGGCAU
#=GR NC_008025.1/539810-540293 CODON             ...........................................................................................................................................................................................................................................................................................................................................................................................................................................................................................................................................................................AUG...................................................................................................................................................................................................................................................
#=GR NC_008025.1/539810-540293 SS_TT             .................................................................................................................................................................................................................................................................................................................................................................................................................................................................................................................................................................................................................................................................................................................................................................................................................................
JCVI_SCAF_1101668120280/355-1                    GAAGCUAUCAACCCUGCCCUGCCUCAGGCUGCCUCCGCCGCUCAAUCCAGCAAAAAGCUUCCCGCCAAACCAUCCCAAUAAGCAUUGUCUCGGCUACACUUACAGGGUACGCAACU.GGCGAUA.........................GGA...GCCUGGCAUUCGCAAACUUCUGCGAGCCAACUCU.........................GAC..GUGG.AAAU............GGGUGGGCUUGUU..CCCUUCC...............................UCA....A.CCAC.UG.GGGA.GCGUGCAC................................CUUGUACUGGUGUUUG.GGUUCAAG..................................................................................GUUU..........CAG.CCGUUCGCCUGGGCAGCCCAUGCAGCGCUGAGGCUUAUUUUGCCCAGCCCCGCAAGGAACCAUCAAUUGAAGGCCUGCCAUGUAUUCAAGAAACAUUCUGAUUGAACAAAC..................................................................................................................................................................................................................
#=GR JCVI_SCAF_1101668120280/355-1 CODON         .................................................................................................................................................................................................................................................................................................................................................................................................................................................................................................................................................................................................................................................................................................................................................................................................................................
#=GR JCVI_SCAF_1101668120280/355-1 SS_TT         .................................................................................................................................................................................<<<<<<<<<<<....................................................>>>>>>>>>>>......................................................................................................................................................................................................................................................................................................................................................................................................................................................................................................................................................................
JCVI_SCAF_1096627597967/1637-1124                GAGUUGGCGCUGUAAACGCGUUAAUCAGCGUCAUUCAUCCGUUGAUUGAGUCGAAUUCAAUCACUGGGUCAUGUUAAUGCUUCUCCCGUCGCGCUAAACUAUGCAAGCGCAUGACU.GGCGAUGAAA...........................................................................................GGUGG.A....................................................................AG.....A.CCACC.G.GGAA.GUGCGCAG.......................GGUUUGAG.UGCAUCCAAGGA.....UGG.UGUGAGUCAGCCC.........................................................................A.............AAG.CCGCUCGCCUGGGCACUUUGAACAUCCAUAGAACUUGGAGACCCGCCCAUGGCCCAAUCCGUAGAUGCGAGUGCACAACUCGCUAACCUAGAACUCCUCUCAAAGAACGACCCUGCCGUCUACGCUGCUUUGCUAGGCGAAGAGGCGCGUGAGCGCAGUGGUAUCGAGCUGAUUCCCUCAGAGAACUAUGCCUUUCCGGAGGUGCUUGCAGUACUAGGUAGCGUUUUUACCAACAAGUAUUCAGAAGGGUAUCCGGGUCGCCGGUAUUACGGCGGUCAGACCUAUACUGAUGAGAUUGAGAAUUUAGCUCGCGAUCGUGCA
#=GR JCVI_SCAF_1096627597967/1637-1124 CODON     ...........................................................................................................................................................................................................................................................................................................................................................................................................................................................................................................................AUG.............................................GUA...................................................................................................................................................................................................................................................
#=GR JCVI_SCAF_1096627597967/1637-1124 SS_TT     .................................................................................................................................................................................................................................................................................................................................................................................................................................................................................................................................................................................................................................................................................................................................................................................................................................
#=GR JCVI_SCAF_1096627597967/1637-1124 SSX       ..........................................................................................................................................................................................................................................................................................................................................................((.((((..((((.(((.........))).))))..)))).))............................................................................................................................................................................................................................................................................................................................................................................................................................
JCVI_SCAF_1101667483037/9-571                    UGCACCGUCUUCACGGCUGCGACUCGGUUGGGGAACCGCUGGUCUCACACGGCUCCUUCCCUCUCCAUUUGAGCUUCUCCCCCCUUCUCGCUAAAUUGCUACCGUUCGGCGUGACU.GGCGGAGC.................................GCAGGCAAUUAC.....CCUGU.......................................GUGG.ACUGCAUCCUGGAUCUGUCGUGGUUAGUUU.CCCCGGCA.AUCCAUUGCCGCAUUAGCGCAAAGCGUUCCCUA...A.CCAC..G.GGUA.GCGUUGAACUGAA....................................................................................................................................................CCG.CCGACCGCCUGGGCACGCCCGCUCGGGCUUUUUCUGUAUACAUCGAAGGAGGAUAACAAAUGGCGGCUCAGCUGCUCGAGGGAAAACCUGUUGCCGAGUCUGUUCUCAAGGAAGUUCGCGUCCGGACCACCGAACUGACUGAAAAGGGUGUCUUACCUGGCCUGGGAACCAUACUUGUCGGGGAUGACGGGGCAAGUGCAGGCUACGUCGCCCGCAAGCACGAGGCGUGUGAAACCGUCGGCAUCAAGUCCUGCCAUAUCGACGUCACGUCAGAUCAGUCGCAGAGCGAUCUGCUCGCCGCAGUCGACAGCUUCAACGAAA
#=GR JCVI_SCAF_1101667483037/9-571 CODON         ..................................................................................................................AU.G.............................................................................................................................................................................................................................................................................................................................................................................................................................GUA.....AUG............................................................................AUG.............................................................................................................AUG....................................................................
#=GR JCVI_SCAF_1101667483037/9-571 SS_TT         ..............................<<<<<<<<<<<........>>>>>>>>>>>>....................................................................................................................................................................................................................................................................................................................................................................................................................................................................................................................................................................................................................................................................................................................................................................
JCVI_SCAF_1101667065799/313-717                  CUGUUUUCGGUGGAUGGGUCAAUUCCUACGCCCAAAUUCGAAUAUCUCGACGGUUCGCUGCGUUCGCGCGUUCAAUUUCGGAUGUCAACCGGCUAUAAUUCGCGCGGUACAUGACU.GGCGAUGGAA...........................................................................................GGUGG.A....................................................................AG.....A.CCACC.G.GGAA.GUGUACCGA...............GCGCACUCUGUGAGACACAUUGCACACUGGC..UGCGAUGUGGCGUAUGAAAAAAUACGGAU...UGG..ACAAGAUAGCCACUCG.GUGGAAGUUUUGCCAUUUUUUGCUGAUCGAGUUCGUGGAAUG........AAG.CCGUUCGCCUGGGCGCCAAACCCACCUUGAUAGGAAACUGCCCAUGACUUUGAACAAUACCAGUCAGCAAGCCGCGGCUGUGCUGACCAACCUAAAAGAACUUGAAACCAAUGACCCCGCUGUUUAU..................................................................................................................................................................................................
#=GR JCVI_SCAF_1101667065799/313-717 CODON       .................................................................................................................................................................................................................................................................................................................................................................................................................................................................................................................................................................................................................................................................................................................................................................................................................................
#=GR JCVI_SCAF_1101667065799/313-717 SS_TT       .................................................................................................................................................................................................................................................................................................................................................................................................................................................................................................................................................................................................................................................................................................................................................................................................................................
#=GR JCVI_SCAF_1101667065799/313-717 SSX         ...................................................................................................................................................................................................................................................................................................................................................(((.((((.((.((.(((((((((.........))))))))).(((((......)))))......(((...((((((..((((....))))..))))))))).......)).)).)))).)))...................................................................................................................................................................................................................................................................................................................................................
BAAV01000055.1/2797-3282                         GCAGAUGCAUUUAUUGUGACAAAGAGCGAAAGUAAAAAAGUUCUCCGAUGCGCCUUGACUGAAAGGUCUUGUAUUUGGUAUACUUUAGGUACAAUACAGAUGAGUUUUCUGCGACU.GACGGAUUAU...........................................................................................UGCAG.A....................................................................GC.....A.CUGCA.A.GGGA.ACAGAAAAACUCUUUUU................................................................................................................................................CAG.CCGACCGUCUGGGCACACCUGAGAUACAUUCUCGGAGUGUGCCCUUUUUGAUUUUUUCAGGAGGUAUGAAAUGAAGAAAGUCGGUAUAGUAAUGGGCAGCGACAGCGACCUGCCCGUCAUCAGAAAAGCGACAGACACCCUGCGCGCGCUUGGCAUCCCGUUUGAAGCGCACGUCUAUUCGGCACACAGAACGCCCGACGAGGCCAUGGCCUUUGCCCGCUCGGCAAAGGAAAACGGCUUCGGGGUCAUUAUAGCCGCAGCAGGCAUGGCAGCACAUCUCGCCGGAGCCAUUGCGGCGAACACCACCCUGCCCGUUAUCGG
#=GR BAAV01000055.1/2797-3282 CODON              ......................................................................................................................................................................................................................................................................................................................................................................................................................................................................................................................................................................AUG........................................................................................................................................................................................................................................................
#=GR BAAV01000055.1/2797-3282 SS_TT              ..........................................................................................................................................................................................................................................................................................................................................................................................................................................................................................................<<<<<<<<<<<<<<.....>>>>>>>>>>>>>>>.....................................................................................................................................................................................................................................................................................
BAAU01012305.1/1093-609                          GCAGAUGCAUUUAUUGUGACAAAGAGCGAAAGUAAAAAAGUUCUCCGAUGCGCCUUGACUGAAAGGUCUUGUAUUUGGUAUACUUUAGGUACAAUACAGAUGAGUUUUCUGCGACU.GACGGAUUAU...........................................................................................UGCAG.A....................................................................GC.....A.CUGCA.A.GGGA.ACAGAAAAACUCUUUU.................................................................................................................................................CAG.CCGACCGUCUGGGCACACCUGAGAUACAUUCUCGGAGUGUGCCCUUUUUGAUUUUUUCAGGAGGUAUGAAAUGAAGAAAGUCGGUAUAGUAAUGGGCAGCGACAGCGACCUGCCCGUCAUCAGAAAAGCGACAGACACCCUGCGCGCGCUCGGCAUCCCGUUUGAAGCGCACGUCUAUUCGGCACACAGAACGCCCGACGAGGCCAUGGCUUUUGCCCGCUCGGCAAAGGAAAACGGCUUCGGGGUCAUUAUAGCCGCAGCAGGCAUGGCGGCGCAUCUCGCCGGAGCCAUUGCGGCGAACACCACCCUGCCCGUUAUCGG
#=GR BAAU01012305.1/1093-609 CODON               ......................................................................................................................................................................................................................................................................................................................................................................................................................................................................................................................................................................AUG........................................................................................................................................................................................................................................................
#=GR BAAU01012305.1/1093-609 SS_TT               ..........................................................................................................................................................................................................................................................................................................................................................................................................................................................................................................<<<<<<<<<<<<<<.....>>>>>>>>>>>>>>>.....................................................................................................................................................................................................................................................................................
JCVI_SCAF_1096627470168/1259-663                 UAUUUUCGGUGGUUCGAUCAGUUCCGAUGCCCAAAAUAUUGAUAUCAAGACGCAUCGCUGCGUUCCCGCGUUCAAUUUUGGAUUUCAACGGGCUAUAAUCGGCGCCGUACAUGACU.GGCGAUGGAA...........................................................................................GGUGG.A....................................................................UU.....A.CCACA.G.GGAA.GUGUACG..............CCACGCACUCAAAAGACGC.UUGCAAUUCG......GUUGCGAUGCGGCAGUUGAAAAAAAGCGGAUUGGACAAAGGGAGCAUUGGGUG.CCGAUUUUGCCUUCCUCCGCUGAAUGAGUUCGUGG.AAUA..........AAG.CCGUUCGCCUGGGCGCUCAACCCAACCUUGAUAGGAUACAGCCCAUGACUUUGAAUAAUAUCGAUCAGCAAGCCGCGGCGUUGCUGGGUAAUUUAAAAGAACUUGAAACCAAUGAUCCUGCUGUUUAUGCGGCGAUGUUGGGUGAGGAAGAUAGAGAGCGCAAUGNNNNNNNNNNNNNNNNNNNNNNNNNNNNNNNNNNNNNNNNNNNNNNNNNNNGAUGGUCUUGGAUACCAUGGCAUCGUUUGGUUUAGAUGGUCGGGUUGCUGAGGAAGUGCUGGAUCGCGUCCAGAUUACAACCAAUAAACAAAUCAUUCCUGAUGA
#=GR JCVI_SCAF_1096627470168/1259-663 CODON      .AUG.............................................................................................................................................................................................................................................................................................................................................................................................................................................................AUG.....................................................................................................................GUA.............................................................................................................................AUG.....................................................................................................
#=GR JCVI_SCAF_1096627470168/1259-663 SS_TT      .................................................................................................................................................................................................................................................................................................................................................................................................................................................................................................................................................................................................................................................................................................................................................................................................................................
#=GR JCVI_SCAF_1096627470168/1259-663 SSX        ................................................................................................................................................................................................................................................................................................................................................(((((.(((((.....(((.(((((((.........))))))).))).............((((((..(((...(((.((.(((((....))))).)).))))))))))))...))))).)))))....................................................................................................................................................................................................................................................................................................................................................
NZ_ABCF01000005.1/78306-77817                    AUGAAGAAGUUUUAUGUUCAGUAGCUUUUCUUUAAAAACCGAACAUUAAUGUUGGAAUUACACUUUACAUUCGUGUUAUACUAAGACCAACAAACAUAACGACAAAAGCAGUAACU.GGCGAAAAC............................................................................................UGUGG.A....................................................................ACCA...A.CCACA.A.GGGA.GCUGCUUUUCUUACGCUUAA.............................................................................................................................................UAG.CCGUUCGCCUGGGCUGAGGCUGAUUUACAGAAUCCACUCUGAAGGAGAGGUAUGUUCUGUGAGUCAGUCUCUUUUCUUGUUCUCAAACCAAAAUCAACUGACAUUAACCAGGAGGGAAUAAAAUGAUUGUGAAAGAAAAAUUAAUUCUGGAUGGUAACCGUGUCGCAACUGCCGUAAAAGAGGAUUUGAAGCCGCGAGUCGAAAAACUUAAAGAGAAUGGAAUCACUCCUUGUCUUGCCACUAUCCUUGUCGGAGAAGAUCCGUCUUCCGCCACUUAUGUAAAAAUGAAAGGAAAUGCGUGCGAACGCCUGGGCAUCCGUU
#=GR NZ_ABCF01000005.1/78306-77817 CODON         ..........................................................................................................................................................................................................................................................................................................................................................................................................................................................................................................................................................................................................................AUG....................................................................................................................................................................................................
#=GR NZ_ABCF01000005.1/78306-77817 SS_TT         .................................................................................................................................................................................................................................................................................................................................................................................................................................................................................................................................................................................................................................................................................................................................................................................................................................
NZ_AAOX01000008.1/64910-65393                    UGUAUUCAUACUGCCUAUAUUACUAUAAUACGAACAUUUGCAUAUGAAUCUAUUCAUAACAUCUGUGUUUUGUGAUAUGAUUGACUAGGAAUAACAUUUAUAAAGGCGCAGUGACU.GACGACGAUA............................................................................................GUGG.A....................................................................AGAA...A.CCAC..AGUGGA.GCUGCGUGCAUAUA...................................................................................................................................................UAG.CCGGUCGUCUGGGCAGCCAGCAGUCUGCUUUAACCUUUUUGGUAAAGCGGCCUGAAUCUUAUACCUGGAGGUUGUUUGCUAUGAAUGAAAAAUUGAUUCUUGAUGGUAAGCGGGUGGCAGCUGAUGUUAAAGAAGGACUGAUGCCAAGGGUGGAAAACCUUACGCAAAAAGGGAUCACUCCCUGCCUUGCCACCAUCCUGGUCGGAGAUGAUCCAUCUUCCGAGACCUACGUCCGAAUGAAAGGAAAUGCCUGCGCCCGGCUUGGCAUCCGGUCUGAACGAAUUCAUAUGCCGAAAGAAACCACAACAGAAGAACUGGUAA
#=GR NZ_AAOX01000008.1/64910-65393 CODON         ...........................................................................................................................................................................................................................AUG...................................................................................................................................................................................................................................................................................................................................................................................................................................................................................................................................................................................................
#=GR NZ_AAOX01000008.1/64910-65393 SS_TT         .................................................................................................................................................................................................................................................................................................................................................................................................................................................................................................................................................................................................................................................................................................................................................................................................................................
NC_009138.1/2356911-2356407                      CUAUUUUUCAGGGAUGUUUUGCGCCACUCUAUCGGUGCGGGGCGGUUGUGCUCCUCUCUCUUGCCCAAAACAGUCGCUUGCCGUAAAAUCCACGCACCAUUUCGUCUCACGUAACU.GGCGAAUC...............................CGAC.CGAUCACAC.....CGUGUCG................................UAA.GGUGG.G....................................................................CCUA...U.CCACC.G.UGAA.GCGUGAGAUUUUA....................................................................................................................................................UUG.CCGUGCGCCUGGGUAGCCCGAGUGGAAUGCAAGACCGAGGCUGCCUGCACGUUUUAUUUCGGCCUUCAUUCGAUCCCGGGUUUGUUGCUUUGUUUUGCAUGUCGUUGCAGUUCGAUACUCGAGUCUGCCGCGAUGUGUCGUGAUGCAUACAUUAGUUUACUUGCCCAUUUUUGAACGAUUGGAGUGAUUCAUGUUUUCAAAAGACCAGACCCUCGCAAAAACAGAUACUGAACUGUGGUCGGCGAUCCAGCAGGAAAAUACGCGUCAGCAGGAUCAUAUCGAGCUGAUCGCAUCCGAGAAUUACACUUCGCCUGCCGUGAU
#=GR NC_009138.1/2356911-2356407 CODON           ..............................................................................................................................................................................................................................................................................................................................................................................................................................................................................................................................................................................................................................................................................................AUG................................................................................................................................
#=GR NC_009138.1/2356911-2356407 SS_TT           .................................................................................................................................................................................................................................................................................................................................................................................................................................................................................................................................................................................................................................................................................................................................................................................................................................
#=GR NC_009138.1/2356911-2356407 SSX             ............................................................................................................................................................<<<<.<<............>>.>>>>...........................................................................................................................................................................................................................................................................................................................................................................................................................................................................................................................................................................................................................................
NC_009659.1/2768193-2767671                      GGGUGGCGGGCAGGGUCCGGAUAUUGUCAUUUGUUUAUCGUCUGUGAACAAGUGUGCUGCUUGCCGAAAACAGGCGCUUGUCGUAGAAUCCUUGCACCAUUUCGUCUCACGUGACU.GGCGAAUC......................CGAC.UGGUUUUCCUGCUGUUU.....AUAGGUAAAUUACGUCG.......................UAA.GGUGGGC....................................................................UU.....ACCCACC.G.UGAA.GCGUGAGAUUUCA....................................................................................................................................................UUG.CCGUGCGCCUGGGUAGCCCGAAUGGAGAGUACGACUGAGGCUGCCUGUCAAUUCCGUUUCCGGCCUCCUCAUUCGAUCCCAGGUAGUGUUGUAUUGGCAAGUCGUGACUUUGUCGCGGUUUGUGUUCGAUAUUAGCUUCCUGCCCAUUUUUUGAACGAUUGGAGUGAUUCAUGUUUUCAAAAGACCAGACCCUCGCAAAAACAGACGCAGAACUGUGGUCGGCCAUCCAGAAGGAAAAUACCCGUCAGCAAGAGCACAUCGAGCUGAUCGCAUCCGAGAACUACACGUCGCCGGCGGUAAUGGAAGCGCAAGGCACGCAAC
#=GR NC_009659.1/2768193-2767671 CODON           ..........................................................................................................................................................................................................................................................................................................................................................................................................................................................................................................................................................................................................................................................................AUG....................................................................................................................................................
#=GR NC_009659.1/2768193-2767671 SS_TT           .................................................................................................................................................................................................................................................................................................................................................................................................................................................................................................................................................................................................................................................................................................................................................................................................................................
#=GR NC_009659.1/2768193-2767671 SSX             ...................................................................................................................................................((((.((((((.((((............)))).)))))).))))..................................................................................................................................................................................................................................................................................................................................................................................................................................................................................................................................................................................................................................
NC_008825.1/3122856-3123373                      GCUUCCCGCGGCACCGGCCCAGCAGGUCGCGCUGCGCUGAUCGCCCGCCUGCGUUCCGGCACGUCGUUGCCGGAGCGGCCGGCAGGGCUCCGGUAAACUGCCGCGGCAGCGCAACC.GGCGAUAC..................................GGCCCCCGA.......GGCC...................................CGA.GGUGG.A....................................................................UC.....U.CCACC.A.GGAA.GCGCUGCC...........................GGAA..GUUCUGCCUGCU....GCAGACCCGUU.............................................................................................CCG.CCGCGCGCCUGGGCAGCCCCCGGCUGCAUCCGCCUCGCGGGUGCGCUGUACUGGGGUCUUCCUGAUCGAUGAGAACCGCCACCAUGUUCGACCGCCAGCAAUCCACCGUCGCGAACGUCGACGCCGAGCUUUGGGCCGCCAUCCAGGCAGAGAACCGCCGCCAGGAAGAACACAUCGAGCUCAUCGCGUCCGAGAACUACGCCAGCCCGGCCGUGAUGGCGGCGCAGGGCACCCAGCUGACCAACAAGUACGCCGAAGGCUACCCCGGCAAGCGCUACUACGGCGGCUGCGAGAACGUCGACGUGGUGGAGCAACUGGCCA
#=GR NC_008825.1/3122856-3123373 CODON           ....................................................................................................................................................................................................................................................................................................................................................................................................................................................................................................................................................................AUG..........................................................................................................................................................................................................................................................
#=GR NC_008825.1/3122856-3123373 SS_TT           .................................................................................................................................................................................................................................................................................................................................................................................................................................................................................................................................................................................................................................................................................................................................................................................................................................
#=GR NC_008825.1/3122856-3123373 SSX             ...............................................................................................................................................................((((............))))...........................................................................................................................................................................((((....(((((.........)))))....)).............................................................................................))...................................................................................................................................................................................................................................................................................................................................
NC_008781.1/3061925-3062456                      UCGGCCAGGCAGGAGUCGAACGAGAAGCCAGCAGAAGAAGUGGCGCUGCUGGGUCAGUCCUGAUCGGCUGAGCUUGCGGCCAGGCACCCUACGCUACACUAGCGCGGUGCGCGACU.GGCGAUA..........................GGCC.UCAUGGUUUCAC........AACUCUGAAGGCC..........................GA..CGUGG.G....................................................................AC.....A.CCACG.G.GGAA.GCGCACCGUUUGA...............................GGUCAUCU.....GGCC......................................................................................AAAAAGCGUU....CAG.CCGUUCGCCUGGGCAGCCCUUGCUUCCUUUGCUCUGCAAUCUUGAGCCAAAGGACAAGGAACCAAAGUCUUGAAGGACUGCCAUGUACCACCGCAAUAUUCUCAUCGAACAGACCGACCCCGAAAUCUUUGCCGCCAUCCAGGCUGAAAACGCCCGCCAAGAGCACCACAUCGAGCUGAUCGCCAGCGAAAACUACGCCUCGCCCGCCGUCAUGGCCGCGCAAGGCUCGCAACUCACCAACAAAUACGCCGAAGGCUACCCCGGCCGCCGCUACUACGGCGGCUGCGAACAUGUCGAUGUGGCCGAGCAACUGGCCAUCGA
#=GR NC_008781.1/3061925-3062456 CODON           ..................................................................................................................................................................................................................................................................................................................................................................................................................................................................................................................................................................................AUG............................................................................................................................................................................................................................................
#=GR NC_008781.1/3061925-3062456 SS_TT           .................................................................................................................................................................................................................................................................................................................................................................................................................................................................................................................................................................................................................................................................................................................................................................................................................................
#=GR NC_008781.1/3061925-3062456 SSX             ......................................................................................................................................................((((.(((.((((............)))).))).))))...........................................................................................................................................................................((((.........)))).........................................................................................................................................................................................................................................................................................................................................................................................................................................
NZ_AAUJ01000003.1/402318-401764                  UAUUUCUCAAGCUGGCUGCGGCCAGCUUUUUUUAUGCCUGGCACGGCUCUGAGGGAAAAACGGGCAUAGGCCUUGGAGCCAUGCCGGCUCAGCUACACUAGCGGGUGUACGCAACU.GGCGAUA..............................GGCG.CAGAGUUU........UCUGCCGCU..............................GAC..GUGG.AAACCGG..........CAGACUGCAA....GGUCUG................................UGA....A.CCAC.CG.GGGA.GCGUACCGCC...........................CAGAGCCGCAGCGA......CUGCAGC.CUG...............................................................................CAAGCGUUU.....CAG.CCGUUCGCCUGGGCAGCCCUUGGCCUCAAGGGAAUAUCUAAGUUCAUAGGACUGCCAUGUUUCAACGCACCGAUACCGUCGCGAAAGUCGACCCCGAACUGUUUGCAGCUAUUGAAGCUGAAAACCAUCGCCAGCAAGAGCACAUCGAGCUGAUCGCCAGCGAGAACUACUGCUCGCCCGCCGUGAUGGAAGCCCAGGGCUCCCAGCUGACCAACAAGUACGCCGAAGGCUAUCCCGGCAAGCGCUACUACGGUGGCUGCGAGCAUGUGGACGUGGUCGAACAGCUGGCCAUUGACCGCAUCAAGCAGAUCUUUGGCGCCG
#=GR NZ_AAUJ01000003.1/402318-401764 CODON       ........................................................................................................................................................................................................................................................................................................................................................................................................................................................................................................................................................AUG......................................................................................................................................................................................................................................................................
#=GR NZ_AAUJ01000003.1/402318-401764 SS_TT       .................................................................................................................................................................................................................................................................................................................................................................................................................................................................................................................................................................................................................................................................................................................................................................................................................................
NZ_AATI01000112.1/12051-11566                    CAUACUUGGCUGUUGUUCAUGCAAUGAACCAUUACAUCUAUUGUUCUAUGCUCUAUGUUCUUCGGUCUUUGCACUCCAAGCGGGGCGCAGCUAUAAUGGCGCAUGAAUCGGUGACU.GGCGAUACACAAA........................................................................................CGUGG.G....................................................................CA.....A.CCACG.G.GGGA.GCCGAUUUGCGCAG...................................................................................................................................................AUG.CCGCUCGCCUGGGCAAAGGGCUGUUUAGCCCUAUGUACACCGCGAAUGGAGCUUUGGUUCAUGCGAGCUAUUGUCAGUGUUUCAGACAAAUCGGGGUUGGCGGAUUUUGCUCAGGGCUUGAGCGAUUUGGGCAUUGAAUUAUUUUCAACUGGCGGUACCAAAGCCGCGUUGGUUGGGGCUGGUGUGCCAGUCCGCAGUGUCAGCGAUUUGACGGGCUUUCCUGAAAUUUUGGAAGGUCGGGUCAAAACCUUGCAUCCUGGUGUGCAUGCUGGCAUUUUGGCCCGCCGUGAUAAGCCAGCCCAUCUGGCCCAAUUGGCUGAG
#=GR NZ_AATI01000112.1/12051-11566 CODON         ............................................................................................................................................................................................................................................................................................................................................................................................................................................................................................................................................................AUG..................................................................................................................................................................................................................................................................
#=GR NZ_AATI01000112.1/12051-11566 SS_TT         .................................................................................................................................................................................................................................................................................................................................................................................................................................................................................................................................................................................................................................................................................................................................................................................................................................
soil_XZS116095_g1/362-1                          CCGUACCAUUGCCCCCGCCGAUCCGGCGCCGGCGGCGGCCGAGGACAAGGUGGCCACCCUCUCCCUGUCCUGAGCCGCCCGGCGGCCCGUCCGCUACACUACCGCGGUACGCAACU.GGCGAUA..............................GGCG.CGGCCCACCGAGCG..GCCGGCGCC..............................GA..CGUGG.ACAUCAGCACAGG.GGCUGCCUGAAG.....CGGGCAGCCGAUUGU.......................UCC....A.CCACG.G.GGAA.GCGUGCCGC...................................CGGGGUCU.....UCCG......................................................................................GUGUU.........CAG.CCGUUCGCCUGGGCAGCCCUUGUCUCGUACAAGGACCAACGUCUCAUGGACUGCCAUGUACCACCGAAACAUCCUCAUCGAGCAAACCGAUCCGCAAUCUGUCCCUGUUNNNNNNNNNNNNN.......................................................................................................................................................................................................
#=GR soil_XZS116095_g1/362-1 CODON               .................................................................................................................................................................................................................................................................................................................................................................................................................................................................................................................................................................................................................................................................................................................................................................................................................................
#=GR soil_XZS116095_g1/362-1 SS_TT               .................................................................................................................................................................................................................................................................................................................................................................................................................................................................................................................................................................................................................................................................................................................................................................................................................................
BABG01015168.1/450-936                           UUUUCCGCAACGAUCCUGACGGAUUGCAAGGGAAAGCAACGAAGUAUGCGGGCAAAAAUGCCAUUCAGGCGGUGUGCAAUGGCUGUGAAAGCAGCUUCCAAGCUGACCCUUCUGCU.GACGGAUCU............................................................................................UGUGG.A....................................................................GC.....A.CCACA.G.UGCA.GAAGGGGAGAGAAGCUUUA..............................................................................................................................................AUG.CCGACCGUCUGGGCAGCCUUGCGUCGUGGUGCGCAAAGCUGCCCUUUUUGUUUAAGGAGGAUGCUGAAUAUGAAGUCUGACAUUGAGAUCGCACAGGAAGCCAAAAUGAAGCCCAUCGCCGACAUCGCCGCCGGUCUGGGCCUCGCCGACGAGGACGUGAUCCCCUAUGGCCGCUAUAAGGCCAAGGUAAACCACCGCCUCAUCCAUAAGGCAUCGAAGCAGGGUAAGCUCAUCCUCGUCACGGCCAUCAGCCCCACCCCCGCCGGUGAGGGCAAGACGACCACCAGCGUGGGUCUGGCCGACGCCAUGAACGCCAUAGGC
#=GR BABG01015168.1/450-936 CODON                ............................................................................................................................................................................................................................................................................................................................................................................................................................................................................................................................................................AUG..................................................................................................................................................................................................................................................................
#=GR BABG01015168.1/450-936 SS_TT                ..........................................................................................................................................................................................................................................................................................................................................................................................................................................................................................................<<<<<<<<<<<<<<......>>>>>>>>>>>>>>.....................................................................................................................................................................................................................................................................................
BAAY01025872.1/184-1                             AAUUUCGAUUCUUGAACAAAGAGGCGCUCUCGCUGCAAAGCGGGGGCGUCUUUUUUUGUGCUUGACAAACCCGGCAUGGGUGUGUUAUCUUUUAGAUGUUAGCUGACCCUUCUGCU.GACGGAUCU............................................................................................UGUGG.A....................................................................GC.....A.CCACA.G.UGCA.GAAGGGGAGAGAAGCUUUA..............................................................................................................................................AUG.CCGACCGUCUGGGCAGCC...............................................................................................................................................................................................................................................................................................................
#=GR BAAY01025872.1/184-1 CODON                  .................................................................................................................................................................................................................................................................................................................................................................................................................................................................................................................................................................................................................................................................................................................................................................................................................................
#=GR BAAY01025872.1/184-1 SS_TT                  ......................<<<<<<<<<<<<....>>>>>>>>>>>>...............................................................................................................................................................................................................................................................................................................................................................................................................................................................................................................................................................................................................................................................................................................................................................................
BAAU01017791.1/492-5                             GGAUGGAUGCAAGCCGCAGGGGCCGUACAGGCAGAUUUUUCUUUGCGGACAGUUUCUGCUUGACAAACCACGGGCAGAUGUGAUAUCUUUGACCCAGAAGAACGGGUUUGCCUGCU.GACGGAACGU...........................................................................................UGUGG.A....................................................................GC.....A.CCACA.G.UGCA.GACAAAACCGGGUUUUGUU..............................................................................................................................................ACG.CCGACCGUCUGGGCAGCCUUGCGCUAUUGGUGCGCAAAGCUGUCCUUUUUGCAUUUCAGGGAGGAUUUGAGCAUGAAGUCUGAUAUCGAGAUCGCACAGGAAGCCAAAAUGAAGCCCAUCACCGAGAUCGCUGCCUCGCUAGGCCUUGCCGAUGAGGACGUGAUCCCCUAUGGCCGCUACAAGGCCAAGAUCAACCACCGCCUCAUCCACAAGGCAUCCAGGCAGGGCAAGAUGAUCCUGGUCACGGCCAUCAGCCCCACCCCGGCAGGCGAGGGCAAAACCACCACCAGCGUGGACGUGGCCGAUGCCAUGAACGCUCUG
#=GR BAAU01017791.1/492-5 CODON                  ........................................................................................................................................................................................................................................................................................................................................................................................................................................................................................................................................................................AUG......................................................................................................................................................................................................................................................
#=GR BAAU01017791.1/492-5 SS_TT                  ..........................................................................................................................................................................................................................................................................................................................................................................................................................................................................................................<<<<<<<<<<<<<<.......>>>>>>>>>>>>>>....................................................................................................................................................................................................................................................................................
BAAY01004625.1/393-880                           GGAUGGAUGCAAGCCGCAGGGGCCGUACAGGCAGAUUUUUCUUUGCGGACAGUUUCUGCUUGACAAACCACGGGCAGAUGUGAUAUCUUUGACCCAGAAGAACGGGUUUGCCUGCU.GACGGAACGU...........................................................................................UGUGG.A....................................................................GC.....A.CCACA.G.UGCA.GACAAAACCGGGUUUUGUU..............................................................................................................................................ACG.CCGACCGUCUGGGCAGCCUUGCGCUAUUGGUGCGCAAAGCUGUCCUUUUUGCAUUUCAGGGAGGAUUUGAGCAUGAAGUCUGAUAUCGAGAUCGCACAGGAAGCCAAAAUGAAGCCCAUCACCGAGAUCGCUGCCUCGCUGGGCCUUGCCGAUGAGGACGUGAUCCCCUAUGGCCGCUACAAGGCCAAGAUCAACCACCGCCUCAUCCACAAGGCAUCCAAGCAGGGCAAGAUGGUCCUGGUCACGGCCAUCAGCCCCACCCCGGCAGGCGAGGGCAAAACUACCACCAGCGUGGGCCUGGCCGAUGCCAUGAACGCUCUG
#=GR BAAY01004625.1/393-880 CODON                ........................................................................................................................................................................................................................................................................................................................................................................................................................................................................................................................................................................AUG......................................................................................................................................................................................................................................................
#=GR BAAY01004625.1/393-880 SS_TT                ..........................................................................................................................................................................................................................................................................................................................................................................................................................................................................................................<<<<<<<<<<<<<<.......>>>>>>>>>>>>>>....................................................................................................................................................................................................................................................................................
BAAU01002505.1/155-641                           AACGGUCUUGCGCAGCAAGAUGGAGGGGCCUCGCCCCGACAAGUUCGUAUAUGUUUUUCCUUGACAAACACCCCGGCAUUGUGCUAUCUUUACUGCAUAGAGACCGUAUCUCUGCU.GACGGAACCU...........................................................................................UGUGG.A....................................................................GC.....A.CCACA.G.UGCA.GGGAUGGCGGGAGAGUCA...............................................................................................................................................AUG.CCGACCGUCUGGGCAGCCUUGCGCAAUUGCUGCGCAAAGCUGCCUUUUUUGUUGUCGGAAGUUGUUUUUAUAAGCAGGGUGCGUUGAAUGGCGGGAUUUUUUGCCCGCAGACAAGGCGAUUUUCCGCAGCAAUCCUGACGGAUUGCAAGGGAAAGCAACGCANGAUGCGAGCAAAAAGGCCGUUCAGGCAGCAUGCAAUGCUUGUAAAAACGACUUCCAAAGGAGGAUGUCUGAUGAAAACCGAUAUCGAGAUCGCACAGGAAGCCAAAAUGAGACCCAUUCACCGAGAUCGCUGCCUCCCUCGGCCUUGCCGACGAGAAC
#=GR BAAU01002505.1/155-641 CODON                .................................................................................................................................................................................................................................................................................................................................................................................................................................................................................................................................................................................................................................................................................................................................................................................................................................
#=GR BAAU01002505.1/155-641 SS_TT                ...........................................................................................................................................................................................................................................................................................................................................................................................................................................................................................................<<<<<<<<<<<<<<.....>>>>>>>>>>>>>>.....................................................................................................................................................................................................................................................................................
BAAX01023463.1/877-391                           AACCCCUGGAUAACGCAAAAAAUUUUUAUGCAUUUAUGGGUGAUUUUUGUAACUGUACUCCCUUGACAAACACCCCGGUGGUGUGCUAUCUUUACAGCAUAGACCGCAUCCCUGCU.GACGAAACCU...........................................................................................UGUGG.A....................................................................GC.....A.CCACA.G.UGCA.GGGGUGCUGGGGAUGUCA...............................................................................................................................................AUG.CCGACCGUCUGGGCAGCCUUGCGCAAUUGCUGUGCAAAGCUGCCCUUUUUUGCUAUCAAGGAGGAUGUCUGUAUGAAGACCGAUAUCGAGAUCGCGCAGGAAGCCAAAAUGAAGCCCAUCACCCAGAUCGCAGCUCAGUUGGGUCUGGAGGAGGAAAGUGUGAUCCCCUAUGGCCGCUACAAGGCCAAGAUCGACCACCGGCUGAUCCACAACGCCAAAAAGCAGGGCAAGCUGAUCCUUGUCACCGCCAUCAGCCCCACCCCUGCCGGUGAGGGCAAGACCACCACCAGCGUAGGUCUGGCCGAUGCCAUGAACGCACUG
#=GR BAAX01023463.1/877-391 CODON                ........................................................................................................................................................................................................................................................................................................................................................................................................................................................................................................................................................................AUG......................................................................................................................................................................................................................................................
#=GR BAAX01023463.1/877-391 SS_TT                ..........................................................................................................................................................................................................................................................................................................................................................................................................................................................................................................<<<<<<<<<<<<<<<.....>>>>>>>>>>>>>>>....................................................................................................................................................................................................................................................................................
BAAU01027299.1/1-474                             .............CGCAAAAAAUUUUAUGCAUUUAUGGGCUGAUUUUUGUAACUGUACCUCCUUGACAAACACCCCGGUGGUGUGCUAUCUUUACAGCAUAGACCGCAUCCCUGCU.GACGGAACCU...........................................................................................UGUGG.A....................................................................GC.....A.CCACA.G.UGCA.GGGGUGCUGGGGAUGUCA...............................................................................................................................................AUG.CCGACCGUCUGGGCAGCCUUGCGCAAUUGCUGCGCAAAGCUGUCCUUUUUUGCUAUCAAGGAGGAUGUCUGUAUGAAGACCGAUAUCGAGAUCGCGCAGGAAGCCAAAAUGAAGCCUAUUACCCAGAUCGCAGCUCAGCUGGGUCUGGAGGACGAAAGUGUGAUCCCCUAUGGCCGCUACAAGGCCAAGAUCGACCACCGGCUGAUCCACAACGCCAAAAAGCAGGGCAAGCUGAUCCUUGUCACUGCCAUCAGCCCCACCCCUGCCGGUGAGGGCAAAACCACCACCAGCGUAGGUCUGGCCGAUGCCAUGAACGCACUG
#=GR BAAU01027299.1/1-474 CODON                  .................................................................................................................................................................................................................................................................................................................................................................................................................................................................................................................................................................................................................................................................................................................................................................................................................................
#=GR BAAU01027299.1/1-474 SS_TT                  ..........................................................................................................................................................................................................................................................................................................................................................................................................................................................................................................<<<<<<<<<<<<<<<.....>>>>>>>>>>>>>>>....................................................................................................................................................................................................................................................................................
NZ_ABED01000023.1/84111-83625                    AAACCCUUGGAUAACGCAAAAAAUUUUAUGCAUUUAUGGGUGAUUUUUGUAACUGUACCUCCUUGACAAACACCCCGGUGGUGUGCUAUCUUUACAGCAUAGACCGCAUCCCUGCU.GACGGAACCU...........................................................................................UGUGG.A....................................................................GC.....A.CCACA.G.UGCA.GGGGUGCUGGGGAUGUCA...............................................................................................................................................AUG.CCGACCGUCUGGGCAGCCUUGCGCAAUUGCUGCGCAAAGCUGUCCUUUUUUGCUAUCAAGGAGGAUGUCUGUAUGAAGACCGAUAUCGAGAUCGCGCAGGAAGCCAAAAUGAAGCCUAUUACCCAGAUCGCAGCUCAGCUGGGUCUGGAGGACGAAAGUGUGAUCCCCUAUGGCCGCUACAAGGCCAAGAUCGACCACCGGCUGAUCCACAACGCCAAAAAGCAGGGCAAGCUGAUCCUUGUCACUGCCAUCAGCCCCACCCCUGCCGGUGAGGGCAAAACCACCACCAGCGUAGGUCUGGCCGAUGCCAUGAACGCACUG
#=GR NZ_ABED01000023.1/84111-83625 CODON         .................................................................................................................................................................................................................................................................................................................................................................................................................................................................................................................................................................................................................................................................................................................................................................................................................................
#=GR NZ_ABED01000023.1/84111-83625 SS_TT         ..........................................................................................................................................................................................................................................................................................................................................................................................................................................................................................................<<<<<<<<<<<<<<<.....>>>>>>>>>>>>>>>....................................................................................................................................................................................................................................................................................
NZ_ABCA01000033.1/43672-43168                    CAGGCAAUUAUGCAUUGCGUUACGGUAAAAACUGUUAUAUAAAUUUUACAUUUCCGCUAUUGACAAAAACAUAUAGCUGUGCUAUACUCAAACCAUAGGAAACGGCAGUUACUGCU.GACGGAUAAC...........................................................................................CGUG..A....................................................................AUCA...A..CACG.GGUGCU.GUAACUGCC................................UGCCCGCCGAAUCAA.GCGGACA...................................................................................CCUU..........AUG.CCGACCGUCUGGGCAGUCCGAAUAGGGCUGCUUUUUGUUUUGUAUACGGAAAAAUAUUCCGCUGAAAAGCAGCAAACGUGUAUUGCGAUUAUUCGCAGGAAGGAAAGGUAAAAUUAUGGGAAACACAACUGACCUCAGCGUUCGCUUCAAGGAUUACUGGGACGGAUUCAAGCCCGGUGAAUGGCAGGAGGGUAUUAAUACCCGUGACUUUAUAAUGACAAACUUCACGCCUUACUCAGGCGGACCGGAGUUCUUAUGCGGUCCUACCGAGCGCACAAAAGCGCUUAACGCAAAGCUUGGAGAGCUUUUCAAAAAAGAGCG
#=GR NZ_ABCA01000033.1/43672-43168 CODON         .................................................................................................................................................................................................................................................................................................................................................................................................................................................................................................................................................................................................................................................................................................................................................................................................................................
#=GR NZ_ABCA01000033.1/43672-43168 SS_TT         ............................................................................................................................................................................................................................................................................................................................................................................................................................................................................................................<<<<<<<.....>>>>>>>..................................................................................................................................................................................................................................................................................................
NC_009664.1/4175091-4174588                      UGGCCGAGACCGCGGCCAAGAUGCGCACCGUCCUGGACUCCGCGAUCCCGCGCUGAGCGCUCCCGGGACGUGGCCGGGCGGUCGCGACCUGGGCUAACCUGACCGUGGCCGCGACU.GGCGCAG..............................................................................................GGUGG.G....................................................................UC.....A.CCACC.G.GGGA.GCGGCCACGG................................GCACCCGCA......GGG.GC....................................................................................GUCCGCCGUUCACGGGG.UCGUCCGCCUGGGCCUCGCGUCGCCACCACCGCCGCCGUCCGAGGAGCGAUCGUGACCGACGUCCUGCCCACCACCCCCACCGCCUCCGGCGUGACCGACCGCCCGCUGUCCGAGGUCGACCCCGAGAUCGCGGCCGUGCUCGACGCCGAGCUCGGGCGUCAGCGCGACACCCUCGAGAUGAUCGCCAGCGAGAACUUCGCCCCGCGCUCCGUGCUGGAGGCCCAGGGCUCCGUCCUCACCAACAAGUACGCCGAGGGCUACCCGGGCAAGCGCUACUACGGCGGCUGCGAGCACGUCGACGUCGCCGAGGAGCUGGCCCG
#=GR NC_009664.1/4175091-4174588 CODON           .............................................................................................................................................................................................................................................................................................................................................................................................................................................................................................((.((((...(((((((...(((.((.......)).))).)))).))).))))))AUG..........................................................................................................................................................................................................................................................................
#=GR NC_009664.1/4175091-4174588 SS_TT           .................................................................................................................................................................................................................................................................................................................................................................................................................................................................................................................................................................................................................................................................................................................................................................................................................................
#=GR NC_009664.1/4175091-4174588 SSX             .....................................................................................................................................................................................................................................................................................................................................................................<<.<<<.........>>>.>>.......................................................................................................................................................................................................................................................................................................................................................................................................................................
NZ_AAVD01000001.1/886135-885560                  AGGCCAGCUUUUUCAUGCCCGUUCCAACUGCAGGUGGCCCACGCAAACGCCUUCUGCAACGCCCCUGCCAGGUCUUCGGCGCCACCGGCUCAGCUACACUAGCGGGGUACGCAACU.GGCGAUA.........................GGC.GCAGCCG..CUUCAC.......GCACCGCUGCCGCU.........................GAC..GUGG.AAACCA...GCAGAAGGC...CCGAGAA...GGACCACCUUCUGU........................GA.....A.CCAC.CG.GGGA.GCGUACCGCCCAGCC..........................UCCAUGCGCAC.....GCG.GGA...................................................................................UCUGGAGUGUU...CCG.CCGUUCGCCUGGGCAGCCCUUGGCCUCAAGGGAAUUUCAAGUUCACAGGACUGCCAUGUUUCAACGCACCAAUACCGUCGAGAAGGUCGACGCCGAAGUCUUUGCCGCCAUCCAGGCCGAGAACCUGCGUCAACAAGAACAUAUCGAGCUGAUCGCCAGCGAGAACUAUUGCUCGCCUGCCGUCAUGGAAGCCCAGGGCUCCCAGCUCACCAACAAGUACGCCGAAGGCUAUCCGGGCAAGCGCUACUACGGCGGCUGCGAGAACGUCGAUGUGGUCGAGCAGCUCGCCAUCGACCGCGUCAAGAAGCUGUUCGGCGCCGA
#=GR NZ_AAVD01000001.1/886135-885560 CODON       .......................................................................................................................................................................................................................................................................................................................................................................................................................................................................................................................................................AUG.......................................................................................................................................................................................................................................................................
#=GR NZ_AAVD01000001.1/886135-885560 SS_TT       .................................................................................................................................................................................................................................................................................................................................................................................................................................................................................................................................................................................................................................................................................................................................................................................................................................
NC_007948.1/3034748-3035279                      GCUGGGUGGCUUGGGCUUGUAGAGCGCAUCCUCGACGCCGGGCUCCAUCCCGGCGUUCUUUUGCCCUCGCCCGCCGCACCAACCGCUCGUCAGUUACACUAGGGAGGUGCGCGACU.GGCGAUA..........................GGUAUCA.UGGUCUUGCC.......GGCCAUUGAUGCU..........................GAC..GUGG.G....................................................................GAC....A.CCAC.UG.GGAA.GCGCACCGCUCAAAGCCGUUUGGCC.....ACAGCGUU...........................................................................................................................CAG.CCGUUCGCCUGGGCAGCCCUUGCUUCCUUGCUACCCAAGGACAAGGAUCAAAGUCUUGAAGGACUGCCAUGUACCAUCGCAAUAUUCUGGUCGAACAGACCGACCCCGAAAUUUUCGCUGCCAUCCAGGCUGAAAACGCCCGGCAGGAACACCACAUCGAGCUGAUUGCCAGCGAGAACUACGCCUCGCCCGCCGUCAUGGCAGCCCAAGGCUCGCAGCUCACCAAUAAAUACGCCGAAGGCUACCCCGGCCGCCGUUAUUACGGUGGUUGCGAGUAUGUGGACGUGGCGGAGCAGCUGGCGAUUGACCGCAUCAAGCAGA
#=GR NC_007948.1/3034748-3035279 CODON           ....................................................................................................................................................................................................................................................................................................................................................................................................................................................................................................................................................................AUG..........................................................................................................................................................................................................................................................
#=GR NC_007948.1/3034748-3035279 SS_TT           ...................................<<<<<<<......>>>>>>>..........................................................................................................................................................................................................................................................................................................................................................................................................................................................................................................................................................................................................................................................................................................................................................................
#=GR NC_007948.1/3034748-3035279 SSX             ......................................................................................................................................................(((((((.(((((............))))).))))))).....................................................................................................................................................................................................................................................................................................................................................................................................................................................................................................................................................................................................................................
NC_006087.1/1921406-1920908                      GGGGAGGCUGACGCUGCCCGCCCGCUGGUCGGCCACUGCGAGUAUUUCAGGAGCCCUCUGCUCUGAGCAAGGUUUCGGCCGGCGCUGCCUUUGCUAUGCUGGCCUUCGUCGCGACU.GGCGCUCA.............................................................................................GAUGG.U....................................................................C......A.CCAUC.G.GGGA.GCGACGACGG...............................UACCUCGAACGAA...CG.GGUG...................................................................................GAUU..........CGG.CCGCGCGCCUGGGUCGAUAGCAACAGAAAUGUCCACGCCUGUUUUUGUUUUGAAGGAGCCGAUUGUGACCGACACCCUGCCGUCCACCUUCACUGCGUCGCUUGCGGAGGUCGACCCGGAGAUCGCCGAGGUGCUCCAGUUGGAGCUCGGCCGCCAGCGCGACUACCUGGAGAUGAUCGCGUCCGAGAACUUCGUGCCGCGCGCCGUCCUGGAAUCCGUCGGUUCGGUGCUGACGAACAAGUACGCCGAAGGGUAUCCGGGGCGUCGCUACUACGGCGGCUGCGAGUACGUGGACAUCGCCGAGCAGCUGGCGAUCGACCG
#=GR NC_006087.1/1921406-1920908 CODON           ................................................................................................................................................................................................................................................................................................................................................................................................................................................................................................................................................................AUG..............................................................................................................................................................................................................................................................
#=GR NC_006087.1/1921406-1920908 SS_TT           .................................................................................................................................................................................................................................................................................................................................................................................................................................................................................................................................................................................................................................................................................................................................................................................................................................
#=GR NC_006087.1/1921406-1920908 SSX             ....................................................................................................................................................................................................................................................................................................................................................................((((.((.........)).))))......................................................................................................................................................................................................................................................................................................................................................................................................................................
hgutS7_s7_163498/635-149                         AGUCCGCGUUCGCGCACUCGAAGAUUCGCUCCCUCGACUGCGCAGAUUAUCUCGAGAUUGCUUGCAACGGGGACUGAGGCGCCCGACCAGCUAUACUCAACAGUAGUGCUGUGACU.GACGGGUAUA...........................................................................................CGCGG.G....................................................................CA.....A.CCGCG.G.GGGA.GCAGCGCGAACAUACUCA...............................................................................................................................................GUG.CCGACCGUCUGGGCAAGCCGUUCUCUGUGCAGGGGUGGGCUUGCCUUAUUUUUUGGCGGCCGAUCGCGCACGGGGAGGCGGCUCAUCACCGAAAGGAUGUGCCGAUGCAGGACCUUUGCGAGCUUUUGGCCAGCAACCCGUACCCCGGGCGCGGGAUUGUGGUGGGCAAGGACGUCGUCUACUACUGGAUCAUGGGCCGCAGCGUGAACUCACGUAAUCGCGUCUUCGUUCCCACCGACGACGGAAUCCGCACGCAGGCGCACGACCCGGCGUUGCUCGAGGACCCGAGCCUGAUCAUUUAUCGACCCGUGCGCACCAUGG
#=GR hgutS7_s7_163498/635-149 CODON              ........................................................................................................................................................................................................................................................................................................................................................................................................................................................................................................................................................................................................AUG......................................................................................................................................................................................................................
#=GR hgutS7_s7_163498/635-149 SS_TT              .................................................................................................................................................................................................................................................................................................................................................................................................................................................................................................................................................................................................................................................................................................................................................................................................................................
NC_008782.1/1722086-1721527                      GCCGCACCUGCAACCCCUGCCACUGGCGAGAAGGUGGCCCUGCUGAGCGGCCUCUGAAGAGCCUACUCUGGCACUGAUGAAGGGCGUGCUCAGCUACACUAGCAGGGCACGCAACU.GGCGAUA.........................GGC.GCGGAGGUCUUCCG........GGACA.CCGCCGCU.........................GAC..GUGG.ACACCG.........GCAGGAAACAGCGU..UUUUCUGC..............................AA.....A.CCAC.UG.GGGA.GCGUGCCGC..............................GCGGCAGGCACCA.....GCC..CCGC.................................................................................AGCGAU........CCG.UCGUUCGCCUGGGCAGCCCUUGAUUGCCAAGGGACACUUAGUUCAUCGGACUGCCAUGUACCAACGCAAUAUUCUUGUCGAACAAACCGAUCCCGAGGUGUGGGCCGCCAUCCAGGCCGAAGACCGCCGCCAGGAAGAGCAUAUCGAGCUGAUCGCCAGCGAAAACUACGCCUCGCCCGCCGUGAUGGCCGCUCAGGGCUCGCAGCUCACCAACAAGUACGCCGAAGGCUACCCUGGCAAGCGCUACUACGGCGGCUGCGAGAACGUGGACGUGAUCGAGCAGUUGGCCAUCGACCGCAUCAAGCAACUCUUCGGCGCCGA
#=GR NC_008782.1/1722086-1721527 CODON           .......................................................................................................................................................................................................................................................................................................................................................................................................................................................................................................................................................AUG.......................................................................................................................................................................................................................................................................
#=GR NC_008782.1/1722086-1721527 SS_TT           .................................................................................................................................................................................................................................................................................................................................................................................................................................................................................................................................................................................................................................................................................................................................................................................................................................
JCVI_SCAF_1096627480979/374-933                  AACGCCUCUGUGGCAUGGGCUGCGGUGGCUGUCCAUGAAUCACAGACCCCAAUCCGCGCGUGCCCUCUUGGCUGCGUAGGCCAUUCGGCUCAGCUACACUAGCGGGGUACGCAACU.GGCGAUA...................GGC.GUGGUCCAGGAAGGUUGAAA........AACC.....GGGCCACCGCU...................GAC..GUGG.AAACCAG..........CAGAUGCUUGC...CGUCUG................................UGA....A.CCAC.UG.GGGA.GCGUACCGCC.................................CAGGCUGA......GCCUG.....................................................................................AAGCGUU.......CCG.CCGUUCGCCUGGGCAGCCCUUGGCCUCAAGGGACUUCAAGUUCAUAGGACUGCCAUGUACCACCGCAAUAUCACUGUUGAAAAAGCCGAUCCCGAAAUCUUUGCUGCCAUCCAGGCCGAAAACAAGCGCCAGGAAGACCACAUCGAAUUGAUCGCCAGCGAGAACUACUGCUCUCCUGCCGUGAUGGAAGCCNNNNNNNNNNNNNNNNNNNNNNNNNNNNNNNNNNNNNNNNNNNNNNNNNNNCCUCGGCCUACGCCCUGCGCAUCGACUUCGAACGCUUCGCAAAGAUCGCCAAGGAAAUCGGCGCCAUCCUGUGGGUGG
#=GR JCVI_SCAF_1096627480979/374-933 CODON       .................................GUA..AUG.................................................................................................................................................................................................................................................................................................................................................................................................................................................................................GUA.............................................................................................................GUA....................................................................................................................AUG.....................................................AUG.....
#=GR JCVI_SCAF_1096627480979/374-933 SS_TT       .................................................................................................................................................................................................................................................................................................................................................................................................................................................................................................................................................................................................................................................................................................................................................................................................................................
NC_008752.1/3298257-3298815                      CGUCGCCCGCCACCUCCACGGGCGACGACAAGGUCGCCCUGCUCUCCUCCGGGCUCUGACGUUCCUGGCGACGCCAUCCCGCCCUGCCGUCCGCUACACUCGAGGGGUACGCGACU.GGCGAUA.........................GGC.GCGGUGCAUCCGCGAAGGCG..GA..CGCCGCCGCU.........................GAC..GUGG.AAACCG............GCAGGCACUUUCACCUGC.................................GA.....A.CCAC.UG.GGAA.GCGUGCCGCA................................CGGGCUGCAA.....GGCCCG....................................................................................UUGUGUU.......CCG.CCGUUCGCCUGGGCAGCCCUUGUUUUUCCAAGGGACACCAUUCACAGGACUGCCACGCCAUGUACCAACGCAAUAUUCUUGUCGAACAAGCCGAUCCCGAAGUGUGGGCCGCCAUCCAGGCCGAGAACCUGCGCCAGGAGCAGCACAUCGAACUGAUCGCCAGCGAGAACUACGCCUCGCCCGCCGUCAUGGCGGCACAGGGCUCGCAGCUCACCAACAAGUACGCCGAAGGCUAUCCCGGCAAGCGCUACUACGGCGGCUGCGAGAACGUGGACGUGGUCGAGCAGCUGGCCAUCGACCGCGUGAAGAAGCUCUUCGGCG
#=GR NC_008752.1/3298257-3298815 CODON           ...........................................................................................................................................................................................................................................................................................................................................................................................................................................................................................................................................................AUG...................................................................................................................................................................................................................................................................
#=GR NC_008752.1/3298257-3298815 SS_TT           .................................................................................................................................................................................................................................................................................................................................................................................................................................................................................................................................................................................................................................................................................................................................................................................................................................
NC_008786.1/4684251-4684818                      UUGCCUGUCGGUGGCCGCCAUCGGCGGCAUCACGGGCCGUGUGACGCACCGGGCCAUGGCGGCUGGUGAAGGCAUCUGCGCCAUCUCGCGGCGCUACACUAGCCGGGUGCGCGACUCGGCGAUA.........................GGC.GCUGCCCCCGCAUAUGAGC..AAGGGCGCAGCCGCU.........................GAC..GUGG.A.ACCA........GCAAG.GGCUUU.....GCCGCUUGU.............................GCAACGAA.CCAC.CG.GGGA.GCGUGCCGCA................................AGGGGAUGGU.....UUCCUU....................................................................................UUGCGUU.......CCG.CCGUUCGCCGGGGCAGCCCUGUUGCAAGGGACACCAGUUCAUAAGCCUGUCAUGUACCACCGCCAUCUUCUCGUCGAGCAAACCGACCCUGAGCUCUUUGCCGCCAUCGAGGCUGAAAACGCCCGGCAAGAGCAACACAUCGAACUGAUCGCCAGCGAAAACUACGCCUCGCCGGCGGUCAUGUGGGCCCAGGGCACACAGUUGACCAACAAGUACGCCGAGGGCUAUCCCGGCAAGCGCUACUACGGUGGUUGCGAGCAUGUGGAUGUGGCCGAGCAACUGGCCAUCGACCGCGUCAAGAAACUCUUUGGCGCCGAGGCC
#=GR NC_008786.1/4684251-4684818 CODON           ..........................................................................................................................................................................................................................................................................................................................................................................AUG....................................................................................................................................................................................................................................................................................................................................................................................................................................................
#=GR NC_008786.1/4684251-4684818 SS_TT           .................................................................................................................................................................................................................................................................................................................................................................................................................................................................................................................................................................................................................................................................................................................................................................................................................................
NC_007908.1/2925125-2925656                      CCAGCACCGCGCGCGGCUGAGAACGAGACAGUGGCCGCUGUGUUCAAUUCCUGAUACACGUGGCUGGCUUGACCAGAUGAUGCGUCACGUCAGUUAAACUCGGGUGGCACGCGACU.GGCGAUA.........................GGC.UCUCA.ACCCGGCAA.......GGGCGUGAGACGCU.........................GAA..GUGG.G....................................................................AAC....A.CCAC..GGGGGA.GCGUGCCGCA................................UUGCCAAUG......UGGCAA....................................................................................CUGUGUU.......UAG.CCGUUCGCCUGGGCAGCCCUGGGAUCAAAUGCAUGACCCCCAGGCCCGUCGUCUUCAAGGACUGCCAUGUACAACCGUAACAUCCUCAUCGAACAAACCGACCCCGAAAUUUUUGCCGCUAUUGCAGCGGAAAACGCCCGCCAGGAACAGCACAUCGAGCUGAUCGCCAGCGAAAACUACGCCUCACCCGCCGUCAUGGCCGCGCAGGGCACGCAACUGACUAAUAAGUAUGCUGAAGGCUACCCCGGCAAACGCUACUACGGCGGUUGCGAGUUUGUGGACAUUGCCGAGCAACUGGCCAUUGACCGCGUCAAGCAAAUC
#=GR NC_007908.1/2925125-2925656 CODON           ..................................................................................................................................................................................................................................................................................................................................................................................................................................................................................................................................................................AUG............................................................................................................................................................................................................................................................
#=GR NC_007908.1/2925125-2925656 SS_TT           .................................................................................................................................................................................................................................................................................................................................................................................................................................................................................................................................................................................................................................................................................................................................................................................................................................
#=GR NC_007908.1/2925125-2925656 SSX             .....................................................................................................................................................(((.(((((..(((............)))..))))).)))........................................................................................................................................................................<<<<<<.........>>>>>>.......................................................................................................................................................................................................................................................................................................................................................................................................................................
sludgePhrap_Contig5234/352-1                     GAGAUCGCCCCAACAGCCAAGUCUGCCGAAGAAAAAGUGGCCCUGCUCGACAGCGACGCCUGAAUUCCCGGCGCUGGCGCGAAGCACCGUCCGCUACACUAGCGGGGCACGCAACU.GGCGAUA.........................GGC.GCGCAAGUCCCACC........GGGCU.GCGCUGCU.........................GAC..GUGG.AGACCC..........GCAAAAACAAGCCGUUUUUUGC...............................AA.....A.CCAC.UG.GGGA.GCGUGCCGCG.........................CGGAACAAGGCAGCGU......UUGCC.....CCG.............................................................................CCGCGAU.......CCG.UCGUUCGCCUGGGCAGCCCUUGAUUUCCAAGGGACUCUUAGUUCAUCGGACUGCCAUGUACCAACGCAAUAUUCUUGUCGAACAAACCGAUCCCGAGGUGUGGGCCG......................................................................................................................................................................................................................
#=GR sludgePhrap_Contig5234/352-1 CODON          .................................................................................................................................................................................................................................................................................................................................................................................................................................................................................................................................................................................................................................................................................................................................................................................................................................
#=GR sludgePhrap_Contig5234/352-1 SS_TT          .................................................................................................................................................................................................................................................................................................................................................................................................................................................................................................................................................................................................................................................................................................................................................................................................................................
JCVI_SCAF_1096628077994/1189-1742                UGACACCGGGCCUGUAACAGGCAGGCUCCCGGCGCCCGGGUAACAACCUUGGCCUCCGGCAGUUUCGACGGUGUAGCAGCAGUGCCGUGUCGGCUACACUAACGGGGUACGCGACU.GGCGAUA.........................GGC.GCUGCAUUUAGCCAA.......UGGAUGCAGCCGCU.........................GAC..GUGG.AAACCAG..........CAAGAACCUAC...UUCUUG................................UGA....A.CCAC.UG.GGAA.GCGUGCCGCA.................................GGGGCCCU......GCCCC.....................................................................................GUGCGUU.......CAG.CCGUUCGCCUGGGCAGCCCUUGUUUCAAGGGACACAAGUUCAUAGGACUGCCAAUCAUGUACGACCGCAAAAUUCUUGUCGAACAAACCGACCCCGAGCUGUUUGCCGCCAUCCAGGCCGAAAACGCCCGCCAAGAACACCAUAUCGAGCUGAUCGCCAGCGAGAACUACGCUUCCCCCGCCGUGAUGUGGGCGCAAGGCACUCAACUCACCAACAAAUACGCUGAGGGCUACCCCGGCAAGCGCUACUACGGUGGCUGCGAGCAUGUGGAUGUGGCCGAGCAGCUGGCCAUCGACCGCGUGAAGAAGAUCUUCGGCGCCG
#=GR JCVI_SCAF_1096628077994/1189-1742 CODON     .............................................................................................................................................................GUA.................................................................................................................................................A.UG.......................................................AU......G........................................................................................................................................................................................................................................................................GUA.................................................................................................................................................................
#=GR JCVI_SCAF_1096628077994/1189-1742 SS_TT     .................................................................................................................................................................................................................................................................................................................................................................................................................................................................................................................................................................................................................................................................................................................................................................................................................................
JCVI_SCAF_1096627425047/494-976                  CAGACGAAGGUCACCACAAAGUGAAAAAGAGAGCUUGGCACCCCCCUAGCUUAGGGUUUGCGCGUGGGCCACCGGGGUGCUCCCAGCGACCUCAGUUAGACUGAUGCUACGCAACU.GGCGUAAU.............................................................................................GAUGG.A....................................................................UA.....A.CCAUC.G.GGGA.GCGUAAGGAAGCGUGC.................................................................................................................................................UGG.CCGUACGCCUGGGCUGACACGACAAUUCCAUAUCCGUGUAACCAAGGGAGAGCCCCGUGAACCCCACAACAACCCCAGCACUCGACGCUUUUACUGCAACGCUCGCCGAGAUCGACCCCGAGAUUCAGGAUGUCCUGGAUAAGGAACUUGGUCGCCAGCGCGGCACGCUGGAAAUGAUUGCCANNNNNNNNNNNNNNNNNNNNNNNNNNNNNNNNNNNNNNNNNNNNNNNNNNNGCACGCACUCGCUCAACCGGGCGACACCAUCUUGGGUCUCGAGUUAGCUCAUGGUGGUCACCUCACCCACGGUAUGAAGCUCAACUU
#=GR JCVI_SCAF_1096627425047/494-976 CODON       ......................................GUA.....................................................................................................................................................................................................................................................................................................................................................................................................................................................................................................................................GUA..........................................................................GUA........................................................................................................AUG........................................................
#=GR JCVI_SCAF_1096627425047/494-976 SS_TT       .................................................................................................................................................................................................................................................................................................................................................................................................................................................................................................................................................................................................................................................................................................................................................................................................................................
NC_008711.1/1308808-1309291                      GUGCACGAUGCCGGGGCGGUCGGGGCAGGAGAGGGUCACAACAAAAGCGGUGGAGUCAGUCACACGGACAAGCCUACCGGUGCUGCCUUGUUGUACUGUUAAUGG..GUCGCAACU.GGCGUUG..............................................................................................GGUGG.A....................................................................CU.....A.CCACC.A.GGGA.GCGGCAAUCACGAAGACCA..............................................................................................................................................CGGAUCGUACGCCUGGGCCGAGGGUCAUGUCUUACCGUCGCACGCACGUGACCGAUGCCUCCUGUCAUCAAGGGGACGCGGGAAUGCUGCUGCCGGUAGCCUGACCUGUAGCACCACCCGUUCCCUAGCCAGGAGAUCUCCGUGACUACCACCACUUCAGCGUCUGUCAGCAACCAGUCGCUCGCCGAUCUCGAUCCUGAGAUCGCAGCAGUCCUCAACCAGGAACUUGGCCGCCAGCGCGGCACCCUGGAAAUGAUUGCGUCCGAAAACUUCGCCCCCCGCGCCGUGAUGGAAGCCCAGGGCUCCGUCCUGACCAACAAGUACG
#=GR NC_008711.1/1308808-1309291 CODON           ...............................................................................................................................................................................................................................................................................................................................GUA.......................................................................................................................................................................................................................................................................................................AUG.....................................................................................................................................................................................
#=GR NC_008711.1/1308808-1309291 SS_TT           .................................................................................................................................................................................................................................................................................................................................................................................................................................................................................................................................................................................................................................................................................................................................................................................................................................
NC_008541.1/1209642-1210127                      CAGUACGUAGGCGGAGGAAAGCUGGUCUUCAGUCACGAAGAACAGCCUACCCGCGCCGGAGGCUGUGCUUUCGCCGGAAUUCGGAAGGGUUUUGAUAGUCUUAACCGGUCGCAACU.GGCGUUG..............................................................................................GAUGG.C....................................................................UA.....A.CCAUC.A.GGGA.GCGGCACUGACGAAGACCA..............................................................................................................................................CGGAUCGUACGCCUGGGCCGAGGGUCAUGUUUUGCCGGACGGCAGUUUAACCGCUGCCACGCCCUGGCGUUGCCUUGCCCGUAACCAAGGGGCGGAGCCGCGUCACAGCCGGUAGCCUGACCUUAGCAGCGCCCAUCCCUAGCCAGGAGUUCUUCGUGACCACUUCACCGACUUCCGUCAGCACUUCCUCGACCGUCAGUAACCUGCCGCUGACUGAGCUCGACCCCGAGAUCGCCGCCGUACUUGACCAGGAGCUUGGCCGCCAGCGCGGCACCCUGGAAAUGAUCGCUUCCGAAAACUUCGCCCCGCGCGCUGUCAUGGAAGC
#=GR NC_008541.1/1209642-1210127 CODON           .................................GUA...................................................................................................................................................................................................................................................................................................................................................................................................................................................................................................................................................................................................................AUG.......................................................................................................................................................................
#=GR NC_008541.1/1209642-1210127 SS_TT           .................................................................................................................................................................................................................................................................................................................................................................................................................................................................................................................................................................................................................................................................................................................................................................................................................................
NC_009480.1/2838430-2837947                      GAACCGUUCGUGCCCUUCGGAUCUCCUCGCUCGGCGGCCAGGUGCAGGCGCGUCUCGGGUGGCCGCGCGCCUCGCGGGCGCGCGCCCGCACGGGUAGGAUCGGACCCGUCGCGACU.GGCGUUCG.............................................................................................GAUGG.G....................................................................UC.....A.CCAUC.G.GGGA.GCGACUCACACGGUUGG................................................................................................................................................UGG.CCGUACGCCUGGGCCACGACGCAUCCAUUCGUCCACCGUGCUCAAGGAGUCCCAUGCCCGUCGACCAGUCCUUCAACGCCCCCCUCUCCGAGGUCGACCCGGAGAUCGCGGCCGUCCUCGAGCAGGAGCUCGGGCGUCAGCGCGGCACCCUCGAGAUGAUCGCGAGCGAGAACUUCGUGCCGCGCGCGGUGCUGCAGUCGCAGGGAUCCGUGCUCACGAACAAGUACGCGGAGGGCUACCCGGGCCGCCGCUACUACGGCGGCUGCGAGUUCGUCGACGUGGCCGAGCAGCUCGCCAUCGACCGCGCGAAGAGCCUCUUCG
#=GR NC_009480.1/2838430-2837947 CODON           .....................................................................................................................................................................................................................................................................................................................................................................................................................................................................................................................................................AUG.........................................................................................................................................................................................................................................................................
#=GR NC_009480.1/2838430-2837947 SS_TT           .................................................................................................................................................................................................................................................................................................................................................................................................................................................................................................................................................................................................................................................................................................................................................................................................................................
JCVI_SCAF_1096627352220/290-1                    GAGGUGCUCACCCCACCAGCUUAGGCAUCGUCCGACGCGGGGAGUGCGGGUGGAAAGAUGCCGAGAGUCUCUGGGCGGGUGGUCCUCUGCGGGGGUAGACUGAUGCCAUCGCAACU.GGCGUGAA.............................................................................................GAUGG.G....................................................................UC.....A.CCAUC.G.GGGA.GCGACA.CAGACGCAGAU...............................................................................................................................................UGG.CCGAACGCCUGGGCCACCUGCGACGGUCCAGAAAUGAGCCCGUAAGGAGACACUGUGAAUCCCACUAUUGAAGCUGGAACCCGCGCCCACUCGUUCACCGCACCGCUCUCGGAAGUCGAUCCGGAAA..................................................................................................................................................................................................
#=GR JCVI_SCAF_1096627352220/290-1 CODON         .................................................................................................................................................................................................................................................................................................................................................................................................................................................................................................................................................................................................................................................................................................................................................................................................................................
#=GR JCVI_SCAF_1096627352220/290-1 SS_TT         .................................................................................................................................................................................................................................................................................................................................................................................................................................................................................................................................................................................................................................................................................................................................................................................................................................
JCVI_SCAF_1101668620448/590-107                  GAGGUGCUCACCCCACCAGCUUAGGCAUCGUCCGACGCGGGGAGUGCGGGUGGAAAGAUGCCGAGAGUCUCUGGGCGGGUGGUCCUCUGCGGGGGUAGACUGAUGCCAUCGCAACU.GGCGUGAA.............................................................................................GAUGG.G....................................................................UC.....A.CCAUC.G.GGGA.GCGACA.CAGACGCAGAU...............................................................................................................................................UGG.CCGAACGCCUGGGCCACCUGCGACGGUCCAGAAAUGAGCCCGUAAGGAGACACUGUGAAUCCCACUAUUGAAGCUGGAACCCGCGCCCACUCGUUCACCGCACCGCUCUCGGAAGUCGAUCCGGAAAUCGCUGCGGUCAUCCAGAACGAGAGAAACCGCCAAGAGACGACGCUGGAGAUGAUUGCCAGCGAGAACUUCGUCCCCUUCUCCAUUCUUGAAGCCCAAGGCAGCGUUCUCACUAAUAAAUACGCCGAGGGCUACCCGGGUCGUCGCUACUACGGCGGAUGCGAAUACGUCGAUGUGGCAGAAGAACUGGCCAUU
#=GR JCVI_SCAF_1101668620448/590-107 CODON       ........GUA...........................................................................................................................................................................................................................................................................................................................................................................................................................................................................................................................................AUG............................................................................................................................AUG....................................................GUA..................................................................................
#=GR JCVI_SCAF_1101668620448/590-107 SS_TT       .................................................................................................................................................................................................................................................................................................................................................................................................................................................................................................................................................................................................................................................................................................................................................................................................................................
JCVI_SCAF_1096627136696/1-426                    ..........................................................UGCCGAGAGUCUCUGGGCGGGUGGUCCUCUGCGGGGGUAGACUGAUGCCAUCGCAACU.GGCGUGAA.............................................................................................GAUGG.G....................................................................UC.....A.CCAUC.G.GGGA.GCGACA.CAGACGCAGAU...............................................................................................................................................UGG.CCGAACGCCUGGGCCACCUGCGACGGUCCAGAAAUGAGCCCGUAAGGAGACACUGUGAAUCCCACUAUUGAAGCUGGAACCCGCGCCCACUCGUUCACCGCACCGCUCUCGGAAGUCGAUCCGGAAAUCGCUGCGGUCAUCCAGAACGAGAGAAACCGCCAAGAGACGACGCUGGAGAUGAUUGCCAGCGAGAACUUCGUCCCCUUCUCCAUUCUUGAAGCCCAAGGCAGCGUUCUCACUAAUAAAUACGCCGAGGGCUACCCGGGUCGUCGCUACUACGGCGGAUGCGAAUACGUCGAUGUGGCAGAAGAACUGGCCAUU
#=GR JCVI_SCAF_1096627136696/1-426 CODON         .................................................................................................................................................................................................................................................................................................................................................................................................................................................................................................................................................................................................................................................................................................................................................................................................................................
#=GR JCVI_SCAF_1096627136696/1-426 SS_TT         .................................................................................................................................................................................................................................................................................................................................................................................................................................................................................................................................................................................................................................................................................................................................................................................................................................
JCVI_SCAF_1101668652585/1052-1505                GAGGUGCUCACCCCACCAGCUUAGGCAUCGCCCGACGCGGGGAGUGCGGGUGGAAAGAUGCCGAGAGUCUCUGGGCGGGUGGUCCUCUGCGGGGGUAGACUGACGCCAUCGCAACU.GGCGUGUA.............................................................................................GAUGG.G....................................................................UC.....A.CCAUC.G.GGGA.GCGACA.CAGACGCAGAU...............................................................................................................................................UGG.CCGAACGCCUGGGCCACCUGCGACGGUCCAGAAAUGAGCCCGUAAGGAGACACUGUGAAUCCCACUGUUGAAGCUGGAACCCGCGCCCACUCGUUCACCGCACCGCUCUCGGAAGUCGAUCCGGAAAUCGCUGCGGUCGUCCAAAACGAGAGAAACCGCCAAGAAACGACCCUGGAAAUGAUUGCCAGCGAGAACUUCGUCCCGUUCUCCAUCCUCGAAGCCCAAGGAAGCGUCCUCACCAACAAAUACGCCGAGGGCUACCCGGGUCGUCGCUACUACGGCGGAUGCGAA..............................
#=GR JCVI_SCAF_1101668652585/1052-1505 CODON     .................................................................................................................................................................................................................................................................................................................................................................................................................................................................................................................................................................................................................................................................................................................................................................................................................................
#=GR JCVI_SCAF_1101668652585/1052-1505 SS_TT     .................................................................................................................................................................................................................................................................................................................................................................................................................................................................................................................................................................................................................................................................................................................................................................................................................................
JCVI_SCAF_1096627368357/344-827                  GAGGUGCUCACCCCACCAGCUUAGGCAUCGCCCGACGCUGGGAGUGCGGGUGGAAAGAUGCCGAGAGUCUCUGGGCGGGUGGUCCUCUGCGGGGGUAGACUGACGCCAUCGCAACU.GGCGUGUA.............................................................................................GAUGG.G....................................................................UC.....A.CCAUC.G.GGGA.GCGACA.CAGACGCAGAU...............................................................................................................................................UGG.CCGAACGCCUGGGCCACCUGCGACGGUCCAGAAAUGAGCCCGUAAGGAGACACUGUGAAUCCCACUGUUGAAGCUGGAACCCGCGCCCACUCGUUCACCGCACCGCUUUCUGAAGUCGAUCCCGAAAUCGCGGCGGUCAUCCAGAACGAGCGACGCCGCCAAGAGACAACGUUGGAGAUGAUUGCCAGCGAAAAUUUCGUCCCCUUCUCCAUCCUCGAAGCCCAAGGAAGCGUCCUCACCAAUAAGUACGCCGAGGGCUAUCCGGGUCGUCGCUACUACGGUGGCUGCGAGUACGUCGAUGUGGCAGAAGAACUGGCCAUU
#=GR JCVI_SCAF_1096627368357/344-827 CODON       ........GUA...........................................................................................................................................................................................................................................................................................................................................................................................................................................................................................................................................AUG............................................................................................................................AUG.......................................................GUA...............................................................................
#=GR JCVI_SCAF_1096627368357/344-827 SS_TT       .................................................................................................................................................................................................................................................................................................................................................................................................................................................................................................................................................................................................................................................................................................................................................................................................................................
JCVI_SCAF_1096627933793/316-799                  GAGGUGCUCACCCCACCAGCUUAGGCAUCGCCCGACGCGGGGAGUGCGGGUGGAAAGAUGCCGAGAGUCUCUGGGCGGGUGGUCCUCUGCGGGGGUAGACUGACGCCAUCGCAACU.GGCGUGUA.............................................................................................GAUGG.G....................................................................UC.....A.CCAUC.G.GGGA.GCGACA.CAGACGCAGAU...............................................................................................................................................UGG.CCGAACGCCUGGGCCACCUGCGACGGUCCAGAAAUGAGCCCGUAAGGAGACACUGUGAAUCCCACUGUUGAAGCUGGAACCCGCGCCCACUCGUUCACCGCACCGCUCUCGGAAGUCGAUCCGGAAAUCGCUGCGGUCGUCCAAAACGAGAGAAACCGCCAAGAAACGACCCUGGAAAUGAUUGCCAGCGAGAACUUCGUCCCGUUCUCCAUCCUCGAAGCCCAAGGAAGCGUCCUCACCAACAAAUACGCCGAGGGCUACCCGGGUCGUCGCUACUACGGCGGAUGCGAAUACGUCGAUGUGGCAGAAGAACUGGCCAUU
#=GR JCVI_SCAF_1096627933793/316-799 CODON       ......................................................................................................................................................................................................................................................................................................................................................................................................................................................................................................................................................AUG.........................................................................................................................................................................................GUA............................................................................
#=GR JCVI_SCAF_1096627933793/316-799 SS_TT       .................................................................................................................................................................................................................................................................................................................................................................................................................................................................................................................................................................................................................................................................................................................................................................................................................................
JCVI_SCAF_1096627350145/459-942                  GAGGUGCUCACCCCACCAGCUUAGGCAUCGCCCGACGCUGGGAGUGCGGGUGGAAAGAUGCCGAGAGUCUCUGGGCGGGUGGUCCUCUGCGGGGGUAGACUGACGCCAUCGCAACU.GGCGUGUA.............................................................................................GAUGG.G....................................................................UC.....A.CCAUC.G.GGGA.GCGACA.CAGACGCAGAU...............................................................................................................................................UGG.CCGAACGCCUGGGCCACCUGCGACGGUCCAGAAAUGAGCCCGUAAGGAGACACUGUGAAUCCCACUGUUGAAGCUGGAACCCGCGCCCACUCGUUCACCGCACCACUCUCGGAAGUCGAUCCGGAAAUCGCUGCGGUCGUCCAGAACGAGAGAAACCGCCAAGAAACGACGCUGGAGAUGAUUGCCAGCGAGAACUUCGUCCCCUUCUCCAUUCUUGAAGCCCAAGGAAGCGUCCUCACCAACAAAUACGCCGAAGGCUAUCCCGGCCGCCGGUAUUACGGUGGCUGCGAGUACGUCGAUGUGGCAGAAGAACUGGCCAUU
#=GR JCVI_SCAF_1096627350145/459-942 CODON       ........GUA...........................................................................................................................................................................................................................................................................................................................................................................................................................................................................................................................................AUG............................................................................................................................AUG..........................................................GUA............................................................................
#=GR JCVI_SCAF_1096627350145/459-942 SS_TT       .................................................................................................................................................................................................................................................................................................................................................................................................................................................................................................................................................................................................................................................................................................................................................................................................................................
JCVI_SCAF_1096627935183/1-457                    ...........................UCGCCCGACGCUGGGAGUGCGGGUGGAAAGAUGCCGAGAGUCUCUGGGCGGGUGGUCCUCUGCGGGGGUAGACUGACGCCAUCGCAACU.GGCGUGUA.............................................................................................GAUGG.G....................................................................UC.....A.CCAUC.G.GGGA.GCGACA.CAGACGCAGAU...............................................................................................................................................UGG.CCGAACGCCUGGGCCACCUGCGACGGUCCAGAAAUGAGCCCGUAAGGAGACACUGUGAAUCCCACUGUUGAAGCUGGAACCCGCGCCCACUCGUUCACCGCACCACUCUCGGAAGUCGAUCCGGAAAUCGCUGCGGUCGUCCAGAACGAGCGACACCGCCAAGAGACAACGUUGGAGAUGAUUGCCAGCGAAAAUUUCGUCCCCUUCUCCAUCCUCGAAGCCCAAGGAAGCGUCCUCACCAAUAAGUACGCCGAGGGCUAUCCGGGUCGUCGCUACUACGGCGGAUGUGAGUANNNNNNNNNNNNNNNNNNNNNNNNNNNN
#=GR JCVI_SCAF_1096627935183/1-457 CODON         .................................................................................................................................................................................................................................................................................................................................................................................................................................................................................................................................................................................................................................................................................................................................................................................................................................
#=GR JCVI_SCAF_1096627935183/1-457 SS_TT         .................................................................................................................................................................................................................................................................................................................................................................................................................................................................................................................................................................................................................................................................................................................................................................................................................................
JCVI_SCAF_1096627947405/421-1                    GGGGUGCUCACCCCACCAGCUUAGGCAUCGCCCGACGCUGGGAGUGCGGGUGGAAAGAUGCCGAGAGUCUCUGGGCGGGUGGUCCUCUGCGGGGGUAGACUGACGCCAUCGCAACU.GGCGUGUA.............................................................................................GAUGG.G....................................................................UC.....A.CCAUC.G.GGGA.GCGACA.CAGACGCAGAU...............................................................................................................................................UGG.CCGAACGCCUGGGCCACCUGCGACGGUCCAGAAAUGAGCCCGUAAGGAGACACUGUGAAUCCCACUGUUGAAGCUGGAACCCGCGCCCACUCGUUCACCGCACCGCUUUCUGAAGUCGAUCCGGAAAUCGCUGCAGUCAUCCAGAACGAGCGACACCGCCAAGAGACAACGUUGGAGAUGAUUGCCAGCGAAAAUUUCGUCCCCUUCUCCAUCCUCGAAGCCCAAGGAAGCGUCCUCACCAAUAAGUACGCCGAGGGC...............................................................
#=GR JCVI_SCAF_1096627947405/421-1 CODON         .................................................................................................................................................................................................................................................................................................................................................................................................................................................................................................................................................................................................................................................................................................................................................................................................................................
#=GR JCVI_SCAF_1096627947405/421-1 SS_TT         .................................................................................................................................................................................................................................................................................................................................................................................................................................................................................................................................................................................................................................................................................................................................................................................................................................
JCVI_SCAF_1096627930887/290-1                    GAGGUGCUCACCCCACCAGCUUAGGCAUCGCCCGACGCUAGGAGUGCGGGUGGAAAGAUGCCGAGAGUCUCUGGGCGGGUGGUCCUCUGCGGGGGUAGACUGACGCCAUCGCAACU.GGCGUGUA.............................................................................................GAUGG.G....................................................................UC.....A.CCAUC.G.GGGA.GCGACA.CAGACGCAGAU...............................................................................................................................................UGG.CCGAACGCCUGGGCCACCUGCGACGGUCCAGAAAUGAGCCCGUAAGGAGACACUGUGAAUCCCACUGUUGAAGCUGGAACCCGCGCCCACUCGUUCACCGCACCACUCUCGGAAGUCGAUCCGGAAA..................................................................................................................................................................................................
#=GR JCVI_SCAF_1096627930887/290-1 CODON         .................................................................................................................................................................................................................................................................................................................................................................................................................................................................................................................................................................................................................................................................................................................................................................................................................................
#=GR JCVI_SCAF_1096627930887/290-1 SS_TT         .................................................................................................................................................................................................................................................................................................................................................................................................................................................................................................................................................................................................................................................................................................................................................................................................................................
JCVI_SCAF_1101668614554/1183-700                 GAGGUGCUCACCCCACCAGCUUAGGCAUCGCCCGACGCUGGGAGUGCGGGUGGAAAGAUGCCGAGAGUCUCUGGGCGGGUGGUCCUCUGCGGGGGUAGACUGACGCCAUCGCAACU.GGCGUGUA.............................................................................................GAUGG.G....................................................................UC.....A.CCAUC.G.GGGA.GCGACA.CAGACGCAGAU...............................................................................................................................................UGG.CCGAACGCCUGGGCCACCUGCGACGGUCCAGAAAUGAGCCCGUAAGGAGACACUGUGAAUCCCACUGUUGAAGCUGGAACCCGCGCCCACUCAUUCACCGCACCGCUCUCGGAAGUCGAUCCGGAAAUCGCUGCGGUCAUCCAGAACGAGAGAAACCGCCAAGAGACGACGCUGGAGAUGAUUGCCAGCGAGAACUUCGUCCCUUCUCCAUUCUUGAAGCCCAAGGCAGCGUUCUCACCAAUAAAUACGCCGAGGGCUACCCGGGUCGUCGCUACUACGGCGGAUGCGAAUACGUCGAUGUGGCAGAAGAACUGGCCAUUG
#=GR JCVI_SCAF_1101668614554/1183-700 CODON      ........GUA...........................................................................................................................................................................................................................................................................................................................................................................................................................................................................................................................................AUG..................................GUAG..................................................................................................................................................................................................................................
#=GR JCVI_SCAF_1101668614554/1183-700 SS_TT      .................................................................................................................................................................................................................................................................................................................................................................................................................................................................................................................................................................................................................................................................................................................................................................................................................................
JCVI_SCAF_1096626701152/672-189                  GAGGUGCUCACCCCACCAGCUUAGGCAUCGUCCGACGCUGGGAGUGCGGGUGGAAAGAUGCCGAGAGUCUCUGGGCGGGUGGUCCUCUGCGGGGGUAGACUGACGCCAUCGCAACU.GGCGUGUA.............................................................................................GAUGG.G....................................................................UC.....A.CCAUC.G.GGGA.GCGACA.CAGACGCAGAU...............................................................................................................................................UGG.CCGAACGCCUGGGCCACCUGCGACGGUCCAGAAAUGAGCCCGUAAGGAGACACUGUGAAUCCCACUGUUGAAGCUGGAACCCGCGCCCACUCAUUCACCGCACCGCUCUCGGAAGUCGAUCCGGAAAUCGCUGCGGUCAUCCAGAACGAGAGAAACCGCCAAGAGACGACGCUGGAGAUGAUUGCCAGCGAGAACUUCGUCCCCUUCUCCAUUCUUGAAGCCCAAGGCAGCGUUCUCACCAAUAAAUACGCCGAGGGCUACCCGGGUCGUCGCUACUACGGCGGAUGCGAAUACGUCGAUGUGGCAGAAGAACUGGCCAUU
#=GR JCVI_SCAF_1096626701152/672-189 CODON       ........GUA...........................................................................................................................................................................................................................................................................................................................................................................................................................................................................................................................................AUG..................................GUA.......................................................................................AUG.......................................................GUA...............................................................................
#=GR JCVI_SCAF_1096626701152/672-189 SS_TT       .................................................................................................................................................................................................................................................................................................................................................................................................................................................................................................................................................................................................................................................................................................................................................................................................................................
JCVI_SCAF_1096627951868/603-120                  GAGGUGCUCACCCCACCAGCUUAGGCAUCGCCCGACGCUGGGAGUGCGGGUGGAAAGAUGCCGAGAGUCUCUGGGCGGGUGGUCCUCUGCGGGGGUAGACUGACGCCAUCGCAACU.GGCGUGUA.............................................................................................GAUGG.G....................................................................UC.....A.CCAUC.G.GGGA.GCGACACAGAAGCAGAU................................................................................................................................................UGG.CCGUACGCCUGGGCCACCUGCGACGGUCCAGAAAUGAGCCCGUAAGGAGACACUGUGAAUCCCACUGUUGAAGCUGGAACCCGCGCCCACUCGUUCACCGCACCACUCUCGGAAGUCGAUCCGGAAAUCGCUGCGGUCGUCCAGAACGAGAGAAACCGCCAAGAGACGACGCUGGAGAUGAUUGCCAGCGAGAACUUCGUCCCCUUCUCCAUUCUUGAAGCCCAAGGAAGCGUCCUCACCAACAAAUACGCCGAAGGCUAUCCCGGCCGCCGGUAUUACGGUGGCUGCGAGUACGUCGAUGUGGCAGAAGAACUGGCCAUU
#=GR JCVI_SCAF_1096627951868/603-120 CODON       ........GUA...........................................................................................................................................................................................................................................................................................................................................................................................................................................................................................................................................AUG............................................................................................................................AUG..........................................................GUA............................................................................
#=GR JCVI_SCAF_1096627951868/603-120 SS_TT       .................................................................................................................................................................................................................................................................................................................................................................................................................................................................................................................................................................................................................................................................................................................................................................................................................................
JCVI_SCAF_1101668606318/1244-761                 GAGGUGCUCACCCCACCAGCUUAGGCAUCGCCCGACGCGGGGAGUGCGGGUGGAAAGAUGCCGAGAGUCUCUGGGCGGGUGGUCCUCUGCGGGGGUAGACUGACGCCAUCGCAACU.GGCGUGUA.............................................................................................GAUGG.G....................................................................UC.....A.CCAUC.G.GGGA.GCGACACAGAAGCAGAU................................................................................................................................................UGG.CCGUACGCCUGGGCCACCUGCGACGGUCCAGAAAUGAGCCCGUAAGGAGACACUGUGAAUCCCACUGUUGAAGCUGGAACCCGCGCCCACUCGUUCACCGCACCGCUUUCUGAAGUCGAUCCGGAAAUCGCUGCAGUCAUCCAGAACGAGCGACACCGCCAAGAGACAGCGUUGGAGAUGAUUGCCAGCGAAAAUUUCGUCCCUUCUCCAUCCUCGAAGCCCAAGGAAGCGUCCUCACCAAUAAGUACGCCGAGGGCUAUCCGGGUCGUCGCUACUACGGCGGAUGUGAGCACGUCGAUGUGGCAGAAGAAUUGGCCAUUG
#=GR JCVI_SCAF_1101668606318/1244-761 CODON      ........GUA...........................................................................................................................................................................................................................................................................................................................................................................................................................................................................................................................................AUG.......................................................................................................................................GUA..............AUG.............................................................................................................
#=GR JCVI_SCAF_1101668606318/1244-761 SS_TT      .................................................................................................................................................................................................................................................................................................................................................................................................................................................................................................................................................................................................................................................................................................................................................................................................................................
JCVI_SCAF_1096627150400/1573-2056                GACGCACUCACCCCUCCAGCUUAGGCAUCGGGUCACGUGGUUCGGGUGCCCGAGAAGAUGCCGAGAGUCUCUCGGAGUGUUGGUGUCGACAUGAGUAGACUGACGCCAUCGCAACU.GGCGUGUA.............................................................................................GAUGG.G....................................................................UC.....A.CCAUC.G.GGGA.GCGACACAGAAGCAGAU................................................................................................................................................UGG.CCGUACGCCUGGGCCACCUGCGACGGUCCAGAAAUGAGCCCGUAAGGAGACACUGUGAAUCCCACUGUUGAAGCUGGAACCCGCGCCCACUCGUUCACCGCACCGCUUUCUGAAGUCGAUCCCGAAAUCGCGGCGGUCAUCCAGAACGAGCGACGCCGCCAAGAGACAACGUUGGAGAUGAUUGCCAGCGAAAAUUUCGUCCCCUUCUCCAUCCUCGAAGCCCAAGGAAGCGUCCUCACCAAUAAGUACGCCGAGGGCUAUCCGGGUCGUCGCUACUACGGUGGCUGCGAGUACGUCGAUGUGGCAGAAGAACUGGCCAUU
#=GR JCVI_SCAF_1096627150400/1573-2056 CODON     ........GUA.........................AUG...............................................................................................................................................................................................................................................................................................................................................................................................................................................................................................................AUG............................................................................................................................AUG.......................................................GUA...............................................................................
#=GR JCVI_SCAF_1096627150400/1573-2056 SS_TT     .................................................................................................................................................................................................................................................................................................................................................................................................................................................................................................................................................................................................................................................................................................................................................................................................................................
JCVI_SCAF_1096626377935/1298-815                 GAGGUGCUCACCCCACCAGCUUAGGCAUCGCCCGACGCGGGGAGUGCGGGUGGAAAGAUGCCGAGAGUCUCUGGGCGGGUGGUCCUCUGCGGGGGUAGACUGACGCCAUCGCAACU.GGCGUGUA.............................................................................................GAUGG.G....................................................................UC.....A.CCAUC.G.GGGA.GCGACACAGAAGCAGAU................................................................................................................................................UGG.CCGUACGCCUGGGCCACCUGCGACGGUCCAGAAAUGAGCCCGUAAGGAGACACUGUGAAUCCCACUGUUGAAGCUGGAACCCGCGCCCACUCGUUCACCGCACCGCUUUCUGAAGUCGAUCCGGAAAUCGCUGCAGUCAUCCAGAACGAGCGACGCCGCCAAGAGACAACGUUGGAGAUGAUUGCCAGCGAAAAUUUCGUCCCCUUCUCCAUCCUCGAAGCCCAAGGAAGCGUCCUCACCAAUAAGUACGCCGAGGGCUAUCCGGGUCGUCGCUACUACGGCGGAUGUGAGCACGUCGAUGUGGCAGAAGAACUGGCCAUU
#=GR JCVI_SCAF_1096626377935/1298-815 CODON      ........GUA...........................................................................................................................................................................................................................................................................................................................................................................................................................................................................................................................................AUG............................................................................................................................AUG.......................................................GUA...............................................................................
#=GR JCVI_SCAF_1096626377935/1298-815 SS_TT      .................................................................................................................................................................................................................................................................................................................................................................................................................................................................................................................................................................................................................................................................................................................................................................................................................................
JCVI_SCAF_1096627932431/910-1393                 GAGGUGCUCACCCCACCAGCUUAGGCAUCGCCCGACGCGGGGAGUGCGGGUGGAAAGAUGCCGAGAGUCUCUGGGCGGGUGGUCCUCUGCGGGGGUAGACUGACGCCAUCGCAACU.GGCGUGUA.............................................................................................GAUGG.G....................................................................UC.....A.CCAUC.G.GGGA.GCGACACAGAAGCAGAU................................................................................................................................................UGG.CCGUACGCCUGGGCCACCUGCGACGGUCCAGAAAUGAGCCCGUAAGGAGACACUGUGAAUCCCUCUGUUGAAGCUGGAACCCGCGCCCACUCGUUCACCGCACCGCUUUCUGAAGUCGAUCCGGAAAUCGCUGCAGUCAUCCAGAACGAGCGACACCGCCAAGAGACAACGUUGGAGAUGAUUGCCAGCGAAAAUUUCGUCCCCUUCUCCAUCCUCGAAGCCCAAGGAAGCGUCCUCACCAAUAAGUACGCCGAGGGCUAUCCGGGUCGUCGCUACUACGGCGGAUGUGAGCACGUCGAUGUGGCAGAAGAAUUGGCCAUU
#=GR JCVI_SCAF_1096627932431/910-1393 CODON      ........GUA...........................................................................................................................................................................................................................................................................................................................................................................................................................................................................................................................................AUG............................................................................................................................AUG.......................................................GUA...............................................................................
#=GR JCVI_SCAF_1096627932431/910-1393 SS_TT      ............................................................................................................................................................................................................................................................................................................................................................................................................................................................................................<<<.<<<<<<<<<<<<<<....>>>>>>>>>>>>>>>>>..............................................................................................................................................................................................................................................................................................
JCVI_SCAF_1101667313259/466-886                  GAGGUGCUCACCCCACCAGCUUAGGCAUCGCCCGACGCGGGGAGUGCGGGUGGAAAGAUGCCGAGAGUCUCUGGGCGGGUGGUCCUCUGCGGGGGUAGACUGACGCCAUCGCAACU.GGCGUGUA.............................................................................................GAUGG.G....................................................................UC.....A.CCAUC.G.GGGA.GCGACACAGAAGCAGAU................................................................................................................................................UGG.CCGUACGCCUGGGCCACCUGCGACGGUCCAGAAAUGAGCCCGUAAGGAGACACUGUGAAUCCCACUGUUGAAGCUGGAACCCGCGCCCACUCGUUCACCGCACCGCUUUCUGAAGUCGAUCCGGAAAUCGCUGCAGUCAUCCAGAACGAGCGACGCCGCCAAGAGACAACGUUGGAGAUGAUUGCCAGCGAAAAUUUCGUCCCCUUCUCCAUCCUCGAAGCCCAAGGAAGCGUCCUCACCAAUAAGUACGCCGAGGGC...............................................................
#=GR JCVI_SCAF_1101667313259/466-886 CODON       .................................................................................................................................................................................................................................................................................................................................................................................................................................................................................................................................................................................................................................................................................................................................................................................................................................
#=GR JCVI_SCAF_1101667313259/466-886 SS_TT       ...........................................................................................................................................................................................................................................................................................................................................................................................................................................................................................................<<<<<<<<<<.....>>>>>>>>>>.............................................................................................................................................................................................................................................................................................
JCVI_SCAF_1096627368011/1-424                    ............................................................CCGAGAGUCUCUGGGCGGGUGGUCCUCUGCGGGGGUAGACUGACGCCAUCGCAACU.GGCGUGUA.............................................................................................GAUGG.G....................................................................UC.....A.CCAUC.G.GGGA.GCGACACAGAAGCAGAU................................................................................................................................................UGG.CCGUACGCCUGGGCCACCUGCGACGGUCCAGAAAUGAGCCCGUAAGGAGACACUGUGAAUCCCACUGUUGAAGCUGGAACCCGCGCCCACUCGUUCACCGCACCGCUUUCUGAAGUCGAUCCGGAAAUCGCUGCAGUCAUCCAGAACGAGCGACACCGCCAAGAGACAACGUUGGAGAUGAUUGCCAGCGAAAAUUUCGUCCCCUUCUCCAUCCUCGAAGCCCAAGGAAGCGUCCUCACCAAUAAGUACGCCGAGGGCUAUCCGGGUCGUCGCUACUACGGCGGAUGUGAGCACGUCGAUGUGGCAGAAGAAUUGGCCAUU
#=GR JCVI_SCAF_1096627368011/1-424 CODON         .................................................................................................................................................................................................................................................................................................................................................................................................................................................................................................................................................................................................................................................................................................................................................................................................................................
#=GR JCVI_SCAF_1096627368011/1-424 SS_TT         .................................................................................................................................................................................................................................................................................................................................................................................................................................................................................................................................................................................................................................................................................................................................................................................................................................
JCVI_SCAF_1096626706762/711-228                  GAGGUGCUCACCCCACCAGCUUAGGCAUCGCCCGACGCGGGGAGUGCGGGUGGAAAGAUGCCGAGAGUCUCUGGGCGGGUGGUCCUCUGCGGGGGUAGACUGACGCCAUCGCAACU.GGCGUGUA.............................................................................................GAUGG.G....................................................................UC.....A.CCAUC.G.GGGA.GCGACACAGAAGCAGAU................................................................................................................................................UGG.CCGUACGCCUGGGCCACCUGCGACGGUCCAGAAAUGAGCCCGUAAGGAGACACUGUGAAUCCCACUGUUGAAGCUGGAACCCGCGCCCACUCGUUCACCGCACCGCUUUCUGAAGUCGAUCCGGAAAUCGCUGCAGUCAUCCAGAACGAGCGACACCGCCAAGAGACAACGUUGGAGAUGAUUGCCAGCGAAAAUUUCGUCCCCUUCUCCAUCCUCGAAGCCCAAGGAAGCGUCCUCACCAAUAAGUACGCCGAGGGCUAUCCGGGUCGUCGCUACUACGGCGGAUGUGAGCACGUCGAUGUGGCAGAAGAAUUGGCCAUU
#=GR JCVI_SCAF_1096626706762/711-228 CODON       ........GUA...........................................................................................................................................................................................................................................................................................................................................................................................................................................................................................................................................AUG............................................................................................................................AUG.......................................................GUA...............................................................................
#=GR JCVI_SCAF_1096626706762/711-228 SS_TT       .................................................................................................................................................................................................................................................................................................................................................................................................................................................................................................................................................................................................................................................................................................................................................................................................................................
JCVI_SCAF_1096628402287/521-38                   GAGGUGCUCACCCCACCAGCUUAGGCAUCGCCCGACGCUGGGAGUGCGGGUGGAAAGAUGCCGAGAGUCUCUGGGCGGGUGGUCCUCUGCGGGGGUAGACUGAUGCCAUCGCAACU.GGCGUGUA.............................................................................................GAUGG.G....................................................................UC.....A.CCAUC.G.GGGA.GCGACACAGACGCAGAU................................................................................................................................................UGG.CCGAACGCCUGGGCCACCUGCGACGGUCCAGAAAUGAGCCCGUAAGGAGACACUGUGAAUCCCACUGUUGAAGCUGGAACCCGCGCCCACUCGUUCACCGCACCACUCUCGGAAGUCGAUCCCGAAAUCGCGGCGGUCAUACAGAACGAGAGAAACCGCCAAGAAACGACCCUGGAAAUGAUUGCCAGCGAGAACUUCGUCCCGUUCUCCAUCCUCGAAGCCCAAGGAAGCGUCCUCACCAACAAAUACGCCGAAGGCUAUCCCGGCCGCCGGUAUUACGGUGGCUGCGAGUACGUCGAUGUGGCAGAAGAACUGGCCAUU
#=GR JCVI_SCAF_1096628402287/521-38 CODON        ........GUA...........................................................................................................................................................................................................................................................................................................................................................................................................................................................................................................................................AUG.........................................................................................................................................................................................GUA............................................................................
#=GR JCVI_SCAF_1096628402287/521-38 SS_TT        .................................................................................................................................................................................................................................................................................................................................................................................................................................................................................................................................................................................................................................................................................................................................................................................................................................
JCVI_SCAF_1101668616378/435-1                    GAGGUGCUCACCCCACCAGCUUAGGCAUCGCCCGACCCGGGGAGUGCGGGUGGAAAGAUGCCGAGAGUCUCUGGGCGGGUGGUCCUCUGCGGGGGUAGACUGACGCCAUCGCAACU.GGCGUGAA.............................................................................................GAUGG.G....................................................................UC.....A.CCAUC.G.GGGA.GCGACACAGACGCAGAU................................................................................................................................................UGG.CCGAACGCCUGGGCCACCUGCGACGGUCCAGAAAUGAGCCCGUAAGGAGACACUGUGAAUCCCACUAUUGAAGCUGGAACCCGCGCCCACUCGUUCACCGCACCGCUCUCGGAAGUCGAUCCGGAAAUCGCUGCGGUCGUCCAAAACGAGAGAAACCGCCAAGAAACGACCCUGGAAAUGAUUGCCAGCGAGAACUUCGUCCCGUUCUCCAUCCUCGAAGCCCAAGGCAGCGUUCUCACUAAUAAAUACGCCGAGGGCUACCCGGGUCGUCG.................................................
#=GR JCVI_SCAF_1101668616378/435-1 CODON         .................................................................................................................................................................................................................................................................................................................................................................................................................................................................................................................................................................................................................................................................................................................................................................................................................................
#=GR JCVI_SCAF_1101668616378/435-1 SS_TT         .................................................................................................................................................................................................................................................................................................................................................................................................................................................................................................................................................................................................................................................................................................................................................................................................................................
JCVI_SCAF_1096627354086/932-1415                 GAGGUGCUCACCCCACCAGCUUAGGCAUCGCCCGACCCGGGGAGUGCGGGUGGAAAGAUGCCGAGAGUCUCUGGGCGGGUGGUCCUCUGCGGGGGUAGACUGACGCCAUCGCAACU.GGCGUGAA.............................................................................................GAUGG.G....................................................................UC.....A.CCAUC.G.GGGA.GCGACACAGACGCAGAU................................................................................................................................................UGG.CCGAACGCCUGGGCCACCUGCGACGGUCCAGAAAUGAGCCCGUAAGGAGACACUGUGAAUCCCACUAUUGAAGCUGGAACCCGCGCCCACUCGUUCACCGCACCGCUCUCGGAAGUCGAUCCGGAAAUCGCUGCGGUCGUCCAAAACGAGAGAAACCGCCAAGAAACGACCCUGGAAAUGAUUGCCAGCGAGAACUUCGUCCCGUUCUCCAUCCUCGAAGCCCAAGGCAGCGUUCUCACUAAUAAAUACGCCGAGGGCUACCCGGGUCGUCGCUACUACGGUGGCUGCGAGUACGUCGAUGUGGCAGAAGAACUGGCCAUU
#=GR JCVI_SCAF_1096627354086/932-1415 CODON      ........GUA...........................................................................................................................................................................................................................................................................................................................................................................................................................................................................................................................................AUG............................................................................................................................AUG....................................................GUA..................................................................................
#=GR JCVI_SCAF_1096627354086/932-1415 SS_TT      .................................................................................................................................................................................................................................................................................................................................................................................................................................................................................................................................................................................................................................................................................................................................................................................................................................
JCVI_SCAF_1096626704610/983-500                  GAGGUGCUCACCCCACCAGCUUAGGCAUCGCCCGACGCGGGGAGUGCGGGUGGAAAGAUGCCGAGAGUCUCUGGGCGGGUGGUCCUCUGCGGGGGUAGACUGAUGCCAUCGCAACU.GGCGUGAA.............................................................................................GAUGG.G....................................................................UC.....A.CCAUC.G.GGGA.GCGACACAGAAGCAGAU................................................................................................................................................UGG.CCGAACGCCUGGGCCACCUGCGACGGUCCAGAAAUGAGCCCGUAAGGAGACACUGUGAAUCCCACUGUUGAAGCUGGAACCCGCGCCCACUCGUUCACCGCACCGCUUUCUGAAGUCGAUCCGGAAAUCGCUGCAGUCAUCCAGAACGAGCGACACCGCCAAGAGACAACGUUGGAGAUGAUUGCCAGCGAAAAUUUCGUCCCCUUCUCCAUCCUCGAAGCCCAAGGAAGCGUCCUCACCAAUAAGUACGCCGAGGGCUAUCCGGGUCGUCGCUACUACGGCGGAUGUGAGCACGUCGAUGUGGCAGAAGAAUUGGCCAUU
#=GR JCVI_SCAF_1096626704610/983-500 CODON       ........GUA...........................................................................................................................................................................................................................................................................................................................................................................................................................................................................................................................................AUG............................................................................................................................AUG.......................................................GUA...............................................................................
#=GR JCVI_SCAF_1096626704610/983-500 SS_TT       .................................................................................................................................................................................................................................................................................................................................................................................................................................................................................................................................................................................................................................................................................................................................................................................................................................
NZ_AAYI02000004.1/189662-189178                  CUGACGAGUUGUGCAAGUCAGACCUGAACGUUGCAUGACCGGCUGGUAGCUUGCUGACACCAUGGCAGAAUGCGCGCAAAACCGCCGAGCGAUAGACUGGUAAGCGUGUCGUGACU.GGCGAACA.............................................................................................GGUGG.G....................................................................CC.....A.CCACC.G.GGGA.GCGACGCGUCGGCAUCGA...............................................................................................................................................UAG.CCGCCCGCCUGGGCUAGAGGCCACUGCCAACCAUCAUCGGAUGAUCAAUAGGAGAACCCCAUGGAUUCCCUCAAUGACAUGACACUUGCGCAGCUGGAUCCUGAGAUUCAGGCCGUUCUGGACGCCGAGCUUGGUCGCCAGCGUGACACUCUUGAGAUGAUCGCCUCGGAGAACUUUGUCCCGCGCGCCGUCCUCGAGGCGCAGGGCUCGGUCCUGACGAAUAAGUAUGCCGAGGGCUACCCGGGCCGCCGCUACUACGGUGGCUGCGAGUUCGUGGAUGUCGCAGAGUCUCUCGCCAUCGAACGUGCGAAGCAGGUUUUC
#=GR NZ_AAYI02000004.1/189662-189178 CODON       ............................................................................................................................................................................................................................................................................................................................................................................................................................................................................................................................................................AUG..................................................................................................................................................................................................................................................................
#=GR NZ_AAYI02000004.1/189662-189178 SS_TT       .................................................................................................................................................................................................................................................................................................................................................................................................................................................................................................................................................................................................................................................................................................................................................................................................................................
BABF01003966.1/920-1404                          CUGACGAGUUGUGCAAGUCAGAUCUGAGUGUCCUGUGACCAGCUGGUAGCUUGCUGACACCUUGGCAGAAUGCGCGGAAAACCGCCGAGCGAUAGACUGGUCAGCGUGUCGUGACU.GGCGAACA.............................................................................................GGUGG.G....................................................................CC.....A.CCACC.G.GGGA.GCGACGCGUCGGCAUCGA...............................................................................................................................................UAG.CCGCCCGCCUGGGCUAGAGGCCACUGCCAACCAUCAUCGGAUGAUCAAUAGGAGAACCCCAUGGAUUCCCUCAAUGACAUGACACUUGCGCAGCUGGAUCCUGAGAUUCAGGCAGUUCUGGAUGCCGAGCUUGGUCGCCAGCGUGACACCCUCGAGAUGAUCGCCUCGGAGAACUUCGUGCCGCGCGCUGUCCUCGAGGCGCAGGGCUCGGUCCUCACCAACAAGUACGCCGAGGGCUACCCGGGCCGCCGCUACUACGGUGGCUGCGAGUUUGUGGACGUCGCGGAGUCUCUCGCCAUCGAACGUGCGAAGCAGGUCUUC
#=GR BABF01003966.1/920-1404 CODON               ............................................................................................................................................................................................................................................................................................................................................................................................................................................................................................................................................................AUG..................................................................................................................................................................................................................................................................
#=GR BABF01003966.1/920-1404 SS_TT               .................................................................................................................................................................................................................................................................................................................................................................................................................................................................................................................................................................................................................................................................................................................................................................................................................................
JCVI_SCAF_1101667568502/591-14                   GUUGUCUGCCAUCUAGUCGUAGUCUCAUCGAAAUGAAUUUUCUUCAACGUCACCAUGACAACCUCCAGGUUUUAUUUCAACCAGCCCACGUUUAAACUUCUGUGCUUGCCGCGACU.GGCGAAA......UUGCUU.CGUAAUCCGUGACACAUUGUUGCAUUCAG.........AAUGCAG....GUGACA.GGCAAG.........GGGCAACA..GGUGG.A....................................................................GCUA...A.CCACC.G.GGAA.GCGGAAUGUCCGAUUCAAAGA...................UGGUGGUGUCGGG....CACCAGUA..................................................................................ACCGAU........UAA.CCGUACGCCUGGGUUAGGGUUGUUCAAUCACAACGGAGAUGACCCAUGACAACCAACCUUGAACUGCUCCAGCAAAAUGAUCCGCUUUUGUUUGAUGCUUUGCAGGGCGAAGAGGCUCGACAACGGUCCGGUAUUGAGCUGAUUCCUUCCGAAAACUAUACGCAUCCCGAGGUCCUAGUUACCUUGGGAAGUGUCUUUACGAACAAAUACUCAGAGGGGUAUCCGGGUCGUCGUUACUACGGCGGUCAGACCUACACCGACGAAAUUGAAAACCUGGCGCGGGACCGCGCGAAAGCUGUGUUUCGGUGUGAACAUGCCAAC
#=GR JCVI_SCAF_1101667568502/591-14 CODON        .........GUA............................................................................................................................................................................................................................................................................................................................................................................................................................................................................................................GUA..................AUG.................................................................................................................................................................................................................................................................................
#=GR JCVI_SCAF_1101667568502/591-14 SS_TT        ................................................................................................................................................................................................................................................................................................................................................................................................................................................................................................................................................................................................................................................................<<<<<<<<<<<<<.......>>>>>>>>>>>>>................................................................................................................................
NC_003155.3/688347-687862                        CAGGAGUGCCCACAAGAUUGACGUCAGCGCAGAGGGUGUGGGCCGGCCCACCCAGCCAAGGGCACUGAUCGGAGUAUGCAUGCUGCGUCUACUACAGUGCGGUGUGGGCCGUGACU.GGCGCUGA.............................................................................................GGUGG.A....................................................................GC.....A.CCACC.G.GGGA.GCGGUCUGACGAGACGUCG..............................................................................................................................................UUG.CCGUGCGCCUGGGCGAGUGGUCAGCAACGCCUGGAGGACGACCAUGUCCGCGACUCAGACGGCCCAGCUCAUGGACGGCACCGGCCAUGCCCGGCGCAUCGUCGAAGAGGCUGCUGCCAAAGCGGCCGAGAUCUCACAGCGCACGGGUACUGCCCCCUGUCUGGCGACGGUGCUGGUGGGAGAUGACCCCGCAUCGGUCACUUAUGUCCGCAUGAAGCGGGCACGGUGCGCAAAGGCAGGUAUCCGGUCUCGACACAUCGCUCUGCCUGCUACCACCACGACCGCUGAGCUGAUCGACAGUCUCUCUGGGCUGUCCGGCGA
#=GR NC_003155.3/688347-687862 CODON             ...........................................................................................................................................................................................................................................................................................................................................................................................................................................................................................................................................AUG...................................................................................................................................................................................................................................................................................
#=GR NC_003155.3/688347-687862 SS_TT             .................................................................................................................................................................................................................................................................................................................................................................................................................................................................................................................................................................................................................................................................................................................................................................................................................................
BABD01019874.1/785-1000                          AACAUCUCCUUUGGAGUAUUUUCUAAAUUGUAGCAUAUUUGGACAAGAGAUAAAAGGAUAAUUGACAAAAAGAGCGGGUAAAAGUAUAAUCUAAAGCAGAAGUAGGUCAUAUAACUGAACGGA...............................................................................................AUUGG.A....................................................................UU.....A.CCCAC.G.UGGA.GUAUGACCGGGG.....................................................................................................................................................UUG.CCAACCGUUUGGGCGUUUUACCCCAAAAGUGGCCGGUUUUUUUAUAUAAUUUAAAGGAA......................................................................................................................................................................................................................................................................
#=GR BABD01019874.1/785-1000 TFBS                .............................................................333333.................111111.......................................................................................................................................................................................................................................................................................................................................................................................................................................................................................................................................................................................................................................................................................................................................
#=GR BABD01019874.1/785-1000 CODON               .................................................................................................................................................................................................................................................................................................................................................................................................................................................................................................................................................................................................................................................................................................................................................................................................................................
#=GR BABD01019874.1/785-1000 SS_TT               .................................................................................................................................................................................................................................................................................................................................................................................................................................................................................................................................................................................................................................................................................................................................................................................................................................
NC_009380.1/2368024-2367534                      CUAGCCACGCUCUCCAUCGCCGUCGAUCUUCGAUUCGACUAGGCCGGCGGAGCAGGGCACGAUCGGGGUGCCGACGCCGCGCAGCGAACCCGGUAGGAUCCCCUCGGGCCGUGACU.GGCGCGAUCUGG.........................................................................................GAUGG.A....................................................................GC.....A.CCAUC.G.GGGA.ACGGCCCAUCACGAGGACGC.............................................................................................................................................ACG.CCGAGCGCCUGGGCCUCCACACGUCCGUCGGGAACGCACGUUCACCAGGAGGUCACAUGUCGGGUAACGCUGAGUCCACCGCCUAUCGCAGCGCACUCGAGGUAAUCGGUGCCGUCGAGCCACGGGUCGCCAAUGCCAUCCGCGCAGAGCUGACCGACCAGCGUGAGUCACUCAAGCUGAUCGCCAGCGAGAACUACGCUUCCCCGGCAACGCUGCUGGCCAUGGGCAACUGGUUCAGCGACAAGUACGCCGAGGGCACGGUCGGCCGUCGCUUCUACGCCGGCUGCCAGAACGUCGACACCGUUGAGGCGCUCGCCGCCG
#=GR NC_009380.1/2368024-2367534 CODON           ........................................................................................................................................................................................................................................................................................................................................................................................................................................................................................................................................................AUG......................................................................................................................................................................................................................................................................
#=GR NC_009380.1/2368024-2367534 SS_TT           .................................................................................................................................................................................................................................................................................................................................................................................................................................................................................................................................................................................................................................................................................................................................................................................................................................
NZ_AAWA01000026.1/94820-94331                    CUUGUGUUUCCGGCUCCGGGUCGGGCUGAUGCGCGGCCCGCAGGGCCGGACCAGCGGCGUGUGACGGGUGCCGGCCCUCCGGAGCGGACCCGGUAGGAUUUCCUCGGGCCGGGACU.GGCGCGGUUGG..........................................................................................GAUGG.A....................................................................GC.....A.CCAUC.G.GGGA.ACGGCCCGUGACGAGGACGC.............................................................................................................................................ACG.CCGGGCGCCUGGGCCUCCACACGUCCGCAGGAGCCGCACGUCCAGCAGGAGGUCACAUGUCGCGCAACGCAGAGUCCACCGCCUAUCGCAGCGCACUCGAGGUGAUCAGUGCCGUCGAGCCACGGGUGGCCGACGCCAUCCGCAGCGAGCUGACCGACCAGCGCGAGUCACUCAAGCUGAUUGCCAGCGAGAACUACGCCUCCCCCGCGACGUUGCUGGCCAUGGGCAACUGGUUCAGCGACAAGUACGCCGAGGGCACGAUCGGACGUCGCUUCUACGCCGGCUGUCAGAACGUCGACACGAUCGAGGCGCUCGCCGCCG
#=GR NZ_AAWA01000026.1/94820-94331 CODON         ..................................................................................................................................................................................................................................................................................................................................AUG............................................................................................................................................................................................................................................................................................................................................................................................................................................................................................
#=GR NZ_AAWA01000026.1/94820-94331 SS_TT         .................................................................................................................................................................................................................................................................................................................................................................................................................................................................................................................................................................................................................................................................................................................................................................................................................................
BABD01002377.1/1479-1812                         AUCGGCCCCUACAACGCCAAGAGCAGCGCANAAGCAGCGUAAGAACAGCUCCGGUUGUUUCUCUUGACAAACCCGCGUUCCUAUGCUACAGUAAGAAAUAUCGCAGGCCGCUGACC.GACGGGAUAU...........................................................................................UGUGG.G....................................................................GCUU...A.CCACA.G.GGGA.CGCGGCGUUAUCACUUGCCUUUUA.........................................................................................................................................AAG..CGACCGUCUGGGCUGCAUACACCGAAGUAUGGGUGUGUGCAGCCCCUCAUUGUUUUUUACAAAAACGGAGGAAUCGUACAAUGGUUGAGCGACAUCCAAAUUGCCCAGGGCGCCCAAAUGCCGGCAAUCACUGAAAUCGCGCCCAUCUUGGCCUGCAGGG................................................................................................................................................................
#=GR BABD01002377.1/1479-1812 CODON              .................................................................................................................................................................................................................................................................................................................................................................................................................................................................................................................................................................................................................................................................................................................................................................................................................................
#=GR BABD01002377.1/1479-1812 SS_TT              .........................................................................................................................................................................................................................................................................................................................................................................................................................................................................................................<<<<<<<<<<<<<<........>>>>>>>>>>>>>>>...................................................................................................................................................................................................................................................................................
BABD01022060.1/885-392                           GGGCCCUAACAACGCCAAGAGCAGGCCAAAAGCAGGCGUAAGAACAGUUCCCGUUUGUUUCUCUUGACAAACCCGCGUUCCUUUGCUACAGUAAGAAUAUCGCAAGGCCGCUGACC.GACGGGAUA............................................................................................UGUGG.G....................................................................GGCUU..A.CCACA.G.GGGA.CGCGGCGUUAUCACUUGCCUUUU..........................................................................................................................................AAG.CCGACCGUCUGGGCUGCAUACACCGAAGUAUGGUGUGUGCAGCCCUUCAUUGUUUUUUACAAAAACGGAGGAAUCGUACAAUGUUGAGCGACAUCGAAAUUGCCCAGGCCGCCAAAAUGCAGCCCAUCACUGAAAUCGCCGCCAAUCUGGGCCUGCAGGGCGAGGACGUCAUCCCCUACGGCCACUACAAGGCCAAGCUGAACCACAAGCUGGCCAAGGCUGACAAGCCCGAGGGCAAGCUGAUCUUAGUCACCGCCAUCAGCCCCACGCCCGCGGGCGAAGGCAAGACCACGACGAGCGUCGGUCUGGCGGACGCCAUGA
#=GR BABD01022060.1/885-392 CODON                ................................................................................................................................................................................................................................................................................................................................................................................................................................................................................................................................................................................AUG..............................................................................................................................................................................................................................................
#=GR BABD01022060.1/885-392 SS_TT                ..........................................................................................................................................................................................................................................................................................................................................................................................................................................................................................................<<<<<<<<<<<<<<.......>>>>>>>>>>>>>>....................................................................................................................................................................................................................................................................................
BAAY01025330.1/252-1                             AUCGGCCCCUACAACGCCAAGAGCAGCGCAAAAGCAGCGUAAGAACAGCUCAGGUUGUUUCUCUUGACAAACCCGCGUUCCUAUGCUACAGUAAGAAUAUCGCAAGGCCGCUGACC.GACGGGAUAU...........................................................................................UGUGG.G....................................................................GCUU...A.CCACA.G.GGGA.CGCGGCGUUAUCACUUGCCUUUU..........................................................................................................................................AAG.CCGACCGUCUGGGCUGCAUACACUGGAGUAUGGUGUGUGCAGCCCUUUAUAGGUUUACAAAAACGGAGGAAUCGUACAA..................................................................................................................................................................................................................................................
#=GR BAAY01025330.1/252-1 CODON                  .................................................................................................................................................................................................................................................................................................................................................................................................................................................................................................................................................................................................................................................................................................................................................................................................................................
#=GR BAAY01025330.1/252-1 SS_TT                  ..........................................................................................................................................................................................................................................................................................................................................................................................................................................................................................................<<<<<<<<<<<<<<<.....>>>>>>>>>>>>>>>....................................................................................................................................................................................................................................................................................
BABA01016569.1/1-468                             ..........................CGCAAAAGCAGCGUAAGAACAGCUCCGGUUGUUUCUCUUGACAAACCCGCGUUCCUAUGCUACAGUAAGAAUAUCGCAAGGCCGCUGACC.GACGGGAUAU...........................................................................................UGUGG.G....................................................................GCUU...A.CCACA.G.GGGA.CGCGGCGUUAUCACUUGCCUUUU..........................................................................................................................................AAG.CCGACCGUCUGGGCUGCAUACACUGGAGUAUGGUGUGUGCAGCCCUUUAUUGUUUUUACAAAAACGGAGGAAUCGUACAAUGUUGAGCGACAUCGAAAUUGCCCAGGCCACCAAAAUGCAGCCCAUCAUCGAAAUCGCCGCCGAUCUGGGCCUGCAGGGCGAGGACGUCAUCCCCUACGGCCACUACAAGGCCAAGCUGAACCACAAGCUGGCCAAGGCUGACAAGCCCGAGGGCAAGCUGAUCUUAGUCACCGCCAUCAGCCCCACGCCCGCGGGCGAAGGCAAGACCACGACGAGCGUCGGUCUGGCGGACGCCAUGAA
#=GR BABA01016569.1/1-468 CODON                  .................................................................................................................................................................................................................................................................................................................................................................................................................................................................................................................................................................................................................................................................................................................................................................................................................................
#=GR BABA01016569.1/1-468 SS_TT                  ..........................................................................................................................................................................................................................................................................................................................................................................................................................................................................................................<<<<<<<<<<<<<<<.....>>>>>>>>>>>>>>>....................................................................................................................................................................................................................................................................................
BAAX01001391.1/97-581                            AAAAUACCGCGAUCGGUCGGAAUUUUUGUGCCGUGCUCCCAUGGAAAAUGCUGCGUCGGGAAUUGACUUUUCCUGUCGCGUCUGAGAUAAUGAACACAUUGAAAGCACAGGCAACU.GACGGAAC..............................................................................................GUGG.A....................................................................GCAC...A.CCAC..AUGGGA.GCCU..GCUGUAAUACGAA..............................................................................................................................................CUG.UCGACCGUCUGGGCAAACCUGUGACCAUGGGACUCCAUGGGCAACGGGUUUACCCUUUUUUUAUGUUCAUUUCAUCUUUUUAAGGAGGAUCUCAUGAAAAAAGUAGCAGUCAUUAUGGGCAGCGACUCUGAUUGGCCGGUCGUCAAGGCAGCCUGCCAGCAGCUCGACGCCUUUGGCAUCCCCUACGAGACGCACAUCCUCAGCGCGCACCGCUCCCCGGUCGCUGCGGCGGACUUCGCCAAAAACGCCCGCGCCAACGGCUUCGGCGUGCUCAUCUGCGCAGCCGGGAUGGCGGCGCACCUCGCAGGCGCGUUCGCCGGC
#=GR BAAX01001391.1/97-581 CODON                 ....................................................................................................................................................................................................................................................................................................................................................................................................................................................................................................................................AUG..........................................................................................................................................................................................................................................................................................
#=GR BAAX01001391.1/97-581 SS_TT                 .................................................................................................................................................................................................................................................................................................................................................................................................................................................................................................................<<<<<<<<<<<<<....>>>>>>>>>>>>>>.................................................................................................................................................................................................................................................................................
BAAX01000081.1/4330-3846                         AGCCGGCUGUUUCCAGCCAGCCUUACGUUCCCUUUUCGCCGGCCGCCUAAAAAAGGAUAUUGACAAUCUCUGUCCAUAUUCGUAUAAUAAACGCAUCAGCAGAUCCGUACAGGACU.GACGGAAUCAA...........................................................................................GUGG.A....................................................................GUC....A.CCAC..G.UGAA.CUGUACGGACCCUUUC.................................................................................................................................................AUG.CCGACCGUCUGGGCAAGAGUAUGCUACAUAUUCUUGAGCCAGGCGGCCGGUAUUUUUUUUUCGCCAGCCUGGCUCCUCAUAAGGAGUGUUGUCUAAAUGAAACGAAAUCGCUGGCUCAUCGCCCUCUCUGCCAUGGGGCUCCACCUCUGUAUCGGCAGUGUCUAUGCCUGGAGCGUCCUCACCAAGCCCAUUAUGGAAUCCAUGGGAUUUACCCUCAAGGAAACGACGUGGACCUUUUCCCUGGCCAUCUUGUUCCUCGGUUUGUCGGCCGGCUUUUUGGGUAGUUUUGUCCAGAAAAUCGGGCCCCGUAAAUCGGGCCUC
#=GR BAAX01000081.1/4330-3846 TFBS               ...........................................................333333.................111111.........................................................................................................................................................................................................................................................................................................................................................................................................................................................................................................................................................................................................................................................................................................................................
#=GR BAAX01000081.1/4330-3846 CODON              ................................................................................................................................................................................................................................................................................................................................................................................................................................................................................................................................................................................................AUG..............................................................................................................................................................................................................................
#=GR BAAX01000081.1/4330-3846 SS_TT              .................................................................................................................................................................................................................................................................................................................................................................................................................................................................................................................................................................................................................................................................................................................................................................................................................................
JCVI_SCAF_1096627941471/1339-1614                UGGUGCGGAGUUCCUAUAAGGCGUUCGAAGCAUACAGGGCUUACAGGGGAAACGUGCGGUAAACGGAUAUUCUUGACAACCUCUUUAUUUAUUUUAUAAUGGUCAAAAGCGCGACU.GGCGUUAGGUA..........................................................................................AGUGG.G....................................................................AA.....A.CCACU.G.GGAA.GCGCUGAAGCAUCAA..................................................................................................................................................AAA.UCGCACGCCUGGGUUUUUGUCUUAUCAUUUUUUAGAUUAAUCCGUUCAUGUCCGACGAAAAUCGAAGCUUAAAAAAGACCCCUCUUUAUUCUAAGCACCUGGAGCUGGGGGC.................................................................................................................................................................................................................
#=GR JCVI_SCAF_1096627941471/1339-1614 TFBS      ........................................................................333333................111111.............................................................................................................................................................................................................................................................................................................................................................................................................................................................................................................................................................................................................................................................................................................................
#=GR JCVI_SCAF_1096627941471/1339-1614 CODON     .................................................................................................................................................................................................................................................................................................................................................................................................................................................................................................................................................................................................................................................................................................................................................................................................................................
#=GR JCVI_SCAF_1096627941471/1339-1614 SS_TT     .................................................................................................................................................................................................................................................................................................................................................................................................................................................................................................................................................................................................................................................................................................................................................................................................................................
NC_009253.1/48358-47875                          GUCAAAGGGAAAGUUGUAAAAUUCUAAUGAAAUGUAAAACAAUGGUUCUAUUGCAAAAUGGGUAAAGGAUGCUAUAAUAAGCUCAUCAUCAACUUAAUAACUACAGUUGCAUGACU.GGCGGAUUUU...........................................................................................UGUGG.A....................................................................GC.....A.CCACA.A.AGGA.UUGUAACUGUUUUUU..................................................................................................................................................AAG.CCGACCGCCUGGGCAAUACACGUUUCUGUGUUAUUGUUCCAGGCGGUCUUUGUUUUUAGAAAGGAGAUGGUUUCAUUGAAACAAGCAUGGUCUGAUUUUUUAGGAUUUAAAUGGCAACAGGAGAUCAAUGUACGUAAUUUUAUCCAAUGCAAUUACAAACCCUAUGAAGGAAAAAGUAAUUUUCUCUGUGAACAAACUCCAAAAACCAAACAACUAUGGGAAAAAUGCCUAAAACUAUUCCAGGCAGAAAGAAAAAAUAAUGGUGUGUUAAGUAUCAAUACCAGUCGGGCCACAGGAAUUAAUACCUUUGGACCAGGUUUU
#=GR NC_009253.1/48358-47875 CODON               ...........................................................................................................................................................................................................................................................................................................................................................................................................................................................................................................................................................................AUG...................................................................................................................................................................................................................................................
#=GR NC_009253.1/48358-47875 SS_TT               .................................................................................................................................................................................................................................................................................................................................................................................................................................................................................................................................................................................................................................................................................................................................................................................................................................
NZ_AARF01000325.1/502-22                         GCUUGGAGAAGCCAGUUAAUUGGCAUUUAAAAUUCCGGAUUAUUGGUUUAGUUUUUAGGCUUUACAGUCUUCUGUUCGGAAGGUACAAUAAAUGCAAAAGGAGCCCCGGUGUAACU.GGCGACAG..............................................................................................GUGG.A....................................................................GCGA...A.CCAC..AUGGAA.GCACCGGGGAAUA....................................................................................................................................................CGG.CCGGUCGCCUGGGCAAAGAGCAGCAGCAUGCAAGUGAAGCAUGCCGUCUGCUCUUUUUCGUUUUCCUUCUGCCCCCACGCUUGUUAACAAAGAUUCAGGGACAAGGAUUUUCCUAUGCCGGGUUUGUUUAGGGUAUAAUACUAAUACAUGCUUAUAUUUGAACAAAGGAGGGGAUUAUGUUGAAAUUAGCCUUAGGAGCCGACCAUGCCGGUUACCGGCUAAAAGAUGUGCUGAUUCCGUUUAUUGAAUCUUUGGGACACGAAGUGGUGGAUCAGGGGUGCAGCUGUGAUAGUUCGGUUGACUAUCCGGAUUAUGCAUUGG
#=GR NZ_AARF01000325.1/502-22 CODON              .................................................................................................................................................................................................................................................................................................................................................................................................................................................................................................................................................................................................................................................................................................................................................................................................................................
#=GR NZ_AARF01000325.1/502-22 SS_TT              .................................................................................................................................................................................................................................................................................................................................................................................................................................................................................................................<<<<<<<<<<<<<<.......>>>>>>>>>>>>>>>............................................................................................................................................................................................................................................................................
NZ_AARF01000447.1/2748-2268                      CUUGGAGAAGCCAGUUAAUUGGCAUUUAAAAUUCCGGAUUAUUGGUUUAGUUUUUUAGGCUUUACAGUCUUCUGUUCGGAAGGUACAAUAAAUGCAAAAGGAGCCCCGGUGUAACU.GGCGACAG..............................................................................................GUGG.A....................................................................GCGA...A.CCAC..AUGGAA.GCACCGGGGAAUA....................................................................................................................................................CGG.CCGGUCGCCUGGGCAAAGAGCAGCAGCAUGCAAGUGAAGCAUGCCGUCUGCUCUUUUUCGUUUUCCUUCUGCCCCCACGCUUGUUAACAAAGAUUCAGGGACAAGGAUUUUCCUAUGCCGGGUUUGUUUAGGGUAUAAUACUAAUACAUGCUUAUAUUUGAACAAAGGAGGGGAUUAUGUUGAAAUUAGCCUUAGGAGCCGACCAUGCCGGUUACCGGCUAAAAGAUGUGCUGAUUCCGUUUAUUGAAUCUUUGGGACACGAAGUGGUGGAUCUGGGGUGCAGCUGUGAUAGUUCGGUUGACUAUCCGGAUUAUGCAUUGG
#=GR NZ_AARF01000447.1/2748-2268 CODON           .................................................................................................................................................................................................................................................................................................................................................................................................................................................................................................................................................................................................................................................................................................................................................................................................................................
#=GR NZ_AARF01000447.1/2748-2268 SS_TT           .................................................................................................................................................................................................................................................................................................................................................................................................................................................................................................................<<<<<<<<<<<<<<.......>>>>>>>>>>>>>>>............................................................................................................................................................................................................................................................................
NZ_AAMN01000004.1/194257-194735                  CGGCCCAAGGUUUCCUGCUGCAUCUGACGCCUCCGGGCUGAUCGCGUCCAGGUCCGAGCGCGGCUGGGUGAGGUUGGGGCGACCCGUCCUCGUCGCUAGACUCACGGGUGACGACU.GGCGCA...............................................................................................GGUGG.A....................................................................CC.....A.CCACC.G.GGGA.GUCACAUGGGACAC...................................................................................................................................................GCA.UCGCCCGCCUGGGUGCACCCGCUGCUUCGUGAUUGCACACCCCUCGCCCGAUUCAUUUCGAUAGGAGCCAUUCCCCAUGGCCGUCUCCGUCACCCCGCCCGGACCCACGCAGGACCUGCGCCCGAUCCGACGGGCCCUGAUCUCCGUCUUCGACAAGACCGGGCUCGAGGAUCUCGCCCGCGGACUCCACGAGUCCGGGGUUGCCAUCGUCUCGACGGGUGGCUCGGCCAAGCUCAUCGAAGGUCUCGGCAUCCCCGUGACCGAGGUCGCGGACCUCACCGGCUUCCCCGAGUGCCUCGAGGGUCGCGUCAAGACCCUGCA
#=GR NZ_AAMN01000004.1/194257-194735 CODON       ............................................................................................................................................................................................................................................................................................................................................................................................................................................................................................................................................................................AUG..................................................................................................................................................................................................................................................
#=GR NZ_AAMN01000004.1/194257-194735 SS_TT       .................................................................................................................................................................................................................................................................................................................................................................................................................................................................................................................................................................................................................................................................................................................................................................................................................................
NZ_AAWA01000025.1/75011-75490                    GCGACGUCGGGUCUCAGGACCUCCUUACAGAGCAGUCUCGGGACCUCCGUGACACCUUUGGCUCGAGAUCGCCUGGAGUGCGCCGAACCUCGUUGGUAGCCUCGGGCAGCGCGACU.GGCGAG...............................................................................................GGUGG.U....................................................................GA.....A.CCACC.G.GGGA.GCGCUGAUGGCUGGA..................................................................................................................................................GCA.UCGCCCGCCUGGGUGCUUCUCACUGCGGCGUGAGGAGCACAGCUGUGACCGCGACGUUGAUGGACGGGCGGACCCUGUCCCGGCAGCUACUGGAGUCGACAGCCGAACGUGUCACCGGAUUCCACCGUUCGCACGGACGCCGGCCAUGCCUGGCCACGGUUCUGGUCGGCGAGGACCCCGCCUCCCACACGUAUGUGCGGAUCAAGGUCAAUCGGUGUACCGAGGUGGGCAUCGACUCUCGCCGCUUCGAUCUGCCGACCUUGACAACCACCGAGCAGUUGGUGCGGGUGUUGCGCGACCUCUCCUCCGACUCCGCGGUGG
#=GR NZ_AAWA01000025.1/75011-75490 CODON         ............................................................................................................................................................................................................................................................................................................................................................................................................................................................................................................................................AUG..................................................................................................................................................................................................................................................................................
#=GR NZ_AAWA01000025.1/75011-75490 SS_TT         .................................................................................................................................................................................................................................................................................................................................................................................................................................................................................................................................................................................................................................................................................................................................................................................................................................
NC_008699.1/3801846-3801370                      GCGCGAUGCUGGUCGACACGGUCGGCCGGAUGGCCCGGGCCGGCUGGACCGUCGAGGGCCGGCGCACUCGGUUCGGUGACGAGACCUGACGGUCCUAUGCUGGACUCCACACGACU.GGCGCG...............................................................................................GGUGG.G....................................................................UG.....A.CCACC.G.GGGA.GUG...ACGCACGGA..................................................................................................................................................GCA.UCGACCGCCUGGGUGCUCCCCCUUCCGAGCAGGAGUUCUCUGUGUCCGAACCCGUGUCCACGCCCGAGCACCGCAUCCCGAUCCGCCGCGCCCUCGUCUCCGUCUACGACAAGACCGACCUCGAGGACCUGGUCCGCGGCCUGCACGACGCCGGCGUCGAGCUGGUGUCGACGGGCGGCUCAGCGAAGCUGAUCGAGGGCCUGGGCCUCCCGGUCACCAAGGUCGAGGACCUGACCGGCUUCCCGGAGUGCCUCGACGGCCGGGUCAAGACGCUGCACCCGCGCGUGCACGCGGGGAUCCUCGCCGACCGGCGCCUGGACU
#=GR NC_008699.1/3801846-3801370 CODON           .........................................................................................................................................................................................................................................................................................................................................................................................................................................................................................................................................AUG.....................................................................................................................................................................................................................................................................................
#=GR NC_008699.1/3801846-3801370 SS_TT           .................................................................................................................................................................................................................................................................................................................................................................................................................................................................................................................................................................................................................................................................................................................................................................................................................................
hgutS8_s8_161320/770-287                         UGCGAAUUAAACCAAUAUUGAAAAGGAAUCUUUCAUGAAACAACCCUAAUUAUUUUGGAAAACCAGUUGAGUAUUCCGCAAAAAUACGUUAUAAUCAAGAAAGCAGUUGUACGACU.GGCGGAAAA.............................................................................................GCAGGG....................................................................UU.....ACCUGU..G.GGGA.GUACAAC.GUUAUCCUG................................................................................................................................................AUG.CCGACCGCCUGGGCGACCGCUGUUGACGAAGCAGGUCCUCAGGCGGUUUUUAUAUAUUCAGAAAGGAGCAGAUUAUGAGCAGAUUAUCACUGGAACAGGAACUGAAGAACAAUGCGUAUCCCGGAAGAGGGAUCGUCAUCGGAAAAUCGGAGGACGGUACGAAGGCUGUUGCAGCGUACUUUAUCAUGGGAAGAAGCGAAAACAGCCGCAACCGUGUAUUUGUGGAGGACGGCGAGGGCAUCCGCACGCAGGCGUUUGAUCCUGCGAAACUUACCGACCCCAGCCUGAUUAUUUAUGCACCGGUGCGUGUGCUCGGUAAUA
#=GR hgutS8_s8_161320/770-287 CODON              ..........................................................................................................................................................................................................................................................................................................................................................................................................................................................................................................................................................................AUG....................................................................................................................................................................................................................................................
#=GR hgutS8_s8_161320/770-287 SS_TT              .................................................................................................................................................................................................................................................................................................................................................................................................................................................................................................................................................................................................................................................................................................................................................................................................................................
ABEF01039966.1/968-1233                          AAGAGCCAGCGGGUCGACGAGAAUAUGCGAAAGGCGUUCUUGAAACGCGUCGAGGCAAAGAAGCGUAAGGAGGCCGGCUAGACCUGCCCUAAUGCAUAAGUGACCCCGAUACGACU.GGCGGAGAGA............................................................................................GUGG.G....................................................................UA.....A.CCAC..GAGGGA.GUAUCGGGGCCAGCGAGA...............................................................................................................................................UCG.CCGACCGCCUGGGCACUGACAAUGUGCUCGGGCGUUUCUGUUUUUGGCAUAGGAUUCCAAUGCUCGGGCAUGGCCAAGAAAAUUAUUUGAUGACGGAAGCU............................................................................................................................................................................................................................
#=GR ABEF01039966.1/968-1233 CODON               .................................................................................................................................................................................................................................................................................................................................................................................................................................................................................................................................................................................................................................................................................................................................................................................................................................
#=GR ABEF01039966.1/968-1233 SS_TT               .....................................................................................................................................................................................................................................................................................................................................................................................................................................................................................................<<<<<<<<<<<.......>>>>>>>>>>>...............................................................................................................................................................................................................................................................................................
BAAV01020765.1/906-425                           CUUUGCUGCCAGUAUUUGAAUGCGGGGAAAUUACCAGAGCGACGAGAUAAAAGNCCAGGCUUGACUUUUUGCCCGCACAUGAUAAUGUGUCUUAGAAGAAAAAAAGAUCCGUGACU.GACGGUUUUU............................................................................................GUGG.G....................................................................GC.....A.CCAC.CA.GGGA.GCGGAUUCUUAAAA...................................................................................................................................................AGG.CCGACCGUCUGGGCAGCAUCUGUUAAGAUGUUGCCCUUUUUGAUCCUGCGCAGCUGCGCAGUGCAGAAAAAAGGGCAAUCGGGUUUGCCGGCAAAAGCCGCCGGCAGAAAGGGGCACAACAAUGCAAAAGGAUGCAUGGAGAGGGUUUGCGGGAACGCAGUGGAAGGAAAAAGUGGAUGUGCGGGAUUUUAUCAUCCAGAACUAUCGUCCGUAUGAGGGGGAUGAGAGUUUUCUUUCGGGGCCGACAGAGCGCACAAAGCAGGUUUUGGAGCAGGUGCAGGCGCUGCAAAGGGAGGAAAUCGCCCGGGGCGGCGUUUACGA
#=GR BAAV01020765.1/906-425 CODON                .........................................................................................................................................................................................................................................................................................................................................................................................................................................................................................................................................................................................................................AUG.....................................................................................................................................................................................................
#=GR BAAV01020765.1/906-425 SS_TT                .........................................................................................................................................................................................................................................................................................................................................................................................................................................................................................................<<<<<<<<<<<....>>>>>>>>>>>..............................................................................................................................................................................................................................................................................................
NZ_ABCC01000056.1/15668-16157                    GGGGAAACAGGAGGUGCGAAAGACUGGUUUCUUCUACUUCCUUGAUUAGUAAAACUUCUAAAAAAGGGUUGCAAUAUUAGAAAAAAAGAUAUAUAUUAAUGGUAGGGCGUGUGACU.GGCGGAUA..............................................................................................GUGG.A....................................................................GCA....A.CCAC..A.GGGA.GCACGCAGUACCAUGAACUAUUUU.........................................................................................................................................GAG.CCGACCGCCUGGGCACGCAUGUUUUUUUGCGUGUCCGGGAGCCGGCUCUUUUAAGUUUCAGAAACCUAUUAAGCCGAAUGGAGGAAUCAGUAUGAAUCAGAUGUCACUGGAACAGGAGCUGAAAAGCAAUGCUUAUCCCGGACGGGGAAUCGUCAUCGGGCGUUCAGAAGACGGAACAAAGGCAGUAACCGCCUAUUUUAUCAUGGGCAGAAGCGCCAACAGCCGCAACCGCGUGUUUGCGGAGGAUGGGGAAGGAAUCCGCACCCAGGCAUUUGACCCUGCCAAGCUGGAGGACCCAAGCCUGAUUAUCUAUGCCCCUGU
#=GR NZ_ABCC01000056.1/15668-16157 CODON         .................................................................................................................................................................................................................................................................................................................................................................................................................................................................................................................................................................................................................................................................................................................................................................................................................................
#=GR NZ_ABCC01000056.1/15668-16157 SS_TT         .................................................................................................................................................................................................................................................................................................................................................................................................................................................................................................................................................................................................................................................................................................................................................................................................................................
BAAY01013765.1/796-1150                          AAAAGAUACUUUACACAGAUUCCACGGUUUUUUCACAUGGAUUUUUUGUGACUUUCGGCAGUUGCAUAUUGAGCGGCAGAUGUGUUAUGCUAAUGCCAGACAGAUUCCCUGCAACU.GACGGACACA...........................................................................................GGUGG.A....................................................................GCGCAA.A.CCACC.G.GGGA.GCAGGGAGUUCCGUAAUC......................AGAUGCACCGUGAA...GUGUAUCU..................................................................................CA............AUG.CCGACCGUCUGGGCAGUGUCGCAAGUAAUACGCGAUGCUGUCCUUUUUUGUUACCAUAAAAAAGGACAGCAGACAGCACAAACAGGAGGAAAAGAACAUGAACGCAUGGACAACUUUAAUGGCGGCAAAUGGGAAACGAGAUCAACGUCCGCGAUUUAUCC................................................................................................................................................................
#=GR BAAY01013765.1/796-1150 CODON               .................................................................................................................................................................................................................................................................................................................................................................................................................................................................................................................................................................................................................................................................................................................................................................................................................................
#=GR BAAY01013765.1/796-1150 SS_TT               ..........................................................................................................................................................................................................................................................................................................................................................................................................................................................................................................<<<<<<<<<<<<.........>>>>>>>>>>>>......................................................................................................................................................................................................................................................................................
#=GR BAAY01013765.1/796-1150 SSX                 ...................................................................................................................................................................................................................................................................................................................................................................<<<<<<<<.........>>>>>>>>.....................................................................................................................................................................................................................................................................................................................................................................................................................................
ABEF01017404.1/1132-647                          CCAAGGGCAAAUACGUGAACGAGAACCUCAAGAAGCAGUUCCAGUCGCGUCAGGACGCCAAGAAGUGGAAGGAGCAAGGUUAGAAGUAACCCAAAUGAAAGAUUCCUGGUGUAACU.GGCGGAUU.............................................................................................UGUGG.A....................................................................AACGA..A.CCACA.G.GGGA.GCACCGGGAAAUGAAA.................................................................................................................................................UAG.UCGACCGCCUGGGCUGAGCAACAAUCGUCCAGGCGGUUUUUGUGUCCUCUGGAAAAUGUCGCUUCGAGUAAAAACAAGGUUUGGGGUGCUGCAACCAGGGGAUGAGCGGAUUCAAUGGCUCGUUCAUUGAUCUCAGAGGUGGAUCGGUUACAUUUGGGAGGGUAAUGGAAAGGCGUCCCGUGUACCAGGUCCGGUGGGAGAGAGAUGCCUUUGAACCGAGAUAGACCUGCAGGAAUAGUAGGCGGGGAAACCUAAAAGGGCAGCAGGACUGUAGUGGAAGUCGCCGGCAGGAGCCGACUCCCCUGGUGGGUAGGGCGUGUA
#=GR ABEF01017404.1/1132-647 CODON               .................................................................................................................................................................................................................................................................................................................................................................................................................................................................................................................................................................................................................................................................................................................................................................................................................................
#=GR ABEF01017404.1/1132-647 SS_TT               ....................................................................................................................................................................................................................................................................................................................................................................................................................................................................................................<<<<<<<<<<<<<.......>>>>>>>>>>>>.............................................................................................................................................................................................................................................................................................
hgutS7_s7_172793/571-87                          CCUCACCCCCGUUAUGCUCGACAAAGAGGUGGAGUACAUCGAACGCAAAAUUCACAGUUGACAUUUCGCACUUUUGCGUGUACAAUAAGACCACAAGUUAAAGUACUUUUGUAACU.GACGGAAUACAA..........................................................................................GAUG.G....................................................................GG.....A.CAUC..G.UGGA.GCAAAAGUAUGAAAAU.................................................................................................................................................GAG.CCGACCGUCUGGGCAGUGUUUUGAAAGCACUGCCCUGUUUUUAUGUCAGCAGCUUCCAAAACAAGGAAAUUUGCACGGCAAAACGCCGGAAAGGAAUGGGAAACUAUGAACGCUUGGAGAGAUUUUAAAGGCGGUAAGUGGCAGGAUCGCAUCGAUGUCCGCGACUUCAUCCAGAAAAACUACACCCCCUACACGGGCGACGAAAGCUUUUUGCAGCCCCCGACCGCUCGCACCGAAAAAAUGCUCGAAAAGUACGAGGCUCUCUGCCGCGCCGAGCAGCAAAACGGCGGCGUUUUGAACAUCGAUACCGAAACCGUCAUC
#=GR hgutS7_s7_172793/571-87 CODON               .........................................................................................................................................................................................................................................................................................................................................................................................................................................................................................................................................................................................................AUG.....................................................................................................................................................................................................................
#=GR hgutS7_s7_172793/571-87 SS_TT               .................................................................................................................................................................................................................................................................................................................................................................................................................................................................................................................................................................................................................................................................................................................................................................................................................................
NZ_AAVO02000015.1/35142-35624                    AAAAAUCAAUUUUUUGUACUUUUGUUAAAAGAAAAGAAAAAAAUUGACAAUUUCUUGACAACCAAGAGCGUUUAUGAUACUAUUUUCUCAUCAAGUUAAUAAAGUCUCUGGUAACU.GGCGGAGUA.............................................................................................GUGG.A....................................................................AAUC...A.CCAC..AUGGGA.AUCAGAGAUUUGCA...................................................................................................................................................GAG.CCGACCGUCUGGGCAGUAUUUGAGAAAUUCUCAGAUACUGCUUUUUUUAACCGGAAGAAUGUUCUGGAUGGGGAUAAUGACAGAUGCCCGGGAUAUUCGAAUAUGUGCAGAGGGUAUAUGGUUAGAAAGGGACGUGGCGCUUACAAUGAAAGGAGACAAUUAUGGGAUUCAAAAGUGACAUCGAAAUUGCACAGGAGUGCGAAAUGCUGCCAAUCACAAAGAUUGCGGAAAAAGCAGGUAUUGAUGACAAAUAUCUGGAGCAGUACGGAAAAUACAAAGCAAAAAUUGAUUACAAUCUCCUGAAAGAGAGUGACAAGAAAG
#=GR NZ_AAVO02000015.1/35142-35624 CODON         .........................................................................AUG.....................................................................................................................................................................................................................................................................................................................................................................................................................................................................................................................................................................................AUG.............................................................................................................................................................
#=GR NZ_AAVO02000015.1/35142-35624 SS_TT         ............................................................................................................................................................................................................................................................................................................................................................................................................................................................................................................<<<<<<<<<<<<.....>>>>>>>>>>>>........................................................................................................................................................................................................................................................................................
BABE01005334.1/346-1                             CAGAAAAUUAGAUUCAGCUCACUUUAAAAGUGAAAAAAAUAAUUUGAUAAUUUCUUGACAAGUACUGAUAAAUGUGUUAGUAUUCAGUCAUCAAAUUAAUAAGGUCUUCGGUGACU.GACGGAAU.............................................................................................UGUGG.G....................................................................ACUA...A.CCACA.A.GGGA.GCCGGAGAUUUGAU...................................................................................................................................................GAG.UCGACCGUCUGGGCAGUAUUUGAAGAAAUUCGAAUACUGCUCUUUUUUAUGGGAUAAAAAGAUCCGGACGGUUGCUGCGGAGAAAGGAGAACAUUAUGGGAUUCAAAAGUGACAUCGAAAUCGCACAGGAGUGCACAAUGGAGCCAAUUACCAAGAUUGCGGAGAAAGCAGGUAUUGAUGACAA.........................................................................................................................................
#=GR BABE01005334.1/346-1 CODON                  .................................................................................................................................................................................................................................................................................................................................................................................................................................................................................................................................................................................................................................................................................................................................................................................................................................
#=GR BABE01005334.1/346-1 SS_TT                  ..........................................................................................................................................................................................................................................................................................................................................................................................................................................................................................................<<<<<<<<<<<<<<....>>>>>>>>>>>>>>.......................................................................................................................................................................................................................................................................................
NZ_AAXB02000001.1/5778-6261                      GUUAUUAAAAAAGAGAAAAAAUAAUGGCUGUGUUACGAUGAUCCGGAUGAAUUUUCCGGAUUGACAAUUUUGCGUCCUUAUAAUAUAGUAAGAGUCAAAGAGAAGAUCUGAUGACU.GACGGAUAA............................................................................................UGUGG.A....................................................................GU.....A.CCACA.G.GGGA.AUCAGAUACUUGGUAA.................................................................................................................................................GAG.CCGACCGUCUGGGCAGCAUUUAUCCCGAAGAGGAUGAGUGUUGUCCUUUUUUUACACCGCCCGGUAUCGGAAGAGUUGGAAGCAGUGUAUCAAAAGGACUGGAAAUGCAGAAAGACAACAUACGAUCAGGAGGAAAUGAAUGAUGAAAACAGAUAUUGAGAUCGCACAGGAAUGUACUAUGGAGCCUAUCACAGAGGUAGCAGAAAGAGCAGGAAUUCCAGAAGAAUAUCUGGAACAGUAUGGAAAAUAUAAAGCAAAGAUUGAUUAUAAUUUCUUAAAGAAAUCCGAUAAAAAAGACGGAAAACUGAUUCUUGUGACGGC
#=GR NZ_AAXB02000001.1/5778-6261 CODON           ...........................................................................................................................................................................................................................AUG...................................................................................................................................................................................................................................................................................................AUG.......................................................................................................AUG...................................................................................................................................................................................
#=GR NZ_AAXB02000001.1/5778-6261 SS_TT           ..........................................................................................................................................................................................................................................................................................................................................................................................................................................................................................................<<<<<<<<<<<<<<<......>>>>>>>>>>>>>>>...................................................................................................................................................................................................................................................................................
hgutS7_s7_161798/159-641                         AUAGUUUGACAAUUUCAUGAAAUACGGUUGACAAUCCGUCAAUGUGGUGAUAAAUUAAUGAUAAAGAGUAUAAGUUUUAUAAAACUUAUACAAUGAAUGCAUAGAAUCUGAUUACU.GACGGAGAAA...........................................................................................UGUGG.G....................................................................AU.....A.CCACA.G.GGGA.AUCAGAUUUGCAGG...................................................................................................................................................AUG.CCGACCGUCUGGGCAACAUUUGUAGAGUUACAAGUGUUGCCCUUUUUUACUUUACAAGAAAUUGACUUCCUGCAAAGUAAAAAAUGCUCCGCGAGGAUGUGCCAAGACACAUUCUUUGUUCCUUUAUAAAAGACAGGAAAAAGAUAUCCGGACGGCUGGUGUAAAAAGGAGGUGCGUCUGCAAAAAAGAAAUUAUGGGGAAAUGCCAAAGAGAUUAUGAAAAGACGGUAAUGGUUUGUGGCUGAACGAUUACAGAUAAUGAAAUGUGAUGACAAGGAGGAAAAAGUUAUGUUUCAUGAAGAGUAUACGGCAUUAUGUAAUG
#=GR hgutS7_s7_161798/159-641 CODON              ...............................................................................................................................................................................................................................................................................................................................................................................................................................................................................................................................................................................................................................................................................................................................................................................................AUG...............................
#=GR hgutS7_s7_161798/159-641 SS_TT              .................................................................................................................................................................................................................................................................................................................................................................................................................................................................................................................................................................................................................................................................................................................................................................................................................................
BAAY01012400.1/301-1                             AGCCGCUUUGACCGCGCACCCCAGUGAAGGCGGAAUGUCCGUCCGGGAAAAAGAGGGUUGGACCCACUUGACGCGGGAGCGCGGGGCGUGAUAAACUAAAUUUAAGCCAUGCGACU.GACGGAA...............................................................................................GUGG.U....................................................................GGA....A.CCAC..G.UGGA.GCAUGGCC.................................GGGUGCCUGCG.....GGCGUCCC..................................................................................UC............UUG.CCGACCGUCUGGGCGCACUCAAAUCAAAGUGCGCCCUUUUUUAUUGCUGGGCGCGGAAGGGAGAAGGAGCAUGAAAACGAAUGUUCAGAUCGCACAGGAGGCGAAGCUGCUCGACAAGCUCAGGCCUA.................................................................................................................................................................................................
#=GR BAAY01012400.1/301-1 CODON                  .................................................................................................................................................................................................................................................................................................................................................................................................................................................................................................................................................................................................................................................................................................................................................................................................................................
#=GR BAAY01012400.1/301-1 SS_TT                  ..........................................................................................................................................................................................................................................................................................................................................................................................................................................................................................................<<<<<<<<<........>>>>>>>>>.............................................................................................................................................................................................................................................................................................
#=GR BAAY01012400.1/301-1 SSX                    ....................................................................................................................................................................................................................................................................................................................................................................<<<<<<<.........>>>>.>>>.....................................................................................................................................................................................................................................................................................................................................................................................................................................
BABF01008002.1/782-320                           ...................CAUAACUAAAAAGGGGCAGUUUAUCUAAUUUUUUAGAUUGACUGCUCCCUUUUUUAUUGUUAUAAUGACCUCACAAUAAAGAACAACAUACAAUGCU.GACGGAUUA.............................................................................................GUGG.A....................................................................AUUA...A.CCAC..G.UGUA.UUGUAUGCGAAGAA...................................................................................................................................................ACG.CCGACCGUCUGGGCAGAAGAUUGCUCAGGCGGUCUUUUGCAUAUUUUGAAAGCCUUUAAGGGCCUUUCAAUCAUCAAAAGACUACUAAUUUAAGCCUUCUUUUUAAAAGCCAUUCUAAACUUUCGAAAAAAGACUUUGAGCAGCUUCUUUCAUUACAGAAAGGAUGAUUAUAUGCGAAAUCGUUGGUUAAUUGCCUUGGCGGCUAUCGGAAUUCACAUUUCUAUCGGCAGUGUCUAUGCUUGGAGCGUGUUGACACGACCUAUCAUGGCGGCCAUGGGCUGGUCCCUUAAAGAAACAACUUGGACUUUUUCUUUAGCUAUU
#=GR BABF01008002.1/782-320 CODON                .................................................................................................................................................................................................................................................................................................................................................................................................................................................................................................................................................................................................................................................................................................................................................................................................................................
#=GR BABF01008002.1/782-320 SS_TT                ...............................<<<<<...............>>>>>>>>>>>>>>>>..............................................................................................................................................................................................................................................................................................................................................................................................................................................................................................................................................................................................................................................................................................................................................................
NZ_AAWL01000017.1/16493-16012                    UGUUAAGGAAAUGGAACAGCUCCUGUAAAAAGUGCGAAAAUUCUUCCCUGUUGACGCCGGCUGCUGCUGCCGCUUAUAAUUUAACCAGAAUAAUUUAACAGACAGGAUACAGGACU.GGCGGAUUA.............................................................................................GUGG.A....................................................................AGCA...A.CCAC..G.UGGA.CUGUAUCCGAAGAA...................................................................................................................................................AAG.CCGACCGCCUGGGCAAAAAUUAGCCCAGGCGGUAUUUAUUUUUGGGGGUAAAUGUAUGAGGUAUGAAGUAUGAGGUAUGAGGUAUGAGGUAUGAGGUAAAGGGAAAGAGGUAGGAGGAGUGAUAGCAAUGGCAGUGAAUGCAUGGCAGGGGUUUCGACCUGGACGGUGGACAGAAACGAUUGAUGUACGCGAUUUUAUUCAGCAAAACUAUACACCUUACACCGGGGAUGGCGCUUUUCUCGUCGGGCCUACUGCGCGGACGGCCGCAUUGUGGGACAAAUGCUGCCGCCUGCUGGCCGCAGAACGGGCCGCUGGCGGCGU
#=GR NZ_AAWL01000017.1/16493-16012 CODON         ...............................................................................................................................................................................................................................................................................................................................................................................................................................................................................................................................................................................................................................AUG...............................................................................................................................................................................................
#=GR NZ_AAWL01000017.1/16493-16012 SS_TT         ....................................................................................................................................................................................................................................................................................................................................................................................................................................................................................................<<<<<<<<<<........>>>>>>>>>>.................................................................................................................................................................................................................................................................................................
NZ_AAOZ01000030.1/13251-12763                    AUUUGAUUUUUUAAAAAAUAAUAGCCCAACAAUUUGCUUAAAAACCUCAGUUGAAGCUUCUUGCUUUUAGAGAAUAUGUAUGCUAUAAUUACCUCAAAUAAAAGGGUCAUACGACU.GGCGGUAUUA...........................................................................................UAUGG.A....................................................................AUUA...A.CCAUA.G.GGGA.GUAUGACCGAUACUGGAA...............................................................................................................................................UAG.CCGACCGCCUGGGCAGAUAGAUUAAGUCUAUUUGCCCGGGCGGUUUUUUUAAUGUCCAGGUAAUUGAAGUAAAUACAAGCAUAUAAGGGGAGGGGAUAAUAAUGGCCUAUAACUUUAAAGCAGGAAGAUGGCAAAAAGAGAUUGAUGUCCGGGAUUUUAUUCAGCAAAAUUAUACUCCAUAUACAGGGGAUAGUUCUUUUUUAGAGGGUCCAACCGACCGGACAAGACAACUCUGGGAAGAGUGUCAAAAACUAUUAUGGCAGGAGAUUGAAGAGGGAGGGGUGCUGGAUAUCGAUGUCGAUACUGUAUCCGAUAUUAACG
#=GR NZ_AAOZ01000030.1/13251-12763 CODON         .....................................................................................................................................................................................................................................................................................................................................................................................................................................................................................................................................................................................................AUG.........................................................................................................................................................................................................................
#=GR NZ_AAOZ01000030.1/13251-12763 SS_TT         ....................................................................................................................................................................................................................................................................................................................................................................................................................................................................................................<<<<<<<<<<<<<<<<<.....>>>>>>>>>>>>>>>>>......................................................................................................................................................................................................................................................................................
NZ_AAQT01000028.1/29084-28582                    GAAGCCAUUUCAAUAGUAUUUACGUAAAAUAUAAUCAUUAUAAAUGCUUCGAGAGAAAGAACAAACUAUUGCGCUUACUAAAAAAGUAUAGUAAUAUGAAAUUACAAUGUACGACU.GGCGGAAA................................CUGUAGGAGA........CUACAG......................................GUGGGG....................................................................AUA....ACCCAC..A.GGGA.GUACAUUUAAUAACAAUAA..............................................................................................................................................GAG.CCGACCGCCUGGGCCACCACCUUCGAUGAUAUCCAUGAUGGAUAUCCGUUGGCAGUAGCUCAGGUGGUUUUUUUAUGCAUAUUAAUCUGCAAAUAAGGGAAAGGAUGAAUGGAUGAUGAGAGCUUUAAUCAGUGUAUCAGACAAAACAGGAAUUGUAGAAUUUGCGAAGGAAUUAGUUUCUCUUGGAAUCGAGAUUAUCUCAACGGGAGGUACUUACAGUAAACUGAAGGAGGCUAAUGUUCCUGCUAUUGAGAUUUCAGACUUAACUGGAUUUCCAGAGUGUCUUGACGGAAGAGUAAAAACCUUACAUCCAAUUGUACA
#=GR NZ_AAQT01000028.1/29084-28582 CODON         ................................................................................................................................................................................................................................................................................................................................................................................................................................................................................................................................................................................................................AUG..............................................................................................................................................................................................................
#=GR NZ_AAQT01000028.1/29084-28582 SS_TT         .................................................................................................................................................................................................................................................................................................................................................................................................................................................................................................................................................................................................................................................................................................................................................................................................................................
#=GR NZ_AAQT01000028.1/29084-28582 SSX           .............................................................................................................................................................<<<<<<............>>>>>>............................................................................................................................................................................................................................................................................................................................................................................................................................................................................................................................................................................................................................................
NZ_ABAX01000052.1/14324-13845                    ACCAACACUGCGGCGGCAGAACUGAUGAUUCAAAUGUUUUAAACUGUCAGGACUGAGUAUUUUGACUUGAAAAAUGACAGAUCAUAGUGUAUAUUUAUUUUGAAAGCUGUGCGACU.GGCGGAUA..............................................................................................GUGG.A....................................................................GAA....A.CCAC..G.GGGA.GCACGGCAGCAGAA...................................................................................................................................................AUG.CCGGCCGCCUGGGCAACUUUUAUUUAGUGUGCCCAGGCGGCUUAUUUUUACAUAAAAAAGGUCUGCGAACCUUUCGUAUGGAAUAAAAAUCUCUCUGCGAAGCUGCACACAGAUACAAAAGGAGGAUACAGGACAAUGAAGAUGUUGUCAUUAGAAAACGAGUUAAAAGGGAAUUCAUACCCUGGAAGAGGAAUUGUGAUCGGGAAGUCACCAAACGGGGCCUAUGCAGUGACUGCAUAUUUUAUCAUGGGAAGAAGCGAAAACAGCAGAAACCGUGUGUUUAUUGAGGACGGAAAAGGUAUCCGGACACAGGCUUUUGAU
#=GR NZ_ABAX01000052.1/14324-13845 CODON         .................................................................................................................................................................................................................................................................................................................................................................................................................................................................................................................................................................................................................................................................................................................................................................................................................................
#=GR NZ_ABAX01000052.1/14324-13845 SS_TT         ...................................................................................................................................................................................................................................................................................................................................................................................................................................................................................................<<<<<<<<<<<<<<<.......>>>>>>>>>>>>>>>>........................................................................................................................................................................................................................................................................................
BABA01021702.1/559-961                           UUUUUUAUUCAUCUGUCCAACAUGUAUUGUAGUCCUACACAAAUUUACCAAGCCGUCCGCUCGUCCUCUUGACGCGGGCGGGCGGGCCGUGAUACACUACAAACGACCAUACGACU.GACGGAA...............................................................................................GUGG.A....................................................................GCA....A.CCAC..A.UGGA.GUGUGGCC..................................GGACGUAAACC....GCGUCC....................................................................................UC............UUG.CCGACCGUCUGGGCACACUGAUGAUUGAGUGUGCCCUUUUUUGUAUUUUGGGCACAUGGAACAGAGGGAAUGCUAUGAAGACCGACCUCGAAAUCGCACAGUCCUGCCGGAUGAAGCACAUCCGGGACGUCGCGGAACUGGCGGGCGUGGACAAGGAUUAUCUGGAGUAUUACGGGCAAUACAAGGCCCAAAUCGACCUGAAGCUGUUUUCCGACCGUGCCGGAACGCCCGA.........................................................................................
#=GR BABA01021702.1/559-961 CODON                .................................................................................................................................................................................................................................................................................................................................................................................................................................................................................................................................................................................................................................................................................................................................................................................................................................
#=GR BABA01021702.1/559-961 SS_TT                ..........................................................................................................................................................................................................................................................................................................................................................................................................................................................................................................<<<<<<<<<........>>>>>>>>>.............................................................................................................................................................................................................................................................................................
BAAY01000038.1/8193-8688                         AAGAUAGAUAUGGUUGAAUCGCUGAAGAGCGCAGAAUAAACAUUUUUAAUUUAUAUGUUGACAUAUAUAUUGUGUGGUGAUAUAAUAGCACCACAAUAUAUAGGCGCCGUGUAACU.GACGGAAA..................................GCCCAUUU........GGGC...................................A...GGCAG.G....................................................................CUAA...A.CUGCC.G.GGGA.ACGCGGCGUAUAAA...................................................................................................................................................AAG.CCGACCGUCUGGGCAGCCUCUUUUUCGGGGGCUGCCCUUUUAUAUUGUGAUUUAUUUAUGUAUAUAUGCCUCGAGGCAUCUGUGAAAGGAAGAUGGCAAAUGGAGUUUUCAAGAGCGUGGGAAGGCUUUAAUCCCGGCGAAUGGAACGAAAAAGUAAACGUCAGUGAUUUCAUCAAAAGGAAUUACACAGAAUAUACGGGCGACAGCUCCUUUUUGAGCGGAGCCACCGAGCGUACAAAGGAGCUUAUGGAAAAGUUUUCAAAGCUUCUUGACGAGGAACGUGAAAACGGCGGAGUUUUGUCGGUCGAUACCGAAACCGUU
#=GR BAAY01000038.1/8193-8688 CODON              ...................................................................................................................................................................................................................................................................................................................................................................................................................................................................................................................................................................................................AUG...........................................................................................................................................................................................................................
#=GR BAAY01000038.1/8193-8688 SS_TT              ..........................................................................................................................................................................................................................................................................................................................................................................................................................................................................................................<<<<<<<<<<<.....>>>>>>>>>>>............................................................................................................................................................................................................................................................................................
#=GR BAAY01000038.1/8193-8688 SSX                ...............................................................................................................................................................<<<<............>>>>..............................................................................................................................................................................................................................................................................................................................................................................................................................................................................................................................................................................................................................................
BAAV01000327.1/535-40                            AAGAUAGAUAUGGUUGAAUCGCUGAAGAGCGCAGAAUAAACAUUUUUAAUUUAUAUGUUGACAUAUAUAUUGUGUGGUGAUAUAAUAGCACCACAAUAUAUAGGCGCCGUGCAACU.GACGGAAA..................................GCCCAUUU........GGGC...................................A...GGCAG.G....................................................................CUAA...A.CUGCC.G.GGGA.ACGCGGCGUAUAAA...................................................................................................................................................AAG.CCGACCGUCUGGGCAGCCUCUUUUUCGGAGGCUGCCCUUUUAUAUUGUAAUUUAUUUAUGUAUAUAUGCCUCGAGGCAUCUGUGAAAGGAAGAUGGCAAAUGGAGUUUUCAAGAGCGUGGGAAGGCUUUAAUCCCGGCGAAUGGAACGAAAAAGUAAACGUCAGUGAUUUCAUCAAAAGGAAUUACACGGAAUAUACGGGCGACAGCUCCUUUUUGAGCGGAGCCACCGAGCGCACAAAGGAGCUUAUGGAAAAGUUUUCAAAGCUUCUUGACAAGGAACGUGAAAACGGCGGAGUACUCUCUGUCGAUACCGAAACCGUU
#=GR BAAV01000327.1/535-40 CODON                 ...................................................................................................................................................................................................................................................................................................................................................................................................................................................................................................................................................................................................AUG...........................................................................................................................................................................................................................
#=GR BAAV01000327.1/535-40 SS_TT                 ..........................................................................................................................................................................................................................................................................................................................................................................................................................................................................................................<<<<<<<<<<<.....>>>>>>>>>>>............................................................................................................................................................................................................................................................................................
#=GR BAAV01000327.1/535-40 SSX                   ...............................................................................................................................................................<<<<............>>>>..............................................................................................................................................................................................................................................................................................................................................................................................................................................................................................................................................................................................................................................
NC_003030.1/2562048-2562528                      UAUGACUAUAUUAUAAAUAAGAUUCGUGAGGUAAAUAAAGAAAAGAGAGCUAAGAAUAAUUUGACUUAGGAAAUAACAUAUUAUAUAAUUUAGUAAAAUAAGAAAAUCAUGCAACU.GGCGGAA...............................................................................................AUGG.A....................................................................GUUC...A.CCAU..A.GGGA.GCAUGAUUAAUAUAA..................................................................................................................................................GAA.UCGACCGCCUGGGUAAAUUAAUAAUUUAUCCAGGUUUUUUUGUAUUUAAUUUUAGGAGGUAUUUAAAUGAAAGUUCCACAAAUAGAAUUAAAAUAUGGAUGUAACCCUAAUCAAAGUCCAGCUAGAAUUUAUGUUAAUAAAGGAGUACUGCCAAUUGAGGUUUUAAAUGGAAAACCAGGCUACAUAAACUUUAUGGAUGCACUUAAUUCCUGGCAGCUUGUAAAAGAAUUAAAAAAAGCAACUGGACUAACCUCUGCUGCUUCCUUUAAGCACGUGAGCCCAGCUGGCGCAGCUACUGCUGUUCCACUAAGCGAUACUCUA
#=GR NC_003030.1/2562048-2562528 CLEAVAGE        ............................................................................................??==========...........=....=.==................................................................................................===.=....................................................................====.......==..=.=.==........========..................................................................................................................................................===.====...........????????..........................................................................................................................................................................................................................................................................................................
#=GR NC_003030.1/2562048-2562528 DELETE_COLS     --------------------------------------------------------------------------------------------...........................................................................................................................................................................................................................................................................................................................................................................................................................----------------------------------------------------------------------------------------------------------------------------------------------------------------------------------------------------------------------------------------------------------------------------------------------------------
#=GR NC_003030.1/2562048-2562528 R2R_LABEL       ------------------------------------------------------------------------------------------------------.........1i....P...Pi................................................................................................B....BB.........................................................................BB....B..i......1........11.............1.......................................................................................................................................22....2G.P....U.....2-----------------------------------------------------------------------------------------------------------------------------------------------------------------------------------------------------------------------------------------------------------------------------------------------------------------
#=GR NC_003030.1/2562048-2562528 R2R_LABEL_1     ...............................................................................................................LL....L...ll................................................................................................L....TU.........................................................................ut....R..R......R........rX.............x.......................................................................................................................................XL....ln.R....G.....R.................................................................................................................................................................................................................................................................................................................
#=GR NC_003030.1/2562048-2562528 TFBS            ............................................................333333.................111111.....T..................................................................................................................................................................................................................................................................................................................................................................................................................................................................................................................................................................................................................................................................................................................................
#=GR NC_003030.1/2562048-2562528 CODON           ..................................................................................................................................................................................................................................................................................................................................................................................................................................................................................................................................................................AUG............................................................................................................................................................................................................................................................
#=GR NC_003030.1/2562048-2562528 SS_TT           ......................................................................................................................................................................................................................................................................................................................................................................................................................................................................................................<<<<<<<<<<<.......>>>>>>>>>>>..............................................................................................................................................................................................................................................................................................
#=GS NC_003030.1/2562048-2562528 TFBS_ANNOT indicated predicted transcription start site ('T') is given score of 0.88 by NNPP version 2.2
NZ_AAXG02000001.1/53705-54182                    UUUCCAGCCUGUUUUUGGGCAAAACACCAUUUCUCUUCUUUUUGUCUCCGCCCCGAAGCCUCCUUCCCUUGACAGUGCACCGGUUCUCUGGUAUCCUGACAGUGCGCUAUAUGACU.GACGGAA...............................................................................................GUGG.G....................................................................UUG....A.CCAC..A.UGGA.GUAUAGCGGACAU....................................................................................................................................................GAG.CCGACCGUCUGGGCACGCUGCGCUUUCGCGCGGUGUGCCCUUUUUGCAUCCCCAAAACAGGAAGAGAGAUUUUAAGGAGGCACGGUUACAGAUGAAAACCGAUAUCGAGAUUGCCCAGGCAUGCACCAUGCUGCCCAUUACCCAGGUCGCCGAGGAGCUGGGCGUCAGCCAGGAGGUUCUGGAGCCCUACGGCCGCUACAAGGCCAAGCUGGACCCGGCAGCCCUCAGCGCCCUGCCCCGGAAGGGACGGCUGAUUCUGGUCACCGCCAUCAAUCCCACCCCCGCCGGCGAGGGCAAGACCACCACCAGCGUGGGUCUGGC
#=GR NZ_AAXG02000001.1/53705-54182 CODON         .............................................................................GUA..............................AUG................................................................................................................................................................................................................................................................................................................................................................................................................................................................................................................................................................................................................................................................................................................
#=GR NZ_AAXG02000001.1/53705-54182 SS_TT         ..........................................................................................................................................................................................................................................................................................................................................................................................................................................................................................................<<<<<<<<<<<<<....>>>>>>>>>>>>>.........................................................................................................................................................................................................................................................................................
NC_009706.1/3903682-3904162                      UUUUUGAAAGCCUACGAGCUCACGCUCUAUCAUGCAGCGAGUCCAAUGAAUUUCUAUUUGUGCCUUGAAGUUGACAAUACUAAUGAGCAGUGGUAAUAUAAAUGUGUUGUAUGACU.GACGGAA...............................................................................................GUGG.A....................................................................UUCA...A.CCAC..A.GGGA.GUACAGCGUUUUGGA..................................................................................................................................................AAG.CCGACCGUCUGGGCAUGAUGCUUGGAUUGGUGGGUCUUUUUUAUUUUCUGAAUGCACUUAAUACCAUUCAGAGAACAUUUGAAUCAGAGCAGAGUAGAACGUUGUGCGUAAAUCAUUGAUUUGCAGUGCCUUCUGAACGGGGAGUUGUCAGAGGGACGAAAAGCCUUUUAGGGCUUACGGUACAAGGUUCGCAUCCCGCUGCUGCAUAAGGAGAAGCGGUGUAAUGAUUGUGCCUCUUGUUGUGUAGCUGUGCUGCAUGACAGGAGGUGUAUUUGAUGGUUAUAACUUAGAAAUUCAAUUUAACAAUAAACUUUCUAUGUC
#=GR NC_009706.1/3903682-3904162 CODON           .................................................................................................................................................................................................................................................................................................................................................................................................................................................................................................................................................................................................................................................................................................................................................................................................................................
#=GR NC_009706.1/3903682-3904162 SS_TT           ......................................................................................................................................................................................................................................................................................................................................................................................................................................................................................................................................................................................................................................................................................................................................<<<<<<<<<<<<<<<<<.....>>>>>>>>>>>>>>>>>....................................................
BABG01000244.1/557-1039                          ACAACCUCUUUCUAAUUGUCUGAAAAUUUAUACAAUAUCAAUAACAUUUUCUUAAAAUUCAGGGUUGACGAAUCUGACCAGUUAUAGUAACCUAAUAUCCAUGAGGUCAUAUGACU.GACGGAGCAC............................................................................................GUGG.A....................................................................AUCA...A.CCAC..AUGGGA.GUAUGAUCAUUAA....................................................................................................................................................UCG.CCGGCCGUCUGGGCAAUCUUGUCUGGACGUGCGGCGUUUUUUAGUUUGUUACUACAUUUUUGACAGAAAAAAUAUCUGUCAGCCCUAAAAAAUCACUCAAUUUUUCUCUUUUUAAAUUUUUCACUUGGCACGCUCCACUGUCCAGAUUUUUACUAAAGAUAAAAAAGAAUCCUGAUCGUUCAGGAUUCUUUUUUGAUCUACAUCUCAUAAAUAACACAUUCAUACGGUUUCAUUUUUAACGUAUUUCCAAUGACAGUUAUCUGUUCAUAAUUCACAAAUACAACAUUUUCAUAGUCUUCUGAUAAUUCAAUAUCUUUUUCC
#=GR BABG01000244.1/557-1039 CODON               ............................................................................................................................................................................................................................................................................................................................................................................................................................................................................................................................................................................................................................................................................................................................GUA..................................................................................................
#=GR BABG01000244.1/557-1039 SS_TT               .............................................................................................................................................................................................................................................................................................................................................................................................................................................................................................<<.<<<<<<<<<<<<<<<....>>>>>>>>>>>>>>>>>.............................................................................................................................................................................................................................................................................................
hgutS8_s8_178015/1081-599                        ACAACCUCUUUCUAAUUGUCUGAAAAUUUAUACAAUAUCAAUAACAUUUUCUUAAAAUUCAGGGUUGACGAAUCUGACCAGUUAUAGUAACCUAAUAUCCAUGAGGUCAUAUGACU.GACGGAGCAC............................................................................................GUGG.A....................................................................AUCA...A.CCAC..AUGGGA.GUAUGAUCAUUAA....................................................................................................................................................UCG.CCGGCCGUCUGGGCAAUCUUGUCUGGACGUGCGGCGUUUUUUAGUUUGUUACUACAUUUUUGACAGAAAAAAUAUCUGUCAGCCCUAAAAAAUCACUCAAUUUUUCUCUUUUUAAAUUUUUCACUUGACACGCUCCACUGUCCAGAUUUUUACUAAAGAUAAAAAAGAAUCCUGAUCGUUCAGGAUUCUUUUUUGAUCUACAUCUCAUAAAUAACACAUUCAUACGGUUUCAUUUUUAACGUAUUUCCAAUGACAGUUGUCUGUUCAUAAUUCACAAAUAUAACAUUUUCAUAGUCUUCUGAUAAUUCAAUAUCUUUUUCC
#=GR hgutS8_s8_178015/1081-599 CODON             .................................................................................................................................................................................................................................................................................................................................................................................................................................................................................................................................................................................................................................................................................................................................................................................................................................
#=GR hgutS8_s8_178015/1081-599 SS_TT             .................................................................................................................................................................................................................................................................................................................................................................................................................................................................................................................................................................................................................................................................................................................................................................................................................................
hgutS8_s8_168186/1191-1673                       GUUUUGAUAACUAUAUUGUAUCAUUUUUUGUACAAUUUGUGAAGUUUUUCGACAAAAUUAAGGGGUUGACGAAUCUCAUUUUCUAUAGUAUCUUAUAGCCAUAAGGUCAUAUAACU.GACGGAGCAC............................................................................................GUGG.A....................................................................AUUA...A.CCAC..AUGGAA.GUAUGAUCAUUAA....................................................................................................................................................UCG.CCGACCGUCUGGGCAAUCUGUCUGGACGUGCGGCGUUUUUUUAUUCUAUUUUUACAACGCUUUAUCGUUCAGAUAUUAAUCCUGUUAACUUUUUACGUACUUGUCCUAAGUACGUAUCAUCCAUAAGGAGGAAUACUAUGACAGUUGGUCAUGUCCAUUCCAUCGAAUCGAUGGGUCUGGUUGAUGGACCAGGGAUACGAACCGUUAUCUUUUUACAAGGAUGUGCUCUAAGAUGUCGUUUCUGCCAUAAUCCUGAUACUUGGGAAUUAUCUGGCGGGACCGAAUACACACCGGAAAAACUUGUUGCAAAGAUCCGACGAU
#=GR hgutS8_s8_168186/1191-1673 CODON            .........................................................................................................................................................................................................................................................................................................................................................................................................................................................................................................................................................................................................................................AUG.....................................................................................................................................................................................
#=GR hgutS8_s8_168186/1191-1673 SS_TT            .................................................................................................................................................................................................................................................................................................................................................................................................................................................................................................................................................................................................................................................................................................................................................................................................................................
NZ_ABAX01000016.1/74017-73533                    GCAGGAAACCUCACGUUACGAUGAAACCGGCUAAAAAUUUCACAAACAAUAUUUCAAUUACGGGGUUGACAUUGCGGUGCGAUGUAUAGUAUUUUAAAGUCAUAAGUCAUAUGACU.GACGGACAA.............................................................................................GUGG.A....................................................................GUUU...A.CCAC..A.GGAA.GUAUGACAACGAAUUUU................................................................................................................................................UAG.CCGACCGUCUGGGCACCCUGCCUGGACGUGCGGCUUUUUUUAUUCCAUUAGGAAAGUCUACGGCUUUCCACGAGCCGCUGAUACUCGUAUCCCAGGCAGCCAAUCAACAUUUUUACAGGAGGUUCCUAUGAUUGUUGGACACAUCCAUUCCAUGGAAUCCAUGGGAUUAGUCGACGGCCCGGGCAUCCGCAGCGUAGUUUUUUUCCAGGGCUGUGCCCUUCGGUGUAAAUUCUGCCAUAACCCUGACACCUGGGAAUUUCAGGGCGGCGAAGAGAUGACUCCGGAGGCGCUGGUGAAAAGGAUUUCCCGCUUCAAGCCCUA
#=GR NZ_ABAX01000016.1/74017-73533 CODON         .................................................................................................................................................................................................................................................................................................................................................................................................................................................................................................................................................................................................................................................................................................................................................................................................................................
#=GR NZ_ABAX01000016.1/74017-73533 SS_TT         ..............................................................................................................................................................................................................................................................................................................................................................................................................................................................................................<.<<<<<<<<<<<<<<.....>>>>>>>>>>>>>>>...............................................................................................................................................................................................................................................................................................
NC_009617.1/1211831-1212329                      UACAGAUGGGCUCGUUAUUUCUUCAUUAUGCCUAAUACUAAUAAGUGUAAAAUUAUUCUUAUUGACAAACUAAAUGGUUUGGUAUUAUUCUUAUAUUAGAUAUUAGUCAUAUGACU.GACGGAA...............................................................................................GUGG.A....................................................................GUU....A.CCAC..A.UGAA.GUAUGACUA................................GGCAUAUUAUCUU...AUAUGCC...................................................................................ACAAA.........AAG.CCGACCGUCUGGGCAAAAAAAGCCUGGAUUGCGUCGGCUUUUUUAUAUGGAAAAAAUUAUAUAAUUAAAUUAUUUUAGGGAGGAAAAAUUAUGUUUAAACAAUGGGAAGGAUUCAAAAACGGAACAUGGCAAGAGGAUAUUGAUGUAAGAAACUUUAUACAAAAAAAUUAUAAAUUAUACGAGGGUGAUGGAAGUUUCUUAGAAGAGAAAACAGAAAGGACAAGCAAAGUCUGGGGCAAAGCUUAUGCCUUAAUAGUUGAGGAAGUAAAAAAGGGAAUAAUUGAUGUUGCUACAGAUAGAGUAUCAGGGAUAGAUAAUUAU
#=GR NC_009617.1/1211831-1212329 CODON           ..........................................................................................................................................................................................................................................................................................................................................................................................................................................................................................................................................................................................AUG....................................................................................................................................................................................................................................
#=GR NC_009617.1/1211831-1212329 SS_TT           .................................................................................................................................................................................................................................................................................................................................................................................................................................................................................................................................................................................................................................................................................................................................................................................................................................
#=GR NC_009617.1/1211831-1212329 SSX             ....................................................................................................................................................................................................................................................................................................................................................................<<<<<<<.........>>>>>>>......................................................................................................................................................................................................................................................................................................................................................................................................................................
NC_009706.1/1156319-1155841                      CUACAGCGAUUUUUAUGAUUAAAGAAUUUAAAAAUCUUCCCUAUUUAUAUUGACACAAUAAUAUAAAUAUGAUAUUUUAGUGUUGCACAAAAUUGAUUUGAAGGAAUCGUAUAACC.GGCGGCA...............................................................................................GUGG.A....................................................................AUUA...A.CCAC..A.AGGA.GUACGAUUUUUAA....................................................................................................................................................AAG.CCGACCGCCUGGGCAAUCAAAAAGUCCAGGUGGUCUUUUUGAUUAAUAUCAAGAAUUAAGAUAAUUUGCAAUUGAAUUCAUUACAAAUUACAAAAUAUUAUUGAAAAGAGGGGCUUUUAUGAAAAAAAAAUGGAAGAAUUUUAACACAGGAAAUUGGACAGAAAAUAUUGACGUAAGAAAUUUCAUACAAAAAAAUUACACUCCUUACACUGGAGAUGAAAGUUUUUUAACCUCCCCUACAGAAAAAACCAAAAAAGUAUGGAAAAAAUCUGAAGAACUUAUUUUAGAAGAAAUUAAAAAAGGUGGAGUGUUGGAUGUAGA
#=GR NC_009706.1/1156319-1155841 CODON           ......................................................................................................................................................................................................................................................................................................................................................................................................................................................................................................................................................................................................................AUG........................................................................................................................................................................................................
#=GR NC_009706.1/1156319-1155841 SS_TT           ..................................................................................................................................................................................................................................................................................................................................................................................................................................................................................................<<<<<<<<<<<<.........>>>>>>>>>>>>..............................................................................................................................................................................................................................................................................................
NC_003030.1/1127308-1127785                      UUUACUUGAUUAUUUUUUGAAGAAUAGUUAGUACACUUAAUUUCGAGAAUAAAGCGUAUUGACACUUAGAUAGAAAUAUGAUAUUUUAUAAUAAAUGAUUUAAGAAUCGUAUAACC.GGCGGAA...............................................................................................GUGG.A....................................................................AUA....A.CCAC..A.GGGA.GUACGAUUUUAAA....................................................................................................................................................AAG.CCGACCGCCUGGGCAAAAAGAAAUGUCCAGGUGGUUUUUCUUUUACCUCUGGAUAAAUUAAGUAAUUGAAAAUAAAAUUUCAAGAAUAAUGAAAAAUUUAAAAUGAAGGAGAGUUUUUGUAUGAUUAAAGAAUGGAACGAUUUUAAAGAAGGUACAUGGGUUAAUAAUAUUGAUGUAAGAAAUUUUAUACAAAAAAAUUAUACACCAUACUUAGGAAACGAGGAUUUUUUACAAGGUGUUACUGAUAGAACAAAGGGUCUUUGGAACAAGUGCGAGAAACUUCUCUUAGAUGAAAUAAAAAAUCAAGGUAUAUUAAAAGCA
#=GR NC_003030.1/1127308-1127785 CODON           ........................................................................................................................................................................................................................................................................................................................................................................................................................................................................................................................................................................................................................AUG......................................................................................................................................................................................................
#=GR NC_003030.1/1127308-1127785 SS_TT           ....................................................................................................................................................................................................................................................................................................................................................................................................................................................................................................<<<<<<<<<<<........>>>>>>>>>>>...............................................................................................................................................................................................................................................................................................
NC_009699.1/3520044-3519554                      AUAUAAUGUGUAAUAAAUUUCAUAAAAAGGAAUAACAUGAAUAAAUUUAUUUUAUAUUGACAGAAUGUUCGUAAUGAUAUAAAAUAAAAUUAAAUUUUAGAAUAAAUCAUAUGACU.GGCGGAA...............................................................................................GUGG.A....................................................................GUUA...A.CCAC..A.GGGA.AUAUGAUUUAGAAAUUUAAGUUAGA........................................................................................................................................AUG.UCGACCGCCUGGGCAAUAAAAAGUCCAGGGGGUUUUUUUAUCUUUAAAAUACAAAUAUAAAAGUUGAAUAUAAGUAUUAUGUUUUUUAGUUCUUGAGGAAAAAUCUUAAUAAAGAUUUAUAGCGAAAUAUAGGUAUAACAGAAUAAGAUAUGCAAAUAAGAGAGAAACGUUUGCAAUUGACAAAGAUUUUCAAAUAAUAUAAAAUAAAGUUGAAAUUAACAAAAAAGCAUAGGGCUAAUAGGAGUAAAUUGUGGUUUGCAAAUUAAAGUUAGACUUGAUUUUUUAGGCAAUAUAAGCUCUAAAUGCUUUUAAAUAUAUUAA
#=GR NC_009699.1/3520044-3519554 CODON           .................................................................................................................................................................................................................................................................................................................................................................................................................................................................................................................................................................................................................................................................................................................................................................................................................................
#=GR NC_009699.1/3520044-3519554 SS_TT           ....................................................................................................................................................................................................................................................................................................................................................................................................................................................................................................<<<<<<<<<<........>>>>>>>>>>.................................................................................................................................................................................................................................................................................................
NZ_ABDO01000004.1/3876-3386                      AUAUAAUGUGUAAUAAAUUUCAUAAAAAGGAAUAACAUGAAUAAAUUUAUUUUAUAUUGACAGAAUGUUCGUAAUGAUAUAAAAUAAAAUUAAAUUUUAGAAUAAAUCAUAUGACU.GGCGGAA...............................................................................................GUGG.A....................................................................AUUA...A.CCAC..A.GGGA.GUAUGAUUUAGAAAUUUAAGUUAGA........................................................................................................................................AUG.UCGACCGCCUGGGCAAUAAAAAGUCCAGGGGGUUUUUUUAUCUUUAAAAUACAAAUAUAAAAGUUCAAUAUAAGUAUUAUGUUUUUUAGUUCUUGAGGAAAAAUCUUAAUAAAGAUUUAUUGGGAAAUAUACGUAUAACAGAAUAAGAUAUGCAAAUAAGAGAGAGAUAUUUGCAAUUGACAAAGAUUUUCAAAUGAUAUAAAAUAAAGUUGAAAUUAACAAAAAGCAUAGAGCUAAUAGGAGUAAUUGUGGUUUGCAAAUUAAAGUUAGACGUGGUUUUUUAGUCAACAUAAGCUCUAAAUAGCUUUUAAAUAUAUUAAA
#=GR NZ_ABDO01000004.1/3876-3386 CODON           .................................................................................................................................................................................................................................................................................................................................................................................................................................................................................................................................................................................................................................................................................................................................................................................................................................
#=GR NZ_ABDO01000004.1/3876-3386 SS_TT           ....................................................................................................................................................................................................................................................................................................................................................................................................................................................................................................<<<<<<<<<<........>>>>>>>>>>.................................................................................................................................................................................................................................................................................................
NZ_ABDP01000011.1/87427-86937                    AUAUAAUGUGUAAUAAAUUUCAUAAAAAGGAAUAACAUGAAUAAAUUUAUUUUAUAUUGACAGAAUGUUCGUAAUGAUAUAAAAUAAAAUUAAAUUUUAGAAUAAAUCAUAUGACU.GGCGGAA...............................................................................................GUGG.A....................................................................AUUA...A.CCAC..A.GGGA.GUAUGAUUUAGAAAUUUAAGUUAGA........................................................................................................................................AUG.UCGACCGCCUGGGCAAUAAAAAGUCCAGGGGGUUUUUUUAUCUUUAAAAUACAAAUAUAAAAGUUGAAUAUAAGUAUUAUGUUUUUUAGUUCUUGAGGAAAAAUCUUAAUAAAGAUUUAUUGGGAAAUAUACGUAUAACAGAAUAAGAUAUGCAAAUAAGAGAGAGAUAUUUGCAAUUGACAAAGAUUUUCAAAUGAUAUAAAAUAAAGUUGAAAUUAACAAAAAAGCAUAGAGCUAAUAGGAGUAAUUGUGGUUUGCAAAUUAAAGUUAGACGUGGUUUUUUAGGCAACAUAAGCUCUAAAUGGCUUUUAAAUAUAUUAA
#=GR NZ_ABDP01000011.1/87427-86937 CODON         .................................................................................................................................................................................................................................................................................................................................................................................................................................................................................................................................................................................................................................................................................................................................................................................................................................
#=GR NZ_ABDP01000011.1/87427-86937 SS_TT         ....................................................................................................................................................................................................................................................................................................................................................................................................................................................................................................<<<<<<<<<<........>>>>>>>>>>.................................................................................................................................................................................................................................................................................................
NC_009495.1/3426838-3426348                      AUAUAAUGUGUAAUAAAUUUCAUAAAAAGGAAUAACAUGAAUAAAUUUAUUUUAUAUUGACAGAAUGUUCGUAAUGAUAUAAAAUAAAAUUAAAUUUUAGAAUAAAUCAUAUGACU.GGCGGAA...............................................................................................GUGG.A....................................................................AUUA...A.CCAC..A.GGGA.GUAUGAUUUAGAAAUUUAAGUUAGA........................................................................................................................................AUG.UCGACCGCCUGGGCAAUAAAAAGUCCAGGGGGUUUUUUUAUCUUUAAAAUACAAAUAUAAAAGUUCAAUAUAAGUAUUAUGUUUUUUAGUUCUUGAGGAAAAAUCUUAAUAAAGAUUUAUUGGGAAAUAUACGUAUAACAGAAUAAGAUAUGCAAAUAAGAGAGAGAUAUUUGCAAUUGACAAAGAUUUUCAAAUGAUAUAAAAUAAAGUUGAAAUUAACAAAAAAGCAUAGAGCUAAUAGGAGUAAUUGUGGUUUGCAAAUUAAAGUUAGACGUGGUUUUUUAGGCAACAUAAGCUCUAAAUGGCUUUAAAAUAUAUUAA
#=GR NC_009495.1/3426838-3426348 CODON           .................................................................................................................................................................................................................................................................................................................................................................................................................................................................................................................................................................................................................................................................................................................................................................................................................................
#=GR NC_009495.1/3426838-3426348 SS_TT           ....................................................................................................................................................................................................................................................................................................................................................................................................................................................................................................<<<<<<<<<<........>>>>>>>>>>.................................................................................................................................................................................................................................................................................................
NZ_ABAW01000002.1/38972-38489                    ACUUGCUUUAUCAAUGUUUCAAAGUCAGAAGCAAUUGAAGGAAGAUUUUAUCAAAGACCGAUUGAAUAGGUUGACGCAGAAGUUUAAAAAUGGUACAUUAUAGAUGUUAUAUGACU.GACGGAUAAA............................................................................................GUGG.A....................................................................AAUG...A.CCAC..A.GGAA.GUAUAAUGUUGAUAA..................................................................................................................................................AAG.CCGACCGUCUGGGCAGAAAAGUCCGGUUUAGGUGCGGCUUUUCUUUUUAUAAGCAGAAGGUUUGAAAUAAUGUAUAAGCUUUGAAAAUGCCGGCUGCUUAUACUAUAAUAAAAUCAAAUAAGGAGGAAUUGCAAUGACAAGUGUAAAUCGCAAAGAGUGGGAAGGCUUUGAAGGUCGUCUUUGGAAGGAAGAAGUCAAUGUUCGCGACUUUAUCCAAGCCAACUACACACCCUACGAUGGAGAUGAAGCGUUUUUAGCAGAGCCGACAGAAGCAACUAAUCAGCUAUGGACAGAGUUGCAAAGGCUGCAAAAGCAAGAAAG
#=GR NZ_ABAW01000002.1/38972-38489 CODON         .................................................................................................................................................................................................................................................................................................................................................................................................................................................................................................................................................................................................................................................................................................................................................................................................................................
#=GR NZ_ABAW01000002.1/38972-38489 SS_TT         .................................................................................................................................................................................................................................................................................................................................................................................................................................................................................................................................................................................................................................................................................................................................................................................................................................
BABD01005042.1/756-1236                          CGGGGCGUUUACCGGAGCUGUCUUCGUGCAUUCUGAAAAUUUUAUUUUAAGAAAAUCCCGCCGUGUCCCUUGACAGGCGGGAUUUUCCAUGUUAAGGUAAAGGCAGUUAUACGACU.GACGGAA...............................................................................................GUGG.A....................................................................AAUG...A.CCAC..A.GGGA.GUAUAGCGUGAGAAG..................................................................................................................................................AGG.CCGACCGUCUGGGCAGAAGAAUGCUUGGGGGAGUGGGUCUGUUUUUUUAUCCAAAAACAGAAAAUCCCAUUCCAGCCACCUUGAAAAGGAGAUCAGAAGAUGAAAAAAGUAUCACUGGAACAGGAAUUAAAAGGAAAUGCAUAUCCAGGAAGAGGAAUUGUGAUCGGCAGAUCCAAAGACGGCACAAAAGCCGUUGCCGGAUACUUUAUUAUGGGCAGAAGCCAGAACAGCCGCAACCGUGUCUUUGUUGAGGAGGGUGAGGGAAUCCGCACACAGGCGUUUGAUCCGUCGAAGCUGGAAGAUCCGAGCCUGAUCAUCUAC
#=GR BABD01005042.1/756-1236 CODON               ...................................................................................................................................................................................................................................................................................................................................................................................................................................................................................................................................................................................................AUG...........................................................................................................................................................................................................................
#=GR BABD01005042.1/756-1236 SS_TT               .......................................................<<<<<<<<<<<<....>>>>>>>>>>>...............................................................................................................................................................................................................................................................................................................................................................................................................................................................................................................................................................................................................................................................................................................................................
BABG01018752.1/381-1                             GUAAUGGUCUCGAACUCAUAGACUGCCGUAGAAAUCAAUUCUUACAGGAAACCAAAGACAGUUCGUGUUGGAUAUAGUGUCACUUCAUGAUAGGCUGCAGUGUAAGUCAUAAGACG.GUCGGAA...............................................................................................GCGG.A....................................................................CUGA...A.CCAC..U.GGGA.GUAUUAUUGUGCAAUA.................................................................................................................................................GAG.UCGACCGUCUGGGCGAAUUAUAGUAAGGGUGAGCGGGCUGUCGUUCAGGGCGAUCUGCUAACUUAAGUAGUCUCCUGGGGGCUCAGGUCGGAUAAGCAAGUUAGUAACAUAUCUAUCCGAUCACCUGCAAAAGAAGGGUCGAACGGCGACGUUAUAUUGAUGUAGAAAAAGAUCAAAGCGCAUAGAUGAUACCGGUUGCAGAAGCAGCUCAUAGAGUCGG.....................................................................................................
#=GR BABG01018752.1/381-1 CODON                  .................................................................................................................................................................................................................................................................................................................................................................................................................................................................................................................................................................................................................................................................................................................................................................................................................................
#=GR BABG01018752.1/381-1 SS_TT                  .................................................................................................................................................................................................................................................................................................................................................................................................................................................................................................................................................................................................................................................................................................................................................................................................................................
hgutS8_s8_159115/235-716                         AAAUGAUUAAAAAGAAUGAUAGAUUGUUGGAAAAUUGAUUUUUAGGUAAAAUAAAAAAUAUUUUGGUGUUGCUAAAAGAGAUAUUUUUUGAUAUUAUGCAGUUAAGUUAUACGACU.GACGGAA...............................................................................................GUGG.A....................................................................AUAA...A.CCAC..A.GGGA.GUAUAAUCGUGUAAAA.................................................................................................................................................GAG.UCGACCGUCUGGGCUAAGAAUAGUCUGGAUGAGUGGGCUCUUUUUUUGGUUGGUAGAGUAAAAAAACUAGUUUCACAUAUUGUCUUGUAAUAUAAUGAAAGUGGUUAAUAGAAUCAAUCAAAAAGAAAAAAGAAAGGAUGAACGACAAUGUUAACUGAUGUAGAAAUUGCACAAAGUGCAAAGAUGAAACCAAUUGUUGAAGUUGCUCAAAAAGUUGGUUUAGAUGAGGAUGAUCUAGAAUUAUAUGGAAAAUAUAAAGCAAAGAUUUCUCUUGAAGCUAUUAAAAAACUAGAUCAAAACGAAGAUGGAAAAUUGAUCUUA
#=GR hgutS8_s8_159115/235-716 CODON              .................................................................AUG...............................................................................................................................................................................................................................................................................................................................................................................................................................................................................................................................................................................AUG...........................................................................................................................................................................
#=GR hgutS8_s8_159115/235-716 SS_TT              .................................................................................................................................................................................................................................................................................................................................................................................................................................................................................................................................................................................................................................................................................................................................................................................................................................
hgutS7_s7_161123/301-786                         GACUUAAUUAUAGCCUAAUAAUUACAAUUAUGCAAGCGUUCACAUUCUAUUUUUAUAUAAUGAAAAUGCUUGUUUUAUUAUAUUCUUUUAUCUAUAAUGACAUUAGUUAUAUGACU.GACGGAA...............................................................................................GUGG.A....................................................................AUUG...A.CCAC..A.GGGA.GUAUAAUAAAUCAAAUGAAG.............................................................................................................................................AAG.CCGACCGUCUGGGCAAAGAAGCCUGGAUUAUGUGUCGGCUUCUUUUUUUGGAGGAAUCUAUGAAAGAAUUAGAAUUAAAGUAUGGCUGUAACCCUAAUCAGAAACCUGCUAAGGUGUUUAUGGAAGAAGGAGAACUUCCUUUUACUGUCUUAAAUGGUAAACCUGGUUAUAUCAACUUAUUAGAUGCUUUUAAUAGCUGGCAGUUAGUGAAGGAAUUAAAGAAAGCAACUCAUAUGAGCUGUGCGGCAAGUUUUAAGCAUGUAUCUCCUGCUGGUGUAGCUAUUGGGACACCUUUAACUGAAGUAGAAAGACAGAUGUAUU
#=GR hgutS7_s7_161123/301-786 CODON              ...........................................................................................................................................................................................................................................................................................................................................................................................................................................................................................................................................................AUG...................................................................................................................................................................................................................................................................
#=GR hgutS7_s7_161123/301-786 SS_TT              .................................................................................................................................................................................................................................................................................................................................................................................................................................................................................................................................................................................................................................................................................................................................................................................................................................
hgutS7_s7_160400/724-997                         GACUUAAUUAUAGCCUAAAAAUUACAUUUAUGCAAGCGUUUACAUUCUAUUUUUAUAUAAUGAAAAUACUUGUUUUAUGAACCCCUUUUUACUAUAAUGACAUUAGUUAUAUGACU.GACGGAA...............................................................................................GUGG.A....................................................................AUUG...A.CCAC..A.GGGA.GUAUAAUAAAUCAAAUGAAG.............................................................................................................................................AAG.CCGACCGUCUGGGCAAAGAAGCCUGGAGUAUGUGUCGGCUUCUUUUUUUGGAGGAAUCUAUGAAAGAAUUAGAAUUAAAGUAUGGCUGUAACCCUAAUCAGAAACCUGC....................................................................................................................................................................................................................
#=GR hgutS7_s7_160400/724-997 CODON              .................................................................................................................................................................................................................................................................................................................................................................................................................................................................................................................................................................................................................................................................................................................................................................................................................................
#=GR hgutS7_s7_160400/724-997 SS_TT              .................................................................................................................................................................................................................................................................................................................................................................................................................................................................................................................................................................................................................................................................................................................................................................................................................................
BAAV01011945.1/1160-674                          GACUUAAUUGUAACCUAAUAAUCGCAAUUAUGCAAGCGUUUACAUUCUGUUUUUAUAUAAUGAAAAUGCUUGUUUUAUACAACUCUUUUUACUAUAAUAACAUUAGUUAUAUGACU.GACGGAA...............................................................................................GUGG.A....................................................................AUUG...A.CCAC..A.GGGA.GUAUAAUAAAUCAAAAUGAAG............................................................................................................................................AAG.CCGACCGUCUGGGCAAAGAAGCCUGGAGUAUGUGUCGGCUUCUUUUUUUGGAGGAAUCUAUGAAAGAAUUAGAAUUAAAGUAUGGCUGUAACCCUAAUCAGAAACCUGCUAAGGUGUUUAUGGAAGAAGGAGAACUUCCUUUUACUGUCUUAAAUGGUAAACCUGGUUAUAUCAACUUAUUAGAUGCUUUUAAUAGCUGGCAGUUAGUGAAGGAAUUAAAGGAAGCAACUCAUAUGAGCUGUGCAGCAAGUUUUAAGCAUGUAUCUCCUGCCGGUGUAGCUAUUGGGACACCUUUAACUGAAGUAGAAAGACAGAUGUAUU
#=GR BAAV01011945.1/1160-674 CODON               ...........................................................................................................................................................................................................................AUG...................................................................................................................................................................................................................................................................................................................................................................................................................................................................................................................................................................................................
#=GR BAAV01011945.1/1160-674 SS_TT               ................................<<<<<<<<<<<<<<............>>>>>>>>>>>>>>.........................................................................................................................................................................................................................................................................................................................................................................................................................................................................................................................................................................................................................................................................................................................................................
NC_009617.1/4111864-4111385                      AAAGGAAACCUCCAAUUAUUUAUACAAUAUAAAAAUAAAAAAUAUGUAGAUUGUAUUUUCCAUCACUUGACAAGUUUGCACUAAAAUGAUAUUUUUUUCAUAGAGGUUAUACGACU.GACGGAA...............................................................................................GUGG.A....................................................................AUAA...A.CCAC..A.UGAA.GUAUAACAAGUAAU...................................................................................................................................................AAG.CCGACCGUCUGGGCAAAAGUCCAGAUAGUGGGCUUAUUAUUGUUUGAAGGGGAGUGUAACAAUUAAAAUGAAAGAAUUAAAAUUAAAGUACGGGUGUAAUCCAAAUCAAAAGCCAUCUAGAAUUUUUAUAAAUGGUGGUGAACUUCCUAUAAAAAUCAUCAAUGGAAGUGCUGGGUAUAUUAACUUAUUAGACGCGUUUAAUAGUUGGCAACUUGUAAAGGAAUUAAAAGAGACGACUGGACUUGCAGCUGCGGCUUCAUUUAAACAUGUUAGUCCUGCUGGAGCAGCUGUGGCAGUUCCAUUAAAUGAAGUAUUAAAAAA
#=GR NC_009617.1/4111864-4111385 CODON           ...................................................................................................................................................................................................................................................................................................................................................................................................................................................................................................................................................................AUG...........................................................................................................................................................................................................................................................
#=GR NC_009617.1/4111864-4111385 SS_TT           .................................................................................................................................................................................................................................................................................................................................................................................................................................................................................................................................................................................................................................................................................................................................................................................................................................
NZ_ABDT01000011.1/36380-35901                    AAAUAUUAUUUAAAAGGAAAUGGAGCACUGUGAAGGUGAUAUACUUUGGAAUGAAAUUAUAAAUAUUUGACAAAUUUAUAUUGAAGUGAUAUUUUUUAUGUAUAGGUUAUACAACU.GACGGAA...............................................................................................GUGG.A....................................................................AUAA...A.CCAC..A.UGAA.GUAUAACAAGUAAU...................................................................................................................................................AAG.CCGACCGUCUGGGCAAAAGUCCGGAUAGGUGGGCUUUUUAUUUUGUUGAAAAAGGAGUGUAAUAUUAACAUGAAAGAAUUAAAAUUAAAGUAUGGGUGUAAUCCAAAUCAAAAACCAUCUAAAAUAUUUAUGAAAGAUGGUGAACUUCCUAUAACAAUAAUCAAUGGAAAUCCUGGAUAUAUUAAUCUAUUAGAUGCAUUAAAUGGCUGGCAGCUUGUAAAAGAAUUAAAGAAUGCUACUGGACUUCCAUCAGCAGCUUCAUUUAAGCAUGUUAGUCCUUCAGGAGUUGGUGUAGCAAUAAAAUUAAGUGAAGUAUUAAAA
#=GR NZ_ABDT01000011.1/36380-35901 CODON         .................................................................................................................................................................................................................................................................................................................................................................................................................................................................................................................................................................................................................................................................................................................................................................................................................................
#=GR NZ_ABDT01000011.1/36380-35901 SS_TT         .................................................................................................................................................................................................................................................................................................................................................................................................................................................................................................................................................................................................................................................................................................................................................................................................................................
BAAX01007901.1/263-739                           AAUGGCAUUGUUUACAAGCAUGUACUUAUAAGAAUAACUUAUAAGUACAUGCUUAUUUUAAAGUGGUACUUGACAAUGACAAAAAUACAUGCUUAAAUAAAGACAGUUAUAUGACU.GACGGAA...............................................................................................GUGG.A....................................................................UA.....A.CCAC..A.UGGA.GUAUAACAGUUGA....................................................................................................................................................UUG.CCGACCGUCUGGGCGCACAUUUAUAUAAGUUUCCUGCAGAGCUUUAUAUUAUUAUGUGUGUUCAGACGGUCUUUUUUAUUCCGGCAGGCCCGAGUAAUUUGGAGAUGCAGACCACAUUAUCAGAAAACAUGGAGGAUGACAUGGAAAGAGUAUCAUUAGCAAAGGAAUUAUCAAGCACAACAUACCCUGGCAGAGGUAUCGUAAUCGGCCGCACAAAGGAUGGUAAGAAGGCUGUAACAGCAUACUUUAUCAUGGGCAGAAGCGAAAACAGCCGCAACAGAGUAUUUGUAGAGGAUGGCGAGGGCAUCAGAACGCAGGCAU
#=GR BAAX01007901.1/263-739 CODON                ........................................................................................................................................................................................................................................................................................................................................................................................................................................................................................................................................................................................................AUG......................................................................................................................................................................................................................
#=GR BAAX01007901.1/263-739 SS_TT                .................<<<<<<<<<<<<<<<.....>>>>>>>>>>>>>>>.............................................................................................................................................................................................................................................................................................................................................................................................................................................................................................................................................................................................................................................................................................................................................................................
NZ_AAVC01000001.1/179251-178772                  AUAUAAAAUAUCCUCUUGACAUAUCCAAAAAAUAUUUUAUACUAAAAAUAUAAACAAAAUAAAACAAUAUUAAACAAUAUUAAACAGUAUUAAACAGAACAAACUGUCAUACAACU.GGCGGAA...............................................................................................GUGG.A....................................................................GAUU...A.CCAC..AUGGGA.GUAUGACUUUAAU....................................................................................................................................................AAG.CCGGCCGCCUGGGCAUCAUAACUGCCCGGGCGGCAUUUAUUUUCUUGUUUCCAAAAAACAUAGAAGAUUAAGUGUUUCCUGGGGAGAAAUUUUUCCAAGGAGGUACUAAUAUGAGGCUAAACAUUUCUGAUUUUAAGCCGGGUAAAUGGCAAAAUUCUAUUGACGUACAGGAUUUCAUCCAGACAAACUACACUCCAUAUGAUGGUGAUGGAAGUUUUCUAUGCGGAGCAAGUUCAAAAACCAGACAGCUCUGGGAGACCUGCAGAAGUCUUUUGGUUGAGGAACAUUUAAACGGUGGAAUUCUUGAUAUUGACACAGAAA
#=GR NZ_AAVC01000001.1/179251-178772 CODON       ..............................................................................................................................................................................................................................................................................................................................................................................................................................................................................................................................................................................................................AUG................................................................................................................................................................................................................
#=GR NZ_AAVC01000001.1/179251-178772 SS_TT       ...................................................................................................................................................................................................................................................................................................................................................................................................................................................................................................<<<<<<<<<<<<.......>>>>>>>>>>>>...............................................................................................................................................................................................................................................................................................
NZ_AAVL02000036.1/176121-175641                  UGUAUUAUAACAUUGAUUGUAUGAUUUGACAUCUAAAUCUUAUAAAAAAUUUGUGAUAAAAAACAGUUGAAAAAAGAAAAAAAAUAGUUUAUGCUACUUAUAUAUUCCAUAUGACU.GGCGGAUUA.............................................................................................GUGGGA....................................................................UU.....ACCCAC..A.GGGA.GUAUGGAUGCACG....................................................................................................................................................UAG.UCGACCGCCUGGGCAACCCUCUGGGUUACCUGGGUGGUUUUUUCAUUUUGUGGAAUUUUUAGAAAGGUUUGAAAGAUUCUUUUAGAAAAUUUCUUAUAAGUUCUGCAAAACAAUUAACUAUCUUUGGAGAGGACAGAGGAGUUAAAAUAUGUUUAUUAAUUCUUUUUGCAGAAAAAACUUCGACCCAUUUUCUGCAAAGAGAAUUACAUUAAACAGUAAUCUUAAAUUAAAAACUUAAAAUACAAAGUAAACUUAAAAUCAAAAUUAAGGAGAUUAAAAAAUGCAGAUGUUAUCACUUGAAAAUGAAUUAAAAGAAAAUUC
#=GR NZ_AAVL02000036.1/176121-175641 CODON       ..............................................................................................................AUG.......................................................................................................................................................................................................................................................................................................................................................................................................................................................................................................................................................................................................................................................................AUG......................................
#=GR NZ_AAVL02000036.1/176121-175641 SS_TT       ....................................................................................................................................................................................................................................................................................................................................................................................................................................................................................................<<<<<<<<<<<<<<.....>>>>>>>>>>>>>>............................................................................................................................................................................................................................................................................................
BABG01000490.1/111-674                           ACUACUUGGAAACUAUUAAAUAAUGGCAAUAUUAUUGAUAGCUAACAUUGUUUAUGAAAAAUAUAAUUGAAAUAUAUCUUAAUAUAGUGUAACCUAUUGAUAUAAGCUGUACAACU.GGCGGAAA.....GCAUAUAUAGAAUAUCAGAUA.GAGCAUUCAGCAUGGU.......GUUGAA.GUAUGUAUCAUUGCAUUGAAGUAAGUAUAUGUG....GUGGGA....................................................................UU.....ACCCAC..A.GGGA.GUACAGUAAUAAUAUGUUUAU............................................................................................................................................CAG.CCGACCGCCUGGGCAACCCUGUAAAGGUUACUCAGGAUGGGCGGCUUUUUAUAUAUCUGUUGUUUUAUUAGUUUACAGUAACAGCUAUAUAAGAAACAGACAAUCCAGGUAACAGUGUAGUUAGUGUCUUAACGCAUAAGGCAUGGCUAUAUAGUGAUUUAUAAAAUGCGUAGAAAUGAGGAUUAAUAUGCAGAUUACAACAUUGGAAAAAGAAUUAUCAGGAUGCGCUUAUCCAGGAAGAGGAAUUGUUAUUGGCAGAUCGGAAGAUGGAAGUAAGGCAGUAACAGCGUAUUUCAUUAUGGGAAGAAGUGCCAACAGCCG
#=GR BABG01000490.1/111-674 CODON                ...............................................................................................................................................................................................................................................................................................................................................................................................................................................................................................................................................................................................................................................................................AUG...............................................................................................................................................
#=GR BABG01000490.1/111-674 SS_TT                .................................................................................................................................................................................................................................................................................................................................................................................................................................................................................................................................................................................................................................................................................................................................................................................................................................
#=GR BABG01000490.1/111-674 SSX                  ..................................................................................................................................((((((((.........((((...<<.((((((............)))))).>>...)))).<(((......)))>))))))))...........................................................................................................................................................................................................................................................................................................................................................................................................................................................................................................................................................................................................
NZ_AAVO02000004.1/47671-48151                    AACUAUAGCGUAGACGAAUAAAGUAACUGAAUAAAAAAUAUUUAGCUGAUGUAUUUAUUUUUGUUCUUGCUAAAUGAAAUAAGAUAGUAUAUUAUGAUUACAACGACUGCAUGACU.GGCGGAA...............................................................................................GUAG.G....................................................................AUGA...A.CUAC..A.GGGA.GUGCAGUAAGUGAAC..................................................................................................................................................GUG.CCGACCGCCUGGGCAGCCUGGAAACAGACUACCCAGGCGGUCGCUUUACUUUAUCACACUAAAGGAGAAUGAUCAUGGAAAAAAUUUCACUGGAAAAUGAACUGAAAAACAAUUCUUAUCCGGGCAGAGGAAUCAUUAUCGGACGUUCUGCAGACGGAACAAAGGCAGUUACCGCAUACUUCAUCAUGGGAAGAAGUGAGAACAGUAGAAACCGUGUAUUUGUUACAGAUGGUGAGGGAAUUCGUACACAGGCAUUUGAUCCUUCAAAACUGACAGAUCCGAGCCUGAUCAUUUAUGCUCCGGUACGUGUUCUUGGAAAUA
#=GR NZ_AAVO02000004.1/47671-48151 CODON         ....................................................................................................................................................................................................................................................................................................................................................................................................................................................................................................................................................................AUG..........................................................................................................................................................................................................................................................
#=GR NZ_AAVO02000004.1/47671-48151 SS_TT         .................................................................................................................................................................................................................................................................................................................................................................................................................................................................................................<<<<<<<<<<<<<<<............>>>>>>>>>>>>>>>......................................................................................................................................................................................................................................................................................
hgutS8_s8_168764/1015-534                        UAAAGUGUUAUUGUUUAUUUUGUGAGCAACAAGAAGUCUGGAAAAAUAAUUUCUGAAAAUAGGGGCUUGAAAAUUAAGAAGAAGUAUUGUAGUAUAACAGCAGAAGCUGCAUGACU.GGCGGAAA..............................................................................................GUAGGA....................................................................UU.....ACCUAC..A.GGGA.GUGCAGUGAAGUGAG..................................................................................................................................................AAG.CCGACCGCCUGGGCAGCCUGAUAAGGGGUGUCCAGGCGGUUUUUUGUUACCGUUCAUAUCCUGGGAUAAGCCCCGGGCCUUACAUUAGACAAGGAGGACUGUGAAAAAUGACGACAUUUUCACUUGAAAAAGAACUGAAAGAAAAUUCCUAUCCGGGAAGAGGAAUUGUGAUCGGACGUUCCGCUGACGGGAAACAUGCAGUUACUGCAUAUUUUAUUAUGGGAAGAAGCGAGAACAGCAGAAACCGUAUUUUUGUUGAGGAUGGGGAAGGAAUCCGUACACAGGCUUUUGAUCCGUCCAAGCUUACAGACCCGAGCCUGA
#=GR hgutS8_s8_168764/1015-534 CODON             ...........................................................................................................................................................................................................................................................................................................................................................................................................................................................................................................................................................................................................AUG...................................................................................................................................................................................................................
#=GR hgutS8_s8_168764/1015-534 SS_TT             .................................................................................................................................................................................................................................................................................................................................................................................................................................................................................................................................................................................................................................................................................................................................................................................................................................
BAAX01006362.1/559-83                            UAAUCAUACCAUAAAAGCCCCGAAGAAAACAGGGAUGACGGUUAUUUUUUCGGACCAGCACAACCCUUGACAAAAGGCCAUGAGGAUGAUAGAUUUUAACUAGACGCUGUGCAACU.GACGGAA...............................................................................................GUGG.A....................................................................UG.....A.CCAC..A.GGGA.GCACAGGGAAGAA....................................................................................................................................................GAG.CCGACCGUCUGGGCACAGCCUGGAUUUGUGUCGGCUUUUUUUGUAUGUGAAAAAGGAGCAAUAGGAAAUGAAAGAACUGGAACUCAAAUACGGAUGCAACCCGAACCAGAAGCCAGCCCGCGUCUUCAUGGAGCACGAUGCUGAGCUGCCGUUCACCGUCCUCAACGGCCGUCCGGGCUACAUCAACCUGCUCGACGCGAUGAACAGCUGGCAGCUCGUCCGCGAGCUGCGCGAGGCCACCGGCCUUCCGGCUGCCGCUUCUUUCAAGCACGUCAGCCCGGCAGGCGCUGCCGUCGCCGUUCCCCUCUCCCCCGUCCUCGA
#=GR BAAX01006362.1/559-83 CODON                 ...................................................................................................................................................................................................................................................................................................................................................................................................................................................................................................................................................................AUG...........................................................................................................................................................................................................................................................
#=GR BAAX01006362.1/559-83 SS_TT                 .................................................................................................................................................................................................................................................................................................................................................................................................................................................................................................................................................................................................................................................................................................................................................................................................................................
BABG01005810.1/29-514                            UUCUUUACCUAAAAAUUUUCAUCCCCCAAAUUUCCGUGAAGAGCCAGAAUUCUUUCCUUGACACAUAUGGAAAAGGAUGGUAAUCUAAAGCCACAAACGAAAGACACCGCGGAACU.GACGGAAUGAU...........................................................................................GUGG.A....................................................................AUCG...A.CCAC..G.UGAA.CCGCGGAUGAUCUGAU.................................................................................................................................................UGG.CCGACCGUCUGGGCAGGGAAACCUGAACAGGCGGUUUUUGCGUCUUUGGUUUCCCUUCAUUGUUAAAGUGGAGGGAUUAUAUGAGAAGAAAUCGUUGGUUGAUUGCACUCGCUGCGGUCGGAAUUCACAUCUGCAUAGGCAGCGUCUAUGCAUGGAGCGUUCUUACAAAGCCGGUCAUGGCAGCUAUGGGACUGACUCUUAGCGAAACGACAUGGGCAUUCUCGCUCGCUAUUUUAUUUCUUGGCAUGUCCGCAGGCUUCCUGGGCGGCUUCGUGGAAAGGAUCGGACCAUCCCGCAGCGGUCUCGUUUCCGCUCUUUUCU
#=GR BABG01005810.1/29-514 CODON                 .........................................................................................................................................................................................................................................................................................................................................................................................................................................................................................................................................................................................................................................................................................AUG.....................................................................................................................................
#=GR BABG01005810.1/29-514 SS_TT                 ....................................................................................................................................................................................................................................................................................................................................................................................................................................................................................................<<<<<<<<<<<<<....>>>>>>>>>>>>>...............................................................................................................................................................................................................................................................................................
BAAY01015723.1/223-708                           AACGGCAGGCAGGCUGACAUGGGAUAAAGAGGAUAGACAGAUGGUGUGGGUUUUCUGUUGACGGAAAGAAUUUUUCAUGAUACGAUGACUGCACAAUCUAAAGGAUAGGAAGAACU.GACGGAUUCU............................................................................................GUGG.A....................................................................AUUG...A.CCAC..G.UGAA.CUUCCUAUUUCGAAAAC................................................................................................................................................AAG.CCGACCGUCUGGGCAGGGAAACCUACUCAGGCGGUUUUGCGCUUAUUGGUUUCCCUUCAUUCAGCUAGUAAUGGAGGGGAUUAUAUGAAAAGGAAUCGUUGGCUUAUUGCGCUUGCGGCGGCAGGCAUUCAUAUCUGCAUCGGCAGUGUAUAUGCCUGGAGCGUUCUCACGAAGCCUGUUAUGGCGGAAAUGGGAUUAUCUCUUUCGGAAACUACGUGGGCGUUUUCUAUUGCCAUUUUAUUUCUUGGGCUUUCCGCAGGAUUUCUUGGCGGUAUUGUGGAGCGUCUUGGCCCGCGCAAGUCGGGACUGGUUUCUGCCUGU
#=GR BAAY01015723.1/223-708 CODON                .................................................................................................................................................................................................................................................................................................................................................................................................................................................................................................................................................................................................................................................................................................................................................................................................................................
#=GR BAAY01015723.1/223-708 SS_TT                ....................................................................................................................................................................................................................................................................................................................................................................................................................................................................................................<<<<<<<<<<<<<....>>>>>>>>>>>>>...............................................................................................................................................................................................................................................................................................
NZ_AAYI02000004.1/2328570-2328086                CGCCGCCGAUGACGCUGCGGGCAGCGAAGCGGUCGAGGCCGAAGGUGACGCGGAAGACCCCGAGACGAAGGCGACGCGGCGCGAGGGCCUGAACUAGACUGGGAGACGCCGCGACU.GGCGAG...............................................................................................GGUGG.A....................................................................UG.....A.CCACC.G.GGGA.GCGGCCGCAUUUCCCGCGAG.............................................................................................................................................GCG.UCGCCCGCCUGGGCGCCUGGGUUUGGUCUCAACCUGGAGGAACUAUGUCCGUCUCCCUGGACAACCUGGAACCCAUCGACGUGCGCCCCAUCAAGCGGGCACUGAUCUCCGUGUAUGACAAGACGGGCUUGGAGGACCUUGCUCGCGCCCUUGGCGAGGCCGGCGUGGAGAUCGUCUCCACCGGCUCCACGGCUGCCCGCAUCGCGGCCGCUGGCGUGGCUGUGACCCCGGUCGACGACGUGACCGGUUUCCCCGAGGUGCUCGAGGGCCGAGUGAAGACCCUGCACCCCUUCAUCCAUUCCGGCAUCCUGGCCGAUCAGC
#=GR NZ_AAYI02000004.1/2328570-2328086 CODON     ............................................................................................................................................................................................................................................................................................................................................................................................................................................................................................................................................AUG..................................................................................................................................................................................................................................................................................
#=GR NZ_AAYI02000004.1/2328570-2328086 SS_TT     .................................................................................................................................................................................................................................................................................................................................................................................................................................................................................................................................................................................................................................................................................................................................................................................................................................
NC_007777.1/708224-708710                        CUUCACGACAUUUGUCGUCUUCGCGACGCCCGGUGCCGUCGCGACGCGUCGCACCGGCGUGGAUCCGGUGCUGUGGGGCGGGGCUCAUCCCCUAGACUCGGCCCGGAGUCGUGACU.GGCGCAUCGA...........................................................................................GGUGG.A....................................................................ACUG...A.CCACC.G.GGGA.GCGA..UCGAGCGGAACG...............................................................................................................................................GUG.CCGCGCGCCUGGGCACCCCCGGCCGGAUCAGACCUGCCGGAGGUCAAGGUGCAUCAACCACCGAUUCCCCACCUCGCCGUCGCCGAUCCCGAACUCGCCGGUCUCGUCGAGGCCGAAGCCACGCGCCAGUUCUCGUCGAUCAGGCUGAUCGCGUCGGAGAACUACGUCUCUACCGCGGUGCUGGAGGCGUCCGGCUCCGUGCUGACCAACAAGUACUCCGAGGGCUACGUCGGUCGGCGUUACUACGAGGGCCAGCAGGUCAUCGAUCCGAUCGAGACGCUUGCGGUCGACCGUGCCAAGGCGCUGUUCGGGGUCGAGCAC
#=GR NC_007777.1/708224-708710 CODON             ................................................................................................................................................................................................................................................................................................................................................................................................................................................................................................................................................AUG..............................................................................................................................................................................................................................................................................
#=GR NC_007777.1/708224-708710 SS_TT             .................................................................................................................................................................................................................................................................................................................................................................................................................................................................................................................................................................................................................................................................................................................................................................................................................................
NC_008278.1/1191360-1191845                      GCCCGGCGGCCCGGAUGUGACCCGGCCGUGCUGUCGGUCGGCCGACCGAUCGGACAGAUGUCGGCCGUGCCGGGUCCGGGGAGACCGGUGGCUACACUUGGCUGGGAGUCGCGACU.GGCGCACAGA...........................................................................................GGUGG.A....................................................................ACUG...A.CCACC.G.GGGA.GCGAUGAGCGGGUCG..................................................................................................................................................GUG.CCGUGCGCCUGGGUGCCUCCGGCCGGAUGAGACCUGCCGGAGGUCAGCAUGCACAAUCCCCCGCUUCCCGAACUCACCGUCGCCGAUCCCGAGCUCGCCGGGCUGGUCGAGGCCGAGGCCGCCCGCCAGCACGCGUCGAUCAGGCUGAUCGCCUCGGAGAACUACGUCUCCACCGCGGUGCUGGAGGCGUCCGGCUCCGUCCUGACCAACAAGUACUCCGAGGGGUACGUCGGCCGGCGGUACUACGAGGGUCAGCAGGUCGUCGACCCGAUCGAGACGCUGGCCGUCGAUCGGGCCAAGUCGCUGUUCGGCGUCGAGCAC
#=GR NC_008278.1/1191360-1191845 CODON           ................................................................................................................................................................................................................................................................................................................................................................................................................................................................................................................................................AUG.......................GUA....................................................................................................................................................................................................................................................
#=GR NC_008278.1/1191360-1191845 SS_TT           .................................................................................................................................................................................................................................................................................................................................................................................................................................................................................................................................................................................................................................................................................................................................................................................................................................
NZ_AAII01000097.1/5318-4830                      CGGCGGGGGCAUCUCGACCCGCUGGACGCUCCUCUUGACCGGCGCGUCCCGGAGCUGAUCACCCGUCCGCGGGGAACGGGACCGAGCCACUACGAUGACGGCGAAGGGUCGUGACU.GGCGCGCUCG...........................................................................................GGUGG.A....................................................................AGCA...A.CCACC.G.GGAA.GCGACGAAGCUGCUGGCG...............................................................................................................................................GCG.CCGUGCGCCUGGGUGCCUCCGACGUAGACGUCUGUCCGCGUGGAGGUCCACAUGCAUGAGCCCGCGAUGACCAACCUGUCCGCCGCCGAUCCGGAGAUCGGCGGCCUCGUCGAGGCCGAGGCCCGGCGCCAGUACGAGAAGAUCCGCCUGAUCGCGUCCGAGAACUACGUCUCCACCGCGGUGCUGGAGGCGUCCGGCUCGGUGCUGACGAACAAGUACUCCGAGGGCUACCCCGGCAAGCGCUACUACGAGGGCCAGCAGGUCAUCGACCCGGUCGAGACGCUGGCGAUCAACCGGGCGAAGUCGCUGUUCGGCGUCGAG
#=GR NZ_AAII01000097.1/5318-4830 CODON           ...................................................................................................................................................................................................................................................................................................................................................................................................................................................................................................................................................AUGGUA........................................................................................................................................................................................................................................................................
#=GR NZ_AAII01000097.1/5318-4830 SS_TT           .................................................................................................................................................................................................................................................................................................................................................................................................................................................................................................................................................................................................................................................................................................................................................................................................................................
NC_003155.3/4242105-4241616                      GGUGACCCCCCUCCCCAUCGUCGCGCGCACGCCGGACGGGGCGUAGUCGACCCGCGGCCCCGGCCGCGUCGCCGCCCGUCCGGCACGCCCGGUAGGCUGGCCGACGGGCCGUGACU.GGCGCGCUGG...........................................................................................GAUGG.G....................................................................ACCG...A.CCAUC.G.GGGA.GCGGCCUGAAUGCGAAUGU..............................................................................................................................................GUG.CCGUGCGCCUGGGCCGAACGUGAACCGUGAACGCUGAACGCCACGCCGUCCGGAGGCCGACAUGCCCGAGCAGCCCCUUUCCACCGAGUCCACCGCCUUCCGCAGCGCCCUCGACGUGAUCCGGGCCGUGGAGCCCCGCGUCGCCGACGCCAUCGGGCAGGAGAUCGCCGACCAGCGCGAGAUGCUCAAGCUGAUCGCCUCCGAGAACUACGCCUCUCCGGCCACCCUCCUGGCCAUGGGCAACUGGUUCAGCGACAAGUACGCCGAGGGCACGGUCGGCCGCCGCUUCUACGCCGGCUGCCGCAACGUCGACACCGUCGA
#=GR NC_003155.3/4242105-4241616 CODON           ...............GUA...........................................................................................................................................................................................................................................................................................................................................................................................................................................................................................................................................AUG.................................................................................................................................................................................................................................................................
#=GR NC_003155.3/4242105-4241616 SS_TT           .................................................................................................................................................................................................................................................................................................................................................................................................................................................................................................................................................................................................................................................................................................................................................................................................................................
NC_003888.3/5269061-5269550                      GCUGCCGUGAAGCCCGCGGCGGGAGCCGCACACGCGUCCGGCCCAGCCGUCUCCCGCAUCCCGGACACCACGGCACCGGCCGAACCCAGCCGGUACCCUGACCCCGGGCCGUGACU.GGCGCGCUGG...........................................................................................GAUGG.G....................................................................ACGA...A.CCAUC.G.GGAA.GCGGCCCCGGAAACACCGA..............................................................................................................................................GAG.CCGUGCGCCUGGGCCAUCCGUACCGCGAACGCUGCAACCGACGUCCGGAGGACCCCUUGCCCGCCGAAAUCUCCCCCGAGUCCACCGCCUACCGAGCCGCCCUCGACGUGAUCCGCGCCGUCGAGCCGCGCGUCGCGGACGCCAUCGGCCAGGAGGUCGCCGACCAGCGCGAGAUGCUCAAGCUGAUCGCCUCCGAGAACUACGCCUCCCCGGCCACGCUCCUGGCGAUGGGCAACUGGUUCAGCGACAAGUACGCCGAGGGCACCAUCGGCCGCCGCUUCUACGCCGGCUGCCGCAACGUCGACACCGUCGAGUCCCUCG
#=GR NC_003888.3/5269061-5269550 CODON           ........................................................................................................................................................................................................................................................................................................................................................................................................................................................................................................................................................AUG......................................................................................................................................................................................................................................................................
#=GR NC_003888.3/5269061-5269550 SS_TT           .................................................................................................................................................................................................................................................................................................................................................................................................................................................................................................................................................................................................................................................................................................................................................................................................................................
[truncated: 182,132 more chars]
