# Supplementary material for: Comparative genomics reveals 104 candidate structured RNAs from bacteria, archaea, and their metagenomes
Source: Genome Biol. 2010 Mar 15;11(3):R31. doi: 10.1186/gb-2010-11-3-r31 (PMC2864571; doi:10.1186/gb-2010-11-3-r31)
Supplement: Additional file 4 — Raw text alignment files, including annotation. Raw alignments of RNAs, including annotations (for example, predicted transcription terminators, flanking sequences) in "Stockholm" text format. The alignment format and appropriate viewing programs are discussed on Wikipedia [113]. The Stockholm files can be retrieved from the .tar.gz archive file by using programs such as WinZip (Windows), StuffIt Expander (Mac), or tar/gzip (UNIX). [file gb-2010-11-3-r31-S4.GZ › sto/psaA.sto]

# STOCKHOLM 1.0
#=GF ID psaA
#=GF DE psaA RNA
#=GF AU Weinberg Z
#=GF TP Cis-reg;
#=GF WK http://en.wikipedia.org/wiki/psaA_RNA_motif
#=GF DATABASES microbial 25 env 4 viral 28

#=GF ORIGINAL_MOTIF 109	5380	0	1	refseq	25	cyano	jeremy	s40_50_55S100O5Min3	cmfinder		end
#=GF FancifyStockholm -longtable -wrapGeneContext 6in -recycleGeneColors
#=GF FancifyStockholmGeneContext -leftNothing -rightOperonOrCount 1

NZ_AANO01000001.1/318295-319084              GCGUGCCUCGGAUCCGUAAAAAAUGAUGCCGAAUGUAUCCCCAAAUCCGCCGGGAAUUGGAUAAAGAAAGCGCAGCAUCGCGCCACCGAUGAGUGAUAGGGAGCUUGGGUCAGAGCCCUGUUCCAGACAGGGGUGGCGCCGGAUUGAACCUUUGUUACUUACCCCCCAAGGGGCUUGAAACUCGCCCUUAUACUUCCGCCAGCGGUCCCCUCAUC.GGGGCCC.CA.GCUCCAGUGCUGGCAGCGGCUUUCGGUCUUUUCCGAA..GCCACUCCGCACUGGUGCCCAU.GGUUCCAAGGAUCUCG.AUCCACGGAACC.GUGAGGCCCACCGGCCUGGCCUUUCGGCCCGGUCCGGAGGGGUGGACCUCCACCUCGAC.UCCGUCCCUCGAGGAACGUCUCGAUGACCAUUAGCCCACCAGAGCGUGGGAAAACGGCGAAGGCCCAGGUCGACCAGGUGAACAACCCGGCCACCUUCGAGCUGUUCGGCAAGCCCGGGCAUUUCGAUCGCACCCUCGCCAAAGGUCCCAAAACCACCACCUGGGUUUGGAACCUCCACGCCAACGCUCACGACUUCGACAGCCACACGAGCGAUCUCGAAGAGGUCUCCCGGAAGAUCUUCAGCGCUCACUUCGGCCAUCUGGCCGUCAUCUUCAUCUGGCUGAGCGGCGCCUUCUACCACGGUGCCCGCUUCUCCAACUACACCGGCUGGCUGGCCGACCCCCUGCACGUCAAACCAAGUGCCCAGGUGGUCUGGCCCAUUUUCGGCCAGGAAAUCCUCAACGCCGAUGUGGGUGCCG
#=GR NZ_AANO01000001.1/318295-319084 CODON   ..................................................................................................................................................................................................................................................................................................................................................................................................................AUG..........................................................................................................................................................................................................................................................................................................................................................................................................
#=GR NZ_AANO01000001.1/318295-319084 SS_TT   ...............................................................................................................................................................................................................................................................................................................................................................................................................................................................................................................................................................................................................................................................................................................................................................................................................................
NC_005071.1/1864751-1863976                  GCAGUGUUGGAUUAGUUGAUUGAUUUAUGUUAAUUAGCGUUGAAAAUUUGCUUCUUUUGGAGUUGUAAACUUACGUGUAUUAAUGAUCCGCUUCUGUCAGUGGCCCUUCUGCAGACGCCAGGCCCCCACUGAUUAGCGAGCGGAUAGAACAUUUGUUACUUGCUGUCGUAGUGAGUGGUGCUCAGCUUUAUGCUGCUUGAAGCGGUCCCCUUGUA.GGGGCCC.AUAGCUCCAGUGU.....G.AGUCUGAGUUUCG.ACUUUCG.ACUU....GUGCUGGCGCCCGGUAUCAGCA.CCACUUCG.GUGG.UGGUGUCUCCGGGGCC..CCGGCAAGCC.CAUG.GGCCUG.UCGAAGGGGUGGACCUCCACCUCGAU.CCCGUCCCUCGAGGAACCUCUCGAUGACCAUCAGCCCACCAGAGCGUGGGGAAAAAGCGAAGCCCAUUUACGAUCAACCAGUCGACCGGGACCACGUUCCAGCCGACUUUGAAAAAUUCGAACAACCCGGAUUUUUCUCGAAAAGCCUCGCUAAAGGACCAAACUCCACAACCUGGAUUUGGAACCUCCACGCUGACGCCCACGACUUCGAUACCCACAUUGGGGAUCUGGAAGAAACCAGCCGGAAGAUCUUUUCGGCGCACUUCGGCCAUUUGGCCAUAGUGUUUAUCUGGAUGAGCGGUGCCUUCUUCCACGGUGCCCGCUUCUCCAACUACUCCGGCUGGCUAGCCGACCCCACGCACGUGAAAGCAAGUGCGCAGGUCGUUUGGCCAAUCGUCGGUCAAGAAAUCAUGAAUGCUG
#=GR NC_005071.1/1864751-1863976 CODON       ..................................................................................................................................................................................................................................................................................................................................................................................................................AUG..........................................................................................................................................................................................................................................................................................................................................................................................................
#=GR NC_005071.1/1864751-1863976 SS_TT       ...............................................................................................................................................................................................................................................................................................................................................................................................................................................................................................................................................................................................................................................................................................................................................................................................................................
NC_008820.1/2067134-2066359                  GCAGUGUUGGAUUAGUUGAUUGAUUUAUGUUAAUUAGCGUUGAAAAUACGCUUCUUUUGCAGUUGUAAACUUACGUGUAUUAAUGAUCCGCUUCUGUCAGUGGCCCUUCUGCAGACGCCAGGCCCCCACUGAUUAGCGACCGGAUAGAACAUUUGUUACUUGCUGUCGUAGUGAGUGGUGCUCAGCUUUAUGCUUCUCGAAGCGGUCCCCUUGUA.GGGGCCC.AUAGCUCCAGUGU.....G.AGUCUGAGUUUCG.ACUUUUG.ACUU....GUGCUGGCGCCCGGUAUCAGCA.CCACUUCG.GUGG.UGGUGUCUCCGGGGCC..CCGGCAAGCC.CUUG.GGCCUG.UCGAAGGGGUGGCCCUCCACCUCGAU.CCCGUCCCUCGAGGAACCUCUCGAUGACCAUUAGCCCACCAGAGCGUGGGGAAAAAGCGAAGCCUAUUUACGAUCAACCAGUCGACCGGGACCACGUUCCAGCCGACUUCGAAAAAUUCGAACAACCCGGAUUUUUCUCGAAAAGCCUCGCUAAGGGACCAAACUCCACAACCUGGAUUUGGAACCUCCACGCUGACGCCCACGACUUCGAUACCCACAUUGGGGAUCUGGAAGAAACCAGCCGGAAGAUCUUUUCGGCGCACUUCGGCCAUUUGGCCAUAGUGUUUAUUUGGUUAAGCGGUGCCUUCUUCCACGGUGCCCGCUUCUCCAACUACUCCGGCUGGCUAGCCGACCCCACGCACGUGAAAGCCAGUGCGCAGGUCGUUUGGCCAAUUGUCGGUCAAGAAAUCAUGAAUGCAG
#=GR NC_008820.1/2067134-2066359 CODON       ..................................................................................................................................................................................................................................................................................................................................................................................................................AUG..........................................................................................................................................................................................................................................................................................................................................................................................................
#=GR NC_008820.1/2067134-2066359 SS_TT       ..............................................................................................................................................................................................................................................................................................................................................................................................................................................................................................................................................................................................................................................................<<<<<<<<<<<....>>>>>>>>>>>.......................................................................................................................................
JCVI_SCAF_1101668672762/601-1372             CAGAGCUGUGGAGGAAAUCUGAAUAAGUGACAAACAAGCCCUCUAAAUAAAGAGAUUUUUGUUGAUUUUUGGCUGGAUCUGAGCAGUUUUGGUUGAUAACGAGCCUUGUGCAGACACCAGUGAGCGACAGGCCCUCAACGGGAUUUAACCUUUGUAACUCGCCGACCGUUCUGCCCACGUCCCGCUCCUAUGCUCUACGCAGCGGUCUCCUCUUU.GGGGCCC.UA.GCCUCAGUAC.....A.GCAAAGGAGUUC..CGACUCU.UGCGCA..GUGCUGUCGCCCG..GAUCAUG.CACCCUUGUGGAG.CGUGGCC..CGGGGCC..CCAGCGGAC..CUCG..GUUCG.CUGGAGGGGUGGCCCUCCACCUCGAAUCCCGUCCCUCGAGGAACGACUCGAUGACCAUCAGCCCACCGGAGCGUGGGAGUGACGCAAAAAGCCAGGUCGAGAAGGUUGACAAUCCCGCAACCUUCGAGCUGUUCGGUAAGCCCGGACACUUUGACCGCGCUCUAGCGAAGGGUCCCAAAACCACAACCUGGGUUUGGAACCUUCACGCCAACGCUCACGACUUCGACGCUCACACGAGUGACCUGCAAGAGGUCUCUCGGCGGAUUUUCUCCGCACACUUCGGCCAUCUGGCCGUGAUCUUUAUCUGGCUGAGCGGCGCCUUCUUCCACGGUGCCCGCUUCUCCAACUAUUCCGGCUGGCUUGCUGAUCCCACCCACGUCAAGCCAAGUGCUCAGCAGGUCUGGGCCAUUUUCGGCCAGGAAAUUCUCAACGGUGACAUGGGUGCCG
#=GR JCVI_SCAF_1101668672762/601-1372 CODON  ..............................................................................................................................................................................................................................................................................................................AUG..............................................................................................................................................................................................................................................................................................................................................................................................................................................................................................................
#=GR JCVI_SCAF_1101668672762/601-1372 SS_TT  ...............................................................................................................................................................................................................................................................................................................................................................................................................................................................................................................................................................................................................................................................................................................................................................................................................................
NC_008319.1/402196-402959                    CUUCUCAGGUCUAGGGCGCUGACUGAGUAUUAAUUAGAGAAAGAAAAUAAGCGGGUUGUUGAUAGUUUUUUGUCUUGAUUGGGAGGUUCUCGCUGACACCACCUGCAAACCAGACUCCAGUUGCAGACUGGUUCGCCGACGGAUUGAACCUUUGUAACUCGAUGAUGGUUUAGGCCCUCUCAUGACUCUAUGCUCAAAUCAGCGGUCCCCUCUUU.GGGGCCC.AAAGCACCAGU.......GACGGUCAGGGUUU..UC.CUGGUCUGA......GCUGGCGCCCG.....GCUAAAGCCUUCG.GGCUAUGGC.....CGGGGCC..CCGGCGAACU.GUCC.GGUUCU.CCGGAGGGGUGGCCCUCCACCUCGAU.CCCGUCCCUCGAGGAACGACUCGAUGACCAUUAGCCCACCAGAGCGUGGGAGCACCGCGAAGAGCCAAGUCGAAAAGGUUGACAAUCCAGCAACCUUUGAAUUGUUCGGCAAGCCCGGACAUUUCGACCGAGCUCUCGCGAAAGGCCCCAAGACCACAACCUGGGUCUGGAACCUCCACGCCAACGCUCACGAUUUCGAUAGUCACACGAGUGACCUUGAAGAGGUUUCUCGGAAGAUCUUUAGUGCUCACUUCGGCCAUUUGGCCGUGAUCUUCAUCUGGCUAAGCGGCGCCUUCUUCCACGGAGCCCGCUUCUCCAACUUCUCCGGCUGGCUCGCCGAUCCCACCCACGUGAAGCCAAGUGCUCAGGUGGUGUGGCCCGUGUUUGGCCAGGAGAUUCUCAAUGGCGACAUGGGUGCCG
#=GR NC_008319.1/402196-402959 CODON         ..................................................................................................................................................................................................................................................................................................................................................................................................................AUG..........................................................................................................................................................................................................................................................................................................................................................................................................
#=GR NC_008319.1/402196-402959 SS_TT         ...............................................................................................................................................................................................................................................................................................................................................................................................................................................................................................................................................................................................................................................................................................................................................................................................................................
JCVI_SCAF_1101667380532/806-36               CAGCCUCAUGGCGUCUUCACCAGUUUUUGUCAACCAAGUUCUGUAAUCGGUCUUUUUUGUGUAGUUAAUGCGUCUGAAUCUUCCAGAUUUCAAUGAUUGCGAGCGAUUGGCAGACCCCUGUUCCUGACUGGUCCAUGGCGGGAUUGAACCUUUGUAACUCACUGUCCGGAAACGUCGUCAUCAGCCCCUAUGCUUCCGCCAGCGGUCCCCUUUUU.GGGGCCC.CA.GCUUCAGUGC.....AGCAAAGGGGUUUCG.GCUCCCAA..GC....GGUCUGACGCCCUGUCACGGUU...UCCCUGCGG...AGCUGUGCCCGGGGCC..CCGACGGAU..UCCG..GUCCG.UCGCAGGGGUGGCCCUCCACCUCGAUACCCGUCCCUCGAGGAACGACUCGAUGACCAUCAGCCCACCAGAGCGUGGGAGUGACGCGAAAAGCCAGGUCGAGAAGGUUGACAAUCCAGCAACCUUUGAACUGUUCGGCAAGCCCGGACAUUUCGACCGCGCUCUCGCGAAGGGUCCCAAAACCACUUCCUGGGUUUGGAACCUUCACGCCAACGCUCACGACUUCGACGCUCACACGAGUGACCUGCAAGAGGUCUCUCGGCGGAUCUUCUCCGCUCACUUCGGCCAUCUGGCCGUCAUCUUUAUCUGGUUAAGCGGUGCCUUCUUCCAUGGCGCCCGUUUCUCCAACUACUCCGGCUGGCUUGCCGACCCCACCCACGUGAAGCCCAGCGCUCAGGUGGUGUGGCCGGUGUUCGGCCAGGAAAUCCUCAACGGUGAUGUUGGUGCCG
#=GR JCVI_SCAF_1101667380532/806-36 CODON    .............................................................................AUG..............................................................................................................................................................................................................................AUG..............................................................................................................................................................................................................................................................................................................................................................................................................................................................................................................
#=GR JCVI_SCAF_1101667380532/806-36 SS_TT    .........................................................................................................................................................................................................................................................................................................................................................................................................................................................................................................................................................................................................................................................................................<<<<<<<.........>>>>>>>>..............................................................................................................
JCVI_SCAF_1096627759113/88-858               CAACUUGCUGGCGCCUCCACCAGUUUUUGUCAACCAGCUCGUGUAAUCGGUCUUUUUUGUGUAGUUAAUGCGUCUGAAUCUUCCGGAUUUCAAUGAUUGUGACUGAUUGGCAGACCCCUGUUGCUGACUGGCCCGUGGCGGGAUUGAACCUUUGUAACUCACUGUCCAGAAUCGUCGUCUUCAGCUCCUAUGCUUCCGCCAGCGGUCCCCUUUUU.GGGGCCC.CA.GCUUCAGUGC.....UGCCAAGGGGUUUCG.GCUCCCAA..GC....GGACUGACGCCCUGUCACGGUU...CCCCCGCGG...AGCUGUGCCCGGGGCC..CCGGCGGAU..UCCG..GUCCG.UCGGAGGGGUGGCCCUCCACCUCGAUACCCGUCCCUCGAGGAACGACUCGAUGACCAUCAGCCCACCAGAGCGUGGGAGUGACGCGAAAAGCCAGGUCGAGAAGGUUGACAAUCCAGCAACCUUCGAACUGUUCGGCAAGCCCGGACAUUUCGACCGCGCUCUCGCGAAGGGUCCCAAAACCACUUCCUGGGUUUGGAACCUUCACGCCAACGCUCACGACUUUGACGCUCACACGAGUGACCUUCAGGAGGUCUCUCGGCGGAUCUUCUCCGCCCACUUCGGCCAUCUGGCCGUCAUCUUUAUCUGGUUGAGCGGUGCCUUCUUCCACGGCGCCCGUUUCUCCAACUACUCCGGCUGGCUUGCCGAUCCCACCCACGUGAAGCCCAGCGCUCAGUGGUGUGGCCGGUCUUCGGCCAGGAAAUCCUCAACGGCGAUGUCGGUGCCNN
#=GR JCVI_SCAF_1096627759113/88-858 CODON    .............................................................................AUG........................................................................................................................................................................................................................................................................................AUG....................................................................................................................................................................................................................................................................................................................................................................................................................................................
#=GR JCVI_SCAF_1096627759113/88-858 SS_TT    ........................................................................................................................................................................................................................................................................................................................................................................................................................................................................................................................................................................................................................................................<<<<<....>>>>>.........................................................................................................................................................
NZ_AATZ01000002.1/703645-704416              ACGGGCGGGACGCCAUUGAAAAGAGUUGUUGUUAAACAGGGUGAUUAAUUGCACUGAAUUGUGUGAAACAAUUGCUUCUUUUCUCGAUUUAGCUUGCUUAUUGGGGUUCUACAGAGCCCUGUCACUGACUGGUGAACAGCAGGAUUGAACCUUUGUAACUCAGGCGGGGAAUGGUCAUCGUCUGCCCCUAUGCUUUUUUCAGCGGUCCCCUCUUU.GGGGCCC.CU.GCUUCAGUGC.....AGUAAAGGGGUUUCG.GCUUCCU.UUAAG...GCAUUGACGCCCGGCCACG...ACUCCCUUGCGGAGC...UGUGCUCGGGGCC..CCGACGAGC..UUCG..GUUCG.CCGGAGGGGUGGCCCACCACCUCGAU.CCCGUCCCUCGAGGAACGACUCGAUGACCAUCAGCCCACCUGAACGUGGGAGUGACGCGAAGAGCCAGGUCGAAAAGGUUGACAAUCCAGCAACCUUUGAAUUGUUCGGCAAGCCCGGACAUUUCGACCGAGCCCUCGCAAAGGGUCCCAAAACCACAACCUGGGUUUGGAACCUUCACGCCAACGCUCACGAUUUCGACGCUCAUACGAGUGACCUUCAAGAGGUCUCUCGGCGAAUCUUCUCAGCCCAUUUCGGCCAUCUGGCCGUCAUUUUCAUCUGGCUGAGCGGCGCCUUCUUCCACGGCGCACGCUUCUCCAACUAUUCCGGUUGGCUUGCAGAUCCCACCCUCGUGAAGCCCAGUGCUCAAGUGGUGUGGCCGAUCUUUGGCCAGGAAAUCCUGAAUGGUGACAUGGGUGCCG
#=GR NZ_AATZ01000002.1/703645-704416 CODON   ..................................................................................................................................................................................................................................................................................................................................................................................................................AUG..........................................................................................................................................................................................................................................................................................................................................................................................................
#=GR NZ_AATZ01000002.1/703645-704416 SS_TT   ........................................................................................................................................................................................................................................................................................................................................................................................................................................................................................................................................................................................................................................................<<<<<....>>>>>.........................................................................................................................................................
NC_007513.1/1900251-1899479                  GGGUGGGACGCCAUUGAAAAGAGUUGUUGUUAAACAGGCCGAUUAAUUGGUCUGAAUUGUGUAAAACAAUCCCUUCUUUUUUUCGAUUUUGCUUGGUUGUUGGGGUUCUGCAGAGUCCUGUUGCUGACUGCUUAACAGCAGGAUUGAACCUUUGUAACUCAUGUGGCGGAAUGGUCAUCGUCCGCCCCUAUGCUUUUUUCAGCGGUCCCCUCUUUUGGGGCCC.UA.GCUUCAGUGC.....AGUAAAGGGGUUUCG.GCUUCCU.UUAAA...GCAUUGACGCCCGGCCAUG..G.CUCCCUUGCGGAG.C..UGUGUUCGGGGCC..CCGACGAGC..UUCG..GUUCG.UCGGAGGGGUGGCCCACCACCUCGAU.CCCGUCCCUCGAGGAACGACUCGAUGACCAUCAGCCCACCUGAACGUGGGAGUGACGCGAAGAGCCAGGUCGAAAAGGUUGACAAUCCUGCAACCUUUGAAUUGUUCGGCAAGCCCGGACAUUUCGACCGAGCCCUCGCAAAGGGUCCCAAAACCACAACCUGGGUUUGGAACCUUCACGCCAACGCUCACGAUUUCGACGCUCAUACGAGUGACCUUCAAGAGGUCUCUCGGCGAAUCUUCUCAGCUCAUUUCGGCCAUUUGGCCGUCAUUUUCAUCUGGCUGAGCGGCGCCUUCUUCCACGGCGCUCGCUUCUCCAACUAUUCCGGUUGGCUAGCUGAUCCCACCCACGUGAAGCCAAGUGCUCAGGUGGUGUGGCCGAUCUUUGGCCAGGAAAUCCUGAACGGUGACAUGGGUGCCG
#=GR NC_007513.1/1900251-1899479 CODON       ..................................................................................................................................................................................................................................................................................................................................................................................................................AUG..........................................................................................................................................................................................................................................................................................................................................................................................................
#=GR NC_007513.1/1900251-1899479 SS_TT       ...................................................................................................................<<<<<<<<<<<<....>>>>>>>>>>>>................................................................................................................................................................................................................................................................................................................................................................................................................................................................................................................................................................................................................................................................................
JCVI_SCAF_1101668660072/1-767                .....CGCCCUUCAGCGGCAGAGUUUUAGUUAUUUAGGAAGGAAAUAUUCGUGAAAUUGUAUUGCUUACUGCCUGAGAUCUUUGUUGUUUCGCUGAUUCUCAGCCUUCUGCAGACGCCUGUCGCUGACUGGCUCGCCACGGGAUUGAACCUUUGUAACUCAGGGCCCUUUAACCCCCUUCUCCGCCCCUAUGCUUCCGCCAGCGGUCCCCUCUUU.GGGGCCC.CA.GCUUCAGUGC.....AGACAAGGGGUUUCG.ACCUCCUC...GCU..GUGCUGGCGCCCG..AACUCUG.AUUCCUUGCGAAU.CCGUGUU..CGGGGCC..CCGAUUGGC..UUCG..GCCCU.UCGGAGGGGUGGCCCACCACCUCGAAACCCGUCCCUCGAGGAACGACUCGAUGACCAUCAGCCCACCUGAGCGUGGGAGUGACGCGAAAAGCCAGGUCGAGAAGGUUGACAAUCCAGCAACCUUCGAGCUGUUCGGCAAGCCCGGACACUUCGACCGAGCUCUCGCGAAAGGUCCCAAAACCACCACCUGGGUUUGGAACCUUCACGCCAACGCUCACGACUUCGACGCUCACACGAGCGACCUUCAAGAGGUCUCUCGGCGGAUCUUCUCCGCCCAUUUCGGCCACCUGGCCGUCAUCUUCAUCUGGCUCAGCGGUGCCUUCUUCCAUGGCGCGCGCUUCUCCAACUAUUCCGGUUGGCUUGCUGACCCCACCCAUGUGAAGCCAAGCGCCCAGCAGGUCUGGGCCGUCUUCGGCCAAGAAGUCCUCAACGGCGACAUGGGUGCCG
#=GR JCVI_SCAF_1101668660072/1-767 CODON     ...............................................................................................................................................................................................................................................................................................................................................................................................................................................................................................................................................................................................................................................................................................................................................................................................................................
#=GR JCVI_SCAF_1101668660072/1-767 SS_TT     ...............................................................................................................................................................................................................................................................................................................................................................................................................................................................................................................................................................................................................................................................................................................................................................................................................................
JCVI_SCAF_1101668664310/430-1                CAAUCCGCCCUUCAGCGGCAGAGUUUUAGUUAUUUAGGAAGGAAAUAUGCGUGAAAUUGUAUUGCUUACUGCCUGAGAUCUUUGUUGUUUCGCUGAUUCUCAGCCUUCUGCAGACGCCUGUCGCUGACUGGCUCGCCACGGGAUUGAACCUUUGUAACUCAGGGCCCUUUAACCCCCUUCUCCGCCCCUAUGCUUCCGCCAGCGGUCCCCUCUUU.GGGGCCC.CA.GCUUCAGUGC.....AGACAAGGGGUUUCG.AC.CUCU.UGCU....GUACUGACGCCCG..AACACCG.AUUCCUUGUGAAU.CCUUGUU..CGGGGCC..CCGAUUGGC..UUCG..GCCUU.UCGGAGGGGUGGCCCACCACCUCGAAACCCGUCCCUCGAGGAACGACUCGAUGACCAUCAGCCCACCUGAGCGUGGGAGUGACGCGAAAAGCCAGGUCGAGAAGGU.....................................................................................................................................................................................................................................................................................................................................................
#=GR JCVI_SCAF_1101668664310/430-1 CODON     ...............................................................................................................................................................................................................................................................................................................................................................................................................................................................................................................................................................................................................................................................................................................................................................................................................................
#=GR JCVI_SCAF_1101668664310/430-1 SS_TT     ...............................................................................................................................................................................................................................................................................................................................................................................................................................................................................................................................................................................................................................................................................................................................................................................................................................
JCVI_SCAF_1101668663170/599-1                CAAUCCGCCCUUCAGCGGCAGAGUUUUAGUUAUUUAGGAAGGAAAUAUGCGUGAAAUUGUAUUGCUUACUGCCUGAGAUCUUUGUUGUUUCGCUGAUUCUCAGCCUUCUGCAGACGCCUGUCGCUGACUGGCUCGCCACGGGAUUGAACCUUUGUAACUCAGGGCCCUUUAACCCCCCUCUCCGCCCCUAUGCUUCCGCCAGCGGUCCCCUCUUU.GGGGCCC.CA.GCUUCAGUGC.....AGACAAGGGGUUUCG.AC.CUCU.UGCU....GUACUGACGCCCG..AACACCG.AUUCCUUGUGAAU.CCUUGUU..CGGGGCC..CCGAUUGGC..UUCG..GCCCU.UCGGAGGGGUGGCCCACCACCUCGAAACCCGUCCCUCGAGGAACGACUCGAUGACCAUCAGCCCACCUGAGCGUGGGAGUGACGCGAAAAGCCAGGUCGAGAAGGUUGACAAUCCAGCAACCUUCGAACUGUUCGGCAAGCCCGGACACUUCGACCGAGCUCUCGCGAAAGGUCCCAAAACCACCACCUGGGUUUGGAACCUUCACGCCAACGCUCACGACUUCGACGCUCACACGAGCGACCUUCAAGAGGUCUCUCGGCGGAUCUUCUCCGCC............................................................................................................................................................................
#=GR JCVI_SCAF_1101668663170/599-1 CODON     ...............................................................................................................................................................................................................................................................................................................................................................................................................................................................................................................................................................................................................................................................................................................................................................................................................................
#=GR JCVI_SCAF_1101668663170/599-1 SS_TT     ...............................................................................................................................................................................................................................................................................................................................................................................................................................................................................................................................................................................................................................................................................................................................................................................................................................
JCVI_SCAF_1096627369725/1562-791             CAAUCCGCCCUUCACUGUCAGAGUUUUAGUUAUUUAGGAAGGGAAUAUGCGUGAAAUUGUAUUGCUUACUGCCUGAGAUCUUUGUUGUUUCGCUGAUUCUCAGCCUUCUGCAGACGCCUGUCGCUGACUGGCUCGCCACGGGAUUGAACCUUUGUAACUCAGGGCCCUUUAACCCCCUUCUCCGCCCCUAUGCUUCCGCCAGCGGUCCCCUCUUU.GGGGCCC.CA.GCUUCAGUGC.....AGACAAGGGGUUUCG.AC.CUCUUCGCC....GUACUGACGCCCG..AACACCG.AUUCCUUGCGAAU.CCUUGUU..CGGGGCC..CCGAUUGGC..UUCG..GCCCU.UCGGAGGGGUGGCCCACCACCUCGAAACCCGUCCCUCGAGGAACGACUCGAUGACCAUCAGCCCACCUGAGCGUGGGAGUGACGCGAAAAGCCAGGUCGAGAAGGUUGACAAUCCAGCAACCUUCGAGCUGUUCGGCAAGCCCGGACACUUCGAUCGAGCUCUCGCGAAAGGUCCCAAAACCACCACCUGGGUUUGGAACCUUCACGCCAACGCUCACGACUUCGACGCUCACACGAGCGACCUUCAAGAGGUCUCUCGGCGGAUCUUCUCCGCCCAUUUCGGCCACCUGGCCGUCAUCUUCAUCUGGCUCAGCGGUGCCUUCUUUCAUGGCGCCCGCUUCUCCAACUAUUCCGGUUGGCUUGCUGAUCCCACCCAUGUGAAGCCAAGCGCCCAGCAGGUCUGGGCCGUCUUCGGCCAAGAAGUCCUCAACGGCGACAUGGGUGCCG
#=GR JCVI_SCAF_1096627369725/1562-791 CODON  .GUA..........................................................................................................................................................................................................................................................................................................AUG..............................................................................................................................................................................................................................................................................................................................................................................................................................................................................................................
#=GR JCVI_SCAF_1096627369725/1562-791 SS_TT  ...............................................................................................................................................................................................................................................................................................................................................................................................................................................................................................................................................................................................................................................................................................................................................................................................................................
JCVI_SCAF_1096627967060/1-650                .........................................................................................................................CGCUGACUGGCUCGCCACGGGAUUGAACCUUUGUAACUCAGGGCCCUUUAACCCCCUUCUCCGCCCCUAUGCUUCCGCCAGCGGUCCCCUCUUU.GGGGCCC.CA.GCUUCAGUGC.....AGACAAGGGGUUUCG.AC.CUCU.UGCC....GUACUGACGCCCG..AACGCCG.AUUCCUUGCGAAU.CCUUGUU..CGGGGCC..CCGAUUGGC..UUCG..GCCCU.UCGGAGGGGUGGCCCACCACCUCGAAACCCGUCCCUCGAGGAACGACUCGAUGACCAUCAGCCCACCUGAGCGUGGGAGUGACGCGAAAAGCCAGGUCGAGAAGGUUGACAAUCCAGCAACCUUCGAGCUGUUCGGCAAGCCCGGACACUUCGACCGANNNNNNNNNNNNNNNNNNNNNNNNNNNNNNNNNNNNNNNNNNNNNNNNNNNCCACCACCUGGCAGGUCUGCUGGGUCUCGGUUCACUGUCCUGGGCUGGUCACGUCAUCCACGUGUCUGCCCCUGUCACCAAGUUGAUGGAUGCCAUCGACGCCGGCCAACCGCUGGUACUUAAUGGCAAGACCAUCGCUUCGGCUGCAGACAUUCCGCUGCCCCACGAGUUCUUCAAUCAGGACCUGCUGGCGCAGCUGUAUCCCGGCUUCAGUGCUGGUGUCGGUGCCUUCUUCUCC
#=GR JCVI_SCAF_1096627967060/1-650 CODON     ...............................................................................................................................................................................................................................................................................................................................................................................................................................................................................................................................................................................................................................................................................................................................................................................................................................
#=GR JCVI_SCAF_1096627967060/1-650 SS_TT     ..............................................................................................................................................................................................................................................................................................................................................................................................................................................................................................................................<<<<<<<<<<<<<....>>>>>>>>>>>>>...................................................................................................................................................................................................................................................................
JCVI_SCAF_1096627322457/1201-430             CAAUCCGCCCUUCAGCGGCAGAGUUUUAGUUAUUUAGGAAGGAAAUAUGCGUGAAAUUGUAUUGCUUACUGCCUGAGAUCUUUGUUGUUUCGCUGAUUCUCAGCCUUCUGCAGACGCCUGUCGCUGACUGGCUCGCCACGGGAUUGAACCUUUGUAACUCAGGGCCCUUUAACCCCCUUCUCCGCCCCUAUGCUUCCGCCAGCGGUCCCCUCUUU.GGGGCCC.CA.GCUUCAGUGC.....AGACAAGGGGUUUCG.AC.CCCUUUGCC....GUACUGACGCCCG..AACGCCG.AUUCCUUGCGAAU.CCUUGUU..CGGGGCC..CCGAUUGGC..UUCG..GCCCU.UCGGAGGGGUGGCCCACCACCUCGAAACCCGUCCCUCGAGGAACGACUCGAUGACCAUCAGCCCACCUGAGCGUGGGAGUGACGCGAAAAGCCAGGUCGAGAAGGUUGACAAUCCAGCAACCUUCGAGCUGUUCGGCAAGCCCGGACACUUCGACCGAGCUCUCGCGAAAGGUCCCAAAACCACCACCUGGGUUUGGAACCUUCACGCCAACGCUCACGACUUCGACGCUCACACGAGCGACCUUCAAGAGGUCUCUCGGCGGAUCUUCUCCGCCCAUUUCGGCCACCUGGCCGUCAUCUUCAUCUGGCUCAGCGGUGCCUUCUUCCAUGGCGCCCGCUUCUCCAACUAUUCCGGUUGGCUUGCUGACCCCACCCAUGUGAAGCCAAGUGCCCAGCAGGUCUGGGCCGUCUUCGGCCAAGAAGUCCUCAACGGCGACAUGGGUGCCG
#=GR JCVI_SCAF_1096627322457/1201-430 CODON  .GUA..........................................................................................................................................................................................................................................................................................................AUG..............................................................................................................................................................................................................................................................................................................................................................................................................................................................................................................
#=GR JCVI_SCAF_1096627322457/1201-430 SS_TT  ...............................................................................................................................................................................................................................................................................................................................................................................................................................................................................................................................................................................................................................................................................................................................................................................................................................
NC_007516.1/339835-340606                    CAAUCCGCCCUUCACUGUCAGAGUUUUAGUUAUUUAGGAAGGAAAUAUGCGUGCAAUUGUAUUGCUUAGCGCUUGAGAUCUUUGUUGUUUCGCUGAUUCUCAGCCUUCUGCAGACGCCUGUCGCUGACUGGCCCGCCACGGGAUUGAACCUUUGUAACUCAGGGCCCUUUAACCCCCUUCUCCGCCCCUAUGCUUCCGCCAGCGGUCCCCUCUUA.GGGGCCC.CA.GCUUCAGUGC.....AGACAAGGGGUUUCG.AC.CCCU.U.UGCC..GUACUGACGCCCG..AAUGCUG.AUUCCUUGUGAAU.CCGUGUU..CGGGGCC..CCGAUUGGC..UUCG..GCCCG.UCGGAGGGGUGGCCCACCACCUCGAAACCCGUCCCUCGAGGAACGACUCGAUGACCAUCAGCCCACCUGAGCGUGGGAGUGACGCGAAAAGCCAGGUCGAGAAGGUUGACAAUCCAGCAACCUUCGAGCUGUUCGGUAAGCCCGGACACUUUGACCGAGCUCUCGCGAAAGGUCCCAAAACCACCACCUGGGUUUGGAACCUUCACGCCAACGCUCACGACUUCGACGCUCACACGAGCGACCUUCAAGAGGUCUCUCGGCGGAUCUUCUCCGCCCAUUUCGGCCACCUGGCCGUCAUCUUCAUCUGGCUCAGCGGUGCCUUCUUCCAUGGCGCCCGCUUCUCCAACUAUUCCGGUUGGCUUGCUGACCCCACCCAUGUGAAGCCAAGCGCCCAGCAGGUCUGGGCCGUCUUCGGCCAAGAAGUUCUCAAUGGCGACAUGGGUGCCG
#=GR NC_007516.1/339835-340606 CODON         ..................................................................................................................................................................................................................................................................................................................................................................................................................AUG..........................................................................................................................................................................................................................................................................................................................................................................................................
#=GR NC_007516.1/339835-340606 SS_TT         ...............................................................................................................................................................................................................................................................................................................................................................................................................................................................................................................................................................................................................................................................................................................................................................................................................................
JCVI_SCAF_1096626105447/1-749                ......................GUUUUAGUUAUUUAGGAAGGAAAUAUGUGUGAAAUAGUAUUGCUUACUGCUUGAGAUCUUUGUUGUUUCGCUGAUUCGCAGCCUUCUGCAGACGCCUGUCGCUGACUGGCUCGCCAAGGGAUUGAACCUUUGUAACUCAGGGCCCUUUAACCCCCUUCUCCGCCCCUAUGCUUCCGCCAGCGGUCCCCUCCUU.GGGGCCC.CA.GCUUCAGUGC.....AGACAAGGGGUUUCG.AC.CCUU...UCCC..UUACUGACGCCCU..AAUGCAG.AUUCCUUGCGAAU.CCGUGUU..CGGGGCC..CCGAUUGGC..UUCG..GCCCG.UCGGAGGGGUGGCCCACCACCUCGAAACCCGUCCCUCGAGGAACGACUCGAUGACCAUCAGCCCACCUGAGCGUGGGAGUGACGCGAAAAGCCAGGUCGAGAAGGUUGACAAUCCAGCAACCUUCGAGCUGUUCGGUAAGCCCGGACACUUCGACCGAGCUCUCGCGAAAGGUCCCAAAACCACCACUUGGGUUUGGAACCUUCACGCCAACGCUCACGACUUCGACGCUCACACGAGCGACCUUCAAGAGGUCUCUCGGCGGAUCUUCUCCGCCCAUUUCGGCCACUUGGCCGUCAUCUUCAUCUGGCUCAGCGGUGCCUUCUUCCAUGGCGCCCGCUUCUCCAACUAUUCCGGUUGGCUUGCUGACCCCACCCAUGUGAAGCCAAGCGCCCAGCAGGUCUGGGCCGUCUUCGGCCAAGAAGUCCUCAACGGCGACAUGGGUGCCG
#=GR JCVI_SCAF_1096626105447/1-749 CODON     ...............................................................................................................................................................................................................................................................................................................................................................................................................................................................................................................................................................................................................................................................................................................................................................................................................................
#=GR JCVI_SCAF_1096626105447/1-749 SS_TT     .................................................................................................................................................................................................................<<<<<<.<<<<<..............>>.....>>>>>>>>>>...................................................................................................................................................................................................................................................................................................................................................................................................................................................................................................................................................................
JCVI_SCAF_1096627967065/443-1144             GGGCAUCAACAGGUAAGCCGGCACCAAGAAGCAGCACUGCUGCCAGCAGAACAGCCCAUAUCAACUUCAGGCCAGGGCGACGCAUCGGGCAUGAACAGAUCCUAUCAUUCUGAACAAUCCGUCCUUCACUGUCAGAGUUUUAGNNNNNNNNNNNNNNNNNNNNNNNNNNNNNNNNNNNNNNNNNNNNNNNNNNNUCCGCCAGCGGUCCCCUCUUU.GGGGCCC.CA.GCUUCAGUGC.....AGGCAAGGGGUUUCG.AC.CCCU.UGCC....GUACUGACGCCCG..AAUCCUG.AUUCCUUGCGAAU.CCGUGUU..CGGGGCC..CCGAUUGGC..UUCG..GCCCG.UCGGAGGGGUGGCCCACCACCUCGAAACCCGUCCCUCGAGGAACGACUCGAUGACCAUCAGCCCACCUGAGCGUGGGAGUGACGCGAAAAGCCAGGUCGAGAAGGUUGACAAUCCAGCAACCUUCGAGCUGUUCGGUAAGCCCGGACACUUCGACCGAGCUCUCGCGAAAGGUCCCAAAACCACUACUUGGGUUUGGAACCUUCACGCCAACGCUCACGACUUCGACGCUCACACGAGCGACCUUCAAGAGGUCUCUCGGCGGAUUUUCUCCGCCCAUUUCGGCCACCUGGCCGUUAUCUUCAUCUGGCUCAGCGGUGCCUUCUUUCAUGGCGCCCGCUUCUCCAACUAUUCCGGUUGGCUUGCUGAUCCCACCCAUG.....................................................................
#=GR JCVI_SCAF_1096627967065/443-1144 CODON  ...............................................................................................................................................................................................................................................................................................................................................................................................................................................................................................................................................................................................................................................................................................................................................................................................................................
#=GR JCVI_SCAF_1096627967065/443-1144 SS_TT  ...............................................................................................................................................................................................................................................................................................................................................................................................................................................................................................................................................................................................................................................................................................................................................................................................................................
JCVI_SCAF_1096628050846/1-640                ....................................................................................................................................CAGGGCGGGAUUGAACCUUUUGUAACUCAACACCGGUAUAAGCCCUUCUUCAGACCUAUGCUUCCGCCAGCGGUCCCCUCUUU.GGGGCCC.CA.GCUUCAGUGC.....AGUCAAGGGGUUUCG.GC.CAUU.UGAAC...GCACUGACGCCCU..GAUGCAG.CUCCUAUACGGAG.CUCCGUC..CCGGGCC..CCGGUGGAU..UUCU..GUCCG.CCAAAGGGGUGGCCCUCCACCUCGACUCCAGUCCCUCGAGGAACGACUCGAUGACCAUCAGCCCACCUGAGCGUGGGAGUGACGCGAAGAGCCAGGUCGAAAAGGUUGACAAUCCAGCAACCUUCGAACUGUUCGGCAAGCCCGGACACUUCGACCGAGCUCUCGCGAAGGGUCCCAAAACCACAUCCUGGGUUUGGAACCUCCACGCCAACGCUCACGACUUCGACGCCCACACGAGUGACCUCCAGGAGGUUUCUCGGCGGAUCUUCUCCGCACACUUCGGCCAUCUGGCCGUCAUCUUUAUUUGGUUGAGCGGUGCUUUCUUCCAUGGCGCCCGCUUCUCCAACUAUUCCGGUUGGCUUGCAGAUCCCACCCACGUGAAGCCCAGUGCUCAGGUGGUCUGGUCGAUCUUUGGCCAGGAAAUUCUCAAUGGUGAUAUGGGUGCCG
#=GR JCVI_SCAF_1096628050846/1-640 CODON     ...............................................................................................................................................................................................................................................................................................................................................................................................................................................................................................................................................................................................................................................................................................................................................................................................................................
#=GR JCVI_SCAF_1096628050846/1-640 SS_TT     ........................................................................................................................................................................................................................................................................................................................................................................................................................................................................................................................................................................................................................................................<<<<<....>>>>>.........................................................................................................................................................
NC_005070.1/2011172-2010401                  CACCAUGGCGUGGCAGAAAACAGUUUUUAUUAGUCUGGCCGCAAAAAUGACGAAGUUUGUAUUACUUGCUUUUGUGAGAUUCUGUUUUUUCGCUGAUAAUCACACCUCCGGAGACCCCAGUUCCAGACUGGCUCGGGGCGGGAUUGAACCUUUGUAACUCAACACCUGUAUUCGCCCUUCUUCAGAUCUAUGCUUCCGCCAGUGGUCCCCUCUUU.GGGGCCC.CA.GCUUCAGUGA.....AGUCAAGGGGUUUCG.GC.CUUU.UGAAC...GCACUGAUUCCCU..GACGCUG.CUUCAUUGCGGAG.CUGCGUC..CGGGGCC..CCGGUGGAU..UUCG..AUCCG.CCGGAGGGGUGGCCCUCCACCUCGACUCCAGUCCCUCGAGGAACGACUCGAUGACCAUCAGCCCACCUGAGCGUGGGAGUGACGCGAAGAGCCAGGUCGAAAAGGUUGACAAUCCAGCAACCUUCGAGCUGUUCGGCAAGCCCGGACACUUCGACCGCGCUCUCGCGAAGGGUCCCAAAACCACAUCCUGGGUUUGGAAUCUUCACGCCAACGCUCACGACUUCGACGCCCACACGAGCGACCUCCAGGAGGUUUCUCGGCGGAUCUUCUCCGCACACUUCGGCCAUCUGGCCGUCAUCUUUAUUUGGUUGAGCGGUGCCUUCUUCCAUGGCGCCCGCUUCUCCAACUAUUCCGGUUGGCUCGCCGAUCCCACCCACGUGAAGCCCAGUGCUCAGGUGGUGUGGCCGAUCUUUGGCCAGGAAAUUCUCAAUGGCGAUAUGGGUGCCG
#=GR NC_005070.1/2011172-2010401 CODON       ..................................................................................................................................................................................................................................................................................................................................................................................................................AUG..........................................................................................................................................................................................................................................................................................................................................................................................................
#=GR NC_005070.1/2011172-2010401 SS_TT       ........................................................................................................................................................................................................................................................................................................................................................................................................................................................................................................................................................................................................................................................<<<<<....>>>>>.........................................................................................................................................................
JCVI_SCAF_1096626106119/846-75               CACCAUGGCGUGACAGAAAACAGUUUUUAUUAGUUUGCCUGCAAAAAUGACGACAUUUGCAUCACUUACUGCUGAGAGUUUCUGUUUUUUCGCUGAUAAUCACACCUCCGGAGACCCCAGUUCCAGACUGGCUCGGGGCGGGAUUGAACCUUUGUAACUCAACACCGGUAUUAGCCCUUCUUCAGAUCUAUGCUUCCGCCAGCGGUCCCCUCUUU.GGGGCCC.CA.GCUUCAGUG..A...AGCCAAGGGGUUUCG.GC.CUUU.U.GAA..UGCACUGACGCCCU..GACGCUG.CUUCAUUGUGGAG.CUGUGUC..CGGGGCC..CCGGUGGAU..UUCG..AUCCG.CCGGAGGGGUGGCCCUCCACCUCGACUCCAGUCCCUCGAGGAACGACUCGAUGACCAUCAGCCCACCUGAGCGUGGGAGUGACGCGAAGAGCCAGGUCGAAAAGGUUGACAAUCCAGCAACCUUCGAGCUGUUCGGCAAGCCCGGACACUUCGACCGCGCCCUCGCGAAGGGUCCCAAAACCACAUCCUGGGUUUGGAACCUUCACGCCAACGCUCACGACUUCGACGCCCACACGAGUGACCUCCAGGAGGUUUCUCGGCGGAUCUUCUCCGCACACUUCGGCCACCUGGCCGUCAUCUUUAUCUGGCUGAGCGGCGCCUUCUUUCAUGGAGCCCGCUUCUCCAACUAUUCCGGUUGGCUCGCUGAUCCCACCCACGUGAAGCCCAGUGCUCAGGUGGUGUGGCCGAUCUUCGGCCAGGAAAUUCUCAAUGGUGAUAUGGGUGCCG
#=GR JCVI_SCAF_1096626106119/846-75 CODON    ..............................................................................................................................................................................................................................................................................................................AUG..............................................................................................................................................................................................................................................................................................................................................................................................................................................................................................................
#=GR JCVI_SCAF_1096626106119/846-75 SS_TT    ...............................................................................................................................................................................................................................................................................................................................................................................................................................................................................................................................................................................................................................................................................................................................................................................................................................
JCVI_SCAF_1096627278248/755-1526             CACCAUGGCGUGACAGAAAACAGUUUUUAUUAGUCUGGCCGCAAAAAUGACAACGUUUGCAUCACUUACCUUUGUGAGAUUCUGUUUUUUCGCUGAUAAUCACACCUCCGGAGACCCCAGUUCCAGACUGGCUCGGGGCGGGAUUGAACCUUUGUAACUCAACACCGGUAUAAGCCCUUCUUCAGAUCUAUGCUUCCGCCAGCGGUCCCCUCUUU.GGGGCCC.CA.GCUUCAGUGA.....AGACAAGGGGUUUCG.GC.CUUU.UG.AAC..GCACUGAUGCCCU..GACGCUG.CUUCAUUACGGAG.CUGUGUC..CGGGGCC..CCGGUGGAU..UUCG..AUCCG.CCGGAGGGGUGGCCCUCCACCUCGACUCCAGUCCCUCGAGGAACGACUCGAUGACCAUCAGCCCACCUGAGCGUGGGAGUGACGCGAAGAGCCAGGUCGAAAAGGUUGACAAUCCAGCAACCUUCGAGCUGUUCGGCAAGCCCGGACACUUCGACCGCGCUCUCGCGAAGGGUCCCAAAACCACAUCCUGGGUUUGGAACCUUCACGCCAACGCUCACGACUUCGACGCCCACACGAGUGACCUCCAGGAGGUUUCUCGGCGGAUCUUCUCCGCACACUUCGGCCAUCUGGCCGUCAUCUUUAUCUGGCUGAGCGGCGCCUUCUUCCAUGGCGCCCGCUUCUCCAACUAUUCCGGUUGGCUCGCCGAUCCCACCCACGUGAAGCCCAGUGCUCAGGUGGUGUGGCCGAUCUUUGGCCAGGAAAUUCUCAAUGGCGAUAUGGGUGCCG
#=GR JCVI_SCAF_1096627278248/755-1526 CODON  .............GUA........................................................................................................................................................................................................................................................................................................................................................AUG....................................................................................................................................................................................................................................................................................................................................................................................................................................................
#=GR JCVI_SCAF_1096627278248/755-1526 SS_TT  ...............................................................................................................................................................................................................................................................................................................................................................................................................................................................................................................................................................................................................................................................................................................................................................................................................................
JCVI_SCAF_1096627080268/6258-5487            GAAGGACGCACUAUUGGGAAUGAUUUGCAUUAAAUAGAUCGAUAUGUGUCGCCUGUUUGUGUUGCUCAGCGCGCCUAAUCGGGGUCUCCUCGCUGUUGCUCGAGCUGAUGCAGAUUCCAGGUCUGGACAGGCCCGCGACCGGAUUGAACCUUUGUAACUCCCUGUCGUGUGAUGACUGCUCCCCCUCCUAUGCUUCCCGCAGCGGUCCCCUCUUU.GGGGCCC.UA.GCUCCAGUGA.....G.AGUCAGGGUUCAUUGC.UCUGAACG.....CCACUGGCGCCCGGCCACGGUGAAGC.UU....GCUGAUCCGCGCCCGGGGCC..CCGGUAAUCC.CAU..GGAUUU.CCGGAGGGGUGUCCCACCACCUCGAU.CCCGUCCCUCGAGGAACGACUCGAUGACCAUCAGCCCACCAGAGCGUGGGAGCACCGCGAAGACUCAAGUCGAGAAGGUCGACAAUCCAGCGACCUUCGAAUUGUUCGGAAAGCCCGGACAUUUCGACCGAGCCCUCGCGAAAGGUCCCAAAACCACCACCUGGGUUUGGAACCUCCACGCCAACGCUCACGAUUUCGACAGCCACACGAGUGACCUUGAGGAGGUUUCUCGGAAGAUCUUUAGUGCUCACUUCGGCCAUCUGGCCGUGAUCUUCAUCUGGCUGAGUGGUGCCUUUUUCCAUGGCGCCCACUUCUCCAAUUUCUCCGGCUGGCUUGCCGAUCCCACCCAUGUGAAGCCAAGCGCUCAGGUGGUGUGGUCGGUUUUCGGCCAGGAAAUCCUCAACGGCGAUAUGGGUGCCG
#=GR JCVI_SCAF_1096627080268/6258-5487 CODON .......................................................................................................................................................................................................................................GUA...................................................................AU....G...........................................................................................................................................................................................................................................................................................................................................................................................................................................................................................................
#=GR JCVI_SCAF_1096627080268/6258-5487 SS_TT ...............................................................................................................................................................................................................................................................................................................................................................................................................................................................................................................................................................................................................................................................................................................................................................................................................................
NZ_AAOK01000002.1/133391-132619              CGGGACCAGGGAGAUUUGGUGUCGUCUGUGUUAUUUAGUGGGAUUUAUUUGCCCUUGCGUGAAUAAUUUUUAGUGUGAAUUGUACCUUUCUGUUGAUAGCGAGCUGCGUGAAGAUGUCAGGCCCAGACAGGCGCACAGCCGGAUUGAACCUUUGUAACUCAAUGGGGUCUUCUGUGCAUCUGCGCUCCUAUGCUUCCGCCAGCGGUCCCCUCUUU.GGGGCCC.AGCGCUCCAGUGG.....U.CGUCAGGGGUUUGCGCCCCUG.GCG.....CCAUUGGCGCCCGGACGUGGUGACGC.UCU...GCGGAGCUGCGUUCGUGGCC..CCGGUGAAC..AUUU..GUUCA.UCGGAGGGGUGGCCCACCACCUCGAU.CCCGUCCCUCGAGGAACGACUCGAUGACCAUCAGCCCACCAGAGCGUGGGAGCACCGCGAAGACUCAGGUCGAAAAGGUUGACAAUCCAGCAACCUUUGAGCUGUUCGGCAAGCCCGGACACUUCGACCGUGCUCUCGCGAAAGGUCCCAAAACCACCACCUGGGUUUGGAACCUCCACGCCAAUGCUCACGAUUUCGACAGCCACACGAGUGACCUUGAGGAGGUCUCUCGGAAGAUCUUCAGUGCUCACUUCGGCCAUCUGGCCGUCAUCUUCAUCUGGCUGAGCGGCGCUUUCUUCCAUGGAGCCCGCUUCUCCAACUUCUCCGGUUGGCUUGCCGACCCCACCCACGUGAAGCCCAGCGCUCAGGUGGUGUGGCCGGUGUUCGGCCAGGAGAUCCUCAACGGCGAUAUGGGUGCCG
#=GR NZ_AAOK01000002.1/133391-132619 CODON   .................................................................................................................................................................AUG..............................................................................................................................................................................................................................................AUG..........................................................................................................................................................................................................................................................................................................................................................................................................
#=GR NZ_AAOK01000002.1/133391-132619 SS_TT   ...............................................................................................................................................................................................................................................................................................................................................................................................................................................................................................................................................................................................................................................................................................................................................................................................................................
NC_009481.1/414550-415321                    CCGGAGUCAGGAGAUUCGGCGCAAUUUGCAUUACUUAGUGAGGCAUUUUUUCGUUUGCGUGGAUAAUUUCUUGGGCAAUUUAAAACUUUUUGUUGAUAGCGGGCGUCAUGAAAACGUCAGGCCCAGACAGGCGCGCGGCCGGAUUGAACCUUUGUAACUCCAUGGGGUCUUCUGUGCAUCUGCGCCCCUAUGCUUCCGCCAGCGGUCCCCUCUUU.GGGGCCC.AGCGCUCCAGUGG.....C.CGACAGGGGUUUCGCU.CCUG.UCG.....CCAUUGGCGCCCGGUCGUGGUGACGC.UUC...GCGGAGCUGCGUCCGGGGCC..CCGGUGAAC..AUCU..GUUUA.UCGGAGGGGUGGCCCACCACCUCGAU.CCCGUCCCUCGAGGAACGACUCGAUGACCAUCAGCCCACCAGAGCGUGGGAGCACCGCGAAGACUCAGGUUGAAAAGGUUGACAAUCCAGCAACCUUCGAGCUGUUCGGCAAGCCCGGACACUUCGACCGAGCUCUCGCGAAAGGUCCCAAAACCACCACUUGGGUUUGGAACCUCCACGCCAAUGCUCACGAUUUCGACAGCCACACGAGUGACCUUGAGGAGGUCUCUCGGAAGAUCUUCAGUGCUCACUUCGGCCAUCUGGCCGUGAUCUUCAUCUGGCUAAGCGGUGCCUUCUUCCAUGGAGCCCGCUUCUCCAAUUUCUCCGGUUGGCUUGCUGACCCCACCCACGUGAAGCCCAGCGCUCAGGUGGUGUGGCCAGUGUUCGGCCAGGAGAUCCUCAAUGGCGAUAUGGGUGCCG
#=GR NC_009481.1/414550-415321 CODON         .................................................................................................................................................................AUG..............................................................................................................................................................................................................................................AUG..........................................................................................................................................................................................................................................................................................................................................................................................................
#=GR NC_009481.1/414550-415321 SS_TT         ..................................................................................................................................................................................................................<<<<<.<<<<<<.............>>.....>.>>>>>>>>>..................................................................................................................................................................................................................................................................................................................................................................................................................................................................................................................................................................
NZ_AAUA01000004.1/189257-190031              AACCCUCGAUCGCAGUCGCCGAGUUUGUGUUAGCGAAGCCUUAAAAGUGGGCGUUUGAAUAUUAUUGAUUGGUCAAAAGUGCCUGCCUGGCGAUGUUAGUCAUCCUCAGGCAGACCCCCUGCCCCGACUGGCGCGCAGACGGAUUGAACCUUUGUAACUCCCUGGGUCUUUGGGUAGGGCUCCGCCUCUAUGCUUCCGCCAGCGGUCCCCUCUUU.GGGGCCCUAAAGCUCCAGUGG.U...GG.UAAGGGGUUUCG.GCUUC...UGAAA..ACCACUGGCGCCCGGAUGCGGCAAGGC.CAU...GCCGAGCUGCGACCGGGGCC..CCGAUGAAC..UCCG..GUUCG.UCGGAGGGGUGGCCCUCCACCUCGAU.CCCGUCCCUCGAGGAACGACUCGAUGACCAAAAGCCCACCAGAGCGUGGGAGCACUCGCAAGAGCAAAUUCGUCAAGGUCGACAACCCUGCGACCUUUGAGCUGUUCGGCAAGCCCGGACACUUCGACAGAGCUCUUGCGAAAGGUCCCAAAACCACCACCUGGGUUUGGAACCUCCACGCCAAUGCUCACGAUUUCGACUCACACACGAGUGACCUCCAAGAGGUUUCUCGCAGAAUUUUCAGUGCACACUUCGGCCACCUUGCCGUUGUGUUCAUUUGGCUGAGCGGCGCCUUCUUCCAUGGUGCCCGCUUCUCCAACUACUCCGGCUGGCUCGCCGACCCCACCCACGUGAAGCCAAGUGCUCAGGUGGUGUGGCCGGUGUUCGGUCAGGAGAUCCUCAACGGUGACAUGGGUGCCG
#=GR NZ_AAUA01000004.1/189257-190031 CODON   ............................................................................................AUG...................................................................................................................................................................................................................................................................................................................AUG..........................................................................................................................................................................................................................................................................................................................................................................................................
#=GR NZ_AAUA01000004.1/189257-190031 SS_TT   ...............................................................................................................................................................................................................................................................................................................................................................................................................................................................................................................................................................................................................................................................................................................................................................................................................................
NZ_AANP01000005.1/107861-107086              GGCAGCGCCGCCCAGCCGCCGCUGUUUGUGUUAGUCAGGGCGAAAAGAUUCCCGUCAGCACGUGCGGAAAGAGCGCAAAGUUUCACGGGUUCGUUGUUAAUCGCUUGCCGGCAGACCCCCUGUCACGACUGGUUCGCGGCGGGAUUGAACCUUUGUAACUCCUGGGUCGGGAGAUGGAUCUUCGCCUCUAUGCUUCCGCCAGCGGUCCCCUCUUU.GGGGCCC.AAUGCUCCAGUGA.....GAGUCAGGGGUUUCU.GU.UCCU.GGCAA...CCACUGGCGCCCGGGUGCGGUGACGC...UCU.GCUGAGCUGUGCCCGGGGCC..CCGGCGAGCC.AUUC.GGUUUG.UCGGAGGGGUGGCCCACCACCUCGAU.CCCGUCCCUCGAGGAACGACUCGAUGACCAUCAGCCCACCAGAGCGUGGGAGCACCGCGAAGAGCCAGGUCGAAAAGGUCAACAAUCCGGCGACCUUUGAACUGUUCGGCAAGCCCGGGCAUUUCGACCGAGCCCUCGCGAAAGGUCCCAAAACCACCACCUGGGUUUGGAACCUCCACGCCAACGCUCACGAUUUCGACAGCCACACGAGCGACCUUGAGGAGGUCUCUCGAAAGAUCUUCAGUGCUCAUUUCGGCCAUCUGGCCGUGAUCUUCAUCUGGCUGAGCGGCGCUUUCUUCCAUGGCGCCCGCUUCUCCAACUUCUCCGGCUGGCUCGCCGAUCCCACCCACGUGAAGCCCAGUGCUCAGGUGGUGUGGCCGGUGUUCGGCCAGGAAAUCCUCAAUGGCGACAUGGGUGCCG
#=GR NZ_AANP01000005.1/107861-107086 CODON   .............................................................................................................................................................................AUG..................................................................................................................................................................................................................................AUG..........................................................................................................................................................................................................................................................................................................................................................................................................
#=GR NZ_AANP01000005.1/107861-107086 SS_TT   ...............................................................................................................................................................................................................................................................................................................................................................................................................................................................................................................................................................................................................................................................................................................................................................................................................................
JCVI_SCAF_1101668607881/614-1                GGCAGCGCCGCCCACCCGCCGCUGUUUGUGUUAUUCAGGGCGAAAAGAUUCCCGUCGGCACGUGCGAAAAGAGCGCAAGGUUUCACGCUUUCGUUGUUAAUCACUUGCCGGCAGACCCCCUGUCACGACUGGUUCGCGGCGGGAUUGAACCUUUGUAACUCCUGAGUCGGGAGAUGGAUCUUCGCCUCUAUGCUUCCGCCAGCGGUCCCCUCUUU.GGGGCCC.AAUGCUCCAGUGA.....GAGUCAGGGAUUUCU.GU.UCCU.GGCAA...CCACUGGCGCCCGGGUGCGGUGAUGC...UCU.GCUGAGCUGUGCCCGGGGCC..CCGGCGAGCC.AUUC.GGUUUG.CCGGAGGGGUGGCCCACCACCUCGAU.CCCGUCCCUCGAGGAACGACUCGAUGACCAUCAGCCCACCAGAGCGUGGGAGCACCGCGAAGAGCCAGGUCGAAAAGGUCAACAAUCCGGCGACCUUUGAACUGUUCGGCAAGCCCGGGCAUUUCGACCGAGCCCUCGCGAAAGGUCCCAAAACCACCACCUGGGUUUGGAACCUCCACGCCAACGCUCACGAUUUCGACAGCCACACGAGCGACCUUGAGGAGGUCUCUCGGAAGAUCUUCAGUGCUCAUUCGGCCA..................................................................................................................................................................
#=GR JCVI_SCAF_1101668607881/614-1 CODON     ...............................................................................................................................................................................................................................................................................................................................................................................................................................................................................................................................................................................................................................................................................................................................................................................................................................
#=GR JCVI_SCAF_1101668607881/614-1 SS_TT     ...............................................................................................................................................................................................................................................................................................................................................................................................................................................................................................................................................................................................................................................................................................................................................................................................................................
JCVI_SCAF_1096627368091/508-1283             GGCAGCGCCGCCCACCCGCCGCUGUUUGUGUUAUUCAGGGCGAAAAGAUUCCCGUCGGCACGUGCGAAAAGAGCGCAAGGUUUCACGCUUUCGUUGUUAAUCACUUGCCGGCAGACCCCCUGUCACGACUGGUUCGCGGCGGGAUUGAACCUUUGUAACUCCUGAGUCGGGAGAUGGAUCUUCGCCUCUAUGCUUCCGCCAGCGGUCCCCUCUUU.GGGGCCC.AAUGCUCCAGUGA.....GAGUCAGGGAUUUCU.GU.UCCU.GGCAA...CCACUGGCGCCCGGGUGCGGUGACGC...UCU.GCUGAGCUGUGCCCGGGGCC..CCGGCGAGCC.AUUC.GGUUUG.CCGGAGGGGUGGCCCACCACCUCGAU.CCCGUCCCUCGAGGAACGACUCGAUGACCAUCAGCCCACCAGAGCGUGGGAGCACCGCGAAGAGCCAGGUCGAAAAGGUCAACAAUCCGGCGACCUUUGAACUGUUCGGCAAGCCCGGGCAUUUCGACCGAGCCCUCGCGAAAGGUCCCAAAACCACCACCUGGGUUUGGAACCUCCACGCCAACGCUCACGAUUUCGACAGCCACACGAGCGACCUUGAGGAGGUCUCUCGGAAGAUCUUCAGUGCUCAUUUCGGCCAUCUGGCCGUGAUCUUCAUUUGGCUGAGCGGCGCUUUCUUCCAUGGCGCCCGCUUCUCCAACUUCUCCGGCUGGCUCGCCGAUCCCACCCACGUGAAGCCCAGUGCUCAGGUGGUGUGGCCGGUGUUCGGCCAGGAAAUCCUCAAUGGCGACAUGGGUGCCG
#=GR JCVI_SCAF_1096627368091/508-1283 CODON  ...........................................................................................................................................................................................................................................................................................................................AUG.................................................................................................................................................................................................................................................................................................................................................................................................................................................................................................
#=GR JCVI_SCAF_1096627368091/508-1283 SS_TT  ...............................................................................................................................................................................................................................................................................................................................................................................................................................................................................................................................................................................................................................................................................................................................................................................................................................
JCVI_SCAF_1096626596788/762-1                UUCUGAUCAAUCGGGAGGCCUAUUUCUUUUUAAUCAGUCGCAGGAAUCGUCAGAUUGUUUAUUACUGAGGUUGUGGAAAAUCAUUCGUCCAAUUGUGCGCAAGUCGCAGGCAGACACCAGUCGGUGACUGGUGCGCAACAGGAUUGAACCUUUGUAACUCAGUGGGGGAGAACGUCAUGUCUCGCAUCUAUGCUUCCGCGAGAGGUCCCCUCUUU.GGGGCCC.CAAGCACCAGUUG.....GUGAAAG.GGCUUAG.GCCCGCUCUUC.....CAGCUGGCGCCCGGCGGUUCAG.GCGCUU...GCGU.CUGUGCCAUCGGGGCC..CCGACGGGC...UAC..GCCUG.UCGGAGGGGUGGCCCACCACCUCGAUCCCGUCCCCUCGAGGAACGACUCGAUGACCAUCAGCCCACCAGAGCGUGGGAGCAGCGCGAAGAAUCAGGUCGAAAAGGUUGACAACCCAGCAACCUUCGAACUGUUCGGCAAGCCCGGACAUUUCGACCGAUCCCUCGCCAAAGGUCCCAAAACCACUUCCUGGAUUUGGAACCUCCACGCCAACGCUCACGAUUUCGACGCUCACACGAGUGACCUGCAAGAGGUCUCUCGGCGGAUCUUCUCCGCGCACUUCGGCCACUUGGCCGUCAUCUUCAUCUGGCUAAGCGGUGCUUUCUUCCACGGCGCUCGCUUCUCCAACUAUUCCGGUUGGCUUGCUGAUCCCACCCACGUGAAGCCCAGUGCUCAGGUGGGUGGCCGAUCUCGGCCAGGAAAUACUCAAUGGUGAUAU..........
#=GR JCVI_SCAF_1096626596788/762-1 CODON     ...............................................................................................................................................................................................................................................................................................................................................................................................................................................................................................................................................................................................................................................................................................................................................................................................................................
#=GR JCVI_SCAF_1096626596788/762-1 SS_TT     ...............................................................................................................................................................................................................................................................................................................................................................................................................................................................................................................................................................................................................................................................................................................................................................................................................................
JCVI_SCAF_1096626471076/1-726                ...............................................CCCUUUAAUUGUAUUAGUCAGGGUUUGAAGAUUGUUUUCUUCCCGCUGAUUUCUAGCCUUCUUCAGACGCCAGUCGCUGACUGGCGCGCGAUGGGAUUGAACCUUUGUAACUCAUAGGCAUAGAAGGUCAUCGUGCGCGCCUAUGCUUCCGCAAGAGGUCCCCUUGUC.GGGGCCC.AA.GCACCAGUUC.....GUACAAGAGGUUUCG.GC.CUCC..G.AUC..GAGCUGGCGCCCGGCGGUUCCG.UCUCUAU..GAGG.C.GAGCUGUCAGGGCC..CC.GACAGGC.UCAG.GCCUAU.CGGAAGGGGUGUCCCAUCACCUCGAUCCCGUCCCCUCGAGGAACGACUCGAUGACCAUCAGCCCACCAGAGCGUGGGAGUAGCGCGAAGAAUCAGGUCGAAAAGGUCGACAAUCCAGCGACCUUCGAACUGUUCGGCAAGCCCGGACAUUUCGACCGAUCCCUCGCCAAAGGUCCCAAAACCACUUCAUGGAUUUGGAACCUCCACGCCAACGCUCACGACUUUGACGCUCACACGAGUGACCUUCAGGAGGUCUCUCGGCGGAUUUUCUCCGCACACUUCGGCCAUCUGGCCGUCAUCUUCAUCUGGCUGAGCGGUGCCUUCUUCCACGGCGCUCGCUUCUCUAACUAUUCCGGUUGGCUUGCCGAUCCCACCCACGUGAAGCCCAGUGCUCAGGUGGUGUGGCCGAUCUUCGGCCAGGAAAUUCUUAAUGGCGAUAUGGGUGCCG
#=GR JCVI_SCAF_1096626471076/1-726 CODON     ...............................................................................................................................................................................................................................................................................................................................................................................................................................................................................................................................................................................................................................................................................................................................................................................................................................
#=GR JCVI_SCAF_1096626471076/1-726 SS_TT     ........................................................................................................................................................................................................................................................................................................................................................................................................................................................................................................................................................................................................................................................................................<<<<<<<<.........>>>>>>>>>.............................................................................................................
#=GC SS_cons                                 ........................................................................................................................................................................................................:::[[[[[[[[[[,,.(((((((.,,,<<-<<<<<<<.<<..--<<<<<<<<<____.>>->>>>.>>>--.>>>>>>>>>->>,<<<-<<<<<<<.<<<<_____>>>>.>>>>>>>->>>)))))..))<<<<<<<<<____>>>>>>>.>>]]]]]]]--]]]-----<<<<<<_.________>>>>>>::::::.............................................<<<.<<<<..<<<<<...........>>>>>>>>>.>>>............................................................................................................................................................................................................................................................................................................................
#=GC SS_cons_1?                              .....................................................................................................................................................................................................................................................................................................................................................................<<<<<<<....>>>>>>>........................................................................................................................................................................................................................................................................................................................................................................................................................................
#=GC ACTUAL_MOTIF                            ..........................................................................................................................................................................................<..........................................................................................................................................................................................................................>.........................................................................................................................................................................................................................................................................................................................................................................................................
#=GC HYPHENATION                             ***********************************************************************************************************************************************************************************************............*.........*..*......*...*.........................*....*.........................**...............*....*...............*........*........*....*........*...........*....*.....*.........*.................**********************************************************************************************************************************************************************************************************************************************************************************************************************************************************************************************************
#=GC SUBFAM_LABEL_uncg1                      .............................................................................................................................................................................................................................................................xxxxx.............................................................................................................................................................................................................................................................................................................................................................................................................................................................................................................................................................
#=GC SUBFAM_LABEL_uncg2                      .............................................................................................................................................................................................................................................................................................................xxxxx.............................................................................................................................................................................................................................................................................................................................................................................................................................................................................................................
#=GC SUBFAM_LABEL_uncg3                      ....................................................................................................................................................................................................................................................................................................................................................xxxx.......................................................................................................................................................................................................................................................................................................................................................................................................................................................................
#=GC SUBFAM_uncg1_R2R_LABEL                  ------------------------------------------------------------------------------------------------------------------------------------------------------------------------------------------------------------------------------------------------------------.......--------------------------------------------------------------------------------.----.----------------------------------------------------------------------------------------------------------------------------------------------------------------------------------------------------------------------------------------------------------------------------------------------------------------------------------------------------------------------------------------------------------------------------------------------------------------------
#=GC SUBFAM_uncg2_R2R_LABEL                  ------------------------------------------------------------------------------------------------------------------------------------------------------------------------------------------------------------------------------------------------------------------------------------------------------------.......--------------------------------.----.----------------------------------------------------------------------------------------------------------------------------------------------------------------------------------------------------------------------------------------------------------------------------------------------------------------------------------------------------------------------------------------------------------------------------------------------------------------------
#=GC SUBFAM_uncg3_R2R_LABEL                  -------------------------------------------------------------------------------------------------------------------------------------------------------------------------------------------------------------------------------------------------------------------------------------------------------------------------------------------------..........--------------------------------------------------------------------------------------------------------------------------------------------------------------------------------------------------------------------------------------------------------------------------------------------------------------------------------------------------------------------------------------------------------------------------------------------------------------------
#=GC R2R_LABEL                               --------------------------------------------------------------------------------------------------------------------------------------------------------------------------------------------........................1.........2...............................................................................................................................................................nnnnnnnnnnnnnn......SSS----------------------------------------------------------------------------------------------------------------------------------------------------------------------------------------------------------------------------------------------------------------------------------------------------------------------------------------------------------------------------------------------------------
#=GC R2R_XLABEL_label                        ...........................................................................................................................................................................................................................................................................................................................................................................................................n.......s...........................................................................................................................................................................................................................................................................................................................................................................................................
#=GF R2R ignore_ss_except_for_pairs _1? outline
#=GF R2R multistem_junction_bulgey 1 J0 0 3 0 0 0 0 J1 -45 1 0 0 0 -90
#=GF R2R multistem_junction_bulgey 2 J0 0 3 0 0 0 0 J1 0 1.5 -1 0 0 -90
#=GF R2R shade_along_backbone S rgb:230,230,230
#=GF R2R outline_nuc n
#=GF R2R tick_label label:n NtcA site, overlapping SD
#=GF R2R tick_label label:s start
#=GF DUPLICATES NONE

#=GF SUBFAM_REGEX_PRED uncg1 uncg1 U[A-Z]CG[.]
#=GF SUBFAM_REGEX_PRED uncg2 uncg2 U[A-Z]CG[.]
#=GF SUBFAM_REGEX_PRED uncg3 uncg3 U[A-Z]CG
#=GF SUBFAM_uncg1_R2R no5
#=GF SUBFAM_uncg2_R2R no5
#=GF SUBFAM_uncg2_R2R set_dir pos0 0
#=GF SUBFAM_uncg3_R2R no5
#=GF SUBFAM_uncg3_R2R set_dir pos0 0
#=GF SORT_STATS 31 220 0
#=GC cons                                    nnnnnnnnnnnnnnnnnnnnnnnnnnnnnnnnRnnnRnnnnnnnnnnnnnnnnnnnnnnnnnnnnnnnnnnnnnnnRnnnnnnnnnnYnnnnnYnnYnnnnnnnnnnnnnnnRRnnnCnnnYnCnnRnYnGnnYRnnRnnGGRYURRAYCYUURYnAYYYnnnRnnnnnnnnnnYYnnYnYYCRnYYCUAUGCUUCYnYCAGCGGUCCCCUCUUU-GGGGCCC-nA-GCUYCAGUGn-----RnnnnnRGGGYUUYn-RCnYYYn-nnnn----nYRCUGRCGCCCGnnnRYnnYR-nnYYYYYnnRRnn-nnnYGYnnnCGGGGCC--CCGRYnRRC--YYYn--GYYYn-YCGGAGGGGUGGCCCnCCACCUCGAY-CCCGUCCCUCGAGGAACGACUCGAUGACCAUCAGCCCACCnGAGCGUGGGAGYRnCGCGAARAnYCARGUCGARAAGGUYGACAAYCCRGCRACCUUYGARYUGUUCGGCAAGCCCGGACAYUUCGACCGnRCYCUCGCRAARGGUCCCAAAACCACnnCYUGGRUUUGGAACCUYCACGCCAACGCUCACGAYUUCGACRnYCACACGAGYGACCUYnARGAGGUYUCUCGRnRRAUYUUCnnYGCnCAYUUCGGCCAYCURGCCGUnRUYUUYAUCUGGCURAGYGGYGCYUUYUnCCAYGGYGCYCRCUUCUCYAACUnYUCCGGYUGGCUYGCYGAYCCCnCnCAYGUnnnnCCnnRYGYnCARGYRGnnnnGYnnRUnUUYnGnCnRRARRUYYnnnAnGRnRRYRUGRRUGCYG
#=GC conss                                   3333333333333333333333333333333333333333333333322222222222222222222222222222322222222223222223223222222222222222222223222313113131211331121132132312323223313311111311111111113311311332131322232233213311311112111331301111111013011311111320000024211133323133203342333033230000232311221111344232123302233333443322023233224422211110011212122300332200321310121311111112311121111111130213221111111111113311111111111231111111111121111113331132221113113333321233133333313111331333313113313333313333133333333133333323113323233232223232323332333311233333333332323333333332233331221313332333123233333323322331332311313333321122313331133313312233333333333321313331233333333233323323333233133312333333333313313333113313313333333121313331313321322223322332323333333222233223323332323233333323222323323333333333333
#=GC col_entropy_0                           2222222222222222211221211111211112111222222111222221221111111111212122122212112112222221212221111222211111222111111210111111111010011111111110000100001000010001111111111111111111111101111000000000111000000000000010100000000010100000000110000011211111001001101011111111221100111000100000012211111101111111111111111110112100000000000001111110111100010110000000000000000000000000011000000000000000000000000000000000000000010000000000010110000000100010000010000010000000010010000010011000000010000000010010000000001010000010010000000010000011010001000000000010000000000000000010000001110000000010000011010000000010011110000001110010000000000010010000111110011101001011011111010011101110110110101001101100110100010010010010111000010110011110011110110011111111111111021111010111011111111121121111011101011
#=GC col_entropy_1                           ...............................................................................................................................................................................................................................................................................................................................................................................................................................................................................................................................................................................................................................................................................................................................................................................................................................
#=GC col_entropy_2                           0212221220222221297109166878186440947111210807100219129779789768270611911192680962221006060012494111198979020684219157873651822969495435536604994294941339907990787385677677656587781691141933363378142900500002000700020000000249400890000093733349084250830051296662568198107037280600141000920162556399960422340676467726270734500003300592721013703439729413951800000004500920000000026308440000000000005600000000000290000000010040000005649312250088286506520276055555505080540535505005502555505505055555505045585548092828488424418494848804898864438881898884848858888883397580330808873756327387588518833834763800895808804013888885075899984477697648826851051041530080681540610040628520170015048036180810090056418018618606858131010669816211940259772254279730630272013286801163869644984123593100304345703470920
#=GC col_entropy_3                           2433205731697456633691048599710855897838097592511445917532985985046576957332558750112513061262395304740196515563741455592583944929002948278051985985854338875887287937865391515510576984596033303353325000700005000540140000000926500690000043433355947427294003926944662775366434258100941000132104935867798779438376736293172832400003300271069383690335539343726600000005200960000000086301660000000000000600000000000940000000050010000000669209950072844094010966000047444494464474444424430444444404444444454424454413499323143161113161313361303395123339363331383353333339911484994838889171571901488488889890179844864838840179888862434872293905320780497438137188301141742341741131753381681113164167751481131197635184744717464858111776367548167441614482401645659171769921289519210162176633229215287191718771187
#=GC cov_SS_cons                             ...........................................................................................................................................................................................................0?0010002?...0000000....00.200112?.20....?????2222.....22.22??.???...02?211002.00.0?2.??2????.2222.....2222.????2??.2?000000..0022???2210....0122???.22?200010..0?0.....000000..........000000...................................................??2.??10..?????...........?????01??.2??............................................................................................................................................................................................................................................................................................................................
#=GC cov_SS_cons_1?                          .....................................................................................................................................................................................................................................................................................................................................................................0000000....0000000........................................................................................................................................................................................................................................................................................................................................................................................................................................
#=GF NUM_COV 19
#=GF WEIGHT_MAP  NZ_AANO01000001.1/318295-319084 1.93129 NC_005071.1/1864751-1863976 1.71101 NC_008820.1/2067134-2066359 1.71101 JCVI_SCAF_1101668672762/601-1372 1.34251 NC_008319.1/402196-402959 1.66413 JCVI_SCAF_1101667380532/806-36 0.955 JCVI_SCAF_1096627759113/88-858 0.955 NZ_AATZ01000002.1/703645-704416 1.31876 NC_007513.1/1900251-1899479 1.24589 JCVI_SCAF_1101668660072/1-767 0.3158 JCVI_SCAF_1101668664310/430-1 0.162429 JCVI_SCAF_1101668663170/599-1 0.162429 JCVI_SCAF_1096627369725/1562-791 0.26939 JCVI_SCAF_1096627967060/1-650 2.05424 JCVI_SCAF_1096627322457/1201-430 0.221846 NC_007516.1/339835-340606 0.423972 JCVI_SCAF_1096626105447/1-749 0.409143 JCVI_SCAF_1096627967065/443-1144 1.82996 JCVI_SCAF_1096628050846/1-640 0.725455 NC_005070.1/2011172-2010401 0.461801 JCVI_SCAF_1096626106119/846-75 0.491278 JCVI_SCAF_1096627278248/755-1526 0.461801 JCVI_SCAF_1096627080268/6258-5487 1.57502 NZ_AAOK01000002.1/133391-132619 1.06201 NC_009481.1/414550-415321 1.06201 NZ_AAUA01000004.1/189257-190031 1.63313 NZ_AANP01000005.1/107861-107086 0.72094 JCVI_SCAF_1101668607881/614-1 0.535692 JCVI_SCAF_1096627368091/508-1283 0.535692 JCVI_SCAF_1096626596788/762-1 1.61969 JCVI_SCAF_1096626471076/1-726 1.43164
#=GF USED_GSC TRUE
#=GF DID_FRAGMENTARY FALSE
//
