# Supplementary material for: Comparative genomics reveals 104 candidate structured RNAs from bacteria, archaea, and their metagenomes
Source: Genome Biol. 2010 Mar 15;11(3):R31. doi: 10.1186/gb-2010-11-3-r31 (PMC2864571; doi:10.1186/gb-2010-11-3-r31)
Supplement: Additional file 4 — Raw text alignment files, including annotation. Raw alignments of RNAs, including annotations (for example, predicted transcription terminators, flanking sequences) in "Stockholm" text format. The alignment format and appropriate viewing programs are discussed on Wikipedia [113]. The Stockholm files can be retrieved from the .tar.gz archive file by using programs such as WinZip (Windows), StuffIt Expander (Mac), or tar/gzip (UNIX). [file gb-2010-11-3-r31-S4.GZ › sto/SAM-I-IV-variant.sto]

# STOCKHOLM 1.0
#=GF ID SAM-I-IV-variant
#=GF DE SAM-I/IV variant riboswitch
#=GF AU Weinberg Z
#=GF TP Cis-reg; riboswitch;
#=GF WK http://en.wikipedia.org/wiki/SAM_riboswitch
#=GF DATABASES microbial 25 env 4 other 27

#=GF ORIGINAL_MOTIF 130	275	0	1	env	4	env-ocean-HOTS	jeremy	s40_52S100O5Min3	cmfinder		end
#=GS JCVI_SCAF_1096627453466/417-1 ANNOT This sequence might have an internal loop, although it was not found by a homology search of SAM-I or SAM-IV riboswitches (both of which contain internal loops in P2).
#=GF ravenna.pl -useRF
#=GF FancifyStockholm -longtable -wrapGeneContext 6in -recycleGeneColors
#=GF FancifyStockholmGeneContext -leftNothing -rightOperonOrCount 1

ABEF01044326.1/956-1458                          GUGACGUCAUCAAUCGAUAAAGUGGGAGUCGUAGGUGCCGGGCUAUCCGGCCCGGGUGAACCAGGGACAGGGGCUCCAGGCUUAGGGGCAGGCGCUCCGGGCCCAGGCA.CUCCAG...GCAC........GGGU............GUAC.CCG..CA.ACC.G.GGG......UGCC..........CGCAACCGGUG.UA..........CCC.G...............CAAC...................CGGG............GUGCCCGC.................AACUGGGGUGCCC..................................GCAA......CUGGGGCAUCAGCAGCACCUUUGGCAAAGCCACCGCCAAUACCACCCGCCAUACCACCACCCAUUCCACCACCCAUACCGCCAGCAAUGCCACCGGCCAACGCCACCGGCGAUGGCGCCAAGGAUGUUCACAUCACCGACCUGGAGGGCGAUGGGGGCCUCGACCCAGCGCACACCACCAGCCAUACCACCGCCCAUACCGCCAGCCAUGCCACCGCCCAUACCACCAGCCAUGCCACCACCCAUACCGCCGCCCACGCCACCGGCCAUGCCACCACCCAUACCGCCGCCCAC
#=GR ABEF01044326.1/956-1458 CODON               ...................................................................................................................................................................................................................................................................................................................................................................................................................................................AUG.................................................................................................................................................................................................................
#=GR ABEF01044326.1/956-1458 SS_TT               .......................................................................................................................................................................................................................................................................................................................................................................................................................................................................................................................................................................................................................................................................
JCVI_SCAF_1096627944084/768-1289                 AACGCUUGGAUGAGUGCGUCGAGGCGGCCCGUGGUGGGGAGGGAGGAAGCACUAUGACACGGAGGGGGUUGACAACCCCCCUGCGGGGGCCUUACCAUGCGGGCGUCAU.CAAGAAG.UGCCGUGCC....UCGUC.......GGCCCGGC.AUG.CCA.ACC.U.GAU......CCGAAG........UUCA..AGGUGGUU..........UCU.C............UGGCCUU........CCA........GAGA............GAUGCGCG.UCGG............AAGAA......................................CCGACGAACAAA...CCUUCGACUCAGAUCUCCGAUCUGAACUCUUUUUUCAGCAGAAAAGGACCUCCUCAUGGGAAUUUUUGCGCCCAUUUCGUCUUCUGCGGCCAUGGUCGGCGGUAACGCCGGCUAUCUCGUCGCCCUGAUCGGCACGGGCAUCAUCUGCUACGAGGCGGCAUACCUCCUCGCGGAGAUCUGCCGCCAGAAGAUCGUGUCGUCCGCCGCAGCCUGAUCCCUUUUCAUCUCUCCAAGGAGUCUUUCCAUGUCUUCACAGGCACUCACGCUCUAUCCGUACCUUCUCCGCGACACC
#=GR JCVI_SCAF_1096627944084/768-1289 CODON      ................................................................................................................................................................................................................................................................................................................................................................................................................................................................................................................................................................................................AUG....................................................................
#=GR JCVI_SCAF_1096627944084/768-1289 SS_TT      .......................................................................................................................................................................................................................................................................................................................................................................................................................................................................................................................................................................................................................................................................
JCVI_SCAF_1096627022509/9650-9135                GUAAAUGCCCUAUUUUAUAUGGGUAAACCAUGUAGAGAUGCCCAUUUUAAGUAGCAUUUCGAUGGUCCCAUAUGCUUCAACCAACUUGACGUUAAAAUCGUAGAGGUAU.GAGGAU..UGCCUCACU....AACCCCAA....GGUGAGGC..UG.CCA.ACC.G.AGC......ACAU..........GCCA..CGGUGGCC..G...AA..UCU.U................AAU...................GAGAUU........C.CAUACGUU.GG..............AUUAA........................................CCAGAAAAAGGAG.CCCUGUGCUUAAAGAUCGGUACUUAUUUACUUCUGAGAGUGUGACAGAAGGCCACCCGGACAAAAUCGCUGAUCAAAUUUCCGAUGCAGUAUUAGAUGCGGCGCUUGAACAAGAUCCCAUGUCUCGCGUGGCGUGUGAAACGCUCAUCACCACCGGACUCGUCGUUGUCGCAGGCGAAAUAACAACAAAAGCUUAUAUCCCGAUCAAUGAAUUAGUUCGUAAAGUUAUCAACGAUAUUGGUUACAACGAUAGCCGUAAAGGAUUCGAUGCAAAUACCUGCGGCAUCAUGGU
#=GR JCVI_SCAF_1096627022509/9650-9135 CODON     ................................................................................................................................................AUG................................................................................................................................................................................................................................................................................GUA.................................................................................................................................................................................................................................
#=GR JCVI_SCAF_1096627022509/9650-9135 SS_TT     ...............................................................................................................................................<<<<<<<<..<<.<<......................................>>>>>>>..>...>>..>>................................................................................................................................................................................................................................................................................................................................................................................................................................................
JCVI_SCAF_1096627517752/99-608                   GAUAAAUGCCCUAUUUAAUAGGUUAAGUCGCGUAGAGAUGCCCAUUUUAAGUAGCAUUUAGAGGGUUCCAUAUGCUUCAACCAACUUGACGUUAAAAUCAUAGAGGUAU.GAGGAUU.GCCUCGCUA....ACCCGA......AGGUGAGG.CUG.CCA.ACC.G.AGC......ACGU..........GCCA..CGGUGGCC..G.A.AU..CUU.A..................A...................UGAGAU.......UC.CAUAUGUU.GG..............AUUAA........................................CCAAAA.AAA.GGAGCCCUAUGCUUAAAGAUCGGUACUUAUUUACUUCUGAGAGUGUGACAGAAGGCCACCCAGACAAAAUUGCGGAUCAAAUUUCCGAUGCAGUAUUAGAUGCGGCGCUUGAACAAGAUCCCAUGUCUCGCGUGGCGUGUGAAACGCUCAUCACCACCGGACUCGUCGUUGUCGCAGGCGAAAUAACAACAAAAGCUUAUAUUCCGAUCAAUGAACUAGUUCGUGAAGUUAUCAACGAUAUUGGUUACAACGAUAGCCGUAAAGGAUUCGAUGCAAAUACCUGCGGGAUUAUGG
#=GR JCVI_SCAF_1096627517752/99-608 CODON        .................................................................................................................................................AUG...............................................................................................................................................................................................................................................................................GUA.................................................................................................................................................................................................................................
#=GR JCVI_SCAF_1096627517752/99-608 SS_TT        ................................................................................................................................................<<<<<<<.<<<.<<......................................>>>>>>>..>.>.>>..>.................................................................................................................................................................................................................................................................................................................................................................................................................................................
JCVI_SCAF_1096627382769/5970-6483                AUAAAUGCCCUAUUUUAUAUGGGUAAACCAUGUAGAGAUGCCCAUUUUAAGUAGCAUUUCGAUGGUCCCAUAUGCUUCAACCAACUUGACGCUAAAAUCAUAAAGGUAU.GAGGAUU.GCCUCACUA....ACCCCA......AGGUGAGG.CUG.CCA.ACC.G.AGC......ACGU..........GCCA..CGGUGGCC..G.A.AU..CUU.A..................A...................UGAGAU.......UC.CAUAUGUU.GG..............AUUAA........................................CCAAAA.AAGGAGCC...CUAUGCUUAAAGAUCGGUACUUAUUUACUUCUGAGAGUGUGACAGAGGGCCACCCGGACAAAAUCGCUGAUCAAAUUUCCGAUGCAGUAUUAGAUGCGGCGCUUGAACAAGAUCCCAUGUCUCGCGUGGCGUGUGAAACGCUUAUCACCACCGGACUCGUCGUUGUCGCAGGUGAAAUAACAACAAAAGCUUAUAUCCCGAUCAAUGAAUUAGUUCGUAAAGUUAUCAACGAUAUUGGUUACAACGAUAGCCGUAAAGGAUUCGAUGCAAAUACCUGCGGCAUCUUG
#=GR JCVI_SCAF_1096627382769/5970-6483 CODON     .................................................................................................................................................................................................................................................................................AUG..............................................................................................GUA..................................................................................................................................................................................................................................................................................
#=GR JCVI_SCAF_1096627382769/5970-6483 SS_TT     ................................................................................................................................................<<<<<<<.<<<.<<......................................>>>>>>>..>.>.>>..>.................................................................................................................................................................................................................................................................................................................................................................................................................................................
NC_008009.1/5414808-5414289                      GAUGGCACGGAUGUUCCACGUUUGCACCUUACACAACGCUGCCAAUCGACGCAACCAGAGCCACAUCACUUGACCUUGUGACGUCGUCGCGGCAUACUAUUUCCAGCAU.CAGGAGU.GUCCUGGC.....CGCUUUAA.....GCCAGGU.CCG.GCA.ACC.G.AGC......UUUGGAGAC.....GCUA..CGGUGCCAC.G.A......................GUCGCAA........GAC.....................UC.AAUGUGCG.GAC.............GAAA........................................GUCCGAAAGGAUGUCUCCCGACAGUCGCCACCCUCGAUGCUAUUUUGGGGUGGUUUUUCUGUCUGUACUCCUGAUGCAUGCCGCCAGUUUAAGGAGACAUGCAUCAUGUCAACGCACGCCGUUCCCGCAAGAGCAACCAAUCCAUCCGUCGAAGCCCCCGUCACUUUCACCUUCACUUCGGAAUCGGUCUCGGAAGGUCAUCCCGAUAAAGUCUGCGACUACAUCGCCGACUCCAUCCUCGACGCCCACAUCGCGCAGGAUCCCAAAGCCCGCGUCGCCUGCGAAGUCCUCUGCAAGGGCGACAAU
#=GR NC_008009.1/5414808-5414289 CODON           ................GUA...........................................................................................................................................................................................................................................................................................................................................................................................................................................AUG......................................................................................................................................................................................................
#=GR NC_008009.1/5414808-5414289 SS_TT           ................................................................................................................................................................................................................................................................................................................................................................................<<<<<<<<<<.......>>>>>>>>>.............................................................................................................................................................................................................................................................
JCVI_SCAF_1096627472915/70-607                   UGUUUGCCAGAGCCGUGCGGUCGCCGGACCGCAUGAAUACAGGGCUGGAGCUAUGACGUAUUAGGCGUUUGAGCCCCGUGCCCUUUUGGUGUAUUAGUAUUACCAGCAU.CAAGAA..CGUCCUGC.....CGUAAAAU.....GCAGGGC..UG.CCA.ACC.G.AGG......AGGAGAA.......CCCA..CGGUGGCUU.G.G.....UGC.G.........GG.AGAGCGA.....GUCUCUCC......CGUG.........CC.AAUGCGCU.GGUCGAUC........G......................................GAUCGACCGGAAA.GCAAAUCUCCCUUGGUGCGUUUUGAAGGAAACGCACAAAUGAGCAAAACAACAUCCGCCGCCCUCGCGGCGUUGCCCGAAGGCUGCGUGCUCUCCCUGCGCACGCACACCGCCAACNNNNNNNNNNNNNNNNNNNNNNNNNNNNNNNNNNNNNNNNNNNNNNNNNNNGCAGUUUUCUUAUCACCGGCGCCUCGGCGAUCGGCUCGUGCUUUGUGCCGGGCUGGUUGCUCCGCCGUGCGGCGGACUACGCCAAGACGGACGGCGGCAUCUACAUCGAAGCUCCCGAGUCGGCACGCAA
#=GR JCVI_SCAF_1096627472915/70-607 CODON        .......................................................................................................................................................................................................................................................................................................................................................................................................................................................................................................................................................................................................................................................................
#=GR JCVI_SCAF_1096627472915/70-607 SS_TT        .......................................................................................................................................................................................................................................................................................................................................................................................................................................................................................................................................................................................................................................................................
JCVI_SCAF_1096628350211/1367-832                 UUCUUCGAGCUCUCCUGAUGGGGUCUUAGGGAUGGUCAUCCUUCUGCGGCAAACCACCCACUCGAGGUCUUGAUUUGCGAUUUUUAUGAGGUAAAAUGCCCUUUGGCAU.CCAGAGU.CCCACGC.....GACCU....CUUGAAGCGUGG.GCG.GCA.ACC.G.GGUC.....AAGCGC.......GAUCA..CGGUGCCGA.G...GUCAGCC.C...............UUCU...................GGGG..........U.GAUGCGGC..ACGCAAGGC......CAU..................................GCCUUGUGCAGCAA.CAUCAGCGCUCGUUGACGGUCAACGGCACCCUUCAAGGCUGAUGCCCCUCUUGAUGUCAUGGAGAUUUCACCAUGACACGUACAAACACACCCACACCUCUCCAGCCCAGCGAUGAAGUUGAGGCGGAGGCUAUGCGGCGGGCCAUCCAACUUGCCGAGGGGCUCUACCCCCACCAAGUGGAAGGUCUUGCAUUCUUGCUUGGUCGGCGUCGUGCCAUCCUGGCGGACGACAUGGGGCUAGGAAAAACCCGUCAAAGUANNNNNNNNNNNNNNNNNNNNNNNNNNNNNNNNNNNNNNN
#=GR JCVI_SCAF_1096628350211/1367-832 CODON      .....................................................................................................................................................................................................................................................................................................................................................................................................................................AUG...............................................................................................................................................................................................................................
#=GR JCVI_SCAF_1096628350211/1367-832 SS_TT      .......................................................................................................................................................................................................................................................................................................................................................................................................................................................................................................................................................................................................................................................................
NZ_ABCK01000024.1/45117-45616                    AAAUGCCAAUAGUAAAGUUGUCUAUGAUUAUAAUUUCAUGGAUAAUCUAACUAAUUAAAUACUAAGCCAUCUUUUGUCCUAGGUCUAAUGUGAUAGUCAAAAGGUACAU.CAAGAC...GAUC........GAGA............GAUC..GA.GCA.ACC.G.GGG......UCAGU.........CCCA..CGGUGCUAA.G...CG..A...................AGU.......................UCG........CAGAUGUGCA.GA..............UUUAA........................................UCUGAA.AAAA...UACUGGAGAUCAUUAUGAUUUUACACAUUCCCCAUAGUUCGACUUUUAUACCCGAAGAAUACCUAAGUGAGUUCUUGCUGAGUUCGCAAGACUUGCAGCAAGAAUUACUAAGCAUGACGGAUCAUUUCACAGAUGAUUUAUUUGAUUGGAAGUGGGAUAGGGCAGUCUUUCCCGUGAGUCGCCUCUUGGUAGAUGUCGAGCGUUUCGAAGAUGAUGCGGAGGAAGAGAUGGCCGAGCGGGGCAUGGGCGUACUUUACGAAAAAGGUUCACAGCUUCAAUCACUGCGUCGCC
#=GR NZ_ABCK01000024.1/45117-45616 CODON         ...............................................................................................................................................................................................................................................................................................................................................................................AUG.....................................................................................................................................................................................................................................................................................
#=GR NZ_ABCK01000024.1/45117-45616 SS_TT         ........................................................................................................................................................................................................................................................................................................................................................................................................................................<<<<<<<<<...............>>>>>>>>>..............................................................................................................................................................................................
ABEF01007799.1/1041-1402                         AUCGAAUUCCUCGCUCAUGGCCCGACGCUACGCACUCGGCCAGUCCGGAGCAAACCUGAACUUGAAGGUCGACAAAACUGCUCCUGACCUGCCAUACUCCCACCAGCAU.CAGGAGC.GACCC........AUUA............GGGU.CCG.GCA.ACC.U.AGC...A..ACGGAGA....UA.GCUA..AGGUGCCUU.G.A.GA..GUG.A...............ACAA...................UCAUUC.......UC.GAUGUGCG.GGUUC...........CAGUU.....................................GAGCCCGAAACAGAAA.CUCCGACGGAUUGAAAAGCCGCCUGAUGAUUAGGCGGCUUUUUGUAUGUCCGGACCUGAUGCGUGUACCGAAAGGAAAACGCAUCAUGAAAAAGCAAAACGAACUAACCAAGUUCUAUCACCGGCGGGAAAUCAACCUCCUCG....................................................................................................................................................
#=GR ABEF01007799.1/1041-1402 CODON              .......................................................................................................................................................................................................................................................................................................................................................................................................................................................................................................................................................................................................................................................................
#=GR ABEF01007799.1/1041-1402 SS_TT              .....................................................................................................................................................................................................................................................................................................................................................................................<<<<<<<.......>>>>>>>.............................................................................................................................................................................................................................................................
soil_XZS33110_y1/500-1038                        CGCGUUUCCGCGCUUCAGGCCUGGCCUCGCCGGCCCCACCGAUUCCGCGGACAUGACACAACCCCCCCUUGGCAGCCGGGGGCGGACCGGGGAUACUCGCCCCCGACAU.CCGGAGA.GACCCGUCG....CUUG........CGGCGGGU.CCG.GCA.ACC.U.GGG......GGAGCAU.......CCCG..AGGUGCCA..U.CU....UCG.C...CGAGG........CGU..............GCUCGGCGG.......UAGA.GAUGUGGC.GGAGGGCC........UCGC...................................GGCCCUGCGCAA...CGAAGUGCUCCGCGAAGCCCCCGGGCCUCGCGCUCCGGCGGUCGCCCACCUGCGCCUCAGGCGCACAGGACGAGAGAGACCGCUGUGAACCGCAACACCUUCAGACCCGGAACCCCGGGCGCCUGGCAAUCCGAGGACGCCCCACCCGAACAACACCUGUGGCGCAACGGAAACGUGUGGUGGGUGGCUUCACCUUCCACUUCGGGGAGCGCAGUUACCGGUGCGGGCUCCUUGGGGAACCGGAGUCGGGGAGCGCGCUUCGCCGGACGGUUGUCGGCCGUAGCUCCAGCCCGGUG
#=GR soil_XZS33110_y1/500-1038 CODON             ....................................................................................................................................AUG................................................................................................................................................................................................................................................................................................................................................................................................................................................................................................................................
#=GR soil_XZS33110_y1/500-1038 SS_TT             .......................................................................................................................................................................................................................................................................................................................................................................................................................................................................................................................................................................................................................................................................
NZ_AAEW02000015.1/42426-42955                    AUUAUCGCUUAUUGUGAAAAAUGUCGCUGGAACAGUCGGUUCCAGCGACAUUUUUUUUGAAAAUAAUCUUGACAAAAAUACUCAGGUGUUUAUCCUUGAAACCAUGCAU.UAAGAGA.GGCGUGGCGGC..AUGA......GCCAA.GCGC.CCG.GCA.ACC.U.G........ACAAC...........CA..AGGUGCCA..G.C....AUGU.U...UUGUG.AA.CA.CGG..........UGUU.UGCAAAACA.........GC.GAUGCGCC.CC..............GUAA.........................................GGGGAA.AGUUGACCUACCGUACACGUUGUACUUUCGUCAUCUCUCGCGUCGCCUCUCUCGCAACAUUUUUACCAGGCUUUUUCGGCCGUAUCAAAGAGAGGAUUCACCAUGAGCACACACAUUGAGACCCAGGUUCUCCACGCGGGCUAUCAGCCUGAUCCAACCACCGGCAGUCGCGCGGUUCCCGUGUACCGCACCAGUUCCUAUCAGUUUCGUGAUACCGAACAUGCGGCCAAUCUGUUUGCCCUCAAAGAGCUGGGCAACAUUUAUACGCGUCUGAUGAACCCGACCACUGAUGUGCUGG
#=GR NZ_AAEW02000015.1/42426-42955 CODON         ...................................................................................................................................................................................................................................................................................................................................................................................................................................................................AUG.................................................................................................................................................................................................
#=GR NZ_AAEW02000015.1/42426-42955 SS_TT         .....................<<<<<<<<<<<<.....>>>>>>>>>>>>.....................................................................................................................................................................................................................................................................................................................................................................................................................................................................................................................................................................................................................
JCVI_SCAF_1096627669635/1092-1566                ACGAACGCAGCGAGGGGCGGAGGAGUUUUCGGGCCUCCUUUUAGUUGAAUAAUUGCACCAAAUUCUUCUUGCAGCGGCCGAUAGAUAUUCGAUACCAUGCGAUGAGCAU.CAAGAG..CGU..CGUCGGGAUGG.....UCCCGAC...AC..CA.CCA.ACC.G.G........UCCUC...........CAUCCGGUGGUU..........CCC.A................UCU...................UGGG............GAUGCGGC.CC..............UUA..........................................GGGCAAA.......GGAGGCCAUCCAUGGCCAAAAUAGAUCAGUUAGAGCGCGAAGAGUUUCGCCAUUUCGCGGGCCUGUACCCCCAUCAGGUGGAAGGGGUUGCCUUCCUCAUUCGCAAAGGGCGGGCAAUCCUUGGGGACGACAUGGGCUUGGGUAAGACCCGUCAGGCCAUCGUCGCAAUGAACGAGGCUAUUCCGGAGGGCGUAGUCCUUAUCGUCUGUCCCGCCAGCCUGAAGCUAAACUGGCGGCGGGAAAUCCGCAUGGUGGACCCAGAUGCCGAUAUCGAGGUGA............
#=GR JCVI_SCAF_1096627669635/1092-1566 CODON     .......................................................................................................................................................................................................................................................................................................................................................................................................................................................................................................................................................................................................................................................................
#=GR JCVI_SCAF_1096627669635/1092-1566 SS_TT     .......................................................................................................................................................................................................................................................................................................................................................................................................................................................................................................................................................................................................................................................................
JCVI_SCAF_1096627669171/540-23                   CCGUGAUUAAUUUCAACUGUGAGGCGGCCCGGCCUUCACCAUACCUGCCAUAUUUUUAUAUGGCACCCAGUUGAAAAUUAUAUCAUUGGGUGUACACUAGAUUUUGUAU.GUAGAG..UGCCUCU......CGAU..........AGAGGC..CA.CCAGACC.G.AGCAA.CU.CCAAAC....AGUAGCCA..CGGUGGUUA.......................GA.AUCGCAA........GAUUC......................CAUACGUA.GG..............AGACAA.......................................CCUAAAAAA..UGGAGGUGCCCAAUGAUGGCACAGCGUUAUCAACUUGAUUCGGUCGUUCGAAUCCAAAUCAGCGGCGCCGCAGGCGUGGGCCUAGGGUGGUGUUAUGGCUACGAAUAUUCACGUUCGGGCCCCGGGCAUAAAAUAAAAAUUGCUCCCUACGGGGACGACCUGACGGAUGAGUUCGGUGAAGAGCUCAGCAUCGCGUACGAGAAAGGACCUUAUCUGUGGAGACGGGUCCUUAAAUUAGUCAGUGAAAGCGACCAUUGGACGCGAGGGAUUGACGAAGAUUAUCUGGAGGAAUCC
#=GR JCVI_SCAF_1096627669171/540-23 CODON        .............GUA.......................................................................................................................................................................................................................................................................................................................................................................................................................................................................................................................................................................................................................................................
#=GR JCVI_SCAF_1096627669171/540-23 SS_TT        .............................................................................................................................................................................................................................................................................................................................................................................................................................................................................................................................................................................<<<<<<<<<<<....>>>>>>>>>>.................................................................
JCVI_SCAF_1096627022492/1442-926                 UGAACGUUGAAACGUUGAUAUGUGAAAACGCAAGUGAGACAUCAAAUCGUGCAUCUAGUUUUCUACCCUCUUGACAAAAUAUGAAUUAAGGAUAUUCUUAAUCCUGUAU.GUAGAG..UGCCUCU......CGAU..........AGGGGC..CA.CCAAACC.G.AGCAA.CU.CCACA.....AGUAGCCA..CGGUGGUUA.......................GA.AUCGCAA........GAUUC......................CAUAUGUA.GG..............AGACAA.......................................CCUAAAAAA..UGGAGGUGCCCGAUGGCACAGCGUUAUCAACUCGAUUCGGUCGUUCGAGUCGAAAUCAGUGGGGCAGCAGGCGUAGGCCUGGGGUGGUGUUAUGGCUACGAAUACUCCCGGUCGGGCCCCAGGCAUAAAAUAAAAAUGGCUCCCUACGGGGACGACAUGACAGAUGAGUUCGGUGACGAUCUCCUCACUGAAUACAAGCAAGGCCCCUAUCAAUGGCGACGUGUGCUCAAAUUAGUGAGUGAAAGCGACCAUUGGACGCGAGGGGUCGACAAUGAUUACCUUGAGGAAUCCGAG
#=GR JCVI_SCAF_1096627022492/1442-926 CODON      .......................................................................................................................................................................................................................................................................................................................................................................................................................................................................................................................................................................................................................................................................
#=GR JCVI_SCAF_1096627022492/1442-926 SS_TT      .......................................................................................................................................................................................................................................................................................................................................................................................................................................................................................................................................................................................................................................................................
JCVI_SCAF_1096627017618/787-1303                 AAGUGUUCUAUUAUCAACACUAAGUCCCCUUAUAUGGCAUGUUUUGAAAUUUAAAUCUUGAUCUACCCUCUCGACAAAAUACGAAUGAUGGAUAUUCUUAAUCCUGUAU.GUAGAG..UGCCUCU......CGAU..........AGGGGC..CA.CCAGACC.G.AGCAA.CU.CCACA.....AGUAGCCA..CGGUGGUU.......................AGA.AUCGCAA........GAUUC......................CAUACGUA.GG..............AGACAA.......................................CCUAAAAAA..UGGAGGUGCCCCAUGGCGCGGCGUUAUCAAAAAAGUAAUCCGCAAACUCAAGAAACGUCGGAGGAGAACUCUUCGGAUUGGGAUGUGUUCGAAGGGUGGAGGACGGAUAAUGUCUCGAUAAACGAAUUAAGGAUCCGCAGCAUGAGACACUGGGAUGCAUCCGCUCAAUUCUACGAAGGGGACAGGUACGCCAAAGGCAUUCAGAAGAGCUAUCAGCAAGCUGCCAAUUGGUACCGCCGCGCAGCCGAUCAGGGGCAUAGAGAGGCCCAAACCAGUUUAGGGAACCUGUACGCC
#=GR JCVI_SCAF_1096627017618/787-1303 CODON      .................................................................................................................................................................................................................................................................................AUG...................................................................................................................................................................................................................................................................................................................................................................................
#=GR JCVI_SCAF_1096627017618/787-1303 SS_TT      .......................................................................................................................................................................................................................................................................................................................................................................................................................................................................................................................................................................................................................................................................
JCVI_SCAF_1096627453466/417-1                    GGGCGACCGGCUGGAAACCCGCGUUUCUUAUGACACUCUGCAACCCACGGCGGACUUGCUUUCCCCUGCCCCGCCGCCCAUAGUGUCGUCAGUUCAUUAUCAGACGCAU.UACGAG..CAGGACGGGC...GAAA.......GCCGAACCU.GCA.CCA.ACC.G.AGCCC....CCAA........GGGCCG..CGGUGGUUA.U.C.........G.........GA.GCCGAAA........GGCGC......C............GA.GAUGAGAG.CC..............GAAA.........................................GGCUAA.AAACACAGUCCCUCGUGGAUUGAUCGUGAUGCGCGCCUCUUUCACCGCCGCCCACCAUGAUCAACACCAACGAUACCACCGCCCGCCCACCCGCACCCAAACUGUCCAUCCGCGUCAGCGAGGACAACCGCCGCCAUCACCUCUGGAACAAUAACGGGACUUGGUGGCUACACUACACCGAGCACCUCCCGGACUUCACCAAGCG.............................................................................................
#=GR JCVI_SCAF_1096627453466/417-1 CODON         .......................................................................................................................................................................................................................................................................................................................................................................................................................................................................................................................................................................................................................................................................
#=GR JCVI_SCAF_1096627453466/417-1 SS_TT         .......................................................................................................................................................................................................................................................................................................................................................................................................................................................................................................................................................................................................................................................................
JCVI_SCAF_1096627674920/405-1                    CUCAAAGCAACGGGUACGUAAGACUCAGAGAGCGCCGUCGAAAAAUUCCCAGGAAAUCCGCGUGAGAUACUUGUUUUUCUACUACGAAACCGGAUAGUCCUACAUGCAU.CAAGAC..GG.C.........AAUA.............GUC.C.A.GCA.ACC.G.AGCCC....ACCC........GGGUCA..CGGUGCUA..............................AAAA...................................GAUGUGGU.CUCUC.GG........AGACAAAAAUAC...........................UCGGUGAGACAA.AAAUCUGAAUCUUGGUGCUCCAAGCAACGAAGGAGCAACCCGAAUGCCAUACCUCACCACCACCCUGAGCAUAGUUCUGUGCCUGGCCGCGUUCACCCGUCUGAGACGCCGUCGGCGCGCCCGCUCCGCCAGGGAGUUCGAGCUGUCCGUCCGCACCGGUGUCGAGUACGCGUACAUGAGUGAGGAGCUUCAGGAGUUCACUCGG.............................................................................................
#=GR JCVI_SCAF_1096627674920/405-1 CODON         .......................................................................................................................................................................................................................................................................................................................................................................................................................................................................................................................................................................................................................................................................
#=GR JCVI_SCAF_1096627674920/405-1 SS_TT         .......................................................................................................................................................................................................................................................................................................................................................................................................................................................................................................................................................................................................................................................................
JCVI_SCAF_1101667310288/98-602                   CGUCCUCAAACAAAAAUACACGCAACCCUUAACUUUGCCCUUUUUUUGCCAUAUCUUAUUCACGUUGCAUGAACAGCAUCGCCCAAAAAGCGACGCGUUUUUCAAUCAU.CCCGAGC.GAUUCGGUC....CCACAA......GCCCGAAU.CCA.CCA.ACC.U.GUCC.....AAGGC........GGAUA..AGGUGGUUC.............................UCAU...................................GAUGAGCC.C...............GUUCU.........................................GGGAA.GCCGUCCACGCACGGCAUCGCCUUCCGAACAGCGCAUACGACAUGAGGCGGAGAUGGUUGGCUAAUCCCCAAACCACUCAGCUACAAUGAACGCACAAGCCCAAACACAAGCCCAAGCCCCAGCGCAAACCCAGCCGAACCCCGGCAUCCUCGCCACCCUCGGCAUCUUCGGCUUCCAAGCGCUCGAACCCCUCGUCCUCGCCUCCCUCGUCACCGGCGACCCCCUUCUGCUCAUCGGACGCUCCGGAACAGGCAAAACCUACCUCCUCAACAGCCUCUCCGAAGCCCUCCGUCUCAC
#=GR JCVI_SCAF_1101667310288/98-602 CODON        ...................................................................................................................................................................................................................................................................................................................................................................................................................................................AUG.................................................................................................................................................................................................................
#=GR JCVI_SCAF_1101667310288/98-602 SS_TT        .......................................................................................................................................................................................................................................................................................................................................................................................................................................................................................................................................................................................................................................................................
NZ_AAMP01000002.1/208503-208009                  UUAAGCGCAUUAUAAUUUUACCAUAUUUUCGGUUUUAAAUUCAUUUAAAAAUUACUUUAAAAGCAUAUGAUUUCUAUGAGUUAUCAUGUACUUUUGAAGCCUUAAUUAU.CAAGAA...UCUC........AAAGA...........GAGA..UA.GCA.ACC.U.GCA......AUAACG........AGCA..AGGUGCUAA.............................AAUA...................................GAUAAGCC.AA..............AUUCAA.......................................UUGGAAAAAA....UGUUAAUUCAUACCCAUUUGCGCUUCCUAACAUCUUUUGUGAUUCUGUAAUAAAACAUAUUAUGACAGAAAUACCUUUAGUAUCCCCAAAAUCAAGUUUUAAAGCUUUACUCCCACUUUUUGUAUUUGUAUUUACCUUUUUAGGCGUAGGUAUUUAUCAGGGAGAUUUUUAUGCACUUCCUUCUCCCAUCGCAGUAAUUGUUGGUAUCAUAACCGCAUUUAUACUUUUUAAAGACACAAUAAAUGCUAAAAUAAAUACUUUACUUAAAGGCUGCGGAGAUGACAAAAUCCU
#=GR NZ_AAMP01000002.1/208503-208009 CODON       ..................................................................................................................................................................................................................................................................................................................................................................................................GUA............................AUG...................................................................................................................................................................................................................................
#=GR NZ_AAMP01000002.1/208503-208009 SS_TT       .......................................................................................................................................................................................................................................................................................................................................................................................................................................................................................................................................................................................................................................................................
wf3_Contig7109/1498-1004                         UUAAUCAGGUUUUCAACAUAAUUUAUCACUUAUAUUUUUACAAAUUUUAACGUAUUUUAAUAUUUUGGUAUGGCUUUAUGCUAUACAUUUGCCGACUUAAAUAAAUUAU.CAAGAA...UCUC........AAUAAAAG........GAGA..UA.GCA.ACC.U.GCA......AUAACA........AGCA..AGGUGCUA..............................AAUA...................................GAUAAGCC.AA..............GUAA.........................................UUGGAACAAA....UGUUAAAUCAUAUGUCUUUUAUUUGCUGCUAUUUCCUUUUAAAAAUGAAAAGGAAACAUGGCAAAGUCAAAAACAAUUACUCCAAAAUUUUCAGCAUUAAUACCAUUAUUCGUAUUUGUAUUUACGUUUUUAGGUGUUGGAAUUUAUCAAAACGAUUUUUACGCAUUACCAGCUCCAAUUGCUGUUAUAGUAGGUAUAAUUGUGGCAUUUUUAAUGUUUAAACAAUCCAUAACCUCUAAAAUAAAUACGCUGCUUAAAGGUUGUGGUGAUGAUAAAAUAUUAACCAUGUGC
#=GR wf3_Contig7109/1498-1004 CODON              .............................................................................................................................................................................................................................................................................................................................................................................................................................AUG.......................................................................................................................................................................................................................................
#=GR wf3_Contig7109/1498-1004 SS_TT              .......................................................................................................................................................................................................................................................................................................................................................................................................................................................................................................................................................................................................................................................................
JCVI_SCAF_1096627112481/1214-680                 UCGAUCAUUUUGGUGGUCAAAUGACUCUGCGGGCUUCAUUUGAAGAUCAUUUGUAUGACAAAACAGGAUCUUGCUUCCUUCGAUUGUUCUGUUAACUUAAUCCAAGCAU.CAGGAGU.GGCCUUGC.....GAAA.........GCGGGGU.CCG.GCA.ACC.U.GGUU.....UGGAGA.......AGCCA..AGGUGCCUU.G.GAUG..CUG.U.........GA.CAGAAUU........CUGUU......ACGGUG......ACC.GAUGUGCG.AAUGU...........UU........................................ACAUUCGAA.CAGAAUUUCUCUCGGGAGGUAUCACCUUCUUGAUCCUGAUGCGGUAACUGAACAUCACAGAAACUGCAUCAUGACUUAUCUAGAUCUAGAGAACAUAUCGGGGCGCUGUCCUUCUUCGAACGGCUGCUUUAGGUUGGCCGUAAAGCCGGAGUCCGAAAAUCCUAAUCAUCACCUCUGGAAUAACCGAGGGACGUGGUGGGCGCAUUUCACGGUUCAUCGCGAUGACUACACGGCCGAACGAGUCCGUGUUUCCCUGCGGACGAGAGACGUGGAAGAAGCGCGCCAACGUCGGGACGAA
#=GR JCVI_SCAF_1096627112481/1214-680 CODON      .......................................................................................................................................................................................................................................................................................................................................................................................................................................................................................................................................................................................................................................................................
#=GR JCVI_SCAF_1096627112481/1214-680 SS_TT      .......................................................................................................................................................................................................................................................................................................................................................................................................................................................................................................................................................................................................................................................................
JCVI_SCAF_1101667169972/413-1                    GCUGGGUCGCGCGCAACCGCCACCGUUUCCGCGGCCUGCCGCCCACCGACUGAGGCGCGCCGCACGCCGCUACCAUGACGGGCGCGCCGCACCCGCGGCGCGACGACAU.CAAGAGC.GACCC........UCAC............GGGU.CCG.GCA.ACC.G.GG.......AUCG...........CCACUCGGUGCCAU.C.C.....CGC.C...............UCGC...................GGCG.........GG.GAUGUGGU.CCCGC...........ACUC......................................GCGGGACAA.GGAGGUGACAUGGCGCGGACGGACUACCCGGCGACCGGAGCGUGGCACGAGGGCGACGCGCACGGCUCGCGGCGUUUCGUGCGACUCGAGCGACCCGUGGCGCUCGACUCGGCGCGCACCCUGCCCGGCGUGACGAUCGCCUACGAGACCUGGGGUGCGCCGAACGCGGAACGCACCAAUGCCGUGCUGCUGUGCCAUGCCUGGACGGGCGA......................................................................................
#=GR JCVI_SCAF_1101667169972/413-1 CODON         .......................................................................................................................................................................................................................................................................................................................................................................................................................................................................................................................................................................................................................................................................
#=GR JCVI_SCAF_1101667169972/413-1 SS_TT         .......................................................................................................................................................................................................................................................................................................................................................................................................................................................................................................................................................................................................................................................................
JCVI_SCAF_1096627015080/642-1152                 CCGGCGCGUACGCGUGGGUGGCGCGCAACCGGCACCGAUUCCGUGGGGUGCCGCCGAGCGACUGACUCGGUAGCCUGACCCGCGCGCCGCAUCCGCGGCGCGACGACAU.CACGAGC.GACCC........UCAC............GGGU.CCG.GCA.ACC.G.GG.......AUCG...........CCACUCGGUGCCAU.C.U.CG..CC..................GCGA.....................GGCG.......GG.GAUGUGGU.CCCGC...........GACG......................................GCGGGACAA.GGAGGUGACAUGGCGCGGACGGACUAUCCGGCGACGGGAGCGUGGCGCGAGGGGACGCCGCACGGAUCCCGACGGUUCCUGCGGCUGGAGCGGCCGGUCGCGCUCGACUCGGCGCGCACGCUGCACGGCGUCACCGUCGCCUACGAGACGUGGGGCGCGCCCAACGCCGACCGCUCCAACGCGGUCCUGCUCUGCCACGCGUGGACGGGCGACAGCCACGCCGCGGGCCGCGCAGAGGACGGCCACCCGACGCCGGGCUGGUGGGAGGGGAUGAUCGGCCCGGGUCGUGCGAUCGACA
#=GR JCVI_SCAF_1096627015080/642-1152 CODON      ..........................................................................................AUG..........................................................................................................................................................................................................................................................................................................................................................................................................................................................................................................................................................................
#=GR JCVI_SCAF_1096627015080/642-1152 SS_TT      .......................................................................................................................................................................................................................................................................................................................................................................................................................................................................................................................................................................................................................................................................
JCVI_SCAF_1096627016816/201-710                  GCGCGACCUGCGCGGCUCGCGGUCAGCCCCAACCCCGCCCGGGUGGAGCACGAACGCUAUCGACCGUCGGUAGCCUUACCCACGCGCCGCACCCGCGGCGCGACGACAU.CAGGAGC.GACCC........UCAC............GGGU.CCG.GCA.ACC.G.GG.......AUCG...........CCACUCGGUGCCU..U.C.CG..CC..................UCAC.....................GGCG.......GA.GAUGUGGU.CCCGC...........GAGC......................................GCGGGACAA.GGAGGUGACAUGGCGCGGACCGACUACCCGGCGACCGGAGCGUGGCACGAGGGCGCGCCGCACGGCUCGCGACGGUUCCUGCGGCUGGAGCGUCCCGUGGCGCUCGACUCCUCGCGCACGCUGCAGGGAGUGACGAUCGCGUACGAGACGUGGGGCACGCCCAACGCGGAGCGCUCCAACGCCGUGCUCCUGUGCCACGCGUGGACGGGCGACAGCCACGCCGCGGGUCCCGCGGAGGAGGGCCACCCGACGCCGGGAUGGUGGGAGGGGAUGAUCGGUCCCGGCCGCGCGAUCGACA
#=GR JCVI_SCAF_1096627016816/201-710 CODON       ...........................................................................................................AU.G........................................................................................................................................................................................................................................................................................................................................................................................................................................................................................................................................................
#=GR JCVI_SCAF_1096627016816/201-710 SS_TT       .......................................................................................................................................................................................................................................................................................................................................................................................................................................................................................................................................................................................................................................................................
JCVI_SCAF_1096627415864/9-543                    CACACUGCGGGUCACCACGCCACCACACCGCACCCUGCGCCCACCCCACAUUCAUGACACUCAUCACCCUCCCCGCCCCGCGGACCCCGCGCUACAAUCACCCCAGCAU.CAGGA...ACGACCGCUCG..CACCAAA...CGAGCGGUCG...G.CCA.ACC.U.GGC......CCGGAAG.......GCCA..AGGUGGUUU.C.C.....UC............GG.ACGGUGUU.......CGUCC........GG.........GG.GAUGCGCG.C..GGGGC........AGGA...................................GCCCUG.GCGAA..CGAAGCUUCCGGCGCCGAGUGCUCGGCGCGACUGAACAAGGAGAACACGAUGGCCGUAACGAGACUGGGGAAGGGCGAGUGGCCGAGCAGGAUCGGGCCGGACCACCCAGCCAGGAGACGCGGGGCGAUCGUGUACUCCGUGAAGCUGCCGAAGCCCUCGGACAAGAACUCGCCGCCCACGAACGCGCCAGGGAAGGACGAGUAGCGCCGACCGCGCUCGACGAUCUGCUUCGUGCACGGCACGUGCCGGCACCCAGGUCGAGGAUGGGUGCCGGUGGGGGGCACGCACUGGUGACG
#=GR JCVI_SCAF_1096627415864/9-543 CODON         .......................................................................................................................................................................................................................................................................................................................................................................................................................................................................................................................................................................................................................................................................
#=GR JCVI_SCAF_1096627415864/9-543 SS_TT         .......................................................................................................................................................................................................................................................................................................................................................................................................................................................................................................................................................................................................................................................................
JCVI_SCAF_1101667194498/409-1                    UCCAGCGUGUGCGAUUGAUCAAACGAGCGCGGCCGACGACGACCGCCGCGACCGUUGAUGACGACUCCCGUGCAUUCACCGUUGAAUACUGCUAGCGUUUGAAUUGCAU.UUAGAGC.GGUC.GGAGUCG.UAG......UG.CUCUUGGC.CCG.GCA.ACC.U.GGG......UUCGCC........CCCA..AGGUGCUU..........GCA.C...............ACGAU..................GUGC............GAUGCGGU.CGG.............AUAC........................................CCGGCAA..ACCGGCGCCGAUUCGCUCAGAUGCACAGUGUUGUGUUGCUGAACGCGAGGAGGUGAAGGAAAUGUCUGAAGAUCUGCCGGUAACAGGUGCCUGGGAGCCGGGAGACCCUGUUGGUCGUCGUCAAUUCUUUACCUUUGCUGACGAUCGGCCAUUCGCUCUUGACUCGGGGUCAGUACUGCAGUCGGUCACGCUCGCCUACGAAA..............................................................................................
#=GR JCVI_SCAF_1101667194498/409-1 CODON         .......................................................................................................................................................................................................................................................................................................................................................................................................................................................................................................................................................................................................................................................................
#=GR JCVI_SCAF_1101667194498/409-1 SS_TT         .......................................................................................................................................................................................................................................................................................................................................................................................................................................................................................................................................................................................................................................................................
soil_XZS67444_y1/349-1                           UGAAACGUGCUGACAACCCGCUGGCGUUCCUGGAGUUUUGCCCUUGAUCGGACAGGGUAUGCCCGUCAGCCAGCGGCACGCCGCGUGCAUUGCUCCUUCCCGAAGACAU.CCCGAGU.GGCCUCGUC....UGGU........GACGAGGC.GCA.GCA.ACC.U.GCC......AACGACC.......GGCA..AGGUGCUUG.U.......GCG.C...............AGCG...................GCGC..........A.GAUGUGGC.CACGCAA.........GG......................................UUGCGAGGCAA..CGAACAGUCGCCCCGUCCAUUCGAGGGUGUCCCGAGUCAGGACACGAUGAUUAACACGUCGAGAGCACGACCGACAGGAUCCAAUAUGUCCCGGCAGACCANNGCUUAGCUCUUCUUUUCCCCCCCCUCCCCCCCCC................................................................................................................................................................
#=GR soil_XZS67444_y1/349-1 CODON                .......................................................................................................................................................................................................................................................................................................................................................................................................................................................................................................................................................................................................................................................................
#=GR soil_XZS67444_y1/349-1 SS_TT                .......................................................................................................................................................................................................................................................................................................................................................................................................................................................................................................................................................................................................................................................................
NC_008095.1/1123641-1123123                      CGGGCAUUCCCGCCAAACCCUGACGUGAAUGGAAGAUGCCGUGACGGAAGUGAAAACCACACGAGGCAUUGACAGACACCCGGGUCCACGCUUAUUUCGUGCGCAGCAU.CAAGAGC.GGCCGCCGC....CUCGC.......GCGGUGGC.CCG.ACA.ACC.U.GGAG.....UCGGAC.......CUCCA..AGGUGUCC..............................AAAC...................................GAUGCGGU.UCGAGGAGC.......AGGG..................................GCUCCCCGAGCAA.UCCAAGCGUCCGAAGCCGGAGGGCUCCCUCCCGCUUCGGUGAGAGAGGACCUCCGUGGUUCCAUCCACCUGCUCCGCACCCGCACCGUUGACCGCCGCGACCGUGUUGCCCGUGCUUCGCCGCGCGCGCGUCACGCGUCGAAUGCGCUGGCCCGGCGGCACGCGCUAGUCCGCCAGGGCUCCAACUCCAACCCAUUCACUCUUCCCUCCGUGGGCGCUCGCGCGCCGCGUCUGGCCGGCGUGUGUCCGGCACAGGGCGCCGCGUCUGCCCUUCCCUUUCGAAUCAGGGCCCGCCGGCC
#=GR NC_008095.1/1123641-1123123 CODON           ............................................................................GUA............................................................................................................................................................................................................................................................................................................................................................................................................................................GUA.........................................................................................................................................
#=GR NC_008095.1/1123641-1123123 SS_TT           .......................................................................................................................................................................................................................................................................................................................................................................................................................................................................................................................................................................................................................................................................
JCVI_SCAF_1096627148500/817-328                  UGUUUACAGAUGAGGAGUGGCUCGCAAUCGAAGCGGAUUCGGUUGUGAAAGACACUUGACUUUGUCAUAAUAUUUUAUUACCAUUAAAUGCAUUAAGCAAAUCUUGCAU.CCCGA....ACCC........UUUAGU..........GGGU...G.CCA.ACC.G.AGC......AGAGAA........GCCA..CGGUGGCA..............................AAAC...................................GAUGCGGG.CAU.............U...........................................AUGCCAA.AACAUAUUCCGAGACAUCUUUCUCUUUGAGAUCCUUCUCACUUCCGAGAAUCUCUCUUUGCGAGAUCCUUCUCUGAAUCUGUCGAACCGCAAUUCUGCCUGUUCGUUUCGUGAUGCAGUUAACCUCAAAAUAACUGCCAUUAUGAAACCACAUACAUACGUCACGCAACAAGUCACGCAAACCACAACCGAUACGCAAACUGUGCGGGUGCAACCGCAGGCACAGUCGUCGUUGCAACCGCAGGCACAGUCGUCGUUGCAACCGCAGGCGCAGUCGUCGUUGCAACCGCAGGCGCAGU
#=GR JCVI_SCAF_1096627148500/817-328 CODON       ....................................................................................................................................................................................................................................................................................................................................................................................................................................................................................................................AUG................................................................................................................................................
#=GR JCVI_SCAF_1096627148500/817-328 SS_TT       .......................................................................................................................................................................................................................................................................................................................................................................................................................................................................................................................................................................................................................................................................
JCVI_SCAF_1096627960261/1517-1028                UGUUUACAGAUGAGGAGUGGCUCGCAAUCGAAGCGGAUUCGGUUGUGAAAGACACUUGACUUUGUCAUAAUAUUUUAUUACCAUUAAAUGCAUUAAGCAAAUCUUGCAU.CCCGA....ACCC........UUUAGU..........GGGU...G.CCA.ACC.G.AGC......AGAGAA........GCCA..CGGUGGCA..............................AAAC...................................GAUGCGGG.CAU.............U...........................................AUGCCAA.AACAUAUUCCGAGACAUCUUUCUCUUUGAGAUCCUUCUCACUUCCGAGAAUCUCACUUUGCGAGAUCCUUCUCUGAAUCUGUCGAACCGCAAUUCUGCCUGUUCGUUUCGUGAUGCAGUUAACCUCAAAAUAACUGCCAUUAUGAAACCACAUACACACAUCACGCAACAAGUCACGCAAACCACAACCGAUACGCAAACUGUGCAGUCGCAGGCACAGUCGUCGUUGCAACCGCAGGCACAGUCGUCGUUGCAACCGCAGGCGCAGUCGUCGUCGCCUACACACGCGCAACCCACGC
#=GR JCVI_SCAF_1096627960261/1517-1028 CODON     ....................................................................................................................................................................................................................................................................................................................................................................................................................................................................................................................AUG................................................................................................................................................
#=GR JCVI_SCAF_1096627960261/1517-1028 SS_TT     .......................................................................................................................................................................................................................................................................................................................................................................................................................................................................................................................................................................................................................................................................
JCVI_SCAF_1096627133175/179-668                  UGUUUACAGAUGAGGAGUGGCUCGCAAUCGAAGCGGAUUCGGUUGUGAAAGACACUUGACUUUGUCAUAAUAUUUUAUUACCAUUAAAUGCAUUAAGCAAAUCUUGCAU.CCCGA....ACCC........UUUAGU..........GGGU...G.CCA.ACC.G.AGC......AGAGAA........GCCA..CGGUGGCA..............................AAAC...................................GAUGCGGG.CAU.............U...........................................AUGCCAA.AACAUAUUCCGAGACAUCUUUCUCUUUGAGAUCCUUCUCACUUCCGAGAAUCUCUCUUUGCGAGAUCCUUCUCUGAAUCUGUCGAACCGCAAUUCUGCCUGUUCGUUUCGUGAUGCAGUUAACCUCAAAAUAACUGCCAUUAUGAAACCACAUACAUACGUCACGCAACAAGUCACGCAAACCACAACCGAUACGCAAACUGUGGGGGUGCAGUCGCAGGCACAGUCGUCGUUGCAACCGCAGGCGCAGUCGUCGUCGCCUACACACGCGCAACCCACGCCGUCACUGCAGCAGGCAA
#=GR JCVI_SCAF_1096627133175/179-668 CODON       ....................................................................................................................................................................................................................................................................................................................................................................................................................................................................................................................AUG................................................................................................................................................
#=GR JCVI_SCAF_1096627133175/179-668 SS_TT       .......................................................................................................................................................................................................................................................................................................................................................................................................................................................................................................................................................................................................................................................................
JCVI_SCAF_1101667507259/1-506                    ...UUGUAGCGCUACCAGUAAAUCUUAGUCUAAAAAAGAAGUAGUCGCAGUAGUAAAUUUCUGGUCUUUACUUUUAUAGAUUUAGAAUUUUACUAUUCUAUACAUGCAU.CAAGAUA.GGUCUUU........UU.U........AAAGAC.CUG.CCA.ACC.G.AGC......UUCAAA........GCCA..CGAUGGUA........AGUUC.C................AAC....AAAA...........GGAA............GAUGUGUC.C...............GUAAA.........................................GGAAA.AAACGAUCAACCGCCUGAGAUGGCGGUUUUUUCGUUUAUAGAGCUUCCACAAAAUCUUUGUAGAUUAUAUCAGGAUAUGUGUUAAGUAAAAUGGUCAAUUUAGUAAUCAGAAUAAGUGGAAAGUAUUCCACAGAAAAGCAUGCUAGUUCACUGACUAACUUUAUUAAAGAAGAACUAUCAAAUAUCAAUAAAAAAGAUAAUCUGCAAAUUGAAACUGUGAUCGAUGAGAGUUUUAAUUUUAAUAUUUUACUAAAUGAUACCGAAAUCUUCUCAAAAAGAAAUUUCUGGAAUAAAUAUC
#=GR JCVI_SCAF_1101667507259/1-506 CODON         .......................................................................................................................................................................................................................................................................................................................................................................................................................................................................................................................................................................................................................................................................
#=GR JCVI_SCAF_1101667507259/1-506 SS_TT         .................................................................................................................................................................................................................................................................................................................................................................<<<<<<<<<<<......>>>>>>>>>............................................................................................................................................................................................................................................................................
JCVI_SCAF_1096627090946/887-1387                 GAUUGAGAACUGAGUUAUUCAAUAGUUUAUUUGAUCAUAAAAAUUCCAAUUUCUACUUAUCAAAAUGUAAUUUUAUAACAGUUUUUGCGUUAGCAAAAUAGAAUAUCAU.UAAGAGU.UCCGUGA......AAG...........UCACGG.AUG.CCA.ACC.G.AUCC.....UUCGCA.......GGGCA..CGGUGGAA...............................AAAAAA................................GAUGAGAG.G...............CUCGCA........................................CCUAAAAACAAAUAGCGAAUCCCGUUUAUAUUUCUCUUGAUGAUGAAUUGUUUAACCUUUUAAAACAUUUUAUUUUGAACAAACUAAUAUUACAUAUACCACACGCUUCAAAAUACAUACCUGAUUUGAACCUUUACAUUGCCGACCAAAAAACAUUAAAACACGAGGUGCUUAAAUUAACGGAUUGGCAUACCGAUGAUUUGUUCUUAUUUGAAGAUGCCCUCACUGUAAAAGCAAACUUUUCUAGGGUCUUUUGUGAUGUUGAACGAUUCUCUGAAGACUCACAAGAGGUGAUGGCGAAAUU
#=GR JCVI_SCAF_1096627090946/887-1387 CODON      ..................................................................................................................................................................................................................................................................................................................................................................AUG..................................................................................................................................................................................................................................................................................................
#=GR JCVI_SCAF_1096627090946/887-1387 SS_TT      .......................................................................................................................................................................................................................................................................................................................................................................................................................................................................................................................................................................................................................................................................
JCVI_SCAF_1101668135845/1131-1600                CGUCGCGGCAGAAGGCAAGGGUAGCUAUGGGGAUAUCAAAUUGUGUUGAUUACAACAGUCAGAAAUCCCGAAUUCGUGUUACAGGGUGGGUAUACAAUUAAUCCAACAU.CAAGAGU.GACUC........AGCAAU..........GAGU.ACA.GCA.ACC.G.AGCC.....AGCCA........GGCCG..CGGUGCUU..........CCC.................GCCA....................GGG............GAUGUGAU.G.........CAC...GAAA..............................GUG.........UAUAAAAA..CUUCUGGCCCUCUUGAUGGAUUGAACAUUCAUCAACAUCGAGGAGAGCUAGUGAAACAGAUAUACACGCCAGAUUUGUACGUUCGGCUUCGGCAUGGGGGGACAAUUGAUCUCUCGGUUUGUCGCGAAGACAAGAUUGAAAUCCUUCGGGCAGUUACAAGAUCGCUCAAUAUUGAUCCCCAAUUGAAGAACCAGUUGCUUCAACUAUGUGACUUGGCAUCCACAAACUCAGUGCUCUGAGUGCAAACCCGAAAACUCAAACGAGACGAUC........................
#=GR JCVI_SCAF_1101668135845/1131-1600 CODON     .......................................................................................................................................................................................................................................................................................................................................................................................................................................................................................................................................................................................................................................................................
#=GR JCVI_SCAF_1101668135845/1131-1600 SS_TT     .......................................................................................................................................................................................................................................................................................................................................................................................................................................................................................<<<<<<<<<<<..............>>>>>>>>>>.............................................................................................................................................
JCVI_SCAF_1096627156733/134-627                  UUUAAUCAAAUAAACUAUGCUUUUGCAAAAAGGCAAAAAUUAGCCUUCUUGUUUUUAUGUUAUUGCCUAUUGACAUUUAAGGCGCGCUAUGUUUUUUUCAACACAACAU.GAAGAGU.AACU.........GAAUUA...........GGU.UCA.CCA.ACC.U.GCA......AA............UGUA..AGGUGGUU..........UCC.U.................CA...................AGGG............CAUGUGAC.C...............GUAA..........................................GGUAA.UAUACAUGCCUCCUUCUUAGGAGGUUUUUUAAUGUCUAAAUUUUUCUAACACAUUUGACAAAACUUCAACGUAGAUAUGCUCUCGAAUACCAAUUCGAGUUCGGCUCUGCUUGGCUUGAGAUGUUGGUUUAACCUGCAUCAACCUCAGACCUGAAGAGGGACUGCGCUUUGAUACUUUUGGCAUGUUGUCAAAAGUUAUGCGGACGAGGAAUUGAUGACUACUAGGCAGGGUUAAAUGCCUAGCCAGAGGACAAAAUAACCAGUCCAAAAUUUUUCAAAGCAUUUUAAUUAAAUGCUC
#=GR JCVI_SCAF_1096627156733/134-627 CODON       .......................................................................................................................................................................................................................................................................................................................................................................................................................................................................................................................................................................................................................................................................
#=GR JCVI_SCAF_1096627156733/134-627 SS_TT       .....................................................................................................................................................................................................................................................................................................................................................................<<<<<<....>>>>>>..................................................................................................................................................................................................................................................................................
ABEF01017161.1/1042-526                          CUGCCACUCAAAACCGUCCAAUUGACCUCGAUCUGAACCAAUGUGAAUCGGCGUGACCCGUUUUCUCGCUUGACUCGGCAGGCCUGCUGGCAUAAAAGUGCCAGUGCGU.UACGAGU.GGUGUGA......CAG...........UCACAC.CCG.GCA.ACC.U.GGC......UCGGUC........GCCA..AGGUGCCUG.C.U.GA..CCC.G...............GAAA...................CGGGUU.......GG.GACGCGGC.UUC.............UGAAA.......................................GGAGCAA...CGAAUGACCGGUUUUUGCUUUAACGGGAUCCUCAAAAACACCACGAGCCAUAACUCUGUGGGUGGAUUCCGCGCGGUGAGGCCCGGGGGCUGGCGACCGCUUUCGGAAAGGAACCCCGAGGUGAACGUGGAAUCGAUUUAGCUGCUGCCGGCGCGGAUCGCCGGCUGGAAAUGAAGACGACCCGGUAACAGGAAACACACAACAACAGCAUCACGAGAGGUGUGAGGGAACAGGCCCUUUGACCACCCGGCAACCUGGCUGGAAUCCGCAACGCGGAGACCUCUGCCAAGGUGCCA
#=GR ABEF01017161.1/1042-526 CODON               .......................................................................................................................................................................................................................................................................................................................................................................................................................................................................................................................................................................................................................................................................
#=GR ABEF01017161.1/1042-526 SS_TT               .......................................................................................................................................................................................................................................................................................................................................................................................................................................................................................................................................................................................................................................................................
soil_Contig37056/848-327                         GUCGUUUUGUCUUGCCGUCGUGACCGUCGCCGGCACGGCCUGGCCCUGCGGUAAGGGGUAUCGGACAGGCGUGUUGGCUGUUGCCUCAGUACAGUUCCGGGACGCGCAU.CACGAGC.GGCUGCCGG....GGUUUC......CCGNCGGU.CCG.GCA.ACC.U.GGG.....UCGGAAGC.......CCCA..AGGUGCCAG.C.C.CA..CC..................CGAC.....................GGUG.......GG.GAUGUGUU.CGG.............CUCGG.......................................CCGGCAA...CGAAGCUUCCGUCGCCCGCGCUGCGCACAACCGAGGUUCGACGAGCGACGGGGGAGGUGAGCGUGGACAACGACGACACGGCGGCGGAUCCUGGCGCGCCCAGCACGACCGACCCGCCUCGCACGACCGACCCGCCUCGCACGACCGACCCGCCUCGCACGACCGACCCGCCUCGCACGACCGACCCGCCUCGCACGACCGACCCGCCUCGCACGACCGACCCGCCCAGUGGCCCCGACGCGCCGAGCAGCCCCAACCGGCCCGGCUGGCCCGAGCCUGCGGCCCGUCGAGCGCCG
#=GR soil_Contig37056/848-327 CODON              .............................................................................................................................................................................................................................................................................................................................................................................................................................AUG.......................................................................................................................................................................................................................................
#=GR soil_Contig37056/848-327 SS_TT              .......................................................................................................................................................................................................................................................................................................................................................................................................................................................................................................................................................................................................................................................................
JCVI_SCAF_1096627458374/1011-485                 AAAUGGCGCGUNNNNNNNNNNNNNNNNNNNNNNNNNNNNNNNNNNNNNNNNNNNNNNNNNNNUUUGCCGUCGCUCUGACCAAAGAAGUCGCUAACCUAACGAUGUUCAU.CAGGAGA.GGUCUGA......GCAA..........UCAGAC.CCG.GCA.ACC.U.GGG......CGGAAGC.......CCCA..AGGUGCCUC.C.C.AA..UCG.A...............GCCU...................UCGGGUCUGAAAGGG.GAUGUGGU.CAG.............CAAUAA......................................CUGGCAA...CGAAACUUCCUGGAUGAGCGUUAGUACUAGUUAUCGACGCGAACGAAGGGGCUUAUCAUGGCAUCACGGACACCAUUGCCGGUGACUGGCGCAUGGCGUGUUGGCGACCCCGUUGGGCAACGUCAGUUCUUUGCUUAUCCCGAUGACCGUCGACUGGCGCUUGAUAACGGCACUGUGAUGUCAGGAAUUGCGGCGGCCUACGAAACUUGGGGCCAACUGAAUGCCGAUGCAUCGAAUGCGAUCUUGCUGUGUCAUGCCUGGACCGGAGACAGUCAUGCCUCUGGUCGUGCCGAAGA
#=GR JCVI_SCAF_1096627458374/1011-485 CODON      .....................................................................................................................................................................................................................................................................................................................................................................................................................AUG...............................................................................................................................................................................................................................................
#=GR JCVI_SCAF_1096627458374/1011-485 SS_TT      ................................................................................................................................................................................................................................................................................................................................................................................................................<<<<<<<<<<....>>>>>>>>>>>>.............................................................................................................................................................................................................................
NC_007645.1/783186-782681                        UCGCGGAAAUAACGGCUAUUAACGGGGAAAAUCCUGGAAGAUUGAGCUGCCUCUCGCCAGGUUAUUGAUUCAACCGAUUAUUUUGUAUACAUUAAGCGAGUUCGUGCAU.CAAGAGA.AGGAC........UGAC............GUCC.UCA.CCA.ACC.U.GCC......GACCUG........GGCA..AGGUGGU...............................GCCAGAACC..............................GAUACAGG....AAACA........UUU....................................UGUUUAAGUCAA.UAAUGUCGAUUACCAAACGAAUUACCAAGGGCAUGUUACCAACCGGUAAAUAAGCCCCCGAUCGUUUGCGCCUCAUUAGGCAAUAGACAUUAGAAAACCUCCCACGUGCGGGAAUGACUUAACAAAAAACUGUUUUCCGGGUUCUGAGAUGUGGCCAUCCUGGCAACUCACAGGCAAGCCCCACGUCAGUUCUCGCACGUUUUAAUCGAUAGUAUUAACGUGGAGAACCAAGAACAUGUCAUUAACUGCUUCAUUAGCAGAUCAAGCUGAGGCUCACGAGCUUCAGAAUCAGCCCGAG
#=GR NC_007645.1/783186-782681 CODON             ........................................................................................................................................................................................................................................................................................................................................................................................................................................................................................................................................................................................................AUG............................................................
#=GR NC_007645.1/783186-782681 SS_TT             .......................................................................................................................................................................................................................................................................................................................................................................................................................................................................................................................................................................................................................................................................
JCVI_SCAF_1096626883249/623-1020                 AUUAUGGAUGUUAAUACCUUAAAAAAAUAAAAAAUGAAUUUUCCUUUAAUAGGAAUUUUUCUUCUUUUUCUAAAUAUUUACAUAAAUAAUUAUUAAGUUCAAAUAUCAU.CAGGA...CGGGA........GUAA............UCCC...A.CCA.ACC.G.AGC......UU.AA.........GCCA..CGGUGGUU..........UGU.C...............AAGU...................GACA............GAUGAGCA.GC..............AAA..........................................GCUGAAA....CUAUCUGAAGCCCUCUGAUGAGGGCUUAUUUAUUUCCGUUCUGAUACUAGCAAAAGGAGGAAGAAUGGAUUUAAUAGUAACAGAUGUAAAAUUAAAAUAUGGUUUAAUGUUAUGGGAGCAAAGACAUCGAAUUAUAGAGGAAGUUAAAAAAAAUGGUAGUGCAAAACUGCUUGUUGAUUGUAACUCAAGAUGUGAAUGUGGUGGAAAGGAGA..................................................................................
#=GR JCVI_SCAF_1096626883249/623-1020 CODON      .......................................................................................................................................................................................................................................................................................................................................................................................................................................................................................................................................................................................................................................................................
#=GR JCVI_SCAF_1096626883249/623-1020 SS_TT      ......................................................................................................................................................................................................................................................................................................................................................................<<<<<<<<<<....>>>>>>>>>..........................................................................................................................................................................................................................................................................
JCVI_SCAF_1096624996060/952-458                  GAUCCUCAGAGUCUGCAAUUGUUGAUGCUGCUACCCAAAUCAAAAAACUUUUAUAAAUCUCAAAAAAAUCUUUGAAAAAAUAGUUAAAAGUUUUAAACUGUAUCAUCAU.CAGGA...CGGGA........GAAA............UCCC...A.CCA.ACC.G.AGC......UU.AG.........GCCA..CGGUGGUU..........UGU.C...............AAGU...................GACA............GAUGAGCA.GC..............AAU..........................................GCUGAAAA....UAUCUGAAACCCUCUGAUGAGGGUUUUUUCAUUUUACACCUGAUGUAUUGAAUUAAUAUUAAUUAAGGAGGUACAUCAUGAAACCAUAUAAUUAUGGACAGGGAAGUAAGCGCUUGUGGUAUAACGACUAUCCCGAGCUAGACUAUAAACUCAUUACCAUAGACUUUUCCUUCAGCAUGGAUAGCUUUACAGUCUAUUAUCCAUUUGGACAACGCUAUAAGGAAGAUAUUCCAGUUAAGAGAUUUGAAGAGAUUUAUCAAUGCCAUAAAUGCAACGACUUUUAUGGUCGAUUA
#=GR JCVI_SCAF_1096624996060/952-458 CODON       .......................................................................................................................................................................................................................................................................................................................................................................................................................................................................................................................................................................................................................................................................
#=GR JCVI_SCAF_1096624996060/952-458 SS_TT       .......................................................................................................................................................................................................................................................................................................................................................................................................................................................................................................................................................................................................................................................................
JCVI_SCAF_1101668216426/825-1314                 GAUAGAGCAUCUGCCUUCUAAGCAGACGGUCACAGGUUCGAAUCCUGUCGCGAUCACAAUUGAAACCCUAUCUAAUUGGUAGGGUUUUUUUAUUAAAUUUGUAUUGCAU.AAUGAA...CGUU........UUUA............AACG..UA.CCA.ACC.G.ACA......UCUCAU........UGCA..CGGUGGUUUUG..................................................................AAUGUGGG.UG..............UCUC.........................................UGCCAAAA....UUAUGAGAAAUCAAUUUCAUGCCUUAUGCUAAUGUUUAAUUAAUAAAUUAUUAAAAUGGCAAAAUUUAAUGGUGAAGUAACUUUUAAAGUAACUUUUAAAGAUUUAGGUGUACCAGUGGGAUUUGGUAUGACAAAUGCAAUUAUUUUUCAUGAGUGUGCAACUCAAGUUGGACUUAAAUCUCCUUGGACUAAAAUUGAUAAAAAAUAUAAAGAUGAUAGGUUUAAAGUUGAGAUUGUAGAUAAAAAAAUUAAUUUUUAACUUUUAUUCUAGAACAGAAAAAUUACUAGCUGCU
#=GR JCVI_SCAF_1101668216426/825-1314 CODON      ................................................................................................................................................................................................................................................................................................................................................................................................................AUG....................................................................................................................................................................................................................................................
#=GR JCVI_SCAF_1101668216426/825-1314 SS_TT      .................................................................<<<<<<<.....>>>>>>>...................................................................................................................................................................................................................................................................................................................................................................................................................................................................................................................................................................................
JCVI_SCAF_1096627738665/972-483                  UUCAGAGCACUUGGUUUACACCCAAGGGGUCAGGGGUUCGAAUCCCUUCGCGCCCACAAUAACAACCUCAACUCAUUGUUGAGGUUUUUUUAUUAAAUUUGUACUGCAU.UAAGAA..CGUU.........AUA..............GAC.GUA.CCA.ACC.G.ACAA.....ACUCA........UUGCA..CGGUGGU...............................UUUG...................................AAUGCGGG.UG..............UCUC.........................................UACCAAAA....UAAUGAGAAAUCAAAUUCAUACUUGAUGCUAUUGUUUAAUUAUAUAUUAUUAAAAUGGCAAAAUUUAAUGGUGAAGUAACUUUUAAAGUAACUUUUAAAGAUNNNNNNNNNNNNNNNNNNNNNNNNNNNNNNNNNNNNNNNNNNNNNNNNNNNAAUCUAAAAACUGAUUUGCAAGAAAGUAAACUCCAUUUCUCCAAUCUUGAUCUAAAUUGUGUACAAAAAAGGAAACCAACAUAGCUCUCAUCCUAAAGUUAAUCCAACCAGUUUCUUUGACCGCUCUUAUGCUUGCAUCA
#=GR JCVI_SCAF_1096627738665/972-483 CODON       .......................................................................................................................................................................................................................................................................................................................................................................................................................................................................................................................................................................................................................................................................
#=GR JCVI_SCAF_1096627738665/972-483 SS_TT       .................................................................<<<<<<<.....>>>>>>>...................................................................................................................................................................................................................................................................................................................................................................................................................................................................................................................................................................................
JCVI_SCAF_1096627969816/20-509                   AGAGUAUUUAGCCAAAAAAUCUAUGAGUACAUAACUUUUUUUUAUUAUAUAACUCCAUAGAAAUUCGAUUUUGCAUUUUGGUUUUAAAAAUAUAAUUUUGAGAAAGCAU.CAAGAA...CACA........UAAU............UGUG..UA.CCA.ACC.G.ACC......UUCCGA........GGCA..CGGUGGUU...............................UAG...................................AAUGCGGG.AC..............AAUC.........................................GUUCAAAA...GUUUCGGAAAUCCCUAGUUUUAAUAUUGAUGUGAUAAUUUGUUUAACUAUUAAAUUAUUACGUUAUGGCUAAAUUUAAAGGAAAAGUAAUCUUUGAAGUAAAAUUUGAUGAUAUGCAUAUUCCAUUAUUUGAUAUUCCUAAUAUUGUACAGAAGGUAGCACUUCAUAAAUGUGCUCAACAGAUAGAAUGUUAUCAUAAAAUGACUUGGAAAAAGGAAAGAAAACCUCUUUACCAAAAAAAUGUUAAGGUAGCUACUAUUAUAAAGGAAUUAGGAAUAGAUGAUUAAAAAAAAUA
#=GR JCVI_SCAF_1096627969816/20-509 CODON        .................................................................................................................................................................................................................................................................................................................................................................................................................................AUG...................................................................................................................................................................................................................................
#=GR JCVI_SCAF_1096627969816/20-509 SS_TT        .......................................................................................................................................................................................................................................................................................................................................................................................................................................................................................................................................................................................................................................................................
JCVI_SCAF_1096626941806/1432-944                 GCAUUACAAAAAAGAAAUUUAAAUAUUUCAAAUCCAUUUAAUUUUUAAAUAAAGCCCAUCAGAAAUGGUGGGUUUUUUAAUUUUAAAUUUUUUAUAUUUACAUAAGCAU.CAAGA....ACAC........UAAUU...........GUGU...A.CCA.ACC.G.AUC......UUCCGA........GACA..CGGUGGUU...............................UAG...................................AAUGCGGG.AC..............AAUC.........................................GUUCAAAA...GAUUCGGAAAUCCCUAGUUUUAUUUUGAUGUGAUAAUUUGUUUAACUAUUAAAUUAUUACGUUAUGAUUAAUGAAAAAUCAAAUACUAAAAUUCCCCCAGCUCCAGAUGGAGUAAGGAAAAUACAAGUAACAUUUUUUAAUAAUAAGACCAAUAAGUCUCAUAUUAUUGAAUCACUAGAUCUUUUUAGAGAGAUCAAGGGUAGUCCCUUUAAUAGCUGGAAGGAGGGUGAUAAUGGCAAGGUUUAAAGGCAGAAUAAUCUUUGAUGUUAAAUUUAAAGAUAUGCAUAUACCUCU
#=GR JCVI_SCAF_1096626941806/1432-944 CODON      ...................................................................................................................................................................................................................................................................................................................................................................................................................................................................................................................................................AUG.................................................................................................................
#=GR JCVI_SCAF_1096626941806/1432-944 SS_TT      ......................................................<<<<<<<....>>>>>>>...............................................................................................................................................................................................................................................................................................................................................................................................................................................................................................................................................................................................
NZ_AAXX01000006.1/136194-135703                  UUACUUUCAGUCUCUUAUGCAUUUCCUGUUGAAUUAAUAGGUAAUAAAUUAGUGCCUAUCAAAAAUUACUUUUGGUUUAAUAAACUAAAAGUAUAUAUUAAUUAAGCAU.CAAGAU..AAUCC........AUUG............GGUU..AG.CCA.ACC.G.AUC......AACUCAC.......GACA..CGGUGGCU...............................UAG...................................UAUGCGGA.AC..............AGUC.........................................GUUCAA..AUGUGUUGAGAAAUCCCAAUUCUUAGUUACAUUUUGUCGACAUAACAGUAGUUUAAUUUUAAUUUGUUAUGUUUAUGAAAACAUCAGCUAUCUCAUUAAUUGAGAAAAAACCACACCGCGAUGGCGGUACGUUUGACCAUUUAAAAAGUCUGGAAGUUUAUUUAGUUAAAAAUGAAGCCAGAACCAUUCUCCUACAAGAUUUAAUCUUACAAAAGGAGCUUCUUGUAUUGUUACAAAUUGAAAACCAACAAUUGACCACUUUGCUUGAUUGCACAGGUGUGACACCCUAUGAAAUUU
#=GR NZ_AAXX01000006.1/136194-135703 CODON       ..................................................................................................................................................................................................................................................................................................................................................................................................................................AUG..................................................................................................................................................................................................................................
#=GR NZ_AAXX01000006.1/136194-135703 SS_TT       ..................................................................<<<<<<<<<<<.....>>>>>>>>>>>..........................................................................................................................................................................................................................................................................................................................................................................................................................................................................................................................................................................
JCVI_SCAF_1096627706058/52-588                   UGUUUUAAUGUUGCUAUUCUUCAAUAAACUCUUCAGCUCGUAAACUCCAUGAGUUCUUGUAUAAAAACCCUUUGUUAUAAAGUUUAGUUUUAUUAAUUUUAUAUAGCAU.CAAGA....ACGC........UAUU............GCGU...A.CCA.ACC.G.ACA......GCUCGU........UGCA..CGGUGGUUUAG.AAUGCGGGG.U.........UC.CUCCCAA..ACUAACGAGAA......AUCCUAAAUUCUCUU.GUUGCGGU.UUAAUU..........UA.......................................AAUU..GUAA.UAAAAAUGAAAAAAAGAAAAAUUCAAAUAACCUUUUUUAAAAAAGAGAAGGCUGCUCAAAAAGUGUUUAACCUUGAUAAAGAAUCCCUCGAGCUUUAUGCUGAAAUGAUGAGGGGUAGAUAUGGCAAGGUUUAGUGGCGAGAUUACUUUUCGUGUAAAAUUUAAAGAUCUUGGGGUUCCUGUUGGUUUUGGAAUGACCAACUCUAUUAUAUUUCACGAAUGCGCUACUCAAAUAUAUGUUAGGUCUGGCUGGUCAAAGAUUUCUAAAGGCUUGAAAGACGAAAGGUUUGAGGUUGAAA
#=GR JCVI_SCAF_1096627706058/52-588 CODON        .....................................................................................................................................................................................................................................................................................................................................................................................................................................................................................AUG...............................................................................................................................................................................
#=GR JCVI_SCAF_1096627706058/52-588 SS_TT        .......................................................................................................................................................................................................................................................................................................................................................................................................................................................................................................................................................................................................................................................................
JCVI_SCAF_1096628183775/210-747                  UUUUUUAUUAUAUACACCUCAAAAGAAAUUGUUUCCUCAAAAGAUAUUAAAAACAGUCUCCAAGAUUUAUCUAUAAAGCUUAAGGGUUUUUAGUACAUUUACACUGCAU.CAAGA....ACGC........AAAU............GCGU...A.CCA.ACC.G.ACA......CGCUCGU.......UGCA..CGGUGGUUUAG.AAUGUGGGG.C.........UC.CUCCCAA..AAUAACGAGAA......AUCCUAAAUUCUCUU.GUUGCGGU.UUAAUU..........UA.......................................AAUU..GUAA.UAAAAUGAAUAAAAAAAACAAAAAGAUUCAAAUAGUGUUUUGGCGUGAUAACAUGUUUAAAAAAACGUUUUCUAUUGAUAAAGAAUCGCUAGAGCUAUAUGCGCAAAUAAUGAGAGAUAGGUAUGGCAAAAUUUAAAGGAGAGGUAACGUUUAAAGUAAGGUUUAAGGACUUUGGUGUCCCGGUGGGUUUUGGUAUGACCAACGCCAUAAUAUUUCAUGAGUGUGCAACUCAAAUUUAUGUUAGAUCUGGUUGGUGUAAAAUUGACAAAAAGCUAAAAGAUAGUCGUUUCGAAGUUGA
#=GR JCVI_SCAF_1096628183775/210-747 CODON       .................................................................................................................................................................................................................................................................................................................................................................................................................................................................................AUG...................................................................................................................................................................................
#=GR JCVI_SCAF_1096628183775/210-747 SS_TT       .........................................................................................................................................................................................................................................................................................................................................................................................................................................................................................................................................<<<<<<<<<<<<.............>>>>>>>>>>...........................................................................................
JCVI_SCAF_1096627526279/240-726                  CGGGGAGUUACGGUUGAUAGGGUUGUAAAUAAAAUUGAGGGCUUCAUUGAGGUUUUUGGACAGAAAUUGGCGGCUUAAUUCUUUUUGUUUUUUUAUAUUUGGGUCGCAU.CAAGA....ACGC........UAAG............GCGU...A.CCA.ACC.G.ACA......GCUCGU........UGCA..CGGUGGUU...............................UAG...................................AAUGCGGG.GA..............UCU..........................................UCCCAAACAAA....CGAGAAAUCCUUUAUUCUAUUGUUGCGGUUAAUUAAUGUUAAAUUAAAUCUGUAAUAAAAUGGCAAAGUUUAAUGGAGAGGUUACUUUUCGUGUAAAAUUUAAAGAUCUUGGGGUUCCUGUUGGUUUUGGAAUGACCAACUCUAUAAUUUUUCACGAAUGCGCUACUCAAAUAUAUGUUAGAUCUGGCUGGUCAAAAAUUUCUAAAAGCUUGAAAGACAAAAGAUUUGAGGUAGAGAUAGUUGACAAAAAGGUUCGGUGGUGAUAAAUAAAAAAGCCCCUUAUUUAGGNN
#=GR JCVI_SCAF_1096627526279/240-726 CODON       ......................................................................................................................................................................................................................................................................................................................................................................................................................AUG..............................................................................................................................................................................................................................................
#=GR JCVI_SCAF_1096627526279/240-726 SS_TT       .......................................................................................................................................................................................................................................................................................................................................................................................................................................................................................................................................................................................................................................................................
JCVI_SCAF_1096627570996/34-520                   UAUCUAACAACUUUAAGGUCCAUGGUUUUAUUACAACACCUUUAAUAUAGUAAAAAACAUGUUUUUUUAGUUUGGCUUGUGUUGAUUUAUUUUUACCUUUAAAAAGCAU.CAAGA....ACGC........GAAU............GCGU...A.CCA.ACC.G.ACA......GCUCGU........UGCA..CGGUGGUU...............................UAG...................................AAUGCGGG.G...............GUCCU.........................................CCCAAA....UUAACGAGAAAUCCUAAAUUCUCUUGUUGCGGUUUAAUUUAAAUUGUAAUAAAAUGAAAAAAAGAAAAAUUCAAAUAACCUUUUUUAAAAAAGAAAAGGCUGCUCAAAAACUGUUUAAUAUUGAUAAAGAAUCCCUGGAACUUUAUGUUGAAAUGAUGAGGGACAGAUAUGGCAAGGUUUAGUGGUGAAGUUACAUUUCGAGUAAAAUUUAAAGACCUUGGGGUUCCUGUUGGUUUUGGAAUGACGAAUUCUAUAAUUUUUCACGAGUGCGCUACUCAGAUAUAUGUAAGAUCA
#=GR JCVI_SCAF_1096627570996/34-520 CODON        .........................................................................................................................................................................................................................................................................................................................................................................................................................................................................................................................................AUG...........................................................................................................................
#=GR JCVI_SCAF_1096627570996/34-520 SS_TT        .......................................................................................................................................................................................................................................................................................................................................................................................................................................................................................................................................................................................................................................................................
JCVI_SCAF_1096627732474/788-301                  UACACUUCAAAGCAGGUUCUUCAUUCAAAUGAAAUAAAAAGAAGCCUUGAGGGACUGAGCCAAAAGGUUUAAUUAUCUUUUAAAAGUAUUCCGUAUCUUUGUUUAGCAU.CAAGA....ACGC........UUAU............GCGU...A.CCA.ACC.G.ACA......CGCUCGU.......UGCA..CGGUGGUU...............................UAG...................................AAUGCGGG.G...............CUCCU.........................................CCCAAAAAAA...CGAGAAAUCCUAAAUUCUCUUGUUGCAGUUUAAUUUAAAUUGUAAUAAAAUGAAAAACAAGAAAAAAAUUCAAAUAAAGUUUAUUAAAAAAGACAAUACAUAUAAAAGGGUAAUGUCAAUUGACAAGAAAAGUCUUGAGUUGUAUGCUCAAAUAAUGAGAGAUAGGUAUGGCGAGGUUUAAUGGUGAAGUUACUUUUAAAGUAAAAUUCAAAGACUUGGGUGUACCUGUUGGUUUUGGAAUGACCAACUCAAUAAUAUAUCAUGAAUGUGCAACUCAAAUUUAUGUAAGAU
#=GR JCVI_SCAF_1096627732474/788-301 CODON       .....................................................................................................................................................................................................................................................................................................................................................................................................................................................................................................................................AUG...............................................................................................................................
#=GR JCVI_SCAF_1096627732474/788-301 SS_TT       .......................................................................................................................................................................................................................................................................................................................................................................................................................................................................................................................................................................................................................................................................
JCVI_SCAF_1096627304127/447-935                  UACAACUCAAAGCAGGUUCUUAAUUCAAAUGAAAUAAAGAGAAGUAUGGAAAGGUUGUGCCAAAAGCUAUAAUUAUGUUUUAAAAGCAUUACGUAUCUUUGUUUUGCAU.CAAGA....ACGC........UAAU............GCGU...A.CCA.ACC.G.ACA......CGCUCGU.......UGCA..CGGUGGUU...............................UAG...................................AAUGCGGG.UA..............GCUC.........................................UACCAAA..CAAAUCGAGCUAACAGAUUCUUUCUUUUUGCAUUUGUUUAAUUAAUAAAAUUAUAACUAUGGCAAAAUUUAAUGGUGAGGUUACGUUUAAGGUAAAAUUCAAAGGCCUUGGGGUUCCAGUUGGUUUUGGAAUGACAAACUCAAUAAUAUUUCAUGAAUGUGCAACCCAAGUGUAUGUAAGAUCUGGGUGGUGUAAAAUUGAUAAGGGCUUAAAGGAUGAAAGAUUUGAGGUUGAAAUAACAAACAAGAAAAUAUCCUGGUAAAUUAUUUAGAAAAAAAGCCCCUCAGAAAAAGGGG
#=GR JCVI_SCAF_1096627304127/447-935 CODON       ...............................................................................................................................................................................................................................................................................................................................................................................AUG.....................................................................................................................................................................................................................................................................................
#=GR JCVI_SCAF_1096627304127/447-935 SS_TT       .......................................................................................................................................................................................................................................................................................................................................................................................................................................................................................................................................................................................................................................................................
JCVI_SCAF_1096627254203/2946-3434                CCAAAUUGAAUAUGAAACAUUUGAAUUAGGUUUUACAACGUGAAACUAAAGUGUUUUAAACACCCCCUGAAUAAUUUAUUUUAAAAUUCUAAGUAUCUUUGUUGAGCAU.CAAGA....ACGC........UAAU............GCGU...A.CCA.ACC.G.ACA......CGCUCGU.......UGCA..CGGUGGUU...............................UAG...................................AAUGUGGG.UG..............GCUC.........................................UACCAAA..CUAAUCGAGCUUUCAAAUUCUUUCUUUUUGCGUUUGUAUAAUUAAUAAAAUUAUAACUAUGGCAAAAUUUAAUGGUGAAGUAACAUUUAAAGUAAAAUUCAAAGACUUGGGGGUUCCGGUUGGUUUUGGAAUGACAAACUCAAUAAUAUUUCAUGAAUGUGCAACUCAAAUUUAUGUAAGAUCUGGGUGGUGUAAAAUUGACCGAAAAAUAAAAGACAAAAAGUUUGAAGUUGAAAUUGUUGACAAGAAAAUAAAUUGGUGAGAGGGGUGGGGGGUUGUAUUUAAUCGCAAUAAAG
#=GR JCVI_SCAF_1096627254203/2946-3434 CODON     ...............................................................................................................................................................................................................................................................................................................................................................................AUG.....................................................................................................................................................................................................................................................................................
#=GR JCVI_SCAF_1096627254203/2946-3434 SS_TT     .......................................................................................................................................................................................................................................................................................................................................................................................................................................................................................................................................................................................................................................................................
JCVI_SCAF_1096627505884/253-740                  UGGUUGGUUUUCAACGGGAGAGAACUCUUUUUGCCCUGUAUCAGAAUUAUUUUUUGAAUGAUUAUCCACAUAUCUAAUUUAACUAUUUUAAUGUAAAUUUGUAUAGCAU.CAAGAA..CGC..........AAU...............GC.GUA.CCA.ACC.G.ACA......CACUCGA.......UGCA..CGGUGGUU...............................UAG...................................AAUGUGGA.GA..............UAUU.........................................UCUCAA.AGAUUCGAGUAAUCUUUUUCUUUCUGCUUUUGUUUAACUAAUAAUAUAAAUUAUGGCAAAUUUUAGUGGAGAAAUUACUUUUAAAAUUAAAUUUAAGAACCUUAAUGUUCCUGUUGGAUUUGGAAUGACAACAGCUAUUUUAAAUCAUGAAUGUUUAGAGCAAGCAUAUGCUAGAUCACCAUGGACUAAAAUAUCUAGAGAAAUUAAAAGAGAUAAUUUUUCAAUUGAGAGAGUAAGCGAGAAGAUAAAGAGAGCUACUCCUCAUUAAUUUUUUUGAGCUCAUCUGUUACAUCAUUAU
#=GR JCVI_SCAF_1096627505884/253-740 CODON       ..............................................................................................................................................................................................................................................................................................................................................................................................................AUG......................................................................................................................................................................................................................................................
#=GR JCVI_SCAF_1096627505884/253-740 SS_TT       .......................................................................................................................................................................................................................................................................................................................................................................................................................................................................................................................................................................................................................................................................
JCVI_SCAF_1101668173975/1090-602                 UUUCUUUCUUCCAUAAUCUAUUAUUAAUUAUCAAUCGAUCCUCGUAUUUGCUCCGUAUAUACAAUUUACAAAAUAUAUUAAUGCACUUUUUUGUACAUUUACAGUGCAU.CAAGAA..CGC..........AAU...............GC.GUA.CCA.ACC.G.ACA......CACUCGA.......UGCA..CGGUGGUU...............................UAG...................................AAUGCGGA.GA..............ACAAC........................................UCUCAA..AUUAAUCGAGUAAUCUCAUACUUGUUGCAAUUUUUGUUUAACUAAAAUUGUAUACCUAUGGCAAAUUUAAAAGGUAAGGUGACUAUUGAAGUUACUUUUGAAAACCUAAAUGUUCCAAUUGGAUUUGGAAUGACUAACGCAAUUAUAUAUCAUAAUUGCAGCGAGCAAAUAUAUGUGAAGUCUCCUUGGACGAAGAUCUCAAGAUCUAUAAAGAAUGAUAACUUCAAGAUCAAUGUCCUAAAGAAGGAUAUUAAAUGGGACUAAGUAUAUAAAAAGCUAAAAAAAUUGAGUGUAGGA
#=GR JCVI_SCAF_1101668173975/1090-602 CODON      .................................................................................................................................................................................................................................................................................................................................................................................................................AUG...................................................................................................................................................................................................................................................
#=GR JCVI_SCAF_1101668173975/1090-602 SS_TT      .......................................................................................................................................................................................................................................................................................................................................................................................................................................................................................................................................................................................................................................................................
JCVI_SCAF_1101668181848/654-1142                 UAUUUCUAUUAUCACUGGUAGAAUAGAUAUUGAUCAUGAUAUUUUAGGCUCCAUAUUCUCUAAGUUUUGCAUCGGGAAAUAAGUUAUUUUUUUUAAAUUUACUUUGCAU.CAAGAA..CGC..........AAU...............GC.GUA.CCA.ACC.G.ACA......UACUCGA.......UGCA..CGGUGGUU...............................UAG...................................AAUGCGGA.GA..............AUAAC........................................UCUCAAA...UUUUCGAGUAAUCUCAUACUUGUUGCAAUUUUUGUUUAACUAAAUUGUAUAUCUAUGGCAAAUUUUAACGGAAAGAUAACUAUUGAAGUUACUUUUGAAAACCUAAAUGUUCCAGUUGGAUUUGGAAUGACUGACGCAAUAAUUUAUCACAAUUGUGCAGAACAGAUUUAUUUAAGGUCUCCUUGGACUAAAUUAGACAAGAAAGGGAUUAAAGCUAAUUUUAAAGUUGAGAAGAAAAGAAACAAAGUUAAAUGGUAGCUAUAUAGAGUUACUUAUUUAAUUGUUUUAGAUUCGU
#=GR JCVI_SCAF_1101668181848/654-1142 CODON      ................................................................................................................................................................................................................................................................................................................................................................................................................AUG....................................................................................................................................................................................................................................................
#=GR JCVI_SCAF_1101668181848/654-1142 SS_TT      .......................................................................................................................................................................................................................................................................................................................................................................................................................................................................................................................................................................................................................................................................
JCVI_SCAF_1101668374940/157-645                  UAUCUCGAUAAUCACAGGUAAAAUAGAUAUUGAUCAGGAUAUCUUAGGCUCAAUAUUCUCUAAGUUUUGUAUCGGAAAAUAAGUUAUUUUUUUUAAAUUUACUUUGCAU.CAAGAA..CGC..........AAU...............GC.GUA.CCA.ACC.G.ACA......UACUCGA.......UGCA..CGGUGGUU...............................UAG...................................AAUGCGGA.GA..............AUAAC........................................UCUCAAA...UUUUCGAGUAAUCUCAUACUUGUUGCAAUUUUUGUUUAACUAAAAUUGUAUACCUAUGGCAAAUUUUAAUGGAAAACUAACUAUUGAAGUUACUUUUAAAAACCUUAAUGUUCCAGUUGGAUUUGGAAUGACUGACGCAAUUAUAUAUCAUAAUUGUAGUGAGCAAAUAUAUGUGAAGUCCCCAUGGACUAAACUCUCUAGAUCAACCAAGAGAAAUAAUUUUAAUAUAAAUAUUUUAAAAAAAGAAGUUAACUGGGAUUAAGUGGAUAGAAAAACUAUAUUUAAAUAUGGGUUU
#=GR JCVI_SCAF_1101668374940/157-645 CODON       .................................................................................................................................................................................................................................................................................................................................................................................................................AUG.............................................................................................................................................................................................................AUG...................................
#=GR JCVI_SCAF_1101668374940/157-645 SS_TT       .......................................................................................................................................................................................................................................................................................................................................................................................................................................................................................................................................................................................................................................................................
JCVI_SCAF_1096628011786/372-876                  CAUCGACUUAACAAGCAGUCAAACUUGUCUCGCUACAAUAUCCUACAAGGAUUAUUAAUAAAGGUACUUUUAUCGUUUGUAAUAAUAAUAUCGUAAAUUUGUAUUGCAU.CAAGAA..CGC..........AAG...............GC.GUA.CCA.ACC.G.ACA......CUCGA.........UGCA..CGGUGGUU...............................UAG...................................AAUGUGGA.GAUUAAAUCUCAA...AUUA..............................UCGAGA...AAUCUCAAA.CUUGUUGCAAUUUUUGUUUAACUAAAAAAUUGUAUUACUAUGGCAAAUUUUAAUGGAAAGUUGACUAUUGAAGUUACUUUUGAAAAUCUAAAUGUUCCAGUUGGAUAUGGAAUGACUGAUGCAAUCAUAUAUCAUAAUUGUGCAGAACAGAUUUAUUUGAGGUCUCCAUGGACUAAAUUAGAUAAGAAAGGAAUCAAAAGUAACUUUAAGAUUGAAAAAAAGAAAAUCAAGUGAGAUGGUAAAUCAUUAAAAAUUNNNNNNNNNNNNNNNNNNNNNNNNNNNNNNNNNNNNNNNNNN
#=GR JCVI_SCAF_1096628011786/372-876 CODON       ...............................................................................................................................................................................................................................................................................................................................................................................................AUG.....................................................................................................................................................................................................................................................................
#=GR JCVI_SCAF_1096628011786/372-876 SS_TT       .......................................................................................................................................................................................................................................................................................................................................................................................................................................................................................................................................................................................................................................................................
JCVI_SCAF_1096627565360/719-232                  AUGUGGAGAAAUCAUGGAUUAACCUGCUUUCAGGUAAAUGAAGGAGAUUUUUAAUCUUAUUAAAUCUUAGUUGUCAAUUAUGAAAUUAUUUUUAAGUUUGUAUUAGCAU.CAAGAA..CGC..........UUA...............GC.GUA.CCA.ACC.G.ACU......AUUUCGA.......AGCA..CGGUGGUU...............................UAG...................................AAUGUGGG.UA..............GCUC.........................................UGCCAA.AUUUUCGAGCAAUCUGAUUUAAUCUUGUUGUAAUUGUUUAAUUAAAAUUAUAACACUAUGGCAAAAUUUAAAGGUGAGGUUACCUUUAAAGUAACCUUCACAGGACUGGGUGUUCCUGUUGGGUUUGGAAUGACUAAUGCAAUUAUUUUCCAUGAAUGUGCAACUCAAGUUGGACUAAAAACUCCCUGGAGUAAAAUCCCUAAAAAUUAUAAGGAUAAAAGAUUUAUUGUUGAAAUUACAGAUAAAAAAAUAUAUAUCGAUGAAAAAAAAGAAAAUUAACAUUCAAUUUCAUAGAAAA
#=GR JCVI_SCAF_1096627565360/719-232 CODON       ......................................................................................................................................................................................................................................................................................................................................................................................................................AUG..............................................................................................................................................................................................................................................
#=GR JCVI_SCAF_1096627565360/719-232 SS_TT       .......................................................................................................................................................................................................................................................................................................................................................................................................................................................................................................................................................................................................................................................................
JCVI_SCAF_1096627154973/71-559                   GAGAAGACUACAAUGAGGUGUUUGUGAAUAAAUAGUCGAUUUUUUAAUAAGUUUUAACUGUAAAUUUAUCAAUCGACAAUAAAAAUAUUUUUUAAAUUUGUUACGACAU.CAAGAA..CGCAU........................AUGC.GUA.CCA.ACC.G.ACU......AUCUCGA.......AGCA..CGGUGGUU...............................UAG...................................AAUGUGGG.UA..............GCUC.........................................UACCAA.AAAUUCGAGCAAUCAGAUUUUUUUCUUGUUGUAAUUGUUUAAUUAAAAUUAUAACGCUAUGGCAAAAUUUAAAGGUGAGGUUACUUUUAAAGUGACCUUUAAGGGUUUAGGUGUUCCUGUUGGAUUUGGAAUGACUAAUGCAAUUAUUUUUCAUGAAUGUGCAACUCAGGUUGGACUAAAAACUCCUUGGAGUAAAAUCCCAAAAAAUUACAAGGACAAAAGAUUUAACGUUGAGAUUAUUGAUAAAAAAAUAUAUGUAGAUGAAAAAAAAGAAAAUUAACAUUCAAUUUCAAAAGAA
#=GR JCVI_SCAF_1096627154973/71-559 CODON        .......................................................................................................................................................................................................................................................................................................................................................................................................................AUG.............................................................................................................................................................................................................................................
#=GR JCVI_SCAF_1096627154973/71-559 SS_TT        .......................................................................................................................................................................................................................................................................................................................................................................................................................................................................................................................................................................................................................................................................
NZ_AAOI01000001.1/638894-639381                  CUAGGGCGAUAAAUAAGUUAGUCUCCUUCCGUUCCAUCAAUACUAUUCUAAAAUUCUCAUGACAAUCAUUUUAUAAAGUUAUAGGAAAGAAUUAAAUUUAUUCCUGCAU.CAGGA....ACGC........UAAGGC..........GCGU...A.CCA.ACC.G.AGC......AUAAAA........GCCA..CGGUGGUU...............................CAG...................................AAUGCGGA.C...............GGUC..........................................GUCAAAAAAA.UAAUUCCUUUCCAAUGAGGAUUUCUGAUGCGUUAAAAGAAGAACGCUAUGAUUUCCAUUGUUACCAGCAAAAGACUGAAAGUUCGCUUUGCCACCCUUAUUAUGCCUCUGGAUUGCGUACUCAGGAAUGAGGAUGCCUUUUCCAGGUUUAAUGAAGUCCAACAGCUUUGGGGCGUGCAUAACAAGCAAUUAUUUCUGCAACACGAAAUGUCGUGGCCGCCGCCCGGACUAUUAAAUCAGAUUGAACAAUUGCUCUGCCCUUUAGGCCUAGAAGAACUACGGGAUUAUGUCCUG
#=GR NZ_AAOI01000001.1/638894-639381 CODON       ..................................GUA............................................................................................................................................................................................................................................................................................................................................................................AUG...................................................................................................................................................................................................................................................
#=GR NZ_AAOI01000001.1/638894-639381 SS_TT       .......................................................................................................................................................................................................................................................................................................................................................................................................................................................................................................................................................................................................................................................................
NZ_AANA01000001.1/1651404-1651894                AAUAAGCAAUGGUUAGAAAAUAAAAUAUCCAUUUCAAAUUAUUUAAUUGAUGGGAUAAUCAACUUUUAAAUUGCUAAAAUCAUAUAUUUUAAUAUCUUUGUGGCAGUAU.CAGGAA..CGCAA........GAA.............UUGC.GUA.CCA.ACC.G.AGC......AAAAAA........GCUA..CGGUGGUU...............................UAG...................................UAUACGGA.CA..............GUUC.........................................UGUCAAAA.UAAAUGAACAUCCAACAUAUCUAUUAUUUACCUGAUGCAUAACCUUUAAAACUAUGCAUUUUGAAAAACUUAAUGUCAAGAUUUGGCGGACAUGCCGUCAACUUUGGAACUGGUAAAGCCAGUGAAAAACUAUUACCAGAAGAUCAAUCUUUGGAUAAUUUAUUAGUGAAUUAUGCUCAAGAAAUUAUCCCUAACCAUUUCAUUAUUUCAUCUUACGAUGCCAUUCCUGAAUAUAUGGGAAAAUAUCAAUGGAAAACGAUUAAAAAAGAUGUCUUUAAAUUAGGUGAUCUAGAGCA
#=GR NZ_AANA01000001.1/1651404-1651894 CODON     .......................................................................................................................................................................................................................................................................................................................................................................................................................................AUG.............................................................................................................................................................................................................................
#=GR NZ_AANA01000001.1/1651404-1651894 SS_TT     .......................................................................................................................................................................................................................................................................................................................................................................................................................................................................................................................................................................................................................................................................
JCVI_SCAF_1101668246057/581-1077                 CGUCAAAAUAAAAAGUUAAAGACUAUUUACUGUUAGUUAAAACUUUGUUAGCCUGACAUCUAAUUAGAUAUUUUUAAAAUAAGAAAAUUUAUUAAUUUUACACCAUCAU.CAAGAA..UGCAG........AAGAACA.........CUGC.AUA.CCA.ACC.G.AGC......AGCCAA........GCAG..CGGUGGUC..............................AAUC...................................GAUGAGGA.CC..............AAAAA........................................CGUCAA.AAAAAUGGAAAUCACAUCACAAAUCCAGGUUACAGACAUUCGUCACAGCGAAGAAAAGAGAGUUGAAAUUGGAGAUCAAGUCUAUCUUGUUUCCAAGCAUGGAGUUUCAAUUAGGAAAGAAAUUAUUCUAGAAAAGGAAUUCACUAGAGUCCCAAUGGAUAAGUCCAAUGGAAUAGCUCAGCAUUUGAAAUAUGAGGGUUCUUUUAAUAUUGAUGGCAAGUUGCUUGAAGUGUCAGCUCAAAGCAAAACCACAUUUGGACCUCUUGGCGACAGGUUAUCACUUCAUGUAUUUUAUGAC
#=GR JCVI_SCAF_1101668246057/581-1077 CODON      .......................................................................................................................................................................................................................................................................................................................................................................................................................................................................................................................................................................................................................................................................
#=GR JCVI_SCAF_1101668246057/581-1077 SS_TT      .......................................................................................................................................................................................................................................................................................................................................................................................................................................................................................................................................................................................................................................................................
JCVI_SCAF_1096627662020/1563-1072                AGUGGGAGUCCACAAUAAUUACCAGUUCCACUCGUUUUCAAUAUGGCAGACCUACUAAAAGGAAUGCGAGUUCUUUAGAUAGUUACCAUCUGUUUGGUAACAAUUGCAU.CAGGAA..UCCCA..........AA............UGGG..UA.CCA.ACC.G.AGAG.....AACAUA.......CUCCA..CGGUGGUA..............................AAAC...................................GAUGCGGA.CC..............GGAA.........................................GGUCAA.AAUAAAAGUAAUCUACCUUCCCCUCUACAUUUUUCCUGGUGCAGAUUUUUUAAUAAAAUUUCUGUUAACCAUGAAAACGAACAACCACCUCCCAUUCCCCUUCCCCAACAAGGCCUCGCUUAUUAUUAAUAAUAGGAGUGAAAUAACAACCGUCAAGGUUGAAUUGGCCGUCUCCCCUAUUGAGAUUUUCCAAUCAGCCUGCUUCAGAGAGCCUGAAAACCUAAAGGACCCGCUAGUAGUAGUUUUUGAAGACCCCACCCUUCAGUACUUCUCCCUACAGAAUUUUCAAUUCAAAGUG
#=GR JCVI_SCAF_1096627662020/1563-1072 CODON     .......................................................................................................................................................................................................................................................................................................................................................................................................................................................................................................................................................................................................................................................................
#=GR JCVI_SCAF_1096627662020/1563-1072 SS_TT     .......................................................................................................................................................................................................................................................................................................................................................................................................................................................................................................................................................................................................................................................................
soil_Contig16206/448-1                           GCCCCGUCCUGAGAGGCCCGGAACCCGCCUGCAUAAGCGUUGGAUAGUCCGGAAUCGCCCUCGUGCUGCCGCACAUUAGCACAGGCCCCGCGGUAUAAUUUUGGUGCAU.CCAGAGC.GGCUCGCC.....CGACGC.......GGUGAGC.CCG.GCA.ACC.U.GCC......CGGACC........GGCA..AGGUGCUU........................CG.CGCAAACCCA.....GCGCA......................GAUGUGGC.CC..............AUAG.........................................CGGCAA...CACGAGGUCCAGCCGGGUAGACCCCGGUCGUCUGGGUGCUCUCCACGAGGAGGGCACAUGUCCCGCACAAAACAGCGCCGGCCGACACCACGGCGGCGCCGCUCCGCUACCGUAGAGCGCACGUCGACGCCACCUGCCGCCGCCUUCGGGACGCUGCUGGAGAGCGCCGUCACCGACCCCGGCAUCAUCUCAGCGGCAUACCGCCAAUUCCACACGUACAGCAUGAGCAACCAGCUCCUCGCA.....................................................
#=GR soil_Contig16206/448-1 CODON                .......................................................................................................................................................................................................................................................................................................................................................................................................................................................................................................................................................................................................................................................................
#=GR soil_Contig16206/448-1 SS_TT                .......................................................................................................................................................................................................................................................................................................................................................................................................................................................................................................................................................................................................................................................................
JCVI_SCAF_1096627273291/1056-539                 ACAGACUUAGUGUGUCAGAGAGCAGAAAUACUGGCGACUCCUUCUGGCCUCUAUUUAUGUCAAUACGAGUUGCGUUCAUACUGCCGAUCUGUUGAAAUGGCGUCGUUAU.CAAGAGC.GGCGCAC......AUUC..........GUGUGC.CCA.GCA.ACC.U.GGG......GUGGACA.......CCCA..AGGUGCUUU.C.C.UA..C....................UUU......................GUA.......GG.GAUAUGGC.GACGGCU.........CUA.....................................AGUCGGCGCAA..CAAAGUGUCCCAUGAGAUUUUCUCUUGGCGUAGAUGGCUCCUUUGUCCACCCCUCUGAAUAUCAAAAAUACUUAGAGAGGCAGAGAAAUGAACGAAAAUUGGGGAUUCGAAACAAAGCAAAUCCAUGCGGGACAAGAGCCUGACCCGACAACUGGCAGCAGGACCGUCCCGAUUUAUCAGACCACGUCGUACGUGUUUCGUGACACUGACCAUGCAGCAGAUCUAUUCGCUUUGGCUGAGGUGGGCAACAUUUACACCCGGAUAAUGAAUCCAACUCAAAUGGUGCUAGAAGCACGU
#=GR JCVI_SCAF_1096627273291/1056-539 CODON      .....................................................................................................................................................................................................................................................................................................................................................................................................................................................AUG...............................................................................................................................................................................................................
#=GR JCVI_SCAF_1096627273291/1056-539 SS_TT      .......................................................................................................................................................................................................................................................................................................................................................................................................................................................................................................................................................................................................................................................................
JCVI_SCAF_1101668527817/180-688                  CAUCACCUCAGUGUGUCAGAGACAACGGCGCUGAUUAUUUCAAUGUGUAGCGAGAAUCUCAUAAAUCGUUUGCAGUGAGUACCUGAGCGUGCUCUGAUAGUUGCGUUAU.CAAGAGC.GGUGCAC......UUCC..........GUGCAC.CCG.GCA.ACC.U.GGG......GUGGACA.......CCCA..AGGUGCUUU.C.C.UA..C....................UUU......................GUA.......GG.GAUAUGGC.UGA.............GG..........................................UCUACGA.CCAAAGCAACAAAGUGUCCGAGGAGACUGCUGGUUCUGGGGUCUCACGGCAACGAUGGCCCCUUUUGUCCGCCCCUACACCAACGGAGCACAAAAGGAGACAGCGAUGACCGCAAAUUGGGGAUUCGAAACGAAACAGAUUCACGCAGGACAAGAUCCCGACCCGACAACCGGCAGUCGGGCCGUUCCGAUCUAUCAGACCACCUCAUACGUAUUUAGAGACACAAGUCACGCAUCUGACCUGUUUGCUCUAAACGAAGUCGGCAACAUCUACACCCGGAUAAUGAACCCAACCCAGA
#=GR JCVI_SCAF_1101668527817/180-688 CODON       ...................................................................................................................................................................................................................................................................................................................................................................................................................AUG.................................................................................................................................................................................................................................................
#=GR JCVI_SCAF_1101668527817/180-688 SS_TT       ..................................................................................................................................................................................................................................................................................................................................................................................................<<<<<<<<........>>>>>>>>>............................................................................................................................................................................................................................................
BAAX01001997.1/1669-2041                         UUACCGUGGCUUCCUUGCUCGUAAACUUUUUCAAGCAAUUAUAAAGCCAUUUUCCCUCCCGUUUCUUUGCCAGUCACAUUUUUUCUUUAUACCUUUGCACUCGAAACAU.CAAGAG..CAGUA........UUAA............U.CU.GCA.CCA.ACC.G.AGC......ACGACA........GCCA..CGGUGGU...............................CAAGAUAC...............................GAUGUGGA.AAU.............AAGUUUA.....................................AUUUCAAAAA.UAAGUCUUUAUGAACAAUUCAUUUUACAACGAUUUUGCUGUGCGUUUUGCAGCAACAACACUCACUUCACUUGUUGAUCAUUUAAUAAUCAGGUAGGAAUCGUGGUUUCAACUCCAUGCGUGCAGCCCAUGACCGGGCUCUUAUUGACGAGCUUGUGCGUCGUGGCAUUGAUGUGUCGGC...................................................................................................................
#=GR BAAX01001997.1/1669-2041 CODON              .......................................................................................................................................................................................................................................................................................................................................................................................................................................................................................................................................................................................................................................................................
#=GR BAAX01001997.1/1669-2041 SS_TT              .......................................................................................................................................................................................................................................................................................................................................................................................................................................................................................................................................................................................................................................................................
BAAX01003673.1/1070-652                          ..................................................................................UUCUUUAUACCUUUGCAUUCGAAACAU.CAAGAG..CAGUU........UAAA............AUCU.GCA.CCA.ACC.G.AGC......ACGACA........GCCA..CGGUGGU...............................CAAGAUAC...............................GAUGUGGA.AAU.............AAGUUUA.....................................AUUUCAAAAA.UAAGUCUUUAUGAAUAAUUCAUUUUACAACGAUUUUGCUGCGCGUUUUGCAGCAACAACACUCACUUCACUUGUUGAAUCAUUCAAUAGUCAGGUAGGAAAUCGUGGUUUCAACUCCAUGCGUGCAGCCCAUGACCGGGCUCUUAUUGACGAGCUUGUGCGCCGUGGCAUCGACGUGUCGGCAGUAUUCGACGGCACCGCCAUUUCUUUUGCCCAUCAUGUUGGGUUGGACAACAACAGUCUGGUAAUCAGAAAAUAAAAUCAUUUAGCAGCAUCUUAAACUGUUGAUGAUGCCG
#=GR BAAX01003673.1/1070-652 CODON               .......................................................................................................................................................................................................................................................................................................................................................................................................................................................................................................................................................................................................................................................................
#=GR BAAX01003673.1/1070-652 SS_TT               .......................................................................................................................................................................................................................................................................................................................................................................................................................................................................................................................................................................................................................................................................
JCVI_SCAF_1096627685829/832-1317                 NNNNNNNNNNNNNNNNNNNNNNNNNNNNNNNNNNNNNNUCAAAAUAGAAGGCCCUUUCAAACCAGAACAUUAUAGAUAUUAAAUAUUAAUUGCUAUAUUUGCGCUACAU.CAAGA....AUAC........UUAAGU..........GUAU...A.CCA.ACC.G.A........ACGA............UAA.CGGUGGUU..............................UAAC...................................GAUGUGGG.C...............AUCCUA........................................GUCAAA.GUCGAUUCUCAUAAUCUAAUCUUGAUAAAAUUUAAAAGUUAAAUUAUGAAACACUUAUUUACCUCAGAAUCAGUAAGCGAAGGACACCCAGAUAAGAUGGCAGAUCAAAUUAGCGAUGCAUUACUUGAUAAUUAUCUAGCAUUUGACAAGACCUCGAAGGUUGCGUGUGAAACACUUGUAACAACAGGACAGGUAGUUGUUGCUGGUGAAAUAAAAACAAAUUCAAUAAUAGAUCAUGACAAAAUAAUUAGAAAUGUAAUUGACAAAAUAGGUUAUAAUAAAAGUGAAUAUCAGUUU
#=GR JCVI_SCAF_1096627685829/832-1317 CODON      ........................................................................................................................................................................................................................................................................................................................................................................................................AUG............................................................................................................................................................................................................................................................
#=GR JCVI_SCAF_1096627685829/832-1317 SS_TT      .......................................................................................................................................................................................................................................................................................................................................................................................................................................................................................................................................................................................................................................................................
JCVI_SCAF_1096626931677/1158-1643                AGAAACUUUAAAUAAAACCCAAUCUGAAUAUCUGGGUCUCAAAAUAGAAGGCCCUUUCAAACCAGAACAUUAUAGAUAUUAAAUAUUAAUUGCUAUAUUUGCGCAACAU.CAAGA....AUAC........UUAAUU..........GUAU...A.CCA.ACC.G.A........ACGA............UAA.CGGUGGUU..............................AAAC...................................GAUGUGGG.C...............AUCCUA........................................GUCAAA.GUCGAUUCUCAUAAUCUAAUCUUGAUAAAAUUUAAAAGUUAAAUUAUGAAACACUUAUUUACCUCAGAAUCAGUAAGCGAAGGUCACCCAGAUAAGAUGGCUGAUCAAAUUAGCGACGCAUUACUUGAUAAUUAUCUAGCAUUUGACAAGAGCUCGAAGGUUGCAUGUGAAACACUUGUUACAACAGGACAGGUAGUUGUUGCUGGUGAAAUCAAAACAAAUUCAAUAAUAGAUCAUGAUAAGAUAAUUAGAAAUGUAAUUGACAAAAUUGGUUAUAAUAAAAGCGAAUAUCAGUUU
#=GR JCVI_SCAF_1096626931677/1158-1643 CODON     ........................................................................................................................................................................................................................................................................................................................................................................................................AUG............................................................................................................................................................................................................................................................
#=GR JCVI_SCAF_1096626931677/1158-1643 SS_TT     .......................................................................................................................................................................................................................................................................................................................................................................................................................................................................................................................................................................................................................................................................
JCVI_SCAF_1101668372096/471-956                  AGAGAAAUUAAAUAAAACCCAAUCUGAUUAUUUGGGACUAAAAAUAGAGGGACCAUUUAAGCCGGAACAUUAUAGAUAUUAAAUUUUACUUACUAUAUUUGCGAUACAU.CAAGA....AUAC........UUAAUU..........GUAU...A.CCA.ACC.G.A........ACGA............UAA.CGGUGGUU..............................UAGU...................................GAUGUGGG.C...............AUCUUA........................................GUCAAA.GUCGAUACUCAUAAACUAAUCUUGAUAAAUAUUAAAUACAAAUAUUAAGUUAUGAGACAUUUAUUUACAUCGGAAUCAGUUAGUGAAGGUCAUCCAGAUAAGAUGGCUGAUCAGAUUAGUGAUGCUUUACUUGACAAUUACUUAGCUUUUGAUAAAAAUUCAAAAGUAGCAUGUGAGACUCUAGUAACAACCGGGCAGGUAGUAGUAGCUGGAGAAAUUAAGACCAAUUCAAUUAUUGAUCAUGAUAAAAUUAUAAGAAAUGUGAUAAAUGAUAUUGGGUAUAAUAAGAGUGAAUAU
#=GR JCVI_SCAF_1101668372096/471-956 CODON       .................................................................................................................................................................................................................................................................................................................................................................................................................AUG...................................................................................................................................................................................................................................................
#=GR JCVI_SCAF_1101668372096/471-956 SS_TT       .......................................................................................................................................................................................................................................................................................................................................................................................................................................................................................................................................................................................................................................................................
JCVI_SCAF_1096626928819/595-1080                 AAAAAAAGAUUAAAGUCUUUUAAAUUUUUCUAUGAUAAUCUAAAUAUUAAUUACAGAAAAAAUGAUUUUCAAUAAAUAAUCAUUUUAUUUCUUUAUAUUUGCGUCACAU.CAAGA....AUAC........UUAAGU..........GUAU...A.CCA.ACC.G..........GACGAUA..........A..CGGUGGUU..............................UAGC...................................GAUGUGGG.C...............AUCACA........................................GUCAAAA...UCGAUUCUCAUAAUCUAAUCUUGAUAAAAAUUAAAUUUUAAACUAUGAGACAUCUUUUUACAUCAGAAUCAGUUAGUGAGGGUCAUCCAGAUAAAAUGGCUGAUCAAAUUAGCGAUGCUUUAUUAGAUAAUUAUUUAGCAUUUGACAAAAAUUCUAAAGUUGCUUGUGAAACUCUUGUAACAACUGGACAGGUAGUAGUAGCAGGAGAAAUUAAGACAAAUUCCAUCAUAGAUCAUGAUAAAAUUAUUAGAAAUGUUAUUAAUGAUAUCGGAUAUAAUAAAAGUCAAUACAAAU
#=GR JCVI_SCAF_1096626928819/595-1080 CODON      .............................................................................................................................................................................................................................................................................................................................................................................................................AUG.......................................................................................................................................................................................................................................................
#=GR JCVI_SCAF_1096626928819/595-1080 SS_TT      .......................................................................................................................................................................................................................................................................................................................................................................................................................................................................................................................................................................................................................................................................
JCVI_SCAF_1096626944644/325-810                  AAAAAAAGAUUAAAGUCUUUUAAAUUUUUCUAUGAUAAUCUAAACAUUAAUUAUAGAAAAAAUGAUUUUCAAUAAAUAAUCAUUUUAUUUCUUUAUAUUUGCGCUACAU.CAAGA....AUAC........UUAAUU..........GUAU...A.CCA.ACC.G..........GACGAUA..........A..CGGUGGUU..............................UAGC...................................GAUGUGGG.C...............AUCACA........................................GUCAAAA...UCGAUUCUCAUACUCUAAUCUUGAUAAAAUUUAAAUUUUAAAUUAUGAGACAUCUUUUUACAUCAGAAUCAGUGAGUGAGGGUCAUCCAGAUAAAAUGGCUGAUCAAAUUAGCGAUGCUUUAUUAGAUAAUUAUUUAGCAUUUGACAAAAAUUCUAAAGUUGCUUGUGAAACUCUUGUAACAACUGGACAGGUAGUAGUAGCAGGAGAAAUUAAAACAAAUUCCAUCAUAGAUCAUGAUAAAAUUAUUAGAAAUGUUAUUAAUGAUAUAGGAUAUAAUAAAAGUCAAUACCAAU
#=GR JCVI_SCAF_1096626944644/325-810 CODON       ..........................................................................................................................................................................................................................................................................................................................................................................................................AUG..........................................................................................................................................................................................................................................................
#=GR JCVI_SCAF_1096626944644/325-810 SS_TT       .......................................................................................................................................................................................................................................................................................................................................................................................................................................................................................................................................................................................................................................................................
JCVI_SCAF_1101668320074/750-265                  AAAUUAAAUAAAACUCAAUCUGAUUAUCUAGGUCUUAAAAUAGAGGGGCCAUUUAAACCUGAACAUUACAGAUAUUAAAUUUUACUUUAUUAUAUUUGCAUUUCAACAU.CAAGA....AUAC........UUAAAU..........GUAU...A.CCA.ACC.G.A........ACGA............UAG.CGGUGGUU..............................UAGU...................................GAUGUGGG.C...............AUCCAA........................................GUCAAAA...UCGAUUCUCAUAUUCUAAUCUUGGUAAAAGUUAAAUUUUAAAUUAUGAGACAUCUUUUUACAUCAGAAUCAGUUAGUGAGGGACAUCCAGAUAAGAUGGCUGAUCAAAUUAGUGAUAUUUUACUUGAUAAUUAUUUAGCUUUUGAUAAAAAUUCAAAAGUAGCAUGUGAAACAUUAGUAACAACAGGUCAAGUAGUAGUUGCUGGCGAAAUUAAAACUAAUUCCAUUAUUGAUCAUGAUAAAAUCAUUAGAAAUGUAAUUAAUGAUAUUGGAUAUAACAAAAGCGAAUAUCAGU
#=GR JCVI_SCAF_1101668320074/750-265 CODON       ..........................................................................................................................................................................................................................................................................................................................................................................................................AUG..........................................................................................................................................................................................................................................................
#=GR JCVI_SCAF_1101668320074/750-265 SS_TT       .......................................................................................................................................................................................................................................................................................................................................................................................................................................................................................................................................................................................................................................................................
JCVI_SCAF_1101668370130/850-365                  AGAAAAGUUAAAUAUAACUCAAUCUGAUUAUUUAGGUCUUAAAAUAGAGGGGCCAUUUAAACCAGAACAUUACAGAUAUUAAAUUUUACUUAUUAUAUUUACACUACAU.CAAGA....AUAC........UUAAAU..........GUAU...A.CCA.ACC.G.A........ACGA............UAG.CGGUGGUU..............................AAGC...................................GAUGUGGG.C...............AUCACA........................................GUCAAAA...UCGAUUCUCAUAUUCUUAUCUUGGUAACAAAUAAAUUUUAAAUUAUGAGACAUCUUUUUACAUCAGAAUCGGUUAGUGAGGGUCAUCCAGAUAAGAUGGCUGAUCAAAUCAGUGAUAUUUUACUUGAUAACUAUCUAGCUUUUGAUAAAAAUUCAAAAGUAGCAUGUGAAACAUUAGUAACAACUGGUCAGGUGGUUGUAGCUGGAGAGAUUAAAACAAAUUCAAUUAUUGAUCAUGAUAAAAUCAUCAGAAAUGUAAUUAAUGACAUUGGAUAUAACAAAAGUGAAUACCAGU
#=GR JCVI_SCAF_1101668370130/850-365 CODON       ..........................................................................................................................................................................................................................................................................................................................................................................................................AUG..........................................................................................................................................................................................................................................................
#=GR JCVI_SCAF_1101668370130/850-365 SS_TT       .......................................................................................................................................................................................................................................................................................................................................................................................................................................................................................................................................................................................................................................................................
JCVI_SCAF_1096626894466/755-1249                 UGAUUGGGUAAUCAGUGAAGAGUAUCCCAAAUAUACUUUGAGGGAGAAGUGUGAAAACUGAUAAUAAAUUUGUCAUACUCAAUUAUUAAAUUAAGAUUAGAUUAAGCAU.CAGGAG..UGAAUAA......GCAA..........UUAUUC..UG.CCA.ACC.U.GCU......UGAGGAA.......AGUA..AGGUGGAA...............................UAC...................................GAUGUGGU.C...............UUAAU.........................................GACAA..UUAAGUUCCUCAUCUAAACGAGCUGAUGUAGCUCGUUUUUUUUAUUUACUACUGAUAUAUAAAGGAGUAAAUAAUGGCAGGUAAUAAUUACAAAGAAGAGGCUAAAAACUCAAUAGAACUUAGAAGAAUCUAUGAUAUAGUUGCAAAAAUAUCAUGCGAUCUUGCAAAUAAUUAUGAAAAUCCUGAUAUUGAUACAUGGUUAAAGCAUUACUGGGGCGCAUGGCCAGUUGACAAAAAAGACAAAACUAUAAGAAGAUUACUUCAACUUACAACUGAACAUAAAUCUUUACAACCGUG
#=GR JCVI_SCAF_1096626894466/755-1249 CODON      ....................................................................................................................................................................................................................................................................................................................................................................................................................................AUG................................................................................................................................................................................................................................
#=GR JCVI_SCAF_1096626894466/755-1249 SS_TT      .......................................................................................................................................................................................................................................................................................................................................................................................................................................................................................................................................................................................................................................................................
JCVI_SCAF_1096627863184/603-108                  UUGGGAAUGCAGUUCCAGUUAAUCUUGCAUAUCAUGUUGGCAAAAGUGUUGUUAAAUAUUUAAAAGACACCACUUAAAAUGACAAAUUUAGUAAUAUUUAAUUAAGCAU.CAGGAG..UGAAUAA......GUAA..........UUAUUC..UG.CCA.ACC.U.GCUU.....AGAGGA.......AAGUA..AGGUGGAGUAG..................................................................GAUGUGGU.C...............UUAAU.........................................GACAA..UUAAGUUCCUCAUCAAAACGAGCUGAUGUGGCUCGUUUUUUUAUUUACUUCUGAUUUGUAGAGGAGUAAAUAUGAAAGUUGAGCAUUUUCCAUACCUUAGAGAUAUCUCCAUUGACUACAAGCAUCAUAUUGGUGGGUAUAUGGGUGGAGGCUCUUGGGCUAUUACUACUAAAAGAGAUUCCAAUGGCGAUAGAGCGAGAAUUAUCCUAGGUAGAGGUUUGUCAUUUAGAUCACAUGGAGACAAUGUCACAUUUAAAAUUAUUGAACCAAAUCUUGAGAUAUUAAAACUUCAAUGGA
#=GR JCVI_SCAF_1096627863184/603-108 CODON       ................................................................................................................................................................................................................................................................................................................................................................................................................AUG....................................................................................................................................................................................................................................................
#=GR JCVI_SCAF_1096627863184/603-108 SS_TT       ............................................................................................................................................................<<<.<<<.<.<<<<..............................>>>>>>..................................................................>>>>>>>................................................................................................................................................................................................................................................................................................................................................................................
JCVI_SCAF_1096626913066/966-471                  UUAAUUCAAGGAUGUGCAUGCUGUUACAAAUACCAAGCUAAGCAUUAAUAAUUUUUUCAUUUGUAUUACUUUAGUUUAAAUUUUUACCCAUUAAUAUGAAAUUAAGCAU.CAGGAG..UGAAUAA......GUAA..........UUAUUC..UG.CCA.ACC.U.GCUU.....UGAGGA.......AAGUA..AGGUGGAU...............................UAA...................................GAUGUGGU.C...............UUAAU.........................................GACAA..UUAAGUUCCUCAUCAAAACGAGCUGAUGUUGCUCGUUUUUUAUUUACUGCUGGUUUAUAUAUAGGAGUAAAUAUGUUAAAGGAUAACUUUAAGCCAGACAAAACUAACUCAAUUGAACUGCGAACAAUCUAUGACAUCGGUGUUGGGAUAGCUAAAUCAUUUAUAAAUAAUAAAGAUGAAGAAGUAUUCGUUUGGGACGAAUAUCAUUACGGAGAAUGGCCACUUGAUCCUAGACGAAAAGAGAUUAAAAGUAUAUUAAAAAACUAUGGUGGCAAAAAGGUGUUUCAGCCUUGGUUU
#=GR JCVI_SCAF_1096626913066/966-471 CODON       ..........................................................................................................................................................................................................................................................................................................................................................................................................................AUG..........................................................................................................................................................................................................................................
#=GR JCVI_SCAF_1096626913066/966-471 SS_TT       ......................................................................................................................................................................................................................................................................................................................................................................................................<<<<<<<<<<<<.........>>>>>>>>>>>>................................................................................................................................................................................................................................
JCVI_SCAF_1101668741091/680-1174                 ACAAUCCAACUUUUGAUAUGUGCGAUGAUUGUGCAGACAAAAUGGAAGAUUUAGCGAUGAUGGAGGAAGAGUAAAAUGUUUUAAAUUCGAUAUAUAAUAGAAAAAGCAU.CAGGAGU.GAAUAA.......GAAA...........UUAUU.CUG.CCA.ACC.U.GCU......UGAGGAA.......AGUA..AGGUGGAA...............................UAC...................................GAUGUGGU.C...............UUAAU.........................................GACAA..UUAAGUUCCUCAUCAAGACGAGCUGAUGCAGCUCGUUUUUUUUAUUUACUACUGAUUAAUUAAGGAGUAAAUAAAUGAGCUUAUUAGUAAAAGAUACAUUUUUAAAUGGAAUUCAUCAUUACCUAAAUAUAAAUUUAGAGGAAGAUCCAAUUCAAUUCACAAAUGAUAGCGGAGGAGGAGUAACAAGUAGUGGAGUAAGCAUAUGGACGCAUGGAGUAUUUCUUACAAAACUAGACAGCUACAACCAAAAAGGAGUUGUAAAAAUUAAUGCAAGAAUACUUAACUCAGUAAACUCAG
#=GR JCVI_SCAF_1101668741091/680-1174 CODON      ........................................................................................................................................................................................................................................................................................................................................................................................................................................AUG............................................................................................................................................................................................................................
#=GR JCVI_SCAF_1101668741091/680-1174 SS_TT      .......................................................................................................................................................................................................................................................................................................................................................................................................................................................................................................................................................................................................................................................................
JCVI_SCAF_1101667347443/222-717                  GAUUUUAUAGAGUUUCAAAAAGGUUUAAAACCAAUUGAUGAGUUCUUAAGCUAUUAAAAUUAAAGAAAUUUGUCUUACUCAAGUAUUAGGUUAUUAUUAAAUCAAGCAU.CAGGAGU.GAAUAA.......GAAA...........UUAUU.CUG.CCA.ACC.U.GCUU.....AGAGGA.......AAGUA..AGGUGGA...............................GUAG...................................GAUGUGGU.C...............UUAAU.........................................GACAA..UUAAGUUCCUCAUCAAAACGAGCUGAUGUGGCUCGUUUUUUUAUUUACUUCUGAUAUGUAUAGGAGUAAAUAUGAAAAUUGAGCAUUUUCCAUACCUUAGAGAUAUUUCUAUUGACUACAAACAUCAUAUUGGUGGCUAUAUGGGUGGGGGCUCUUGGGCUAUUACUACAAAGAGAGAUUCCAAUGGAGAUAGAGCUAGAAUUAUUCUGGGUAGAGGUACAUCAUAUAGAUCACAUGGAGACAAUGUCACAUUUAAAAUUAUUGAACCAAAUCUUGAGAUAUUAAAACUUCAAUGGA
#=GR JCVI_SCAF_1101667347443/222-717 CODON       ................................................................................................................................................................................................................................................................................................................................................................................................................AUG....................................................................................................................................................................................................................................................
#=GR JCVI_SCAF_1101667347443/222-717 SS_TT       ............................................................................................................................................................<<<.<<<.<.<<<<..............................>>...............................>>>>...................................>>>>>>>................................................................................................................................................................................................................................................................................................................................................................................
JCVI_SCAF_1096626949907/2358-1863                CAAUUUCUGGGAUCUAUCAUUUCUUUUUCGUAUUUAUUCCGUAUAUUUUUAGUUUUUUAUUAUAAAUUUUUGUCUUAUGUCAGAAAUAUAAUAAAAUUAUAUUAAGCAU.CAGGAGU.GAAUA........AGAAAU..........UAUU.CUG.CCA.ACC.U.GCUU.....UGAGGA.......AAGUA..AGGUGGA...............................GUAG...................................GAUGUGGU.C...............UUAAU.........................................GACAA..UUAAGUUCCUCAUCGAAACGAGCUGAUGUGGCUCGUUUUUUUAUUUACUUCUGAUUAUAUAUAGGAGUAAAUAUGAAUAUAAUCUACACACCAAGUUACGAAGAUCCAAUGUAUAAAAAAAACUUCUUCGAUGAAUAUGAACUUGAAUGUAAAUACCAAGAAGAUUUUGGAGCAGUUUUAGAACCUUGGAAAAACCAAUUUCCUGAACCAAUAGAAUACUCCAGUAAAAGGUCCAUAUGGUUCAGAGGUGAUUUAUAUGAAUUUAAAAUAUUUGAUGGAAAAGUCAUUGUAUCAACA
#=GR JCVI_SCAF_1096626949907/2358-1863 CODON     ..........................................................................................................................................................................................................................................................................................................................................................................................................................AUG..........................................................................................................................................................................................................................................
#=GR JCVI_SCAF_1096626949907/2358-1863 SS_TT     ............................................................................................................................................................<<<.<<<.<.<<<<.....<<.....................>>>>...............................>>>>...................................>>>>>>>................................................................................................................................................................................................................................................................................................................................................................................
JCVI_SCAF_1096628136528/1261-1667                CAAUUUCUGGGAUUUAUCAUUUCUUUUUCGUAUUUAUUCCGUAUAUUUUUAGUUUUUUAUUAUAAGUUUUUGUCUUAUGUCAAAAAUAUAAUAAAAUUACAUUAAGCAU.CAGGAGU.GAAUA........AGAAAU..........UAUU.CUG.CCA.ACC.U.GCUU.....UGAGGA.......AAGUA..AGGUGGA...............................GUAG...................................GAUGUGGU.C...............UUAAU.........................................GACAA..UUAAGUUCCUCAUCGAAACGAGCUGAUGUAGCUCGUUUUUUUAUUUACUUCUGAUAUGUAAGGAGUAAAUAUGAAUAUAAUCUACACACCAAGUUACGAAGAUCCAAUGUAUAAAAAAAACUUCUUCGAUGAAUAUGAACUUGAAUGUAAAUACCAAGAAGAUUUUGGAGCAGUUUUAGAACCUUGGAAAAACCCAAUUUCCUGAACCCAAUAGAAUACUC............................................................................
#=GR JCVI_SCAF_1096628136528/1261-1667 CODON     .......................................................................................................................................................................................................................................................................................................................................................................................................................................................................................................................................................................................................................................................................
#=GR JCVI_SCAF_1096628136528/1261-1667 SS_TT     ............................................................................................................................................................<<<.<<<.<.<<<<.....<<.....................>>>>...............................>>>>...................................>>>>>>>................................................................................................................................................................................................................................................................................................................................................................................
JCVI_SCAF_1101668314905/949-1394                 CAAUUUCUGGAAUUUAUCAUUUCUUUUUCGUAUUUAUUCCGUAUAUUUUCAGUUUUUUAUUAUAAGUUUUUGUCUUAUGUCAAAAAUAUAAUAAAAUUAUAUUAAGCAU.CAGGAGU.GAAUA........AGAAAU..........UAUU.CUG.CCA.ACC.U.GCUU.....UGAGGA.......AAGUA..AGGUGGA...............................GUAG...................................GAUGUGGU.C...............UUAAU.........................................GACAA..UUAAGUUCCUCAUCAAUACGAGCUGAUGUAGCUCGUUUUUUUUAUUUACUUCUGAUAUGUAAGGAGUAAAUAUGAAUAUAAUCUACACACCAAGUUACGAAGAUCCGAUGUAUAAAAAAAACUUCUUCGAUGAAUAUGAACUUGAAUGUAAAUACCAAGAAGAUUUUGGAGCAGUUUUAGAACCUUGGAAAAACCAAUUUCCUGAACCAAUAGAAUACUCCAGUAAAAGGUCCAUAUGGUUCAGAGGUGAUUUAUAUGAA.....................................
#=GR JCVI_SCAF_1101668314905/949-1394 CODON      .......................................................................................................................................................................................................................................................................................................................................................................................................................................................................................................................................................................................................................................................................
#=GR JCVI_SCAF_1101668314905/949-1394 SS_TT      ............................................................................................................................................................<<<.<<<.<.<<<<.....<<.....................>>>>...............................>>>>...................................>>>>>>>................................................................................................................................................................................................................................................................................................................................................................................
JCVI_SCAF_1096627489354/1474-979                 ACAAUUUCUGGGAUUUAUCACUUCUUCUUUGUAUUUAUUCCUUAUAUCUUUAGUUUUUUAUUAUAAAUUUUGUCUUAUGUCAGAAAUAUAAUAAAAUUAAAUUAAGCAU.CAGGAGU.GAAUA........AGAAAU..........UAUU.CUG.CCA.ACC.U.GCUU.....UGAGGA.......AAGUA..AGGUGGA...............................GUAG...................................GAUGUGGU.C...............UUAAU.........................................GACAA..UUAAGUUCCUCAUCAAAACGAGCUGAUGUUGCUCGUUUUUUUAUUUACUACUGAUUUAUAUAUGGGAGUAAAUAAAGUUGAAUAAUCUUUACAAAGAAGAACCAAAGAACUCUAUACAUUUAAAUGCUGUUUAUGAGAUGGUUUCAAACAUUUCAUAUGAUUUAAUCAAUAAUUAUGAAAAACCAGAAGAGGAAACUUGGAGUAAACAUCAUUGGGGAGUUUGGCCAAUUGAUAAAAAAGACAAAGUCAUUCAUAGAUUUUUAAGAUUAAGUACGGUUCAUAAGGUUCUCCAACCAU
#=GR JCVI_SCAF_1096627489354/1474-979 CODON      .....................................................................................................................................................................................................................................................................................................................................................................................................................................AUG...............................................................................................................................................................................................................................
#=GR JCVI_SCAF_1096627489354/1474-979 SS_TT      ............................................................................................................................................................<<<.<<<.<.<<<<.....<<.....................>>>>...............................>>>>...................................>>>>>>>................................................................................................................................................................................................................................................................................................................................................................................
JCVI_SCAF_1101668257290/1087-592                 CAAUUUCUGGGAUUUAUCAUUUCUUUUUCGUAUUUAUUCCGUAUAUUUUUAGUUUUUUAUUAUAAAUUUUUGUCUUAUGUCAUAAAUAUAAUAAAAUUAAAUUAAGCAU.CAGGAGU.GAAUA........AGAAAU..........UAUU.CUG.CCA.ACC.U.GCUU.....UGAGGA.......AAGUA..AGGUGGA...............................GUAG...................................GAUGUGGU.C...............UUAAU.........................................GACAA..UUAAGUUCCUCAUCAAAACGAGCUGAUGUGGCUCGUUUUUUUAUUUACUUCUGAUAUGUAAAGGAGUAAAUAAUGACUAGAAAUCUUUAUACAGAAGAGCCAAAAAACUCGAUUCAGCUAAAUGCAAUAUACGAGAUGGUUUCAAAAAUCUCAUUUGAUUUAGUUAAAAAUUACGAAAAUCCAGAAGAAGACGCAUGGAGCAAUGAUUACUGGGGAAUUUGGCCUAUUGACAAGAAAGAAAAAAUUAUACAUCGACUUCUAAAGAUACCUACCACCCACAAGACACUGCAACCAUGG
#=GR JCVI_SCAF_1101668257290/1087-592 CODON      ...................................................................................................................................................................................................................................................................................................................................................................................................................................AUG.................................................................................................................................................................................................................................
#=GR JCVI_SCAF_1101668257290/1087-592 SS_TT      ............................................................................................................................................................<<<.<<<.<.<<<<.....<<.....................>>>>...............................>>>>...................................>>>>>>>................................................................................................................................................................................................................................................................................................................................................................................
JCVI_SCAF_1101668280796/107-602                  CAAUUUCUGGGAUUUAUCAUUUUUUCUUUAUAUUUAUUCCAUAUAUUUUUAGUUUUUUAUUAUAAAUUUUUGUCUUAUGUCAGGAAUAUAAUAAAAUUAAAUUAAGCAU.CAGGAGU.GAAUA........AGAAAU..........UAUU.CUG.CCA.ACC.U.GCUU.....UGAGGA.......AAGUA..AGGUGGA...............................GUAG...................................GAUGUGGU.C...............UUAAU.........................................GACAA..UUAAGUUCCUCAUCAAAACGAGCUGAUGUGGCUCGUUUUUUUAUUUACUGCUGAUAUGUAAAGGAGUAAAUAAUGACUAGAAAUCUUUAUACCGAAGACCCAAAAAACUCGAUUCAGCUAAAUGCAAUAUAUGAAAUGGUAUCAAAAAUCUCAUAUGAUUUAGUUAAAAAUUAUGAACAACCAGAAGAAGACGCAUGGAGCAAUGAUUACUGGGGUGUUUGGCCUAUUGAUAAAAAAGAAAAAAUUAUACAUCGACCUCUAAAGAUAUCUACUACUCAUAAGACAUUGCAACCAUGG
#=GR JCVI_SCAF_1101668280796/107-602 CODON       ...................................................................................................................................................................................................................................................................................................................................................................................................................................AUG.................................................................................................................................................................................................................................
#=GR JCVI_SCAF_1101668280796/107-602 SS_TT       ............................................................................................................................................................<<<.<<<.<.<<<<.....<<.....................>>>>...............................>>>>...................................>>>>>>>................................................................................................................................................................................................................................................................................................................................................................................
JCVI_SCAF_1101667266397/306-800                  AUUAUCCAGAUAGUCCUGAAUACAACAUUAACCAGGAAGAAGUUUUCGACACAUCUCCUACAUCCUUUAAAAACUUAUAAACGAAGCAUAUUUACAAUAAGCAAUACAU.CAUGAG..UGAAUAA......GAAA..........UUAUUC..CG.CCA.ACC.U.GCU......UGAGGA........AGUA..AGGUGGCA...............................GAG...................................AAUGUGGU.C...............UUAAUU........................................GACAA..UUAGGUUCCUCGUUGAAACGAACUAACGCAGUUCGUUUUUUAUUUACUCUUGGUUUAGUGAAAGGAGUAAAUACAUGUCAGUACAUGCACAGGGAUUAGCUUUAAAGGCUGAUCGGCAGAUGAUAAAAAACUUCGAGGAAACUGGCUUAUAUGAGUCAAAUUUAGAAAGAAAAAACAGAGAGGAAAAACAGUUGAAAAGAACUAAGAGAUUGGAAUCUAUCAAAAAACACUAUGUUUCAUUACUAGGAGAUAGCAUCAUAGAUAAUAAAGUCUAUGUAGGCGAAGGUGAGCUAUCAG
#=GR JCVI_SCAF_1101667266397/306-800 CODON       .......................................................................................................................................................................................................................................................................................................................................................................................................AUG.............................................................................................................................................................................................................................................................
#=GR JCVI_SCAF_1101667266397/306-800 SS_TT       .......................................................................................................................................................................................................................................................................................................................................................................................................................................................................................................................................................................................................................................................................
JCVI_SCAF_1101668167402/771-277                  AAUAUAGGUUACCAAUAAAACAACACUUUAUCGUCUGUAAUAACUCUAAAAGGUAUGGUCAGUACUACUUAAACUUAUAAACGAAGCAUAUUUAAGAUUAAUAAUGCAU.CAAGAG..UGGAUAA......UAAA..........UUAUUC..CG.CCA.ACC.U.GCU......UGAGGA........AGUA..AGGUGGCA...............................GAG...................................AAUGUGGU.C...............UUAAUU........................................GACAA..UUAGGUUCCUCGUUGAAACGAACUGAUGAAGUUCGUUUUUUAUUUACUCUUGGUCUAGUAAAAGGAGUAAAUAUAUGUCAGCAUAUGCAAGAGGAUUAGCUUUAAAAGCUGAUCGGCAGAUGUUAAAGAACUUCGAGGCAACUGGCUUAUAUGAGUCAGAUAUAGAAAGAAAAAACAGAGAGGAAAAACAGUUGAGAAGAACAAAGAGGUUGGAAUCUACUAAGAAACACUAUGUUUCUUUACUAGGAGAUAGCAUCAUAGACAACAAAAUCUAUGUAGAAGAAGGUGAGUUAUCAG
#=GR JCVI_SCAF_1101668167402/771-277 CODON       ............................GUA........................................................................................................................................................................................................................................................................................................................................................................AUG.............................................................................................................................................................................................................................................................
#=GR JCVI_SCAF_1101668167402/771-277 SS_TT       ......................................................................................................................................................................................................................................................................................................................................................................................................<<<<<<<<<<<...........>>>>>>>>>>>................................................................................................................................................................................................................................
JCVI_SCAF_1096627716901/159-653                  AUUUUUCUUCUCUGGUGACUUUUUGGUGACUAUUUUAACCACUUAUCAAGAGUGUCAAGAAAACAACUAAAAACUUAUAAACGAAGCAUAUUUAUAAUUGAUAGUACAU.CAGGAGU.GAAUAA.......GAAA...........UUAUU.CCG.CCA.ACC.U.GCU......UGAGGA........AGUA..AGGUGGCA...............................GAG...................................AAUGUGGU.C...............UUAAUU........................................GACAA..UUUGGUUCCUCGUUGAAACGAACUGAUAUAGUUCGUUUUUUAUUUGCUCUUGGGUUAGUGAAAGGAGUAAAUAUAUGUCAGUACAUGCACAGGGAUUAGCUAUAAAGGCCGAUCGACAGAUGAUAAAAAACUUCGAGGAAACUGGGUUAUAUGAGUCAAAUAUAGAAAGAAAAAACAGAGAGGAAAAACAGUUGAAAAGAACUAAGAGAUUGGGAUCUAUCAAGAAACACUAUGUUUCAUUACUAGGAGAUAGCAUCAUAGAUAAUAAAGUCUAUGUAGGCGAAGGUGAGCUAUCAG
#=GR JCVI_SCAF_1096627716901/159-653 CODON       .......................................................................................................................................................................................................................................................................................................................................................................................................AUG.............................................................................................................................................................................................................................................................
#=GR JCVI_SCAF_1096627716901/159-653 SS_TT       ......................................................................................................................................................................................................................................................................................................................................................................................................<<<<<<<<<<<...........>>>>>>>>>>>................................................................................................................................................................................................................................
JCVI_SCAF_1101668235177/1-435                    ............................................................................GUCGCCGGCGGGUACAUGGAGUCGCUUCAGCAU.CACGAG..UGACCGG......GAAA..........CCGGUC..CG.GCA.ACC.G.GGG......UUGG..........UCCA..CGGUGCCAG.C.U.CA..AUC.G...............GCAA...................CGGUUG.......GG.GAUGUGGC.GG..............GAAA.........................................CCGCAA.....CGGGCCCGGUCCCUCGUACUGCAAAGCACAGCGUCAGAGCGUGAGCAGGAGGGAGGAACAGUGUCAGGUCAUCAUCGCGACUACCCCGCCACCGGUGCGUGGCAGGCCGGCGACGCGGUCGGCACGCGCCGGUUCUUCUCGUUGCCCGUCGAACGCGCAGUUGCUCUCGAUGUCGGCGCGACCCUGCACGGCGUCACGGUGGCAUACGAAACGUGGGGCACCCUGGCGCCCGAUGCCGGGAACGCGAUUCUUCUGUGUCACGCCUGGACGGGUGACUCGCACGCCGCCGGACCC
#=GR JCVI_SCAF_1101668235177/1-435 CODON         .......................................................................................................................................................................................................................................................................................................................................................................................................................................................................................................................................................................................................................................................................
#=GR JCVI_SCAF_1101668235177/1-435 SS_TT         ............................................................................................................................................................................................................................................................................................................................................................................................................................................................<<<<<<<<<<<<<<<<<<......>>>>>>>>>>>>>>>>>..................................................................................................................................................................
NZ_AAOA01000009.1/175060-175563                  CAGAUAGCUCUUUUGGGGGUUGCAAAACGUGACGGUUGUCACGUAGUCGAUAACGUUUUGCCUGAUGAACAAGCCAUUUGAUCUUGGCUAUGAGAUGAUAAAGGGGCAU.CAAGAG..GGG..........UUCGU.............CC.CCA.CCA.ACC.G.CCC......ACUCC.........GGGAA.CGGUGGUU..............................AAUC...................................GAUGCGCC.AUAGGCCCUGC.....UGC.................................GCAGG...UAUGGAA...CAAAAAGGAGAUAUUCCGUGCGCGACCCUCAAUUUUUAACUCCGGCUUCUGCACUAUUCAGUGACGUUGAGCUCCUGUCUUUAAAAGCGUUCUACGCGGGCGAACAGGCGAGCUCUAUCAGCAAGCGAUUACCUAAUCCAUGGCCACUGGUGGCUCGACACAGGGCGCAGGAUAGAACCGCCUUUCAGGCUACGAAGACUGUACUCGACGCCUUGUAUUCUUCUCUAUGAUUCCGAAGCUACCGGUAAUGAGCUGCGUUCAACAGCACAGUACAUAGCGAUACUUAACAGAACAGG
#=GR NZ_AAOA01000009.1/175060-175563 CODON       .......................................................................................................................................................................................................................................................................................................................................................................................................................................................................................................................................................................................................................................................................
#=GR NZ_AAOA01000009.1/175060-175563 SS_TT       .......................................................................................................................................................................................................................................................................................................................................................................................................................................................................................................................................................................................................................................................................
NZ_AAOA01000016.1/47043-47547                    AUAGUUGGGUUGCAAAAUUGCUUUAGACUGAAAUUUUGUGAUCGAGAUCAGUCCUUAAGUCCGUGAGGGUUUACUUUUCCCCGUAAAACUGUAACUCUCCCGACUGCAU.CAAGAG..GGGC.........AUA..............GCC.CCA.CCA.ACC.G.CCC......ACUCC.........GGGAA.CGGUGGUCC.............................AAAU...................................GAUGCGCC.AAUGGCUCUGC.....AUU.................................GCAGA..CA.UGGAA...CAUAAAGGAGACCUGCCAUGAAUACCCCUUUGCCUGUUGUUAUUGCUCAAUCACCCUUCAGUGAUGACGAGCUGCAGUCCUUAAAAGCCUUUUACGCAGGGGAGCGUGUUCGCUCCAUCCGCAAGCGUUUGCCCAAUCCAUGGCCGUUGAUCGCUCGGCACCGUGCUCUUGCGCAUAGUGAAUUCGCCAUUGUGAUGGACGCGCCCGCUGCAUUGGUUUGUGAGUUAUGAGGCGUCGUGAUUUUCUUAGGGGUAGCGCUUUCUCUCUCGCCGCCCCCUCUGUCGUGUGUUCAGAGC
#=GR NZ_AAOA01000016.1/47043-47547 CODON         .......................................................................................................................................................................................................................................................................................................................................................................................................................................................................................................................................................................................................................................................................
#=GR NZ_AAOA01000016.1/47043-47547 SS_TT         .......................................................................................................................................................................................................................................................................................................................................................................................................................................................................................................................................................................................................................................................................
JCVI_SCAF_1101667135423/1-507                    .........GAUGUUUUUGAAUGGUGGUUAAAUCGCCUGCCCGCAUGGCGCUAGCAAUUCAGCAUCUAUGUUGGAGUUUCUGUCAAAAGCUGGUUGACUGACAGUACAU.CAAGAGU.UGUUCA.......UUAA...........UGAAC.ACG.GCA.ACC.U.GGG......AUUGACA.......CCCA..AGGUGCCA..C.U.AG..CC..................GAAG.....................GGUU.......AG.GAUGGGGU.UUAGC...........CGAAA.....................................GCUAAGCAA.AAAAGUGUGAGAAAAUAGAAAGUACAACUUAUCACUUACCGAAGGGUGUCUAUUUAGAAGAAGGAUAAAAUGGAACUCGUGAGACGUGCAAAAUCUAAAGGACCAAGGUUAGACAUUAUUGAAGGUGGUCAGGGCCCAAGCGAAGGGUCUGUAAAUGCUGUUCCCGCGCACCCACGAGACUACUCAACCGAUCUUCCAGUUUCUGGCGCAUGGUUUCCUGGAGACCCUGUAGGUCAUCGUCGCUUCUUGACCAUAACAGACGGUUAUCCGUUCGCUCUCGAACCCGGUGGUAGCCUCG
#=GR JCVI_SCAF_1101667135423/1-507 CODON         .......................................................................................................................................................................................................................................................................................................................................................................................................................................................................................................................................................................................................................................................................
#=GR JCVI_SCAF_1101667135423/1-507 SS_TT         .......................................................................................................................................................................................................................................................................................................................................................................................................................................................................................................................................................................................................................................................................
NC_003116.1/650430-650935                        CAUGGCGGUUCGCAAAGGGGGAAACAGCCUGAAUUGUAAACGAAACAUGCCGUCUGAAAAAGGGAAGUAUUGCGGCAAUAUGCCUUUUCUGCUACGAUGCGUGCUGCAU.UAAGAGU.UGGGA...........A............UUCC.AUG.CCA.ACC.U.GCUUU.UC.AAAUG.....GAAAGGUA..AGGUGGAC..........GGU.U...............GAAA...................AACC............GAUGUGGC.UC..............ACCA.........................................GAGCAA.UCCAAACCCGCUUGAUGCGGGAAUUUUUUUGCCUGUAAGAAACGUACGGGCAGAGAUUUCAAAGUGCCAUUCAAAUGGGAAUAUUUCUCAACUGAAUGGUAUGAAUAGGGAAAUUUUGCUAUAUUUCCCGCUGUCGACAUUAUGUUCAUACAACAUGCCGUCUGAAGAAGAUGGUUUGUUUUUCAAGGAAAAUCUCAAUGAGCGAAUAUCUGUUUACUUCCGAAUCGGUAUCCGAAGGCCAUCCGGAUAAAGUGGCCGACCAAGUGUCCGAUGCGAUUUUGGAUGCGAUUCUGGCGCA
#=GR NC_003116.1/650430-650935 CODON             .............................................GUA..................................................................................................................................................................................................................................................................................................................................................................................................................................................................................................................AUG..................................................................................................
#=GR NC_003116.1/650430-650935 SS_TT             ...................................................................................................................................................................................................................................................................................................................................................................<<<<<.....>>>>>.....................................................................................................................................................................................................................................................................................
NC_008767.1/441518-442023                        CAUGGCGGUUCGCAAAGGGGGAAACAGCCCGAAUUGUAAACGAAACAUGCCGUCUGAAAAAGGGAAGUAUUGCGGCGGAAAGGCUUUUCUGCUACCAUCCGCGCUGCAU.UAAGAGU.UGGGA...........A............UUCC.AUG.CCA.ACC.U.GCUUU.UC.AAAAG.....GAAAAGUA..AGGUGGAC..........GGU.U...............GAAA...................AGCC............GAUGUGGC.UC..............ACCA.........................................GAGCAA.UCCAAACCCGCUUGAUGCGGGAAUUUUUUUGCCUGUAAGAAACGUACGGGCAGAGAUUCCAAAGUGCCAUUCAAAUGGGAAUAUUUCUCAACUGAAUGGUAUGAAUAGGGAAAUUUUGCUAUAUUUCCCGCUGUCGACAUUAUGUUCAUACAACAUGCCGUCUGAAGAAGAUGGUUUGUUUUUCAAGGAAAAUCUCAAUGAGCGAAUAUCUGUUUACUUCCGAAUCGGUAUCCGAAGGCCAUCCGGACAAAGUUGCCGACCAAGUAUCCGACGCGAUUUUGGAUGCCAUCUUGGCGCA
#=GR NC_008767.1/441518-442023 CODON             .............................................GUA..................................................................................................................................................................................................................................................................................................................................................................................................................................................................................................................AUG..................................................................................................
#=GR NC_008767.1/441518-442023 SS_TT             ...................................................................................................................................................................................................................................................................................................................................................................<<<<<.....>>>>>.....................................................................................................................................................................................................................................................................................
NC_003112.2/1889086-1888581                      CAUGGCGGUUCGCAAAGGGGGAAACAGCCUGAAUUGUAAACGAAACAUGCCGUCUGAAAAAGGGAAGUAUUGCGGCAAUAUGCCUUUUCUGCUACGAUGCGUGCUGCAU.UAAGAGU.UGGGA...........A............UUCC.AUG.CCA.ACC.U.GCUUU.UC.AAAAG.....GAAAAGUA..AGGUGGAC..........GGU.U...............GAAA...................AGCC............GAUGUGGC.UC..............ACCA.........................................GAGCAA.UCCAAACCCGCUUGAUGCGGGAAUUUUUUUGCCUGUAAGAAACGUACGGGCAGAGAUUCCAAAGUGCUAUUCAAAUGGGAAUAUUUCUCAACUGAAUGGUAUGAAUAGGGAAAUUUUGCUAUAUUUCCCGCUGUCGACAUUAUGUUCAUACAACAUGCCGUCUGAAGAAGAUGGUUUGUUUUUCAAGGAAAAUCUCAAUGAGCGAAUAUCUGUUUACUUCCGAAUCGGUAUCCGAAGGCCAUCCGGAUAAAGUUGCCGACCAAGUAUCCGAUGCGAUUUUGGAUGCCAUCUUGGCGCA
#=GR NC_003112.2/1889086-1888581 CODON           .............................................GUA...............................................................................................................................................................................................................................................................................................................................................................................................................................................................GUA................................................AUG..................................................................................................
#=GR NC_003112.2/1889086-1888581 SS_TT           ...................................................................................................................................................................................................................................................................................................................................................................<<<<<.....>>>>>.....................................................................................................................................................................................................................................................................................
NC_002946.2/118124-118629                        CAUGGCGGUUCGCAAAGGGGGAAACAGCCUGAAUUGUAAACGAAACAUGCCGUCUGAAAAAGGGAAGUAUUGCGGCAAUAUGCCUUUUCUGCUACGAUGCGCGCUGCAU.UAAGAGU.UGGGA...........A............UUCC.AUG.CCA.ACC.U.GCUUU.UC.AAACG.....GAAAGGUA..AGGUGGAC..........GGU.U...............GAAA...................AACC............GAUGUGGC.UC..............GCCG.........................................GAGCAA.UCCAAACCCGCUUGAUGCGGGAAUUUUUUUGCCUGUACGAAACGUACGGACAGAGAUUCCAAAGCGCCGUUUAAAUAGGAAUAUUUCUCAACUGAAUGGCACGAAUAGGGAAAUUUUGCUAUAUUUCCCGCUGUCGACAUUAUGUUCAUACAACAUGCUGUCUGAAGAAGAUGGUUUGUUUUUCAAGGAAAAUUUCAAUGAGCGAAUAUCUGUUUACUUCCGAAUCGGUUUCCGAAGGCCAUCCGGACAAAGUAGCCGACCAAGUAUCCGAUGCGAUUUUGGAUGCCAUCUUGGCGCA
#=GR NC_002946.2/118124-118629 CODON             .............................................GUA.......................................................................................................................................................................................................................................................................................................................................................................................................................................................................................AUG.............................................................................................................................
#=GR NC_002946.2/118124-118629 SS_TT             ...................................................................................................................................................................................................................................................................................................................................................................<<<<<.....>>>>>.....................................................................................................................................................................................................................................................................................
ABEF01031733.1/90-598                            GGUCACAGGAUAUGGGAAUGCCAGAUUAAUGAAAAGAAUCUCAAAAUUCUGGUAGAAAAAAUAAAGGAGUAGAUUCAUGUCUUAAUUACUUAGUAAAAUAAUCAAACAU.CAGGAG..UGAUCUGC.....AGGA.........GCAGAUC..CG.CCA.ACC.G.AGCC.....GAGA.........GGCCA..CGGUAGUU..U.G.AU..CC..A...............UGAA...................U.GG.........UA.GAUGUGCC.C...............GCAA..........................................GGGAAAUCAAAGGCCGCCUGAUGUGCGGUCUUUUUCGUUUAUAGACCUUCAUGAUGUUUUGCAUUGAAAAGAGUAAAUAAAUAGUAUAACUUAAACCAACGAUAAAGCCGUGAUUUAAACCAACUUGCAGGCGGCUUAAAGCAAAACUGCUAAACCGGUAACUGAAAAGCGCUCCGGCGCUUUUUUUGUUUUCGGAUGCUUAUUGAAAACAACGUGGAGAUUUGCGAGGAUUGCAGCCACGAAAAACAUGUGCUAAACCCUUAAGACCGGACUAAAGCGCCGGCCCUGAAUUAGAUCCCCGCAG
#=GR ABEF01031733.1/90-598 CODON                 ...........................................................................GUA.........................................................................................................................................................................................................................................................................................................................................................................................................................................................................................................................................................................................
#=GR ABEF01031733.1/90-598 SS_TT                 .......................................................................................................................................................................................................................................................................................................................................................................................................................................................................................................................................................................................................................................................................
JCVI_SCAF_1101668119308/883-363                  CGGUGGUCCUGGAGUGGUGGACCCUGCGGUCGAAGCGCCGGAAACGCCAAGGGAAAACCGCCGGUCUUUGACCUCGGCCCUGUUGGGCUGGCAGCAUUAACCCUCACAU.CACGAGU.GGCUCGG......UUUU..........CCGGGC.UCG.GCA.ACC.U.GGG......GCGAACA.......CCCA..AGGUGCCAA.C.C.CA..CC...................UUU.....................GGUG.......GG.GAUGCGGC.UUCCACC.........UUCC....................................GGUGUCGGCAA..CAACCAGUUCGAGGAGAUGCUUUGACCGAAGCGAACCGUCGGGCGCCAUUGAGCGCCGACCUGCUACCCGCCUCUGGCGCGUGGCGUCCCGGUGACCCUGUGGGUCAACGGCGGUUCGUCGCGUUUGAUCCCGACCGCAGAUUCCAACUUGAAGGCGGCGGUUCGCUCAAGGGCGUGACCGUUGCCUACGAAACCUGGGGAGAACUCAAUGCCGAUGCAUCAAACGCAAUUCUUGUUUGUCAUGCGCUGACUGGUGACAGUCAUGCGGCGGGCCCGAGUGGACCCGGUCAUCCCACA
#=GR JCVI_SCAF_1101668119308/883-363 CODON       ...................................................................................................................................................................................................................................................................................................................................................................................AUG.................................................................................................................................................................................................................................................................................
#=GR JCVI_SCAF_1101668119308/883-363 SS_TT       .......................................................................................................................................................................................................................................................................................................................................................................................................................................................................................................................................................................................................................................................................
ABEF01012528.1/989-476                           CGGCCCGUUCCAGGGCCUGAUCGACCACCUGGCGCUGAAAUGUCUCGACCCGGUACCAAUCCGUUCCGUGUUACAGGUGGUCCUCCCGCCUAGAAUGUCGUCACAACAU.CACGAG..AGGCCCGG.....UUCG.........CCGGGUC..CG.GCA.ACC.U.GGG......ACGGACA.......CCCA..AGGUGCUCA.U.C.CA..CC..G...............GAGA...................C.GGUG.......GG.GAUGUGGC.CC..............GAGA.........................................GGGCAA..CGAAGUGUCCGCCGGCUGGCCCACGGGUCAUGCUGUCGGCGCAGAGCGCUGGUGUCACCCGGGCAGGAGACCUGCCGCAUGACGCACGAACCGACGAGCGACGACGGACAUUCCGUCGACCAGCCCGUCCACCCGCGCGCCUAUGCGGGCGACCUGCCGGUCACCGGUGCAUGGCGUCCGGGCGACCCGGUCGGUGAUCGGCGCUUCGCUCCGGUCGGUGGCGGCCGUCCCUUCGUGCUGGAGGGCGGCGGCGUCCUCACCGAGGUGUCGAUGGCCUUCGAGACGUGGGGGGAGCUC
#=GR ABEF01012528.1/989-476 CODON                ............................................................................................................................................................................................................................................................................................................................................................................................................................................AUG........................................................................................................................................................................................................................
#=GR ABEF01012528.1/989-476 SS_TT                .......................................................................................................................................................................................................................................................................................................................................................................................................................................................................................................................................................................................................................................................................
JCVI_SCAF_1096628168180/1280-1792                AUUUAAUUGAUUGGAACCCUGAUUUGGAGGCGAAUUAGUUCGAAUAAUUGAGCAAAAUAUCUGAGACUGUGCAUGAUGCUUUCAUGCUCCUCUUAGAAUGGAAGUACAU.CAAGAGA.GGCUCA.......AAUU...........UGGGU.CCG.GCA.ACC.U.GGG......AUGGACA.......CCCA..AGGUGCUCG.C.U.UG..CCU.A..G...................................UAGGUG.......AG.GAUGCGGU.UUC.............GGAA........................................GAAACAA..UGAAGUGUCCGGCGGGUGGUUAUUUUUCCCUGCCGGCUCCGAUUGGGGGUCUGUUUGCGGAGGAAAAAUGAGGAUAAAAAGAUUUAUCAACGGCAGACGUAGGUCUGUCCGUUUACCUUUUCAUCCCAGAUCCUACAGUGGUGAUAUUCCUGCUUCAGGAGCAUGGUCAAUAGAUCAAGGUGCAGGAAACCGUAAUUUCCAUGAAGUGGUAAAUGGACGGCCAUUUGUUUUAGAGAGUGGAGAAAAUCUUGACUAUAUAACAAUGGCUUAUGAGACAUGGGGUGAGCUCUCUCCAAA
#=GR JCVI_SCAF_1096628168180/1280-1792 CODON     ..................................................................................................................................................................................................................................................................................................................................................................AUG..................................................................................................................................................................................................................................................................................................
#=GR JCVI_SCAF_1096628168180/1280-1792 SS_TT     .......................................................................................................................................................................................................................................................................................................................................................................................................................................................................................................................................................................................................................................................................
JCVI_SCAF_1096626920933/2346-2850                CCGGUAAGCAGAGCGUUAAAGAUACAAGCGGUGGGCAAGGAUAAAAUCUUUCAAAAAUCUCCUUAGAGGUUGCAUAACCGCUGAAAUUCUGAUUCAAUCUAAGGAACAU.UAAGAGA.GGUCCA.......AUAA...........UGGAC.CCG.GCA.ACC.U.AGG......ACGGACA.......CCCA..AGGUGCUU..........CCC.A...............GAAA...................UGGG............GAUGUGGU.AC..............GAAA.........................................GUACAA..GUAAUUGUCCACACGGAUAAAUUCACAUCGAGCAGUCAAGCAAACGGGUUUCUUCCAAAAUAUUAGGAAGGUAACAAUGACUAAUUGGCAAUUUGAAACACAGCAAAUCCACGCUGGUCAAGAACCGGAUGCAGCUACAAAUUCAAGAGCUGUUCCGAUUUAUCAAACUACAUCUUUUACAUUUAACAACACUGAUCAUGCAGCGAACUUGUUUGCUCUGGCUGAAAUGGGGAAUAUUUAUACCUGUAUAAUGAACCCUACACAAGGUGUCUUUGAAGCACGAGUCUCAGCUCUCGA
#=GR JCVI_SCAF_1096626920933/2346-2850 CODON     ..................................................................................................................................................................................................................................................................................................................................................................AUG..................................................................................................GUA.............................................................................................................................................................................................
#=GR JCVI_SCAF_1096626920933/2346-2850 SS_TT     ...........................................................................................................................................................................................................................................................................................................................................................................................................................................................................................<<<<<<<<<<<...........>>>>>>>>>>............................................................................................................................................
JCVI_SCAF_1096627539577/1098-1602                CGGCAAGCAGAGCGUUAAAGAUACAAGCGGCGGGCAAGGAUAAAAUCUUUUUAAAAAUCUCUUUAGAGGUUGCAUAAGCGCUGAAAUUCUGAUUCAAUCAAAGGAACAU.UAAGAGA.GGUCCA.......AUAU...........UGGGC.CCG.GCA.ACC.U.AGG......ACGGACA.......CCCA..AGGUGCUU..........CCC.A...............GAAA...................UGGG............GAUGUGGU.AC..............GAAA.........................................GUACAA..GUAAUUGUCCACACGGAUAAAUUCACAUCGAGCAGUCAAGCAAACGGGUUCCUUCCAAAAUAUUAAGAAGGUAACAAUGAGUAAUUGGCAAUUUGAAACACAGCAAAUCCAUGCCGGUCAAGAACCGGAUGCAGCAACAAAUUCAAGAGCUGUUCCGAUUUAUCAAACCACAUCUUUUACAUUUAACAACACUGACCAUGCGGCGAACUUGUUUGCUCUCGCUGAAAUGGGAAAUAUCUAUACCCGUAUAAUGAACCCCACACAAGGCGUCUUUGAAGCACGAGUCUCAGCUCUCGA
#=GR JCVI_SCAF_1096627539577/1098-1602 CODON     ..................................................................................................................................................................................................................................................................................................................................................................AUG..................................................................................................GUA.............................................................................................................................................................................................
#=GR JCVI_SCAF_1096627539577/1098-1602 SS_TT     ...........................................................................................................................................................................................................................................................................................................................................................................................................................................................................................<<<<<<<<<<.............>>>>>>>>>............................................................................................................................................
JCVI_SCAF_1101668513251/819-1321                 UUUCAUCUGGGAAACAAAGUGUGAAAGAUACCAGUGGGGGACAAGGCUAAAGAAAAGCCCUUCACAGGUUGCAGAAUGACGUAGAUUCUGGUUCAAUCAAUAACAACAU.UAAGAGA.GGUCA........UUAG............UGGC.CCG.GCA.ACC.U.AGG......AUGGACA.......CCCA..AGGUGCUU..........CCC.A...............GAAA...................UGGG............GAUGUGGU.AC..............GAAA.........................................GUACAA..GUAAUUGUCCCAACGGAUAAACACACAUCGAGAAAUCAAGCAAACUGGGAUCCUUUCAAGCAAACAAUAGAAAGGUAAACAUGAGCAAUUGGCAAUUUGAAACUCAGCAAAUACACGCUGGGCAAGAACCAGAUGCAGCUACGAAUGCGAGAGCUGUUCCGAUAUACCAGACAACCUCAUUCACAUUUAAUAGCACCGAGCAUGCUUCGAACCUGUUCGCGCUAGCAGAGAUGGGAAACAUCUACACCCGUAUCAUGAAUCCAACGCAAGGGGUUUUUGAAGCGAGAGUAUCUGCUU
#=GR JCVI_SCAF_1101668513251/819-1321 CODON      ........................................................................................................................................................................................................................................................................................................................................................................................AUG..........................................................................................................GUA...............................................................................................................................................................
#=GR JCVI_SCAF_1101668513251/819-1321 SS_TT      .......................................................................................................................................................................................................................................................................................................................................................................................................................................................................................................................................................................................................................................................................
JCVI_SCAF_1096626948304/145-664                  UUUAUCAAAUAUUUCAAAAAUAGUAAUCAUAGAGUAUUAACCAGCUGGGAUAAAGUAAUAAUAAUAAAAGAUGUUUAUUAAUAAAAUAUUAUGUAACAUUAGUUAAUAU.CAAGAGC.AGUUC........AUAUUUAA........GAAC.UCA.CCA.ACC.GGGCUCA.GA.UCAA......UCAGAG.AAUCGGUGGUAU.U.A.....GCC.U................UAA...................UCGC.........UA.GAUGUGCC.CA..............GGAAAA.......................................UGGGAAA.UGUAAAGCCGCAAUUAGCGGCUUUUUUUGUUUAAAGACAUGCUCCUAUGUUUUGAUGUGCAAAAAGGAGGCACACAUACUAUACCCAGUUAUAUUAAAUUUGAUUGUGAGCAUCAACCAGGAAUAUCUUUGGGAGGUAUUAAAUUAUGUCUGGGAGGACGGAUUAACGGAGCUUGAAGUGCAGAGAAAAUACUUUUCCAUUUUGGAAAAAGAAUUAAAAGGAGAAGACAGACUCUACCUAGAAACUGUUUAUAAGACCAUUGAGGAACUUGAGUUAAAAGAUUCCCAAGCCUAUGUG
#=GR JCVI_SCAF_1096626948304/145-664 CODON       ...................................................................................................................................AUG.................................................................................................................................................................................................................................................................................................................................................................................................................................................................................................................................
#=GR JCVI_SCAF_1096626948304/145-664 SS_TT       ....................................................................................................................................................................................................................................................................................................................................................................<<<<<.....>>>>>....................................................................................................................................................................................................................................................................................
ABEF01005861.1/199-722                           GAGUGGAUUUUUCUAAUACUCUAUAAGAUAUUAAAACGUAUCCCUAAUAAUAAGCCCCGGUCACCCGGGGUUUUUUGUUUGUGGGAAAAGUAGUAUAUUCCAGCAACAU.CAGGAGU.GCUCUGAGA....UUAG........UUUCAGAG.UCG.CCA.ACC.GAGCC.G.AG.AUAAA.....UUGAGGCAA.CGGUGGUU..U.G.AU..CC..A...............UAAA...................C.GG.........UA.GAUGUGCC.CA..............GGAAAA.......................................UGGGAA.UAAGAAUAAACCGCCUGAUGCCCGGCGGUUUUUUUCGUUUAUAGACCUACCUGGUGUGUUAACCAUAAAUAAAAAGGAAAACACACUAUGCCAAAACCAGAUUACAAAGGUGCAGAAAAAGCGUUAUUGGCGUUUCUGGAAACAGUGCCAGAACCAAUAACCCCUUCAUCAAAUAAUAGAAUCAUAGAUGUAACUGAAGAGUCUUUAGGGACUGUUUAUCAGUUCACAGAGAAUGACCUACUGGUAAUUAAAGACACCAGCAAAGGAGCGAAUGAUGAAAAACUCUAAGUCCAGAUUG
#=GR ABEF01005861.1/199-722 CODON                ....................................................................................................................................................................................................................................................................................................................................................................................................................................................AUG.....................................................................................................................................................................................AUG........................
#=GR ABEF01005861.1/199-722 SS_TT                ......................................................<<<<<<....>>>>>>.................................................................................................................................................................................................................................................................................................................................................................................................................................................................................................................................................................................................
JCVI_SCAF_1096628157798/1140-633                 AAUCAGAAGAUGGGAGUGUGAAAUUUCUGAUGAAUCUUUGGAAGGGUUAAUUGAAAUUUUAAAAGAUAGUUAGAUAUUUUUAUUAAAUAAUUUUAAUUUUCAAAAUCAU.CAGGAGC.GAUUUCC......AGAU..........GGAAAU.CCA.CCA.ACC.G.GCCC.....AAUU.........GGGAA..CGGUGGUUA.....GG..UCA.A................AUA...................AUGACA..........GAUGUGCC.C...............UUUA..........................................GGGAA.ACUCUGAACCGCCUGAUGGGCGGUUUUUUUAUACCUACCUGAUGUGUAAACUGAAAAAGAAAGGAUACACAUCAUGAAUCCAACACAGAAGAAGCUCAAGAAGCUCNNNNNNNNNNNNNNNNNNNNNNNNNNNNNNNNNNNNNNNNNNNNNNNNNNNAUAUACAAUGUAACGCAAGCAAUUCUCUAUUGGCUAGAGGGACACCUUGCUUUAUUCACCAUUGCAUCAACCAAGCCCCUUUUCCCUGAACUCUAUAAACAACAAAAUAAGGAAACCCUACAUGAAAAUAAAAGGUAUCGU
#=GR JCVI_SCAF_1096628157798/1140-633 CODON      .......................................................................................................................................................................................................................................................................................................................................................................................................................................................................................................................................................................................................................................................................
#=GR JCVI_SCAF_1096628157798/1140-633 SS_TT      ....................................................................................................................................................................................................................................................................................<<<<.<...............<<<<..........................................<<...............>>>>>>>>>>>....................................................................................................................................................................................................................................................................................
JCVI_SCAF_1096627527469/621-1126                 AAAAGGCUGUUACAGGUAUUAACUUAACAAAAUUUUCUCCUCCUCUUCAUAGCUUAUAUACCUAAAUAUAUUUUUAAUUUAUAUAAUUUUUUUUAAAUUAUUUAUACAU.CAGGAA...GGUC........UAUAU...........GACC..UG.CCA.ACC.G.ACUC.....UGGGU........GAGCA..CGGUGGUU......UGAAUCC.U................UAA...................ACGGUA..........GAUGUGCC.UU..............GAAA.........................................AAGGAAA..CCUAGAAGCCACCUGAUGUGUGGCUUUUUUUGUUUAUGGACUUCUGGUGUGUUAAUCGUAAAAAAGGNNNNNNNNNNNNNNNNNNNNNNNNNNNNNNNNNNNNNNNNNNNNNNNNNNNACAAAACCUGCAAAACCAAAUUCACCUAUAUAUCAUGAACCUCCAAUAGUCAUAUUAGGAAUUAAAAAAAGUGAUCCAGUUCAAACAAAACAAUUGGUAUUCCCAAAUCAAAAUAAUAUGACUAUUAAAGGAACCGCUGAAGGACUUUUCAAUGAUGAUGGAGAAUUUGUAAAAGGAA
#=GR JCVI_SCAF_1096627527469/621-1126 CODON      .......................................................................................................................................................................................................................................................................................................................................................................................................................................................................................................................................................................................................................................................................
#=GR JCVI_SCAF_1096627527469/621-1126 SS_TT      .......................................................................................................................................................................................................................................................................................................................................................................................................................................................................................................................................................................................................................................................................
JCVI_SCAF_1096628274490/241-751                  GCAUUCGCAGGGUUAGUAAUUGCAUUACCUGUAAACUUAAGUAUCAAGAAAAAAUAAAUAAUUAUUCAAUCUAUUUAUUUAGAUUAGAGUACUUGUUUUUUUAUCUCAU.CAUGAGC.GGUUU........CUCU.CAC........AAAC.CCG.CCA.ACC.G.AGC......CUAAAA........GCCA..CGGUGGUCA.G.U.UCCGCU...................AAA.....................AGGA.......AU.GAUGUGCC.UU..............UUAU.........................................UAGGAAAAA.GUGGAACCGCCUGAAAUGGCGGUUUUUUCGUUAUAAGACUUUUAAUAUGUCUUAAUAAUAGUAGAUAAAGGUAAAAUUUUUUAAAAAUAUUUUAUUCUUAAAGGAAAGAAUAAAUAUUUUAUAACUAGAUAAUUAAAUUUGAUAUAUGAUAAAACAGAAUAAAUAUAUAUUUACUAUUUUAUCGUUUUUUGUUUUCAGCUGCGGUUCAAAUCAAAUAGUUAAACAAAAAAGCCUAACAAGUCAUUCUAAUCAAUUCAAAAUUGGAUUUGGNNNNNNNNNNNNNNNNNNNNNNNNN
#=GR JCVI_SCAF_1096628274490/241-751 CODON       .......................................................................................................................................................................................................................................................................................................................................................................................................................................................................................................................................................................................................................................................................
#=GR JCVI_SCAF_1096628274490/241-751 SS_TT       ..................................................................................................................................................................................................................................................................................................................................................................<<<<<<<<<......>>>>>>>>>.............................................................................................................................................................................................................................................................................
JCVI_SCAF_1101668716121/592-1102                 AAAAUAGUCAUAUAACAACUAUCAUUUGAUAUGAAUUAUUAAGCCUCAAAAUACAUUAAAACCCAUUACCUAUGUUUUAAUGCAAAAUAUUAUUAUAUUAUUACAUCAU.CAGGAGC.GAUUUCU......UACG..........AGAAAU.CCA.CCA.ACC.G.AGC......UUAAAA........GCUA..CGGUGGUUAGU.U.....CCA.U................UAA...................ACGG.........AA.GAUGUGCC.UU..............GAAA.........................................AAGGAA.AAAGUGGAACCGCCUGAGAUGGCGGUUUUUUCGUUUAAAGACCUACCUGAUGUGUUAACUCAUGAAAUAAAAAGGAGAACACAUCAUGAAUAAAAACAAACUGACAAAAGAGGCUCAGGUUCUUGAUAAAAAGAUAAAUGAGCUGGGUAAGACAACCACAAGGAAACUCAAACAAGUUAAAUCUGAAGGAGUAGACCACAGUCGUAGUACUAGCCAAAAGCUAAAAGCAUCUGAAACAAAGAAACAGAAAUGGAUACUUGUAAAUAAGCAAGGCAAACUUUCAGGUAUUCUAGACCAC
#=GR JCVI_SCAF_1101668716121/592-1102 CODON      ...............................................................................................................................................................................................................................................................................................................................................................................................................................................AUG.....................................................................................................................................................................................................................
#=GR JCVI_SCAF_1101668716121/592-1102 SS_TT      ..................................................................................................................................................................................................................................................................................................................................................................<<<<<<<<<......>>>>>>>>>.............................................................................................................................................................................................................................................................................
JCVI_SCAF_1096627738853/964-455                  GAUAUCUCUAUGUUGGUUCUACAGGAAAAAGCGUUGAAGAAAGAUNNNNNNNNNNNNNNNNNNNNNNNNNNNNNNNNNNNNNNNNNNNNNNNNNNNUCUUUGAUAACAU.CAGGAGA.GAUUUCU........AAGU........AGAAAU.CCA.CCA.ACC.G.AGC......UAAAA.........GCUA..CGGUGGUUAGU.U.....CCA.U................UAA...................ACGG.........AG.GAUGUGCC.UU..............GAAA.........................................AAGGAA.AAAGUGGAACCGCCUGAAAUGGCGGUUUUUUCGUUUAUAGACCUACCUGAUGUGUUUACUAAUAAAAUAAAAAGGGAACACAUCAUGAUGAAUAAAAUAAAUAAAUAUAAUUUUACUAAAGAGGAGCAAGAUCUAUAUGAUAAGCUCUUUAAGCUAAGUAAAACAACCAAGGUAAGACCAAGGAAAAUAUAUAAUAGACUUUCCUAUCAAAUCAUUCAAAAUAAGGAAAUAGAAUCAUGAAUAAAGAAUUAACAGCGAAACAAAAAAGAUUAGAUAAGGAAAUUAUUCGUCUUAGUAA
#=GR JCVI_SCAF_1096627738853/964-455 CODON       .......................................................................................................................................................................................................................................................................................................................................................................................................................................................................................................................................................................................................................................................................
#=GR JCVI_SCAF_1096627738853/964-455 SS_TT       ................................................................................................................................................................................................<..<<<<<<<<............>.>................>>>...................>>>>...................................................................................................................................................................................................................................................................................................................................................................................................
JCVI_SCAF_1101668257019/962-452                  AUUAUAAUUUAUCGGAUUGGGGUAUUGAAUAAAAUUAUAGCAUCGCUCAUAAAAUGAAUUACUUUACUAUUUGAAAUAUUUAAAAUAAGUAAUUAAUAUUAAUUAUCAU.CAGGAGU.GAUCUUU........AAGU........AAAGAU.CCA.CCA.ACC.G.AGC......CUAAAA........GCUA..CGGUGGUUAGU.U.....CCA.U................UAA...................ACGG.........AG.GAUGUGCC.UU..............GAAA.........................................AAGGAA.AAAGUGGAACCGCCUGAGAUGGCGGUUUUUUCGUUUAUAGAUCUACCUGAUGUGUUAACUCAUGAAAUAAAAAGGAGAACACAUCAUGAAAAAAAACAAACUGUCAAAAGAAGCUCAACAUUUAGAUACAAAGAUAAAUGAGCUAGCAGAAACAACAACAAGGAAACUCAAAAAUGUCCGACCAGAAGGGUCUUACCAGUUUCAUAGUAAUAUAACCAAGCCAAAAGUACUUGAAACAAGUAAGCAGAAAUGGAUUCUUGUAAAUAAGCAAGGUCGGCUCUCAGGAAUCUUAGAUCAU
#=GR JCVI_SCAF_1101668257019/962-452 CODON       ...............................................................................................................................................................................................................................................................................................................................................................................................................................................AUG.....................................................................................................................................................................................................................
#=GR JCVI_SCAF_1101668257019/962-452 SS_TT       ..................................................................................................................................................................................................................................................................................................................................................................<<<<<<<<<......>>>>>>>>>.............................................................................................................................................................................................................................................................................
JCVI_SCAF_1096627610786/897-1407                 AUUAUAAUUUGUCGGAUUGGGGUAUUGAAUGAAAUUAUAGCAUUUCUGAUAAUAUGAAUUUCUUUAAUGUUUGAAAUAUUUAAAAUAAGUAAUUAAUAUUUGUCAUCAU.CAGGAGU.GAUCUUU........AAGU........AAAGAU.CCA.CCA.ACC.G.AGC......CUAAAA........GCUA..CGGUGGUUAGU.U.....CCA.U................UAA...................ACGG.........AG.GAUGUGCC.UU..............GAAG.........................................AAGGAA.AAAGUGGAACCGCCUGAGAUGGCGGUUUUUUCGUUUAUAGACCUACCUGGUGUGUUAACUCAUGGAAAAAAAGGAGAACACAUCAUGAAAAAAGACAAACUAACAAAAGAAGCUCAAAUAUUAGAUAACAAAAUAAAUGAGCUAUCAAAAACAACGACUAGGAAACUAAAAAAGGUCCGACCAGAAGGGUCUUACCAGUUUCACGGCAAUGCACCCAAGCCAAAAGUAUCUGAAACAAAGAAGCAAAAGUGGAUUCUUGUAAAUAAGCAAGGAAAGCUUUCAGGUAUCCUAGAUCAUA
#=GR JCVI_SCAF_1096627610786/897-1407 CODON      .........................................................................................................................................................................................................................................................................................AU..............G.............................................................................................................................................................................................................................................................................................................................................................
#=GR JCVI_SCAF_1096627610786/897-1407 SS_TT      ..................................................................................................................................................................................................................................................................................................................................................................<<<<<<<<<......>>>>>>>>>.............................................................................................................................................................................................................................................................................
JCVI_SCAF_1101668211147/1344-834                 GUGUAGAUUUUUUCCAUGAAUUAGAAAAUGAUGUUGAAGAGGAAAUUGAAAAAAAUUAUAAAUUAAUUGAUUGGGGUUUAUAAGUAACUUUACUAAUAUAUGACAGCAU.CAGGAGA.GAUUUCU......AAAA..........AGAAAU.CCA.CCA.ACC.G.AGC......UUAAAA........GCUA..CGGUGGUUAGU.U.....CCA.U................UAA...................ACGG.........AA.GAUGUGCC.UC..............AAUA.........................................GAGGAA.AAAUGGAACCGCCUGAAAUGGCGGUUUUUUCGUUUAUAGACCUACCUGAUGUGUUAACUCAUGAAAAAAAGGAGAACACAUCAUGAAAAAAGAAAAACAAACAAAACACACUCGAUUACACAUUAAAGAAAAUUCCCAAAACAAUCGAGCUACAAAAAAGCAAAAAUGGAUAUUAAUAAAUAAGCAAGGUCGACUGUCUGGUAUACUUGACCACAGUGAUUUUGAUACACGAGAGAAGGCUAAGUCAUGGUUUCAAAGGACGUCCGAUAUUUCUGGAGGCACCAUAAAUAUUAACGAC
#=GR JCVI_SCAF_1101668211147/1344-834 CODON      ............................................................................................................................................................................................................................................................................................................................................................................................................................................AUG........................................................................................................................................................................................................................
#=GR JCVI_SCAF_1101668211147/1344-834 SS_TT      .................................................................................................................................................................................................................................................................................................................................................................<<<<<<<<<......>>>>>>>>>..............................................................................................................................................................................................................................................................................
JCVI_SCAF_1096627987638/124-624                  AUUAAACCCCACAUUCGUGGGGUUUUUUGUUUAUAGCAUUAAAGGCACUGGUAAUACACUGGCCAUUUUUAUAGUAUAAUAUUUUUUGUAUAUUAUACUA.....UCAU.CAGGAGA.GGUUUC.......UUACUU.........GAAAC.CCA.CCA.ACC.G.AAC......UUAAAA........GUUA..CGGUGGUUAGU.U.....CCA.U................UAA...................ACGG.........GA.GAUGUGCC.UU..............GAAA.........................................AAGGAAAAA.UAGAACCGCCUGAAAUGGCGGUUUUUUCGUUUAUAGACCUACCUGAUGUGUUAACUCAUAAAAAAGGAGAACACAUCGUGAACAAGAAAGCAAAAAAGCAAACAUCAAUUAAGAUCAGUAAUGGUGAGCCAUUAGAUAUUAAUGGCAAUCCUAUUGAUCCAAAGCGGAAGUAUCUAGGAAAAAAAAUCAAGAUACCAAUUGCCUCCCCAGAUUGCUCAUUAUACAAAGAGCAUUCAACUAUAAUCCUAUUUGGACGCAAGUUGGAACAAAUGCCUAAACAAACUCCAAGGAGCAA
#=GR JCVI_SCAF_1096627987638/124-624 CODON       ...........................................................................AUG.........................................................................................................................................................................................................................................................................................................................................................................................................................................................................................................................................................................................
#=GR JCVI_SCAF_1096627987638/124-624 SS_TT       .................................................................................................................................................................................................................................................................................................................................................................<<<<<<<<<......>>>>>>>>>..............................................................................................................................................................................................................................................................................
JCVI_SCAF_1101667468172/155-665                  UGAAUUAGGGCAUGUUUUGAGGCUUUAAAUGGCAUUCUAGAGCUUUAUUUUUGGUAUUUUAAAUAAUUAUUUUCAAUAAAUAAUUUCAGGUGCUAAUAUUGUGUAACAU.CAGGAGC.GGUUUCU......AAGU..........AGAAAC.CCA.CCA.ACC.G.AGC......CUCAAA........GCUA..CGGUGGUCAGU.U.....CCA.U................UAA...................ACGG.........AA.GAUGUGCC.UU..............GAAA.........................................GAGGAAAAA.UGGAACCGCCUGAAAUGGCGGUUUUUUCGUUUAUAGACCUACCUGAUGUGUAACCUAAAUAAAAAAGGAGAACACAUCGUGAAGAAAAAAGAAACCAAAUCAAAAAAGAAAAAAAAUCACAUUGAGGUUAAUGGUAAGAGAAUCAGAUUUCUUUCACCUGACUCAUCAAUCUAUAAAAACGAUUCAACGAUAAUACUUUUUGGUAGCAGACAUAGUCAGCCUAAUAAUGACCCAAAGAGCAAGUUUGAAGAGUUUAUUAGUAGAGCUCCCAUCUCAUUUGACAAUGGAGAGGAGG
#=GR JCVI_SCAF_1101667468172/155-665 CODON       .......................................................................................................................................................................................................................................................................................................................................................................................................................................................................................................................................................................................................................................................................
#=GR JCVI_SCAF_1101667468172/155-665 SS_TT       .................................................................................................................................................................................................................................................................................................................................................................<<<<<<<<<......>>>>>>>>>..............................................................................................................................................................................................................................................................................
JCVI_SCAF_1096628228675/1390-880                 UUUAAUGGCCUCAUAAUUAAAAUAUACUAAUUUUUAAUAAUUCAAACUUUAAUAACAUUUCUUAUAGACUUGAAUAUGAACUAGAGCUACCUUUAAAUUUAUGUAUCAU.CAGGAGC.GGUUUCA......GGAA..........AGAAAC.CCA.CCA.ACC.G.AGC......CUCAAA........GCUA..CGGUGGUUAGU.U.....CCA.U................UAA...................ACGG.........GA.GAUGUGCC.UU..............GAAA.........................................AAGGAAAAA.UGGAGCCGCCUGAGAAGGCGGUUUUUUCGUUUAUAGACCUACCUGAUGUGUUAACUGAAAUAAAAAGGAGAACACAUCGUGAAGAAAAACAACCUAACAAAACAAGCUCAAGAACUUGAUAAGGGUAUCAAAAAGUUAUCAAGGACAACAACGAGAAAACUAAAACAUGUUCAGUCAGGAGCAGAUUACCAAUUCAAUGAUACUGCGUCCANNNNNNNNNNNNNNNNNNNNNNNNNNNNNNNNNNNNNNNNNNNNNNNNNNNUUAUUAAUUAUAAUAAAUAUAUUAACUAUUUCA
#=GR JCVI_SCAF_1096628228675/1390-880 CODON      ....................GUA................................................................................................................................................................................................................................................................................................................................................................................................................................................................................................................................................................................................................................................
#=GR JCVI_SCAF_1096628228675/1390-880 SS_TT      .................................................................................................................................................................................................................................................................................................................................................................<<<<<<<<<<....>>>>>>>>>>..............................................................................................................................................................................................................................................................................
JCVI_SCAF_1101668191496/1143-1476                UCUCUCUAAUAAUAUCGCUAGUAUUUUUUGUACUGUCACUUGAAUAAUUAAUCUGAUUUUUCAUUUUAUAUUUUAAUUAAUUGUUGUUGAUAUUAAUUUAGUCAAUCAU.CAGGAGA.GAUUAC.......AAUAAA.........GUAAU.CCA.CCA.ACC.G.ACC......CAAAAG........GGCA..CGGUGGUU......UGAUCCU.U.................AA...................ACGGUA..........GAUGUGCC.UC..............AGAA.........................................GAGGAA.UCUUAAAGCCGCCUGAUGGGUGGCUUUUUUCGUUUAUAGACCCUGAUGUGUUAACUAAACAUAAGGAGACACAUCAUGUCACAAACUACUAUACAAAGUCAUGAGGAUAACCUCAUAAAAAUCAAACAUCCCUG....................................................................................................................................................................
#=GR JCVI_SCAF_1101668191496/1143-1476 CODON     .......................................................................................................................................................................................................................................................................................................................................................................................................................................................................................................................................................................................................................................................................
#=GR JCVI_SCAF_1101668191496/1143-1476 SS_TT     ....................................................................................................................................................................................................................................................................................................................................................................<<<<<<.....>>>>>>..................................................................................................................................................................................................................................................................................
JCVI_SCAF_1096628059263/1234-725                 AUAUCAAUGAAUCUUUAGACAGACAAAAUAUCGAAAAGACUUUUAAGGAUGUCUUAAAUGAAGUUUUUGAUUCAUAAAUUAAUGUAAACAUAUUAAUAUAUUAUAACAU.CAGGAGC.GGUUUC.......AUAGCA.........GAAAC.CCG.CCA.ACC.G.ACCC.....AUGU.........GGGCA..CGGUGGUU......UGAUCCU.U.................AA...................ACGGUA..........GAUGUGCC.UC..............ACAA.........................................GAGGAA.UCUUAAAGCCGCCUGAUGGGUGGCUUUUUUCGUUUAUAGACCCUGAUGUGUUAACUAAAAACAAGGAGACACAUCAUGUCACAAACUAACAUACAAAGUCAUGAGGACAANNNNNNNNNNNNNNNNNNNNNNNNNNNNNNNNNNNNNNNNNNNNNNNNNNNUUUGCCCAAAAUCGCUGGAUUGCCAGAGGGUAGCACCAACACUGCCCAAAUAAAAUUUGAUGGUCAGGAAAGAUCUGAUAAAGAAAAGUCGAUUUUCCGACUAGUGCAACUUGGUAUUGUAUCUGACUAUGAUGUUG
#=GR JCVI_SCAF_1096628059263/1234-725 CODON      .......................................................................................................................................................................................................................................................................................................................................................................................................................................................................................................................................................................................................................................................................
#=GR JCVI_SCAF_1096628059263/1234-725 SS_TT      ....................................................................................................................................................................................................................................................................................................................................................................<<<<<<.....>>>>>>..................................................................................................................................................................................................................................................................................
JCVI_SCAF_1096628136383/1269-750                 UAUAAAGCCAUACCUUGGAAUUUGAUACGUAUAUGGCAAUGUGAAGUAAACAAUAAGAACCUUACAGAACUUGCCAAAAAACUGAAAAAGCAUUAAUCUUAUAGUACAU.CAGGAGU.GGUUUCA......GUAU..........UGAAAC.CCG.CCA.ACC.G.AACCC.AGAUAAA.....UCAAGGUUA..CGGUGGUU......UGAUCCU.U.................AA...................ACGGUA..........GAUGUGCC.CA..............GGAAGA.......................................UGGGAA.ACAUGAUUAGCCGCCUGAUGUGCGGCUUUUUUCGUUUAUAGACCUACCUGAUNNNNNNNNNNNNNNNNNNNNNNNNNNNNNNNNNNNNNNNNNNNNNNNNNNNUUUUUGAUACUAAUCUUACGAGACCUCUUCUAGUAUGAUUAUCUUUCUUGUGAACUUUAACAUGAUCUGUCAGCUCUCGGAUGCGAUGCGUUAAAACUGCUAUUUGAACUUCGGGUGAUCCUGUAUCAGCCUCUUCUUUACCAAAUUGUUUUACGUAACUUUGUUUUUCUUCUUUUGUAAUAGGCAUAUUUUACU
#=GR JCVI_SCAF_1096628136383/1269-750 CODON      ............................................................................................................................................................................................................................................................................................................................................................................................................................................................................................................................................................................................................................................................GUA........
#=GR JCVI_SCAF_1096628136383/1269-750 SS_TT      .....................................................................................................................................................................................................................................................................................................................................................................<<<<<<.......>>>>>>...............................................................................................................................................................................................................................................................................
JCVI_SCAF_1096627345166/1743-1224                GGUUCAAUUUUCAAGUGGGAUAUACAUCCUCAUAUCUUUGUCACAUUUGUAAUUAGUAAUUCUUAUAGUCUUUUUAGUUUCAGUCAUAAUUAUUAUAUUUAGAUUACAU.CAGGAGU.GGUCUCA......GUAA..........UGAAAC.CCA.CCA.ACC.G.AACCC.AG.AUAAAU....CGAGGUUA..CGGUGGUU......UGAUCCU.U.................AA...................ACGGUA..........GAUGUGCC.CA..............GGAAGA.......................................UGGGAA.ACAUGAUUAGCCGCCUGAUGGGCGGCUUUUUUCGUUUAUAGACCUACCUGAUGUGUUAACUAAUUACAAAAAAAGGAGACACAUCAUGUCACAAAAAAAGAAGAGAUUAUCAAAAGAAGCAAAACAGUUGAAUGAUAAACUUAUCGAGCUUUCGAAAACCACCAAAAAAAAGCCUAAAGAGAUAAAGAACAAUGAUAGAAUACAGUUUAUAUCUCCAAGUGCUUCAAUCUAUAAAAACUCUGCGACAAUCAUACUGAGAGGUAGGCAAAAAACUGAAAAACAAAAGAAGGAAGCAAAA
#=GR JCVI_SCAF_1096627345166/1743-1224 CODON     ..................................................................................................................................................................................................................................................................................................................................................................................................AUG..................................................................................................................................................................................................................................................................
#=GR JCVI_SCAF_1096627345166/1743-1224 SS_TT     .....................................................................................................................................................................................................................................................................................................................................................................<<<<<<<.....>>>>>>>...............................................................................................................................................................................................................................................................................
JCVI_SCAF_1101668203373/1319-801                 AAAAGAUGUUUCAGAUUAAGAAAUAUUGUUAAGAGAAUAACAAUAUCCUUUUCUUAAUUACCACCAGGUGUUUGCUAAUAGCUGAAAAAGUCUUAAUUUUGAUUAACAU.CAGGAGU.GGUUUC........UAAUU.........GAAAC.CCA.CCA.ACC.G.AGCAA.AG.AUAAAU....CAAUGUUA..CGGUGGUU......UGAUCCU.U.................AA...................ACGGUA..........GAUGUGCC.CA..............GGAAAA.......................................UGGGAA.ACAUGAUUAGCCGCCUGAUGUGCGGCUUUUUUCGUUUAUAGACUCACCUGAUGUGUUAACCAAAACAAUAAGGAGACACAUCAUGUCAAAAAAAAAGCAAAAACUAUCCAAAGAAGCACAAGAAUUGAAUGAUAAGCUUGUUCAACUUUCAAAGACUACAAAGACCAGGCCGAAACAAAUAAAAAGUUCAGAUACCUUUCAGUUUGUAAAUAUCAAUAAUAGAUAAGAAGUUGCAGCAUUAUUUCGAAAUCGAACAGGUGUAAGGUACCAAAAUUGGAUUCAGGCUUGGAUGGUGACA
#=GR JCVI_SCAF_1101668203373/1319-801 CODON      ................................................................................................................................................................................................................................................................................................................................................................................AUG....................................................................................................................................................................................................................................................................................
#=GR JCVI_SCAF_1101668203373/1319-801 SS_TT      .....................................................................................................................................................................................................................................................................................................................................................................<<<<<<.......>>>>>>...............................................................................................................................................................................................................................................................................
JCVI_SCAF_1101668716771/225-1                    UUCUCUUGGCUUAGUUUAAGUUCUUUUCUCUUACCCUUAAUUAGAAGCGUUUGUUUUUUACUUAAUUUCAUUUGAAAAUUUAAGCAUUAUCAUUAAUUUGAUAAAGCAU.CAGGAGC.GGUUUCA......AGU...........UGAAAC.CCG.CCA.ACC.G.AACUU.AGAAAAA.....UCAAAGUUA..CGGUGGUU......UGAUCCU.U.................AA...................ACGGUA..........GAUGUGCC.UA..............GGAAAA.......................................UAGGAA.ACAUGAUUAGCCGCCU..........................................................................................................................................................................................................................................................................................
#=GR JCVI_SCAF_1101668716771/225-1 CODON         .......................................................................................................................................................................................................................................................................................................................................................................................................................................................................................................................................................................................................................................................................
#=GR JCVI_SCAF_1101668716771/225-1 SS_TT         .......................................................................................................................................................................................................................................................................................................................................................................................................................................................................................................................................................................................................................................................................
JCVI_SCAF_1096626942020/1222-704                 AAGUGAUUUUUUUUAAUAUUUUAAAUACGUUAUUUAAAGGAAUAAGUCAUUUUCAAAAUUAAUCUCACUAUUUUAUGUAAUUCGUAUAAUUUGUAUAUUAUUUUAUCAU.CAGGAGU.GGUUUCA......UAA...........UGAAAC.CCG.CCA.ACC.G.AGCUU.AGAAAAA.....UCAAAGUUA..CGGUGGUU......UGAUCC..................UUAAAC...................GGUA..........GAUGUGCC.UA..............GGAAAA.......................................UAGGAA.ACAUGAUUAGCCGCCUGAUGUGCGGCUUUUUUCGUUUAUAGACCUGCCUGAUGUGUUAACUAAACAAAAAGGAGACACAUCAUGUCAAAAGAAAAAAAGCAAUCCUCUAAUAAGAAUAAAGAUAAAGAAGAGUUGGAUAUUAAUGGUAAUCCAAUAGACCCAAAAAGAAAGUACAUUGGAAAUAAAGUCAAAAUACCUAUGGCCUCACCAAACUCAUCUAUAUAUAAAACCUCAUCAACUAUCAUACUAAGAGGUAAGCCAAUAACUGAAAAACAAAAGAAGGAAGCAAAGUUUCUUG
#=GR JCVI_SCAF_1096626942020/1222-704 CODON      ...........................................................................................................................................................................................................................................................................................................................................................................................................................................AUG.........................................................................................................................................................................................................................
#=GR JCVI_SCAF_1096626942020/1222-704 SS_TT      .....................................................................................................................................................................................................................................................................................................................................................................<<<<<<.......>>>>>>...............................................................................................................................................................................................................................................................................
JCVI_SCAF_1096628151960/1-487                    .................................AGAAUUUUUAUCAUACACGAAAAACUUUAAUUAUUAUUUUAUGAUUCCGAUGAUAAUUUGUAUUUUCAAACAUCAU.CAGGAGU.GGUUUCA......UAGU..........UGAAAC.CCG.CCA.ACC.GAGCCCA.GA.UAAA......UCAGGG.AAGCGGUGGU.......UAGAGCC.U................UAA...................ACGCUA..........GAUGUGCC.UA..............GGAAAA.......................................UAGGAA.ACACAAAGCCGCCUGAUGGAGCGGCUUUUUUCGUUUAUAGACCUACCUGAUGUGUUAACUAAAACAAAAAGGAGACACAUCAUGUCAAAAGAUAAAAAGCAAUCAACUAACAAGAAUAAUGAUAAAGAAGAGUUGGAUUAUUUUGGGAAUCCAAUAGGCCCAAAUAGAAAGUACAUUGGAAAUAAAGUCAAAAUACCCAUGGCCUCUCCAAAUCACCCAGUCUAUAAAGAAGGUGCAACCAUUAUACUCAGAGGUAAGCCCAUAACUGAAAAACAAAAGAAGGAAGCAAAGUUCCUUG
#=GR JCVI_SCAF_1096628151960/1-487 CODON         .......................................................................................................................................................................................................................................................................................................................................................................................................................................................................................................................................................................................................................................................................
#=GR JCVI_SCAF_1096628151960/1-487 SS_TT         ....................................................................................................................................................................................................................................................................................................................................................................<<<<<........>>>>>.................................................................................................................................................................................................................................................................................
JCVI_SCAF_1101667124163/376-895                  GGGGCACCCCGCGAGUUGGGUCCCAUCUACCCAUAAUUCCAUUGGGACUCCCAUAGAGGUUACAAUAAUAUUUUCUUUAAUUAUUAUUUUGGCUACAUUCUAAUAUCAU.CAGGAGC.GGUUUCG......UAUU..........UGAAAC.CCA.CCA.ACC.G.AGCCC.AG.AUAAAU....CAUGGUCA..CGGUGGU.......UAGAGCC.U................UAA...................ACGCUA..........GAUGCGCC.CA..............GGAAAA.......................................UGGGAA.ACAUGAUUAGCCGCCUGAUGUGCGGCUUUUUUCGUUUAUAGACCUACCUGAUGUGUUAACUAAAAUAAAAGGAGACACAUCAUGUCAAAAAAGAAAAAGCAACAUUCAAAGGGUAUUAAGGGUGAAGAACUAGAUAUUAAUGGAAAUCCAAUAGACCCUAAUAGAGAAUACAUUGGAAAUAGAGUUAAAGUACCAAUGGCUUCUCCAAAUUCAUCUAUUUAUAAAACACCCUCUAUUAUUGUACUAAAAGGAAAAUCAAUAACGUCAGAUGAAAGGAGAAAAGCAAAGUUCCUUGAGU
#=GR JCVI_SCAF_1101667124163/376-895 CODON       ...........................................................................................................................................................................................................................................................................................................................................................................................................................................AUG.........................................................................................................................................................................................................................
#=GR JCVI_SCAF_1101667124163/376-895 SS_TT       .....................................................................................................................................................................................................................................................................................................................................................................<<<<<<.......>>>>>>...............................................................................................................................................................................................................................................................................
JCVI_SCAF_1101668174748/99-618                   AAAAAUGGAUCGAUGGAUUUUGAGGCACUUAAUUUGCCUGGUAGUAUCAUUAUUUAUGUUAUAGAAGUGCUGGACACUCAACAUGUUAUUGAUUAUUUUUAAUCAUCAU.CAGGAGU.GGUUUCA......UGAU..........UGAAAC.CCG.CCA.ACC.G.AGCCU.AG.AUAAAU....CAAGGUCG..CGGUGGU.......UAGAGCC.U................UAA...................ACGCUA..........GAUGUGCC.CA..............GGAAAA.......................................UGGGAA.ACAUGAUUAGCCGCCUGAUGUGCGGCUUUUUUCGUUUAUAGACCUACCUGAUGUGUUAACUAAUAACAAAUAAGGAGACACAUCAUGUCUAAAAAGAAAAAGUCCUUGAAAAAGGAUACCAAUAAGAAACACUUAGAAUUAAAUGGUAAGAGAAUUCGAUUCUUAUCACCUGAUUCAUCAUUCUAUGAUACCUCUGCAACAAUUAUCAUCAGAGGUAAAUCGAAUAAUGAAAAGCAGAAGAAAAAAAAUAAGUUAGCAGAGUUUCUAAGUAGGGCGCCUAUCAGCUUUGAUUAGCCUU
#=GR JCVI_SCAF_1101668174748/99-618 CODON        ..................................................................................................................................................................................................................................................................................................................................................................................................................................AUG..................................................................................................................................................................................................................................
#=GR JCVI_SCAF_1101668174748/99-618 SS_TT        .....................................................................................................................................................................................................................................................................................................................................................................<<<<<<.......>>>>>>...............................................................................................................................................................................................................................................................................
JCVI_SCAF_1096626558299/347-866                  GAGUUGUAGAACGAAUUGGAAGGUCUCUUAUUGCUAAAUUGAAAGAAUGAUGCUGUGGUCUAUAGAUUGAUUGACAUUAAUUGUAAGAUCAAGUAAAAUCAGUUAACAU.CAGGAGU.GGUUUCG......UAGU..........UGAAAC.CCG.CCA.ACC.G.AGCCC.AG.AUAAAU....CAUGGUCA..CGGUGGU.......UAGAGCC.U................UAA...................ACGCUA..........GAUGUGCC.UA..............GGAAAA.......................................UAGGAA.ACAUAAAGCCGCCUGAUGGAGCGGCUUUUUUCGUUUAUAGACCUACCUGAUGUGUUAACUAAAAGCAAAAAGGAGACACAUCAUGUCAAAAGAAAAAAACAAAGAUAAUAAAAAAGAUAUUCUUAAAAAGCUGAAUAUCAAGCAAGCAUCAUCCGAUUCUUCAGUCUAUAAGAAUUCUGCAACUAUAAUACUAAGAGGGAAGCCUAUAACAGCCCAAAAUAAGAAGGAAUCAAAAUUUCUUGAGUUUUUAAGUAGAGCGCCUAUCAGCUUUGAUUAUGGGGAGGAGGAGUAAUGCCAA
#=GR JCVI_SCAF_1096626558299/347-866 CODON       ............................................................................................................................................................................................................................................................................................................................................................................................................................................AUG........................................................................................................................................................................................................................
#=GR JCVI_SCAF_1096626558299/347-866 SS_TT       ....................................................................................................................................................................................................................................................................................................................................................................<<<<<........>>>>>.................................................................................................................................................................................................................................................................................
JCVI_SCAF_1101667522721/403-912                  GAAUUGUAGAUCGAAUCGGAAGGUCUCUUAUUGCUAAAUUGAAAGAAUGAUGCUGUGGUCUAUAGAUUGAUUGACAUUAAAUGUAAGAUCAAGUAAAAUCAGUUAACAU.CAGGAGU.GGUUUCA......UAGU..........UGAAAC.CCG.CCA.ACC.G.AGCCC.AGAUAAA.....UCAUGGUUA..CGGUGGU.......UAGAGCC.U................UAA...................ACGCUA..........GAUGUGCC.................UA.............................................GGAA.AAUAGGAAACAUAAAGCCGCCUGAUGGAGCGGCUUUUUUCGUUUAUAGACCUACCUGAUGUGCUAACUAAAAGCAAAAAGGAGACACAUCAUGCUUAACAGGAGAUCUUUCCUGAAACUUUCAGGCUUAAUAUCUGCAGCAUUUUCACUAUUCCCUUUUUCAUUAGGGAAAAAUGUAUUGGCAAAGCCCAAAGAACCUAUAGCAGAUAUAGUAACAUAUUUUGCUGAUUCAAGCUACGGUAAAUUUAUUUUACAUUCAGAGAAUCCCUAUACAGCCAGGCCUCCUGAAAUUACUUGGU
#=GR JCVI_SCAF_1101667522721/403-912 CODON       .......................................................................................................................................................................................................................................................................................................................................................................................................................................................................................................................................................................................................................................................................
#=GR JCVI_SCAF_1101667522721/403-912 SS_TT       ............................................................................................................................................................................................................................................................................................................................................................................<<<<<........>>>>>.........................................................................................................................................................................................................................................................................
JCVI_SCAF_1096627539543/363-874                  GAAUCGUAGAUCGAAUCGGAAGGUCUCUUAUUGCUAAAUUGAAAGAAUGAUGAUGUGGUCUAUAGAUUGAUUGACAUUAAAUGUAAGAUCAAGUAAAAUCAGUUAACAU.CAGGAGU.GGUUUCA......UAGU..........UGAAAC.CCG.CCA.ACC.G.AGCCC.AG.AUAAAU....CAUGGUCA..CGGUGGU.......UAGAGCC.U................UAA...................ACGCUA..........GAUGUGCC.................UA.............................................GGAA.AAUAGGAAACAUAAAGCCGCCUGAUGGAGCGGCUUUUUUCGUUUAUAGACCUACCUGAUGUGUUAACUAAAAGCAAAAAGGAGACACAUCAUGCUUAACAGGAGAUCUUUCCUGAAACUUUCAGGCUUAAUAUCUGCAGCAUUUUCACUAUUCCCUUUUUCAUUAGGGAAAAAUGUAUUAGCAAAUCCCAAAGAACCUAUAGCAGAUAUAGUAACAUAUUUUGCUGAUUCAAGCUACGGUAAAUUUAUUUUACAUUCAGAGAAUCCUUAUACAGCGAGGCCUCCUGAAAUUACUUGGU
#=GR JCVI_SCAF_1096627539543/363-874 CODON       .......................................................................................................................................................................................................................................................................................................................................................................................................................................................................................................................................................................................................................................................................
#=GR JCVI_SCAF_1096627539543/363-874 SS_TT       ............................................................................................................................................................................................................................................................................................................................................................................<<<<<........>>>>>.........................................................................................................................................................................................................................................................................
JCVI_SCAF_1101668217711/1096-1493                AUCAAAGUUAUUUGGAUAAAAUAUGGUUGAGAUAAAAGAAACAACUAUACAAUCAAUGCCCCACAUUCAUGGGUUUUUUAGUGGUAUAAUUAGUAUAUUAUAAUAUCAU.CAGGAGU.GGUUUCG......UAGU..........UGAAAC.CCG.CCA.ACC.G.UGCCC.AG.AUAAAU....CAGGGAAG..CGGUGGU.......UAGAGCC.U................UAA...................ACGCUA..........GAUGUGCC.U.............................................................AGGAAAA.UAGGAAACACAAAGCCGCCUGAUGGAGCGGCUUUUUUCGUUUAUAGACCUACCUGAUGUGUUAACUAAAGUAAAAGGAGACACAUCAUGUCUAAAAAGAAAAAGUCCUUGAAAGAGGACACCAAUAAGAAACACAUAAAACUAAAUGGUAAGAGAAUUCGAUUCUUAUCACCUGAUUCAUCAAUCUAUGAUACC......................................................................................................
#=GR JCVI_SCAF_1101668217711/1096-1493 CODON     .......................................................................................................................................................................................................................................................................................................................................................................................................................................................................................................................................................................................................................................................................
#=GR JCVI_SCAF_1101668217711/1096-1493 SS_TT     ............................................................................................................................................................................................................................................................................................................................................................................<<<<<........>>>>>.........................................................................................................................................................................................................................................................................
JCVI_SCAF_1096626974317/1310-791                 AUUCUCAGCCUAUAUAAGUAUGGGGUUGUGUGUGGGGGUUGUGGUAUAUAAUUAGCCCUGUAUAGAUGGGUUUCUUGUUUGUGGCAUAAUUAGUAUAUUAAAACAACAU.CAGGAGU.GGUUUCA......UAUU..........UGAAAC.CCG.CCA.ACC.G.AGCCC.AGAUAAA.....UCAAGGCUA..CGGUGGUU......UGAUCCUU.................AA...................ACGGUA...........GAUGUGCC.UA..............GGAAAA.......................................UAGGAA.ACAUAGUAAGCCGCCUGAUGUGCGGCUUUUUUCGUUUAUAGACCUACCUGAUGUGUUAACUAAACACAAAAAAGGAGACACAUCAUGUCAAAAGAUAAAAAGCAAUUCUCAAAUAUGAAUAAAGAUAAAGAAGAGUUGGAUUGCAAUGGCGACCCUAUUGAUCCAAAAAGAGAAUACAUUGGAAAUAAAGUCAAAGUACCUAUGGUCUCUCCAAACUCAUCAAUAUACAAAACCUCAUCAACUAUCAUACUCAGAGGUAAGCCAAUAACUGAAAAGCAAAAGAAGGAAGCAAAGUUCC
#=GR JCVI_SCAF_1096626974317/1310-791 CODON      ..............................................................................................................................................................................................................................................................................................................................................................................................................................................AUG......................................................................................................................................................................................................................
#=GR JCVI_SCAF_1096626974317/1310-791 SS_TT      ....................................................................................................................................................................................................................................................................................................................................................................<<<<<<<.......>>>>>>>..............................................................................................................................................................................................................................................................................
JCVI_SCAF_1101668291408/221-729                  UAAGAGUGGUAUUGUUUUUAAUUAUGGGCCGAAGUGGAAUCCCUAAAUUUAUAGAAGAAUUAACUUUUCUUAGCUUUUAUAUCUGAUACUUAUUAAUUUAUAAUAACAU.CAGGAGC.AGUUUC.......UUUAUU.........GAAAC.UCG.CCA.ACC.GAGUC......AGUAA.........GACA.GCGGUGGUU......UGAUCCA.U.................AA...................AUGGUA..........GAUGUGCC.C...............AAAA..........................................GGGAA.ACAUAUAAAGCCACCUGAUGUGUGGCUUUUUUCAUUUAUAGACCUUUCUGAUGUGUUAACAAAAAUAAAAGGAAAACACAUCAUGGCAAAAAUAAUAAGAAAAGGAAUCCAAACUAGACAAUCUGUAAGGUUUGGGCUUAAGCAUAAAUACAUUACAAAAAAAUUAACUAGCCGGAACUACAGGUGGUAUGCAGCAGUAAGAGGUGGACUUUAUUUCUAUGUUACAAAAAAUAUGGUUAGCGAAAAUGAAAAAAGCUGGCCAGAGUAUAUCGUAACAAAGUGGGAUGAAAAAGGAAAG
#=GR JCVI_SCAF_1101668291408/221-729 CODON       .......................................................................................................................................................................................................................................................................................................................................................................................................................................................................................................................................................................................................................................................................
#=GR JCVI_SCAF_1101668291408/221-729 SS_TT       .......................................................................................................................................................................................................................................................................................................................................................................................................................................................................................................................................................................................................................................................................
JCVI_SCAF_1096628162704/1840-1324                ...AAAGGGGUGUAAGUAAAAACAUAGUAUUAAUCAUAAUAGAAUUACAUCAAGCCCCACAUUCGUGGGGUUUUUUGUUUGUGGGAUGAUUAGUAUAUUCUAUCAACAU.CAGGAGU.GGUUUCA......UAGU..........UGAAAC.CCA.CCA.ACC.GAGCCU.....AGAUAAAUC....AGGGAUCCGGUGGU.......UAGACCU.C................UAA...................AUGGUA..........GAUGUGCC.CA..............GGAAAA.......................................UGGGAAA.CAUAAUAAGCCACCUGAUGUGUGGCUUUUUUCGUUUAUAGACCUGCCUGAUGUGUUUACUAAAACAAAAAGGAGACACAUUAUGUCAAAAGAAAAAAAGCAAUUAUCCAAAAAAGAUAACAAUAAAAAGUUUUUGGUAGUCAAUGGGAAAAAGAUUCCUUUUGCCUCUCCAGAUCACCCAGUCUAUAAAGAAGGUGCAACCAUUAUACUCAGAGGUAAGCCCAUAACAACUCAAGAUAAAAAAGAAGCAAAGUUUCUUGAGUUUUUAAGUAGAGCACCCAUCAGUUUUGAGGGUGAU
#=GR JCVI_SCAF_1096628162704/1840-1324 CODON     .......................................................................................................................................................................................................................................................................................................................................................................................................................................................................................................................................................................................................................................................................
#=GR JCVI_SCAF_1096628162704/1840-1324 SS_TT     ......................................................<<<<<<....>>>>>>.................................................................................................................................................................................................................................................................................................................................................................................................................................................................................................................................................................................................
ABEF01000072.1/259-768                           UUACCUUAAUGAGCUAGUACGAAAUAAAUUAGAAUUUUUAUCUGAUAUAUAUGAUAAACAGGAAAAUUAAUAAUUAUAUUAAUAUUUUUAUUAUAAAUUCCCGAUACAU.CAGGAG..CGGUUUC......AGAUAA........GAAACC..CG.CCA.ACC.G.ACCC.....AAGU.........GGGCA..CGGUGGUU..U.G.AU..CC..U...............UAAA...................C.GG.........UA.GAUGUGCC.UC..............UUAU.........................................GAGGAA.UCUUAAAGCCGCCUGAUGGGUGGCUUUUUUCGUUUAUAGACCCUGCUGUGCAACCUAAAAUAAAAGGAGGCACACGAUGCCAAGGAAAAAAGAUACUUAUCCUGGGAAAAAGUCCAGGUGGGAAUUAAGUGUAGUAGAACACUGGUGUUUAUAUGAUAGGAAAACGGGUUUUCAACCCACAGGACCCCAUCGACAGUUGCUGGAUUCAUUAUUCUUCCCCCAUUGGAACGAAUGCAUAGUAUGCAAUGGAGUUGGAGUGGUUGAUGGAAAAGAACCUAACAAGUGGAGAGAUUGCCCC
#=GR ABEF01000072.1/259-768 CODON                .........................................................................................................................................................................................................................................................................................................................................................................................................................................AUG...........................................................................................................................................................................................................................
#=GR ABEF01000072.1/259-768 SS_TT                ....................................................................................................................................................................................................................................................................................................................................................................<<<<<<.....>>>>>>..................................................................................................................................................................................................................................................................................
JCVI_SCAF_1096627627363/181-690                  CUUAUCAAAGCUAGUGCUAAAGUAUGCUCUUUUAUUAAUUCAAUAUUGUUCAUAGGCUAUUAAAAAAUAUAAAAAUAUUUUAUUAAUUAUUUGUAAUUUUAUUCAACAU.CAGGAGC.GGUUUCA......AAAC..........UGUAAC.CCG.CCA.ACC.G.ACC......CAAAUG........GGCA..CGGUGGU.......UAGAUCC.U................UAA...................GCGGUA..........GAUGUGCC.UU..............UGAU.........................................UAGGAAA.UCUUAAAAGCUGCCUGAUGGGUGGCUUUUUUCGUUUAUAGACCCUGAUGUGUCAACCAAAGAAAAGGAGACACAUUAUGUCAACACUUACAAAUACAGAGUACACAGGCAAUGGCUUAAUUGGUGUUAAGCACCCAUGGCAACCCGAUUGGAUACAAAACAGUGACGAUGUUGAUAUUUUUCUAGAGUUAAUGGAUGAAUAUCGAUACUUGGUAGAGGAUGCAAAGGAUUGGUAUCCACCCUACAUUAUUUACAUUGAAGAACGGGAUGGAAAGAAGAUGCUUGCUACCAUGAACUC
#=GR JCVI_SCAF_1096627627363/181-690 CODON       .........................................................................................................................................................................................................................................................................................................................................................................................................AUG...........................................................................................................................................................................................................................................................
#=GR JCVI_SCAF_1096627627363/181-690 SS_TT       .......................................................................................................................................................................................................................................................................................................................................................................................................................................................................................................................................................................................................................................................................
JCVI_SCAF_1096626932565/412-921                  CAGUCAAAAAACCCUCACUUAGACCUCCGCAACCGCAGAAUAAAUCAAUGAAAUUCAUAAUAUAAUUUAAUUGAUUAACUAUAGAUAGUUCGUUAAAAUUACUAAUCAU.CAGGAGA.GGUUUCA......UAAC..........UGAAGC.CCA.CCA.ACC.G.ACCC.....AAAU.........GGGCA..CGGUGGUU......CGAUCCU.U.................GA...................ACGGUA..........GAUGCGCC.UU..............UAAA.........................................AAGGAAA.UCACAAAGCCGCCUGAUGGGUGGCUUUUUUCGUUUAUAGACCCUGAUGUGUCAACCAAAAGAUAAGGAGGCACAUUAUGUCAACAAUUGCAAAUAAUGAAAAUUAUGCACUAACCCUUGAGGAUUUAAGACAUCCUUGGCAACCAGAUUGGAUACUUACUAAGGAUGACGUUCAGGUCUUUCUUAAUCUCAUGGAUCACUAUAAAUAUCUUGUUGAGGAUGAGAAGGAUUGGUAUCCACCAUAUCUGGUUUUCAUUGAAAGUUUCAAUGGAAAGCAAAUGAUUGGGACCAUAAGAUC
#=GR JCVI_SCAF_1096626932565/412-921 CODON       ...........................................................................................................................................................................................................................................................................................................................................................................................................................AUG......GUA................................................................................................................................................................................................................................
#=GR JCVI_SCAF_1096626932565/412-921 SS_TT       .....................................................................................................................................................................................................................................................................................................................................................................<<<<<<.....>>>>>>.................................................................................................................................................................................................................................................................................
JCVI_SCAF_1096627453093/615-946                  UUAAGAAUAAAUUUGACAUUGAUUUUUGGCUAGUGAUUCAGUUUUAAAAACUAUACACAUAUUCAGCAUUUGUACAAAUGAUAUUUAUUAGUUAAAAUCACAUUGUCAU.CAAGAGU.UGGG.........AUGACA...........CCC.ACA.CCA.ACC.U.GCU......UACCG.........AGCA..AGGUGGUC..............................AAAC...................................GAUGUGGC.C...............UUAG..........................................GGCAA.CCAAUCGCGUGUCAGCCCUCCUAGUGAGGGCUUUUUUGUUCCUACCGCCGAUUUAAGACAACUUGCAGGGCGGUCAAUAAAUACUGCUAAAGCGUUAGGCAUGACCCCCCAUCAUGCUUGAUGCCAACUCAGGGGGUUGGAGAACAUCAUG...................................................................................................................................................
#=GR JCVI_SCAF_1096627453093/615-946 CODON       .......................................................................................................................................................................................................................................................................................................................................................................................................................................................................................................................................................................................................................................................................
#=GR JCVI_SCAF_1096627453093/615-946 SS_TT       ...........................................................................................................................................................................................................................................................................................................................................................................<<<<<<.....>>>>>>...........................................................................................................................................................................................................................................................................
JCVI_SCAF_1101668021261/301-809                  UGUUAUAGUUGUUCCACACCGAUUUGAACCAGCUUGCAAGGUGUAUAAAAAAUGCUAAAUAGGUUGUUGAAACCUGUUAACUAAUUAGCUAACAGGUUUUUUUUUACAU.UUAGAGU.AGAG.........AUUAA............CUC.UCG.CCA.ACC.U.GCU......UUUAUC........GGUA..AGGUGGCA..............................AAUU...................................AAUGUGGC.UU..UAUGCAAAU...AUAA..............................AUUUGCA....AAGCAACGUCAAAGGGUAAAUCUUCUCUUGCUUAAAGAGGAGGCGAAAUGCUUAACUUAAAAAAAUCUAUAUUCUUGGCUUUACUUAUAGCCAUAUCAGCAAAUACUUUUGCUGCGCAAAAGGGAGAUUGGAUUGUUAGAGGUGGAAUAACUAAUGUUGCUCCACAAGAUAAUACGGGUGGGGUUGUAACAGUUGAUUCAAAAACGAAUCUAACUGCAACAAUUGCAUAUUUAGUAACUGAUAAAAUUGGUGUAGAGAUCUUGCUUGGUCUUCCAUUCAACCAUGAUCUCAAUGCUGGUGGAGUA
#=GR JCVI_SCAF_1101668021261/301-809 CODON       ...........................................GUA.......................................................................................................................................................................................................................................................................................................................................................AUG...............................................................................................................................................................................................................................................................
#=GR JCVI_SCAF_1101668021261/301-809 SS_TT       .......................................................................................................................................................................................................................................................................................................................................................................................................................................................................................................................................................................................................................................................................
JCVI_SCAF_1096627288222/1503-2011                UGUUAUAGUUGUAACACACCGAUUUGAACCAGCUUGCAAGGUGUAUAAAAAAUGCUAAAUAGGUUGUUGAAACCUGUUAACUAAUUAGCUAACAGGUUUUUUUUUACAU.UUAGAGU.AGAG.........AUUAA............CUC.UCG.CCA.ACC.U.GCU......UUUAUC........GGUA..AGGUGGCA..............................AAUU...................................AAUGUGGC.UU..UAUGCAAAU...AUAA..............................AUUUGCA....AAGCAACGUCAAAGGGUAAAUCUUCUCUUACUUAAAGAGGAGGCGAAAUGCUUAACUUAAAAAAAUCUAUAUUCUUGGCUUUACUUAUAGCCAUAUCAGCAAAUACUUUUGCUGCGCAAAAGGGAGAUUGGAUUGUUAGAGGUGGAAUAACUAAUGUUGCUCCACAAGAUAAUACGGGUGGAGUUGUAUCAGUUGAUUCAAAAACGAAUCCAACAGCAACAAUUGCAUAUUUGGUAACUGAUAAAAUUGGUGUAGAGAUUUUGCUUGGUCUUCCAUUCAAGCAUGAUAUCAAUGCUGGUGGAGUA
#=GR JCVI_SCAF_1096627288222/1503-2011 CODON     ...........................................GUA.......................................................................................................................................................................................................................................................................................................................................................AUG...............................................................................................................................................................................................................................................................
#=GR JCVI_SCAF_1096627288222/1503-2011 SS_TT     .......................................................................................................................................................................................................................................................................................................................................................................................................................................................................................................................................................................................................................................................................
JCVI_SCAF_1101668396607/1022-608                 .......................................................................................................AUACAU.CAAGAG..AGAGC........AAAA............GCUC..CA.CCA.ACC.A.GCC......UAAAUCG.......GGCAA.CGGUGGUCC.............................AAAC...................................GAUGUGGU.UUUAGGUUAAAACCUUGAUA...........................AAGGU....ACC.AAAACAA..CAAUUCGAUUGAGGCUCUUACGAUGUUUGUCGUAGGGGCUUUUUUUAUGUCUCUACUUAACUUUAACUAUGGAGACAAACAUGAGUAAUAAAAAAGAUAAAAUACAAGAAACCCUAGAUGAAAGACUUUAUAGAGAGUUAGGUGUUAAACCUGUUUCUAAGGAUCAUCCUAUAUAUAAAAGAGGGGCAUCUAUCCGAUUAAUGCCUAAAAAAAGUGAAAAGAAAAAAUACAACAUACCGUUCAGUGAUCAAAACCCCAAUGUUCAGUUCUUAGAUAAUAGAAUUAGGAUUAUCGAUA
#=GR JCVI_SCAF_1101668396607/1022-608 CODON      .......................................................................................................................................................................................................................................................................................................................................................................................................................................................................................................................................................................................................................................................................
#=GR JCVI_SCAF_1101668396607/1022-608 SS_TT      ...........................................................................................................................................................................................................................................................................................................................................................................<<<<<<<<<<<....>>>>>>>>>>>..................................................................................................................................................................................................................................................................
JCVI_SCAF_1096627887852/301-1                    ACUGAUGAAUUUUUGCUCGAAUGGUGGGUAGGCCGAGUUCCUAAAUGGCGGUAGCUGUCGCUUCUAAUGUUGUAGUUUAGAGUUUAUGCUGAUUCACUUAAAAGAACAU.UAAGAGA.AGUUUGGU.....GAAA.........ACUAAGC.UCA.GCA.ACC.U.GGG......AAAGGCA.......CCCA..AGGUGCUU........................CC.AGUAUUU........ACUGG......................GAUGAGGC.CCGAU...........AGA.......................................AUUGGGCAA..CAAAGUGUCUGAGUAAAACUCAGAAAGUAGUGAAGGUGCCGACCAAGGAGAAAUACGAUGGCACCGGCCAAAAGAAAGAAAACUAAAGGACCAAC..........................................................................................................................................................................................................
#=GR JCVI_SCAF_1096627887852/301-1 CODON         .......................................................................................................................................................................................................................................................................................................................................................................................................................................................................................................................................................................................................................................................................
#=GR JCVI_SCAF_1096627887852/301-1 SS_TT         .......................................................................................................................................................................................................................................................................................................................................................................................................................................................................................................................................................................................................................................................................
JCVI_SCAF_1096627892392/490-1                    GAUGAGCUUAUUUCUUGGUGGUGGAGUCGUCAUCCGGCGUUCCGUAGGAAGAAUAAACAAAACGAAUGACCGUCUGACGGUUCUUUCCGUCUACACUUUAUAAAGGCAU.UACGAGU.GGUCUGGU.....UAAA.........ACUAGAU.CCG.GCA.ACC.U.GGG.....AGGACA.........CCCA..AGGUGCCCG.C.U...................CA.UCCGCAA........GGAAG...................AG.GAUGUGGC.CU..............GAAA.........................................GGGCAA....CAAAGUGUCCGGUGUCGACAAAGUCGACCUCCGGUCGCCGGGUUCCGGUGGAUCUCCCCACCAAUAUGACUGAAUCUGAAGACUUAACACGAUACGGACAAGAUCCGGCUCAACCAUAUGUAUACCCGCGUCCCCUUACGGAAAAUCUGCCUGUAACUGGGGCAUGGCAAGAGGGGGACCCUGAAGGAAAUCGUCAGUUCGCGACAGUUCAUCCAGACAGAAGUUUCGCACUUGAAGGUGGCGGUGUUCUUAAAGAAGUGACGAUGGCGUACGAAACAUGGGGCC..........
#=GR JCVI_SCAF_1096627892392/490-1 CODON         .......................................................................................................................................................................................................................................................................................................................................................................................................................................................................................................................................................................................................................................................................
#=GR JCVI_SCAF_1096627892392/490-1 SS_TT         .......................................................................................................................................................................................................................................................................................................................................................................................................................................................................................................................................................................................................................................................................
JCVI_SCAF_1096627634917/1456-929                 GCAGGUCAUCGGACAGGAUCGUUGGAGGUAGUUCCUUAUUCAUAGCGACUACCAAUGAUGUUAAAGAACUUGUCUCUGUAUGCUAAAAGAAAUAUACUCUGCCCCGCAU.CAAGAGACAGGAC........UUCG............GUCC.UCG.CCA.ACC.U.GCC......GACUCG........GGUA..AGGUGGUCG.........CCG.C...............UAAGA..................GCGG............GAUGUGGC.UGAUU...........CAGGCAAAAAAACGAGCUAAA.....................AAUCAGCAA.CUUAGUAGUAACGAGCCUAUCUCGUUGAUGCGGUGUCUUAUCCACUACAGGAGCCGCAUAUGUCUGAUAUCUACGCUGGUAUUGACCUCGAAUUCCGUCCAUCAGAUCGACUCUUCCCAAUGGCUGCUGAGAAGUUACUUCUCUCUCGGGUAAAGGGGACAUGGCGACGAGAAGUUCUCACCAUGGCAGUCGCUGAAGACUACCUGAACGAGGUAGAUCCAUUUUUCACUCAAGUUUCGCUGGAUAAUGAAGAGCGCCGCGCUCGGGCAGCCGUUCACCCCACCUUCAUGGGCGGUGA
#=GR JCVI_SCAF_1096627634917/1456-929 CODON      .......................................................................................................................................................................................................................................................................................................................................................................................................................................................................................................................................................................................................................................................................
#=GR JCVI_SCAF_1096627634917/1456-929 SS_TT      ...................<<<<<<<<<<<<<<.............>>>>>>>>>>>>>>...........................................................................................................................................................................................................................................................................................................................................................................................................................................................................................................................................................................................................
JCVI_SCAF_1096627447827/1-493                    ........GUUGAUCGCUUUAUGACUUCGGGGUGGAAGCUAAGUCAUGUGCAUAUAACCAACAAAUAGUUUGCCAGUUAAAUCAUUUGUUGUUACAGUAGUUAUAACAU.CAAGACA.AGGGC........CGAC............GCCC.UGA.CCA.ACC.U.GCC......CCCCG.........GGCA..AGGUGGACG.C.G.........................AAAG................................CG.GAUGUGGC.CUAA............AGU........................................UUAGGCAA....CCAAGCGGGAGUAGCGUCGGCCCUCCAAGAACAGAGGGCUUUUUUAUGUCUGACGCAACGCAAAUCCACCCUGACAAGCUUCGGGCUUUUUGUAACACCUCGUACCGCCUUGGCCACACUGAGCACGAUAUUGCGUUGAAAAUUGAUCAGCACUCGCCUCGUUUGGCUGAGCUCUUUGCCGCGCGCGGUGCCACCUGCGGCGCCUUUAUCACGGCUUAUAACCCGCGCAGUUCGGUGCAAGCUGACGCGGCUAAUCAACUUGCGCACGCUGAAUUAGCCGUGCAGUUACAGGCUC
#=GR JCVI_SCAF_1096627447827/1-493 CODON         .......................................................................................................................................................................................................................................................................................................................................................................................................................................................................................................................................................................................................................................................................
#=GR JCVI_SCAF_1096627447827/1-493 SS_TT         ...................................................................................................................................................................................................................................................................................................................................................................................<<<<<<........>>>>>>................................................................................................................................................................................................................................................................
JCVI_SCAF_1101668309352/977-474                  UUUUCACCAUCCUCUAUGAGCUUUUUUCCUCGGUUGUAGUCUUCAAGAGAUAUUUCCAUAAAUCACCUAUUGAAUUCAUGAUUUACGUUACCAUAUUUAAAUCAAGCAU.CAAGAGA.AGAACUA......AUACUCAA......UGGUUC.UCG.CCA.ACC.U.GCU.....AAACCU.........GGUA..AGGUGGU...............................CGAGUAAAA..............................GAUGUGGC.U...............UCGC..........................................AGCAA....UUAAGAGGUCAAUCCAAAAAAGUAUUGUGUUCUCCUUAAUUUUUAACAAGGAGUGAACGAUGACUAAAAUUAAUAGAAGACAAAGAACACAAAAACCCAGUCAUUUCAAUGACAACCGCAGGCAUCCCCAUGGACUGGAAUAUGAGUGCACUGAUACCGGUAAUAUGCAGAGGUUUAUCGACCGAAACCAUGAAAAGGCUAGAUCCACUGGUUCCCCAAAGGAGUGGCUCACAUGGGAUGGCAGGCGAUGGUGUUAUACACAACAAACAUAUGUAUUUGAGUUAGCACUCGAGAC
#=GR JCVI_SCAF_1101668309352/977-474 CODON       ...........................................................................................................................................................................................................................................................................................................................................................................................................................AUG.........................................................................................................................................................................................................................................
#=GR JCVI_SCAF_1101668309352/977-474 SS_TT       .......................................................................................................................................................................................................................................................................................................................................................................................................................................................................................................................................................................................................................................................................
ABEF01046272.1/43-545                            CGAACGGGUUGGUCCGUUAGCUGAAUGGCUGGCGGGCCUUUUUUCGUUUGGCCCGUUGGAUGAACUCGGCGCGGGAAACCGUGCCAUUACCAAGGGGCGCACAAGGCAU.CCAGAG..UGAGC........GGAA............GCUC..CG.CCA.ACC.U.GCC......CAAGC.........GGUA..AGGUGGCUG.C.......CCG.C...............GUAA...................GCGG..........G.GAUGCGGU.CGA.............UUC.........................................UCGACAA.UCCGAGGGAUCUCCACGCAUGGUUUCGGCUUCUCUGUGCCCGCGCACGGAGAGCACCACAUGUCCAAAAACAGUACCGCGACCGCCACACCGACCAGUGGCGGCUACCUGAACGCGCUCGGGGCCUACGGCUUCGAAGCCAGCGAAACCAUCCUGCUGGCCGCGCUGGUGACCGAGGACCCGCUGCUGCUGAUCGGCCGCAGCGGCACCGGCAAGACCUUCCUGCUCAAUACAUUGAGUGAAGCGCUGGGCCUCGAGCACCGGCACUACAACGCCAGCCUGAUCUCCUUCGACGACCU
#=GR ABEF01046272.1/43-545 CODON                 ........................................................................................................................................................................................................................................................................................................................................................................................................................AUG............................................................................................................................................................................................................................................
#=GR ABEF01046272.1/43-545 SS_TT                 ...................................>>>.................................................................................................................................................................................................................................................................................................................................................................................................................................................................................................................................................................................................................................
JCVI_SCAF_1096627663773/1-437                    ..........................................................UGCCGACCCACUUGACAGGUAAUGCGCUGACCGCUAGCCUUUGCUCUGCAU.CAAGAG..CCGAC..........UU............GUCG.GCG.CCA.ACC.U.GCC......UCCCCG........GGCA..AGGUGGCUAGC.G.........................AAAG................................CG.GAUGCGGC.C...............UUGA..........................................GGCAA...CCAAGC.GGGAGCAAGCCCUCCCACUUGGCGAGGGUUUUUUGAUGGGCGGAUUUAUUCCUACUUGUCACGCCCAGACACCCGUCGAAGUGGCUAAACAGGAGAGAGCCGAUGGGCUUCGAACAUCCGGGCAUCCGGUCAACCCCUUGGGCCUGCGGUCACGCAGGCACUGUCUGGUACGCCAACCUCCACGCUGAGUUUGAUGACCCUGCGGCCAUCGAGCAGGCCAAGCGCAUCGUCGAUGAAGUUGUGCCGCAGAAACUCAGCACCUUCCACGGCACGCACUACUACUCGUUCG
#=GR JCVI_SCAF_1096627663773/1-437 CODON         .......................................................................................................................................................................................................................................................................................................................................................................................................................................................................................................................................................................................................................................................................
#=GR JCVI_SCAF_1096627663773/1-437 SS_TT         ...............................................................................................................................................................................................................................................................................................................................................................................<<<<<<<....>>>>>>>>.....................................................................................................................................................................................................................................................................
JCVI_SCAF_1101668122355/1035-1364                AUAAGGCGAUCUUUUACGAAUAUUUAAUCAUGAAAUGGCAGUUUCAGUGGCAAUAAUUCUUCAGGAUACUGUUGAUAAAGAGUAAUGAGGUAUAUUUAAUCAGAUUCAU.CAAGAG..AGGGC........UGAC............GCCC..CG.CCA.ACC.U.GCU.......GUUUG........AGCA..AGGUGGUUA.........UUC.C...............GUAA...................GGAA............GAUGUGGC.U...............UAUUC.........................................AGCAA...CCUCAAGCGUCACCCUCCAUUGCUUCAACCUUGGAGGUUUUUUUAUGUCUGCAGUUAUUUACAAGCUCUCUAAAUUUCGUAAUUCGCCAGAUCACAAGGAGCGGGUGAGUCGACCAAGAAAGAGGCUCUAUUACCUAGGCA...........................................................................................................................................................
#=GR JCVI_SCAF_1101668122355/1035-1364 CODON     .......................................................................................................................................................................................................................................................................................................................................................................................................................................................................................................................................................................................................................................................................
#=GR JCVI_SCAF_1101668122355/1035-1364 SS_TT     .......................................................................................................................................................................................................................................................................................................................................................................................................................................................................................................................................................................................................................................................................
JCVI_SCAF_1096628170041/815-324                  UUAAAAGAAUGGACAUAUGCUUUUAAAGAAUUUAGAAAUGAAUUUUUUGAUCCAAAAAUAACAAUUUAAAUUUGAUUUCAAUUCUAAAUAUGAUAAAAGGUAAUCACAU.CAAGAG..AGGGU........GAAA............GCCC..CG.CCA.ACC.A.GCC......UAAUCG........GGCAA.CGGUGGUC..............................UUAA...................................GAUGCGAC.CC..............UUA..........................................GGGUAA...CAAUUCGAUUAAGGCUCUUACGAUGUUUGUCGUAGGGGCAUUUUUUUUGCCUCUAUAUAACUCAUAAUCAAAGGAGGCAAACAUGAGUAACAAAAAAUCAAAAAAACGUUUAGCUAUUGAUAAGGCUUUAGAAGAUCUAGGAAUAACACCGGUACCACCAGAUCAUCCAAUAUACAAAAUGGGCCCAUCAAUUCGAUUUGUUUCAAGACUUCCCAAAAAAGGAGAAGAUGAUAAUGAAUAAUGACGAUAUCCCCAAGGAAGAUAUUGAUUGGAUGAAUCACCUUAUGCGAGAGAGA
#=GR JCVI_SCAF_1096628170041/815-324 CODON       ................................................................................................................................................................................................................................................................................................................................................................................................................................................................................................................................AUG....................................................................................................................................
#=GR JCVI_SCAF_1096628170041/815-324 SS_TT       ............................................................................................................................................................................................................................................................................................................................................................................<<<<<<<<<<<....>>>>>>>>>>>.................................................................................................................................................................................................................................................................
JCVI_SCAF_1101667504948/545-956                  ACGCUUCUGUAUUUGGUAAAACUCCGAUAACACUUUUACGCAUGACUCAAUAGAUAUUUAAUUAAAAUGUUGAAAAAUUAUUUUGUAUCAUAUAUCUAUUGAAUUACAU.CAAGAG..AGAGC........GAAA............GCUC..CA.CCA.ACC.A.GCC......UAAUCG........GGCAA.CGGUGGUU..............................CAAC...................................GAUGAGAC.C...............GAAAAAGAAAUACUUAAGUA..........................GGUAA...CAAUACGAUUGAGCUCUUACGAUGUUUGUCGUAGGGGCAUUUUUUUUGCCUCUGCAUAACUCAUAACCAAAGGAGGCAAACAUGAGUAAAAAAAAAUCAAAAAAAAGACAAGCAAUUGAUAAAGCUUUUGAAGAAAUGGGUAUAACACCAGUACCGCCAGAUCAUCCAAUAUACAAAAUGGGUCCGAACAUUCGAUUUAUUUCAAGACUUCCCAA.................................................................................
#=GR JCVI_SCAF_1101667504948/545-956 CODON       .......................................................................................................................................................................................................................................................................................................................................................................................................................................................................................................................................................................................................................................................................
#=GR JCVI_SCAF_1101667504948/545-956 SS_TT       ...........................................................................................................................................................................................................................................................................................................................................................................<<<<<<<<<<<....>>>>>>>>>>>..................................................................................................................................................................................................................................................................
JCVI_SCAF_1096628269986/1247-1699                AAACUUAAUAUAUUCAUAUUAUAGAAAUAUUAUAGAUUCGAAAUUUAUCCAAUGGAUAAGAAAAUUUUAUGGACUUUUUUAUAAAUCAUAUGUAAAAAUGCAAUUACAU.CAAGAG..AGAGC........GUAA............GCUC..CA.CCA.ACC.A.GCC......UAAUCG........GGCAA.CGGUGGUU..............................CAAC...................................GAUGAGAC.C...............GAAAGAGGAAUAACUUAAGUA.........................GGUAA...CAAUACGAUUGGGCUCUUGCGAUGGAUAUUGCAGGGGCUUUUUUUAUGCCUCAGUAAUAUUAUUUAAAUUAAAAAAAAUUCCGACUAUUUUCUGACUUGAGUCGUUAAGUAAAUAUGAAGAAUUUUACACAUUAUUUAACGGAGAAAAAAAAUGAACAAGACACAAUUUAUUUCAGUAAAACUAACAAAGAUAUUUGUUGAUGCACUUAAAGACGGUAAAUCUCACUUGGAAGCGGGUAAAGAUUUUGAAUCUUU.........................................
#=GR JCVI_SCAF_1096628269986/1247-1699 CODON     .......................................................................................................................................................................................................................................................................................................................................................................................................................................................................................................................................................................................................................................................................
#=GR JCVI_SCAF_1096628269986/1247-1699 SS_TT     .........................................................................................................................................................................................................................................................................................................................................................................<<<<<<<<<<<........>>>>>>>>>>>................................................................................................................................................................................................................................................................
JCVI_SCAF_1096627265999/1166-1464                UCUUUCAAAAAAACCUCCACUGAAGAAUAACUAACAUAAUAAUGGUAAUUAUUUCUAUUCAUAAUUUGUUUGCUUUUAUUUUCUUCAUAAUAUAAAUAUCAAGAUGCAU.UAGGAAA.GGGG.........UUA..............UCC.CUG.CCA.ACC.U.GCA......UACCG.........UGCGA.AGGUGGUA...............................AUA...................................UAUGCGGC.C...............AAAA..........................................GGCAAAAA....UUAGGUCUCAUUUAUUUUCUUAAUUUUAACAGAGCUGGCCACUUAAGGCUGGGUAUUUGAUUUUCAGAUUGUGCACCCUAGAUUUACUUAAAGCACUAAAGAGAGGAAAAAAUGAAAA..............................................................................................................................................................................
#=GR JCVI_SCAF_1096627265999/1166-1464 CODON     .......................................................................................................................................................................................................................................................................................................................................................................................................................................................................................................................................................................................................................................................................
#=GR JCVI_SCAF_1096627265999/1166-1464 SS_TT     .......................................................................................................................................................................................................................................................................................................................................................................................................................................................................................................................................................................................................................................................................
JCVI_SCAF_1101667417344/839-452                  ....................................................................................................AAGGUGCAU.UAAGAAA.GGGG.........UUA..............UCC.CUG.CCA.ACC.U.GCA......UACCG.........UGCGA.AGGUGGUA...............................GUA...................................UAUGCGGC.C...............AAAA..........................................GGCAAAAA....UUAGGUCUCAUUUAUUUUCUUAAUUUUAACAGAGCUGGCCACUUAAGGCUGGGUAUUUGAUGUUCAGAUUGUGCACCCUAGAUUUACUUAAAGCACUAAAGAGAGGAAAAAAUGAAAAAUUUAAAUUUUAUUAAAAUCUUUUUUAUAUUUUGUUUAUUAACUUUUAUUGGAUCGACAAAUAAUCCAGUAUUUUCACAAGAAAGCGCUUCUUUUAAAAGCGCAGGUAAAUGGCUUGUUGGGCUUAAGGUGCUCAAUCUUGAUCCAGAUGUUGAUUCUAAUGUUUCAAUUGGUG
#=GR JCVI_SCAF_1101667417344/839-452 CODON       .......................................................................................................................................................................................................................................................................................................................................................................................................................................................................................................................................................................................................................................................................
#=GR JCVI_SCAF_1101667417344/839-452 SS_TT       .......................................................................................................................................................................................................................................................................................................................................................................................................................................................................................................................................................................................................................................................................
JCVI_SCAF_1096627239866/327-1                    UCUUUCAAAAAAACCUCCACUGAAGAAUAACUAACAUAAUAAUGGUAAUUAUUUCUAUUCAUAAUUUGUUUGCUUUUAUUUUAUUCAUAAUAUAAAUAUCAAGGUGCAU.UAAGAAA.GGGG.........UUA..............UCC.CUG.CCA.ACC.U.GCA......UACCG.........UGCGA.AGGUGGUA...............................AUA...................................UAUGCGGC.C...............AAAA..........................................GGCAAAA....GUUAGGUCUCAUUUAUUUUCUUAAUUUUAACAGAGCUGGCCACUUAAGGCUGGGUAUUUGAUGUUCAGAUUGUGCACCCUAGAUUUACUUAAAGCACUAAAGAGAGGAAAAAAUGAAAAAUUUAAAUUUUAUUAAAAUCUUUUUUAU..................................................................................................................................................
#=GR JCVI_SCAF_1096627239866/327-1 CODON         .......................................................................................................................................................................................................................................................................................................................................................................................................................................................................................................................................................................................................................................................................
#=GR JCVI_SCAF_1096627239866/327-1 SS_TT         .......................................................................................................................................................................................................................................................................................................................................................................................................................................................................................................................................................................................................................................................................
JCVI_SCAF_1096627264432/6944-7431                UGUUCAAAAAAACCUCCACUGAAGCAAUAACUAACAUAAUAUUGGUAAUUAUUUCUAUUCAUAAUUUGUUUGCUUUUAUUUUCUUCAUAAUAUAAAUAUCAAGAUGCAU.UGAGAAA.GGGAU...........U............AUCC.CUG.CCA.ACC.U.GCA......UACCG.........UGCGA.AGGUGGUA...............................AUA...................................UAUGCGGC.C...............AAAA..........................................GGCAAAAA....UUCGGUCUCAUUUAUUUUCUUAAUAUUAUCAGAGUUGGCCGCUUAAGGCUGGGUAUUUGAUGUUCAGAUUGUGCGCCCUAGAUUUACUAAAAGCACUAAAGAGAGGAAAAAAUGAAAAAUUUAAAUUUUAUUAAAAUCUUUUUUAUAUUUUGUUUAUUAACAUUCAUUGGGUCGGCAAAUAAUUCUGUACUUUCUCAAGAGAGUACUUCUUUUAAAAGCGCAGGAAAAUGGCUUGUUGGACUUAAGGUGCUUAAUCUUGAUCCAGAUGUUGACUCUAAUGUUUCAAUCGGUG
#=GR JCVI_SCAF_1096627264432/6944-7431 CODON     .......................................................GUA........................................................................................................................................................................................................................................................................................................................................................................................................................AUG..................................................................................................................................................................................
#=GR JCVI_SCAF_1096627264432/6944-7431 SS_TT     .......................................................................................................................................................................................................................................................................................................................................................................................................................................................................................................................................................................................................................................................................
JCVI_SCAF_1101668544598/714-226                  UCUUUCAAAAAAACCUCCGCUGAAGAAUAACUAACAUAAUAAUGGUAAUUAUUUCUAUUCAUAAUUUGUUUGCUUUUAUUUUCUUCAUAAUAUAAAUAUCAAGAUGCAU.UAAGAAA.GGGGU...........U............AUCC.CUG.CCA.ACC.U.GCA......UACCG.........UGCGA.AGGUGGUA...............................AUA...................................UAUGCGGC.C...............AAAAA.........................................GGCAAAAA....UUAGGUCUCAUUUAUCUUCUUAAUUUUAACAGAGCUGGCCACUUAAGGCUGGGUAUUUGAUGUUCAGAUUGUGCACCCUAGAUUUACUUAAAGCACUAAAGAGAGGAAAAAAAUGAAAAAUUUAAAUUUUAUUAAAAUCUUUUUUAUAUUUUGUUUAUUAACUUUUAUUGGAUCGACAAAUAAUCCAGUAUUUUCACAAGAAAACACUUCUUUUAAAAGCGCAGGUAAAUGGCUUGUUGGACUAAAGGUGCUCAAUCUUGAUCCAGAUGUUGAUUCCAAUGUUUCAAUUGGU
#=GR JCVI_SCAF_1101668544598/714-226 CODON       ..............................................................GUA..................................................................................................................................................................................................................................................................................................................................................................................................................AUG.................................................................................................................................................................................
#=GR JCVI_SCAF_1101668544598/714-226 SS_TT       .......................................................................................................................................................................................................................................................................................................................................................................................................................................................................................................................................................................................................................................................................
JCVI_SCAF_1101667421803/636-149                  UCUUUCAAAAAAACCUCCACUGAAGAAUAACUAACAUAAUAAUGGUAAUUAUUUCUAUUCAUAAUUUGUUUGCUUUUAUUUUCUUCAUAAUAUAAAUAUCAAGAUGCAU.UAAGAAA.GGGGU...........U............AUCC.CUG.CCA.ACC.U.GCA......UACCG.........UGCGA.AGGUGGUA...............................AUA...................................UAUGCGGC.C...............AAAA..........................................GGCAAAAA.....UAGGUCUCAUUUAUUUUCUUAAUUUUAACAGAGCUGGCCACUUAAGGCUGGGUAUUUGAUGUUCAGAUUGUGCACCCUAGAUUUACUUAAAGCACUAAAGAGAGGAAAAAAUGAAAAAUUUAAAUUUUAUUAAAAUCUUUUUUAUAUUUUGUUUAUUAACUUUUAUUGGAUCUACAAAUAAUCCAGCAUUUUCACAAGAAAGCACUUCUUUUAAAAGCGCAGGUAAAUGGCUUGUUGGGCUCAAGGUGCUCAAUCUUGAUCCAGAUGUUGAUUCCAAUGUUUCAAUUGGUG
#=GR JCVI_SCAF_1101667421803/636-149 CODON       ..............................................................GUA.................................................................................................................................................................................................................................................................................................................................................................................................................AUG..................................................................................................................................................................................
#=GR JCVI_SCAF_1101667421803/636-149 SS_TT       .......................................................................................................................................................................................................................................................................................................................................................................................................................................................................................................................................................................................................................................................................
JCVI_SCAF_1101668574702/967-465                  AUCGUCUUGAGUAACUGGCCGGCUUUCCGUUCCGCCCUCAGCCGGAUGUCGCAGGCCGGCGCUCGGCUCUAGCCCAUAUGUCGGAUCUGCGCUACACUGCUCCCAGCAU.CCAGAG..AGGCCA.......UGG............UGGCC.UCG.CCA.ACC.U.GCU......CCUCC.........AGCA..AGGUGGCA..........UCC.C................GAUCAA................GGGA............GAUGCGGC.CC..............GACA.........................................GGGCAA....CGAAAGGAGAUCCCCAUGGGCAAGUGUAUCGAAAUACGGCAGGCCGGGCCGGACGACCCGAUCUACAAGGAGGGGCUGACGGUCUCGAAGGCAUCGCACAGCAGACCUGGGCGGCUGCCGCGCAAGCCGCGCAAGGAAAAGCCCGAGCAGCGCGACCAAGGACGGGAGGGCAAGUGAUGGGCAAGGUUACCUUUCACGGCUUAGCGAAAUUGGGGAAAGUGGGGCGGUUAGGGGGCUCGUUCGUGAGCGGACGGAACUUGCGGCGGCGGACGCCAGACCCGAAGAAGAAGGACGA
#=GR JCVI_SCAF_1101668574702/967-465 CODON       .......................................................................................................................................................................................................................................................................................................................................................................................................................................................................................................................................................................................................................................................................
#=GR JCVI_SCAF_1101668574702/967-465 SS_TT       .......................................................................................................................................................................................................................................................................................................................................................................................................................................................................................................................................................................................................................................................................
NZ_AAOW01000005.1/152532-153031                  AACUGCCCAAGGCAAGAACCCCGGUAUAUCUGGCAAAGCACAGGGCACUUUAACAAGGUUUGCAUUCGUUGGUCAGGUGCGUUAGAUUUACUGCUCUUACAUUUAACAU.CAAGAGU.AGGGC........UGAC............GUCC.UCA.CCA.ACC.U.GCC......AACCUG........GGCA..AGGUGGUU...........................GCUAUAA........AGC........................GAUGUGGU.CG..............AUUC.........................................CGACAA...CGAAUCAGGUAGACCCCUCUUAACGUCAGCUCUCAUAAAUUAUGGGAGCAACUCAUGUUUGAAGCACAUUCUUUUACUUCUCAGGAUCUUUUUGCCGAGACGGUAGCACUGCCUGUGAAACGCAUAACCCGUACCCACGCCGAAACACUUCGUCCUCUAUCGAUAUGGUUUGUCGAGGGUAAACGAAAGGAGCGGGGGAAAACGGUAGAGCAAGGUAUUUUUGUUUAUAGCGAGUAUCGUGAUGACAGGGGUAACAACUGCUUUAAUUGCCAGUACCACCCCUAUCCUGAUUGCCU
#=GR NZ_AAOW01000005.1/152532-153031 CODON       .....................................................................................................................................................................................................................................................................................................................................................................................................................AUG...............................................................................................................................................................................................................................................
#=GR NZ_AAOW01000005.1/152532-153031 SS_TT       .......................................................................................................................................................................................................................................................................................................................................................................................<<<<<<<<<<<<.....>>>>>>>>>>>....................................................................................................................................................................................................................................................
JCVI_SCAF_1096627559129/1484-984                 UGCGGAGCGGGGGCGUUUGAUUGCUGCGGCCCUGGCAAAGUGCGCCAAUCAGACGGGACACGGUUUUGAUUGAAUUUCGCUCGGAUGUUUGCUUUUAUAAAGUCAGCAU.UUAGAG..AGGGC........UGACGC..........GCCC..CG.CCA.ACC.U.GC.......AGCUUGA........GCA..AGGUGGUUA.........CCU.C...............GCAA...................GAGG............GAUGUGGC.CU..............GAU..........................................AGGCAA.....CGUCGAGCGUUGGCCCUCCACAGAACACCGUCGGAGGGUUUAUUUUAUGACCGAAAAUUCAUCUUUUGAUGAUGUUGGCAUGUCGGUCCAUGGCCUUUUUAUAGGCAGCAGGAAUGGUGACGCAUGGUCUCCCGAGGAGCGUGACGCCGUAUUCACUGAAACAUCUCGCCUUUUCAACUCCUUUACCAUAAUGGACGCCAUGGGUUGCUACAUGGGGCGGCCAGUUCCGACCCUGAUGGUCCGUGUGGGAAGCAAUGAUGUGCGCAGGAUACGCUACCUUGCGCAUGUUUUGGG
#=GR JCVI_SCAF_1096627559129/1484-984 CODON      .......................................................................................................................................................................................................................................................................................................................................................................................................................................................................................................................................................................................................................................................................
#=GR JCVI_SCAF_1096627559129/1484-984 SS_TT      ..............................................................................................................................................................................................................................................................................................................................................................................<<<<<<<<........>>>>>>>>>................................................................................................................................................................................................................................................................
NZ_AAKX01000119.1/136289-135790                  GGGGCGUCUGGCACGCUGACGUGUCGCUUUUCAUCGCCCCCUUGUUCGCCGUCGAUUUUUCGAUAUAAUGAAUCCACGUUCGAAAUGUCGAACGUGAGAAAUCAAGCAU.CCAGAG..UCGGG........UUU.............CCCG.ACG.CCA.ACC.U.GCC......CUCCCG........GGCA..AGGUGGAC..........GCC.C................UCG...................AGGC............GAUGCGGC.CG..............AUUGA........................................CGGCAA...CGAAACGGGAGCAGCAUGGCUGGCACCGGUUCGAUCACCAUUCAUCCGGAGCAACCAUGAGCCAAGUUUCCUCCGCUUCCCAUCCGACGGUCUGUGAAGACUGGUCGCAUUUUCUUCCCGGUUUUACGUUGACGCAUACGGUUCAUCUCGUUUCGAGACGGAAUCCGGGCAUUGUCUCGACCGCGGCUGCGGUGCUCGAAGGCGAAACUGCUACGGUCGAUCGGUGGGCCAUCACGCGCUGUGGCGACGUUCUCGAACAAAAAAUCGUGCUCGGUGAGAUGACGGAAGGGCAAGCG
#=GR NZ_AAKX01000119.1/136289-135790 CODON       .......................................................................................................................................................................................................................................................................................................................................................................................................................................................................................................................................................................................................................................................................
#=GR NZ_AAKX01000119.1/136289-135790 SS_TT       .......................................................................................................................................................................................................................................................................................................................................................................................................................................................................................................................................................................................................................................................................
NZ_AAVA01000017.1/155174-154675                  GGGGCAUCUGGCACGCUGACGGCUCGCUUUUCAUCGCCCCCUUGUUCGCCGGCGAUUUUUCGAUAUAAUGAAUCCACGUUCGGAAUGUCGAACGUGAGAAAUCAAGCAU.CCAGAG..UCGGG........UUU.............CCCG.ACG.CCA.ACC.U.GCC......CUCCCG........GGCA..AGGUGGAC..........GCC.C................UCG...................AGGC............GAUGCGGC.CG..............AUUGA........................................CGGCAA...CGAAACGGGAGCAGCAUGGCUGGCACCGGUUCGAUAACCAUUCAUCCGGAGCAACCAUGAGCCAAGUUUCCUCCGCUUCCCAUCCGACGGUCUGUGAAGACUGGUCGCAUUUUCUUCCCGGUUUCACUUUGACGCAUACGGUUCAUCUCGUUUCGAGACGGAAUCCGGGCAUUGUCUCGACCGCGGCUGCGGUGCUCGAAGGCGAAACUGCUACGGUCGAUCGGUGGGCCAUCACUCGCUGUGGUGACGUUCUGGAACAAAAGAUCGUGCUCGGGGAAAUGACGGAAGGGCAAGCG
#=GR NZ_AAVA01000017.1/155174-154675 CODON       .......................................................................................................................................................................................................................................................................................................................................................................................................................AUG.............................................................................................................................................................................................................................................
#=GR NZ_AAVA01000017.1/155174-154675 SS_TT       .......................................................................................................................................................................................................................................................................................................................................................................................................................................................................................................................................................................................................................................................................
NC_008543.1/271186-271685                        GGGGCGCCUGUCCCGCCGAAGUGCUGCUUUUCACAGACUCCUUGUUCGCCGUCGAUUUUUCGAUAUAAUGAAUCCACGUUCGGAAUGUCGAACGUGAGAAAUCAAGCAU.CCAGAG..UCGGG........UUU.............CCCG.ACG.CCA.ACC.U.GCC......CUCCCG........GGCA..AGGUGGAC..........GCC.C................UCG...................AGGC............GAUGCGGC.CG..............AUUGA........................................CGGCAA...CGAAACGGGAGCAGCAUGGCUGGCACCGGUUCGAUAACCAUUCAUCCGGAGCAACCAUGAGCCAAGUUUCCUCCGCUUCCCAUCAGACGGUCUGUGAAGACUGGUCGCAUUUUCUUCCCGGUUUCACUUUGACGCAUACGGUUCAUCUCGUUUCGAGACGGAAUCCGGGCAUCGUUUCGACCGCGGCGGCCGUGCUCGAAGGGGAAACGGCUACGGUCGAUCGGUGGGCCAUCACGCGCUGUGGCGACGUUCUCGAACAAAAAAUCGUGCUCGGUGAAAUGACGGAAGGGCAGGCG
#=GR NC_008543.1/271186-271685 CODON             .......................................................................................................................................................................................................................................................................................................................................................................................................................................................................................................................................................................................................................................................................
#=GR NC_008543.1/271186-271685 SS_TT             .......................................................................................................................................................................................................................................................................................................................................................................................................................................................................................................................................................................................................................................................................
NC_007511.1/3090824-3090325                      GAGGGUUCCACCCGGUCGAAGGGUGGCUUUCCCGGGGGCUCUUGUCAGGUGUCAGUUUUUCGAUAUAAUGAACCAGCGUUCGGAAUGUCGAACGCGAGAAGUCAAGCAU.CCAGAG..UCGGA........UUC.............UCCG.ACG.CCA.ACC.U.GCC......CUCCCG........GGCA..AGGUGGAC..........GCC.U................CUG...................AGGC............GAUGCGGC.CG..............AUUUA........................................CGGCAA...CGAAACGGGAGCAGCAUGGCUGGCACCGGUUCGAUAACCAAUCAUCCGGAGCAACCAUGAGCCAAAUUUCCUCCGCUUCCCGCCCGGCAGUCUGUGAAGACUGGUCGCAGUUCCUUCCUGGUUUCACGCUGACGCAUACGGUUCAUCUCGUUUCGGGACGGAAUCCGGGCAUCGUGUCGACUGCGGCUGCUGUGCUCGAAGAUGAAACGGCCACGGUUGAUCGUUGGGCCAUCACCCGCUGUGGUGACGUUCUCGAGCAAAAAAUCGUUCUCGGGGAAAUGACGGAAGGGCGAGCA
#=GR NC_007511.1/3090824-3090325 CODON           .......................................................................................................................................................................................................................................................................................................................................................................................................................................................................................................................................................................................................................................................................
#=GR NC_007511.1/3090824-3090325 SS_TT           .......................................................................................................................................................................................................................................................................................................................................................................................................................................................................................................................................................................................................................................................................
JCVI_SCAF_1096627388964/422018-422517            GGUGAAGCCGUCCGGCCAAAAUGUCGAUCUCCGGGCAUGCCUUGCCUGAUAUCGCUUUUUCGGUAUAAUGAAUCCACGUUCGGAAUGUCGAACGUAAGGAAUCAAGCAU.CCAGAG..UCGGA........UUC.............UCCG.ACG.CCA.ACC.U.GCC......CUCCCG........GGCA..AGGUGGAC..........GCC.U................CCA...................AGGC............GAUGCGGC.CG..............AUUUA........................................CGGCAA...CGAAACGGGAGCAGCAUGGCUGGCACCGGUUCGAUAACCACUCAUCCGGAGCAACCAUGCGUCAAGCUACCUCUGCCUCCUGUCCGACAGUCCGUGAAGACUGGUCACACUUCCUUCCCGGUUUCACGCUGACGCAUACGGUUCAUCUCGUGUCGAGACGGAAUCCGGGCAUCGUCUCGACCGCGGCUGCCGUGCUCGAAGGGGAAACCGCCACGGUCGACCGUUGGGCCAUCACCCGCUGCGGUGACGUUCUCGAGCAAAAGAUCGUUCUCGGGGCAAUGACGGAAGGGCAAGCG
#=GR JCVI_SCAF_1096627388964/422018-422517 CODON .......................................................................................................................................................................................................................................................................................................................................................................................................................................................................................................................................................................................................................................................................
#=GR JCVI_SCAF_1096627388964/422018-422517 SS_TT .......................................................................................................................................................................................................................................................................................................................................................................................................................................................................................................................................................................................................................................................................
JCVI_SCAF_1101668208178/1811-1323                GAUGCCAUUAUGGUGCGAUUUUCAGUAAGUAGUUCAAAAGUUAGUGCCGCAAGAUACGAUCCUACCGCGACGCCUUUCCACAAGGAACAGACGCGCCAAACAAGCACAU.CGAGAGC.GGA..........CUAAAU............UC.CCA.CCA.ACC.C.GCA......UACUCA........AGCA..AGGUGGUU...............................CAG...................................CAUGUGGC.C...............AAAU..........................................GGCAA...UCAACUGGGUAUCUCUCAGAUGCCUCCGAAAUGUGAACAAUCGAGGCAUAUUAUGAAAAAACUUGAAAACAGUCAGUCCCAGUGAGCCAUUGAUGAAAGGCUAAGGGGGCGACUUAAGAGACCUUUUGGGCCAAUGCUGACUCGCGAACAUCUAGGUUACAGACUAUCAAGACGUCGCUAGAUAACGCAGAGCGCCAAUUAGCCCAUUUUUCGCCUCAUCGGCAGCGAGGGUCGCAGGUACACUACUGCUGCCGAUUAAGGGAUGGUCUGCUCAAAAUACGUACGAUUGACAUCGU
#=GR JCVI_SCAF_1101668208178/1811-1323 CODON     .......................................................................................................................................................................................................................................................................................................................................................................................................................................................................................................................................................................................................................................................................
#=GR JCVI_SCAF_1101668208178/1811-1323 SS_TT     ...................................................................................................................................................................................................................................................................................................................................................................................<<<<<<<<<...........>>>>>>>>........................................................................................................................................................................................................................................................
NZ_ABCR01000016.1/10370-10870                    AUGCGAAUCAAAACUCGCGCAGUCAACAAGAUGUCAUUAUCUAUCUGAUUUAUUGAGAUAAAAUUGUCGUUUUCACGGCCCUGCCGGCUGUGGUAAUGUGAUCGCACAU.CAAGAGU.GAGGC........CUGU............GCCU.CUA.CCA.ACC.U.GCC......CUUCCC........GGCA..AGGUGGUG..........UCC.G...............AACA...................AGGA............GAUGUGGC.C...............AUGAC.........................................GGCAA....CCAAGGGGAUCAUUUCCCACUCUUCGGCCAUCCACAUGCCGGUCUCUAUAGGAGAUCGCUAUGUUGACACGACGUAUGUUCCUGGCCGUCGCGGCCAGUCUGACCGCUCUCGGGACGAUGACGGGCUUGCCCGCGUUGUCCCGUCCACUGCAGCCAUUGAGGGACACCCGGCGCCCUUUGCGGCUGGGGCUGCAUGCUGACCCGCAAGGCCGCCUGAUCAUCGCGAGCGACGCGCCGCCCUGCCUGCAGCCGCUCAUCCGGCCCGAGGCGGUCGCUCGCGUUUUCGGUGAGGGCA
#=GR NZ_ABCR01000016.1/10370-10870 CODON         ...........................................................................................................................................................................................................................................................................................................................................................................................................................................AUG.........................................................................................................................................................................................................................
#=GR NZ_ABCR01000016.1/10370-10870 SS_TT         .......................................................................................................................................................................................................................................................................................................................................................................................................................................................................................................................................................................................................................................................................
NC_009668.1/851633-852138                        GCAUUCAUAAACUGAUCGGCAAAAGAAAUGGAAAUUUCUCAUACACUUUAAGGCGACACUUAAACCCUAUUGCCACCCCGAAAGAGUUUGAGUAGAAGUGACAUCACAU.CAAGAG..UUGGG........GAGACG..........CCCA.ACG.CCA.ACC.U.GCC......UCUCCG........GGCA..AGGUGGUA......CU..CUC.U...............GUAA...................AGAGAG..........GAUGUGGC.C...............AAACC.........................................GGCAA...AUAUACGGACAAAGCCACUCGCGUCUUCCCCCAACAUAAACUAGGGACCGACGCGACAUGCCGAUUAAAAUUCCUGACGAUCUGCCAGCAACCAGUGUUCUCCAGGCCGAGGGCGUUAUGGUCAUGCGUGAAGCAGAUGCCAUUCGUCAGGAUAUUCGUCCGCUGAAGAUCGGCCUUCUCAAUCUGAUGCCGAACAAGGUCACGACAGAGACGCAGAUUGCGCGUCUGCUUGGCGCGACACCGUUACAGGUCGAGCUUACCCUUGUUCGUAUCACCAACCAUGUGGCGCGCCAUAC
#=GR NC_009668.1/851633-852138 CODON             ........................................................................................................................................................................................................................................................................................................................................................................................................................AUG............................................................................................................................................................................................................................................
#=GR NC_009668.1/851633-852138 SS_TT             .......................................................................................................................................................................................................................................................................................................................................................................................................................................................................................................................................................................................................................................................................
NC_006933.1/745525-746029                        AUUUUGCGUUCGGAAAAUGCAGCCAAACCAGCAUGGAAUUGCUGCUCGCUCGCUUUUGCCAGAACACUAUUGCCAGCCACGGGGAGUUUGAGUAGAAAUAACCGCACAU.CCAGAG..UUGGG........GCGACG..........CCCA.ACG.CCA.ACC.U.GCC......GUUCCG........GGCA..AGGUGGUAC.U.......CCC.C...............GAAA...................GGGA..........G.GAUGUUGC.CG..............AAC..........................................CGGCAA...UUAUACGGAUGAAGCCACUUGCGUCUGUCCCAUUAAGAAGUAAGGACCGACGCGACAUGCCGAUUAAAAUUCCUGACGAUCUGCCUGCAACCAGCGUACUCGAAGCCGAGGGCGUGAUGGUGAUGCGUGAGGCCGAUGCCGUACGUCAGGAUAUUCGUCCGCUGAGGAUUGGCCUUCUCAAUCUGAUGCCCAACAAGGUAACGACCGAGACGCAGAUUGCACGUCUUCUUGGUGCGACGCCGCUUCAGGUGGAGCUGACGCUCGUGCGCAUGACCAACCACGUCGCGCGCCACACA
#=GR NC_006933.1/745525-746029 CODON             .......................................................................................................................................................................................................................................................................................................................................................................................................................AUG.............................................................................................................................................................................................................................................
#=GR NC_006933.1/745525-746029 SS_TT             .......................................................................................................................................................................................................................................................................................................................................................................................................................................................................................................................................................................................................................................................................
NC_009504.1/441033-441537                        AUUUUGCGUUCGGAAAAUGCAGCCAAACCAGCAUGGAAUUGCUGCUCGCUCGCUUUUGCCAGAACACUAUUGCCAGCCACGGGGAGUUUGAGUAGAAAUAACCGCACAU.CCAGAG..UUGGG........GCGACG..........CCCA.ACG.CCA.ACC.U.GCC......GUUCCG........GGCA..AGGUGGUAC.U.......CCC.C...............GAAA...................GGGA..........G.GAUGUGGC.CG..............AAC..........................................CGGCAA...UUAUACGGAUGAAGCCACUUGCGUCUGUCCCAUUAAGAAGUAAGGACCGACGCGACAUGCCGAUUAAAAUUCCUGACGAUCUGCCUGCAACCAGCGUACUCGAAGCCGAGGGCGUGAUGGUGAUGCGUGAGGCCGAUGCCGUACGUCAGGAUAUUCGUCCGCUGAGGAUUGGCCUUCUCAAUCUGAUGCCCAACAAGGUAACGACCGAGACGCAGAUUGCACGUCUUCUUGGUGCGACGCCGCUUCAGGUGGAGCUGGCGCUCGUGCGCAUGACCAACCACGUCGCGCGCCACACA
#=GR NC_009504.1/441033-441537 CODON             .......................................................................................................................................................................................................................................................................................................................................................................AUG.............................................................................................................................................................................................................................................................................................
#=GR NC_009504.1/441033-441537 SS_TT             .......................................................................................................................................................................................................................................................................................................................................................................................................................................................................................................................................................................................................................................................................
NC_004311.2/467521-468025                        AUUUUGCGUUCGGAAAAUGCAGCCAAACCAGCAUGGAAUUGCUGCUCGCUCGCUUUUGCCAGAACACUAUUGCCAGCCACGGGGAGUUUGAGUAGAAAUAACCGCACAU.CCAGAG..UUGGG........GCGACG..........CCCA.ACG.CCA.ACC.U.GCC......GUUCCG........GGCA..AGGUGGUAC.U.......CCC.C...............GAAA...................GGGA..........G.GAUGUGGC.CG..............AAC..........................................CGGCAA...UUAUACGGAUGAAGCCACUUGCGUCUGUCCCAUUAAGAAGUAAGGACCGACGCGACAUGCCGAUUAAAAUUCCUGACGAUCUGCCUGCAACCAGCGUACUCGAAGCCGAGGGCGUGAUGGUGAUGCGUGAGGCCGAUGCCGUACGUCAGGAUAUUCGUCCGCUGAGGAUUGGCCUUCUCAAUCUGAUGCCCAACAAGGUAACGACCGAGACGCAGAUUGCACGUCUUCUUGGUGCGACGCCGCUUCAGGUGGAGCUGACGCUCGUGCGCAUGACCAACCACGUCGCGCGCCACACA
#=GR NC_004311.2/467521-468025 CODON             ........................................................................................................GUA............................................................................................................................................................................................................................................................................................................AUG.............................................................................................................................................................................................................................................
#=GR NC_004311.2/467521-468025 SS_TT             .......................................................................................................................................................................................................................................................................................................................................................................................................................................................................................................................................................................................................................................................................
JCVI_SCAF_1096627600807/1416-1912                UCGCGGUAAUGAAAUUUUUGCUGGGCGCGCACAAAAGUAUUUUUUUGUGUGUUCAUCAAAAAUCCGGCUUGACGGCGUUCAAUUUCGGCCUUAGCAUCGCCCUCAGCAU.UAAGAG..AGGGC........UGAC............GCCC..CG.CCA.ACC.U.GCA......GCUG..........UGCA..AGGUGGUC..........UCC.C...............GCCA...................GGGA............AAUGUGGC.C...............UUCAA.........................................GGCAA.CAACAGCGUCGGCCUCCUAUGGAUCACCAUCGGGGGUUUUUUUAUGUCUAAAAAUAUCUAUUCACUUGACCGUCAUCCCAAGUUUUUGAAAGGAAGUCGCCGGGGCAGGCAGCGUUUGUUCGAUAUGGGCAGGCAUUGGUACUCGGGCGGACCUGGAUCUAGUUGGGUCACAAACUAUUGGAUCAAAAAGAUUUCAAGAGCCACUGAAUGGGAGUUGUACUGCUCUCAAGAGACGUCUCUGAGCCGCAGAGAAUACUGCGGGACUUUUUCAGCCGAACAGCUUCGUGAUUAUUUUGAA
#=GR JCVI_SCAF_1096627600807/1416-1912 CODON     ........AUG............................................................................................................................................................................................................................................................................................................................................................................................................................................................................................................................................................................................................................................................
#=GR JCVI_SCAF_1096627600807/1416-1912 SS_TT     .........................................................................................................................................................................................................................................................................................................................................................................<<<<<<<<<<....>>>>>>>>>>......................................................................................................................................................................................................................................................................
JCVI_SCAF_1096627499403/1290-796                 CAAAAUGAAAAUUUCGUCUACGUGGAGUCAAGGUAUGCUGCGAACCGAGCUAGUGCAUAACGAAGAGUGUUGACAAUGUCCUAAAAUGAGCUAACCUAUACCGCAACAU.UAAGAG..AGGGC........UGAC............GCCC..CG.CCA.ACC.U.GCA......GCUG..........UGCA..AGGUGGUA..........CCC.C................GAA...................AGGG............AAUGUGGC.C...............UUAA..........................................GGCAA.CGACAGCGUCAGCCUCCAUUGGAUAACCAACUGGGGGUUUGUUUAUGUCUGCAACUAUCACAUCGAUCGAAUCGCAUCGGGACUUUCUGAGUGGCCCUGCCUUGCGUACUCGUAAACGGGUCUUUGAUUUAGGUCGUCAUUCCUAUUCCGGUGCGCCUGGACUCAGCUGGACGACCAAUUAUUGGAUCAAGAGGCUAGGUNNNNNNNNNNNNNNNNNNNNNNNNNNNNNNNNNNNNNNNNNNNNNNNNNNNGCAAGCAAUGGAUGAUAUGGGAUUCUGAUUUCUUACUUUUAUACAGG
#=GR JCVI_SCAF_1096627499403/1290-796 CODON      .......................................................................................................................................................................................................................................................................................................................................................................................................................................................................................................................................................................................................................................................................
#=GR JCVI_SCAF_1096627499403/1290-796 SS_TT      .........................................................................................................................................................................................................................................................................................................................................................................<<<<<<<<<......>>>>>>>>>>.....................................................................................................................................................................................................................................................................
JCVI_SCAF_1101668701353/706-212                  UUGUGUGUGUGGUUGAUGAAGAAACUAAAGAUAUAUAUCAACGCGCUUACGAAAGCUGUUCCAAAACUCUUGACACAUAACGAAUAAAGACUAAGAUAGUAGACAACAU.UAAGAG..AGGGC........UGAC............GCCC..CG.CCA.ACC.U.GCA......GCUG..........UGCA..AGGUGGUA..........CCC.C................GAA...................AGGG............AAUGUGGC.C...............UAAA..........................................GGCAA.CGACAGCGUCAGCCUCCAUUGGAUAACCAACUGGGGGUUUUUUUAUGUCUGAAAAUAUCACAAAAAUAAUAGAGCGCGAUGAGUAUCAAUACAGAAAAUCACAGCGUUCAUCACGCAAACGAGUAUUUGACCUUGGGGGACAUUGUUACUCGGGUGCUCCAGGCUUAAGUUGGCGCACUAAUUAUUGGGUUAAGAAGUUAGGUAAGGGAGCGCAUUGGGAACUCUAUGCUUCACAGGAGGAAUCCAUAAAAAAGCGUGAAUAUAGCGGAACUUUUACACCAGAUGAGUUACGUGAGUA
#=GR JCVI_SCAF_1101668701353/706-212 CODON       .........................................................................................................................................................................................................................................................................................................................................................................................................AUG...........................................................................................................................................................................................................................................................
#=GR JCVI_SCAF_1101668701353/706-212 SS_TT       .........................................................................................................................................................................................................................................................................................................................................................................<<<<<<<<<<....>>>>>>>>>>>.....................................................................................................................................................................................................................................................................
ABEF01001233.1/302-801                           GGCAUCCCAUUCUCACGGGCAUACCCCUGCUCAGCCAACUUGUUGGCAACCUGAAGCAAGGACUGUCGCUUGCUAGAACACGACCUGAUCUAUAUAAUUGAUCUUACAU.CAAGAG..AGGGC........UGACGC..........GCCC..CG.CCA.ACC.U.GCG......GCCCG.........UGCA..AGGUGGUUU.U.......CC..C...............UAAA...................G.GG..........A.GAUGUGGC.C...............GAAA..........................................GGCAA......UAUCGAGCGUCAGCCCCCCACGGAUAAACCGUUGGAGGGUUUUUUUAUUGGAUUAGUCCACCGAACGGACCCGGCAUUUGAUUACCAGCUUGUGCGCCGUGGCAUGCCGCCUAAAGCACUAAAGAGGAGAAAAGAAUAUGACACGUAAAACGGUAAUAGAGCAUCCGCAAUUGAAGAGAGAACGGGCGUUUUCGUUAUUUCUCGCACGAGCCCACGCUCACCGGCACGGGAAACCUCCUCCAAACCCGGAGGACAUAGGCCCCGCGGCCUUCACGAUUCUAACCCCAGAGAUG
#=GR ABEF01001233.1/302-801 CODON                .......................................................................................................................................................................................................................................................................................................................................................................................................................................................................................................................................................................................................................................................................
#=GR ABEF01001233.1/302-801 SS_TT                .......................................................................................................................................................................................................................................................................................................................................................................................................................................................................................................................................................................................................................................................................
ABEF01017755.1/147-646                           GGGCCAGGUUUUGCUCAAAUGAUUCGAUCACUGGGCGUCUCGGUUCGGCUACCCAGGGAGUAUGACCACUUGCUUGCUCCCGGCCCGAAGACUAUAAUUGAACGUACAU.CAAGAG..AGGGC........UGACGC..........GCCC..CG.CCA.ACC.U.GCA......GCUCG.........UGCA..AGGUGGCA..U.......CC..C...............GUAA...................G.GG..........A.GAUGUGGC.CA..............UAG..........................................UGGCAA......UAUCGAGCGUCAGCCCUCCUCGGGAAAACCGUAGGAGGGUUUUAUUGUGACCAACACGAUACACGGCUAACCGACUGCCAAAACGCCGAAUCCCAAAAAUUACGAUCUCGACUUUCGUCCAAAGGCAUACUGGGGACCUCAAGACGUGAAUCCGAGUGCAGGACGCCUGAAACCCGGAGCGUCGUCAGAAACGAACCGCGACAAGAGGUAGAACCCUCGCAUCGAAGGGACUGAUCCGCCUAACGGAUCGGGGUGAUUUGAGAUCCAGAUUGCGCCCCCGGCAUUACGCCAAA
#=GR ABEF01017755.1/147-646 CODON                .......................................................................................................................................................................................................................................................................................................................................................................................................................................................................................................................................................................................................................................................................
#=GR ABEF01017755.1/147-646 SS_TT                ...............................................................................................................................................................................................................................................................................................................................................................................<<<<<<<<<.......>>>>>>>>>>..............................................................................................................................................................................................................................................................
JCVI_SCAF_1101667126092/242-731                  CCUUAUACCCUAUCCAUAUUGAUAUAGGUGAGUGGAGAUAGGUUAAGGGAUUUUUAGGUUGUAAAGUAGUUAUCUUCCAUGCAGCUCUGAUAACAUCAACACAUAGCAU.CAAGAGU.AGGA.........CUUGU............UCC.UCA.CCA.ACC.U.GCA......ACUCCAA.......AGCA..AGGUGGUC..............................AAUA...................................GAUGCGGC.................AAUC...........................................GCAAA...CAAUUGGAGAACAAACAUGCCAAAGAAAAUAGAUCGCUACGAUGAGUCUAAUGAGAUGGGUCGAUGGCGUAAAAAAAAGCUUGAUGAGAUCUUUGAUCAGAUCGUUGAAGACAUUGAGAACGAAGAGCCUUCCGUCUUGGAGCGGAUGGAGCAAGAAAGCGAUGAUCUAAUGACAAAGGCACGAAAAGAGAGCGCUUUCAGAAAUUGGCUCGUUUCCAACCGUUUCAUACCAGAGGAAAGACUAAGAGAACUACCCACAUUCUUUUUAGACUUAAAGCCGCCUGAAAAACCGCCU
#=GR JCVI_SCAF_1101667126092/242-731 CODON       .......................................................................................................................................................................................................................................................................................................................................................................................................................................................................................................................................................................................................................................................................
#=GR JCVI_SCAF_1101667126092/242-731 SS_TT       .......................................................................................................................................................................................................................................................................................................................................................................................................................................................................................................................................................................................................................................................................
JCVI_SCAF_1101668177802/540-1030                 UAAAACUACUGCAAUAGCUCCAACGACUUCUCCGAUUGCUCCCAAGGCUUCCCAAUUCAUGACAUCUCCUUAACUUGAACUAACAAAUGAAUUAAACUGUGCCAUGCAU.CCAGAGU.AGGAG........CUAG............CUCC.UCG.CCA.ACC.U.GCA......ACUCCAA.......AGCA..AGGUGGCC..............................AAAU...................................GAUGCGGC.................AAUC...........................................GCAA...CCAAUUGGAGAACAACUAUGGAUACUUCACGACGUCAGUUUCUGGUGGGUCUGGCCAGCGGGUUUAUUUUGCCGAAAUUUUAUGACUGGACUCGCAAUUAUGUAGAGCGAACCGGCGAGGCUCCUUUAAUGAAAGUUAAAGAUCCGCAGAUUAUUUUAAAGGCAAAUACCUCUGUAUAUGGAAUGGAGCACUACACGCUUUUUGAGGGUGAGAUUGAAACGUCUAUACCCGAUUUCACUUUUAUGUCCUGGCGGGAGUUUGCUGAUGAGUAUCUGGGUGACUCGGAAGGAUGGGUA
#=GR JCVI_SCAF_1101668177802/540-1030 CODON      .........................................................GUA...........................................................................................................................................................................................................................................................................................................................................................................................................................................................................................................................................................................................................
#=GR JCVI_SCAF_1101668177802/540-1030 SS_TT      .......................................................................................................................................................................................................................................................................................................................................................................................................<<<<<<<<......>>>>>>>>..........................................................................................................................................................................................................................................
JCVI_SCAF_1096627742735/1026-1536                GAUCNNNNNNNNNNNNNNNNNNNNNNNNNNNNNNNNNNNNNNNNNNNNNNNNNNNCCUUUAUCUGGGGUUCUGCAAAGGGUUUUAAAGAGUUAAAAUAUACAUCAGCAU.CAAGAGC.AAGA.........UUAAAU...........UCU.UCU.CCA.ACC.U.GCC......CACUCC........GGUA..AGGUGGAA..............................AAAC...................................GAUGCGGC.AUUCU...........GCAAUACAAGGAGGA...........................AGAAUGGAAAAAA.GAGUAUUUUGUCGUAAACAUUACAGGCGUUCAGUGGAGUAUGUUCCAGUGAUCGUUCCGAUAUAUUUGGAUAUUGAAAUCAAUGGACAAAAAAUGAGAAGGACUGAUUAUGAGUAUCAACUAAGAUGUCCUGUCUGUUGGGAAAAAGAAAAAAUUAGAAGAAAUUAAUUGUGAUCCAUUAAAGAACCAUCUUUAAAAAUAAGUUCAUUGAUUUCUUCUGUGAUGAAAGGUGCAAAUGGGUGCAUUAGCUUGAGAAUCUUUUUUAACAUCGGGUGCAAAUUAGCUGUUUCACCUG
#=GR JCVI_SCAF_1096627742735/1026-1536 CODON     .................................................................................................................................................................................................................................................................................AUG...................................................................................................................................................................................................................................................................................................................................................................................
#=GR JCVI_SCAF_1096627742735/1026-1536 SS_TT     .......................................................................................................................................................................................................................................................................................................................................................................................................................................................................................................................................................................................................................................................................
JCVI_SCAF_1096627840920/1706-1212                UCAUAAGCAAAGCCUACACAAUCUACAAACUCUUGUGAAGGCUAGGUGUUGGUUUAGCACCAGUUUCUCUUCCUUAAAAAAUUCAACUGUUAUAUAAUAAAUCCUGUAU.CAAGAGC.AGAG.........UUAAUU...........CUC.UCU.CCA.ACC.U.GCUA.....ACUUC........UAGCA..AGGUGGAAC.............................AAAU...................................GAUACGGC..U..............AUUC.........................................ACGCAA...CUAAAAGGAGAUCAAAAAUGAAGAAAAAAUCAAAGGAAGUCUGGAUAGAAUCGGAUGAGAACAUGCUUGAUGGUGUGGACUUCAAACAAGUCAUUUCAGUUUUGGAUGAAGUUCUUGAAAAGAAGAAAAGAGAUGCCGAAGAAAUCGAUCCACCUGAUGAUCUUGAGCAAAGGAUACUGGACAGACAUCCAUUGCUCACACUCGAAGAGUUAAGAGAAAUGCUCAAAUCACAUUAAAUUUAUUUGGAGAACAAAAUGAAUGAAAAAUUCACACCAGAAGUGAUUAAGAUUAACGAU
#=GR JCVI_SCAF_1096627840920/1706-1212 CODON     .......GUA...............................................................................................................................................................................................................................................................................................AUG...........................................................................................................................................................................................................................................................................................................................................................
#=GR JCVI_SCAF_1096627840920/1706-1212 SS_TT     .......................................................................................................................................................................................................................................................................................................................................................................................................................................................................................................................................................................................................................................................................
JCVI_SCAF_1101668380184/628-134                  ACAUCAUUCAACCUUACACAAUCAACAAACUCUUGUGAAGGCUAGGUGUUGGUUUAGCACCAGUUUUUCUUCCUUAAAAGGCUCAAAUGUUAUAUAAUAAAUCCUGUAU.CAAGAGC.AGAG.........UUAAUU...........CUC.UCU.CCA.ACC.U.GCUA.....ACUUC........UAGCA..AGGUGGAAC.............................AAAU...................................GAUACGGC..U..............AUUC.........................................ACGCAA...CUAAAAGGAGAUCAAAAAUGAAGAAAAAAUCAAAGAAAGUCUGGAUAGAAUCGGAUGAAAACAUGCUUGAUGGUGUGGACUUCAAGCAAGUCUUACCACGUUUGGAUGAAGUUCUUGAAAAGAAGAAAAGAGAUGCUGAAGAAAUCGAUCCACCUGAUGAUCUUGAGCAAAGGAUACUAGACAGUCAUCCAUUGCUCACACUCGAAAGGUUAAGAGAAAUGCUCAAAUCACAUUAAAUUUAUUUGGAGAACAAAAUGACUGAAAAGUUCACACCAAAAGUGAUCAAGAUUAACGAU
#=GR JCVI_SCAF_1101668380184/628-134 CODON       .........................................................................................................................................................................................................................................................................................................AUG...........................................................................................................................................................................................................................................................................................................................................................
#=GR JCVI_SCAF_1101668380184/628-134 SS_TT       .......................................................................................................................................................................................................................................................................................................................................................................................................................................................................................................................................................................................................................................................................
JCVI_SCAF_1096627528317/1521-1794                AAUUCUUAUCGAAAUUUAAGGGGAAUAACUCUAAUUGCUUCAUAGCUCAAUAAUAAACAUACGAUAUGUAUUCAAACAAGCACUAAAUUAUUCUAUAAUGUAAUUGUAU.CAAGAGC.AGAG.........UUAAUU...........CUC.UCU.CCA.ACC.U.GCUAG....CUU.........CUAGCA..AGGUGGAAC.............................AAAU...................................GAUACGGC..U..............AUUC.........................................ACGCAA....CUAAAAGGAGAUCAAAAAUGAAGAAAAAAUCAAAGAAAGUCUGGAUAGAAUCGGAUGAGAACAUGCUUGAUGGUGUGGACUUCAAACAA..............................................................................................................................................................................................................
#=GR JCVI_SCAF_1096627528317/1521-1794 CODON     .......................................................................................................................................................................................................................................................................................................................................................................................................................................................................................................................................................................................................................................................................
#=GR JCVI_SCAF_1096627528317/1521-1794 SS_TT     .......................................................................................................................................................................................................................................................................................................................................................................................................................................................................................................................................................................................................................................................................
NC_008781.1/4203475-4202975                      CAUGCACCUAUAAUCGUUGCUACGGCCAUUCUGGCAAGCCUACCUUGAUGUGAAUCACAAUUAAAAUUUCGGCACAUCAGGCAAUUUCACUUUAUGAUGGAGACAACAU.CAAGAC..UGGAU........AGAAAU..........AUUC.AGA.CCA.ACC.U.GCC......AACUCG........GGCA..AGGUGGUUA.....GC......................GAAA.......................GCA.........GAUGGGGC.UU..............CUCG.........................................AAGCAA...CCAAACGAGCCAUUCUGGAACGACUUUAUCCGUUCAUUCAGUUUUCCAAGUCUUGAUGUGUCCUUUCAAGAACUUGGAGCCAUACAUGAGCAAACGCAAUUUCGAAGCUGUCCAGAAAGUGCUGAAUCUAGACGUACCCUAUCCCAACUUUCCUGCGUGGGAUGAAAAACUGGAAUUUAUUGUUGAGGGCGUCGCUGUCAAGGCCACCGUUAGUCACGCAUGGCGCAAUCUCACUAUUUCAAUAAUUUCGCCGUUUGAACUAUUGGCUUGGACGUUUGAGCCACCACUGAUAGCUC
#=GR NC_008781.1/4203475-4202975 CODON           .............................................................................................AUG.......................................................................................................................................................................................................................................................................................................................................................................................................................................................................................................................................................................
#=GR NC_008781.1/4203475-4202975 SS_TT           .......................................................................................................................................................................................................................................................................................................................................................................................................................................................................................................................................................................................................................................................................
JCVI_SCAF_1101667480781/719-228                  ACUAGCAAACAUAGUCCUGAAAGAAUGAUUAAUUUCUUCAUAAGAGUAAUUUACUGUAAUAGAUAAGAUUCAACAAACUUAUAUUAAUUUGCUAAACUUCUGCCAACAU.CAAGAGA.AGAGU.........AAA............ACUC.UCG.CCA.ACC.U.GCU.......GCUCC........AGUA..AGGUGGUA..............C...............AAAA...................A...............GAUGAGGU.C...............AUUC..........................................GACAA...UGAUAGGAGUGUCACAUCGUAGUUUUGCUUUCCUUUUUAUGUCAAUUACAUAAAGGAGAAUAACAAUGAAUGAUAAAGAACUGGUUAAACACUACAUUGAAAUGUUUGCAGCCAAAGAUCGUCAAGAACAAUGGGCAAUUGAUGAAGCUCGAAAGCCAAUACCUAAAGGACACAGUGGAGCGGUCUAUGAGGCUCUCGGUAUAAUGCCGUUGCCCGAUGAUCAUCCGCUUUAUAAGAACGCUACACCUUUUGUGGUGAUACCUGGAGGCAAUAGAAAAAAGAAAGCCCAAGAAUGA
#=GR JCVI_SCAF_1101667480781/719-228 CODON       .......................................................................................................................................................................................................................................................................................................................................................................................................................................................................................................................................................................................................................................................................
#=GR JCVI_SCAF_1101667480781/719-228 SS_TT       .......................................................................................................................................................................................................................................................................................................................................................................................................................................................................................................................................................................................................................................................................
JCVI_SCAF_1096627185926/1289-799                 ACCAUAAAUAAAUUUUUCAUCAUUUCUCCUUGUUUAAUUCAAUAUUAGCAUUAUGCAUCUAAAAAAUACCUACUUUUUUACAGACAAAAAAUGUAAAAUAUACAGAUAU.CAAGAGC.AGGA.........UUAAAU...........UCC.UCU.CCA.ACC.U.GCC......CUCUCU........GGCA..AGGUGGAA..............................AAAU...................................GAUAUGGC.U...............UUC...........................................AGCAA.CUAAAGGAGGAAAAAUGAAAGACUGCAAAUACACCAAGAUAAAUAACUUGGUAUCCAUGCGUGAAUAUAGCACUGGAGAUUAUGGCAUUACAUUCUUAGGUGGAGGUUCUCACGGUUGGUAUUUCGAGUUCUCAAAAGAGAACAAACUUAAAUUUAAACAACAAAGGAGCGCUUAUGGUGUUGGAAAAGUUUCUAAAAAUGAGUUAAAAAAUUGGCAUGAUUUUAAAUGGCACAUCAAAAGAGUCUUAGAAAAAGAUAAGCUACCUCCAAACAUUUUAAAGCUUUACAAAUGGAGAUA
#=GR JCVI_SCAF_1096627185926/1289-799 CODON      ...................................GUA.............................................................AUG.................................................................................................................................................................................................................................................................................................................................................................................................................................................................................................................................................................
#=GR JCVI_SCAF_1096627185926/1289-799 SS_TT      .......................................................................................................................................................................................................................................................................................................................................................................................................................................................................................................................................................................................................................................................................
JCVI_SCAF_1096628187598/1489-999                 UUAUGGCUUCUCUUCUUGUCGGCAUACAAUAUUAAUAGCAGUUGAGGGGAUGGAUGGCAAUUUCUUUAAACAAUAAGAAAUAAAAAAAUGUAGAAUAUGAACCUAGCAU.CAAGAGA.AGAGU........UGU.............ACUC.UCU.CCA.ACC.U.GCC......CAAUCC........GGCA..AGGUGGAAA.............................AAAU...................................GAUGUGGC.................AUUCA..........................................GCAAA...UAUAGGAGAUCGCAAUGCGAAGAUUUACAAUCAGCUAUCUAAAUCAGGUUAGCUUUAAGGUGAAAAUCUGGAUAACUAGUCAUCACGUUACAGAGUAUACAUUUGAUGACGAUGGGCAAAAAUUAAUUCAUCGAAGGGAAUCCUUUAGAUGGGGAGGUCCGGUGAAAAAAAUCACAACAGAAAAACAAUUCUGGAAAGCGUUUAAAAGUGAAAUCAAGAAAUUAUCAAUCGAUGAGCAAAUGGAGCUGCCAGCAAAAAUACUCAGGCUUUACUUAUGGAAGUAUCCAUGCGAAGA
#=GR JCVI_SCAF_1096628187598/1489-999 CODON      ......................GUA..............................................................................................................................................................................................................................................................................................................................................................................................................................................................................................................................................................................................................................................
#=GR JCVI_SCAF_1096628187598/1489-999 SS_TT      .......................................................................................................................................................................................................................................................................................................................................................................................................................................................................................................................................................................................................................................................................
JCVI_SCAF_1096628087356/1323-1813                ACCAUCUAGAAACCUUGAUAAAACAUUUUCCUAAUGGCUAUAAAUCAACCUAAAUAAUUUGAAUCUAAUGAUCAAACACACUUUUUUCUUGAUAAAAUAAUCAAAAUAU.CACGAGA.AGGGU........UUGC............AUCC.UCU.CCA.ACC.U.GCC......AACUCC........GGCA..AGGUGGAA..............................AAAU...................................GAUAUGGC.................GUUCA..........................................GCAAA...CAUAGGAGAAUAGAAUGUCUUUAAGAACAAAAAUUGAAAAACCACUGAUAUUAGAUUCAGCGCUAGGCACUGAGCUUGAAAAUAGAGGAGAAUAUCUUCCCAGUUUUAAAACAUCCAUAUGGUCUGCACAUUGCUUGAUACAUAAGCCAGAAGUUGUUCAGCAAAUACACAUUGAUAAUAUUGAAGCUGGCGCUGAUGUAAUUACCACUUCAAAUUAUCAAGCGACGCCAGAAUUGCUUAUAAGAGAACCAACGGCUCCGUCAUAUGAAGAUCUAGCAAAAAAGUCACUUGAACU
#=GR JCVI_SCAF_1096628087356/1323-1813 CODON     ..............................................................................................................................................................................................................................................................................................................................................................................AUG......................................................................................................................................................................................................................................................................................
#=GR JCVI_SCAF_1096628087356/1323-1813 SS_TT     .......................................................................................................................................................................................................................................................................................................................................................................................................................................................................................................................................................................................................................................................................
JCVI_SCAF_1101668329945/307-1                    ACCAUCUUGAAACCCUGAUAAAACAUUUUCCUGAUGACUAUAAAACAACCUAAAAAAUCCAAUUCUAAUGAUCAAAUCUUCUUAUUUCUUGAUAAAAUAAGUUGAAUAU.CACGAGA.AGGAU........UUAU............AUCC.UCU.CCA.ACC.U.GCC......AACUCC........GGCA..AGGUGGAA..............................AAAU...................................GAUAUGGC.................GUUCA..........................................GCAAA...CAUAGGAGGAAAAAAUGUCUUUGAGAACGAAAAUUGAAAAACCACUAAUAUUAGAUUCAGCUCUAGGCACUGAGCUUGAAAACAGGGGAGAGUAUCUUCCCAGUUUUAAAACAUCCAUAUGGUCU..........................................................................................................................................................................
#=GR JCVI_SCAF_1101668329945/307-1 CODON         .......................................................................................................................................................................................................................................................................................................................................................................................................................................................................................................................................................................................................................................................................
[truncated: 617,362 more chars]
