# Supplementary material for: Comparative genomics reveals 104 candidate structured RNAs from bacteria, archaea, and their metagenomes
Source: Genome Biol. 2010 Mar 15;11(3):R31. doi: 10.1186/gb-2010-11-3-r31 (PMC2864571; doi:10.1186/gb-2010-11-3-r31)
Supplement: Additional file 4 — Raw text alignment files, including annotation. Raw alignments of RNAs, including annotations (for example, predicted transcription terminators, flanking sequences) in "Stockholm" text format. The alignment format and appropriate viewing programs are discussed on Wikipedia [113]. The Stockholm files can be retrieved from the .tar.gz archive file by using programs such as WinZip (Windows), StuffIt Expander (Mac), or tar/gzip (UNIX). [file gb-2010-11-3-r31-S4.GZ › sto/hopC.sto]

# STOCKHOLM 1.0
#=GF ID hopC
#=GF DE hopC RNA
#=GF AU Weinberg Z
#=GF TP Cis-reg;
#=GF WK http://en.wikipedia.org/wiki/HopC_RNA_motif

#=GF GR_CMD_KEY CODON
#=GF GR_CMD AUG color Green
#=GF GR_CMD SD++++ color Green
#=GF GR_CMD SD+++ color Green
#=GF GR_CMD SD++ color Green
#=GF GR_CMD SD+ color Green
#=GF GR_CMD_KEY SS_TT
#=GF GR_CMD < color Yellow
#=GF GR_CMD > color Yellow
#=GF GR_CMD_KEY SS_Z
#=GF GR_CMD < color OffYellow
#=GF GR_CMD > color OffYellow
#=GF GR_CMD_KEY TSP
#=GF GR_CMD T color Red

#=GF ORIGINAL_MOTIF 105	1811	0	0	refseq	25	epsilon	jeremy	s30_40_50S100O5Min3	cmfinder		ethresh=2&nr=0	end
#=GF DATABASES microbial 25 env 4
#=GF FancifyStockholm -longtable -wrapGeneContext 6in -recycleGeneColors
#=GF FancifyStockholmGeneContext -leftNothing -rightOperonOrCount 1

NC_008229.1/1116531-1116993            CAUUUUUAGGGGAAUUAAGGGAGUUAUUUAAGGUUAGUUUUAUUUCCAUUAUGUGAAAAUGUUACCAAUUACAUUUAGCGAUUUGUAUGGCAACACCAUACCAUAAGCCCUGAUGUAACUUAAACCACAAAUUUAAACUUCAAUCAAGGAGCAUCCCAUUGACAAGGAAAACGAUGAUCAAGAAAAGUAGAACGCUGUUUCUUAGUCUAGCCCUUUGCGCUAGCAUAAGUUAUGCAGAAGACGAUGGAGGGUUCUUCACCGUCGGUUAUCAGCUUGGACAGGUUAUGCAAGAUGUCCAAAACCCAGGCGGCACUAAAAGAGACGAAUUAGCCCAAGCGCUCAACUCCGAUGUGACCAAUAACAUUAAUGGUAACAACACCGGAGGCAAUGUCGUAGGGGCGUUGAGUAACGCUUUCUCGCAAUACCUUUAUUCGCUCUUAGGGGCUUACCCUAAAGGAAUCAG
#=GR NC_008229.1/1116531-1116993 CODON ....................................................................................................................................................................SD++.....AUG...............................................................................................................................................................................................................................................................................................
#=GR NC_008229.1/1116531-1116993 SS_TT ...............................................................................................................................................................................................................................................................................................................................................................................................................................................................................
NC_000921.1/931354-931813              GGAGUCUUUAAGGGGGUUUUUAAGGUUAGUUUAAUUUUCAUUAUGUGAAAAUAUCACAAUUACAUUUGACAAUUUGUAUUAUUAAACAUUAUUUACAAAUUUACAAGCUCUGAUGUAACUGAAUCC.CA..AUUUAAUCUCAAUCAAGGAGCAUCCCAUUGAUAAGGAAAAUUAUGAUAAAGAAGAAUAGAACGCUGUUUCUUAGUCUAGCCCUUUGCGCUAGCAUAAGUUAUGCCGAAGAUGAUGGAGGGUUUUUCACCGUCGGUUAUCAGCUUGGGCAGGUCAUGCAAGAUGUCCAAAACCCAGGCGGCGCUAAAAGCGACGAACUCGCCAGAGAGCUUAACGCUGAUGUAACGAACAACAUUUUAAACAACAACACCGGAGGCAAUGUCGCAGGGGCGUUGAGUAACGCUUUCUCCCAAUACCUUUAUUCGCUUUUAGGGGCGUAUCCCACGAAACUCAA
#=GR NC_000921.1/931354-931813 CODON   ....................................................................................................................................................................SD++.....AUG...............................................................................................................................................................................................................................................................................................
#=GR NC_000921.1/931354-931813 SS_TT   ...............................................................................................................................................................................................................................................................................................................................................................................................................................................................................
NC_008086.1/931404-931864              CUUGAUAAGGGGUUUGUAAGGGGAUUUUUAAGGUUAGUUUAAUUUUUCUUAUGUGAAAAUACCACAAUUACAUUUGACAAUUUGUAUUACUAAACAUUAUUUACAAGCUCUGAUGUAACUAAAUCC.CAA.AUUUAAUCUCAAUCAAGGAGCAUCCCAUUGAUAAGGAAAAUCAUGAUAAAGAAAAAUAGAACGCUGUUUCUUAGUCUAGCCCUUUGCGCUAGCAUAAGUUAUGCCGAAGAUGAUGGAGGGUUUUUCACCGUCGGUUAUCAGCUCGGGCAGGUCAUGCAAGAUGUCCAAAACCCAGGCGGCGCUAAAAGCGACGAACUCGCUAGAGAGCUUAACGCUGAUGUAACGAACAACAUUUUAAACAACAACACCGGAGGCAAUGUCGCAGGGGCGUUGAGUAACGCUUUCUCCCAAUACCUUUAUUCGCUUUUAGGGGCGUAUCCCACGAAACUCAA
#=GR NC_008086.1/931404-931864 CODON   ................................................................GUA.................................................................................................SD++.....AUG...............................................................................................................................................................................................................................................................................................
#=GR NC_008086.1/931404-931864 SS_TT   ...............................................................................................................................................................................................................................................................................................................................................................................................................................................................................
NC_000915.1/965007-965466              CUUGAUAAGGGGCUUUUAAGGGGAUUUUUAAGGUUAGUUUAACUUUUCUUAUGUGAAAAUAUCACAAUUACAUUUGACAAUUUGUAUUACUGAACAUUAUUUACAAGCUCUGAUGUAACUAAAUCC.CA..AUUUAAUCUCAAUCAAGGAGCAUCCCAUUGAUAAGGAAAAUCAUGAUAAAGAAAAAUAGAACGCUGUUUCUUAGUCUAGCCCUUUGCGCUAGCAUAAGUUAUGCCGAAGAUGAUGGAGGGUUUUUCACCGUCGGUUAUCAGCUUGGGCAGGUCAUGCAAGAUGUCCAAAACCCAGGCGGCGCUAAAAGCGACGAACUCGCUAGAGAGCUUAACGCUGAUGUAACGAACAACAUUUUAAACAACAACACCGGAGGCAAUGUCGCAGGGGCGUUGAGUAACGCUUUCUCCCAAUACCUUUAUUCGCUUUUAGGGGCGUAUCCCACGAAACUCAA
#=GR NC_000915.1/965007-965466 TSP     .................................................................T..............................................................................................................................................................................................................................................................................................................................................................................................................
#=GR NC_000915.1/965007-965466 CODON   ....................................................................................................................................................................SD++.....AUG...............................................................................................................................................................................................................................................................................................
#=GR NC_000915.1/965007-965466 SS_TT   ...............................................................................................................................................................................................................................................................................................................................................................................................................................................................................
#=GC SS_cons                           ..........................................................................................................<<<<<<<<-----<<<<<.......>>>>>------>>>-->>>>>:::::::::::............................................................................................................................................................................................................................................................................................................
#=GC SS_cons_1?                        ...............................................................................................................................................<<<<<<......>>.>>>>.............................................................................................................................................................................................................................................................................................................
#=GC ANNOT                             ...............................................................................................................................................................................................................................................................................................................................................................................................................................................................................
#=GC ACTUAL_MOTIF                      ....................................................................................................<.............................................................>............................................................................................................................................................................................................................................................................................................
#=GC HYPHENATION                       ****************************************************************************************************...............................................................************************************************************************************************************************************************************************************************************************************************************************************************************
#=GC R2R_LABEL                         ----------------------------------------------------------------------------------------------------............................................................................-----------------------------------------------------------------------------------------------------------------------------------------------------------------------------------------------------------------------------------------------------------------------------------------------
#=GF DUPLICATES NONE
#=GF R2R ignore_ss_except_for_pairs _1? outline
#=GF SORT_STATS 4 63 0
#=GC cons                              nnnnnYnnnRRGnnnnnnnnnRRnnnUnnnnnRnUnnUYnnnnUnYnnnnAURUnAnAAUnnYAYnnnnnnnnUUnnnnnnUUnnnnnnnnnnnnnnnnnYYAYAAGCYCUGAUGUAACUnAAnCC-CAn-nUUnAAYYUCAAUCAAGGAGCAUCCCAUUGAYAAGGAAAAYnAUGAUnAAGAARARUAGAACGCUGUUUCUUAGUCUAGCCCUUUGCGCUAGCAUAAGUUAUGCnGAAGAYGAUGGAGGGUUYUUCACCGUCGGUUAUCAGCUUGGRCAGGUYAUGCAAGAUGUCCAAAACCCAGGCGGCRCUAAAAGnGACGAAYUnGCYnRAGnGCUYAACnCYGAUGURACnAAYAACAUUnnnRRYAACAACACCGGAGGCAAUGUCGYAGGGGCGUUGAGUAACGCUUUCUCnCAAUACCUUUAUUCGCUYUUAGGGGCnUAYCCYAnRRRAnUCAR
#=GC conss                             1111111111111111111111111111111111111111111111111111111111111111111111111111111111111111111111111111111111111111111111111111110114011111111111111111111111111111111111111111111111111111111111111111111111111111111111111111111111111111111111111111111111111111111111111111111111311111111111111111111111111111111111111111111111111111111111111111111111111111111111111111111111111111111111111111111111111111111111111111111111111111111111111111111111111111111111111111111
#=GC col_entropy_0                     0100000000001100001000010000000000000000001000100000000000001100010101000000011100011010111101001000000000000000000000001000000000000000000000000000000000000000000000000000100000000000000000000000000000000000000000000000000000000000000000000000000000000000000000000000000000000000000000000000000000000000000000000000000000000000000000000000000000000000000000000000000000000000000000000000000000000000000000000000000000000000000000000000000000000000000000000000000
#=GC col_entropy_1                     ...............................................................................................................................................................................................................................................................................................................................................................................................................................................................................
#=GC col_entropy_2                     8589989888809589985889858908888888088088984089598800808080005490858585999009855590055958555485995999990900009000000000005009009009990090099000000000000000000000009000000009500000900000809000000000000000000000000000000000000000000000000900000900000000000900000000000000000000600900000900000000000000000000000000090000000900000090900999009000900090900000900900900000099999900000000000000000000009000000000000000000000000900000000000000000900000000900900909999090009
#=GC col_entropy_3                     9893292999902899398992989309999999099099294093829900909090008430989898233003988820088389888498228233330300003000000000008003003009330030033000000000000000000000003000000003800000300000903000000000000000000000000000000000000000000000000300000300000000000300000000000000000000500300000300000000000000000000000000030000000300000030300233003000300030300000300300300000033333300000000000000000000003000000000000000000000000300000000000000000300000000300300303333030003
#=GC cov_SS_cons                       ..........................................................................................................00?00000.....02002.......20020......000..00?00.......................................................................................................................................................................................................................................................................................................................
#=GC cov_SS_cons_1?                    ...............................................................................................................................................000000......00.0000.............................................................................................................................................................................................................................................................................................................
#=GF NUM_COV 2
#=GF WEIGHT_MAP  NC_008229.1/1116531-1116993 1.40146 NC_000921.1/931354-931813 1.24993 NC_008086.1/931404-931864 0.674305 NC_000915.1/965007-965466 0.674305
#=GF USED_GSC TRUE
#=GF DID_FRAGMENTARY FALSE
//
