# Supplementary material for: Comparative genomics reveals 104 candidate structured RNAs from bacteria, archaea, and their metagenomes
Source: Genome Biol. 2010 Mar 15;11(3):R31. doi: 10.1186/gb-2010-11-3-r31 (PMC2864571; doi:10.1186/gb-2010-11-3-r31)
Supplement: Additional file 4 — Raw text alignment files, including annotation. Raw alignments of RNAs, including annotations (for example, predicted transcription terminators, flanking sequences) in "Stockholm" text format. The alignment format and appropriate viewing programs are discussed on Wikipedia [113]. The Stockholm files can be retrieved from the .tar.gz archive file by using programs such as WinZip (Windows), StuffIt Expander (Mac), or tar/gzip (UNIX). [file gb-2010-11-3-r31-S4.GZ › sto/msiK.sto]

# STOCKHOLM 1.0
#=GF ID msiK
#=GF DE msiK RNA
#=GF AU Weinberg Z
#=GF TP Cis-reg;
#=GF WK http://en.wikipedia.org/wiki/MsiK_RNA_motif

#=GF ORIGINAL_MOTIF 82	1830	0	0	refseq	25	actino	jeremy	s45_50_55S100O5Min4	cmfinder		ethresh=2&nr=0	end
#=GF DATABASES microbial 25 env 4
#=GF FancifyStockholm -longtable -wrapGeneContext 6in -recycleGeneColors
#=GF FancifyStockholmGeneContext -leftNothing -rightOperonOrCount 1
#=GF ravenna.pl -evalue 1000

#=GF NOTE I did not put JCVI_SCAF_1096627956280/913-873 in the MSA, because it's got lots of Ns in the main part of the motif

NC_002935.2/509427-508979                    UUCCGUAAAAUCUCACGUUUUAUCGCGUACUAUGUCACUGACGCAAGUACCCAGAACAACGGCUCUUUUCCAAGCCGCGGUUCUCGUAGCGCGCACUUUAU....UUCUUCUACU.CGGAUCGUUCGGCACGUACCUGCCGAUA.AAGAA...UGGAGUUGCCACUCAUGGCUUCAGUAACCUUUGAUGCAGCAACACGCAUCUACCCAGGCGCUACUACCCCAUCGGUAGACAAAUUCACCCUUGACAUCGCAGACGGCGAAUUUUUGGUUCUCGUCGGACCUUCCGGCUGCGGUAAGUCCACCACCCUGCGCAUGCUCGCUGGCCUAGAGGAGGUCAACGACGGUCGCAUUUUGAUUGGUGAGCGCGACGUUACCGACAUGCCACCACGCGACCGCGACAUCGCUAUGGUGUUUCAGAACUACGCCCUGUACCCCCACAUGACAGUGCGC
#=GR NC_002935.2/509427-508979 CODON         .......................................................................................................................................................................AUG..........................................................................................................................................................................................................................................................................................
#=GR NC_002935.2/509427-508979 SS_TT         ................................................................................................................................................................................................................................................................................................................................................................................................<<<<<<<<<<........>>>>>>>>>>>.......................................
NC_003450.3/2610794-2610345                  CGGAAGCCACGGCAUGGCUUCCGGGCUUUGUCAUAGGGUCCAAACUAGUGCUAAUGUCAUAGGCAGCACUCUAGAUGGCGCACAGUGACUCACUUCACUG....UUUCUCACACUACGGAUCGUUCGGCACGUACCUGCCGAUG.GAGGAG..AUUCUGCAAUGGCAACCGUAACGUUCAAAGAUGCUUCCCUAAGCUACCCGGGAGCAAAGGAACCCACCGUCAAGAAAUUCAACCUGGAAAUCGCCGAUGGCGAGUUCCUCGUCCUCGUCGGCCCUUCCGGCUGUGGUAAAUCCACCACGCUGCGCAUGCUGGCCGGUUUGGAAAACGUUACUGACGGUGCCAUUUUCAUCGGAGACAAGGACGUUACCCACGUUGCACCGCGUGACCGUGACAUCGCCAUGGUUUUCCAGAACUAUGCUCUCUACCCCCACAUGACCGUGGGCGAGAAC
#=GR NC_003450.3/2610794-2610345 CODON       .................................................................................................................................................................AUG................................................................................................................................................................................................................................................................................................
#=GR NC_003450.3/2610794-2610345 SS_TT       ....................................................................................................................................................................................................................................................................................................................................................................................................................................................................
NC_009342.1/2605712-2605263                  CAUGCACCACGGCAUGGCUUCCGGGCUUUGUCAUAGGGUCCAAACUAGUGCUAAUGUAAUAGGUAGCACUCUAGAUGGCGCACAGUGACUCAAUUCACUG....UUUCUCACACUACGGAUCGUUCGGCACGUACCUGCCGAUG.GAGGAG..AUUCUGCAAUGGCAACCGUAACGUACAAAGAUGCUUCCCUAACCUACCCGGGAGCAAAGGAACCCACCGUCAAGAAAUUCAACCUGGAAAUCGCCGAUGGCGAGUUCCUCGUCCUCGUCGGCCCUUCCGGCUGUGGUAAAUCCACCACGCUGCGCAUGCUGGCCGGUUUGGAAAACGUUACUGACGGUGCCAUUUUCAUCGGAGACAAGGACGUUACCCACGUUGCACCGCGUGACCGUGACAUCGCCAUGGUUUUCCAGAACUAUGCUCUCUACCCCCACAUGACCGUGGGCGAGAAC
#=GR NC_009342.1/2605712-2605263 CODON       .................................................................................................................................................................AUG................................................................................................................................................................................................................................................................................................
#=GR NC_009342.1/2605712-2605263 SS_TT       ....................................................................................................................................................................................................................................................................................................................................................................................................................................................................
JCVI_SCAF_1096627011185/931-1379             UUGCAAUAGGUCCAUUAGAUGGAAAAGGUUAUCGCAAAAGGCUUCCUUCCCUGCACUUUCACGCGUAAUCUCAGCCCCGCAACCAGGUAAAAAUGGUCGCAA.....UACUUCCAAAGGAUCGUCGGGCACGUACCUGCCCGGAAGGA.....GAAAAAAUGGCAUCUGUAACAUUUGAAAAAGCAUCUCGAAUCUAUCCUGGCAAUCCAAUACCAGCGGUCGACAAAUUAGAUCUCACAAUUAAUGAUGGAGAGUUUCUAGUUUUAGUUGGUCCCUCUGGUUGCGGUAAAUCAACUUCAUUACGUAUGUUGGCAGGACUUGAAGAGAUUGAUACUGGUCGAAUUUUAAUUGGCGAUCGUGAUGUCACUAACGUCGCGCCAAAAGAUCGCGAUAUCGCGAUGGUUUUCCAGUCAUAUGCACUUUAUCCUCAUAUGACUGUCGCCGAGAAUAU
#=GR JCVI_SCAF_1096627011185/931-1379 CODON  ............................................................................................AUG...................................................................................................................................GUA...............................................................................................................................................................................................................................
#=GR JCVI_SCAF_1096627011185/931-1379 SS_TT  ....................................................................................................................................................................................................................................................................................................................................................................<<<<<<<<<<........................>>>>>>>>>>....................................................
JCVI_SCAF_1101668116881/1021-573             ACCGCUCGGGUGGCUUUCCAUGAUGUGAGAAGUCUACCGAUUUCGGCUUCACUUUCGCUUGCGCGUGCCAUAACCUUGGCUCCGCUGGCCAACCGGCCAGCA.....CUUAAUCCUCGGAUCGUCGGGCACGUACCUGCCCGGAUAAG.....GAAAGUGAAAAAAUGGCAUCAGUCGUAUUCGAAAAUGCAUCACGCAUUUAUCCAGGAACAACAGUUCCUGCAGUAGAUAAACUCAAUCUCACCGUUGCAGAUGGUGAAUUUCUUGUCCUCGUUGGACCUUCAGGUUGCGGAAAGUCAACAUCACUUCGCAUGCUUGCUGGGCUUGAAGAAAUUGACGGCGGACGUGUUCUUAUUGGAGACCGCGACGUUACUAACGUUGCACCAAAGGAUCGCGAUAUCGCGAUGGUCUUCCAGUCAUAUGCGCUCUAUCCGCACAUGACAGUUGCAGA
#=GR JCVI_SCAF_1101668116881/1021-573 CODON  .....................GUA.............................................................................................................................................AUG............................................................................................................................................................................................................................................................................................
#=GR JCVI_SCAF_1101668116881/1021-573 SS_TT  ....................................................................................................................................................................................................................................................................................................................................................................................................................................................................
NZ_AAYI02000004.1/407381-407827              CCCGAACUGUACAGCCGUGAGCAAGCAUGCUAACUUCGCAUUUAGUCGCGCGCGCGGAACGAUCCGCGUUCGCACUCUGUGGGCGAAGACGCUCCACGG......UCACCCCACUACGGAUCGUCCGGCACGUACCUGCCGGUGGGAAGG...AAAACUCCAUGGCAACCGUUACCUUUGACAAGGCCACCCGCGUCUACCCGGGUUCCGACAAGCCCGCCGUCGACCAGCUCGACCUCGAGAUCAAGGACGGCGAAUUCCUCGUUCUCGUCGGCCCCUCCGGCUGCGGCAAGUCGACCUCGCUGCGUAUGCUCGCCGGCCUGGAGGACGUGAACUCCGGCCGCAUCCUCAUCGGCGACAAGGACGUCACAGACGUUCCGCCGAAGAACCGCGACAUCGCGAUGGUCUUCCAGAACUACGCUCUCUACCCCCACAUGUCGGUGCGCGAGAAC
#=GR NZ_AAYI02000004.1/407381-407827 CODON   .................................................................................................................................................................AUG................................................................................................................................................................................................................................................................................................
#=GR NZ_AAYI02000004.1/407381-407827 SS_TT   ....................................................................................................................................................................................................................................................................................................................................................................................................................................................................
JCVI_SCAF_1101667048432/719-933              GGUUCGGCUAUCGCAGUACCGGUGGACGUCAUGUGCACAACGACUCCCCCAACGCGCGUUGCGCGAUACCCUCAGCCCACAAUUUCAUCAGCACCACCUUU.....CUUCUUACAACGGAUCGUCCGGCACGUUCCUGCCGGUGA.GAG....GACUUGUCAUGAGUCAACCUGUGCGUUUCGACGACGUCUCGCUCGUCUACCCCGGGUCUACAGACCCGGCCG...................................................................................................................................................................................................................................
#=GR JCVI_SCAF_1101667048432/719-933 CODON   ....................................................................................................................................................................................................................................................................................................................................................................................................................................................................
#=GR JCVI_SCAF_1101667048432/719-933 SS_TT   ....................................................................................................................................................................................................................................................................................................................................................................................................................................................................
NC_003888.3/4646470-4646019                  UUCGAAAAUUUCGGCGGAAUUCACAGACUCCCAGCUACUGACAGAUCAGGUGAACGCCGGGUACCGUCCUGCUCAGCUUCACCCGUGUGGACUACACCACCA...CCUUCCUACAACGGAUCGUCCGGCACGUUCCUGCCGGUAG.AAGG...GGGCCCUUUCACCAUGGCCACUGUUACGUUCGACAAGGCGACCCGUGUGUACCCGGGUUCCACGAAGCCCGCCGUCGACGGUCUCGACAUCGACAUCGCGGACGGCGAGUUCCUCGUCCUGGUCGGCCCGUCCGGUUGUGGCAAGUCCACCUCGCUCCGGAUGCUCGCCGGGCUCGAGGACGUGAACGGCGGCGCCAUCCGCAUCGGUGACCGCGACGUGACGCACCUGCCGCCGAAGGACCGGGACAUCGCCAUGGUGUUCCAGAACUACGCGCUGUACCCGCACAUGUCGGUCGCCG
#=GR NC_003888.3/4646470-4646019 CODON       ......................................................................................................................................................................AUG...........................................................................................................................................................................................................................................................................................
#=GR NC_003888.3/4646470-4646019 SS_TT       ....................................................................................................................................................................................................................................................................................................................................................................................................................................................................
JCVI_SCAF_1101667182974/293-1                CCUGAGGUUGAGGGAGGCGUGAAGGGGUUCAACAGCUGAUUUGCUGGCUGGUCACUCGCGACAACCUCGCGUACCCUCCCGCCAAGCCAGUUCGCUGGCG.....CCUUUAUCCAACGGAUCGUCGGGCUCGUACCUGCCCGGUUAAGGG...AGUUACUUAUGGCAUCAGUACGUUUUCAAGAUGCAUCACGAAUAUAUCCAGGCACCUCAGUUCCUGCAGUCGACAAGGUAAACCUCACGGUCAACGAUGGAGAAUUUCUUGUUCUCGUCGGACCAUCAGGUUGCGGUAAGUCGACAUC.......................................................................................................................................................
#=GR JCVI_SCAF_1101667182974/293-1 CODON     ....................................................................................................................................................................................................................................................................................................................................................................................................................................................................
#=GR JCVI_SCAF_1101667182974/293-1 SS_TT     ....................................................................................................................................................................................................................................................................................................................................................................................................................................................................
JCVI_SCAF_1096627485321/745-1193             UAGGCCUCGUAGGCCUCGCAGCCAGCGGCGACAGCGUCGCCGGCACNNNNNNNNNNNNNNNNNNNNNNNNNNNNNNNNNNNNNNNNNNNNNNNNNNNUGCC.....CCUUCCAACUCGGAUCGUCCGGCACGUUCCUGCCGGUUGAAGG....AGAGCAUCAUGACUCAGCGCGUCACCUACGAGGACGUCUCCCUCGUCUACCCCGGAAGCACCACCCCGGCCGUCAGCCAUCUGAACCUCGAGAUCGGCGAAGGCGAGUUCCUCGUCCUCGUCGGCCCGUCCGGCUGCGGCAAGUCCACCUCCCUGCGCAUGCUCGCCGGACUCGAGCCCAUCAGCGCAGGCAAGAUCUUCAUCGGCGAUCGCGACGUCACGAACGUUCCCGCGAAGGAUCGCGACAUCGCGAUGGUGUUCCAGAACUACGCCCUCUAUCCGCACAUGUCCGUAGCGGAG
#=GR JCVI_SCAF_1096627485321/745-1193 CODON  ..............................................................................................................................................AUG...................................................................................................................................................................................................................................................................................................................
#=GR JCVI_SCAF_1096627485321/745-1193 SS_TT  ....................................................................................................................................................................................................................................................................................................................................................................................................................................................................
JCVI_SCAF_1101668131180/167-614              GAACCACUGGGGUGACUGUCCAUAGUCCGAGAAGUGUAGCGAGCCUCUUCCCUCUCGGUCCACGCACAGAUAACCUUGCCCCGUUGGCCAACCGGCUAACG.....CCUUACCCU.CGGAACGUCGGGCACGUACCUGCCCGGAUAAGG....AAGAAAUAAAAUGGCAUCAGUUGUAUUUGAAAAUGCAUCACGCAUCUACCCCGGCACAACCACUCCUGCGGUAGACAAGCUCAACCUCACCGUCGCAGAUGGCGAGUUCCUUGUGCUUGUUGGACCAUCAGGUUGCGGUAAGUCAACAUCACUUCGUAUGUUGGCCGGCCUAGAAGAGAUCGAUGGCGGACGCAUCCUCAUUGGUGAUCGCGACGUAACAAACGUUGCUCCCAAGGAUCGCGAUAUCGCAAUGGUCUUCCAGUCAUACGCGCUAUACCCACACAUGACAGUUGCAGAGA
#=GR JCVI_SCAF_1101668131180/167-614 CODON   ....................................................................GUA............................................................................................AUG..............................................................................................................................................................................................................................................................................................
#=GR JCVI_SCAF_1101668131180/167-614 SS_TT   ....................................................................................................................................................................................................................................................................................................................................................................................................................................................................
JCVI_SCAF_1101668101207/913-1306             CCCGUGGGGUGGCUUUCCAUGAUGUGAGAAGUCUACCGACUGCCCUUCCUAAACGCUCCCCCGUGCCAUAACCUUUCCCACGCUGGUCAACCGACCAGCAC.....CUUCAUCCU.CGGACCGUCGGGCACGUACCUGCCCGGAUAAGG....AAAUGUAAAAAAUGGCAUCAGUUGUAUUUGAAAAUGCUUCACGUAUCUACCCAGGCACAACAGCACCUGCAGUAGACAAGCUCAACCUCACCGUCGCAGAUGGAGAGUUCCUUGUUCUUGUUGGACCAUCAGGUUGCGGUAAGUCAACAUCGCUUCGCAUGUUGGCAGGCCUUGAAGAGAUCGACGGUGGUCGAGUUCUUAUUGGUGAUCGUGACGUCACAAACGUUGCACCAAAAGAUCGCGAUAUCGCG................................................
#=GR JCVI_SCAF_1101668101207/913-1306 CODON  ....................................................................................................................................................................................................................................................................................................................................................................................................................................................................
#=GR JCVI_SCAF_1101668101207/913-1306 SS_TT  ....................................................................................................................................................................................................................................................................................................................................................................................................................................................................
JCVI_SCAF_1101668098689/1401-954             GAAUAAGUCCUGCAACGGUGGCUAAGUUGCCGAUAAGAGAGCUAAUCGAGUCAGACUCCAUAAUAAGCAGUAUUCUACAGCCUUGGUCAACUGGCCAUAAC.....CUUCAUCCU.CGGAUCGUCGGGCACGUACCAGCCCGGAUAAGG....AAGUCUUCGCAUGGCAUCAGUAACCUUUGAGAACGCCACUCGUAUCUACCCGGGUUCAACUACUCCCGCUGUAGACAAGCUUAAUCUCCAGGUAAAAGAUGGAGAGUUCUUAGUUCUAGUAGGGCCGUCAGGUUGUGGAAAAUCAACUGCGCUUCGAAUGUUAGCGGGGCUUGAAGAGGUUGAUGGCGGAAAAAUCCUCAUCGAUGAGCGCGAUGUAACAAAUGUAGUAGCUAAGGAUCGCGACAUCGCCAUGGUUUUUCAGUCAUACGCGCUCUAUCCACAUAUGACAGUGCAGAAAC
#=GR JCVI_SCAF_1101668098689/1401-954 CODON  ...................................................................................................................................................................AUG..............................................................................................................................................................................................................................................................................................
#=GR JCVI_SCAF_1101668098689/1401-954 SS_TT  ....................................................................................................................................................................................................................................................................................................................................................................................................................................................................
JCVI_SCAF_1096626895685/822-374              GGUAUAAGAAGGAGGGCCCUGGGGGCUAAAUCAAGCCUGGAUAACCCUUUCCCCACGCUCAACUCAGCGCUACUCUUCGCCCAGCCACGAAAGUGGA.....CUUGCUUCAUCCAACGGAUCGUCGGGCACGUACCUGCCCGGAGAAGG.AAGAGAGAGAAAAAAAAUGGCAUCAGUUGUAUUUAAAGAUGCAUCACGCAUCUAUCCUGGAACUACAGCUCCUGCAGUCGAUAAAUUAAAUCUCACCGUCAAUGAUGGUGAGUUUUUGGUUUUAGUAGGACCUUCAGGCUGUGGAAAAUCAACAUCGCUUCGCAUGCUUGCCGGAUUAGAAGAAAUUGAUAACGGCGCAAUUUAUAUCGGAGAUCGGGAAGUAACAAAUGUCGCUCCUAAAGACCGCGAUAUUGCAAUGGUCUUCCAGUCAUAUGCGCUCUAUCCCCAUAUGACAGUUGCUG
#=GR JCVI_SCAF_1096626895685/822-374 CODON   ........................................AUG.........................................................................................................................................................................................................................................................................................................................................................................................................................
#=GR JCVI_SCAF_1096626895685/822-374 SS_TT   .................................................................................................................................................................................................................................................<<<<<<<<.....>>>>>>>>..............................................................................................................................................................................................
JCVI_SCAF_1096626903559/209-1                GGUAUAAGAAGGAGGGCCUUCGAGGCUAAAUCAAGCCUGGCUACCCCUUUCCCCACGCUCAACUCGGCGCUACUCUUCCCCCAGCCACGAAAGUGGA.....CUUGCUUCAUCCAACGGAUCGUCGGGCACGUACCUGCCCGGAGAAGG.AAGAGAGAAAAAAUAAUGGCAUCAGUUGUAUUUAAAGAUGCAUCACGCAUCUAUCCUGGAACAAG.............................................................................................................................................................................................................................................
#=GR JCVI_SCAF_1096626903559/209-1 CODON     ....................................................................................................................................................................................................................................................................................................................................................................................................................................................................
#=GR JCVI_SCAF_1096626903559/209-1 SS_TT     ....................................................................................................................................................................................................................................................................................................................................................................................................................................................................
JCVI_SCAF_1096627644396/322-770              ACCGAAUAACUUCAAGAUCAAAUCUGAGGANNNNNNNNNNNNNNNNNNNNNNNNNNNNNNNNNNNNNNNNNNNNNNNNNNNUCCACGGAACCGUGGA.....CUUGCUUCAUCCAACGGAUGGUCGGGCACGUACUUGCCCCGAGAAGG.AAGAGAAAAAAAUGGCAUCAGUCGUAUUUAAAGAUGCGUCACGCAUCUAUCCAGGAACUACCACUCCUGCAGUUGACAAACUCAACCUCACCGUCAAUGACGGUGAGUUUCUUGUUUUAGUCGGACCAUCAGGUUGCGGUAAAUCAACAUCACUUUGCAUGCUCGCUGGUUUGGAAGAAAUUGAUACCGGCGCAAUCAUGAUCGGAGAUCGCGACGUCACAAAUGUCGCACCGAAAGAUCGUGACAUUGCGAUGGUCUUCCAGUCUUAUGCUCUUUAUCCGCAUAUGACGGUUGCAGAAAAU
#=GR JCVI_SCAF_1096627644396/322-770 CODON   ..................GUA.......................................................................AUG.....................................................................................................................................................................................................................................................................................................................................................................
#=GR JCVI_SCAF_1096627644396/322-770 SS_TT   .........................................................................................................................................................................................<<<<<<<<.....>>>>>>>>......................................................................................................................................................................................................................................................
JCVI_SCAF_1101668241821/1361-1607            AGAGGGUCAAGCGUAUAAGAAAUGUUAAAACCUGGCCGACCCCCCUUCCCUCACGCGGGGCCCACGCGUAAUCUUCGCGCAUCCACGAAGACGUGGA.....CUUACUUCAUCCAACGGACCGUCGGGCACGUACCUGCCCGGAGAAGG.AAGAAAAAUGGCAUCAGUCGUAUUUAAAGAUGCGUCUCGCAUCUAUCCAGGAACAACCGCUCCUGCUGUCGACAAACUCAAUCUCACCGUUAAUGACGGUGAG.......................................................................................................................................................................................................
#=GR JCVI_SCAF_1101668241821/1361-1607 CODON ....................................................................................................................................................................................................................................................................................................................................................................................................................................................................
#=GR JCVI_SCAF_1101668241821/1361-1607 SS_TT ....................................................................................................................................................................................................................................................................................................................................................................................................................................................................
JCVI_SCAF_1096627640173/1611-1784            GCCGACCUAGAAAAGGCGGGCGAAAAAGUGGGCGAAAAACCCUUCCCUCACGCUCACCUCUCGCAUAGCCUUCGCCCGUCCCACCGACUGGUGGGGC.....CUUGCUUCAUCCAACGGACCGUCGGGCACGUACCUGCCCGGAGAAGG.AAGAAAAAAUGGCAUCAGUCGUAUUUAAAG................................................................................................................................................................................................................................................................................
#=GR JCVI_SCAF_1096627640173/1611-1784 CODON ....................................................................................................................................................................................................................................................................................................................................................................................................................................................................
#=GR JCVI_SCAF_1096627640173/1611-1784 SS_TT ....................................................................................................................................................................................................................................................................................................................................................................................................................................................................
JCVI_SCAF_1096627382797/6535-6983            GAGGGUCAAGCGUAUAAGAAAUGUAAAAACCAGGCCGACCACCCCUUCCCUCACGCGGGGCCUACGCGUAAUCUUCGCGCAUCCACGAAGACGUGGA.....CUUGCUUCAUCCAACGGACCGUCGGGCACGUACCUGCCCGGAGAAGG.AAGAAAAAAUGGCAUCAGUCGUAUUUAAAGAUGCAUCUCGCAUCUAUCCAGGAACCACAGCUCCUGCUGUCGACAAACUUAAUCUCACCGUUAAUGACGGUGAGUUUCUUGUUUUAGUCGGACCAUCAGGUUGCGGUAAGUCAACAUCGCUUCGCAUGCUCGCCGGUUUGGAAGAAAUUGAUACCGGCGCAAUCAUGAUUGGUGAUCGCGAUGUCACAAACGUUGCGCCAAAAGAUCGCGACAUUGCAAUGGUGUUCCAGUCUUAUGCACUUUAUCCGCAUAUGACAGUUGCAGAGAACAUG
#=GR JCVI_SCAF_1096627382797/6535-6983 CODON ...................GUA..........................................................AUG.................................................................................................................................................................................................................................................................................................................................................................................
#=GR JCVI_SCAF_1096627382797/6535-6983 SS_TT .........................................................................................................................................................................................................................................<<<<<<<<.....>>>>>>>>......................................................................................................................................................................................................
JCVI_SCAF_1096627641758/1443-1673            AGAGGGUCAAGCGUAUAAGAAAUCAAAGAACCCGGCAGACCCCCCUUCCCUCACGCGGGCCUCACGCGUAAUCUUCGCGCAUCCACGACGACGUGGA.....CUUGCUUCAUCCAACGGACCGUCGGGCACGUACCUGCCCGGAGAAGG.AAGAAAAAAUGGCAUCAGUCGUAUUUAAAGAUGCAUCUCGCAUCUAUCCAGGAACCACAACUCCUGCUGUCGACAAACUUAAUCUCA.......................................................................................................................................................................................................................
#=GR JCVI_SCAF_1096627641758/1443-1673 CODON ....................................................................................................................................................................................................................................................................................................................................................................................................................................................................
#=GR JCVI_SCAF_1096627641758/1443-1673 SS_TT ....................................................................................................................................................................................................................................................................................................................................................................................................................................................................
JCVI_SCAF_1096627018908/222-670              AGAGGGUCAAGCGUAUAAGAAAUGUAAAAACCUGGCCGACCCCCCUUCCCUCACGCGGGGCUCACGCGUAAUCUUCGCGCAUCCACGAAGACGUGGA.....CUUGCUUCAUCCAACGGACCGUCGGGCACGUACCUGCCCGGAGAAGG.AAGAAAAAAUGGCAUCAGUCGUAUUUAAAGAUGCAUCUCGCAUCUAUCCAGGAACCACAACUCCUGCUGUCGACAAACUCAAUCUCACCGUUAAUGACGGUGAGUUUCUUGUUUUAGUCGGACCAUCAGGUUGCGGUAAGUCAACAUCGCUGCGCAUGCUCGCUGGUUUGGAAGAAAUUGAUACCGGCGCAAUCAUGAUUGGCGAUCGCGAUGUCACAAACGUGGCACCAAAAGAUCGCGAUAUUGCAAUGGUGUUCCAGUCGUACGCACUUUAUCCGCACAUGACAGUUGCAGAGAACAUG
#=GR JCVI_SCAF_1096627018908/222-670 CODON   ....................GUA.........................................................AUG.................................................................................................................................................................................................................................................................................................................................................................................
#=GR JCVI_SCAF_1096627018908/222-670 SS_TT   .........................................................................................................................................................................................................................................<<<<<<<<.....>>>>>>>>......................................................................................................................................................................................................
JCVI_SCAF_1096627661581/82-530               CUAGCGAAGGAGAAGGCACCACCAGGGUCGUCCAUAGAGCGCCCUAGAUUAGCCGAGAGGUUGCCCACUGCGCGCUCCUGACCUAGCCUUGCGCUCG.....CUUACUUCAUCCAACGGACCGUCGGGCACGUACCUGCCCGGAGAAGG.AAGAAAAAAUGGCUUCAGUUGUAUUUAAAGAUGCCUCUCGCAUCUAUCCCGGAACCACUUCUCCCGCUGUAGAUAAAUUAAACCUGACAGUUAACGAUGGCGAGUUCUUAGUUUUAGUUGGCCCAUCUGGUUGCGGAAAAUCAACCUCUCUUCGCAUGCUCGCUGGUUUAGAAGAGAUUGAUAACGGUGCGAUUUUUAUCGGUGAUCGUGAUGUAACAAAUGUGGCGCCAAAAGAUCGAGAUAUCGCAAUGGUCUUUCAAUCUUAUGCGCUCUAUCCACAUAUGACUGUUGCUGAGAAUAUG
#=GR JCVI_SCAF_1096627661581/82-530 CODON    ..............................................................................................................................................................AUG...................................................................................................................................................................................................................................................................................................
#=GR JCVI_SCAF_1096627661581/82-530 SS_TT    ....................................................................................................................................................................................................................................................................................................................................................................................................................................................................
JCVI_SCAF_1101668250029/599-151              GCUACCGACGGAGAAGGCGCCACCAGGGUCGUCCAUAGAGCGCCCUAGAGUAGCCGAGCGCUUGCCUGGCUCGCUCCACUCACCUAGCCUUCCCCCA.....CUUGCUUCAUCCAACGGACCGUCGGGCACGUACCUGCCCGGAGAAGG.AAGAGGAAAAUGGCUUCUGUCGUAUUUAAGGAUGCUUCUCGCAUCUAUCCUGGAACAACUUCACCCGCAGUAGAUAAAUUAAAUCUCACCGUUAAAGAUGGUGAGUUUCUAGUUCUAGUUGGCCCAUCUGGUUGCGGUAAAUCAACUUCGCUUCGAAUGUUGGCUGGCCUUGAAGAAAUAGAUAACGGUGCAAUAUUUAUUGGCGAUCGUGAUGUAACCGAUGUUGCUCCAAAAGAUCGCGAUAUCGCGAUGGUCUUCCAGUCAUAUGCUCUUUAUCCUCAUAUGACUGUUGCAGAGAACAU
#=GR JCVI_SCAF_1101668250029/599-151 CODON   ............................................................................................................AU..G..................................................................................GUA..............................................................................................................................................................................................................................................................
#=GR JCVI_SCAF_1101668250029/599-151 SS_TT   ..........................................................................................................................................................................................................................................<<<<<<<<.....>>>>>>>>.....................................................................................................................................................................................................
JCVI_SCAF_1096627007057/5351-5799            GGGUCCAUAGAGCGGCUAAGAGUAGCCGAGCGGUAAGAAUCCUGGCCAAGACCCCUUCCCUCACGCUCACCUCUCGCAUAAUCUUCGCCCGUUCCAC.....CUUGCUUCAUCCAACGGACCGUCGGGCACGUACCUGCCCGGAGAAGG.AAGUGAAAAAAAUGGCAUCAGUCGUAUUUAAAGAUGCAUCUCGCAUCUAUCCCGGAACUGCAGCACCUGCAGUUGAUAAGUUAAAUCUCACGGUUAAUGAUGGCGAGUUUUUAGUUCUCGUCGGCCCAUCUGGUUGCGGAAAGUCAACAUCACUUCGCAUGCUUGCUGGUCUAGAAGAGAUUGAUACUGGAGCAAUUUUCAUCGGCGAUCGCGAUGUUACAAAUGUCGCGCCAAAAGAUCGCGAUAUCGCAAUGGUCUUCCAGUCAUACGCGCUCUACCCACAUAUGACAGUUGCAGAGAAU
#=GR JCVI_SCAF_1096627007057/5351-5799 CODON .............................................................................................................GUA....................................................................................................................................................................................................................................................................................................................................................
#=GR JCVI_SCAF_1096627007057/5351-5799 SS_TT ....................................................................................................................................................................................................................................................................................................................................................................................................................................................................
JCVI_SCAF_1101667176518/1-420                .............................CCCUUUUCUCCCCCUUCCCACACGCGGGGCUCACGCGUAACCUUCGCGCAUCCACGCGCAAGCGGGGA.....CUUACUUCAUCCAACGGACCGUCGGGCACGUACCUGCCCGGAGAAGG.AAGAGAAAAAUGGCAAAUGUCGUAUUUAAAGAUGCAUCACGCGUCUAUCCCGGAACAACAACACCUGCAGUCGAUCGUUUGAAUCUCACUGUCAACGAUGGUGAAUUCCUCGUCCUUGUCGGACCUUCGGGUUGUGGCAAGUCGACAUCACUUCGCAUGCUCGCAGGCUUGGAAGAGAUCGAUACUGGUUCAAUCUUCAUCGGUGAUCGCGAAGUCACCAAUGUUGCGCCAAAAGAUCGCGAUAUCGCGAUGGUCUUCCAGUCAUAUGCUCUUUAUCCGCACAUGACUGUUGCGGAGAACAU
#=GR JCVI_SCAF_1101667176518/1-420 CODON     ....................................................................................................................................................................................................................................................................................................................................................................................................................................................................
#=GR JCVI_SCAF_1101667176518/1-420 SS_TT     ....................................................................................................................................................................................................................................................................................................................................................................................................................................................................
JCVI_SCAF_1096627654446/303-751              GAUGGCAAGGGUACAAGAGUAAGAAAAAACCCGCGGCGCCCUCUUCCCUCACGCGAAAGUCACGCGUAACCUGCGCGCAUCCACGCGAGAGCGUGGC.....CUUGCUUCAUCCAACGGACCGUCGGGCACGUACCUGCCCGGAGAAGG.AAGUGCAUUAUGGCUAAUGUCGUAUUUAAAGAUGCAUCACGCAUCUAUCCAGGAACAACAACACCAGCAGUUGAUCGACUUAAUCUGACCGUUAAUGACGGUGAGUUUCUUGUUUUAGUCGGUCCAUCUGGUUGCGGAAAAUCUACUUCGCUGCGAAUGCUCGCAGGACUUGAAGAGAUUGAUACUGGCGCAAUUUUUAUCGGAGAUCGAGAUGUAACAAAUGUUGCACCAAAAGAUCGCGAUAUUGCGAUGGUAUUCCAGUCUUAUGCUCUCUAUCCGCAUAUGACUGUUGCAGAAAAUAU
#=GR JCVI_SCAF_1096627654446/303-751 CODON   GUA...........................................................................AUG...................................................................................................................................................................................................................................................................................................................................................................................
#=GR JCVI_SCAF_1096627654446/303-751 SS_TT   ........................................................................................................................................................................................................................................................................................................................................................................................................................<<<<<<<<<<<.........>>>>>>>>>>>.............
JCVI_SCAF_1096627017980/225-1                GAUGGCAAGGGUACAAGAGUAAGAAAAAACCCGCGGCGCCCUCUUCCCUCACGCGAAAGUCACGCGUAACCUGCGCGCAUCCACGCGAGAGCGUGGC.....CUUGCUUCAUCCAACGGACCGUCGGGCACGUACCUGCCCGGAGAAGG.AAGUGCAUUAUGGCUAAUGUCGUAUUUAAAGAUGCAUCACGCAUCUAUCCAGGAACAACAACACCAGCAGUGAUCGACUAA.............................................................................................................................................................................................................................
#=GR JCVI_SCAF_1096627017980/225-1 CODON     ....................................................................................................................................................................................................................................................................................................................................................................................................................................................................
#=GR JCVI_SCAF_1096627017980/225-1 SS_TT     ....................................................................................................................................................................................................................................................................................................................................................................................................................................................................
JCVI_SCAF_1096627640505/1272-824             GAUGGCAAGGGUACAAGAGUAAGAAAAAACCCGCGGCGCCCUCUUCCCUCACGCGAAAGUCACGCGUAACCUGCGCGCAUCCACGCGAGAGCGUGGC.....CUUGCUUCAUCCAACGGACCGUCGGGCACGUACCUGCCCGGAGAAGG.AAGUGCAUUAUGGCUAAUGUCGUAUUUAAAGAUGCAUCACGCAUCUAUCCAGGAACAACAACACCAGCAGUUGAUCGACUUAAUCUGACCGUUAAUGACGGUGAGUUUCUUGUUUUAGUCGGUCCAUCUGGUUGUGNNNNNNNNNNNNNNNNNNNNNNNNNNNNNNNNNNNNNNNNNNNNNNNNNNNUAACAAAUGUUGCACCAAAAGAUCGCGACAUUGCGAUGGUAUUCCAGUCUUAUGCUCUCUAUCCGCAUAUGACUGUUGCAGAAAAUAUGGGAUUCGCUCUCAAGAUUGCAGGCGU
#=GR JCVI_SCAF_1096627640505/1272-824 CODON  GUA...........................................................................AUG.............................................................................................................................................................................................................................................................................................AUG...................................................................................
#=GR JCVI_SCAF_1096627640505/1272-824 SS_TT  ..........................................................................................................................................................................................................................................................................................................................................<<<<<<<<<<<.........>>>>>>>>>>>...........................................................................................
JCVI_SCAF_1101668102051/865-1313             GCAAUACGUUGAAAGUCACGUCUAUAAGCCUACCCGCGCCCGUAGCGCGAAGGGGCCACCUCGCGUAACCUAUGCCCACGCUCACCGAGCGCGCAGUA....ACU.CUUCAUCCAACGGAUCGUCGGGCACGUACCUGCCCGGAGAAGG.AGUAAGUAAAUGGCAUCAGUCGUUUUUGAAAAUGCCUCCCGUAUUUAUCCGGGAACAACAAAGCCAGCGGUAGACAAGUUAAACCUAACCAUCAAAGAUGGCGAGUUUCUUGUUCUAGUUGGUCCAUCAGGUUGCGGAAAGUCAACAUCACUUCGCAUGCUUGCUGGUCUAGAAGAAGUCGAUACCGGAUCAAUCCGUAUCGGCGAUAAGGAUGUAACUCACGUUGCACCAAAGGAUCGCGAUAUCGCGAUGGUCUUCCAGUCAUAUGCGCUUUACCCACAUAUGUCUGUUGCAGAAAAUAU
#=GR JCVI_SCAF_1101668102051/865-1313 CODON  ..................................................................................GUA..........................................................................AUG..................................................................................................................................................................................................................................................................................................
#=GR JCVI_SCAF_1101668102051/865-1313 SS_TT  ....................................................................................................................................................................................................................................................................................................................................................................................................................................................................
JCVI_SCAF_1101668100322/357-1                CCACCUGCCCACUUAGCGGCUGAAGUGAGCGUGUAAACACUGGCUACUUCCCAUUUCACCCUUUCCUGUUCUAGCCUUUGCUAACUCUCACAACAGUGAGA....CCUUCAUCCAACGGAUCGUCGGGUACGUACCUACCCGGA.GAAGG...AGUAAUUAACCAUGGCCUCAGUUGUAUUUUCACAGGCUUCUCGAAUCUAUCCUGGCACGACAAAACCUGCAGUAGAUAAAUUAGAUCUAACUAUUAACGAUGGUGAGUUCUUAGUUCUAGUCGGACCAUCUGGCUGCGGUAAAUCAACAUCACUUCGAAUGUUGGCCGGUCUUGAAGAAAUUGAUACCGGAUCAAUUCGAAUCGGUGAUAAA.......................................................................................
#=GR JCVI_SCAF_1101668100322/357-1 CODON     ....................................................................................................................................................................................................................................................................................................................................................................................................................................................................
#=GR JCVI_SCAF_1101668100322/357-1 SS_TT     ....................................................................................................................................................................................................................................................................................................................................................................................................................................................................
JCVI_SCAF_1101668237940/1483-1654            AUCUAACUGCGAACCUAGCCUGCCCAGUGAGCGCAAAAACUGCCGCACUUCCACUUUUUGGCCGAUCUGUCGUAACCUUUGCCAACUCUCACAACCGUGAGA...CCUUCAUCCAACGGAUCGUCGGGCACGUACCUGCCCGGA.GAAGG...AGUAAACAAGCAUGGCAUCAGUUGUA.................................................................................................................................................................................................................................................................................
#=GR JCVI_SCAF_1101668237940/1483-1654 CODON ....................................................................................................................................................................................................................................................................................................................................................................................................................................................................
#=GR JCVI_SCAF_1101668237940/1483-1654 SS_TT ....................................................................................................................................................................................................................................................................................................................................................................................................................................................................
JCVI_SCAF_1096627296405/460-911              AUCUAACUGCGCACGCGGCCCGCCCAGUGAGCGCAAAAACUGCCUCUCUUCCCCUUUUUAGCCAAUCUGUCGUAGCCUUUGCCAACUCUCACAACCGUGAGA...CCUUCAUCCAACGGAUCGUCGGGCACGUACCUGCCCGGA.GAAGG...AGUAAACAAUCAUGGCAUCAGUUGUUUUUUCCCAAGCAUCAAGAAUUUAUCCCGGAACUACAAAACCUGCGGUAGAUAAAUUAGAUCUAACUGUUAAUGAUGGUGAGUUUUUAGUAUUAGUCGGACCAUCUGGUUGCGGUAAAUCAACCUCACUUCGAAUGUUAGCUGGAUUAGAGGAGAUUGAUACUGGAUCAAUUCGAAUUGGCGACAAGGAUGUAACAAAUGUUGCACCUAAAGAUCGCGAUAUCGCAAUGGUAUUUCAGUCAUACGCGCUCUACCCACAUAUGUCAGUAGCUGAA
#=GR JCVI_SCAF_1096627296405/460-911 CODON   .................................GUA.............................................................................................................................AUG................................................................................................................................................................................................................................................................................................
#=GR JCVI_SCAF_1096627296405/460-911 SS_TT   ....................................................................................................................................................................................................................................................................................................................................................................................................................................................................
JCVI_SCAF_1096627674912/271-1                AUUGCUUUAAAGAGUUCCAUGAGAGGUAAAAGGUUAUCGGAAUCCCCAUUCAAUAACUUCCUUUAAAGCCGCUCCAUGCGUAAUCUUCCCCCUGGAGUAAC.....CUCCAUCCAACGGAUCGUCGGGCACGUACCUGCCCGGAAGGAG....AGCUAGAAAUGGCUUCAGUAACAUUUGAAAAAGCAUCACGUAUAUAUCCGGGUAACCCGGUUCCAGCCGUAGAUAAAUUAGAUCUCGUCAUCAAUGAUGGCGAGUUUUUAGUUUUAGUUGGUCCAUC............................................................................................................................................................................
#=GR JCVI_SCAF_1096627674912/271-1 CODON     ....................................................................................................................................................................................................................................................................................................................................................................................................................................................................
#=GR JCVI_SCAF_1096627674912/271-1 SS_TT     ............................................................................................................................................................................................................................................<<<<<<<<.....>>>>>>>>...................................................................................................................................................................................................
JCVI_SCAF_1096627017852/1645-2093            CGGUAAAUAUGCCUUGAUAACUUUCACUAUCUCAAUCUCUGUCGUACUCUUUGACAACUCUUUUUAAUAAUGCAGAUCGCCAUCUGUUUUAUUAAAAAGAC.....CUUCAUCCAACGGAACGUCGGGCACGUACCUGCCCGGAAGAAG....GAGUAAAAAAAUGGCAUCAGUUGUAUUUGAAAACGCUUCCCGCGUUUAUCCCGGAACUACAAAACCGGCGGUAGAUAAAUUAAAUCUCUCAGUUAAAGAUGGAGAAUUCCUAGUUCUUGUAGGUCCAUCUGGUUGUGGAAAAUCAACAUCACUUCGCAUGCUUGCCGGAUUAGAGGAGUGCGACACCGGUUCAAUUAAAAUCGGUGACAAAGAUGUAACCAAUGUGGCACCAAAAGAUCGCGAUAUCGCAAUGGUGUUCCAGUCAUAUGCUCUUUAUCCGCACAUGUCAGUAGCGGAAA
#=GR JCVI_SCAF_1096627017852/1645-2093 CODON .......................................................................................................................................AUG..........................................................................................................................................................................................................................................................................................................................
#=GR JCVI_SCAF_1096627017852/1645-2093 SS_TT ....................................................................................................................................................................................................................................................................................................................................................................................................................................................................
JCVI_SCAF_1101668251211/834-386              UGUGCUGGCAGUUAGGGCGUUAAGUGGGGUGCUUUUAACGCCCCACUUCCCCUUUACCGCCUUUAUGUCGUAGCCUUUGCCAACUCUCACAAACGUGAGAC.....CUUCAUCCAACGGAUCGUCGGGUACGUACCUACCCGGAAGAGG....GAGUAAUAAAUCAUGGCCUCAGUAGUAUUUUCACAAGCAUCUCGAAUAUACCCAGGAACCACAAAACCAGCGGUAGAUAAAUUAGACCUUACUGUUAAUGAUGGGGAAUUCUUAGUAUUAGUCGGCCCAUCUGGUUGUGGUAAGUCCACCUCACUUCGCAUGUUAGCUGGGCUCGAGGAGAUUGAUACCGGAACAAUACAUAUCGGUGAUAAAGAUGUGACAAAUGUUGCACCAAAAGAUCGCGACAUCGCAAUGGUGUUUCAAUCAUAUGCGCUCUACCCACAUAUGUCAGUUGCUGA
#=GR JCVI_SCAF_1101668251211/834-386 CODON   ..................................................................................................................................................................AUG...............................................................................................................................................................................................................................................................................................
#=GR JCVI_SCAF_1101668251211/834-386 SS_TT   .......................<<<<<<<<.......>>>>>>>>......................................................................................................................................................................................................................................................................................................................................................................................................................
JCVI_SCAF_1096627014293/745-297              UCUGCUGGCAGUUAGGGCGUUAAGUGAGGUACUUUUCACGCCCAACUUCCCCUUUACCGCCAUUAUGUCGUAGCCUUUGCCAACUCUCACAAACGUGAGAC.....CUUCAUCCAACGGAUCGUCGGGUACGUACCUACCCGGAAGAGG....GAGUAAUAAAUCAUGGCAUCAGUAGUAUUUUCACAAGCAUCUCGAAUAUAUCCAGGAACCACAAAACCAGCGGUAGAUAAAUUAGACCUUACUGUUAAUGAUGGCGAAUUUUUAGUUUUAGUCGGCCCAUCUGGUUGUGGUAAGUCCACCUCACUUCGCAUGUUAGCUGGGCUCGAGGAGAUUGAUACCGGAACAAUACAUAUCGGUGAUAAAGAUGUAACAAAUGUUGCACCAAAAGAUCGCGACAUCGCAAUGGUAUUUCAAUCAUAUGCGCUAUACCCACAUAUGUCAGUCGCUGA
#=GR JCVI_SCAF_1096627014293/745-297 CODON   ..................................................................................................................................................................AUG...............................................................................................................................................................................................................................................................................................
#=GR JCVI_SCAF_1096627014293/745-297 SS_TT   ....................................................................................................................................................................................................................................................................................................................................................................................................................................................................
JCVI_SCAF_1101667169701/679-879              CUGACUGGCUUAGAGAGGCCAAGUUGAGCACACUUUAGGUGCGCACUUCCCAUAACCUGCCAAUCUGUCGUAACCUUUGCCAACUCUCACAACCGUGAGAC.....CUUCAUCCAACGGAUCGUCGGGUACGUACCUACCCGGAAGAGG....GAGAAAUAGAUCAUGGCAUCAGUUGUAUUCUCACAAGCAUCACGCAUAUACCCUGGA..................................................................................................................................................................................................................................................
#=GR JCVI_SCAF_1101667169701/679-879 CODON   ....................................................................................................................................................................................................................................................................................................................................................................................................................................................................
#=GR JCVI_SCAF_1101667169701/679-879 SS_TT   ....................................................................................................................................................................................................................................................................................................................................................................................................................................................................
JCVI_SCAF_1101668138352/400-1                CCGUGCCAGCCUACUAGGGGCUAAGUUGAGCGUAAUUAGGGGCUACCUCCCUUUUUUGGCCAGAAUGUCGUAGCCUUUGCCAACUCUCACAAUUGUGAGAC.....CUUCAUCCAACGGAUCGUCGGGUACGUACCUACCCGGAAGAGG....GAGAAAUAAAUCAUGGCAUCAGUUGUAUUUUCUCAAGCAUCAAGAAUCUAUCCCGGAACAACUAAACCAGCAGUAGAUAAAUUAGAUCUGACUGUUAAUGAUGGUGAAUUUCUAGUAUUAGUAGGCCCAUCAGGUUGUGGUAAAUCUACCUCGCUUCGCAUGUUAGCUGGGCUAGAGGAGAUUGAUACCGGAAGUAUUCAUAUUGGCGAUAAAGAUGUAACAAAUGUUGCGCCAAAAGAUCGUGAUAUUGCAAUGG...........................................
#=GR JCVI_SCAF_1101668138352/400-1 CODON     ....................................................................................................................................................................................................................................................................................................................................................................................................................................................................
#=GR JCVI_SCAF_1101668138352/400-1 SS_TT     ....................................................................................................................................................................................................................................................................................................................................................................................................................................................................
JCVI_SCAF_1101668122183/38-486               UGUGGAUAAGCCAAGGCCGCUUAGAUGAGCCUGGAUUCCGCGCCCCUUCCCCUUUUAACCCUAUCUGUCGUAACCUUUGCCAACUCUCACAACCGUGAGAC.....CUUCAUCCAACGGAUCGUCGGGUACGUACCUACCCGGAAGAAG....GAGUGCUAACCAUGGCCUCAGUUGUAUUCAAACAAGCAUCACGCAUCUAUCCUGGAACUACCAAACCAGCGGUAGAUAAAUUAGAUCUCACAGUUAAUGAUGGUGAGUUUCUAGUUCUAGUUGGACCUUCAGGUUGCGGUAAAUCAACAUCACUUCGUAUGUUGGCCGGCCUUGAAGAGAUUGAUACCGGAUCAAUUUUUAUCGGUGAUAAAGAUGUAACAAAUGUUGCACCUAAAGAUCGCGAUAUCGCAAUGGUAUUUCAGUCAUACGCACUUUACCCACAUAUGUCGGUAGCAGAG
#=GR JCVI_SCAF_1101668122183/38-486 CODON    ...........................................................................................................................................................AUG......................................................................................................................................................................................................................................................................................................
#=GR JCVI_SCAF_1101668122183/38-486 SS_TT    ....................................................................................................................................................................................................................................................................................................................................................................................................................................................................
JCVI_SCAF_1101668123036/748-300              AGUGAGCCAAUCGAGUGAGACUCCAUGAUGGGCAAAGUCUAUGCCCUUGCUAUCAAAAGCACCUUUGCCCUAGCCUUGGCCCGCUAGCCAACCGGUUAGCA.....CCUUCAUCCUCGGACCGUCGGGCACGUACCUGCCCGGAGAAGG....AGAAUUACGCAUGGCAUCAGUAGUUUUCGAAAACGCAUCACGAAUCUAUCCCGGCACAGAUAAACCUGCCGUAGACAAACUUAACCUCACUGUUAAAGACGGUGAAUUCCUCGUACUUGUAGGGCCAUCAGGUUGCGGUAAGUCAACAUCACUUCGCAUGUUGGCAGGCUUGGAAGAAAUUGAUGGCGGACGAAUUUUAAUCGGCGACCGCGACGUUACAAAUGUUGCGCCAAAAGAUCGCGACAUCGCGAUGGUCUUCCAGUCAUAUGCUCUUUAUCCGCACAUGACUGUCGCAGAGA
#=GR JCVI_SCAF_1101668123036/748-300 CODON   ................................GUA............................................................................AUG..................................................................................................................................................................................................................................................................................................................................................
#=GR JCVI_SCAF_1101668123036/748-300 SS_TT   ....................................................................................................................................................................................................................................................................................................................................................................................................................................................................
JCVI_SCAF_1096626060652/1-368                .................................................................................UUGGUCCACCCGGACCAUCA.....CCUUCAUCCACGGACCGUCGGGCACGUACCUGCCCGGAGAAGG....AGAGCAAUCUCAUGGCAUCAGUAGUUUUCGAAGCCGCAUCACGCAUCUAUCCAGGAACAACUGCACCUGCAGUCGAUAAGUUAAAUCUCACUGUCAAUGACGGUGAGUUUUUGGUUUUAGUCGGACCAUCAGGUUGCGGUAAGUCAACAUCACUUCGUAUGUUGGCAGGACUUGAAGAAGUCGAUAACGGAAGAAUCUUGAUCGGCGAUCGCGACGUUACAAACGUUGCACCAAAAGAUCGCGAUAUCGCGAUGGUAUUCCAGUCAUAUGCGUUGUACCCACACAUGACAGUUGCAGAA
#=GR JCVI_SCAF_1096626060652/1-368 CODON     ....................................................................................................................................................................................................................................................................................................................................................................................................................................................................
#=GR JCVI_SCAF_1096626060652/1-368 SS_TT     ...............................................................................................................................................................................................................................................<<<<<<<<.....>>>>>>>>................................................................................................................................................................................................
JCVI_SCAF_1101668098278/347-795              GAUCUCCCGCCUCACUCAUGAAAUGGGCCGCGGCGCGUAGCUAGAUCUUCCGUAAACCAUCCUUUACGCGUAAUCUUCCACCGUUGGCCAACCGGCCAUCA.....CCUUCAUCCUCGGACCGUCGGGCACGUACCUGCCCGGAGAAGG....AGAGCAAUCUCAUGGCAUCAGUAGUUUUUGAUGGCGCAUCACGUAUCUACCCAGGAACAACAGCACCUGCGGUCGACAAGUUAAAUCUCACCGUUAAUGAUGGCGAGUUUUUAGUUCUUGUUGGUCCAUCAGGUUGCGGUAAGUCAACAUCACUUCGCAUGUUGGCAGGACUUGAAGAGAUCGAUGGCGGCAGAAUUUUAAUUGGCGAUCGCGAUGUAACAAAUGUUGCACCAAAGGAUCGCGAUAUUGCGAUGGUGUUCCAGUCAUACGCACUGUAUCCACACAUGACAGUUGCAGAG
#=GR JCVI_SCAF_1101668098278/347-795 CODON   ............................................AUG...................................................................................................................................................................................................................................................................................................................................................................................AUG...............................
#=GR JCVI_SCAF_1101668098278/347-795 SS_TT   ....................................................................................................................................................................................................................................................................................................................................................................................................................................................................
JCVI_SCAF_1096627296044/1217-769             AGUAUACGAUCUCAGCGACAUCUCAUACAGCCAGAUUUUGCGGGAUCUUCCAUUAUGCGGGGAUUAGCCGUAAUCUUCCCUCGUUGGCCAACCGGCCAUCA.....CCUUCAUCCUCGGACCGUCGGGCACGUACCUGCCCGGAGAAGG....AGAGCAAUCUCAUGGCAUCAGUAGUUUUUGAUGGCGCAUCACGUAUCUAUCCAGGAACCACAGCACCUGCAGUCGACAAGUUAAAUCUCACCGUUAAUGAUGGAGAGUUUUUAGUUCUUGUUGGUCCAUCAGGUUGCGGUAAAUCAACAUCACUUCGUAUGUUGGCUGGACUUGAAGAAAUUGAUGGCGGCCGUAUUUUAAUUGGCGAUCGCGAUGUAACAAAUGUUGCACCAAAGGAUCGCGAUAUCGCGAUGGUUUUCCAGUCUUACGCACUGUAUCCACACAUGACAGUUGCAGAG
#=GR JCVI_SCAF_1096627296044/1217-769 CODON  .................................GUA................................................................................................................................................................................................................................................................................................................................................................................................................................
#=GR JCVI_SCAF_1096627296044/1217-769 SS_TT  ....................................................................................................................................................................................................................................................................................................................................................................................................................................................................
JCVI_SCAF_1101668125363/594-146              CUCCAUUAUGUGGACAACUAUACGGCACCUCACCUCUAGCCGGCCUAGCCAUUCUCCCCCUUUACGCGUAACCUUCGUGCGUUGGCCCACCCGGGCCAUCA.....CCUUCAUCCACGGACCGUCGGGCACGUACCUGCCCGGAGAAGG....AGAGAAAUCUCAUGGCAUCAGUAGUUUUCGAAGCCGCAUCACGUAUCUAUCCAGGAACUACAGCACCUGCUGUCGAUAAAUUAAACCUCACUGUCAAUGACGGUGAGUUUUUGGUUUUAGUCGGACCAUCAGGUUGCGGUAAGUCAACAUCACUUCGUAUGUUGGCAGGACUUGAAGAAGUUGAUAACGGAAGAAUCUUGAUCGGUGAUCGCGACGUUACAAACGUUGCACCAAAAGAUCGCGAUAUCGCGAUGGUAUUCCAGUCAUAUGCGUUGUACCCACACAUGAGCGUUGCAGAA
#=GR JCVI_SCAF_1101668125363/594-146 CODON   ................................................................................................................................GUA.................................AUG.............................................................................................................................................................................................................................................................................................
#=GR JCVI_SCAF_1101668125363/594-146 SS_TT   ...............................................................................................................................................................................................................................................<<<<<<<<.....>>>>>>>>................................................................................................................................................................................................
JCVI_SCAF_1101668115963/1137-689             UUAUGUGAGAAGUAUACGAUCUCACAGUCGGGGCGCGUGGCCUGAUCUUCCCUUAGGCAGGGUUUAUGCGUAAUCUUGCGCCGUUGGCCAACCGGCCAUCA.....CCUUCAUCCACGGACCGUCGGGCACGUACCUGCCCGGAGAAGG....AGAGCAAUCUCAUGGCAUCAGUAGUUUUUGAUGGCGCAUCACGUAUCUACCCAGGAACAACAGCACCUGCUGUCGACAAGUUAAACCUCACUGUUAAUGAUGGAGAGUUUUUAGUUCUUGUUGGACCAUCAGGUUGCGGUAAGUCAACAUCACUUCGCAUGUUGGCAGGACUUGAAGAAAUUGAUGGCGGCCGUAUUUUAAUCGGCGAUCGCGACGUAACAAAUGUUGCACCAAAAGAUCGCGACAUUGCAAUGGUGUUCCAGUCAUAUGCGCUGUAUCCACACAUGACAGUUGCAGAG
#=GR JCVI_SCAF_1101668115963/1137-689 CODON  ...........................................GUA...................AUG................................................................................................................................................................................................................................................................................................................................................................................................
#=GR JCVI_SCAF_1101668115963/1137-689 SS_TT  ....................................................................................................................................................................................................................................................................................................................................................................................................................................................................
JCVI_SCAF_1101668126374/382-1                UCCAUUAGGUGUCCAACUAUACGGCAAUGCUCGAAGGCCUGACCUAGCCAAUUUGCUCCUUUACGCGUAACCUUCGGUGCGUUGGCCCACCCGGGCCAUCA.....CCUUCAUCCACGGACCGUCGGGCACGUACCUGCCCGGAGAAGG....AGAGCAAUCUCAUGGCAUCAGUAGUUUUUGAAGCUGCAUCACGUAUCUAUCCAGGAACAACUGCACCUGCAGUCGAUAAAUUAAAUCUCACUGUAAAUGACGGUGAGUUUUUGGUUUUAGUCGGCCCAUCAGGUUGCGGUAAGUCAACAUCACUUCGUAUGUUGGCAGGACUUGAAGAAGUCGAUAACGGAAGAAUCUUGAUCGGUGAUCGCGACGUUACAAACGUGCACCAAAAGAU.............................................................
#=GR JCVI_SCAF_1101668126374/382-1 CODON     ....................................................................................................................................................................................................................................................................................................................................................................................................................................................................
#=GR JCVI_SCAF_1101668126374/382-1 SS_TT     ...............................................................................................................................................................................................................................................<<<<<<<<.....>>>>>>>>................................................................................................................................................................................................
JCVI_SCAF_1101668139245/329-1                UUAUGAGAGAAGUAUACGAUCUCAUAACCGUGCCGCGAAGCGAGAUCUUCCCUUAUAGGGGGUUUACGCGUAAUCUUCGGGCGUUGGCCAACCGGCCAUCA.....CCUUCAUCCACGGACCGUCGGGCACGUACCUGCCCGGAGAAGG....AGAGCAAUCUCAUGGCAUCAGUAGUUUUUGAUGGCGCAUCACGUAUCUAUCCAGGAACAACAGCACCUGCAGUCGACAAGUUAAAUCUCACCGUUAAUGAUGGAGAGUUUUUAGUUCUUGUUGGUCCAUCAGGUUGCGGUAAGUCAACAUCACUUCGUAUGUUGGCAGGACUGAAGAGAUCGAUG..................................................................................................................
#=GR JCVI_SCAF_1101668139245/329-1 CODON     ....................................................................................................................................................................................................................................................................................................................................................................................................................................................................
#=GR JCVI_SCAF_1101668139245/329-1 SS_TT     ....................................................................................................................................................................................................................................................................................................................................................................................................................................................................
JCVI_SCAF_1101668147889/569-1017             CCGCUGACCGAGUGGGGCUCCAUAAGGAUGCUAACUCUACAGGAGUCGCUCGUGGGCUCACGCGCUAAACUUGGCUCUGCUGAGUCCAUCUGGGCUCAUCA.....CCUUCACCUACGGAUCGUCGAGCACGUACCUGCUCGGAGAAGG....AGAAAUUCACAUGGCUUCGGUUGUAUUUGAAAAUGCUACGCGCGUAUAUCCCGGUUCAACAACACCGGCUGUAAACAAAUUAAAUCUUGAGAUUAAAGAUGGAGAGUUUUUAGUUCUUGUCGGACCAUCUGGCUGCGGAAAAUCAACAAUACUUCGAAUGCUAGCCGGAUUAGAAGAAGUUGAUAGCGGGCGUAUUUUAAUUGGUGGCAAAGAUGUCACACAUGUUGCGCCUAAAGAUCGUGACGUUGCAAUGGUUUUUCAAUCAUAUGCUUUGUAUCCACAUAUGAGCGUUGCAGAAA
#=GR JCVI_SCAF_1101668147889/569-1017 CODON  ......................................................................AUG.............GUA...........................................................................................................................................................................................................................................................................................................................................................................
#=GR JCVI_SCAF_1101668147889/569-1017 SS_TT  ....................................................................................................................................................................................................................................................................................................................................................................................................................................................................
NC_006085.1/439871-439423                    GCUGCAUCUUCACCCCCCGGCCCACCUUUGUGGGUUGUGUCCAUUAUGAUCAAUUUUGGCUCCUCGAAACCUCGGAGGGACCCGGUGACAUCCGUCACCGA.....UUUUCCACAACGGAUCGUCGGGCACGUACCUGCCCGUGGAAAG....GAACAACGGUCAUGGCAACCGUGCAAUAUAAGGAGGCGACUCGGGUUUAUCCGGGCACCGAUCGCGCAGCCGUCAGCAAGCUCGACCUCGACAUUGGCGACGGGGAGUUCAUGGUCCUCGUGGGACCGUCUGGCUGCGGUAAGUCGACCUCUCUGCGAAUGCUAGCCGGCCUCGAAGAGGUCAAUGCCGGCUCCAUCUGGAUCGGGGACCGCGAUGUCACUGAUCUUCCCCCGAAGGACCGUGACAUCGCCAUGGUCUUCCAGAACUACGCCCUGUACCCCCACAUGACCGUGGCCGAC
#=GR NC_006085.1/439871-439423 CODON         ....................................................................................................................................................................................................................................................................................................................................................................................................................................................................
#=GR NC_006085.1/439871-439423 SS_TT         ..................................................................................<<<<<<<....>>>>>>>................................................................................................................................................................................................................................................................................................................................................................
JCVI_SCAF_1096627011507/1374-926             CCUAGAGAACCUGCCACCCUUUAAGGGUAGCGCCACCAGCGCGCCCUUUCCUCACGGGGGCCAUUUCGGGUACUUUUUCCGAGUCCUCCACCGAGGAUGA.....CCUAUCUCCAACGGAUCGUCCGGCACGUACCUGCCGGGAGA.GGG...AGCUAACGCUCAUGGCAAUUGUUGUAUUCGAUAAAGCAAGUCGUACCUAUCCAGGUACCACCCGUCCUGCUGUAGACCAACUCGAUCUCACCGUUAACGACGGAGAGUUCCUCGUACUUGUUGGUCCUUCAGGUUGCGGAAAGUCAACAUCACUUCGCAUGCUCGCAGGGCUCGAAGAUGUUGAUACCGGUUCCAUUCGUAUUGGCGAUCGCGAUGUAACCCACGUUGCACCAAAAGAUCGCGACAUUGCGAUGGUCUUCCAGUCCUACGCGCUCUACCCCCACAUGACUGUGGCAGAG
#=GR JCVI_SCAF_1096627011507/1374-926 CODON  ..............GUA.............................................AUG...................................................................................................................................................................................................................................................................................................................................................................................................
#=GR JCVI_SCAF_1096627011507/1374-926 SS_TT  ....................................................................................................................................................................................................................................................................................................................................................................................................................................................................
ABEF01020574.1/81-527                        AGCUCGACUGACCCCGCGUCCCCGCCGGUGGGCAAGCGCGGUCGGUCGGGCAGUCCCAACUCUGUGCAAGCGCUUACGCAUGGGCUAGGGUGAUCGGCGUCA......CUUCACGACGGAUCGUCCGGCACGUGCCUGCCGGUGAAG......GAGAUGGAAAUCAAUGGCGUCUGUGAGUUUCGAGAAGGCCCAGCGCUGGUACCCGGGGUCCGACACCCCGGCCGUGCCGGGCAUCGACCUGGAGAUCAACGACGGCGAGUUCAUGGUGCUCGUCGGCCCCUCCGGCUGCGGCAAGUCCACGACCCUGCGCAUGCUCGCGGGCCUGGAGGAGGUGAACUCGGGCACCAUCAGGAUCGGUGACCGCGACAUCACCCACCUGCCGCCCAAGGACCGCGACAUCGCGAUGGUCUUCCAGAACUACGCGCUCUACCCGCACAUGAGCGUCGCGG
#=GR ABEF01020574.1/81-527 CODON             ......................................................................................................................................................................AUG...........................................................................................................................................................................................................................................................................................
#=GR ABEF01020574.1/81-527 SS_TT             ....................................................................................................................................................................................................................................................................................................................................................................................................................................................................
BABF01001037.1/4039-4487                     AACCUUCACUGAACCGGAAAAAAGUAAACGCUGAAGCUUGCAGUUUCCGAAAGCAAAGUUGUACGUCGGUGGCGAGGGCGGAAGCACAGUAAAGAACGA.....AUCCCUUUACAACGGAUCGUGAGGCACGUACCUGCCUCUGAAAGGAU..UGGUAAUCAUGGCAGAAGUCGUUUUCGACCACGUCACUCGUAUCUACCCGGGCAACGAUAAGCCCUCCGUGGAUGACCUGAAUCUUGAUAUCAAGGAUGGCGAGUUCCUCGUCCUCGUCGGCCCCUCUGGCUGUGGUAAGUCUACGACCCUUCGUAUGCUCGCCGGCCUGGAAGAGGUCAACAAGGGCCGCAUCCUCAUCGGUGGCAAGGAUGUCACCACGAUGCAGCCGAAGGACCGCGACAUCGCAAUGGUGUUCCAGAACUACGCUCUGUACCCGCACAUGACCGUUGCCGACAAC
#=GR BABF01001037.1/4039-4487 CODON          .................................................................................................................................................................AUG................................................................................................................................................................................................................................................................................................
#=GR BABF01001037.1/4039-4487 SS_TT          ....................................................................................................................................................................................................................................................................................................................................................................................................................................................................
BABE01000010.1/12390-11942                   AACCUUCACUGAACCGGAAAAAAGUAAACGCUGAAGCUUGCAGUUUCCGAAAGCAAAGUUGUACGUCGGUGGCGAGGGCGGAAGCGCAGUAAAGAACAA.....AUCCCUUUACAACGGAUCGUGAGGCACGUACCUGCCUCUGAAAGGAU..UAGUAAUUAUGGCAGAAGUCGUUUUCGACCACGUCACUCGUAUCUACCCGGGCAACGAUAAGCCCUCCGUGGAUGAUCUGAAUCUUGAUAUCAAGGAUGGCGAGUUCCUCGUCCUCGUCGGCCCUUCUGGCUGUGGUAAGUCUACGACCCUUCGUAUGCUCGCCGGCCUGGAAGAGGUCAACAAGGGCCGCAUCCUCAUUGGUGGCAAGGAUGUCACCACGAUGCAGCCGAAGGACCGCGACAUCGCAAUGGUGUUCCAGAACUACGCUCUGUACCCGCACAUGACCGUUGCCGACAAC
#=GR BABE01000010.1/12390-11942 CODON        .................................................................................................................................................................AUG................................................................................................................................................................................................................................................................................................
#=GR BABE01000010.1/12390-11942 SS_TT        ....................................................................................................................................................................................................................................................................................................................................................................................................................................................................
BABC01000051.1/3393-2945                     AACCUUCACUGAACCGGAAAAAAGUAAACGCUGAAGCUUGCAGUUUCCGAGAGCAAAGUUGUAUGUCGGUAGCGAGGGCGGAAGCACAGUAAAGAACAA.....AUCCCUUUACAACGGAUCGUGAGGCACGUACCUGCCUCUGAAAGGAU..UAGUAAUUAUGGCAGAAGUCGUCUUCGACCACGUCACUCGUAUCUACCCGGGCAACGACAAGCCCUCCGUGGAUGAUCUGAAUCUUGAUAUCAAGGAUGGCGAGUUCCUCGUCCUCGUCGGCCCCUCUGGCUGCGGUAAGUCUACGACCCUUCGUAUGCUCGCCGGCCUGGAAGAGGUCAACAAGGGCCGCAUCCUCAUCGGUGGCAAGGAUGUCACCACGAUGCAGCCGAAGGACCGCGACAUCGCAAUGGUGUUCCAGAACUACGCCCUGUACCCGCACAUGACCGUGGCCGACAAC
#=GR BABC01000051.1/3393-2945 CODON          .................................................................................................................................................................AUG................................................................................................................................................................................................................................................................................................
#=GR BABC01000051.1/3393-2945 SS_TT          ....................................................................................................................................................................................................................................................................................................................................................................................................................................................................
BABE01000234.1/10848-10400                   AACCUUCACUGAACCGGAAAAAAGUAAACGCUGAAGCUUGCAGUUUCCGAAAGCAAAGUUGUACGUCGGUGGCGAGGGCGGAAGCGCAGUAAAGAACAA.....AUCCCUUUACAACGGAUCGUGAGGCACGUACCUGCCUCUGAAAGGAU..UAGUAAUUAUGGCAGAAGUCGUUUUCGACCACGUCACUCGUAUCUACCCGGGCAACGAUAAGCCCUCCGUGGAUGAUCUGAAUCUUGAUAUCAAGGAUGGCGAGUUCCUCGUCCUCGUUGGCCCUUCUGGCUGUGGUAAGUCUACGACCCUUCGUAUGCUCGCCGGCCUGGAAGAGGUCAACAAGGGCCGCAUCCUCAUUGGUGGCAAGGAUGUCACCACGAUGCAGCCGAAGGACCGCGACAUCGCAAUGGUGUUCCAGAACUACGCUCUGUACCCGCACAUGACCGUUGCCGACAAC
#=GR BABE01000234.1/10848-10400 CODON        .................................................................................................................................................................AUG................................................................................................................................................................................................................................................................................................
#=GR BABE01000234.1/10848-10400 SS_TT        ....................................................................................................................................................................................................................................................................................................................................................................................................................................................................
NC_004307.2/1660967-1661415                  AACCUUCACUGAACCGGAAAAAAGUAAACGCUGAAGCUUGCAGUUUCCGAAAGCAAAGUUCUACGUCGGUGGCGAGGGCGGAAGCGCAGUAAAGAACAA.....AUCCCUUUACAACGGAUCGUGAGGCACGUACCUGCCUCUGAAAGGAU..UAGUAAUUAUGGCAGAAGUCGUUUUCGACCACGUCACUCGUAUCUACCCGGGCAACGAUAAGCCCUCCGUGGAUGAUCUGAAUCUUGAUAUCAAGGAUGGCGAGUUCCUCGUCCUCGUCGGCCCUUCUGGCUGUGGUAAGUCUACGACCCUUCGUAUGCUCGCCGGCCUGGAAGAGGUCAACAAGGGCCGCAUCCUCAUCGGUGGCAAGGAUGUCACCACGAUGCAGCCGAAGGACCGCGACAUCGCAAUGGUGUUCCAGAACUACGCUCUGUACCCGCACAUGACCGUUGCCGACAAC
#=GR NC_004307.2/1660967-1661415 CODON       .................................................................................................................................................................AUG................................................................................................................................................................................................................................................................................................
#=GR NC_004307.2/1660967-1661415 SS_TT       ....................................................................................................................................................................................................................................................................................................................................................................................................................................................................
BAAY01012752.1/1-352                         .................................................................................................AA.....AUCCCUUUACAACGGAUCGUGAGGCACGUACCUGCCUCUGAAAGGAU..UAGUAAUUAUGGCAGAAGUCGUUUUCGACCACGUCACUCGUAUCUACCCGGGCAACGAUAAGCCCUCCGUGGAUGAUCUGAAUCUUGAUAUCAAGGAUGGCGAGUUCCUCGUCCUCGUCGGCCCUUCUGGCUGUGGUAAGUCUACGACCCUUCGUAUGCUCGCCGGCCUGGAAGAGGUCAACAAGGGCCGCAUCCUCAUCGGUGGCAAGGAUGUCACCACGAUGCAGCCGAAGGACCGCGACAUCGCAAUGGUGUUCCAGAACUACGCUCUGUACCCGCACAUGACCGUUGCCGACAAC
#=GR BAAY01012752.1/1-352 CODON              ....................................................................................................................................................................................................................................................................................................................................................................................................................................................................
#=GR BAAY01012752.1/1-352 SS_TT              ....................................................................................................................................................................................................................................................................................................................................................................................................................................................................
BAAZ01002988.1/545-993                       UCAACGAAGAGAACCUUCGCCAAACCAAAGAAAUAAAUUAACGCUUUGAAUUGUGGCUUUGUCGAAGUCGUAAGCCGCAAGGCGAGGCACCGAAAAGAA.....AUCCCUUUACAACGGAUCGUGAGGCACGUACCUGCCUCUGAAAGGAU..GACAAAUCAUGGCAGAAGUCGUAUUCGACCAUGUUACUCGUAUCUACCCGGGCAACGAUAAGCCGUCGGUGGAUGAUUUGAAUAUGGACAUCAAGGACGGCGAGUUCCUGGUGCUGGUUGGCCCGUCUGGCUGCGGCAAGUCCACUACUCUGCGUAUGCUCGCUGGCCUUGAAGAGGUCAACAAGGGCCGCAUCCUCAUCGGUGGCAAGGACGUCACCACGAUGCAGCCGAAGGACCGCGACAUCGCAAUGGUGUUCCAGAACUACGCUCUGUACCCGCACAUGACCGUGGCCGACAAC
#=GR BAAZ01002988.1/545-993 CODON            .................................................................................................................................................................AUG................................................................................................................................................................................................................................................................................................
#=GR BAAZ01002988.1/545-993 SS_TT            ...................................................................................................................................................................................................<<<<<<<<<<<........>>>>>>>>>>>>..................................................................................................................................................................................................................................
BAAY01007686.1/348-1                         UCAACGAAGAGAACCUUCGCCAAACCAAAGAAAUAAAUUAACGCUUUGAAUUGUGGCUUUGUCGAAGUCGUAAGCCGCAAGGCGAGGCACCGAAAAGAA.....AUCCCUUUACAACGGAUCGUGAGGCACGUACCUGCCUCUGAAAGGAU..GACAAAUCAUGGCAGAAGUCGUAUUCGACCAUGUUACUCGUAUCUACCCGGGCAACGAUAAGCCGUCGGUGGAUGAUUUGAAUAUGGACAUCAAGGACGGCGAGUUCCUGGUGCUGGUUGGCCCGUCUGGCUGCGGCAAGUCCACUACUCUGCGUAUGCUCGCUGGCCUUGAAGAGGUCAACAAGGGCCGCAUCCUCAUCGG.................................................................................................
#=GR BAAY01007686.1/348-1 CODON              ....................................................................................................................................................................................................................................................................................................................................................................................................................................................................
#=GR BAAY01007686.1/348-1 SS_TT              ...................................................................................................................................................................................................<<<<<<<<<<<........>>>>>>>>>>>>..................................................................................................................................................................................................................................
BABC01000362.1/2737-2289                     CUCAACGAAGAGAUCUUCGCUAAACCAAGUACAUAAAUUAACGCUUUGAAUUGUGGCUUUGUCGAAGUCGUAAGCUGCAAGGCGAGGCACAGGAAAGAA.....AUCCCUUUACAACGGAUCGUGAGGCACGUACCUGCCUCUGAAAGGAU..GACAAAUCAUGGCAGAAGUCGUAUUCGACCAUGUUACUCGUAUCUACCCGGGCAACGAUAAGCCGUCGGUGGAUGAUCUGAACCUGGAUAUCAAGGACGGCGAGUUCCUUGUGCUGGUUGGCCCGUCUGGCUGCGGCAAGUCCACUACCCUGCGUAUGCUCGCAGGCCUCGAAGAGGUCAACAAGGGCCGUAUCCUCAUCGGUGGCAAGGAUGUCACUACGAUGCAGCCGAAGGAUCGCGACAUCGCAAUGGUGUUCCAGAACUACGCUCUGUACCCGCACAUGACCGUUGCGGACAAC
#=GR BABC01000362.1/2737-2289 CODON          .................................................................................................................................................................AUG................................................................................................................................................................................................................................................................................................
#=GR BABC01000362.1/2737-2289 SS_TT          ....................................................................................................................................................................................................................................................................................................................................................................................................................................................................
hgutS7_s7_164770/1-440                       .........AGAGAUCUUCGCUAAACCAACCAAUAAGUAAACGCUUUGAAUUGUGGCUUUGUCAAAGUAGUAAGCCGCGAGGAUGGGCACCGAACAAAA.....AUCCCUUUACAACGGAUCGUGAGGCACGUACCUGCCUCUGAAAGGAU..GACAAAUCAUGGCAGAAGUCGUAUUCGACCAUGUUACUCGUAUCUACCCGGGCAAUGACAAGCCGUCUGUGGAUGAUCUGAACCUCGACAUCAAGGAUGGCGAAUUCCUGGUGCUGGUCGGCCCGUCUGGUUGCGGUAAGUCUACGACCCUGCGUAUGCUCGCAGGCCUCGAAGAGGUCAACAAGGGACGCAUCCUCAUCGGCGGCAAGGACGUCACCACGAUGCAGCCGAAGGACCGCGACAUCGCAAUGGUGUUCCAGAACUACGCUCUGUAUCCGCACAUGACCGUCGCCGACAAC
#=GR hgutS7_s7_164770/1-440 CODON            ....................................................................................................................................................................................................................................................................................................................................................................................................................................................................
#=GR hgutS7_s7_164770/1-440 SS_TT            ....................................................................................................................................................................................................................................................................................................................................................................................................................................................................
BAAY01007496.1/1232-784                      AUGGCUCAACGAAGAGAUCUUCGCCAAACCAAAUAAGUAAACGCUUUGAAUUGUGGCUUUGUCAAAGUAGUAAGCCGCGAGGAUGGGCACCGAACAAAA.....AUCCCUUUACAACGGAUCGUGAGGCACGUACCUGCCUCUGAAAGGAU..GACAAAUCAUGGCAGAAGUCGUAUUCGACCAUGUUACUCGUAUCUACCCGGGCAAUGACAAGCCGUCUGUGGAUGAUCUGAACCUCGACAUCAAGGAUGGCGAAUUCCUGGUGCUGGUCGGCCCGUCUGGUUGCGGUAAGUCUACGACCCUGCGUAUGCUCGCAGGCCUCGAAGAGGUCAACAAGGGCCGCAUCCUCAUCGGUGGCCAGGACGUCACCACGAUGCAGCCGAAGGACCGCGACAUCGCAAUGGUGUUCCAGAACUACGCUCUGUAUCCGCACAUGACCGUCGCCGACAAC
#=GR BAAY01007496.1/1232-784 CODON           .................................................................................................................................................................AUG................................................................................................................................................................................................................................................................................................
#=GR BAAY01007496.1/1232-784 SS_TT           ....................................................................................................................................................................................................................................................................................................................................................................................................................................................................
NZ_AAXD02000031.1/37232-36784                UCAACGAAGAGAACCUUCGCUAAACCAAAGAAAUAAAUUAACGCUUUGAAUUGUGGCUUUGUCAAAGUAGUAAGCCGCGAGGAUGGGCACCGAACAAAA.....AUCCCUUUACAACGGAUCGUGAGGCACGUACCUGCCUCUGAAAGGAU..GACAAAUCAUGGCAGAAGUCGUAUUCGACCAUGUUACUCGUAUCUACCCGGGCAAUGACAAGCCGUCUGUGGAUGAUCUGAACCUCGACAUCAAGGAUGGCGAAUUCCUGGUGCUGGUCGGCCCGUCUGGUUGCGGUAAGUCUACGACCCUGCGUAUGCUCGCAGGCCUCGAAGAGGUCAACAAGGGACGCAUCCUCAUCGGUGGCAAGGACGUCACCACGAUGCAGCCGAAGGACCGCGACAUCGCAAUGGUGUUCCAGAACUACGCUCUGUAUCCGCACAUGACCGUCGCCGACAAC
#=GR NZ_AAXD02000031.1/37232-36784 CODON     .................................................................................................................................................................AUG..................GUA...........................................................................................................................................................................................................................................................................
#=GR NZ_AAXD02000031.1/37232-36784 SS_TT     ....................................................................................................................................................................................................................................................................................................................................................................................................................................................................
NC_008618.1/2026564-2026116                  GCUCAACGAAGAGAUCUUCGCUAAACCAACCAAUAAGUAAACGCUUUGAAUUGUGGCUUUGUCAAAGUAGUAAGCCGCGAGGAUGGGCACCGAACAAAA.....AUCCCUUUACAACGGAUCGUGAGGCACGUACCUGCCUCUGAAAGGAU..GACAAAUCAUGGCAGAAGUCGUAUUCGACCAUGUUACUCGUAUCUACCCGGGCAAUGACAAGCCGUCUGUGGAUGAUCUGAACCUCGACAUCAAGGAUGGCGAAUUCCUGGUGCUGGUCGGCCCGUCUGGUUGCGGUAAGUCUACGACCCUGCGUAUGCUCGCAGGCCUCGAAGAGGUCAACAAGGGACGCAUCCUCAUCGGCGGCAAGGACGUCACCACGAUGCAGCCGAAGGACCGCGACAUCGCAAUGGUGUUCCAGAACUACGCUCUGUAUCCGCACAUGACCGUCGCCGACAAC
#=GR NC_008618.1/2026564-2026116 CODON       .................................................................................................................................................................AUG................................................................................................................................................................................................................................................................................................
#=GR NC_008618.1/2026564-2026116 SS_TT       ....................................................................................................................................................................................................................................................................................................................................................................................................................................................................
NZ_AABM02000008.1/53570-53122                AACCUUCACUGAACCGGAAAAAAGUAAACGCUGAAGCUUGCAGUUUCCGAAAGCAAAGUUGUACGUCGGUGGCGAGGGCGGAAGCACAGUAAAGAACAAAU.....CCCUUUACAACGGAUCGUGAGGCACGUACCUGCCUCUGAAAGG....AUUAGUAAUUAUGGCAGAAGUCGUUUUCGACCACGUCACUCGUAUCUACCCGGGCAACGAUAAGCCCUCCGUGGAUGAUCUGAAUCUUGAUAUCAAGGAUGGCGAGUUCCUCGUCCUCGUCGGCCCUUCUGGCUGUGGUAAGUCUACGACCCUUCGUAUGCUCGCCGGCCUGGAAGAGGUCAACAAGGGCCGCAUCCUCAUCGGUGGCAAGGAUGUCACCACGAUGCAGCCGAAGGACCGCGACAUCGCAAUGGUGUUCCAGAACUACGCUCUGUACCCGCACAUGACCGUUGCCGACA
#=GR NZ_AABM02000008.1/53570-53122 CODON     ...................................................................................................................................................................AUG..............................................................................................................................................................................................................................................................................................
#=GR NZ_AABM02000008.1/53570-53122 SS_TT     ....................................................................................................................................................................................................................................................................................................................................................................................................................................................................
NC_006361.1/5869781-5870228                  UCCGCCUACCCGCAGGCUACUCCCGCAAACACCGGGCGGCCGCUGAUCGCACCGAGCAAAUCGGCGGCCCGGGACCGCCGUGGUCUAGAGUCCUGCCGACA.....CCCUGUACU.CGGAUCGUCCGGCACGUUCCUGCCGGUGAAGGG....AAGUAUCUGCCGUGGCCACGGUUACCUUCGAGCGCGCCACCCGGCUCUACCCGGGGGCGAGCAAGCCCGCCGUCGAUCGCUUGGAACUGGAGAUCGCCGACGGCGAGUUCCUGGUCCUGGUCGGCCCGUCCGGAUGUGGCAAGUCCACCUCGCUGCGGAUGCUGGCCGGACUGGAGGAGGUGAGCGACGGGCGCAUCCUCAUCGGUGCGAAGGACGUGACCCACGCCGAACCCAAGGAUCGCGACAUCGCGAUGGUGUUCCAGAACUACGCCCUCUACCCGCACAUGACGGUGGCCGAG
#=GR NC_006361.1/5869781-5870228 CODON       ....................................................................................................................................................................AUG.............................................................................................................................................................................................................................................................................................
#=GR NC_006361.1/5869781-5870228 SS_TT       ....................................................................................................................................................................................................................................................................................................................................................................................................................................................................
NC_003155.3/4886989-4887436                  ACCGCUCCCGGAGUACUGACAGACCAGGUGAACGCCAGGUACCGUCCUGAGCCAGUUCACUCUUGUGGACUACACCACUACGAAUCCUCGUGGUGGACACCA.....CCUUUACU.CGGAUCGUCCGGCACGUUCCUGCCGGUGAAGG.....GGGCCCCUCACCAUGGCCACAGUCUCGUUCGACAAGGCGACCCGCAUCUACCCGGGUUCCGAGAAGCCCGCCGUCGAUGCCCUGGAGAUCGACAUCGAGGACGGCGAGUUCCUCGUCCUCGUCGGUCCCUCCGGUUGCGGCAAGUCCACCUCGCUCCGCAUGCUCGCGGGGCUCGAGGACGUGAACGCCGGCGCCAUCCGCAUCGGUGACCGCGACGUCACGCACCUGCCGCCGAAGGACCGGGACAUCGCCAUGGUGUUCCAGAACUACGCGCUCUACCCGCACAUGACCGUCGCCGA
#=GR NC_003155.3/4886989-4887436 CODON       .....................................................................................................................................................................AUG............................................................................................................................................................................................................................................................................................
#=GR NC_003155.3/4886989-4887436 SS_TT       ....................................................................................................................................................................................................................................................................................................................................................................................................................................................................
NC_008699.1/1122314-1122762                  CUGAGCCGCAAGCAGCUGCGCCGCCGGGACUAACGGCCCGGCGAUCUCCUGACUCAGGUACUCCCCACGGGUACGCGCCUCCCGGUACGGUGACCGUGCUCA....CC.UUUACGACGGAUCGUCCGGCACGUACCUGCCGGUGAA.GG....AGUUGUUCAAGCAUGGCCACAGUCAGGUUCGAAGAAGCACAACGGUGGUACCCCGGCACCGACAAACCGGCGGUUCCGGGCAUCUCGCUCGAGAUCGGUGACGGCGAGUUCGUCGUCCUGGUCGGUCCUUCCGGUUGCGGCAAGUCCACGACCCUGCGGAUGCUGGCGGGGCUCGAAGAGGUCAACAAGGGCCGGAUCUUCAUCGGCGACCGCGACAUCACCAACACGCCCCCCAAGGACCGGGACAUCGCGAUGGUGUUCCAGAACUACGCGCUCUACCCGCACAUGUCCGUCGCGGA
#=GR NC_008699.1/1122314-1122762 CODON       .....................................................................................................................................................................AUG............................................................................................................................................................................................................................................................................................
#=GR NC_008699.1/1122314-1122762 SS_TT       ....................................................................................................................................................................................................................................................................................................................................................................................................................................................................
JCVI_SCAF_1101668115049/551-999              UUCUUCGUCAUGACUAGGGCAACCUCUCUUUGCGUCGUUCUAUUCCCGCGCCUUAAGGCUAACUGCCAUACUUAACGAGGACAGCCAGCGCUGGCUGUCC.....UCUAUUCACUACGGAUCGUCCGGCACGUACCUGCCGGUGAA.GGA...GAUACACCCAUGGCAACUGUAACUUUCGACAAGGCCACGCGCCUUUACCCGGGCACCACAAAGCCCGCCGUCGAUGCAAUUGACCUCCACAUCGCAGACGGCGAAUUCCUCGUCCUCGUGGGCCCCUCGGGCUGUGGAAAGUCGACCACUCUGCGAAUGCUCGCCGGCCUCGAAGAGGUCAAUGGCGGCCGCAUCCUCAUCGGUGACCGCGACGUGACGAACGUCCCACCGAAAGACCGUGACAUCGCAAUGGUCUUCCAGAACUACGCUCUGUACCCGCACAUGUCCGUUGCCGAGAA
#=GR JCVI_SCAF_1101668115049/551-999 CODON   ........GUA...............................................................................AUG.......................................................................................................................................................................................................................................................................................................................................................................
#=GR JCVI_SCAF_1101668115049/551-999 SS_TT   ............................................................................<<<<<<<<<<......>>>>>>>>>>..............................................................................................................................................................................................................................................................................................................................................................
NC_009480.1/2799518-2799966                  GCCGCCGAUCCGCAUCGUGCCGGGCUUCCCGACCACAGACCCGCGUGCAAUACUCAUCGGGUGGUCGUCGUCGCCCACAGCGAUGAGCCAUGAGCAUCACA.....UCCAUCACCACGGAUCGUCGGGCACGUACCUGCCCGUGAAGGA....GAACACCGAAAUGGCAUCUGUAACUUUCGACAAGGCCACGCGCCUGUACCCGGGCUCGACGCGCCCCGCGGUCGACCAGAUCGACCUGGAGGUCGCCGACGGCGAGUUCCUCGUCCUCGUCGGCCCGUCCGGCUGCGGCAAGUCGACCACCCUCCGCAUGCUCGCGGGCCUCGAGGAGGUCAACGACGGCAACAUCUUCAUCGGCGACCGCAACGUCACGGACGUCCCGCCGAAGGACCGCGACAUCGCGAUGGUGUUCCAGAACUACGCGCUGUACCCGCACAUGACGGUCGCCGAGA
#=GR NC_009480.1/2799518-2799966 CODON       ...................................................................................................................................................................AUG..............................................................................................................................................................................................................................................................................................
#=GR NC_009480.1/2799518-2799966 SS_TT       ....................................................................................................................................................................................................................................................................................................................................................................................................................................................................
JCVI_SCAF_1096626856533/285-734              UACCCUGGCCUGGCACGAGGCUUUACUGGGAAAAACUGGUGCCGGCUCGGGCGGUGCUGGCAUACUAGUUACAACACCGAGCCAACGUGGGCGGGGUGGGU....UCCAUUCACAAAGGAUCGUCCGGCACGUACCUGCCGGUGAA.GGA...GAAAAUCAUGGCGUCAGUGACGUUUGACAAGGCAAGUCGUAUCUAUCCCGGAACAACCACCCCCGCGGUGGACGCUCUCGACCUCAGGGUCGAAGAUGGCGAGUUCCUUGUUCUCGUUGGCCCUUCUGGCUGCGGAAAGUCCACGUCGUUGCGCAUGCUCGCAGGACUCGAAGAAAUCGAUGAUGGUCGCAUCCUCAUCGGUGACAGGGAUGUCACCGAUGUCGCGCCGAAAGACCGUGACAUCGCGAUGGUCUUCCAAAACUACGCCCUUUACCCCCACAUGACCGUGGCAGAAAACA
#=GR JCVI_SCAF_1096626856533/285-734 CODON   ......................................................................................AUG...........................................................................................................................................................................................................................................................................................................................................................................
#=GR JCVI_SCAF_1096626856533/285-734 SS_TT   ...................................<<<<<<<<<<<.........>>>>>>>>>>>>>................................................................................................................................................................................................................................................................................................................................................................................................
NZ_AAOB01000005.1/161932-162381              GCCCAACUGCUUUCUGAGAUCGGCGGUUUGGCGGGCUGAACCACUCGGUCACGUGACCCCUAAAAGAGUGCAAUAAUGACCCAACGCGAUUUCGAUCGCUG....UCCAUUCACUAAGGAUCGUCCGGCACGUACCUGCCGGUGAA.GGA...GAAAAAUACAACAAUGGCGUCUGUAACUUUUGACAACGCAACCCGCCUCUACCCCGGAUCAACGAUCCCGGCUGUAGACAAGCUCAAUCUUCACGUAGAAGAUGGCGAAUUCCUCGUACUUGUCGGCCCAUCGGGUUGCGGUAAGUCCACCAGCCUCCGCAUGCUCGCCGGCCUCGAAGAGGUCAAUGGCGGCAGCAUCCUCAUCGGAGACCGUGACGUUACUGACGUUCCUCCGAAGGACCGCGACAUCGCAAUGGUCUUCCAGAACUACGCUCUCUACCCGCACAUGACGGUUGCCG
#=GR NZ_AAOB01000005.1/161932-162381 CODON   ......................................................................................................................................................................AUG...........................................................................................................................................................................................................................................................................................
#=GR NZ_AAOB01000005.1/161932-162381 SS_TT   ....................................................................................................................................................................................................................................................................................................................................................................................................................................................................
NC_008711.1/988597-988148                    AAAGUCUGACAUACUCUUGGAUGUGAUGUGACGCACAGUACCGUGCGACGUCACACGAUCCUCCCCGGCCAUUGGCCGGGGAGUUCAACUGAAGAAAAUGAA....CCAUUCACAACGGAUCGUCCGGCACGUACCUGCCGGUGAA.GG....GAUUGAUAACUGUGGCUACAGUUACUUUUGAUAACGCUACGCGUCUGUACCCGGGCACAGAUAAGCCCGCCGUCGAUAAGCUCAACAUCGACAUCGCCGAUGGCGAAUUCCUGGUCCUCGUUGGACCCUCCGGUUGCGGUAAGUCCACCUCGCUGCGCAUGCUCGCAGGCCUUGAGGACGUCAACGCCGGCCGCAUCCUAAUCGGCGACCGCGACGUCACGGACGUUCCGCCGAAGGACCGCGACAUUGCAAUGGUCUUCCAGAACUACGCCCUUUACCCGCACAUGACCGUUGCGGAC
#=GR NC_008711.1/988597-988148 CODON         ....................................................................................................................................................................AUG.............................................................................................................................................................................................................................................................................................
#=GR NC_008711.1/988597-988148 SS_TT         ............................................................<<<<<<<.........>>>>>>>.................................................................................................................................................................................................................................................................................................................................................................................
NC_008541.1/812508-812059                    UGUGAUGUGGCGCACAGACACCGUGCGGCGUCACGCGAUACUCCUCGGCUUCGGCCGGGGAGUACACGGCUGGAAAACCGUGGACAACUGAAUAAACAUGAA....CCAUUCACAACGGAUCGUCCGGCACGUACCUGCCGGUGAA.GG....GAUUGAUAACUGUGGCAACAGUUACUUUUGAUAACGCAACACGUCUGUACCCGGGCACUGAUAAGCCCGCCGUCGAUAAGCUCAACAUCGACAUCGCCGAUGGCGAAUUCCUGGUCCUCGUUGGACCCUCCGGCUGCGGCAAGUCCACCUCCCUGCGUAUGCUCGCGGGCCUUGAGGAUGUCAACGCAGGCCGCAUCCUCAUUGGUGACCGCGACGUCACCGAUGUUCCGCCGAAGGACCGCGACAUUGCGAUGGUCUUCCAGAACUACGCCCUGUACCCGCACAUGACUGUUGCGGAC
#=GR NC_008541.1/812508-812059 CODON         ...........................................................................................................................................................AUG......................................................................................................................................................................................................................................................................................................
#=GR NC_008541.1/812508-812059 SS_TT         ....................................................................................................................................................................................................................................................................................................................................................................................................................................................................
JCVI_SCAF_1101668162609/775-1224             CAGAGCAUUCCCUAGUUGAGUGCUUGGCACCCCUGCCACCAGAAGCCGAUACCUGCCAUACUGGGGCAUAAGUUUCGGUCCAAUGACGGGUCGAAAUCGUU....UCCAUUCACUACGGAUCGUCCGGCACGUACCUGCCGGUGAA.GGA...GAAAACAAUGGCGUCUGUGACGUUUGAUAAAGCAAGUCGCAUCUACCCGGGAACCACUGUCCCAGCUGUCGAUGCUCUCGAUCUCACCAUCGAUGAUGGUGAGUUCCUCGUUCUCGUGGGCCCUUCGGGUUGCGGGAAGUCCACCUCGCUUCGCAUGCUCGCGGGCUUGGAGGAAAUUGAUGAUGGACGAAUCCUGAUCGGUGACCGUGACGUCACCGAUGUGGCACCCAAGGACCGGGACAUCGCCAUGGUGUUCCAGAACUACGCUCUAUACCCCCACAUGACGGUGGCAGAGAACA
#=GR JCVI_SCAF_1101668162609/775-1224 CODON  ...............................................................................................AUG..................................................................................................................................................................................................................................................................................................................................................................
#=GR JCVI_SCAF_1101668162609/775-1224 SS_TT  ...........................................................................................................................................................................................................................................<<<<<<<.......>>>>>>>....................................................................................................................................................................................................
JCVI_SCAF_1096627015612/78-527               CCUUUGGUUUGGUCACGAAAUAGCGACAAUGGGCAGAACUCUAGUCUAAAAGACAAGCGAGCAAUGACAUAAUGAAGUAACCCUUCACCGCCGGUGUAGGG....CUCUAUCACUACGGAUCGUCCGGCACGUACCUGCCGGUGA.GGAG...AAAAAAUCAUGGCAUCAGUGUCAUUCAGAAAGGCAACUCGCCUUCACCCGGGCGGAACCCGUCCGGCCGUUGACCAGAUGGAACUAGAAAUCGCCGAUGGCGAAUUCUUGGUUCUAGUCGGUCCUUCGGGUUGUGGAAAGUCGACCACCCUGCGCAUGCUGGCUGGUCUUGAAGAAGUUAACGAAGGCGACAUCUUUAUCGGUGACCGCAACGUUACCGACGUUCCACCAAAAGACCGCGACAUCGCAAUGGUCUUCCAGAACUACGCUCUCUACCCACACAUGACCGUGGCUGAGAAC
#=GR JCVI_SCAF_1096627015612/78-527 CODON    .................................................................................................................................................................AUG................................................................................................................................................................................................................................................................................................
#=GR JCVI_SCAF_1096627015612/78-527 SS_TT    ....................................................................................................................................................................................................................................................................................................................................................................................................................................................................
NC_006087.1/1880401-1880849                  CCCCGGCCCCCGGCCCGGCUCCGGUCUGGUCGAAGCACGCUUCGGAAUGCCCUACUAUGGGGCGUGGCGACGGCGCCCGAUUUGGACGAAACGCCACAUCA.....UCCAUCACUACGGAUCGUCCGGCACGUACCUGCCGGUGAAGGA....GAACACGAGAACUAUGGCGACUGUCACCUAUGACAAAGCGACCCGGCUCUACCCCGGCUCGAACCGCCCCGCGGUCGACGCCCUCGACCUCGACAUCGCGGACGGCGAGUUCCUCGUCCUGGUCGGCCCCUCCGGUUGCGGCAAGUCCACCUCCCUGCGCAUGCUCGCCGGCCUCGAAGAGGUCAACGACGGCAACAUCUUCAUCGGCGAGCGCAACGUCACCGAUGUUCCGCCGAAGGACCGCGACAUCGCGAUGGUCUUCCAGAACUACGCGCUGUACCCGCACAUGACCGUGGCCG
#=GR NC_006087.1/1880401-1880849 CODON       ......................................................................................................................................................................AUG...........................................................................................................................................................................................................................................................................................
#=GR NC_006087.1/1880401-1880849 SS_TT       ....................................................................................................................................................................................................................................................................................................................................................................................................................................................................
JCVI_SCAF_1096626908686/580-1028             GCUUUGGACUUGACAAGGUGGGUUCCUUUUCAUCUCAGUUAGAUAAACCGACCCCCAUUCUAGGUUGAAGAUGCGAUACUUAUGAAGCCUCAGAAGAGGC....AC.UCGUCACAACGGAUCGUCCGGCACGUACCUGCCGGUGAAGGAGU..AGAAAUGGCAACAGUAUCUUUUAGAGGUGCAACCCGUCUUUAUCCGGGGGGCACCAAGCCAGCGGUAGACAAGCUGGACCUCGAGGUAGCCGACGGUGAGUUCCUCGUUCUCGUAGGACCCUCCGGUUGCGGAAAGUCAACCUCACUCAGAAUGCUCGCCGGCCUCGAAGAGGUCAACGAAGGUGGCAUUUACAUCGGCGACAGAGAAGUCACCGACGUGCCGCCAAAGGACAGGGACAUCGCGAUGGUGUUCCAGAACUACGCUCUCUACCCACACAUGACCGUGGCCGAGAACAUGG
#=GR JCVI_SCAF_1096626908686/580-1028 CODON  .............GUA...........................................................AUG......................................................................................................................................................................................................................................................................................................................................................................................
#=GR JCVI_SCAF_1096626908686/580-1028 SS_TT  ....................................................................................................................................................................................................................................................................................................................................................................................................................................................................
JCVI_SCAF_1096626902982/774-1222             GCUUUGGACUUGACAAGGUGGGUUCCUUUUCAUCUCAGUUAGAUAAACCGACCCCCAUUCUAGGUUGAAGAUGCGAUACUUAUGAAGCCUCAGAAGAGGC....AC.UCGUCACAACGGAUCGUCCGGCACGUACCUGCCGGUGAAGGAGU..AGAAAUGGCAACAGUAUCUUUUAGAGGUGCAACCCGUCUUUAUCCAGGGGGCACCAAGCCAGCGGUGGACAAGCUGGACCUCGAGGUAGCCGACGGUGAGUUCCUAGUUCUUGUAGGACCCUCCGGUUGCGGUAAGUCAACCUCACUCAGAAUGCUCGCCGGCCUCGAAGAGGUCAACGAAGGUGGCAUUUACAUCGGCGACAGAGAAGUCACCGACGUGCCGCCAAAGGACAGGGACAUCGCGAUGGUGUUCCAGAACUACGCUCUCUACCCACACAUGACCGUGGCAGAGAACAUGG
#=GR JCVI_SCAF_1096626902982/774-1222 CODON  .............GUA...........................................................AUG......................................................................................................................................................................................................................................................................................................................................................................................
#=GR JCVI_SCAF_1096626902982/774-1222 SS_TT  ....................................................................................................................................................................................................................................................................................................................................................................................................................................................................
JCVI_SCAF_1101668063560/1-384                .................................................................UUGAGAUGCGAUACUUAUGAAGCCUCAAACGAGGC....ACUC.AUCACGAAGGAUCGUCCGGCACGUACCUGCCGGUGAAGGAGU..AGAAAUGGCAACAGUAUCUUUUAGAGGUGCAACCCGUCUUUAUCCAGGGGGCACCAAGCCAGCGGUGGACAAGCUGGACCUCGAGGUAAAAGACGGAGAGUUCCUAGUUCUCGUAGGACCUUCCGGUUGCGGUAAGUCAACCUCACUCAGAAUGCUCGCCGGCCUCGAAGAGGUCAACGAGGGUGGCAUUUACAUCGGCGACAGAGAAGUCACCGACGUGCCUCCAAAGGACAGGGACAUCGCGAUGGUGUUCCAGAACUACGCUCUCUACCCACACAUGACCGUGGCCGAGAACAUGG
#=GR JCVI_SCAF_1101668063560/1-384 CODON     ....................................................................................................................................................................................................................................................................................................................................................................................................................................................................
#=GR JCVI_SCAF_1101668063560/1-384 SS_TT     ....................................................................................................................................................................................................................................................................................................................................................................................................................................................................
JCVI_SCAF_1096627299376/2496-2048            GCUUGGGACUUGACAAGGUGGAUUCCUUUUCAUCUCAGUUAGAUAAACCGACCCCCAUUCUAGGUUGAAGAUGCGAUACUUAUGAAGCCUCAAACGAGGC....ACUC.AUCACGAAGGAUCGUCCGGCACGUACCUGCCGGUGAAGGAGU..AGAAAUGGCAUCAGUAACUUUCAAAGCCGCAACUCGCCUGUAUCCAGGCGGCACCAAGCCAGCGGUGGACAAGCUGGACCUCGAGGUAAAAGACGGAGAGUUCCUAGUUCUUGUAGGACCCUCCGGUUGCGGUAAGUCAACCUCACUCAGAAUGCUCGCCGGCCUCGAAGAGGUCAACGAGGGUGGAAUCUACAUCGGCGACAGAGAAGUCACCGACGUGCCGCCAAAGGACAGGGACAUCGCGAUGGUGUUCCAGAACUACGCUCUCUACCCACACAUGACCGUGGCCGAGAACAUGG
#=GR JCVI_SCAF_1096627299376/2496-2048 CODON ...........................................................................AUG......................................................................................................................................................................................................................................................................................................................................................................................
#=GR JCVI_SCAF_1096627299376/2496-2048 SS_TT ....................................................................................................................................................................................................................................................................................................................................................................................................................................................................
JCVI_SCAF_1101667060800/309-757              CUGUGCUUUCGUCACGCCUUGAGCCACCUCUAGGCACAAAGCGGCACAAGAUGGCAUACUGUCCAGUGCUCGCUUACUUCAUAGUAGAAGCAAGCGCGGCA.....UCCAUCACAACGGAUCGUCCGGCACGUACCUGCCGGUGAAGGA....GAAAAUAAUGGCGUCAGUGACGUUUGAUAAAGCAAGUCGUAUCUAUCCCGGGACCACACUUCCCGCAGUAGAUGCUCUCGAUCUCACCAUCGACGAUGGAGAGUUCCUCGUAUUGGUUGGCCCCUCUGGCUGUGGAAAGUCCACCUCGCUUCGCAUGUUGGCGGGCUUGGAAGACAUCAACAGCGGUCGCAUUCUCAUUGGGGAUCGCGACGUGACCGAUGUGGCACCGAAAGACCGUGACAUCGCCAUGGUCUUCCAGAACUACGCUCUCUACCCCCACAUGACCGUGGCAGAGAACA
#=GR JCVI_SCAF_1101667060800/309-757 CODON   .......................................................AUG..........................................................................................................................................................................................................................................................................................................................................................................................................
#=GR JCVI_SCAF_1101667060800/309-757 SS_TT   ....................................................................................................................................................................................................................................................................................................................................................................................................................................................................
JCVI_SCAF_1101668160299/914-466              AUUCGAGGUCAUUUUUUCGUAAUGUUUGGUCUCAGCUUUAUUACAAAGCCCUUCCAUUCUAAUGACAGGUGCAAUACUUAGAAAGUUCGCUAAAGCGAUCA....C.CUAUCACAACGGAUCGUCCGGCACGUACCUGCCGGUGAAGGAG...AAACAAAUGGCAUCAGUAUCAUUCCGCGACGCAACCCGACUGUAUCCAGGCGGCACCAAGCCUGCAGUCGACAAGCUAAACCUAGAGGUCAAGGACGGCGAGUUCUUGGUUUUGGUUGGCCCUUCCGGUUGCGGUAAGUCAACUUCCCUCCGCAUGCUUGCUGGCCUUGAAGAGGUCAACGAGGGUGGAAUCUACAUUGGAGACCGCGACGUCACCGAUGUUCCACCAAAGGACCGCGACAUCGCGAUGGUUUUCCAGAACUACGCCCUAUACCCACACAUGACUGUGGCUGAGAACAU
#=GR JCVI_SCAF_1101668160299/914-466 CODON   .........................AUG........................................................................................................................................................................................................................................................................................................................................................................................................................................
#=GR JCVI_SCAF_1101668160299/914-466 SS_TT   ....................................................................................................................................................................................................................................................................................................................................................................................................................................................................
JCVI_SCAF_1096627941248/889-443              UUUUCGUUCAUGUAGGGAAUUAUCUUUCUUGUUUCUGAGAAAACUCUAUUAGUUUACGUGGCUUGUGAGAUACUUUCUAAAUCCAAUAACGAUGUUGGAUG......CUUUCACAACGGAUCGUCCGGCACGUACCUGCCGGUGAAGG.....AGAUAANNNNNNNNNNNNNNNNNNNNNNNNNNNNNNNNNNNNNNNNNNNNNNNNNNNGGUUCUGGUUGGACCAUCAGGUUGCGGUAAAUCCACAAGCCUCAGAAUGCUAGCUGGGUUGGAAGAAGUAAACGACGGUGCGAUUUAUAUCGGCGACAGGGACGUCACCGAUGUCGCACCCAAAGAUCGCGAUAUCGCGAUGGUUUUCCAAAACUAUGCCCUCUACCCCCACAUGACCGUGGCCGAAAACAUGGGAUUUGCGCUGAAAAUCGCAGGGGUCCCCAAAGAAGAACGUGCCGAGA
#=GR JCVI_SCAF_1096627941248/889-443 CODON   ....................GUA...............................................................................................................................................................................................AUG...........................................................................................................................................................................................................................................
#=GR JCVI_SCAF_1096627941248/889-443 SS_TT   .....................................................................................................................................................................................................................................................................<<<<<<<<<<<<<<<...........>>>>>>>>>>>>>>.......................................................................................................................................................
JCVI_SCAF_1101668626336/1065-619             UUUUCGUUCAUGUAGGGAAUUAUCUUUCUUGUUUCUGAGAAAACUCUAUUAGUUUACGUGGCUUGUGAGAUACUUUCUAAAUCCAAUAACGAUGUUGGAUG......CUUUCACAACGGAUCGUCCGGCACGUACCUGCCGGUGAAGG.....AGAUAAAAAUGGCUUCGGUCAAAUUCGAUAAGGCCACUAGGCUCUACCCAGGUGGCACCAAACCCGCAGUAGAUCAACUCGAACUGGAUAUCCAAGAUGGAGAGUUCCUGGUUCUGGUUGGACCAUCAGGUUGCGGUAAAUCCACAAGCCUCAGAAUGCUAGCUGGGUUGGAAGAAGUAAACGACGGUGCGAUUUAUAUCGGCGACAGGGACGUCACCGAUGUCGCACCCAAAGAUCGCGAUAUCGCGAUGGUUUUCCAAAACUAUGCCCUCUACCCCCACAUGACCGUGGCCGAAAAC
#=GR JCVI_SCAF_1101668626336/1065-619 CODON  ..................AUGUA.............................................................................................................................................................................................................................................................................................................................................................................................................................................
#=GR JCVI_SCAF_1101668626336/1065-619 SS_TT  ............................................................................................................................................................................................................................................................................................................................................................................<<<<<<<<<<<<<<<...........>>>>>>>>>>>>>>................................................
JCVI_SCAF_1101668634135/447-1                UUUUCGUUCAUGUAGGGAAUUAUCUUUCUUGUUUCUGAGAAAACUCUAUUAGUUUACGUGGCUUGUGAGAUACUUUCUAAAUCCAAUAACGAUGUUGGAUG......CUUUCACAACGGAUCGUCCGGCACGUACCUGCCGGUGAAGG.....AGAUAAAAAUGGCUUCGGUCAAAUUCGAUAAGGCCACUAGGCUCUACCCAGGUGGCACCAAACCCGCAGUAGAUCAACUCGAACUGGAUAUCCAAGAUGGAGAGUUCCUGGUUCUGGUUGGACCAUCAGGUUGCGGUAAAUCCACAAGCCUCAGAAUGCUAGCUGGGUUGGAAGAAGUAAACGACGGUGCGAUUUAUAUCGGCGACAGGGACGUCACCGAUGUCGCACCCAAAGAUCGCGAUAUCGCGAUGGUUUUCCAAAACUAUGCCCUUACUACCCCCACAUGACCGUGGCCGAAA
#=GR JCVI_SCAF_1101668634135/447-1 CODON     ....................................................................................................................................................................................................................................................................................................................................................................................................................................................................
#=GR JCVI_SCAF_1101668634135/447-1 SS_TT     ............................................................................................................................................................................................................................................................................................................................................................................<<<<<<<<<<<<<<<...........>>>>>>>>>>>>>>................................................
JCVI_SCAF_1096627136573/3627-4073            UUUUCGUUCAUGUAGGGAAUUAUCUUUCUUGUUUCUGAGAAAACUCUAUUAGUUUACGUGGCUUGUGAGAUACUUUCUAAAUCCAAUAACGAUGUUGGAUG......CUUUCACAACGGAUCGUCCGGCACGUACCUGCCGGUGAAGG.....AGAUAAAAAUGGCUUCGGUCAAAUUCGAUAAGGCCACCAGGCUCUACCCAGGUGGCACCAAACCCGCAGUAGAUCAACUCGAACUAGAUAUCCAAGAUGGAGAGUUCCUAGUUUUAGUUGGACCAUCAGGUUGCGGUAAAUCUACAAGCCUCAGAAUGCUAGCUGGAUUGGAAGAAGUAAAUGACGGUGCGAUUUAUAUCGGCGACAGAGACGUCACCGAUGUUGCACCAAAAGAUCGCGACAUAGCGAUGGUUUUCCAAAACUAUGCUCUUUACCCACACAUGACCGUGGCCGAGAAC
#=GR JCVI_SCAF_1096627136573/3627-4073 CODON ..................AUGUA.............................................................................................................................................................................................................................................................................................................................................................................................................................................
#=GR JCVI_SCAF_1096627136573/3627-4073 SS_TT ....................................................................................................................................................................................................................................................................................................................................................................................................................................................................
JCVI_SCAF_1101668634120/1173-727             UUUUCGUUCAUGUAGGGAAUUAUCUUUCUUGUUUCUGAGAAAACCCUAUUAGUUUACGUGGCUUGUGAGAUACUUUCUAAAUCCAAUAACGAUGUUGGAUG......CUUUCACAACGGAUCGUCCGGCACGUACCUGCCGGUGAAGG.....AGAUAAAAAAUGGCUUCGGUCAAAUUCGAUAAGGCCACUAGGCUCUACCCAGGUGGCACCAAACCCGCAGUAGAUCAACUCGAACUAGAUAUCCAAGAUGGAGAGUUCCUGGUUUUGGUUGGACCUUCAGGCUGCGGUAAAUCCACAAGCCUCAGAAUGCUAGCUGGGUUGGAAGAAGUAAACGACGGUGCGAUUUAUAUCGGCGACAGGGACGUCACCGAUGUUGCACCCAAAGAUCGUGACAUAGCGAUGGUGUUCCAAAACUAUGCUCUCUACCCACACAUGACCGUGGCCGAGAA
#=GR JCVI_SCAF_1101668634120/1173-727 CODON  ....................GUA...........................................................................................................................................AUG...............................................................................................................................................................................................................................................................................................
#=GR JCVI_SCAF_1101668634120/1173-727 SS_TT  ....................................................................................................................................................................................................................................................................................................................................................................................................................................................................
JCVI_SCAF_1096627352346/2290-1844            UUUUCGUUCAUGUAGGGAAUUAUCUUUCUUGUUUCUGAGAAAACUCUAUUAGUUUACGUGGCUUGUGAGAUACUUUCUAAAUCCAAUAACGAUGUUGGAUG......CUUUCACAACGGAUCGUCCGGCACGUACCUGCCGGUGAAGG.....AGAUAAAAAUGGCUUCGGUCAAAUUCGAUAAGGCCACCAGGCUCUACCCAGGUGGCACCAAACCCGCAGUAGAUCAACUCGAACUGGAUAUCCAAGAUGGAGAGUUCCUGGUUCUGGUUGGACCUUCAGGCUGCGGUAAAUCUACAAGCCUCAGAAUGCUAGCUGGGUUGGAAGAAGUAAACGACGGUGCGAUUUAUAUCGGCGACAGGGACGUCACCGAUGUUGCACCCAAAGAUCGUGAUAUCGCGAUGGUUUUCCAAAACUAUGCUCUCUACCCACACAUGACCGUGGCCGAGAAC
#=GR JCVI_SCAF_1096627352346/2290-1844 CODON ..................AUGUA.............................................................................................................................................................................................................................................................................................................................................................................................................................................
#=GR JCVI_SCAF_1096627352346/2290-1844 SS_TT ....................................................................................................................................................................................................................................................................................................................................................................................................................................................................
JCVI_SCAF_1101668613380/689-1135             UUUUCGUUCAUGUAGGGAAUUAUCUUUCUUGUUUCUGAGAAAACUCUAUUAGUUUACGUGGCUUGUGAGAUACUUUCUAAAUCCAAUAACGAUGUUGGAUG......CUUUCACAACGGAUCGUCCGGCACGUACCUGCCGGUGAAGG.....AGAUAAAAAUGGCUUCGGUCAAAUUCGAUAAGGCCACUAGGCUCUACCCAGGUGGCACCAAACCCGCAGUAGAUCAACUCGAACUGGAUAUCCAAGAUGGAGAGUUCCUGGUUCUGGUUGGACCUUCAGGCUGCGGUAAAUCUACAAGCCUCAGAAUGCUAGCUGGGUUGGAAGAAGUAAACGACGGUGCGAUUUAUAUCGGCGACAGGGACGUCACCGAUGUUGCACCCAAAGAUCGUGAUAUCGCGAUGGUGUUCCAAAACUAUGCUCUCUACCCACACAUGACCGUGGCCGAGAAC
#=GR JCVI_SCAF_1101668613380/689-1135 CODON  ..................AUGUA.............................................................................................................................................................................................................................................................................................................................................................................................................................................
#=GR JCVI_SCAF_1101668613380/689-1135 SS_TT  ....................................................................................................................................................................................................................................................................................................................................................................................................................................................................
JCVI_SCAF_1101667308769/1-345                ............................................................................................................UUUCACAACGGAUCGUCCGGCACGUACCUGCCGGUGAAGG.....AGAUAAAAAUGGCUUCGGUCAAAUUCGAUAAGGCCACUAGGCUCUACCCAGGUGGCACCAAACCCGCAGUAGAUCAACUCGAACUGGAUAUCCAAGAUGGAGAGUUCCUGGUUCUGGUUGGACCAUCAGGUUGCGGUAAAUCCACAAGCCUCAGAAUGCUAGCUGGGUUGGAAGAAGUAAACGACGGUGCGAUUUAUAUCGGCGACAGGGACGUCACCGAUGUCGCACCCAAAGAUCGCGAUAUCGCGAUGGUUUUCCAAAACUAUGCCCUCUACCCCCACAUGACCGUGGCCGAAAAC
#=GR JCVI_SCAF_1101667308769/1-345 CODON     ....................................................................................................................................................................................................................................................................................................................................................................................................................................................................
#=GR JCVI_SCAF_1101667308769/1-345 SS_TT     ............................................................................................................................................................................................................................................................................................................................................................................<<<<<<<<<<<<<<<...........>>>>>>>>>>>>>>................................................
JCVI_SCAF_1101668600310/1327-1476            UUUUCGUUCAUGUAGGGAAUUAUCUUUCUUGUUUCUGAGAAAACUCUAUUAGUUUACGUGGCUUGUGAGAUACUUUCUAAAUCCAAUAACGAUGUUGGAUG......CUUUCACAACGGAUCGUCCGGCACGUACCUGCCGGUGAAGG.....AGAUAAAA...................................................................................................................................................................................................................................................................................................
#=GR JCVI_SCAF_1101668600310/1327-1476 CODON ....................................................................................................................................................................................................................................................................................................................................................................................................................................................................
#=GR JCVI_SCAF_1101668600310/1327-1476 SS_TT ....................................................................................................................................................................................................................................................................................................................................................................................................................................................................
JCVI_SCAF_1096627134351/1863-2146            UUUUCGUUCAUGUAGGGAAUUAUCUUUCUUGUUUCUGAGAAAACUCUAUUAGUUUACGUGGCUUGUGAGAUACUUUCUAAAUCCAACAACGAUGUUGGAUG......CUUUCACAACGGAUCGUCCGGCACGUACCUGCCGGUGAAGG.....AGAUAAAAAUGGCUUCGGUCAAAUUCGAUAAGGCCACCAGGCUCUACCCAGGUGGCACCAAACCCGCAGUAGAUCAACUCGAACUGGAUAUCCAAGAUGGAGAGUUCCUGGUUCUGGUUGGACCAUCAGGUUGCGGUAAAUC.............................................................................................................................................................
#=GR JCVI_SCAF_1096627134351/1863-2146 CODON ....................................................................................................................................................................................................................................................................................................................................................................................................................................................................
#=GR JCVI_SCAF_1096627134351/1863-2146 SS_TT ....................................................................................................................................................................................................................................................................................................................................................................................................................................................................
JCVI_SCAF_1096627136532/2296-1850            UUUUCGUUCAUGUAGGGAAUUAUCUUUCUUGUUUCUGAGAAAACUCUAUUAGUUUACGUGGCUUGUGAGAUACUUUCUAAAUCCAAUAACGAUGUUGGAUG......CUUUCACAACGGAUCGUCCGGCACGUACCUGCCGGUGAAGG.....AGAUAAAAAUGGCUUCGGUCAAAUUCGAUAAGGCCACUAGGCUCUACCCAGGUGGCACCAAACCCGCAGUAGAUCAACUCGAACUAGAUAUCCAAGAUGGAGAGUUCCUGGUUUUGGUUGGACCUUCAGGCUGCGGUAAAUCUACAAGCCUCAGAAUGCUAGCUGGGUUGGAAGAAGUAAACGACGGUGCGAUUUAUAUCGGCGACAGGGACGUCACCGAUGUUGCACCUAAAGAUCGUGACAUAGCGAUGGUGUUCCAAAACUAUGCUCUCUACCCCCACAUGACCGUGGCCGAGAAC
#=GR JCVI_SCAF_1096627136532/2296-1850 CODON ..................AUGUA.............................................................................................................................................................................................................................................................................................................................................................................................................................................
#=GR JCVI_SCAF_1096627136532/2296-1850 SS_TT ....................................................................................................................................................................................................................................................................................................................................................................................................................................................................
JCVI_SCAF_1096627931309/929-483              CGUUCAUGUAGGGAAUUAUCUUUCUUGUUUCNNNNNNNNNNNNNNNNNNNNNNNNNNNNNNNNNNNNNNNNNNNNNNNNNNNCCAAUAACGAUGUUGGAUG......CUUUCACAACGGAUCGUCCGGCACGUACCUGCCGGUGAAGG.....AGAUAAAAAUGGCUUCGGUCAAAUUCGAUAAGGCCACCAGGCUCUACCCAGGUGGCACCAAACCCGCAGUAGAUCAACUCGAACUGGAUAUCCAAGAUGGAGAGUUCCUGGUUCUGGUUGGACCAUCAGGUUGCGGUAAAUCCACAAGCCUCAGAAUGCUAGCUGGGUUGGAAGAAGUAAACGACGGUGCGAUUUAUAUCGGCGACAGGGACGUCACCGAUGUCGCACCCAAAGAUCGCGAUAUCGCGAUGGUUUUCCAAAACUAUGCCCUCUACCCCCACAUGACCGUGGCCGAAAAC
#=GR JCVI_SCAF_1096627931309/929-483 CODON   ................GUA....................................................................................................................AUG..........................................................................................................................................................................................................................................................................................................................
#=GR JCVI_SCAF_1096627931309/929-483 SS_TT   .........................................................................................................................................................................................................................................................................................................................<<<<<<<<<<<<<<<...........>>>>>>>>>>>>>>...................................................................................................
JCVI_SCAF_1101668643763/644-198              UUUUCGUUCAUGUAGGGAAUUAUCUUUCUUGUUUCUGAGAAAACUCUAAUAGUUUACGUGGCUUGUGAGAUACUUUCUAAAUCCAAUAACGAUGUUGGAUG......CUUUCACAACGGAUCGUCCGGCACGUACCUGCCGGUGAAGG.....AGAUAAAAAUGGCUUCGGUCAAAUUCGAUAAGGCCACCAGGCUCUACCCAGGUGGCACCAAACCCGCAGUAGAUCAACUCGAACUGGAUAUCCAAGAUGGAGAGUUCCUGGUUCUGGUUGGACCAUCAGGUUGCGGUAAAUCCACAAGCCUCAGAAUGCUAGCUGGGUUGGAAGAAGUAAACGACGGUGCGAUUUAUAUCGGCGACAGGGACGUCACCGAUGUUGCACCCAAAGAUCGUGACAUAGCGAUGGUGUUCCAAAACUAUGCUCUCUACCCCCACAUGACCGUGGCCGAGAAC
#=GR JCVI_SCAF_1101668643763/644-198 CODON   ..................AUG..........................GUA..................................................................................................................................................................................................................................................................................................................................................................................................................
#=GR JCVI_SCAF_1101668643763/644-198 SS_TT   ....................................................................................................................................................................................................................................................................................................................................................................................................................................................................
JCVI_SCAF_1101668624842/1-362                .......................................................................................UAACGAUGUUGGAUG.....CUUUCACCACGGAUCGUCCGGCACGUACCUGCCGGUGAAGG.....AGAUAAAAAUGGCUUCGGUCAAAUUCGAUAAGGCCACUAGGCUCUACCCAGGUGGCACCAAACCCGCAGUAGAUCAACUCGAACUAGAUAUCCAAGAUGGAGAGUUCCUGGUUUUGGUUGGACCUUCAGGCUGCGGUAAAUCUACAAGCCUCAGAAUGCUAGCUGGGUUGGAAGAAGUAAACGACGGUGCGAUUUAUAUCGGCGACAGGGACGUCACCGAUGUUGCACCUAAAGAUCGUGACAUAGCGAUGGUGUUCCAAAACUAUGCUCUCUACCCCCACAUGACCGUGGCCGAGAAC
#=GR JCVI_SCAF_1101668624842/1-362 CODON     ....................................................................................................................................................................................................................................................................................................................................................................................................................................................................
#=GR JCVI_SCAF_1101668624842/1-362 SS_TT     ....................................................................................................................................................................................................................................................................................................................................................................................................................................................................
JCVI_SCAF_1101668629913/918-1365             GUACCGCCGGAGUCUGAAUAUGUGCGACCGGCCUUUCGCAAGGCCCCCUCUCGUGGAAUACUGGGGUCAAGUGAUGGCGCUUGGUGACAAGGGCCGUCG......UCUCUUCACAACGGAUCGUCCGGCACGUACCUGCCGGUG.GGAGA...GGAAAAAAAUGGCUACAGUCACGUUUGACAAAGCGUCGAGGGUCUACCCGGGAACAGAAACCCCGGCAGUCGAUGAACUCGACCUCCACAUCGAAGACGGUGAGUUCCUCGUCCUCGUGGGUCCCUCCGGUUGCGGUAAGUCCACAUCUCUGAGAAUGCUCGCGGGUCUCGAGGAAGUGAAUUCCGGCCGGAUUCUGAUUGGCGAUCGGGAAGUUACCGAUGUGCCGCCAAAAGACCGAGACAUCGCGAUGGUCUUCCAGAACUACGCGCUCUACCCCCACAUGACGGUGGCGGAAAAC
#=GR JCVI_SCAF_1101668629913/918-1365 CODON  ....................................................................................................................................................................................................................................................................................................................................................................................................................................................................
#=GR JCVI_SCAF_1101668629913/918-1365 SS_TT  ....................................................................................................................................................................................................................................................................................................................................................................................................................................................................
JCVI_SCAF_1096627956280/1108-659             UGGUACUGCCGGAGUCUGAAUAUGUCAGACCAGCCGAGGACGGCGCCCCUUUUCGUGGGAUACUGGGGCUAAGCGAUGGCGCUUAGUGACAAGGGCUGUCG....UCUCUUCACAACGGAUCGUCCGGCACGUACCUGCCGGUG.AGAGA...GGAAAANNNNNNNNNNNNNNNNNNNNNNNNNNNNNNNNNNNNNNNNNNNNNNNNNNNAACGGAUCGUCCGGCACGUACCUGCCGGUGAGAGAGGAAAAAAUGGCUACAGUCACGUUUGACAAAGCGUCGAGGGUCUACCCGGGAACAGACACCCCGGCAGUCGAUGAACUCGACCUCCACAUCGAAGACGGUGAGUUUCUCGUCCUCGUGGGUCCCUCCGGAUGCGGUAAAUCCACAUCUCUGAGAAUGCUCGCGGGUCUUGAGGAAGUGAAUUCCGGCCGGAUUCUGAUUGGCGAUCG
#=GR JCVI_SCAF_1096627956280/1108-659 CODON  .......................................................................................................................................................................................................................................AUG..........................................................................................................................................................................................................................
#=GR JCVI_SCAF_1096627956280/1108-659 SS_TT  ....................................................................................................................................................................................................................................................................................................................................................................................................................................................................
JCVI_SCAF_1096627366818/620-171              UGGUACUGCCGGAGUCUGAAUAUGUCAGACCAGCCGAGGACAACGCCCCUUUUCAUGGGAUACUGGAGUUAAGCGAUGGCGCUUGGUGACAAGCUCUGUCG....UCUCUUCACAACGGAUCGUCCGGCACGUACCUGCCGGUG.AGAGA...GGAAAAAAUGGCUACAGUCACGUUUGACAAAGCGUCGAGGGUCUACCCGGGAACAGAAACCCCGGCAGUCGAUGAACUCAACCUCCACAUCGAAGACGGUGAGUUCCUCGUCCUCGUGGGUCCCUCUGGAUGCGGUAAAUCCACAUCCCUGAGAAUGCUCGCGGGUCUUGAGGAAGUGAAUUCCGGCCGGAUUCUGAUCGGCGAUCGGGAAGUUACCGAUGUGCCGCCAAGAGACCGAGACAUCGCGAUGGUCUUCCAGAACUACGCGCUCUACCCCCACAUGACGGUGGCGGAAAACA
#=GR JCVI_SCAF_1096627366818/620-171 CODON   ...............................................................................................AUG..................................................................................................................................................................................................................................................................................................................................................................
#=GR JCVI_SCAF_1096627366818/620-171 SS_TT   .........................................................................<<<<<<<<<<<......>>>>>>>>>>>...............................................................................................................................................................................................................................................................................................................................................................
JCVI_SCAF_1096627361765/799-350              AUGGUACUGCCGGAGUCUGAAUAUGUGCGACCGGCCUUUGGCAAGGCCCCUCUCGUGGAAUACUGGGGUUAAGCGAUGGCGCUUGGUGACAAGGGCUGUCG....UCUCUUCACGACGGAUCGUCCGGCACGUACCUGCCGGU.AAGAGA...GGAAAAAAUGGCAACAGUCACGUUUGACAAAGCGUCGAGGGUCUACCCGGGAACAGAAACCCCGGCAGUCGAUGAACUCGACCUCCACAUCGAAGACGGUGAAUUCCUCGUCCUCGUGGGUCCCUCCGGAUGCGGUAAAUCCACAUCUCUGAGAAUGCUCGCGGGUCUCGAGGAAGUGAAUUCCGGCCGGAUUCUGAUUGGCGAUCGGGAAGUUACCGAUGUGCCACCAAAAGACCGAGACAUCGCGAUGGUCUUCCAGAACUACGCGCUUUACCCCCACAUGACGGUGGCGGAAAACA
#=GR JCVI_SCAF_1096627361765/799-350 CODON   ...............................................................................................AUG..................................................................................................................................................................................................................................................................................................................................................................
#=GR JCVI_SCAF_1096627361765/799-350 SS_TT   ....................................................................................................................................................................................................................................................................................................................................................................................................................................................................
JCVI_SCAF_1096627148878/119-568              UGGUACUGCCGGAGUCUGAAUAUGUGCGACCGGUCUUUGGCAAGGCCCCCUCUCGUGGGAUACUGGGGUCAAGCGAUGGCGCUUGGUGACAAGGGCUGUCG....UCUCUUCACAACGGAUCGUCCGGCACGUACCUGCCGGUG.AGAGA...GGAAAAAAUGGCUACAGUCACGUUUGACAAAGCGUCGAGGGUCUACCCGGGAACAGAAACCCCGGCAGUCGAUGAACUCGACCUCCACAUCGAAGACGGUGAGUUCCUCGUCCUCGUGGGUCCCUCUGGAUGCGGUAAGUCCACAUCUCUAAGAAUGCUCGCGGGUCUUGAGGAAGUGAAUUCAGGCCGGAUUCUGAUUGGCGAUCGGGAAGUUACCGAUGUACCGCCAAAAGACCGAGACAUCGCGAUGGUCUUCCAGAACUACGCGCUGUACCCCCACAUGACGGUGGCGGAAAACA
#=GR JCVI_SCAF_1096627148878/119-568 CODON   ...............................................................................................AUG..................................................................................................................................................................................................................................................................................................................................................................
#=GR JCVI_SCAF_1096627148878/119-568 SS_TT   ....................................................................................................................................................................................................................................................................................................................................................................................................................................................................
JCVI_SCAF_1096627954948/1493-1739            UGGUACUGCCGGAGUCUGAAUAUGUCAGACCAGCCGAGGACAACGCCCCUUUUCAUGGGAUACUGGGGCUAAGCGAUGGCGCUUGGUGACAAGGGCUGUCG....UCUCUUCACAACGGAUCGUCCGGCACGUACCUGCCGGUG.AGAGA...GGAAAAAAUGGCUACAGUCACGUUUGACAAAGCGUCGAGGAUCUACCCGGGAACGGAAACCCCGGCAGUCGAUGAACUCGACCUCCACAUCGAAGACGGUGA.....................................................................................................................................................................................................
#=GR JCVI_SCAF_1096627954948/1493-1739 CODON ....................................................................................................................................................................................................................................................................................................................................................................................................................................................................
#=GR JCVI_SCAF_1096627954948/1493-1739 SS_TT ....................................................................................................................................................................................................................................................................................................................................................................................................................................................................
JCVI_SCAF_1101668636189/985-536              UGGUACUGCCGGAGUCUGAAUAUGUCAGACCAGCCGAGGACGGCGCCCCUUUUCGUGGGAUACUGGGGCUAAGCGAUGGCGCUUGGUGACAAGGGCUGUCG....UCUCUUCACAACGGAUCGUCCGGCACGUACCUGCCGGUG.AGAGA...GGAAAAAAUGGCUACAGUCACGUUUGACAAAGCGUCGAGGGUCUACCCGGGAACGGAAACCCCGGCAGUCGAUGAACUCGACCUCCACAUCGAAGACGGUGAAUUCCUCGUCCUCGUGGGUCCCUCCGGAUGCGGUAAGUCCACAUCUCUGAGAAUGCUCGCGGGUCUUGAGGAAGUGAAUUCCGGCCGGAUUCUGAUUGGCGAUCGGGAAGUUACCGAUGUGCCACCAAAAGACCGAGACAUCGCGAUGGUCUUCCAGAACUACGCGCUCUACCCCCACAUGACGGUGGCGGAAAACA
#=GR JCVI_SCAF_1101668636189/985-536 CODON   ...............................................................................................AUG..................................................................................................................................................................................................................................................................................................................................................................
#=GR JCVI_SCAF_1101668636189/985-536 SS_TT   ....................................................................................................................................................................................................................................................................................................................................................................................................................................................................
JCVI_SCAF_1096627143060/1-424                ..........................GUGACCGGCCUUUGGCAGGGCUCCUCUUGUGGGAUACUGGGGGCAAGCGAUGGCGCUUGGUGACAAGGGCUGUCG....UCUCUUCACAACGGAUCGUCCGGCACGUACCUGCCGGUG.AGAGA...GGAAAAAAUGGCUACAGUCACGUUUGACAAAGCGUCGAGGGUCUACCCGGGAACAGAAACCCCGGCAGUCGAUGAACUCGACCUCCACAUCGAAGACGGUGAGUUCCUCGUCCUCGUGGGUCCCUCCGGAUGCGGUAAAUCCACAUCUCUGAGAAUGCUCGCGGGUCUCGAGGAAGUGAAUUCCGGCCGGAUUCUGAUUGGCGAUCGGGAAGUUACCGAUGUGCCGCCAAAAGACCGAGACAUCGCGAUGGUCUUCCAGAACUACGCGCUCUACCCCCACAUGACGGUGGCGGAAAACA
#=GR JCVI_SCAF_1096627143060/1-424 CODON     ....................................................................................................................................................................................................................................................................................................................................................................................................................................................................
#=GR JCVI_SCAF_1096627143060/1-424 SS_TT     ....................................................................................................................................................................................................................................................................................................................................................................................................................................................................
JCVI_SCAF_1096627358736/1309-1758            UGGUACUGCCGGAGUCUGAAUAUGUCAGACCAGCCGAGGACAACGCCCCUUUUCAUGGGAUACUGGGGCUAAGCGAUGGCGCUUGGUGACAAGGGCUGUCG....UCUCUUCACAACGGAUCGUCCGGCACGUACCUGCCGGUG.AGAGA...GGAAAAAAUGGCUACAGUCACGUUUGACAAAGCGUCGAGGGUCUACCCGGGAACGGAAACCCCGGCAGUCGAUGAACUCGACCUCCACAUCGAAGACGGUGAGUUUCUCGUCCUCGUGGGUCCCUCCGGAUGCGGUAAAUCCACAUCUCUGAGAAUGCUCGCGGGUCUCGAGGAAGUGAAUUCCGGCCGGAUUCUGAUUGGCGAUCGGGAAGUUACCGAUGUGCCACCAAAAGACCGAGACAUCGCGAUGGUCUUCCAGAACUACGCGCUCUACCCCCACAUGACGGUGGCGGAAAACA
#=GR JCVI_SCAF_1096627358736/1309-1758 CODON ...............................................................................................AUG..................................................................................................................................................................................................................................................................................................................................................................
#=GR JCVI_SCAF_1096627358736/1309-1758 SS_TT ....................................................................................................................................................................................................................................................................................................................................................................................................................................................................
JCVI_SCAF_1101668641574/388-1                AUGGUACUGCCGGAGUCUGAAUAUGUGCGACCGGCCUUUGGCAAGGCCCCUCUCGUGGGAUACUGGGGGCAAGCGAUGGCGCUUGGUGACAAGGGCUGUCG....UCUCUUCACAACGGAUCGUCCGGCACGUACCUGCCGGUG.AGAGA...GGAAAAAAUGGCUACAGUCACGUUUGACAAAGCGUCGAGGGUCUACCCGGGAACAGAAACCCCGGCAGUCGAUGAACUCGACCUCCACAUCGAAGACGGUGAAUUCCUCGUCCUCGUGGGUCCCUCCGGAUGCGGUAAAUCCACAUCUCUGAGAAUGCUCGCGGGUCUUGAGGAAGUGAAUUCCGGCCGGAUUCUGAUUGGCGAUCGGGAAGUUACCGAUGUGCCACCAAAAGACCGAGACAU........................................................
#=GR JCVI_SCAF_1101668641574/388-1 CODON     ....................................................................................................................................................................................................................................................................................................................................................................................................................................................................
#=GR JCVI_SCAF_1101668641574/388-1 SS_TT     ....................................................................................................................................................................................................................................................................................................................................................................................................................................................................
JCVI_SCAF_1101668652296/1068-1517            AUAGUACUGCCGGAGUCUGAAUAUGUGCGACCGACCUUUGGCAAGGCCCCUCUCGUGGGAUACUGGGGUCAAGCGAUGGCGCUUGGUGACAAGGGCUGUCG....UCUCUUCACAACGGAUCGUCCGGCACGUACCUGCCGGUG.AGAGA...GGAAAAAAUGGCUACAGUCACGUUUGACAAAGCGUCGAGGGUCUACCCGGGAACGGAAACCCCGGCAGUCGAUGAACUCGACCUCCACAUCGAAGACGGUGAGUUUCUCGUCCUCGUGGGUCCCUCUGGAUGCGGUAAAUCCACAUCUCUGAGAAUGCUCGCGGGUCUUGAGGAAGUGAACUCCGGCCGGAUUCUGAUUGGCGAUCGGGAAGUUACCGAUGUGCCGCCAAAAGACCGAGACAUCGCGAUGGUCUUCCAGAACUACGCGCUCUACCCCCAUAUGACGGUGGCGGAAAACA
#=GR JCVI_SCAF_1101668652296/1068-1517 CODON ...............................................................................................AUG..................................................................................................................................................................................................................................................................................................................................................................
#=GR JCVI_SCAF_1101668652296/1068-1517 SS_TT ....................................................................................................................................................................................................................................................................................................................................................................................................................................................................
JCVI_SCAF_1096627353881/494-943              AUGGUACUGCCGGAGUCUGAAUAUGUGCGACCGACCUUUGGCAAGGCCCCUCUCGUGGGAUACUGGGGGCAAGCGAUGGCGCUUGGUGACAAGGGCUGUCG....UCUCUUCACAACGGAUCGUCCGGCACGUACCUGCCGGUG.AGAGA...GGAAAAAAUGGCUACAGUCACGUUUGACAAAGCGUCGAGGGUCUACCCGGGAACGGAAACCCCGGCAGUCGAUGAACUCGACCUCCACAUCGAAGACGGUGAGUUCCUCGUCCUCGUGGGUCCCUCUGGAUGCGGUAAAUCCACAUCUCUGAGAAUGCUCGCGGGUCUUGAGGAAGUGAAUUCCGGCCGGAUUCUGAUUGGCGAUCGGGAAGUUACCGAUGUGCCGCCAAAGGACCGAGACAUCGCGAUGGUCUUCCAGAACUACGCGCUCUACCCCCACAUGACGGUGGCGGAAAACA
#=GR JCVI_SCAF_1096627353881/494-943 CODON   ...............................................................................................AUG..................................................................................................................................................................................................................................................................................................................................................................
#=GR JCVI_SCAF_1096627353881/494-943 SS_TT   ....................................................................................................................................................................................................................................................................................................................................................................................................................................................................
JCVI_SCAF_1096627947013/1033-1279            UGGUACCGCCGGAGUCUGAAUAUGUGCGGCCGGCCUUUGGCAAGGCCUCCUCUCGUGGAAUACUGGGGUCAAGCGAUGGCGCUUGGUGACAAGGGCUGUCG....UCUCUUCACAACGGAUCGUCCGGCACGUACCUGCCGGUG.AGAGA...GGAAAAAAUGGCUACAGUCACGUUUGACAAAGCGUCGAGGGUCUACCCGGGAACAGAAACCCCGGCAGUCGAUGAACUCGACCUCCACAUCGAAGACGGUGA.....................................................................................................................................................................................................
#=GR JCVI_SCAF_1096627947013/1033-1279 CODON ....................................................................................................................................................................................................................................................................................................................................................................................................................................................................
#=GR JCVI_SCAF_1096627947013/1033-1279 SS_TT ....................................................................................................................................................................................................................................................................................................................................................................................................................................................................
JCVI_SCAF_1101668602492/1265-816             UGGUACCGCCGGAGUCUGAAUAUGUGCGACCGGCCUUUGGCAAGGCCUCCUCUCGUGGAAUACUGGGGUCAAGCGAUGGCGCUUGGUGACAAGGGCUGUCG....UCUCUUCACAACGGAUCGUCCGGCACGUACCUGCCGGUG.AGAGA...GGAAAAAAUGGCUACAGUCACGUUUGACAAAGCGUCGAGGGUCUACCCGGGAACAGAAACCCCGGCAGUCGAUGAACUCGACCUCCACAUCGAAGACGGUGAAUUCCUCGUCCUCGUGGGUCCCUCCGGAUGCGGUAAAUCCACAUCUCUGAGAAUGCUCGCGGGUCUUGAGGAAGUGAAUUCCGGCCGGAUUCUGAUUGGCGAUCGGGAAGUUACCGAUGUGCCACCAAAAGACCGAGACAUCGCGAUGGUCUUUCAGAACUACGCGCUUUACCCCCACAUGACGGUGGCGGAAAACA
#=GR JCVI_SCAF_1101668602492/1265-816 CODON  ...............................................................................................AUG..................................................................................................................................................................................................................................................................................................................................................................
#=GR JCVI_SCAF_1101668602492/1265-816 SS_TT  ....................................................................................................................................................................................................................................................................................................................................................................................................................................................................
JCVI_SCAF_1101668645534/580-1029             UGGUACUGCCGGAGUCUGAAUAUGUGCGACCGGUCUUUGGCAAGGCCCCCUCUCGUGGGAUACUGGGGUCAAGCGAUGGCGCUUGGUGACAAGGGCUGUCG....UCUCUUCACAACGGAUCGUCCGGCACGUACCUGCCGGUG.AGAGA...GGAAAAAAUGGCUACAGUCACGUUUGACAAAGCGUCGAGGGUCUACCCGGGAACAGAAACCCCGGCAGUCGAUGAACUCGACCUCCACAUCGAAGACGGUGAGUUCCUCGUCCUCGUGGGUCCCUCUGGAUGCGGUAAGUCCACAUCUCUGAGAAUGCUCGCGGGUCUUGAGGAAGUGAAUUCAGGCCGGAUUCUGAUUGGCGAUCGGGAAGUUACCGAUGUACCGCCAAAAGACCGAGACAUCGCGAUGGUCUUCCAGAACUACGCGCUGUACCCCCACAUGACGGUGGCGGAAAACA
#=GR JCVI_SCAF_1101668645534/580-1029 CODON  ...............................................................................................AUG..................................................................................................................................................................................................................................................................................................................................................................
#=GR JCVI_SCAF_1101668645534/580-1029 SS_TT  ....................................................................................................................................................................................................................................................................................................................................................................................................................................................................
JCVI_SCAF_1096627352959/252-1                UGGUACUGCCGGAGUCUGAAUAUGUGCGACCGGCCUUUGGCAAGGCCCCCUCUCGUGGAAUACUGGGGUCAAGCGAUGGCGCUUGGUGACAAGGGCUGUCG....UCUCUUCACAACGGAUCGUCCGGCACGUACCUGCCGGUG.AGAGA...GGAAAAAAUGGCUACAGUCACGUUUGACAAAGCGUCGAGGGUCUACCCGGGAACGGAAACCCCGGCAGUCGAUGAACUCGACCUCCACAUCGAAGACGGUGAGUUUC................................................................................................................................................................................................
#=GR JCVI_SCAF_1096627352959/252-1 CODON     ....................................................................................................................................................................................................................................................................................................................................................................................................................................................................
#=GR JCVI_SCAF_1096627352959/252-1 SS_TT     ....................................................................................................................................................................................................................................................................................................................................................................................................................................................................
JCVI_SCAF_1096627951462/384-1                UGGUACCGCCGGAGUCUGAAUAUGUGCGACCGGCCUUUGGCAAGGCCUCCUCUCGUGGAAUACUGGGGUCAAGCGAUGGCGCUUGGUGACAAGGGCUGUCG....UCUCUUCACAACGGAUCGUCCGGCACGUACCUGCCGGUG.AGAGA...GGAAAAAAUGGCUACAGUCACGUUUGACAAAGCGUCGAGGGUCUACCCGGGAACAGAAACCCCGGCAGUCGAUGAACUCGACCUCCACAUCGAAGACGGUGAAUUCCUCGUCCUCGUGGGUCCCUCCGGAUGCGGUAAAUCCACAUCUCUGAGAAUGCUCGCGGGUCUUGAGGAAGUGAAUUCCGGCCGGAUUCUGAUUGGCGAUCGGGAAGUUACCGAUGUGCCACCAAAAGACCGAG............................................................
#=GR JCVI_SCAF_1096627951462/384-1 CODON     ....................................................................................................................................................................................................................................................................................................................................................................................................................................................................
#=GR JCVI_SCAF_1096627951462/384-1 SS_TT     ....................................................................................................................................................................................................................................................................................................................................................................................................................................................................
JCVI_SCAF_1101668606824/919-470              UGGUACUGCCGGAGUCUGAAUAUGUCAGACCAGCCGAGGACGGCGCCCCUUUUCGUGGGAUACUGGGGCUAAGCGAUGGCGCUUGGUGACAAGGGCUGUCG....UCUCUUCACAACGGAUCGUCCGGCACGUACCUGCCGGUG.AGAGA...GGAAAAAAUGGCUACAGUCACGUUUGACAAAGCGUCGAGGGUCUACUCGGGAACAGAAACCCCGGCAGUCGAUGAACUCGACCUCCACAUCGAAGACGGUGAAUUCCUCGUCCUCGUGGGUCCCUCUGGAUGCGGUAAAUCCACAUCUCUGAGAAUGCUCGCGGGUCUUGAGGAAGUGAAUUCCGGCCGGAUUCUGAUUGGCGAUCGGGAAGUUACCGAUGUGCCACCAAAGGACCGAGACAUCGCGAUGGUCUUCCAGAACUACGCGCUCUACCCCCACAUGACGGUGGCGGAAAACA
#=GR JCVI_SCAF_1101668606824/919-470 CODON   ...............................................................................................AUG..................................................................................................................................................................................................................................................................................................................................................................
#=GR JCVI_SCAF_1101668606824/919-470 SS_TT   ....................................................................................................................................................................................................................................................................................................................................................................................................................................................................
JCVI_SCAF_1096627146777/1663-2112            UGGUACUGCCGGAGUCUGAAUAUGUGCGACCGGCCCUUGGCAAGGCCCCCUCUCGUGGGAUACUGGGGUCAAGCGACGGCGCUUGGUGACAAGGGCUGUCG....UCUCUUCACAACGGAUCGUCCGGCACGUACCUGCCGGU.AAGAGA...GGAAAAAAUGGCUACAGUCACGUUUGACAAAGCGUCGAGGGUCUACCCGGGAACAGAAACCCCGGCAGUCGAUGAACUCGACCUCCACAUCGAAGACGGUGAAUUCCUCGUCCUCGUGGGUCCCUCCGGAUGCGGUAAAUCCACAUCCCUGAGGAUGCUCGCGGGUCUUGAGGAAGUGAAUUCCGGCCGCAUUCUGAUUGGCGAUCGGGAAGUUACCGAUGUGCCGCCAAAAGACCGAGACAUCGCGAUGGUCUUCCAGAACUACGCGCUUUACCCCCACAUGACGGUGGCGGAAAACA
#=GR JCVI_SCAF_1096627146777/1663-2112 CODON ...............................................................................................AUG..................................................................................................................................................................................................................................................................................................................................................................
#=GR JCVI_SCAF_1096627146777/1663-2112 SS_TT ....................................................................................................................................................................................................................................................................................................................................................................................................................................................................
JCVI_SCAF_1101668615963/850-1299             UGGUACCGCCGGAGUCUGAAUAUGUGCGACCGGCCUUUCGCAAGGCCCCCUCUCGUGGGAUACUGGGGUCAAGCGAUGGCGCUUGGUGACAAGGGCUGUCG....UCUCUUCACAACGGAUCGUCCGGCACGUACCUGCCGGU.AAGAGA...GGAAAAAAUGGCAACAGUCACGUUUGACAAAGCGUCGAGGGUCUACCCGGGAACAGAAACCCCGGCAGUCGAUGAACUCGACCUCCACAUCGAAGACGGUGAAUUCCUCGUCCUCGUGGGUCCCUCCGGAUGCGGUAAAUCCACAUCGCUGAGAAUGCUCGCGGGUCUUGAAGAAGUGAACUCCGGCCGGAUUCUGAUUGGCGAUCGGGAAGUUACCGAUGUGCCGCCAAAAGACCGAGACAUCGCGAUGGUCUUCCAGAACUACGCGCUCUACCCCCACAUGACGGUGGCGGAAAACA
#=GR JCVI_SCAF_1101668615963/850-1299 CODON  ...............................................................................................AUG..................................................................................................................................................................................................................................................................................................................................................................
#=GR JCVI_SCAF_1101668615963/850-1299 SS_TT  ....................................................................................................................................................................................................................................................................................................................................................................................................................................................................
JCVI_SCAF_1101668608466/333-782              UGGUACUGCCGGAGUCUGAAUAUGUCAGACCAGCCGAGGACGGCGCCCCUUUUCGUGGGAUACUGGGGCUAAGCGAUGGCGCUUGGUGACAAGGGCUGUCGA....CUCUUCACAACGGAUCGUCCGGCACGUACCUGCCGGUG.AGAG....AGGAAAAAAUGGCUACAGUCACGUUUGACAAAGCGUCGAGGGUCUACCCGGGAACAGAAACCCCGGCAGUCGAUGAACUCGACCUCCACAUCGAAGACGGUGAAUUCCUCGUCCUCGUGGGUCCCUCCGGAUGCGGUAAGUCCACAUCCCUGAGAAUGCUCGCGGGUCUUGAGGAAGUGAAUUCCGGCCGGAUUCUGAUUGGCGAUCGGGAAGUUACCGAUGUGCCGCCUAAGGACCGAGACAUCGCGAUGGUCUUCCAGAACUACGCGCUCUACCCCCACAUGACGGUGGCGGAAAAC
#=GR JCVI_SCAF_1101668608466/333-782 CODON   ...............................................................................................AUG..................................................................................................................................................................................................................................................................................................................................................................
#=GR JCVI_SCAF_1101668608466/333-782 SS_TT   ....................................................................................................................................................................................................................................................................................................................................................................................................................................................................
JCVI_SCAF_1096627935864/985-536              NNNNNNNNNNNNNNNNNNNNNNNNNNNNNNNNNNNNNNNNNNNNNNCCCUUUUCGUGGGAUACUGGGGCUAAGCGAUGGCGCUUGGUGACAAGGGCUGUCGA....CUCUUCACAACGGAUCGUCCGGCACGUACCUGCCGGUG.AGAG....AGGAAAAAAUGGCUACAGUCACGUUUGACAAAGCGUCGAGGGUCUACCCGGGAACAGAAACCCCGGCAGUCGAUGAACUCGACCUCCACAUCGAAGACGGUGAAUUCCUCGUCCUCGUGGGUCCCUCCGGAUGCGGUAAGUCCACAUCCCUGAGAAUGCUCGCGGGUCUUGAGGAAGUGAAUUCCGGCCGGAUUCUGAUUGGCGAUCGGGAAGUUACCGAUGUGCCGCCUAAGGACCGAGACAUCGCGAUGGUCUUCCAGAACUACGCGCUCUACCCCCACAUGACGGUGGCGGAAAAC
#=GR JCVI_SCAF_1096627935864/985-536 CODON   ...............................................................................................AUG..................................................................................................................................................................................................................................................................................................................................................................
#=GR JCVI_SCAF_1096627935864/985-536 SS_TT   ....................................................................................................................................................................................................................................................................................................................................................................................................................................................................
JCVI_SCAF_1101668610543/888-439              UGGUACUGCCGGAGUCUGAAUAUGUCAGACCAGCCGAGGACGGCGCCCCUUUUCGUGGGAUACUGGGGCUAAGCGAUGGCGCUUGGUGACAAGGGCUGUCGA....CUCUUCACAACGGAUCGUCCGGCACGUACCUGCCGGUG.AGAG....AGGAAAAAAUGGCUACAGUCACGUUUGACAAAGCGUCGAGGGUCUACCCGGGAACAGAAACCCCGGCAGUCGAUGAACUCGACCUCCACAUCGAAGACGGUGAAUUCCUCGUCCUCGUGGGUCCCUCCGGAUGCGGUAAAUCCACAUCUCUGAGAAUGCUCGCGGGUCUUGAGGAAGUGAAUUCCGGCCGGAUUCUGAUUGGCGAUCGGGAAGUUACCGAUGUGCCACCAAAAGACCGAGACAUCGCGAUGGUCUUCCAGAACUACGCGCUCUACCCCCACAUGACGGUGGCGGAAAAC
#=GR JCVI_SCAF_1101668610543/888-439 CODON   ...............................................................................................AUG..................................................................................................................................................................................................................................................................................................................................................................
#=GR JCVI_SCAF_1101668610543/888-439 SS_TT   ....................................................................................................................................................................................................................................................................................................................................................................................................................................................................
JCVI_SCAF_1101667309074/698-269              ....................UAUGUCAGACCAGCCGAGGACGGCGCCCCUUUUCGUGGGAUACUGGGGCUAAGCGAUGGCGCUUGGUGACAAGGGCUGUCGA....CUCUUCACAACGGAUCGUCCGGCACGUACCUGCCGGUG.AGAG....AGGAAAAAAUGGCUACAGUCACGUUUGACAAAGCGUCGAGGGUCUACCCGGGAACAGAAACCCCGGCAGUCGAUGAACUCGACCUCCACAUCGAAGACGGUGAAUUCCUCGUCCUCGUGGGUCCCUCCGGAUGCGGUAAAUCCACAUCUCUGAGAAUGCUCGCGGGUCUUGAGGAAGUGAAUUCCGGCCGGAUUCUGAUUGGCGAUCGGGAAGUUACCGAUGUGCCACCAAGAGACCGAGACAUCGCGAUGGUCUUCCAGAACUACGCGCUCUACCCCCACAUGACGGUGGCGGAAAAC
#=GR JCVI_SCAF_1101667309074/698-269 CODON   ....................................................................................................................................................................................................................................................................................................................................................................................................................................................................
#=GR JCVI_SCAF_1101667309074/698-269 SS_TT   ....................................................................................................................................................................................................................................................................................................................................................................................................................................................................
JCVI_SCAF_1101668623937/1337-1674            UGGUACUGCCGGAGUCUGAAUAUGUCAGACCAGCCGAGGACGGCGCCCCUUUUCGUGGGAUACUGGGGCUAAGCGAUGGCGCUUGGUGACAAGGGCUGUCGA....CUCUUCACAACGGAUCGUCCGGCACGUACCUGCCGGUG.AGAG....AGGAAAAAAUGGCUACAGUCACGUUUGACAAAGCGUCGAGGGUCUACCCGGGAACAGAAACCCCGGCAGUCGAUGAACUCGACCUCCACAUCGAAGACGGUGAAUUCCUCGUCCUCGUGGGUCCCUCCGGAUGCGGUAAAUCCACAUCUCUGAGAAUGCUCGCGGGUCUUGAGGAAGUGAAUUCCGGCCGGAUU.........................................................................................................
#=GR JCVI_SCAF_1101668623937/1337-1674 CODON ....................................................................................................................................................................................................................................................................................................................................................................................................................................................................
#=GR JCVI_SCAF_1101668623937/1337-1674 SS_TT ....................................................................................................................................................................................................................................................................................................................................................................................................................................................................
JCVI_SCAF_1101668643446/260-1                UGGUACUGCCGGAGUCUGAAUAUGUCAGACCAGCCGAGGACGGCGCCCCUUUUCGUGGGAUACUGGGGCUAAGCGAUGGCGCUUGGUGACAAGGGCUGUCGA....CUCUUCACAACGGAUCGUCCGGCACGUACCUGCCGGUG.AGAG....AGGAAAAAAUGGCUACAGUCACGUUUGACAAAGCGUCGAGGGUCUACCCGGGAACAGAAACCCCGGCAGUCGAUGAACUCGACCUCCACAUCGAAGACGGUGAAUUCCUCGUCCUC.......................................................................................................................................................................................
#=GR JCVI_SCAF_1101668643446/260-1 CODON     ....................................................................................................................................................................................................................................................................................................................................................................................................................................................................
#=GR JCVI_SCAF_1101668643446/260-1 SS_TT     ....................................................................................................................................................................................................................................................................................................................................................................................................................................................................
JCVI_SCAF_1101668031962/1382-934             CAUUAAAAGUCAUCUGUUAUGUCCUUAGGUAUCAGCUUGAUUACGAGGCACUCCAAUUCUAAUUGGAGUGUCAUACUUAUGGUGUUCGUUAAAGACGAACA....C.CCAUCACAAUGGAUCGUCCGGCACGUACCUGCCGGUGAAGGAG...AAGAUCAUGGCAUCAGUUUCAUUCAAAGACGCAUCGAGGGUUUACCCGGGCGGAACAAAACCAGCAGUAGACAAACUAAACCUUGAAGUAAAAGACGGUGAGUUCCUCGUACUCGUUGGUCCUUCAGGUUGCGGUAAGUCGACAUCAUUGCGAAUGUUGGCAGGCCUGGAAGAAGUAAACGAAGGUGGCAUCUACAUUGGAGACAGGGAAGUCACCGAUGUCCCACCUAAGGACAGAGAUAUCGCUAUGGUUUUCCAAAACUACGCUCUGUACCCGCAUAUGACCGUUGCCGAGAACAU
#=GR JCVI_SCAF_1101668031962/1382-934 CODON  ..........GUA..........................................AUG..........................................................................................................................................................................................................................................................................................................................................................................................................
#=GR JCVI_SCAF_1101668031962/1382-934 SS_TT  ....................................................................................................................................................................................................................................................................................................................................................................................................................................................................
NC_009664.1/947512-947061                    CGGCCCUUGCCCCCGCUCCGUUCGUCGUGCAUGAUCCGAGCACCGCAGCGUCGCGACCGUCCCACCAGGGCCCGGCAGCGACGCCGAGGACAACUGAAGACC...CCAUUCCACAACGGAUCGUCCGGCACGUACCUGCCGGUGGAA.GG...ACACACGACGAUGGCUACGGUCACGUUCGACAAGGCCACGCGCAUCUACCCCGGCGGCGACAAGCCCGCGGUGGACGCCCUCGACCUGCACGUGGAGGACGGCGAGUUCCUCGUCCUCGUCGGCCCCUCGGGCUGCGGCAAGUCCACCUCGCUGCGCAUGCUCGCCGGUCUGGAGGACGUCAACGGCGGACGCAUCCUCAUCGGCGACCGCGACGUCACCACCGUCCCGCCCAAGGACCGCGACAUCGCGAUGGUGUUCCAGAACUACGCGCUCUACCCGCACAUGACGGUCGCCGACA
#=GR NC_009664.1/947512-947061 CODON         ...................................................................................................................................................................AUG..............................................................................................................................................................................................................................................................................................
#=GR NC_009664.1/947512-947061 SS_TT         ....................................................................................................................................................................................................................................................................................................................................................................................................................................................................
NZ_AAMN01000005.1/41014-40566                UGAGACCGGCCGACCACCCCUGCGGUGAGACAGGGGAGUGACAGGAGCCACGGCAUACGGCAUGCUGGCAAAACCGCUUACACCGACGUGAGCGGGUUU.....UUCCCUUUACAACGGAUCGUCCGGCACGUUCCUGCCGGUGAAGG.AA..GGCAAUGCAGCCAUGGCAACAGUCAAGUUCGACGAGUCCACCCGGGUCUACCCCGGCAACGACACCCCUUCGGUUGACCGACUGAACAUCGACGUCAAGGACGGCGAGUUCCUCGUCCUCGUCGGUCCCUCGGGCAGCGGCAAGUCGACCGCCCUCCGCAUGCUGGCUGGCCUCGAAGAGGUCAACGGCGGCAAGAUCUGGAUCGGUGACCGCGACGUCACCAACCUGUCCCCCAAGGACCGCGACGUCGCCAUGGUCUUCCAGAACUACGCGCUCUACCCGCACAUGUCCGUCGCCGA
#=GR NZ_AAMN01000005.1/41014-40566 CODON     .....................................................................................................................................................................AUG............................................................................................................................................................................................................................................................................................
#=GR NZ_AAMN01000005.1/41014-40566 SS_TT     .........................................................................<<<<<<<<......>>>>>>>>>....................................................................................................................................................................................................................................................................................................................................................................
NZ_AAWA01000003.1/75267-75714                CGCUUCCGUUCUUGGCAGGCGACGAAAACCGAUCUACCGUGCAGUGACACGGUCGACACCCCGUCGCCCGUGGGCCGGCUCGCACCUGCGGACCGGUCCGU.....UCUUUCACU.CGGAUCGUCCGGCACGUUCCUGCCGGUGAAAGG....AAGCACCCCCAUGGCCACGGUUACCUACGCCAAGGCGUCCCGGAUCUACCCGGGCACCGAGCGGCCCGCCGUCAACCAGCUCGACCUGGAGAUCGGCGACGGCGAGUUCCUGGUCCUGGUCGGCCCCUCAGGUUGCGGUAAGUCCACCAGCCUGCGCAUGCUCGCCGGCCUUGAGGACGUUGACGAAGGUUCGAUCUCCAUCGACGACCGGGACGUCACCCACCUGCCGCCGAAGGCCCGCGACAUCGCAAUGGUCUUCCAAAACUACGCCCUCUACCCGCACAUGUCGGUGUACGAGA
#=GR NZ_AAWA01000003.1/75267-75714 CODON     ....................................................................................................................................................................................................................................................................................................................................................................................................................................................................
#=GR NZ_AAWA01000003.1/75267-75714 SS_TT     ......................................................................<<<<<<<<<<<<<....>>>>>>>>>>>>>................................................................................................................................................................................................................................................................................................................................................................
NC_009380.1/4785405-4785852                  GCUACUCCCGUUCUUGGCAGGCGGUGAAAACCGAUCUACGGUGCAGGGACACGGUCGACGCCCGUCGCCCGUGGGCCGGGCGCAGCUGCGGACCGGCCCGC.....UCUUUCACU.CGGAUCGUCCGGCACGUUCCUGCCGGUGAAAGG....AAGCACCCCCAUGGCCACGGUUACCUACGCCAAGGCGUCCCGGAUCUACCCGGGCACCGAGCGGCCCGCCGUCAACCAGCUCGACCUGGAGAUCGGCGACGGCGAGUUCCUGGUCCUGGUCGGCCCCUCCGGUUGCGGUAAGUCCACCAGCCUGCGCAUGCUCGCCGGGCUCGAGGACGUUGACCAGGGUUCGAUCUCCAUCGACGACCGGGACGUCACCCACCUGCCGCCGAAGGCCCGCGACAUCGCGAUGGUCUUCCAGAACUACGCCCUCUACCCGCACAUGUCGGUGUACGAGA
#=GR NC_009380.1/4785405-4785852 CODON       ...................................................................................................................................................................AUG..............................................................................................................................................................................................................................................................................................
#=GR NC_009380.1/4785405-4785852 SS_TT       ......................................................................<<<<<<<<<<<<<....>>>>>>>>>>>>>>...............................................................................................................................................................................................................................................................................................................................................................
NC_008268.1/4502882-4502434                  CACACUUCCGUCUUUUCGAGAACAAAGCUCAGCUCGCCUCCAAGUGGACAAGCACUGUGAUCUAGGCCAUAGUUCUUCCUCGUCGGUGUCUGCCGGCACAC....CCCUAACACU.CGGAUCGUCCGGCACGUUCCUGCCGGUGG.AGGG...AUUCAUUUCUCAUGGCAACAAUCACCUAUGACGGCGCGACCAGGCUCUUCCCCGGCUCGGACGUCCCGGCGGUCGAUCAACUCGACCUGCACAUCGAGGACGGCGAAUUCCUCGUCCUCGUCGGCCCGUCCGGCUGCGGCAAAUCCACCUCCCUGCGGAUGCUCGCCGGACUCGAGGACGUCGACGGCGGCCAGAUCCUGAUCGGCGGCCGCGACGUCACGCACGCCGAACCCAAGGACCGCGACAUCGCGAUGGUCUUCCAGAACUACGCGCUCUACCCGCACAUGACCGUCGCCGAG
#=GR NC_008268.1/4502882-4502434 CODON       ....................................................................................................................................................................AUG.............................................................................................................................................................................................................................................................................................
#=GR NC_008268.1/4502882-4502434 SS_TT       ....................................................................................................................................................................................................................................................................................................................................................................................................................................................................
JCVI_SCAF_1096627384802/1501-1053            CGCCCCGGCUCGGGAGAAGAUGCCUUUUCGCCGCAAAGCGUGCCAACGCUUGCAUUCGGGACGCUAGGCUCGCUCGCACAACUGAACAACCGACGAACA.....UCGCUCUUACUUCGGAUCGUCCGGCACGUUCCUGCCGGUGAGAG.GA..ACCACCAUGAGUCAGCCUGUGCGCUUCGACGACGUCUCACUCGUCUAUCCCGGGACCACCGAUCCGGCGGUCUCGCAUCUCGAUCUCGACAUCGGCGAGGGUGAGUUCCUCGUCCUCGUCGGCCCCUCCGGGUGCGGCAAGUCCACCUCGCUACGCAUGCUCGCCGGCCUCGAGCCCAUCAGCGCCGGCCACAUCUACAUCGGCGACCGCGACGUCACCAACGUGGCGGCGAAGGAUCGCGAUAUCGCGAUGGUCUUCCAGAACUACGCGCUGUACCCGCACAUGUCGGUCGCCGAGAA
#=GR JCVI_SCAF_1096627384802/1501-1053 CODON .......................................................................................................................................AUG..........................................................................................................................................................................................................................................................................................................................
#=GR JCVI_SCAF_1096627384802/1501-1053 SS_TT ....................................................................................................................................................................................................................................................................................................................................................................................................................................................................
JCVI_SCAF_1096627135960/468-20               GGAUUCCAUCAACCGGGCGCUUCCGCUGGAACAACCUUGCAGCCAGCGGUUGCAUCCGUGGCACUAGGCUCGCGAACACAACUGAACAUCCGACGAACA.....UCUCUCUUACUUCGGAUCGUCCGGCACGUUCCUGCCGGUGAGAG.GA..ACCACCUUGAGUCAGCCUGUGCGCUUCGACGACGUCUCGCUCGUCUAUCCCGGGACCACCGAUCCGGCGGUCUCGCAUCUCGAUCUCGACAUCGGCGAGGGUGAGUUCCUCGUCCUCGUCGGCCCCUCCGGGUGCGGCAAGUCCACCUCGCUACGCAUGCUCGCCGGCCUCGAGCCCAUCAGCGCCGGCCACAUCUACAUCGGCGACCGCGACGUCACCAACGUGGCGGCGAAGGAUCGCGAUAUCGCGAUGGUCUUCCAGAACUACGCGCUGUACCCGCACAUGUCGGUCGCCGAGAA
#=GR JCVI_SCAF_1096627135960/468-20 CODON    .......................................................................................................................................AUG................................................................................................GUA.......................................................................................................................................................................................................................
#=GR JCVI_SCAF_1096627135960/468-20 SS_TT    ....................................................................................................................................................................................................................................................................................................................................................................................................................................................................
#=GC SS_cons                                 ......................................................................................................<<<<<<<<<<<-----------<<<<<<______>>>>>>>>>>>>>>>>>...........................................................................................................................................................................................................................................................................................................
#=GC ACTUAL_MOTIF                            .............................................................................................<..................................................................>...................................................................................................................................................................................................................................................................................................
#=GC HYPHENATION                             ****************************************************************************************************...........................................................*****************************************************************************************************************************************************************************************************************************************************************************************************
#=GC R2R_LABEL                               ------------------------------------------------------------------------------------------------------...........T.............................SSSSSSSSSSSS---------------------------------------------------------------------------------------------------------------------------------------------------------------------------------------------------------------------------------------------------------------------------------------------------------
#=GC R2R_XLABEL_KEEP                         ......................................................................................................kkkkkkkkkkkkkkkkkkkkkkkkkkkkkkkkkkkkkkkkkkkkkkkkkkkkk.........................................................................................................................................................................................................................................................................................................
#=GC R2R_XLABEL_SD_LABEL                     ......................................................................................................kkkkkkkkkkkkkkkkkkkkkkkkkkkkkkkkkkkkkkkkkSkkkkkkkkkkk.........................................................................................................................................................................................................................................................................................................
#=GF DUPLICATES JCVI_SCAF_1101668643763/644-198=JCVI_SCAF_1101668648367/371-817 BABC01000051.1/3393-2945=BABE01002017.1/481-33 NZ_AAXD02000031.1/37232-36784=BAAV01027802.1/75-523 NC_003450.3/2610794-2610345=NC_006958.1/2582468-2582019 NZ_AABM02000008.1/53570-53122=BABD01003636.1/615-1063
#=GF R2R turn_stem_at_internal T +1 R
#=GF #=GF R2R box_label S 1 0 SD
#=GF R2R shade_along_backbone S rgb:230,230,230
#=GF R2R tick_label SD_LABEL:S SD
#=GF R2R keep KEEP:k
#=GF SORT_STATS 131 68 0
#=GC cons                                    nnnnnnnnnnnnnnnnnnnnnnnnnnnnnnnnnnnnnnnnnnnnnnnnnnnnnnnnnnnnnnnnnnnnnnnnnnnnnnnnnnnnnnnnnnnnnnnnnnnnn----nYYYYnYnCnACGGAUCGUCnGGCACGUACCUGCCnGnRRARGG----RRnnRnnnnnnnnnnnnnnnnnnnnnnnnnnnnnnnnnnnnnnnnnYnnnnnnnnnnnnnnnnnnnnnnnnnnnnnnnnnnnnnnnnnnnnnnnnnnnRnnnnnnnnnnnnYnnnnnnnnnnnnnnnnnnnnnnnnnnnnnnnnnnnnnnnnnnnnnnnnnnnnnnnnnnnnnnnnnnnnnnnnnnnnnnnnnnnnnnnnnnnnnnnnnnnnnnnnnnnnnnnnnnnnnnnnnnnnnnnnnnnnnnnnnnnnnnnnnnnnnnnnnnnnnnnnnnnnnnnnnnnnnnnnnnnnnnnnnnn
#=GC conss                                   22222222222222222222111111111111111111111111111111111111111111111111111111111111111111111111111113334000043233121113211131112111211113111211121233333000022113111111111111111111111111111111111111111113111111111122222222222222222222222222222222222222222322222222222232222222222222223333333333333333333333333333333333333333333333333333333333333333333333333333333333333333333333333333333333333333333333333333333333333333333333333333333333333333333333333333
#=GC col_entropy_0                           22222222222222222222222222222222222222221221211212112122222221222221221222111111111221211111111112222000111111111010000000000100000000000000100110101110011111111111111111111111111112212122212222212211222111112112112122112112222222122222222222222222222122122222211112212112122212112222112122222222222112222222222222222212222222212222222222222122222222222222222222222222222222222222221122212222222222222222222222222222222222222221222122222222222222222222
#=GC col_entropy_1                           ....................................................................................................................................................................................................................................................................................................................................................................................................................................................................
#=GC col_entropy_2                           11101111111010100011101001000000000000009008099090990900000009000009009000899999999009089998897992211777091244532159400080004210310007001301259269390307723764789899998999999967888990080800080000090097000869880980790900960990112111911101110212111122101802711121099881090991911091992021981912012102111991011121212211110082012222190011122222010812222111012222121012212132322222232222229810090012201222223222211002112022222212211129001901121122222222210102
#=GC col_entropy_3                           30091334222034266803161671168137187136649148702182377976260348431017128021820335757027062553716285799211256435827103100069007010110001091101029187012391138668450274989118656657112675953967616120259377466472962557970405768368010169527576661281298132462850774259313684979554745595725408200337395325920720129626577988515591616475363581605274816959753731759649400937242708002539501521307896667977888292930731773989564918403730587337922250659667740502063944
#=GC cov_SS_cons                             ......................................................................................................222?22????2...........222020......0202222????22?222...........................................................................................................................................................................................................................................................................................................
#=GF NUM_COV 10
#=GF WEIGHT_MAP  NC_002935.2/509427-508979 3.19845 NC_003450.3/2610794-2610345 0.853233 NC_009342.1/2605712-2605263 0.853233 JCVI_SCAF_1096627011185/931-1379 1.85844 JCVI_SCAF_1101668116881/1021-573 2.0123 NZ_AAYI02000004.1/407381-407827 1.48933 JCVI_SCAF_1101667048432/719-933 2.7807 NC_003888.3/4646470-4646019 1.89446 JCVI_SCAF_1101667182974/293-1 2.12383 JCVI_SCAF_1096627485321/745-1193 2.04639 JCVI_SCAF_1101668131180/167-614 1.81386 JCVI_SCAF_1101668101207/913-1306 1.77521 JCVI_SCAF_1101668098689/1401-954 1.93131 JCVI_SCAF_1096626895685/822-374 1.76893 JCVI_SCAF_1096626903559/209-1 1.76893 JCVI_SCAF_1096627644396/322-770 1.63764 JCVI_SCAF_1101668241821/1361-1607 1.90534 JCVI_SCAF_1096627640173/1611-1784 2.12287 JCVI_SCAF_1096627382797/6535-6983 1.05371 JCVI_SCAF_1096627641758/1443-1673 0.730297 JCVI_SCAF_1096627018908/222-670 0.730297 JCVI_SCAF_1096627661581/82-530 1.74173 JCVI_SCAF_1101668250029/599-151 1.55126 JCVI_SCAF_1096627007057/5351-5799 1.75854 JCVI_SCAF_1101667176518/1-420 1.27961 JCVI_SCAF_1096627654446/303-751 0.643116 JCVI_SCAF_1096627017980/225-1 0.643116 JCVI_SCAF_1096627640505/1272-824 0.643116 JCVI_SCAF_1101668102051/865-1313 1.76894 JCVI_SCAF_1101668100322/357-1 1.53343 JCVI_SCAF_1101668237940/1483-1654 0.959428 JCVI_SCAF_1096627296405/460-911 0.959428 JCVI_SCAF_1096627674912/271-1 2.28434 JCVI_SCAF_1096627017852/1645-2093 1.98707 JCVI_SCAF_1101668251211/834-386 0.804835 JCVI_SCAF_1096627014293/745-297 0.804835 JCVI_SCAF_1101667169701/679-879 1.49952 JCVI_SCAF_1101668138352/400-1 1.35481 JCVI_SCAF_1101668122183/38-486 1.46496 JCVI_SCAF_1101668123036/748-300 1.81386 JCVI_SCAF_1096626060652/1-368 0.54892 JCVI_SCAF_1101668098278/347-795 0.842758 JCVI_SCAF_1096627296044/1217-769 0.852655 JCVI_SCAF_1101668125363/594-146 0.54892 JCVI_SCAF_1101668115963/1137-689 0.782445 JCVI_SCAF_1101668126374/382-1 1.20613 JCVI_SCAF_1101668139245/329-1 0.782445 JCVI_SCAF_1101668147889/569-1017 2.02459 NC_006085.1/439871-439423 1.9078 JCVI_SCAF_1096627011507/1374-926 1.60789 ABEF01020574.1/81-527 1.92043 BABF01001037.1/4039-4487 0.276852 BABE01000010.1/12390-11942 0.12027 BABC01000051.1/3393-2945 0.306231 BABE01000234.1/10848-10400 0.12027 NC_004307.2/1660967-1661415 0.067491 BAAY01012752.1/1-352 0.067491 BAAZ01002988.1/545-993 0.283199 BAAY01007686.1/348-1 0.283199 BABC01000362.1/2737-2289 0.605607 hgutS7_s7_164770/1-440 0.20483 BAAY01007496.1/1232-784 0.444774 NZ_AAXD02000031.1/37232-36784 0.40966 NC_008618.1/2026564-2026116 0.20483 NZ_AABM02000008.1/53570-53122 1.99001 NC_006361.1/5869781-5870228 1.84648 NC_003155.3/4886989-4887436 1.87917 NC_008699.1/1122314-1122762 1.97527 JCVI_SCAF_1101668115049/551-999 2.0377 NC_009480.1/2799518-2799966 1.88002 JCVI_SCAF_1096626856533/285-734 1.70411 NZ_AAOB01000005.1/161932-162381 1.89446 NC_008711.1/988597-988148 1.49325 NC_008541.1/812508-812059 1.49325 JCVI_SCAF_1101668162609/775-1224 1.64109 JCVI_SCAF_1096627015612/78-527 1.43309 NC_006087.1/1880401-1880849 1.89446 JCVI_SCAF_1096626908686/580-1028 0.677373 JCVI_SCAF_1096626902982/774-1222 0.677373 JCVI_SCAF_1101668063560/1-384 1.02528 JCVI_SCAF_1096627299376/2496-2048 1.02528 JCVI_SCAF_1101667060800/309-757 1.64109 JCVI_SCAF_1101668160299/914-466 1.7939 JCVI_SCAF_1096627941248/889-443 0.325424 JCVI_SCAF_1101668626336/1065-619 0.0179713 JCVI_SCAF_1101668634135/447-1 0.0179713 JCVI_SCAF_1096627136573/3627-4073 0.0179713 JCVI_SCAF_1101668634120/1173-727 0.199338 JCVI_SCAF_1096627352346/2290-1844 0.0179713 JCVI_SCAF_1101668613380/689-1135 0.0179713 JCVI_SCAF_1101667308769/1-345 0.0179713 JCVI_SCAF_1101668600310/1327-1476 0.0179713 JCVI_SCAF_1096627134351/1863-2146 0.199338 JCVI_SCAF_1096627136532/2296-1850 0.0179713 JCVI_SCAF_1096627931309/929-483 0.143771 JCVI_SCAF_1101668643763/644-198 0.199338 JCVI_SCAF_1101668624842/1-362 0.608285 JCVI_SCAF_1101668629913/918-1365 1.10899 JCVI_SCAF_1096627956280/1108-659 1.95228 JCVI_SCAF_1096627366818/620-171 0.328787 JCVI_SCAF_1096627361765/799-350 0.231239 JCVI_SCAF_1096627148878/119-568 0.119957 JCVI_SCAF_1096627954948/1493-1739 0.145792 JCVI_SCAF_1101668636189/985-536 0.198863 JCVI_SCAF_1096627143060/1-424 0.261919 JCVI_SCAF_1096627358736/1309-1758 0.145792 JCVI_SCAF_1101668641574/388-1 0.209699 JCVI_SCAF_1101668652296/1068-1517 0.196475 JCVI_SCAF_1096627353881/494-943 0.196475 JCVI_SCAF_1096627947013/1033-1279 0.132718 JCVI_SCAF_1101668602492/1265-816 0.0663588 JCVI_SCAF_1101668645534/580-1029 0.119957 JCVI_SCAF_1096627352959/252-1 0.210102 JCVI_SCAF_1096627951462/384-1 0.0663588 JCVI_SCAF_1101668606824/919-470 0.198863 JCVI_SCAF_1096627146777/1663-2112 0.282359 JCVI_SCAF_1101668615963/850-1299 0.271308 JCVI_SCAF_1101668608466/333-782 0.105042 JCVI_SCAF_1096627935864/985-536 0.814872 JCVI_SCAF_1101668610543/888-439 0.105042 JCVI_SCAF_1101667309074/698-269 0.420169 JCVI_SCAF_1101668623937/1337-1674 0.105042 JCVI_SCAF_1101668643446/260-1 0.105042 JCVI_SCAF_1101668031962/1382-934 1.7939 NC_009664.1/947512-947061 1.88002 NZ_AAMN01000005.1/41014-40566 1.87917 NZ_AAWA01000003.1/75267-75714 1.4034 NC_009380.1/4785405-4785852 1.4034 NC_008268.1/4502882-4502434 1.84648 JCVI_SCAF_1096627384802/1501-1053 1.3039 JCVI_SCAF_1096627135960/468-20 1.3039
#=GF USED_GSC TRUE
#=GF DID_FRAGMENTARY FALSE
//
