# Supplementary material for: Comparative genomics reveals 104 candidate structured RNAs from bacteria, archaea, and their metagenomes
Source: Genome Biol. 2010 Mar 15;11(3):R31. doi: 10.1186/gb-2010-11-3-r31 (PMC2864571; doi:10.1186/gb-2010-11-3-r31)
Supplement: Additional file 4 — Raw text alignment files, including annotation. Raw alignments of RNAs, including annotations (for example, predicted transcription terminators, flanking sequences) in "Stockholm" text format. The alignment format and appropriate viewing programs are discussed on Wikipedia [113]. The Stockholm files can be retrieved from the .tar.gz archive file by using programs such as WinZip (Windows), StuffIt Expander (Mac), or tar/gzip (UNIX). [file gb-2010-11-3-r31-S4.GZ › sto/rmf.sto]

# STOCKHOLM 1.0
#=GF ID rmf
#=GF DE rmf RNA
#=GF AU Weinberg Z
#=GF TP Cis-reg;
#=GF WK http://en.wikipedia.org/wiki/RMF_RNA_motif

#=GF ORIGINAL_MOTIF 94	8296	0	1	refseq	25	gamma-pseudomon	jeremy	s32_38_45_55S100O5Min3	cmfinder		end
#=GF DATABASES microbial 25 env 4
#=GF FancifyStockholm -longtable -wrapGeneContext 6in -recycleGeneColors
#=GF FancifyStockholmGeneContext -leftNothing -rightOperonOrCount 1

NC_009656.1/2140929-2140626                  AGCGCCGGAAUCCAGGCGUCAUGACCCUGCAACAUAUGGCCCUAUCGACGAAAGCGUUAAGUCUUUAUGACAAAUCGGUCAUUCACACGCCUGAACGCUUUGGUUAGAACUCCAGUUAAUC.C.GUC.ACCGCAAC.GGU.GUC.G.GGCG...AGGGUCGUCACGCCGGCAACGACCCC...UUUCGGCGAAAGC..UUCGCCAGGCCUCCCCUG.GGGGCCAACGGGACAUAA..CAGUCAACAAGUGAGGGCAACACCCUAUGAGAAGACUUAAGCGUGAUCCGUUGGAAAGAGCCUUCUUGCGUGGUUAUCAGAACGG
#=GR NC_009656.1/2140929-2140626 CODON       .......................................................................................................................................................................................................................................................................AUG........................................................
#=GR NC_009656.1/2140929-2140626 SS_TT       ..................................................................................................................................................................................................................................................................................................................................
NC_008463.1/2155198-2154894                  AGCGCCGGAAACCAGGCGUCAUGAGCCUGCAACAUAUGGCCCUAUCGACGAAAGCGUUAAGUCUUUAUGACAAAUCGGUCAUUCACACGCCUGAACGCUUUGGUUAGAACUCCAGUUAAUC.C.GCCCACCGCAAC.GGU.GUC.G.GGCG...AGGGUCGUCACGCCGGCAACGACCCC...UUUCGGCGAAAGC..UUCGCCAGGCCUCCCCUG.GGGGCCAACGGGACAUAA..CAGUCAACAAGUGAGGGCAACACCCUAUGAGAAGACUUAAGCGUGAUCCGUUGGAAAGAGCCUUCUUGCGUGGUUAUCAGAACGG
#=GR NC_008463.1/2155198-2154894 CODON       .......................................................................................................................................................................................................................................................................AUG........................................................
#=GR NC_008463.1/2155198-2154894 SS_TT       ..................................................................................................................................................................................................................................................................................................................................
NC_002516.2/3414156-3414459                  AGCGCCGGAAACCAGGCGUCAUGAGCCUGCAACAUAUGGCCCUAUCGACGAAAGCGUUAAGUCUUUAUGACAAAUCGGUCAUUCACACGCCUGAACGCUUUGGUUAGAACUCCAGUUAAUC.C.GCC.ACCGCAAC.GGU.GUC.G.GGCG...AGGGUCGUCACGCCGGCAACGACCCC...UUUCGGCGAAAGC..UUCGCCAGGCCUCCCCUG.GGGGCCAACGGGACAUAA..CAGUCAACAAGUGAGGGCAACACCCUAUGAGAAGACUUAAGCGUGAUCCGUUGGAAAGAGCCUUCUUGCGUGGUUAUCAGAACGG
#=GR NC_002516.2/3414156-3414459 CODON       .......................................................................................................................................................................................................................................................................AUG........................................................
#=GR NC_002516.2/3414156-3414459 SS_TT       ..................................................................................................................................................................................................................................................................................................................................
NZ_AAAU03000015.1/28066-28366                UUUAGCAGGCCAGCGGCCAUUUUCCGUGAUUUUUUAUCGCCUGGCAGCCGGAAAAGUUUCUUUCUUAUGACAAAACGGUCAUUCACAGGCCAGAACCCAUUGGAUAGAAAUCGA..UCAGUCC.CCC.GCCGCAAC.GGU.GGG.GGGA.....GAAACCGCGACGCCGGCAGCGGUUUC....GUCGGCAGCCAAG.GCCGCCAGGUCUCGCCAU.GAGGCCAAUGGGACAUAA..CAGUCAACA.GUGAGGGCAACACCCUAUGAGAAGACUUAAGCGUGAUCCGUUGGAACGGGCUUUUCUGCGUGGCUAUCAGAACGG
#=GR NZ_AAAU03000015.1/28066-28366 CODON     .......................................................................................................................................................................................................................................................................AUG........................................................
#=GR NZ_AAAU03000015.1/28066-28366 SS_TT     ..................................................................................................................................................................................................................................................................................................................................
NC_009434.1/2608094-2608395                  GGCGUGCACUUCAGAUGCCUCGCCGACUCCGGCUUAUGGGCAGAACCAUAGAUUCGUUACCUACUUAUGACAAAACGAUCAUUCCAGCCUCAGGGGCAUUGGGUUAGAACUC.ACCUCAGGCC.GUC.AUCGCAAG.GAU.GUC.GGCG.....AGGCGCGCCACGCCGGCAGCGCGCCU..CAAUCGGCAG.UCUAU.CUGCCCGGUCUCGCCAU.GAGGCCACAGGAACAC....CAGUCAACCACUGAGGGCAAUACCCAAUGAGAAGACUCAAGCGUGAUCCGAUGGAACGAGCAUUUCUGCGCGGUUAUCAACAUGG
#=GR NC_009434.1/2608094-2608395 CODON       .......................................................................................................................................................................................................................................................................AUG........................................................
#=GR NC_009434.1/2608094-2608395 SS_TT       ..................................................................................................................................................................................................................................................................................................................................
NC_007005.1/2459828-2459522                  GCAGAAAAAAUCAGGGUUGAAACAGGUCUGCGCUUAUUGCUCGACAGACCUGAAUGUGACGUGCUUAUGACAAAACGAUCAUUCACACCGCCCUGCGCUUUGGUUAGAAAUC.GUCUCAGGUC.AUC.GCUGCAAU.GGU.GAU.GGCAUCA..AGGCCCGCGACGCCGGCAGCGGGCCC...CAACGGCAGAAGAU.UCUGCCCGACCUCAACAC.GGGGUCUCAGGGAUAUUA..CAGUCAACAGACGAGGGCAUUACCCUAUGAGAAGACUUAAGCGUGAUCCGUUGGAAAGAGCAUUUUUACGCGGUUAUCAAUACGG
#=GR NC_007005.1/2459828-2459522 CODON       .......................................................................................................................................................................................................................................................................AUG........................................................
#=GR NC_007005.1/2459828-2459522 SS_TT       ..................................................................................................................................................................................................................................................................................................................................
NC_004578.1/2557808-2557502                  ACGUCAGAAAUCAGUCCUGAAACACUCGAUUGCUUAUUGCUCGACAGACCUGAAUGUGACGUGCUUAUGACAAAACGAUCAUUCACAUCACCCUGCGCUUUGGUUAGAAAUC.AACUCAGG.U.CAUUUCCGCAAU.GGUUAUG.G.CAUCA..AGGCCCGCCACGCCGGCAGCGGGCCC...CAACGGCAGAAGAC.UCUGCCCGACCCCACCAC.GGGGUCUCAGGGAUAUUA..CAGUCAACAGACGAGGGCAUUACCCUAUGAGAAGACUUAAGCGUGAUCCGUUGGAAAGAGCUUUUUUACGCGGAUAUCAAUACGG
#=GR NC_004578.1/2557808-2557502 CODON       .......................................................................................................................................................................................................................................................................AUG........................................................
#=GR NC_004578.1/2557808-2557502 SS_TT       ..................................................................................................................................................................................................................................................................................................................................
NC_005773.3/2438129-2437823                  CGCCAAACAAUCAGUGUUUGAACAGACCAUUGCUUAUUGCUCGACAGACCUGAAUAUGACGUGCUUAUGACAAAACGAUCAUUCACACCGACCUGUGCUUUGGUUAGAAAUC.GUCUCAGG.U.CAUCUCUGCAAC.GGUUAUG.A.CAUCAA.G.GCCCGCGACGCCGGCAGCGGGCAC...CAACGGCAGAAGAU.UCUGCCCGACCUCAUCAA.GGGGUCUCAGGGAUAUUA..CAGUCAACAGACGAGGGCAUUACCCUAUGAGAAGACUUAAGCGUGAUCCGUUGGAAAGAGCAUUUUUACGCGGAUAUCAAUACGG
#=GR NC_005773.3/2438129-2437823 CODON       .............................................................................................................................................AUG..................................................................................................................................................................................
#=GR NC_005773.3/2438129-2437823 SS_TT       ..................................................................................................................................................................................................................................................................................................................................
NC_009439.1/3334575-3334883                  GGCCGGACAUGGCUGGACAUAUGCCCAGCCUCCUUAUGGCCUCACCGGCAUUUAGGUUACGCCCUUAUGACAAAUCGAUCAUUCACAGGCCCGAGUGCAUUCGUUAGAACACUACCUAAGG.CUUUC.GCUGCAAU.GGC.GAAGG.CACAGA.AGGUUCGCCACGCCGGCAGCGGACCU..UCGCAGGCAGAUACG.UCUGCCAGGCCUUGCCAC.AAGGCCAACGGGACAUAA..CAGUCAACA.GUGAGGGCAACACCCUAUGAGAAGACUUAAGCGUGAUCCGUUAGAACGAGCUUUCUUGCGCGGCUAUCAGUACGG
#=GR NC_009439.1/3334575-3334883 CODON       .......................................................................................................................................................................................................................................................................AUG........................................................
#=GR NC_009439.1/3334575-3334883 SS_TT       ..................................................................................................................................................................................................................................................................................................................................
JCVI_SCAF_1096627046503/933-1242             GGCCGAAUGGGCCUGGAUGUAUGCCCAGCCCCCUUAUGGCGCCACCCUCAUUUAGGUUACGCCCUUAUGACAAAUCGAUCAUUCACAGGCCUCGGUGCAUUCGUUAGAACACUACCUAAGG.CGCUC.GUUGCAAC.GGC.GAGUG.CACAGA.AGGUCCGCCACGCCGGCAGCGGGCCU..UCGCAGGCAGACAUUUUCUGCCCGGCCUUGCCAC.AAGGCCAACGGGACAUAA..CAGUCAACA.GUGAGGGCAACACCCUAUGAGAAGACUUAAGCGUGAUCCGUUAGAACGAGCUUUCUUGCGCGGCUAUCAGUACGG
#=GR JCVI_SCAF_1096627046503/933-1242 CODON  .......................................................................................................................................................................................................................................................................AUG........................................................
#=GR JCVI_SCAF_1096627046503/933-1242 SS_TT  ..................................................................................................................................................................................................................................................................................................................................
NC_009512.1/4073714-4074019                  AACACCAAAUAAGGUUGAGUCGCAUUUAUUUACUUAUCCCCUCACCCUUGGAAAGGUUACGUGCUUAUGACAAAUCGGUCAUUCACACCGUGACUCGCAUUCGAUAGAACUG.GUCUUAGG.C.CGC.UUCGCAAC.GAG.GCG.G.CACUUUCA.GCUCGCCACGCCGGCAGCGAGCGC..AAACCGGCAGAACGACUCUGCCCGGCCUCGGA...GAGGCCGACGGGACAUUA..CAGUCAACAAGUGAGGGCAACACCCUAUGAGAAGACUUAAGCGUGAUCCGUUGGAAAGAGCAUAUUCACGUGGCUACCAAUACGG
#=GR NC_009512.1/4073714-4074019 CODON       .......................................................................................................................................................................................................................................................................AUG........................................................
#=GR NC_009512.1/4073714-4074019 SS_TT       ..................................................................................................................................................................................................................................................................................................................................
NC_002947.3/2388866-2388561                  AACACCAAACAAGGUUGAGUCGCAUUUAUUUACUUAUCCCCUCACCCUUGGAAAGGUUACGUGCUUAUGACAAAUCGGUCAUUCACACCGUGACUCGCAUUCGAUAGAACUG.GUCUCAGG.C.CGC.UUCGCAAC.GAG.GCG.G.CACUUUCA.GCUCGCCACGCCGGCAGCGAGCGC..AAACCGGCAGAACGACUCUGCCCGGCCUCGGA...GAGGCCGACGGGACAUUA..CAGUCAACAAGUGAGGGCAACACCCUAUGAGAAGACUUAAGCGUGAUCCGUUGGAAAGAGCAUAUUCACGUGGCUACCAAUACGG
#=GR NC_002947.3/2388866-2388561 CODON       ..................................................................................................................................................................................................................................................................................................................................
#=GR NC_002947.3/2388866-2388561 SS_TT       ..................................................................................................................................................................................................................................................................................................................................
NZ_AAVY01000028.1/16591-16286                AACGCCAAACAAGGUUGAGUCGCAUUUAUUUACUUAUCCCUUCACCCUUGGAAACGUUACGUGCUUAUGACAAAUCGAUCAUUCCCUCGGUGACUCGCAUUCGUUAGAACUG.GUCUUAGGCCGCUU...CGCAAC.G...AAGUGGCACUUUCA.GCCCGCCACGCCGGCAGCGGGCGC..AAACCGGCAGAAAGACUCUGCCCGGCCUCGGA...GAGGCCGACGGGACAUUA..CAGUCAACAAGUGAGGGCAACACCCUAUGAGAAGACUUAAGCGUGAUCCGUUGGAAAGAGCAUAUUCACGUGGCUACCAAUAUGG
#=GR NZ_AAVY01000028.1/16591-16286 CODON     .......................................................................................................................................................................................................................................................................AUG........................................................
#=GR NZ_AAVY01000028.1/16591-16286 SS_TT     ..................................................................................................................................................................................................................................................................................................................................
NZ_AAXR01000003.1/127185-127490              AACGCCAAAUAAGGUUGAGUCGCAUUUAUUUACUUAUCCUUUCACCCUCAGAAAGGUUACGUGCUUAUGACAAAUUGAUCAUUCACACCGUGACUCGCAUUCGUUAGAACUG.GUCUUAGGCCGCAU...CGCAAC.G...AGGCGGCACCUUCA.GCUCGCCACGCCGGCAGCGAGCGC..AAACCGGCAGAAAGACUCUGCCCGGCCUCGGA...GAGGCCGACGGGACAUUA..CAGUCAACAAGUGAGGGCAACACCCUAUGAGAAGACUUAAGCGUGAUCCGUUGGAAAGAGCAUAUUCACGUGGCUACCAAUACGG
#=GR NZ_AAXR01000003.1/127185-127490 CODON   .......................................................................................................................................................................................................................................................................AUG........................................................
#=GR NZ_AAXR01000003.1/127185-127490 SS_TT   ..................................................................................................................................................................................................................................................................................................................................
NC_008027.1/1832120-1831815                  AACGGCAAACAAGGUUCAGUCGCAUUUAUUUACUUAUCCCCUCACCCUCAAAAAGGUUACGUCCUUAUGACAAAUCGAUCAUUCACACUGUGACUCGCAUUCGUUAGAACUG.GCCUUAGGUC.GUC..UCGCAAC.GG..GGC.GGCACCUUCA.GCCCGCCACGCCGGCAGCGGGCGC..ACACCGGCAGAACGAUUCUGCCCGGCCUCGGA...GAGGCCGACGGGACAUUA..CAGUCAACAAGUGAGGGCAACACCCUAUGAGAAGACUUAAGCGUGAUCCGUUGGAAAGAGCAUAUUCACGUGGCUACCAGUACGG
#=GR NC_008027.1/1832120-1831815 CODON       .......................................................................................................................................................................................................................................................................AUG........................................................
#=GR NC_008027.1/1832120-1831815 SS_TT       ..................................................................................................................................................................................................................................................................................................................................
JCVI_SCAF_1096626875023/843-533              UGCCCUACAAAUGGGGCGAAAAGCCAUCCCAGCUUAUGGCUAUAGCAUCGUUAUCGUUACGUGCUUAUGACAAAACGAUCAUUGAAUCCAUGUGACCUAUUGGUUAGAACUC.AACACAGGUC.GGC.GCCGUAAC.GAC.GCC.GACACAUU..GGCUCGCCACGCCGGCAGCGAGCCC.ACCAACGGCAGAAAAACUCUGCCCGGCCUCAGAC..GAGGCCGAAGGAUAUCAAGACAGUCAACAAGUGAGGGAAACACCCUAUGAGAAGACUUAAGCGUGAUCCGUUGGAAAGAGCAUUUUUACGCGGAUAUCAAUAUGG
#=GR JCVI_SCAF_1096626875023/843-533 CODON   .......................................................................................................................................................................................................................................................................AUG........................................................
#=GR JCVI_SCAF_1096626875023/843-533 SS_TT   ..................................................................................................................................................................................................................................................................................................................................
ABEF01018510.1/428-739                       UGCCCAAUAAAUGGGGCGAAAAGCCAUCCCAGCUUAUGGCUAUAGCAUCGUUAUCGUUACGUGCUUAUGACAAAACGAUCAUUGAAACCAUGUGACCUAUUGGUUAGAACUC.AACACAGGUU.AGC.GCCACAAC.GAC.GCU.GACACAG..AGGCUCGCCACGCCGGCAGCGAGCCACACCAACGGCAGAAAAACUCUGCCCGGCCUCGGAC..GAGGCCGAAGGAUAUCAAGACAGUCAACAAGUGAGGGAAACACCCUAUGAGAAGACUUAAGCGUGAUCCGUUGGAAAGAGCAUUUUUACGCGGAUAUCAGUAUGG
#=GR ABEF01018510.1/428-739 CODON            .......................................................................................................................................................................................................................................................................................AUG........................................
#=GR ABEF01018510.1/428-739 SS_TT            ..................................................................................................................................................................................................................................................................................................................................
NC_004129.6/2087828-2087520                  GCGUGACAGGCACGAUACAAAACCGCCCCAGGCUUAUGGCCUGGACAGCAUUAUCGUUACGUCCUUAUGACAAAACGAUCAUUCACUUGCUGUGACCUAUUGGUUAGAACUC.AACACAGGUU.GGC.GCCGCAAC.GGU.GUC.AACAUCAA.A.GCUCGCGACGCCGGCAGCGAGCAC...CAACGGCAGAAGCAAUCUGCCCGACCU.CAACGA.AGGUCGACGGGACAUAAAGCAGUCAACAAGUGAGGGAAACACCCUAUGAGAAGACUAAAGCGUGAUCCGUUGGAAAAAGCGUUUUUACGCGGAUAUCAGUAUGG
#=GR NC_004129.6/2087828-2087520 CODON       ..................................................................................................................................................................................................................................................................................................................................
#=GR NC_004129.6/2087828-2087520 SS_TT       ..................................................................................................................................................................................................................................................................................................................................
NC_007492.1/1989241-1988933                  UGGCCAACAAACGCUGGAUAAAUACGCGGUUACUUAUGGCCAUAGCAUCUUUUUCGUUACGUCCUUAUGACAAAACGGUCAUUCCAUCGAUGUGACUCAUUGGUUAGAACUG.GACACAGGUU.GAC.GUCGCAAC.GGC.GUC.AACACCUU..GGCUCGCCACGCCGGCAGCGAGCCG..CCAACGGCAGAGUUUUUCUGCCAGACCUCAGUU..GAGGUCGACGCGACAAAAA.CAGUCAACAAGUGAGGGAAACACCCUAUGAGAAGACUUAAGCGUGAUCCGUUGGAAAGAGCAUUUUUGCGCGGAUAUCAAUAUGG
#=GR NC_007492.1/1989241-1988933 CODON       .......................................................................................................................................................................................................................................................................AUG........................................................
#=GR NC_007492.1/1989241-1988933 SS_TT       ..................................................................................................................................................................................................................................................................................................................................
#=GC SS_cons                                 ......................................................................................................................,,<<<<<<<.<<<_____.>>>.>>>>>>>,,...,.<<<<<<<__________>>>>>>>,..,,,,,<<<<<<_.___>>>>>>,<<<<<<_.____>>>>>>,......:::::..:::::................................................................................
#=GC ACTUAL_MOTIF                            ...................................................................................................<................................................................................................................................................>.............................................................................
#=GC HYPHENATION                             ***************************************************************************************************..................................................................................................................................................*****************************************************************************
#=GC R2R_LABEL                               ----------------------------------------------------------------------------------------------------------------......................................A...a........................B.....b......1.....2.....C.....3......4...............................RRRR..........SSS--------------------------------------------------------
#=GF R2R var_backbone_range A a ntrange
#=GF R2R var_backbone_range B b ntrange
#=GF R2R var_backbone_range C C ntrange
#=GF R2R shade_along_backbone R rgb:230,230,230
#=GF R2R shade_along_backbone S rgb:230,230,230
#=GF R2R var_term_loop 1 2
#=GF R2R var_term_loop 3 4
#=GF DUPLICATES NC_002516.2/3414156-3414459=NZ_AAKV01000040.1/87957-88260=NZ_AAKW01000025.1/81485-81788=NZ_AAQW01000001.1/4117425-4117728
#=GF SORT_STATS 19 146 0
#=GC cons                                    nnnnnnRnRnnnnnnnnnnnnnnnnnYnnYnRCUUAUnGCYnnAnnnnCRnnnnnGUUACGUnCUUAUGACAAAnCGRUCAUUCAnRYnnYnnnRYnYnUUnGUUAGAAnUC-RnCUYAGGnY-nnC-nYCGCAAY-GRY-Gnn-GnCAYnnn-RnGYYCGCnACGCCGGCAGCGRRCnY--nnRnCGGCAGAnnnnnUCUGCCnGRCCUCRnnnn-GRGGYCRnnGGGAYAYnA--CAGUCAACARRUGAGGGCAAYACCCUAUGAGAAGACUUAAGCGUGAUCCGUUGGAAnGAGCnUUUUURCGYGGnUAUCARYAYGG
#=GC conss                                   1111113131111111111111111131131322111133211311113311111213223312111111111112111111123133112111331311311311111133012333123410113032322113012303110343333440342331121111111111211332130042213111223111243231111113123311340311111311123222233001111111133331111131311111311111111111311111111111131311112211113333111111111311131111
#=GC col_entropy_0                           1111111111111111111111101111111100000100111010110111011000000010000000000000000000000011111111111100000000000000102001000100110011000001001100110010012110110110000000000000000110110011110000000111210000000000000111120000000101000010110100000000001100000000000000000000000000000000000000000000000000100000000000100000010000
#=GC col_entropy_1                           ..................................................................................................................................................................................................................................................................................................................................
#=GC col_entropy_2                           7648762828855542898625494949957744000466255668576744837306449574000000000092080000047822282998412190480500000857491982049588686772722001001556869757740956124430048000000000400324532485155000449579089470009097039462714980090483037404034080000000043160000080680000400000000000800000000000040500094400606776900900500600910900
#=GC col_entropy_3                           9855486137786791768045595813176456000039163783488708836106562326000000000052090000034328164048738150850800000338037008060798399134966002003419139451248633185070067000000000600725866328863000662694002610001012013565961340010843081373638430000000085160000000640000800000000000700000000000080300001500103623900300600300950600
#=GC cov_SS_cons                             ........................................................................................................................22222?2.?21......12?.2?22222.......?222002..........200222?........000222.....222000.021022......220120...................................................................................................
#=GF NUM_COV 17
#=GF WEIGHT_MAP  NC_009656.1/2140929-2140626 0.940059 NC_008463.1/2155198-2154894 0.470029 NC_002516.2/3414156-3414459 0.470029 NZ_AAAU03000015.1/28066-28366 1.83207 NC_009434.1/2608094-2608395 1.97652 NC_007005.1/2459828-2459522 1.08717 NC_004578.1/2557808-2557502 1.08717 NC_005773.3/2438129-2437823 1.08717 NC_009439.1/3334575-3334883 1.16828 JCVI_SCAF_1096627046503/933-1242 1.16828 NC_009512.1/4073714-4074019 0.400207 NC_002947.3/2388866-2388561 0.400207 NZ_AAVY01000028.1/16591-16286 0.680351 NZ_AAXR01000003.1/127185-127490 0.680351 NC_008027.1/1832120-1831815 0.864446 JCVI_SCAF_1096626875023/843-533 0.860619 ABEF01018510.1/428-739 0.860619 NC_004129.6/2087828-2087520 1.56318 NC_007492.1/1989241-1988933 1.40326
#=GF USED_GSC TRUE
#=GF DID_FRAGMENTARY FALSE
//
