# Supplementary material for: Comparative genomics reveals 104 candidate structured RNAs from bacteria, archaea, and their metagenomes
Source: Genome Biol. 2010 Mar 15;11(3):R31. doi: 10.1186/gb-2010-11-3-r31 (PMC2864571; doi:10.1186/gb-2010-11-3-r31)
Supplement: Additional file 4 — Raw text alignment files, including annotation. Raw alignments of RNAs, including annotations (for example, predicted transcription terminators, flanking sequences) in "Stockholm" text format. The alignment format and appropriate viewing programs are discussed on Wikipedia [113]. The Stockholm files can be retrieved from the .tar.gz archive file by using programs such as WinZip (Windows), StuffIt Expander (Mac), or tar/gzip (UNIX). [file gb-2010-11-3-r31-S4.GZ › sto/Moco-II.sto]

# STOCKHOLM 1.0
#=GF ID Moco-II
#=GF DE Moco-II RNA
#=GF AU Weinberg Z
#=GF TP Cis-reg;
#=GF WK http://en.wikipedia.org/wiki/Moco-II_RNA_motif

#=GF ORIGINAL_MOTIF 62	1114	0	0-short	refseq	25	delta	jeremy	s40_50_55S100O5Min3	cmfinder		end
#=GF DATABASES microbial 25 env 4
#=GF FancifyStockholm -longtable -wrapGeneContext 6in -recycleGeneColors
#=GF FancifyStockholmGeneContext -leftNothing -rightOperonOrCount 1

NC_007404.1/2557136-2556693            GCAACAACAAGUACCUGUACGAGUUGUUUCCCUACGGCCCCGCCAAGCAGGCUUGUAAGAUCGCUGGCCUGCCCAAGCCGACCGGCUGUAUCUAAGAAGUU...GUAGCCAUCGGGCCGUCCGCUUA....GCGGACGGCGCCGAUUCCGGCUUGUUUCCAAAUCGAAUUCGGUUCGCGUUCGAUUUGCAAACAAAACGUUGUUAGGGGAUAGGUUUGUCUACUGUGACGAUCAUUUACGCCGGGAUGUUCUACAUCGCCACGCUGUUGCUGGUGGCAGGCCUGGUCUACAAGAUUUUUGAUUACAGCCGCACGCCUGCGCCGCUGAAAAUCCCGACCACGCCGGCGCCGACCACCCAGAAGGGCGUCAUCUACCGGAUGGCCAAGGAAGUCGUGCUGUUCGAAUCCCUGUUCAAGUCCAACAAGUGGAUCUGGGUGUUCGGCUGGCUCUU
#=GR NC_007404.1/2557136-2556693 CODON .......................................................................................................................................................................................................................AUG.........................................................................................................................................................................................................................................
#=GR NC_007404.1/2557136-2556693 SS_TT ...................................................................................................................................................................................................................................................................................................................................................................................................................................................................
NC_007498.2/280605-281053              UCUCCGGCAAGCUGGUCAUUUCAUUUAAGGAGGGUGGCAUCAGCUAUAUCGAAAAGGUCGAACAGAUCAAGUAGCCACAUCUUUAGAUCAGUAAAAACAGUCACGCGCUUAUUUCGUCCUCUGCGUUAA..GCAGACUUCGCGAAACCCGCAUUGAUUCCAAGAUUUUGGGGAUAUCAAUGCGGGUUUUUUUAUUCGUACAGAAGGAAAAAAAGGCAUGUUAGAAAUCGUUCCGGUUGAAGAGGCUGUAGGCAAAAUUCUUUCUCACGAUAUCACCCGUAUCGUGCCGGGAGAAUUGAAGGAGCGAGCCUAUAAAAAAGGCCAUAUGAUCACCGAUGAGGAUGUGCCGAAACUCAAGCAACUCGGGAAAGACCACAUCUAUAUCCUGAACCUCGCCGAGGGACUGGUGCAUGAGAACCUGGCUGCCGAGCGGAUUGCAAGAGCGAUCUGCG
#=GR NC_007498.2/280605-281053 CODON   ........................................................................................................................................................................................................................AUG........................................................................................................................................................................................................................................
#=GR NC_007498.2/280605-281053 SS_TT   ..................................................................................................................................................<<<<<<<<<<<<<<..........>>>>>>>>>>>>>>>..........................................................................................................................................................................................................................................................................
NC_007498.2/189430-189875              GUGGCAGCAUCGUGUCCAUGUAAAGGGGUUAGCCGUAUUUUAUUCGAUACAGCAAAAUAACCCAACAACCCGCUUAAAGCAACCUGGACCAUUUCUUUUCU...GCGCUCAUUUCGUCCUCCAUCGCCG..AUGGACUCAACGAAACCCGCAUGAUUCCGGGCUUCAGUAACCGAAUCGUGCGCCUAUUUCGUCUUUUUCCGACGCUGGAUUCAACGAAAGCCGCCCGUUUUCUUUCUGCAAGCCGAGAUUUCGCAUAUUGUCCGUUCCCUGUGCCUGUUGCGGGAAGUGUUGACACGAUCCUGUCGACAUGCCCGGUUGACCACUGGCACCAGGGAGCAACGCGGGCCUUUUUUUACCGGAGAACUAUGGAUAUUCGAACGAUUGACUGGAAUGGGGUGUGGAAAAAGCAACAGUCAGGAAUCCGCGAUGAAGGAAGGGAUCGAGCCUAC
#=GR NC_007498.2/189430-189875 CODON   ...............................................................................................................................................................................................................................................................................................................................................................................AUG.................................................................................
#=GR NC_007498.2/189430-189875 SS_TT   ...................................................................................................................................................................................................................................................................................................................................................................................................................................................................
NC_007498.2/186713-187156              ACGGAAAAAUCCGAUUGACAUAAAAAUAUCACUAUGACAUGAUCGUGUCUAAGGCAGGUUGUUGGCGCCACACAAUAUGCCGCGACCCCUUCCUCCUCCUU...GCGCUUAUUUCGUCCUCCGUACU....ACGGACCCAACGAAACCCGCACGAUUCCGGUCGUAGAACGGUCAGAAGGGCCGGGCAGGGGGUAUCCCCCUUGCACGACCCUUCUGGCCAGGCAUUAUCCUGUCGACAGCCCGGUUCUGCAGCGAGAAUUCCGAACCCGGUUGCCUGACGGGUCGGGGGGCAGCCGCUGGUUGCGUUUAUUUCCCUCCCCUCAAUGGUAGCGGAGAGCAGAACCAUGUUGGCCGAUGUGGGCCAAGGCCGGUUCUUUGUCCGAUAGGAUGGAAUUUCAAUACCCCGUAGAACUGGCAGGGAUGUUUUUCGUCAAUGUCGCCGUUAAUACC
#=GR NC_007498.2/186713-187156 CODON   ...................................................................................................................................................................................................................................................................................................................................................................................................................................................................
#=GR NC_007498.2/186713-187156 SS_TT   ..........................................................................................................................................................................................................................................................................<<<<<<<<<<<...........>>>>>>>>>>>>>......................................................................................................................................................
NC_009483.1/1183000-1183448            AAGAGGAGACUUCAAGGCUUCCCCCCUUAGGUAAGGGGGGACUGAGGGGGGUUAGAUUCAGAUGUUACAGUGUACUAGUUUUCUUUAGAAUACUGAAUAAUCAGGCGCUUACUUCGUCCUCUGCCAAAG..GCAGACUUAACGAAACCCGCAUUGAUACCGGACUGCCCGGUAUUGGUGCGGGUUUUUUGUUGCCGUCAAUCCGGUUUAAUCAACGGUCAGGAAAACAAGGGGUAGCAGAAUCAUGAUGAAAGAAAUACCGGUCCAGGAAGCUGUCGGCAGAGUUCUUUUCCACGAUAUCACCCGGAUCGUGCCGGGGGAAUUUGACGGCCGGGCCUUCAAAAAGGGGCAUAUCAUCGAGGAAAGCGAUGUCGCCAAACUGCUGAAACUCGGCAAGGACAACAUCUACAUCCUCGAUCUGGAAGAGGGGUUCGUUCACGAGAACGAGUCUG
#=GR NC_009483.1/1183000-1183448 CODON ...................................................................................................................................................................................................................................................AUG.............................................................................................................................................................................................................
#=GR NC_009483.1/1183000-1183448 SS_TT ..................................................................................................................................................<<<<<<<<<<<<<<<<.....>>>>>>>>>>>>>>>>............................................................................................................................................................................................................................................................................
NC_008609.1/1659685-1659242            AGGAUUGCGUAGGGGCGCCACCCAGUUGACGCCCGCCGAUCGGUAACGGAAGAGCCCGACAGAAACACGGCUCGUCACAUCCUUAAUCCAAACACCCCAG....GCGCUCACUUCGUCCUCUGCCCCG...GCAGACCACACGAAACCCGCUCUUUCCCCCCAGACUCCCGGGGGGAUUGCGCGGGUUUUUUCGUAUCCGCGAAACGACGUCCGUACAAACGACACACGAAAGGCAGACACAACAUCAUGAUGAGAGAAAUCCCGGUCCAGGAAGCGGUCGGCUCAGUUCUUUUCCACGACAUCACCCGCAUCGUGCCGGGCGAGUUCGCCGGUCGGGCCUUCAAGAAGGGGCACAUCAUCCGGGAGGAUGACGUAGCCGCGCUGCUCAAGCUCGGCAAGGACAACAUCUACGUGCUCGACCUGGAGGAGGGGUACAUCCACGAGAACGAG
#=GR NC_008609.1/1659685-1659242 CODON .......................................................................................................................................................................................................................................................AUG.........................................................................................................................................................................................................
#=GR NC_008609.1/1659685-1659242 SS_TT ...................................................................................................................................................................................................................................................................................................................................................................................................................................................................
NC_008609.1/1640028-1639583            GCAAUAUUGUUAGAGUUGCAGCCGUCGGCUCACCGGGAGGGAAACAGGACAUACAGCGAUUCCAUCCGGAUGGCUGGAUUUGAAACGGUCAGCACCUACUU...GCGCCCACUUCGUCCUCUGUACAGA..GCAGACCCAACGAAACCCGCGAUGACACCGACAGGAGUCGGUUGUUGUCGCGGGUUUUUUCAUAGGAGCGCGCAAUCCGAUUGCGCCGGUUUUUCAUCCGACCACCGGAGCGUCAAGGUGGAAAAUCACGAUGCCAUACCUGGAAGUUGAUGGAAACAGUAUCGAACUGAACUCGCAGGGUUUCCUGCUCCGCCAGGAAGAGUGGAACGAGGCCGUGGCCCGCGCCCUGGCCGCUCUGGAAAACAUCCCCCAACUGAGCGAGGCGCACUGGCGGGUGAUCCACUGCCUGCGCGACUACUACCAGCGCUUCAAAGUCGCCC
#=GR NC_008609.1/1640028-1639583 CODON .....................................................................................................................................................................................................................................................................AUG...........................................................................................................................................................................................
#=GR NC_008609.1/1640028-1639583 SS_TT ..................................................................................................................................................<<<<<<<<<<<<<<<<<....>>>>>>>>>>>>>>>>>>..........................................................................................................................................................................................................................................................................
NC_007498.2/278581-279028              AUUUAAAUCUCAUUCCUGAACGUUUUUCAGGAAAACUGAUGGUCUCCUUCAAAAACGGUGGCAUCAGCUAUAUCGAAAAAACCGAGACAUUUAAGUAGAUU...GCGCUAAUUUCGGCCUCUGCCCAGAGUGCAGACCCAACGAAACCCGCAUUCAAUACCAGUAUCGAUGGUAUUGCUGCGGGUUUUUUGUGUUUGAAAUUUAAUGUGAUCGUAAGUGCAUAAAGUUAAAUAAUUUUUCAGUCCAACAAAGGAAAGAAGUUGGUUAACACGGAGGUUUUAUGGCUAUUGUAAAAUGUGCGAUUUGUGGGGAAGAGGCAGAUAGCGAGCAUUACGCUGUCAAGCAAUGUUCAAAUUGUGGUUUAUGGUUUUGUUAUAAGCACCUUGGCCAAUAUAAAUCUCAGUGCAUUGUCUGCAAAAAAUAUGCACUCAAAAAUAAGUACGGCAGGUAA
#=GR NC_007498.2/278581-279028 CODON   ...................................................................................................................................................................................................................................................................................................................................................................................................................................................................
#=GR NC_007498.2/278581-279028 SS_TT   ..................................................................................................................................................<<<<<<<<<<<<<<<<.......>>>>>>>>>>>>>>>...........................................................................................................................................................................................................................................................................
#=GC SS_cons                           ....................................................................................................:...:::::::::<<<<--<<<<<_____..>>>>>---->>>>...................................................................................................................................................................................................................................................................................................................
#=GC ACTUAL_MOTIF                      ....................................................................................................<.................................................>............................................................................................................................................................................................................................................................................................................
#=GC HYPHENATION                       ****************************************************************************************************.............*..........*......*...................************************************************************************************************************************************************************************************************************************************************************************************************************
#=GC R2R_LABEL                         --------------------------------------------------------------------------------------------------------....................5.....3....................------------------------------------------------------------------------------------------------------------------------------------------------------------------------------------------------------------------------------------------------------------------------------------------------------------
#=GF DUPLICATES NONE
#=GF R2R var_backbone_range 5 3 ntrange
#=GF SORT_STATS 8 51 0
#=GC cons                              RYRRnRRYRnnnnnnYnnnnnnnnnnnnnnnnnnnnRnnYnRnYnRnnnnRnnnRnnnnnnnnnnnRCnnnnYnnnRnnnnnYnRnnnYnnnYnnnnnnnU---GCGCYYAYUUCGYCCUCYGYnYnnn--GCRGACYnnRCGAAACCCGCnYURnYYCCRRnnnnnnnnRGnnnnnnnnnnGRnUUnYnnnnnnnnnnnYnnnRnnnRRYnnRnnnnnnnnnnRnnnnnnnnnnnYnnRnnnnnnnnnnnnRnRAnRnYnYnnnnnnnnnnnRnnnnnnnnnnnnnnnnnnRnnnnnnnRnYnnRnnnRnnYnnnnnnRnYnnnnRRnnnnnnRnnnnnRnnnRnnnnnnnnnnnnnnRnnnRnnnnnnnnnnYnnnnnnnnnnnRnnnnnnnnnnRnnnRnnnnnnnnnnnnnRYnnRRnnRnnnRnYnnRnRYRnnnRnnnRRnnnnn
#=GC conss                             3333133331111113111111111111111111113113131313111111113111111111113311113111111111313111311131111111300013331311333131311131131440033111131111331331113133313333331111111133111111111133133131111111111131113111333113111111111131111111111131131111111111113133131313111111111113111111111111111111311111113131131113113111111311111133111111311111311131111111111111131113111111111131111111111131111111111311131111111111111331113113111313113133311131113311111
#=GC col_entropy_0                     1111111111111111111111111111111111111111111111111101111111111111111111111111011111111111111110111111000100000100000010000000111110000000011000000000000110101100111111111111111111111001101111111111111111111111111111111111111111111111111111111111111111111110111111111111111111111111111011111111111111111111111111111111111110111111101111111111111111111111111111111111111111111111111111111111111111111111111111111111111110101111111111111111111111111111111
#=GC col_entropy_1                     ...................................................................................................................................................................................................................................................................................................................................................................................................................................................................
#=GC col_entropy_2                     4757924723998894495754887929855994727873847797788799775994999797978097597899889758283898544959593977588005558409555000500959774955585900047980550550005528792558575978899900975889453985480003779749849784893989522594997998899959999987499789955878757955994325454848549999489484835359790989945378579599475529959947954874888549999573999755479755395745839998849587937983997984999924989972889824795998979795945897799857997849895845897794795558499959597544858
#=GC col_entropy_3                     0404090490092200916560203090056000694061006404429451460102100316060505614900201669901000090005019054300506662005666080600535659054403500026520660660006690499640036069900075045290061505004771560500290609019900599099096010900060109994000400006140454066000086260020000000200002006159607900000059040500945091000003109040000405001050950400961666000690000099109696006919005100110092000959900980406909050505000014600065095005255106904400695650000000604099962
#=GC cov_SS_cons                       .................................................................................................................?20?..00222.......22200....?02?...................................................................................................................................................................................................................................................................................................................
#=GF NUM_COV 4
#=GF WEIGHT_MAP  NC_007404.1/2557136-2556693 1.06716 NC_007498.2/280605-281053 0.991146 NC_007498.2/189430-189875 0.981449 NC_007498.2/186713-187156 0.981449 NC_009483.1/1183000-1183448 0.991146 NC_008609.1/1659685-1659242 0.984845 NC_008609.1/1640028-1639583 0.997816 NC_007498.2/278581-279028 1.00499
#=GF USED_GSC TRUE
#=GF DID_FRAGMENTARY FALSE
//
