# Supplementary material for: Comparative genomics reveals 104 candidate structured RNAs from bacteria, archaea, and their metagenomes
Source: Genome Biol. 2010 Mar 15;11(3):R31. doi: 10.1186/gb-2010-11-3-r31 (PMC2864571; doi:10.1186/gb-2010-11-3-r31)
Supplement: Additional file 4 — Raw text alignment files, including annotation. Raw alignments of RNAs, including annotations (for example, predicted transcription terminators, flanking sequences) in "Stockholm" text format. The alignment format and appropriate viewing programs are discussed on Wikipedia [113]. The Stockholm files can be retrieved from the .tar.gz archive file by using programs such as WinZip (Windows), StuffIt Expander (Mac), or tar/gzip (UNIX). [file gb-2010-11-3-r31-S4.GZ › sto/atoC.sto]

# STOCKHOLM 1.0
#=GF ID atoC
#=GF DE atoC RNA
#=GF AU Weinberg Z
#=GF TP Cis-reg;
#=GF WK http://en.wikipedia.org/wiki/AtoC_RNA_motif

#=GF ORIGINAL_MOTIF 62	850	0	1	refseq	25	delta	jeremy	s40_50_55S100O5Min3	cmfinder		end
#=GF DATABASES microbial 25 env 4
#=GF FancifyStockholm -longtable -wrapGeneContext 6in -recycleGeneColors
#=GF FancifyStockholmGeneContext -leftNothing -rightOperonOrCount 1

NC_002939.4/1810222-1810709                UGCGGAUGAUGACCGCUCACCCGAGCAGUAUUUCGCCGAGGAACUCGACGAUGCUGAAGGCGCCGACGACCUCGGCUAUGAUGAAGCGUUCGGCGUUGAUGAAUACGGCGAAGAGGAUG....AAGAGUAGUGU.GCUGGUG.CAAUUGUAAGCAUUAUGGGGGGCCUGCCGAUGU.....CGGAGGCCCCUUUUUUAGUGGCCGCGUGCAACUUCUUGUAAUUGUUGAAUAUUGUAAUUAAGUGAUAAAUGCGGAUCCAAUGCAUUGUAUGGAGGGAGUAUGGGGACCAAACUUCUGGUACUCGACGACGAUUCGGUGGUUCUUGAACAACUGAAGCAGGUCUUCGGCGCCGAAGGCUAUGAAGUCUUUACCGUCAGCCAGGAUCGGGAGGCCUAUCGCAUCAUCGCUGCUGAACAUCCGAACGUGGCCAUCAUCGAUCUGAACCUUGAGGGCGCCUCGGGGCUCGAUGUGCUGCGUGAGGCGAAACGGCUCGACCAU
#=GR NC_002939.4/1810222-1810709 CODON     ........................................................................................................................................................................................................................................................................................AUG........................................................................................................................................................................................................................
#=GR NC_002939.4/1810222-1810709 SS_TT     .................................................................................................................................................................<<<<<<<<<<<.........>>>>>>>>>>....................................................................................................................................................................................................................................................................................................................
NZ_AAVG01000035.1/27897-28386              CUAUAACGCAACAAAAAACCAAUCAAAAUGCUCUUAAAAAGUAAUUUUCUUUCAUACAUAAUUAGUUACAAAACUUUUAUUGCGCCGGCUGCCCGGCUUGAGUACACUAUUAGUAGAGA....AUAUGU.UUGC.GAGCCCCCUCGGGGGUCUCAU..CGCCCUCG.UUGCCGCCCCUCCUGGUGACGGGGGCUUUUUUUGUCCUGCGGUUGACGCCCCCCCACAAGUAUGGUUUAAUCCCGCCUUGUGGAAACCGAUGCUUACAUCGCCCUCGGCUCUAAUCUGGGGGAUCGGGAACUGAACCUGUUGCGGGCCGUGGCAGAACUGGGCAAGAUAGCCGGCUGCCGCGUGACGGCCCUGUCCAGGUUUUAUGAGACGUCACCGGUGGGUAUGCCGUCCGGCACUCCCUCCUUUUACAACGGGGUUGCACGGCUGGCCACCACCCUGCCGCCCCAUGAGCUGCUGCAUGAGCUGCAACGGAUAGAACGGGAGAUCUUUG
#=GR NZ_AAVG01000035.1/27897-28386 CODON   ......................................................................................................................................................................................................................................................AUG..........................................................................................................................................................................................................................................................
#=GR NZ_AAVG01000035.1/27897-28386 SS_TT   ...............................................................................................................................................................<<<<<<<.<<<<<<.......>>>>>>>>>>>>>..................................................................................................................................................................................................................................................................................................................
NC_008609.1/293099-292605                  UCGCGCUUUUACCGCUAUACUGGAGAAACUAAUGUCAUCUCCCCCCUUGAGACGUGACAUCGUCGGCGUUGAUAUUGCUUUUACAACCUGAAACGCGAUUGCUAUACUAAAAAUAGAUAGACGAACAGA.UUGC.GAGGUUCCACGCGAACCUCAU.GUGCCCUGG.UAAUUUUCCCUCCUAGUUGCCAGGGUGUUUUUUUGUCUGAUCGCCCCCGCCAUCCAGCAGAGUGCGGUUGACGUGAGAAUCCGGUUGUGUUUUAAUCCCCUGCGUGGAAACGGAUGCCUACAUCGGCCUUGGCUCCAAUCAGGGAGACAGGGAGCUCAACCUGCUGCGCGCGGUGGCUGAACUGGGCAAACUGCCCGAGAGCAGGGUCCGCGGAUUGUCAUCCUUUUACGAGACCUCGCCGGUGGGCGUCAACGAACAGCCUGACUUUUACAACGCAGUCCUGCGGCUCUCCACCCGCCUUUCCCCCCUGGAAUUGCUGCGUCGACUCCUUA
#=GR NC_008609.1/293099-292605 CODON       ..............................................................................................................................................................................................................................................................................AUG..................................................................................................................................................................................................................................
#=GR NC_008609.1/293099-292605 SS_TT       ..............................................................................................................................................................<<<<<<<<.<<<<<.........>>>>>>>>>>>>>.................................................................................................................................................................................................................................................................................................................
NZ_AAZA01000001.1/121178-121668            UAGCGGUGAACGCGGCGAGGACGCCAAUCUCAUUAGAUACGGGCGGGAAAGAAUGCUAUGAUUAAUUGAAUUUAACUUGUUGCAGUAAAAUUUGGCGCUGGGUAUAAUGUGAAUAGAU.....AACAGAGUUGCGGAGGAUC.AAAGGAUCCUCCU..UCCCCUAGCCGACUUGCCCUCCUAGUCGCUAGGGUUUUUUUUGUCCAAUUUCCCCUCCGUUUGUGCCAGUUGUUGCACACUUUUUCCGAUUCCUAUACAAUCCCCGGUGUACUCAUUAAACAAGCUCCGCGCAAAAAGAGGCCGAAUGUACCCCAUUGUCACCAUCACCGACCAUUGCCGCAAAUGCUACUCCUGCGUCCGAAGCUGCCCGGUAAAGGCGAUCAAGGUGGAGAAGAGCUACACCGAGAUCAUCGCCGAGCGCUGCAUCGGCUGCGGCAACUGCAUGAGCCACUGCCCCCAGCACGCUAAGGUGAUCGCCGAUAACGUUGCGGUAACCAACG
#=GR NZ_AAZA01000001.1/121178-121668 CODON ...............................................................................................................................................................................................................................................................................................................AUG.................................................................................................................................................................................................
#=GR NZ_AAZA01000001.1/121178-121668 SS_TT ................................................................................................................................................................<<<<<<<<<<<<.........>>>>>>>>>>>...................................................................................................................................................................................................................................................................................................................
NC_002939.4/3694523-3695013                UCGGCAAAGGUACGCCGGCCCACAAGAGACUACACAUGAAAAGCUCUUCAAAUACAGUAAAUUAUCUUCUCCUAUUUACUUGCAGAGGCUGGAUGAUCGCGCUAUAGUUUACUUAGA......AAAAGAGUUGC.GAGGGUC.GAGAGAUCCUCAUUAUGCCCUAGUCGACUUUCCCUCCUAGUCGCUAGGGUGUUUUUUUGCCGCCAACCCACUGCGCCACAUCUGGCACAGCGUAUACUUUAUGUGUCACUUAUUGCACACCACCCCCUCAAUAGUGUAUGGUUCACAUGUACAGGAGGCGACAUGGAGCCGAUAAUUACCGACAAGGAAAAGUGCCGCAAGUGCUACUGCUGCGUCAGGAGCUGCCCGGUCAAGGCAAUCAAGGUUGAAAAACGCUACACCGAAAUUAUCUUUGACCGCUGCAUCGGCUGCGGCAACUGUCUGAGCAAUUGCCCCCAACGGGCAAAGAUGGUGGCCGACAAAGUGGGUGUUACCGA
#=GR NC_002939.4/3694523-3695013 CODON     ..................................GUA............................................................................................................................................................................................................................................................................AUG...............................................................................................................................................................................................
#=GR NC_002939.4/3694523-3695013 SS_TT     ..............................................................................................................................................................<<<<<<<<<<<<<<.........>>>>>>>>>>>>>.................................................................................................................................................................................................................................................................................................................
NC_007517.1/67565-68052                    CAAUUGGAGGCAAGGGGAGGCUUUGGCGGGAGAAAAGAUGAAAAAACUUUGUAUAUUAAUUAGUUAGAAAUAUUUUUUGUUGCAGGGGUGGCAGCAGCACGGUAUACUAUAAGUG.A........AAGAAUUGC.GAGGGUC.GCAAGGCCCUCAUUAUGCCCUAGUUGACUUUCCCUCCUAGUCGCUAGGGUGUUUUUUUGCCUGCUGGUGUGCCACGUGUGACACAGUGCUCUCCGGGUGUGCCAUUGGUUGCACAGGGAGGCGGGCCUGGUAUAUGAUCCAGCGGUGGAUCAGGCAAUCAACAGAGUGUCAGGCCUAACAUUAUCAGCUGGGAGAACCAUGGAACCGAUCAUUACCGUAAAAGAGAAGUGCCGUAAAUGCUACUGCUGUGUCCGGAGUUGCCCGGUCAAGGCGAUCAAGGUGGCCAAGAGCUACACCGAGAUCAUCGUCGACCGGUGCAUCGGCUGCGGCAACUGUCUCAGCAACUGCCCCCAGCA
#=GR NC_007517.1/67565-68052 CODON         .....................................................................................................................................................................................................................................................................................................................................................AUG...........................................................................................................................................................
#=GR NC_007517.1/67565-68052 SS_TT         ..............................................................................................................................................................<<<<<<<<<<<<<<.........>>>>>>>>>>>>>.................................................................................................................................................................................................................................................................................................................
NZ_AASH01000003.1/37760-37269              UCUGUUUCUUUAUUAUACCAAAGGGUUCUGGCCGCAAUGGGACGGGGCAAUAACAGGUCAGCGCCCAGUUUUUUUGCACUUGCAUGUAUCCAUGUGGAGCGUUAAACUAUAAUCA.AAG....AUAAGAGUUGC.GAGGGUC.GUGAGAUCCUCAUUAUGCCCUAGCUGACUUGCCCUCCUAGUCACUAGGGUGUUUUUUUGCCUGUAUUCCGGAUCGUCUCAAGGUGUGCCAAUUCUUGCACAUUUUUCCUGAUUAGUCUAUGCUGUUCAGACCUAAAUUCACCUACACGGAAAACCAAAAUGGAACCUAUCAUAACCCUUACCGAGAAAUGCAGAAAGUGCUACUCCUGCGUUCGCAGUUGCCCGGUAAAGGCGAUCAAGGUGGAAAAGACCUUCACUGAAAUCAUCUUCGAGCGCUGCAUUGGUUGCGGCAAUUGCUUGAGUAAUUGCCCCCAGCAUGCAAAGGUUGUUACCGACAAGGUGGGGGUCGUGGAGAAC
#=GR NZ_AASH01000003.1/37760-37269 CODON   .......................................................................................................................................................................................................AUG.........................................................................................................................................................................................................................................................................................................
#=GR NZ_AASH01000003.1/37760-37269 SS_TT   ..............................................................................................................................................................<<<<<<<<<<<<<<.........>>>>>>>>>>>>>.................................................................................................................................................................................................................................................................................................................
NC_009483.1/4839182-4838691                UCCAAACGCAAGGUUUGAGCCCGUGUCCGAUACCCGCUGGCCCGUUAUAUGUCAGGAAGGUUGACUUCAUUUUUUUUGCUUGCAGCAAUGUGACCUCAGCGGUAUACUAUAAUCA.AAG....AUAAGAGUUGC.GAGGAUC.GAAAGAUCCUCAUUAUGCCCUAGCUGACUUGCCCUCCUAGUCACUAGGGUGUUUUUUGUUCAAAAAACGAUGUGUAGCAAACGGCACAAUUUUGAAAUGUGUGCCAUUUGUUGCACAUUUUUUUUAUUUAGGCUAUGCUGCUCGGAACAGAUGCAUAUCCAGCCAUUACGAGGACUGUUAUGGAACCGAUUAUCACCCUGACCGAAAAAUGCCGCAAAUGUUAUUCCUGCGUCCGGAGUUGCCCGGUCAAGGCCAUCAAGGUUGAAAAAAACUAUUCCGAGAUCAUUUUUGAACGCUGUAUCGGCUGCGGCAACUGCCUCAGUAACUGCCCCCAGCACGCCAAAGUCGUCACCGAC
#=GR NC_009483.1/4839182-4838691 CODON     ..................................................................................................................................................................................................................................................................................................................................AUG..............................................................................................................................................................................
#=GR NC_009483.1/4839182-4838691 SS_TT     ..............................................................................................................................................................<<<<<<<<<<<<<<.........>>>>>>>>>>>>>.................................................................................................................................................................................................................................................................................................................
#=GC SS_cons                               .......................................................................................................,,,,,,,,,,,,,,,,....,,,,,,,,,,,.<<<<<<<.____>>>>>>>,,,,,<<<<<<<-<<<<<_________>>>>>>>>>>>>,,,,,.............................................................................................................................................................................................................................................................................................................
#=GC ACTUAL_MOTIF                          ....................................................................................................<.................................................................................................>............................................................................................................................................................................................................................................................................................................
#=GC HYPHENATION                           ****************************************************************************************************...................................*......*....*......*....*............*........*.................************************************************************************************************************************************************************************************************************************************************************************************************************
#=GC R2R_LABEL                             -----------------------------------------------------------------------------------------------------------------------------................<.....>....................................................-----------------------------------------------------------------------------------------------------------------------------------------------------------------------------------------------------------------------------------------------------------------------------------------------------------
#=GF DUPLICATES NONE
#=GF R2R var_term_loop < > mention often GNRA
#=GF SORT_STATS 8 99 0
#=GC cons                                  YnnnnRYRnnnnnnnnRnnnnnnnRnnnnnnnYnnnnnRRRnnnnnnnnnRnnnnRnnnRnnnnnnYRnnnnYnnYUnnUUnnRRnnRYnnnnnnnnnnnGnUAnAnUnnRAnYRnAnn----AnRAGnnUUGC-GAGGnUC-nnRnGRnYCUCAUnnUGCCCURGnURRCYnnCCCUCCURGUnRCYRGGGUnUUUUUUnnCCnnnnnnYnnYnYnYnYnnRnnnnnnnnnnYnYRnnnYRnnnnnnnnnnnnnnnnnnnnnnnYnnnYYnRnnnRnnnnYnnnnRnnnnRnnnnnnRnnnnnnRYRnYRnnnnRnnnnnnnnnnnRnnnnnnRnRnnRnnnnYnRnnnnnnnnnnCnRnnnnnnnnYnRnnnnnnRnnRnnRnYRRnnRnnnnnnnnnnnnnnYnnnnnnnnnnnnnCnRnnnnnnnnRnnnnnnnnYYRnnYnnYnRnnnCnYnnnnnnnnnnRnnnnnYnnnRnnRnnnRnRnnnnnnnnnnnnn
#=GC conss                                 1111133311111111311111113111111131111133311111111131111311131111113311113113311331133113311111111111313313131133131413400003333114311301333133011113113331314433333333433333113333333313113333333111133111311111113113131313113111111111131331113311111111111111111111111311133131113111131111311113111111311111133313311113111111111113111111313113111131311111111113111111111131311111131131131333113111111111111113111111111111131311111111311111111333113113131113131111111111311111311131131113131111111111111
#=GC col_entropy_0                         0111111111111111111111111111111111111111111111111110111111111111111111111111111000111111111111111111010010101110110001100000110001000000000100011010011000000100000010101101110000000100100110000000000000001111111111111111111111111111111111111111111111111111111111111111111111111111111111111111111111111111111111111111111111111111111111111111111111111111111110101111111111111111111111111111111111111111111111111111111111111111111111111111111111111111111111111111111111111111111111111111111000111101111
#=GC col_entropy_1                         ...................................................................................................................................................................................................................................................................................................................................................................................................................................................................................................................
#=GC col_entropy_2                         8798977795947788475248382928898749957577475478828459898792958744897744740802089558007983289974295855575535355005538909555555435085500550555755873975950550509255555535580050045555555005595305555900055099805594883485947593953934388888383348993579797778959899595894938254905549895575223955449794979893598293978778298782978988589975953449482342999787877999398745897858889589597995959758959472898498955499959342987788799955807499985798795989755753988994837440724989978977748979777784979982739999997897999
#=GC col_entropy_3                         1709034396193691256800099189909509205134945949090209209409069420904492609389401772865099900060890361557717076864502400644444015031700730775457179967659770305953777717006949907777777907747197775600077095000010992205086599001119099991900080001061604651971020516000190960074510910035889156001490171299620900040550812699170001010056069209197908010404064009999694994959999500515006030531000938900209965000060908093609401065943000005399405991556359090010206005690000150043500050475402040009390594104954901
#=GC cov_SS_cons                           .......................................................................................................................................022?222.....222?220.....?222222.2?212.........212?2222222?..................................................................................................................................................................................................................................................................................................................
#=GF NUM_COV 14
#=GF WEIGHT_MAP  NC_002939.4/1810222-1810709 1.0817 NZ_AAVG01000035.1/27897-28386 1.02394 NC_008609.1/293099-292605 0.995023 NZ_AAZA01000001.1/121178-121668 0.987119 NC_002939.4/3694523-3695013 0.995023 NC_007517.1/67565-68052 0.993255 NZ_AASH01000003.1/37760-37269 0.961971 NC_009483.1/4839182-4838691 0.961971
#=GF USED_GSC TRUE
#=GF DID_FRAGMENTARY FALSE
//
