# Supplementary material for: Comparative genomics reveals 104 candidate structured RNAs from bacteria, archaea, and their metagenomes
Source: Genome Biol. 2010 Mar 15;11(3):R31. doi: 10.1186/gb-2010-11-3-r31 (PMC2864571; doi:10.1186/gb-2010-11-3-r31)
Supplement: Additional file 4 — Raw text alignment files, including annotation. Raw alignments of RNAs, including annotations (for example, predicted transcription terminators, flanking sequences) in "Stockholm" text format. The alignment format and appropriate viewing programs are discussed on Wikipedia [113]. The Stockholm files can be retrieved from the .tar.gz archive file by using programs such as WinZip (Windows), StuffIt Expander (Mac), or tar/gzip (UNIX). [file gb-2010-11-3-r31-S4.GZ › sto/Bacteroid-trp.sto]

# STOCKHOLM 1.0
#=GF ID Bacteroid-trp
#=GF DE Bacteroidete tryptophan peptide leader RNA
#=GF AU Weinberg Z
#=GF TP Cis-reg;
#=GF WK http://en.wikipedia.org/wiki/Bacteroid-trp_RNA_motif

#=GF ORIGINAL_MOTIF 68	1829	0	0	refseq	25	bacteroid	jeremy	s45_55S100O5Min3	cmfinder		end
#=GF DATABASES microbial 25 env 4
#=GF FancifyStockholm -longtable -wrapGeneContext 6in -recycleGeneColors
#=GF FancifyStockholmGeneContext -leftNothing -rightOperonOrCount 1

#=GF NOTE trp (W) codon = UGG, his (H) codon = CAY

NZ_ABCM01000008.1/234922-235464              CCCUGAUCCUGAUUGUAGCUGCAAUCAUAGCAAUGGUGAAAUUUGACCCUACACGUACCUUUUGGGGGGUAUCAUAAAAUUUCACAAUUUAAUUUGGUCUUGUAAGAUUUAUUUAUAUUUUUGUUGCUCAUGA.UUAAC.A...AUAUACAU.ACUUGGCAAUGGCGCAGUAAUUCUGAAA.AGAGUUCCGUCGU.AGUCU..U..GU.GUACCU.UAU.AGUUU...........AUCAACCUAAACCAAACCACAAAUAAGCCCGGCGUAACACACGCCGGGCUUUUUGUUUUUACGCGAUUUUGAAAAAAAGCCCGUAGGAUACGACGUAGAGAAAAGAGAGAGCGGGAUAUUGAUGAUGACAAGAAAAACGGUGACACUGCGCUGAGUGCCAAUGAGUCGCCAAUAAAACGAAAUAAAAUUAUGCUGAUGAACAAUUAUAAGAUCAAUACCAUUCAUAAAAAGCUGCUUGCAGACACUACAACGCCGGUGAGCAUCUAUUUAAGGUUAAGGGAUGUAUUUCCCAAUACGAUCCUGCUGGAGAGUUCCGAUUACCAUAGCCGCGAG
#=GR NZ_ABCM01000008.1/234922-235464 CODON   .........................................................................................................................................................................................................................................................................................................................................................................................................................................AUG.............................................................................................................................................
#=GR NZ_ABCM01000008.1/234922-235464 SS_TT   ......................................................................................................................................................................................................................................................................<<<<<<<<<.....>>>>>>>>>............................................................................................................................................................................................................................................................................................
NZ_AAXU01000004.1/466900-467430              UUACAAGGAUUGCAUCUUUUGGAGCAGCGAAAUUUCUGAAGUGAAGAAUUUUUUUUGAAAAAAAAAUGACUUGAUGCUUUGUACUUCAUAAUCCCUUUCUAAAUUUGCUGCCAUUCUUAUGAAAACAUUCGCA.AACAA.A........UAU.UGGUGGUGGCAUUCUUAUUCUUUCCAAAAGGAAGUUUAGAA...AGCCCCU..GC.AAU....AAAAUUUGCGUUACGAUAU....AGUAU.............AAAAGGCUUACUGGAUUUCCGGUAAGCCUUUUUUAUUGAAAAUAACCACGAAAUGACUCAAGUAAAACUCCCGAUUUUAACCACUUAUAGAAAGCGAUUAGCGGAUACAAUUACUCCUGUGAGUAUUUAUCUGCAAAUCCGAGAUCGAUUUGCCAAUCCGAUUCUUUUGGAGAGUUCUGAUUACCAUGGACACGAAAAUAGCUAUUCCUAUAUCUGUUUUAAUCCAUUGGCUACUUUUACUUUCAAUGCAGGUAAAGUAGAAGAAACUCUUCCUCUUGGACAUUCGGUUUCGUAUGAGGUUAACUCAGAUCA
#=GR NZ_AAXU01000004.1/466900-467430 CODON   ...............................................................................................................GUA...................................................................................................................................................................................................AUG.................................................................................................................................................................................................................................................................
#=GR NZ_AAXU01000004.1/466900-467430 SS_TT   .....................................................................................................................................................................................................................................................................<<<<<<<<<<....>>>>>>>>>>............................................................................................................................................................................................................................................................................................
NZ_AAOI01000005.1/7698-8216                  AAUAUGCAGGACGAGCACAUGCAGUUUAAAAUAACUGACUGAUAAACGCCGGGGUCCGCUCCGGCGUUUUUUUUGAAACGGGGUUUGACAAUACCGAAUUCCUUUCUAUAUUUGACUCCGAUGAAAACAUUGA.UUACA.A......CAAAC.UGGUGGUGGGUAUCUGAUCGCGGAACGUCGUGACCUG.......AGCCCCC..CU.GUGU.......UUGUCCACCAUACCU........................AAGGCUUGUCUGUCACGACAGGCCUUUUUUAAUUUUUGUCAACAAGCUCAAUAUGGCAUACGAACUCCAUACACACCACAAGAAAAUCCUCGCGGACACCCUGACGCCGGUGAGCGUCUACCUGAAGGUACGCGACCGGUUCCCGGGCAGCCUCCUGCUGGAGAGCAGCGACUACCACGCCAACGACAAUUCGUUUUCCUAUAUCUGCUGCAACCCGAUUGCCUCCAUCCGGGUACAGCACGAGACGAUCUUCCUGGAAUACCCGGACGGGAAACGCGAACAGCGCCCCGUGGGCCCGGAUACGGAUAUC
#=GR NZ_AAOI01000005.1/7698-8216 CODON       .......................................................................................................................................................................................................................................................................................................................AUG...............................................................................................................................................................................................................................................................
#=GR NZ_AAOI01000005.1/7698-8216 SS_TT       ..............................................<<<<<<<<....>>>>>>>>.......................................................................................................................................................................................................................................................................................................................................................................................................................................................................................................................
NZ_AAWS01000005.1/77375-76838                GAAUGAUCAGGGGUGAUAAGUAGUGUUAAAAUUUAACUAGAAAAAUGUUUGCUUUUAUGGAAGUGCUUUUUUAGGUUUGCGACCAUAAAGUAAAACAAAAUUGCUUUGAAUAUGAAUGAAAAAAGUUUACAUA.UUACA.A...G...AUGU.UGGUGGUGG...CAC...AAAAGAGAAC.UCUCUUCUGUGAA.UAGCCCCG..UU.GUA....UAC.GUGUAAAACU.UUAUUACAUAAAGAUA.....UAAGCAAAAAGGCUUCCUGUUCACAGGAAGCCUUUUUGCGUUUUGGGGUAGCCCUAAUGAGAAACAUUAAGCCAUUAACGACAAGUAGUUGUAAGUUACGAAUAGUCAAUAUAAAAACUUGCCGCUACUGACAACACACACAAGAAAUAUUUGACAAAACACAAUGAAAAAGUACGCAUUAAAAACCCGUUACCGUAAACUACUUGCCGACACCCUUACACCGGUGAGCAUUUACCUAAAGUUGCGCGAUAAAUUUGCCAACGCUUUGUUGCUCGAGAGCUCAGACUACCACGGGGCAGACAAUAGUUUUUCCUACA
#=GR NZ_AAWS01000005.1/77375-76838 CODON     ...............................................................................................................................................................................................................................................................................................................................................................................................................................AUG.......................................................................................................................................................
#=GR NZ_AAWS01000005.1/77375-76838 SS_TT     ......................................................................................................................................................................................................................................................................<<<<<<<<<....>>>>>>>>>.............................................................................................................................................................................................................................................................................................
NZ_AAMP01000001.1/1429886-1429365            CUUUGCAUUUAGAAAUGUGCCGUUUUUAAUAGAUGUACGACGUAAUUUAAGUUUACAUAGGAAUCUUAUCUUAAAAUUAUCUAAAAUAGUUUUAAAACAUUAUAAUCCUGAGUAUAUUUGGCGCAUAUUAUGA.AAGCA.AACAAUACAUCU.UGGUGGU..GGAACAACUCUAGACAAUA.GUCGUGAG....C.CA.CGCUU..AGUAUG....UAA.AUACAAUACC............................AAAAGCCUGUCGUCACGACAGGCUUUUAUUUUUUUAUACCUAUGUACAAACUUAAAACUUACAGCACUAAAAUACUUGCAGACACUAUUACACCAGUUUCUGUAUACCUAAAAGUUAGAGAUCGUUUUCCUAACAGUAUUUUAUUAGAAAGUAGUGAUUACCGAGCAAAUGAUAAUACAUUUAGUUAUAUAUGCUGCAACCCGAUUGCUUCAAUAAAUAUACAAAAUGAAGAAAUUAUCAAACAGUUUCCAGACGGCACAAAAGAACAGUCUUCAAUAAAUGAGACUACUAAUGUCCCACUAGAGAUUGAA
#=GR NZ_AAMP01000001.1/1429886-1429365 CODON ...........................................................................................................................................................................................................................................................................................................AUG...........................................................................................................................................................................................................................................................................
#=GR NZ_AAMP01000001.1/1429886-1429365 SS_TT ......................................................................................................................................................................................................................................................................<<<<<<<.....>>>>>>>................................................................................................................................................................................................................................................................................................
JCVI_SCAF_1101668064648/928-1445             UAAGUUUUGAUUUUGAAUUAUUAGACCAAUCUGUUUGAGUCAAAUCCAUUUUGAAUAUUUAAUUUUAAAAUUAUCAAUAAUUUUUUGUAAUCUAUAAUUUUCGUUGCUAUAUUUGAAAUGAUUAUGAAUUUAA.AAUUA.A...AUACUAAU.UGGUGGCAG.U.CAC....UUAAUUUUC.AUUAA...GUCGA.UAACUCU...UU.UAGUU..UAUAGUAAA......UAAU......................AAAAGGCUUGUUAAUCGACAAGCCUUUUUUAAUUUAAAAAUGACAGUGUUUAAAAUAAAAACAUAUAGAAAAAAAAUACUUGCUGAUACUUUAACCCCAGUCAGCAUCUAUCAAAAGAUUAGAGAUAAAUAUUCAAACUCUGUCUUGUUAGAAAGUAGUGAUUAUGGAGCCAAUGAUAACAGUUAUGCUUAUGUAUGUUUUAACCCAAUAUCAUCAUUUAAAGUAUAUAAAAAUUUAAUUGAAAAAAAAUAUCCAGACAAUUCAACUAAACAAACUAAGUUGACAAAAUCUAAUUUAGUUGUUGAUGAAUUA
#=GR JCVI_SCAF_1101668064648/928-1445 CODON  .......................................................GUA...............................................................................................................................................................AUG.............................................................................................................................................................................................................................................................................................................................................................
#=GR JCVI_SCAF_1101668064648/928-1445 SS_TT  .....................................................................................................................................................................................................................................................................<<<<<<<<....>>>>>>>>................................................................................................................................................................................................................................................................................................
JCVI_SCAF_1096627072666/1317-1834            UGGGUUUUGAUUUUGAAUUAUUAGACCAAUCUGUUUGAGUCAAAUCCAUUUUGAAUAUUUAAUUUUAAAAUUAUCAAUAAUUUUUUGUAAUCUAUAAUUUUCGUUGCUAUAUUUGAAGUGAUUAUGAAUUUAA.AAUUA.A...UUACUAAU.UGGUGGCA.AU.CGC....UUAAUUUUC.AUUAG...GUCGA.UAACUCU...UU.UAGUU..UACAGUAAA......UAAU......................AAAAGGCUUGUUAAUCGACAAGCCUUUUUUAAUUUAAAAAAGACAGUGUAUAAAAUCAAAACAUAUAGAAAAAAAAUACUUGCUGAUACUUUAACUCCUGUCAGUAUCUAUCAAAAGAUUAGGGAUAAAUACUCAAACUCUGUCUUGUUAGAAAGUAGUGAUUAUGGAGCCAAUGAUAACAGUUAUGCUUACGUGUGUUUUAACCCAAUAUCAUCAUUUAAAGUUUAUAAUAAUUUAAUUGAAAAAAAAUAUCCAGACAAUUCAACUCAACAAACUAAAUUGACAAAAACUAAUUUAGUUGUUAAUGAAUUA
#=GR JCVI_SCAF_1096627072666/1317-1834 CODON .......................................................GUA....................................................................................................................................................................................................................................................AUG........................................................................................................................................................................................................................................................................
#=GR JCVI_SCAF_1096627072666/1317-1834 SS_TT .....................................................................................................................................................................................................................................................................<<<<<<<<....>>>>>>>>................................................................................................................................................................................................................................................................................................
JCVI_SCAF_1101668438486/479-1                UGGGUUUUGAUUUUGAAUUAUUAGACCAAUCUGUUUGAGUCAAGUCCAUUUUGAAUAUUUAAUUUUAAAAUUAUCAAUAAUUUUUUGUAAUCUAUAAUUUUCGUUGCUAUAUUUGAAGUGAUUAUGAAUUUAA.AAUUA.A...AUACUAAU.UGGUGGCA.AU.CGC....UUAAUUUUC.AUUAA...GUCGA.UAACUCU...UU.UAGUU..UAUAGUAAA......UAAU......................AAAAGGCUUGUUAAUCGACAAGCCUUUUUUAAUUUAAAAAAGACAGUGUAUAAAAUCAAAACAUAUAGAAAAAAAAUACUUGCGGACACUUUAACUCCUGUCAGUAUCUAUCAAAAGAUUAGGGAUAAAUACUCCAACUCUGUCUUGUUAGAAAGUAGUGAUUAUGGAGCCAAUGAUAACAGUUAUGCUUAUGUAUGUUUCAACCCAAUAUCAUCAUUUAAAGUUUAUAAUAAUUUAAUUGAAAAAAAAUAUCCAGACAAUUCAACUCAACAA.......................................
#=GR JCVI_SCAF_1101668438486/479-1 CODON     .........................................................................................................................................................................................................................................................................................................................................................................................................................................................................................................................................................................................
#=GR JCVI_SCAF_1101668438486/479-1 SS_TT     .....................................................................................................................................................................................................................................................................<<<<<<<<....>>>>>>>>................................................................................................................................................................................................................................................................................................
NZ_AAPD01000009.1/45581-46088                CUUUUAAAAAUAUGAACGAUCCUUCAGGUCGUGCGGUAAGUGGUGUACAUGAUGAAGGAUAUUAAAAAAAUGUUAGAUACUUGUAGGUUUAACUAUCCAUACUUACUUUUACACUCUAUAUGAAAAACACAAA.UCAUA........CAUGG.UGGUGGAA.AUAUAC.....AGCUCAAC.AGCC....GUAAA.GU.CACCC..GU.AUGU.......UUAUA......UAAC......................AAAAGGUCUGCUUAACGGCAGACCUUUUUUAUUUUAUCAAUUUUUAGAAACCUCAUAUGCAUCAUUAUAAAGCAAAAUCCACGCAACAAACGAUAUUAGCAGACAUGCUAACUCCUGUUGCUAUAUACAUGCGUUUACGUGAUAAGUAUCCCGGUAGCAUCUUAUUAGAAAGCAACGAAUAUGGAGAACGCAGUAAUAGCUAUUCCUUCAUUUGUUGUAAUCCUGUAGCUCAAUUCUCUGUUACUAAUACAAAAAUUGAAAGCCAAUUUCCUGAUGGAACAAUAGAGCAAUCAGACUUCAGUUCGAGUUAUG
#=GR NZ_AAPD01000009.1/45581-46088 CODON     .........................................................................................................................................................................................................................................................................................................................AUG.............................................................................................................................................................................................................................................................
#=GR NZ_AAPD01000009.1/45581-46088 SS_TT     .......................................................................................................................................................................................................................................<<<<......................<<<<<<<<<<<<....>>>>>>>>>>>>>>>.........................................................................................................................................................................................................................................................................................
NC_008255.1/3762221-3762747                  AGCCGGGAAUGAACGUAUACAUGCAGAUCUUUAAAAGAAAUACAGAAGCGUAUCUAUGUAUAAGCUAAUUUUUUGGUGGUGCCAUUUGGAAAUUGAAAAUUCCCCCAUAUCUUUGUAACCAUGAAAACAAUUA.CAGGA.A...CUAAACAA.UUGUGGUG.GUGCGU....GAACUAAUC.AGUUC...GUGAA.CA.UGCUG..CU.GU.........GUCCUG.....UUUGAAAAUAUAUCAA........AAAAGAGGCUUGCUGUUCACGGCAAGCCUCUUUUAUUUUAUUAGGAUUUAGGAAAUUUCAAUUAUGAAAACAUAUACAUUAAAGCUUACCUAUAAAAAAAUACUUGCCGAUACUACUACACCGGUAAGCAUGUAUUUAAAAUUGCGCGACAAGUUUCCGCAAACCAUGCUGCUGGAAAGUUCCGAUUACCAUGGCAACCAGGAUAUUUAUUCCUAUAUCUGCUGCAAUCCCAUUGCAGGGAUAAAAAUUGACAAAGGAUAUUUUACAGAAUAUUAUCCGGAUGGCACAUUGAAUAAUCUGGAUAUUGAAGAAAC
#=GR NC_008255.1/3762221-3762747 CODON       ..............................................................................................................................................................................................................................................................................................................................AUG........................................................................................................................................................................................................................................................
#=GR NC_008255.1/3762221-3762747 SS_TT       ...................................................................................................................................................................................................................................................................<<<<<<<<<<<....>>>>>>>>>>>............................................................................................................................................................................................................................................................................................
NZ_AAOG01000004.1/66050-65530                AACGCUAGAAUUUAGAUAAGAAAUUUUUGGGAUGUUUGUCAAUUUGUAAAAUUUUGUUAAAACGGAUAAAAUAAUUUAGAAAGGUUGUUUAAUUUAAAAAUCUACCCUACUUUUGUACUCGACAUGAAAAAUA.AUACA.A...ACAAAACU.UGGUGGUGG.AACUC....UCUUAAUUCAUAAGU...GAGAU.GAAUCCUAUAUG.UUU....AUA.ACAUA...........AUA................AAAAAAGGCUUAUCUCACGAUAAGCCUUUUUUUAUUAUUAAAGUUCCGGAACGAAAUGAAAAAAAUACAGUUUAAAACAAUUUAUAAGACAAAAAUAGCAGAUACCAUAACUCCUGUAGGAUUGUAUUUGCGUUUUAGAGACGCUUUUGCAAACACGCUUUUAUUAGAGAGUUCUGACUAUCACAGUAAAGAAGAAAGUUUUUCUUAUAUCGCAAUAGAGCCUGUGCUUACCAUGAAGGUUGAUGAUGCACAAUAUACAGUUUUUCACAAAGGAACAGAGAUUGAUGCGCAACCGGUAGAUAAGAACUUUUAUC
#=GR NZ_AAOG01000004.1/66050-65530 CODON     ......................................................................................................................................................................................................................................................................................................................AUG................................................................................................................................................................................................................................................................
#=GR NZ_AAOG01000004.1/66050-65530 SS_TT     .....................................................................................................................................................................................................................................................................<<<<<<<<....>>>>>>>>................................................................................................................................................................................................................................................................................................
NZ_AANA01000002.1/232694-233208              AGUUAUAAUAUGUAAUUAAAUGUUCUAAAAUCUUUAGUUCUGUUUUAAAAUUCUUAAAUUCUUAAAAUAUAUCCUAUAUAAUUUGCGCAAAUAAAAAACCAUUUUUACCUUUGUAACAUAAUGAAAAACAGUA.UA....A...ACAUAUCU.UGGUGGUG.GAACUC....UCUUAACUAAUAAGU...GAGUU.UA.UACCU.....GUA....UGU.A...A...........AAAUAUAU...........UAAAAAGGCUUAUCUCACGAUAAGCCUUUUUCAAUUCAAUACAAUGAAGAAUAUAAAAUUUAAAACAAUUCAUAAAACUAAAAUUGCAGAUACUAUAACUCCUGUGGGUUUGUAUUUACGAUUUAGAGAUAAGCAUGCGAAUACGCUUUUACUAGAGAGUUCAGACUAUCAUAGUAAAGACGAAAGUUUCACAUUUAUUGCUAUUGAACCUAUUGUCUCUAUUAAAGCUGAAAAUCAUCAUUUGAGUUUUUCUCAUAAAGGUUUAGAGAUUGCAAAUGAAGAAAUUGGUAGAAAUUUCAAUGAAAUAUUCGAAA
#=GR NZ_AANA01000002.1/232694-233208 CODON   ..........................................................................................................................................................................................................................................................................................................AUG............................................................................................................................................................................................................................................................................
#=GR NZ_AANA01000002.1/232694-233208 SS_TT   .....................................................................................................................................................................................................................................................................<<<<<<<<....>>>>>>>>................................................................................................................................................................................................................................................................................................
NZ_AANC01000011.1/62750-63273                CACGGGAUAAAACCAUCUACGACGACUUUACUUUAGACAUCAACUUGUCUAUCUAAUAUUUUUAAAAAGUAAUUUUAAAUUUUGUUUGUCGCUUAAGCAUCAAUUUUUAUCUUUGAUGCUCAAAUUAUGAAAAACAAAACA...GUAAAUAC.U..UGGUG.GUGGAUCUCGCAACAGUAA.UGUCGUGAAACAA.C..CU..U..GU.AUU....UAAAAUUUA...........AAUAACUG..............AAAGGCCUGUCUCACGACAGGCCUUUUUUGUUUCGCCUAACAACCAAAAAAUGAAAUAUACCUUAAAAACGCACAGCAAGAAGAUUCUUGCCGAUACCAUCACUCCGGUUUCGGUAUACCUUCGCCUGCGAGAUCGCUUCCCCAACAGUCUGCUUCUCGAGAGUAGCGACUACCGGGCUAACGACAAUACCUUCAGCUACAUCUGUUGUAAACCUAUCGCUUCGAUCACCGUAAAGGAUGAAAUUAUUACGGAAAGUUUCCCUGACGGAAAAACCACAACCACAAGCAUCGACUCCACUACCGAUGUAGUU
#=GR NZ_AANC01000011.1/62750-63273 CODON     ....................................................................................................................................................................................................................................................................................................................AUG..................................................................................................................................................................................................................................................................
#=GR NZ_AANC01000011.1/62750-63273 SS_TT     ..............................................................................................................................................................................................................................................<<<<<<..............<<<<<<<<<<<....>>>>>>>>>>>>>>>.........................................................................................................................................................................................................................................................................................
JCVI_SCAF_1096628041415/789-264              AAUUUCGUCUAAAAUUAAUAAUCGAUUAUGGGUUAGUUUAAACUUUUAACAAAUAAUUAAAUGCUAUUUGUGUUUGCGAAAUAAAAUUUGAUUUCUAUAUUUACACUUCAAAACAAACAAAUGAACACAAUUU.UAAAU.C...AUA...CU.UGGUGGUGGAACUUC....AAGAUUUCA.AUCUUCGUGAAGU.AAACCCUU..AG........UAU.AUUUA......AUUUAAAAUAUUU...........AAAAAAGGCUUGUCAUUCACGACAAGCCUUUUUUGUUUAUAAAAACUUAUGAAAACAUUUAGUCUUUACACACAUUACAAAAAAAUAUUGGCAGAUACCAUUACACCUGUAAGUAUCUACUUAAAAAUUCGUGAUAAAUACCCAAAUAGUAUCUUGCUAGAAAGUAGCGAUUAUCAUGCUAACGACAACAGUUUUUCUUACAUCUGUUUUAACCCAAUUGCUUCAAUUAAAGUAGACGAAAAAGCAAUUACACAAACGUUUCCUGACGGAAGUACGAUGAUUAAUAAGGUUAAAAAUGUAACGCAGAUGAUUCA
#=GR JCVI_SCAF_1096628041415/789-264 CODON   ...............................................................................................................................................................................................................................................................................................................AUG.......................................................................................................................................................................................................................................................................
#=GR JCVI_SCAF_1096628041415/789-264 SS_TT   ...............................................................................................................................................................................................................................................................<<<<<<<<<<<<<<......>>>>>>>>>>>>>>........................................................................................................................................................................................................................................................................................
BABB01000545.1/1846-1304                     GAAAGUGGAAGAAGUGAAAGGGAAAAUACACGAGGCUGCAAAUAAAUAAAAAAAAAGUAAGUUUUUCUUUGGAGUUUAAAACAAAACGCUUACAUUUGCCCCAAAAUAAAAACAGAUUUUAUGAAUAGAAUCA.UGGUA.A...AUACAUAU.UGGUGGC..GU.UUC.UUACAACUAAACAAGUCGUAAGGGAACCA.GACC...AU.GUA....UAU.AUACCUGACA.UUCUAAUAAGGAUAUUCAAACU.....GAAGGCCUGUCGUACUUACGACAGGCCUUUUUUCGUUAGUGCAAUUAACAAUCAAAAUUUAAUAUAGAACGACAAUGAAAACUUAUCAGGUAAACAAAGAAGGUUAUUAUGGCGAAUUUGGCGGGGCCUAUAUUCCCGAAAUCCUUCAUCGCUGUGUGGAAGAGUUAAAAAAUGCCUAUUCCAAAGUAUUGGAAAGUGAAGGAUUCAAAAAAGAAUUCCACCAGUUACUACACGACUAUGUGGGACGCCCUUCACCUCUAUACCUGGCAAACCGGCUAAGCGAACAAUACGGCUGUAAAAUCUACCUGAAA
#=GR BABB01000545.1/1846-1304 CODON          ............................................................................................................................................................................................................................................................................................................................................AUG..........................................................................................................................................................................................................................................
#=GR BABB01000545.1/1846-1304 SS_TT          ..................................................................................................................................................................................................................................................................<<<<<<<<<<<<......>>>>>>>>>>>>.........................................................................................................................................................................................................................................................................................
BAAU01027801.1/841-299                       AAAGUUGGAGAAGUGAAAGGGGAAAAUACACGAGGCUGCAAAUAAAUAAAAAAAAAGUAAGUUUUUCUUUGGAGUUAAAAACAAAACGCUUACAUUUGCCCCAAAAUAAAAACAGAUUUUAUGAAUAGAAUCA.UGGUA.A...AUACAUAU.UGGUGGC..GU.UUC.UUACAACUAAACAAGUCGUAAGGGAACCA.GACC...AU.GUA....UAU.AUACCUGACA.UUCUAAUAAGGAUAUUCAAACU.....GAAGGCCUGUCGUACUUACGACAGGCCUUUUUUCGUUAGUGCAAUUAACAAUCAAAAUUUAAUAUAGAACGACAAUGAAAACUUAUCAGGUAAACAAAGAAGGUUAUUAUGGCGAAUUUGGCGGGGCCUAUAUUCCCGAAAUCCUUCAUCGCUGUGUGGAAGAGUUAAAAAAUGCCUAUUCCAAAGUAUUGGAAAGUGAAGGAUUCAAAAAAGAAUUCCACCAGUUACUACACGACUAUGUGGGACGCCCUUCACCUCUAUACCUGGCAAACCGGCUAAGCGAACAAUACGGCUGUAAAAUCUACCUGAAA
#=GR BAAU01027801.1/841-299 CODON            ............................................................................................................................................................................................................................................................................................................................................AUG..........................................................................................................................................................................................................................................
#=GR BAAU01027801.1/841-299 SS_TT            ..................................................................................................................................................................................................................................................................<<<<<<<<<<<<......>>>>>>>>>>>>.........................................................................................................................................................................................................................................................................................
BAAY01005429.1/1362-820                      GAAAGUGGAAGAAGUGAAAGGGAAAAUACACGAGGCUGCAAAUAAAUAAAAAAAAGGUAAGUUUUUCUUUGGAGUUUAAAACAAAACGCUUACAUUUGCCCCAAAAUAAAAACAGAUUUUAUGAAUAGAAUCA.UGGUA.A...AUACAUAU.UGGUGGC..GU.UUC.UUACAACUAAACAAGUCGUAAGGGAACCA.GACC...AU.GUA....UAU.AUACCUGACA.UUCUAAUAAGGAUAUUCAAACU.....GAAGGCCUGUCGUACUUACGACAGGCCUUUUUUCGUUAGUGCAAUUAACAAUCAAAAUUUAAUAUAGAACGACAAUGAAAACUUAUCAGGUAAACAAAGAAGGUUAUUAUGGCGAAUUUGGCGGGGCCUAUAUUCCCGAAAUCCUUCAUCGCUGUGUGGAAGAGUUAAAAAAUGCCUAUUCCAAAGUAUUGGAAAGUGAAGGAUUCAAAAAAGAAUUCCACCAGUUACUACACGACUAUGUGGGACGCCCUUCACCUCUAUACCUGGCAAACCGGCUAAGCGAACAAUACGGCUGUAAAAUCUACCUGAAA
#=GR BAAY01005429.1/1362-820 CODON           ............................................................................................................................................................................................................................................................................................................................................AUG..........................................................................................................................................................................................................................................
#=GR BAAY01005429.1/1362-820 SS_TT           ..................................................................................................................................................................................................................................................................<<<<<<<<<<<<......>>>>>>>>>>>>.........................................................................................................................................................................................................................................................................................
NC_009614.1/5029221-5029762                  GAAAGUGGAAGAAGUGAAAGGGAAAAUACACGAAGCUGCAAAUAAAUAAAAAAAAAGUAAGUUUUUCUUUGGAGUUUAAAACAAAACGCUUACAUUUGUCCCAAAAUAAAAACAGAUUUUAUGAAUAGAAUCA.UGGUA.A...AUACAUAU.UGGUGGC..GU.UUC.UUACAACUAAACAAGUCGUAAGGGAA.CCAGACC...AU.GUA....UAU.AUACCUGACA.UUCU.AAAAGGAUAUUCAAACU.....GAAGGCCUGUCGUACUUACGACAGGCCUUUUUUCGUUAGUGCAAUUAACAUUAAAAUAUAGAACGACAAUGAAAACUUAUCAGGUAAACAAAGAAGGUUAUUAUGGCGAAUUUGGAGGGGCGUAUAUUCCCGAAAUCCUUCACCGCUGUGUGGAAGAAUUGCAGAAUGCCUAUUCCAAAGUAUUGGAAAGUGAAGGAUUCAAACAAGAAUUCCACCAGUUACUACGCGACUAUGUAGGACGCCCUUCACCUCUUUACCUGGCAAACCGGCUAAGCAAGAAAUAUGGCUGUAAGAUCUACCUGAAACGUGAA
#=GR NC_009614.1/5029221-5029762 CODON       ......................................................................................................................................................................................................................................................................................................................................AUG................................................................................................................................................................................................................................................
#=GR NC_009614.1/5029221-5029762 SS_TT       ..................................................................................................................................................................................................................................................................<<<<<<<<<<<<......>>>>>>>>>>>>.........................................................................................................................................................................................................................................................................................
BAAU01000768.1/836-1377                      GAAAGUGGAAGAAGUGAAAGGGAAAAUACACGAAGCUGCAAAUAAAUAAAAAAAAAGUAAGUUUUUCUUUGGAGUUUAAAACAAAACGCUUACAUUUGCCCCAAAAUAAAAACAGAUUUUAUGAAUAGAAUCA.UGGUA.A...AUACAUAU.UGGUGGC..GU.UUC.UUACAACUAAACAAGUCGUAAGGGAA.CCAGACC...AU.GUA....UAU.AUACCUGACA.UUCU.AAAAGGAUAUUCAAACU.....GAAGGCCUGUCGUACUUACGACAGGCCUUUUUUCGUUAGUGCAAUUAACAUUAAAAUAUAGAACGACAAUGAAAACUUAUCAGGUAAACAAAGAAGGUUAUUAUGGCGAAUUUGGAGGGGCGUAUAUUCCCGAAAUCCUUCACCGCUGUGUGGAAGAAUUGCAGAAUGCCUAUUCCAAAGUAUUGGAAAGUGAAGGAUUCAAACAAGAAUUCCACCAGUUACUACGCGACUAUGUAGGACGCCCUUCACCUCUUUACCUGGCAAACCGGCUAAGCAAGAAAUAUGGCUGUAAGAUCUACCUGAAACGUGAA
#=GR BAAU01000768.1/836-1377 CODON           ......................................................................................................................................................................................................................................................................................................................................AUG................................................................................................................................................................................................................................................
#=GR BAAU01000768.1/836-1377 SS_TT           ..................................................................................................................................................................................................................................................................<<<<<<<<<<<<......>>>>>>>>>>>>.........................................................................................................................................................................................................................................................................................
BAAX01007295.1/1258-717                      GAAAGUGGAAGAAGUGAAAGGGAAAAUACACGAAGCUGCAAAUAAAUAAAAAAAAAGUAAGUUUUUCUUUGGAGUUUAAAACAAAACGCUUACAUUUGCCCCAAAAUAAAAACAGAUUUUAUGAAUAGAAUCA.UGGUA.A...AUACAUAU.UGGUGGC..GU.UUC.UUACAACUAAACAAGUCGUAAGGGAA.CCAGACC...AU.GUA....UAU.AUACCUGACA.UUCU.AAAAGGAUAUUCAAACU.....GAAGGCCUGUCGUACUUACGACAGGCCUUUUUUCGUUAGUGCAAUUAACAUUAAAAUAUAGAACGACAAUGAAAACUUAUCAUGUAAACAAAGAAGGUUAUUAUGGCGAAUUUGGAGGGGCGUAUAUUCCCGAAAUCCUUCACCGCUGUGUGGAAGAAUUGCAGAAUGCCUAUUCCAAAGUAUUGGAAAGUGAAGGAUUCAAACAAGAAUUCCACCAGUUACUACGCGACUAUGUAGGACGCCCUUCACCUCUUUACCUGGCAAACCGGCUAAGCAAGAAAUAUGGCUGUAAGAUCUACCUGAAACGUGAA
#=GR BAAX01007295.1/1258-717 CODON           ......................................................................................................................................................................................................................................................................................................................................AUG................................................................................................................................................................................................................................................
#=GR BAAX01007295.1/1258-717 SS_TT           ..................................................................................................................................................................................................................................................................<<<<<<<<<<<<......>>>>>>>>>>>>.........................................................................................................................................................................................................................................................................................
BABG01003022.1/1410-1923                     GAAAGUGGAAGAAGUGAAAGGGAAAAUACACGAAGCUGCAAAUAAAUAAAAAAAAAGUAAGUUUUUCUUUGGAGUUUAAAACAAUACGCUUACAUUUGUCCCAAAAUAAAAACAGAUUUUAUGAAUAGAAUCA.UGGUA.A...AUACAUAU.UGGUGGC..GU.UUC.UUACAACUAAACAAGUCGUAAGGGAA.CCAGACC...AU.GUA....UAU.AUACCUGACA.UUCU.AAAAGGAUAUUCAAACU.....GAAGGCCUGUCGUACUUACGACAGGCCUUUUUUCGUUAGGCCAAUAAACAUUAAAAUAUAGAACGACAAUGAAAACUUAUCAGGUAAACAAAGAAGGUUAUUAUGGCGAAUUUGGAGGGGCGUAUAUUCCCGAAAUCCUUCACCGCUGUGUGGAAGAAUUGCAGAAUGCCUAUUCCAAAGUAUUGGAAAGUGAAGGAUUCAAACAAGUAUUCCACCAGUUACUACGCGACUAUGUAGGACGCCCUUCACCUCUUUACCUGGCAAACCGGCUGACAGCUUCAGC............................
#=GR BABG01003022.1/1410-1923 CODON          .........................................................................................................................................................................................................................................................................................................................................................................................................................................................................................................................................................................................
#=GR BABG01003022.1/1410-1923 SS_TT          ..................................................................................................................................................................................................................................................................<<<<<<<<<<<<......>>>>>>>>>>>>.........................................................................................................................................................................................................................................................................................
BABB01001584.1/2560-2022                     AGUAUCCGCCAUAAACAACAAAACUUUAAGAAAAAAGUUCUCAUAAGAAAAAAAGAAAGAUUUGCUUUGAUUAUUAAAACAAUGUGCUUAUAUUUGCCUCGGUCAAAAAUAAAAAAGAUAAUGAAAACAAUGU.UCGUA.A...AUACAUAU.UGGUGGUG.GCAUCCGUUACAACUCCGGCAGUCGUAAGGGAG.CAGUGCUC..GU.AUGUAUAUAU.GUACA......AUAU.AGAUAUAU...........AAAAGAGCCCUGUCGCACCAAGCGACGGGGCUCUUUUAUUUAAACGAUGUAUAUAGCUAACAGUUCGCAACCGGUAACUGGCAGCCAACAAUUAAAUAAUAAAACAAUAUAUGGUUAGUUUCUUAGUUGACAAAGAAGGUUAUUACGGAGAAUUCGGCGGAGCAUACGUUCCCGAAAUACUCCACAGGUGUGUAGAGGAAUUGCAGAAAACUUAUCUCACAGUCCUGCAAAAUAAAGAUUUCAAGCAGGAAUACGACCGGUUGCUGCGCGACUACGUAGGACGUCCCUCACCGCUCUACCAGGCACGGCGUCUG
#=GR BABB01001584.1/2560-2022 CODON          .............................................................................................................................................................................................................................................................................................................................................................................AUG.........................................................................................................................................................................................................
#=GR BABB01001584.1/2560-2022 SS_TT          ...................................................................................................................................................................................................................................................................<<<<<<<<<<<<.....>>>>>>>>>>>>.........................................................................................................................................................................................................................................................................................
NZ_AAYH02000042.1/71818-71277                GUGCUUAUAUUUGUCGCGAAAACGAAGACAGGCUGCACCUCAGCAUAAAAAAUGAACAAGUUCAUUUUAUUAUACAUUCGGUUUGCACUGUCUUUGCCCCCGAUAAAACAAAAAAAGUCAAUGAAAACAAUGU.UAGUA.A...AUACAUAU.UGGUGGUG.GCACCCGUUACAACUCCGACAGUCGUAAGGGAG.CAGCGCUC..GU.AUG....UAU.AUAUG...........UAAUAUAUAGUAAAAAACAAAAAGAGCCCUGUCGCACCAAGCGACGGGGCUUUUUUCGUUUAAGCAAUAAUGCGUUUUGAUUUCUGAAAUAGUAAAUAGUAAAUCGUCAAAUAGUAAAUAACAUGAUGAAUUUCUUAGUUGACAAAGAAGGUUAUUACGGAGAGUUCGGCGGGGCAUACGUUCCCGAAAUCCUCCACAAAUGUGUAGAAGAGUUGCAGAACACCUACCUCAAGGUGCUGCAAAGUGAGGACUUCAAGCGUGAAUACGACCAGUUGCUGCGCGACUACGUGGGACGCCCUUCCCCACUCUACUUGGCACACCGCUUGUCCGAGA
#=GR NZ_AAYH02000042.1/71818-71277 CODON     .........................................................................................................................................................................................................................................................................................................................................................................................................................................................................................................................................................................................
#=GR NZ_AAYH02000042.1/71818-71277 SS_TT     .....................................................................................................................................................................................................................................................................<<<<<<<<<<.....>>>>>>>>>>...........................................................................................................................................................................................................................................................................................
BABA01003390.1/387-928                       GUGCUUAUAUUUGUCGCGAAAACGAAGACAGGCUGCACCUCAGCAUAAAAAAUGAACAAGUUCAUUUUAUUAUACAUUCGGUUUGCACUGUCUUUGCCCUCGAUAAAACAAAAAAAGUCAAUGAAAACAAUGU.UAGUA.A...AUACAUAU.UGGUGGUG.GCACCCGUUACAACUCCGACAGUCGUAAGGGAG.CAGCGCUC..GU.AUG....UAU.AUAUG...........UAAUAUAUAGUAAAAAACAAAAAGAGCCCUGUCGCACCAAGCGACGGGGCUUUUUUCGUUUAAGCAAUAAUGCGUUUUGAUUUCUGAAAUAGUAAAUAGUAAAUCGUCAAAUAGUAAAUAACAUGAUGAAUUUCUUAGUUGACAAAGAAGGUUAUUACGGAGAGUUCGGCGGGGCAUACGUUCCCGAAAUCCUCCACAAAUGUGUAGAAGAGUUGCAGAACACCUACCUCAAGGUGCUGCAAAGUGAGGACUUCAAGCGUGAAUACGACCAGUUGCUGCGCGACUACGUGGGACGCCCUUCCCCACUCUACUUGGCACACCGCUUGUCCGAGA
#=GR BABA01003390.1/387-928 CODON            ......................................................................................................................................................................................................................................................................................................................................................................AUG................................................................................................................................................................................................................
#=GR BABA01003390.1/387-928 SS_TT            .....................................................................................................................................................................................................................................................................<<<<<<<<<<.....>>>>>>>>>>...........................................................................................................................................................................................................................................................................................
BABG01015768.1/669-1093                      ACAAUUCGUUUUUGGGGGACAAAACAAAAAAUAAAAAGGAGGGCAAUAAAAAAAAGAAAGAUUUUAUUUGUUAUUCCAAACAAAGUAUCUAUAUUUGCCCCCGUUAAAUAACAAUUAGCAAUGAUGACAAUGC.AAGUA.A...AUACAUAU.UGGUGGUG.GCGCCCGUUACAACUCCGACAGUCGUAAGGGAG.CAGCGCUC..GU.AUG....UAU.AUACC......UCAUUAAAGAUAUAACAGAAUUUAGAAAGAGCCCUGUCGCAACCUGCGACGGGGCUCUUUUUUUUAACCCCAAAUACAAAUUACAAAUAAAUAUAGGAUUAUGAAAAGUUUUUUAGUUGAUCAGGAUGGCUAUUACGGAGAAUUUGGAGGUGCUUAUGUACCUGAAAUCCUCCACAAGUGUGUUGAAGAGUUGCCGAAUACUUAUCUCGACGUAAU..........................................................................................................................
#=GR BABG01015768.1/669-1093 CODON           .........................................................................................................................................................................................................................................................................................................................................................................................................................................................................................................................................................................................
#=GR BABG01015768.1/669-1093 SS_TT           ...................................................................................................................................................................................................................................................................<<<<<<<<<<<<.....>>>>>>>>>>>>.........................................................................................................................................................................................................................................................................................
NC_006347.1/3050256-3050802                  ACAAUUCGUUUUUGGGGGACAAAACAAAAAAUAAAAAGGAGGGCAAUAAAAAAAAGAAAGAUUUUAUUUGUUAUUCCAAACAAAGUAUCUAUAUUUGCCCCCGUUAAAUAACAAUUAGCAAUGAUGACAAUGC.AAGUA.A...AUACAUAU.UGGUGGUG.GCGCCCGUUACAACUCCGACAGUCGUAAGGGAG.CAGCGCUC..GU.AUG....UAU.AUACC......UCAUUAAAGAUAUAACAGAAUUUAGAAAGAGCCCUGUCGCAACCUGCGACGGGGCUCUUUUUUUUAACCCCAAAUACAAAUAACAAAUAAAUAUAGGAUUAUGAAAAGUUUUUUAGUUGAUCAGGAUGGCUAUUACGGAGAAUUUGGAGGUGCUUAUGUACCUGAAAUCCUCCACAAGUGUGUAGAAGAGUUGCAGAAUACUUAUCUCGACGUAAUAGAGAGCGAGGACUUCAAGAAAGAGUUCGACCAAUUGUUGCGUGACUACGUAGGACGCCCUUCCCCGCUCUAUCCGGCCCGCCGCCUGUCGGAGAAGUACGGUUGCAAGAUGUAUCUGAAAC
#=GR NC_006347.1/3050256-3050802 CODON       ...........................................................................................................................................................................................................................................................................................................................................AUG...........................................................................................................................................................................................................................................
#=GR NC_006347.1/3050256-3050802 SS_TT       ...................................................................................................................................................................................................................................................................<<<<<<<<<<<<.....>>>>>>>>>>>>.........................................................................................................................................................................................................................................................................................
BAAU01006342.1/1925-1379                     CAAUUCGUUUUUGGGGGACAAAACAAAAAAUAAAAAGGAGGGCAAUAAAAAAAAGAAAGAUUUUAUUUGUUAUUCCAAACAAAGUAUCUAUAUUUGCCCCCCGUUAAAUAACAAUUAGCAAUGAUGACAAUGC.AAGUA.A...AUACAUAU.UGGUGGUG.GCGCCCGUUACAACUCCGACAGUCGUAAGGGAG.CAGCGCUC..GU.AUG....UAU.AUACC......UCAUUAAAGAUAUAACAGAAUUUAGAAAGAGCCCUGUCGCAACCUGCGACGGGGCUCUUUUUUUUAACCCCAAAUACAAAUAACAAAUAAAUAUAGGAUUAUGAAAAGUUUUUUAGUUGAUCAGGAUGGCUAUUACGGAGAAUUUGGAGGUGCUUAUGUACCUGAAAUCCUCCACAAGUGUGUAGAAGAGUUGCAGAAUACUUAUCUCGACGUAAUAGAGAGCGAGGACUUCAAGAAAGAGUUCGACCAAUUGUUGCGUGACUACGUAGGACGCCCUUCCCCACUCUAUCCGGCCCGCCGCCUGUCAGAGAAGUACGGUUGCAAGAUGUAUCUGAAAC
#=GR BAAU01006342.1/1925-1379 CODON          ...........................................................................................................................................................................................................................................................................................................................................AUG...........................................................................................................................................................................................................................................
#=GR BAAU01006342.1/1925-1379 SS_TT          ...................................................................................................................................................................................................................................................................<<<<<<<<<<<<.....>>>>>>>>>>>>.........................................................................................................................................................................................................................................................................................
NC_003228.3/3113086-3113632                  ACAAUUCGUUUUUGGGGGACAAAACAAAAAAUAAAAAGGAGGGCAAUAAAAAAAAGAAAGAUUUUAUUUGUUAUUCCAAACAAAGUAUCUAUAUUUGCCCCCGUUAAAUAACAAUUAGCAAUGAUGACAAUGC.AAGUA.A...AUACAUAU.UGGUGGUG.GCGCCCGUUACAACUCCGACAGUCGUAAGGGAG.CAGCGCUC..GU.AUG....UAU.AUACC......UCAUUAAAGAUAUAACAGAAUUUAGAAAGAGCCCUGUCGCAACCUGCGACGGGGCUCUUUUUUUUAACCCCAAAUACAAAUAACAAAUAAAUAUAGGAUUAUGAAAAGUUUUUUAGUUGAUCAGGAUGGCUAUUACGGAGAAUUUGGAGGUGCUUAUGUACCUGAAAUCCUCCACAAGUGUGUAGAAGAGUUGCAGAAUACUUAUCUCGACGUAAUAGAGAGCGAGGACUUCAAGAAAGAGUUCGACCAAUUGUUGCGUGACUACGUAGGACGCCCUUCCCCACUCUAUCCGGCCCGCCGCCUGUCGGAGAAGUACGGUUGCAAGAUGUAUCUGAAAC
#=GR NC_003228.3/3113086-3113632 CODON       ...........................................................................................................................................................................................................................................................................................................................................AUG...........................................................................................................................................................................................................................................
#=GR NC_003228.3/3113086-3113632 SS_TT       ...................................................................................................................................................................................................................................................................<<<<<<<<<<<<.....>>>>>>>>>>>>.........................................................................................................................................................................................................................................................................................
BAAZ01029283.1/297-1                         CAAUUCGUUUUUGGGGGACAAAACAAAAAAUAAAAAGGAGGGCAAUAAAAAAAAGAAAGAUUUUAUUUGUUAUUCCAAACAAAGUAUCUAUAUUGGCCCCCCGUUAAAUAACAAUUAGCAAUGAUGACAAUGC.AAGUA.A...AUACAUAU.UGGUGGUG.GCGCCCGUUACAACUCCGACAGUCGUAAGGGAG.CAGCGCUC..GU.AUG....UAU.AUACC......UCAUUAAAGAUAUAACAGAAUUUAGAAAGAGCCCUGUCGCAACCUGCGACGGGGCUCUUUUUUUUAACCCCAAAUACAAAUAACAAAU..........................................................................................................................................................................................................................................................
#=GR BAAZ01029283.1/297-1 CODON              .........................................................................................................................................................................................................................................................................................................................................................................................................................................................................................................................................................................................
#=GR BAAZ01029283.1/297-1 SS_TT              ...................................................................................................................................................................................................................................................................<<<<<<<<<<<<.....>>>>>>>>>>>>.........................................................................................................................................................................................................................................................................................
NZ_AAVM02000001.1/509413-508869              AGAUCAGGGGGAAAAUUGUUCUAUAUCAGAAAAAUGAAGGGGAAAAUGAAAAAAAGUCAUUUUUUGUUUGUUGUUUCAAACAAAGUGUCUAUAUUUGCUCCCAUUAAAUAACAAAUGACAAUGAGAACUAUAU.UAGUA.A...AUACAUAU.UGGUGGUG.GCGUCCGUUACAACUCCGACAGUCGUAAGGGAG.CAGCGCUC..GU.AUG....UAU.AUACC......UCAUUAAAGAUAUAACAGAUUU..GAAAGAGCCCUGUCGCAACUUGCGGCAGGGCUUUUUUAUUUGCCCGUUUCUAAACAUCGAAAAAAAUAACAUAUAAAAAUAGAUAGGAUUAUGAAAAGUUUUUUAGUUGACCAGGAUGGCUAUUACGGAGAGUUCGGCGGUGCUUAUGUACCGGAAAUUCUCCACAAAUGUGUAGAGGAACUGAAGAAUAAGUACCUCGAAGUACUUGAGAGUGAGGAAUUCAAGAAAGAAUUCGAACAGUUGUUACGUGAUUACGUAGGACGUCCUUCCCCACUCUAUCCGGCAAGGCGCCUUUCGAAAAAAUAUGGUUGCAA
#=GR NZ_AAVM02000001.1/509413-508869 CODON   .........................................................................................................................................................................................................................................................................................................................................................AUG.............................................................................................................................................................................................................................
#=GR NZ_AAVM02000001.1/509413-508869 SS_TT   .....................................................................................................................................................................................................................................................................<<<<<<<<<<.....>>>>>>>>>>...........................................................................................................................................................................................................................................................................................
NZ_AAXF02000052.1/120332-120876              AGUUCAGGUUGAAAAUUGUUCUAUAUCAGAAAAAUGAAGGCAAAAGAGAAAAAAAGUCAUUUUUUGUUUGCUGUUUCAAACAAAGUGUCUAUAUUUGCCCCCAUAAAAUUACAAAAGACAAUGAGAACAAUGU.UAGUA.A...AUACAUAU.UGGUGGUG.GCACCCGUUACAACUCCGACAGUCGUAAGGGAG.CAGUGCUC..GU.AUG....UAU.AUACC......UCAUUAAAGAUAUAACAGAUUU..GAAAGAGCCCUGUCGCAACUUGCGGCAGGGCUCUUUUUAUUUGCCCAUUUUCGAACAGAUUUAGAUAAUAACAUAAAAAAAUAGAUAGGAUUAUGAAAAGUUUUUUAGUUGACCAGGAUGGCUAUUACGGAGAAUUCGGUGGUGCUUAUGUACCGGAAAUCCUCCACAAAUGUGUUGAGGAACUGACAAACAAGUACCUCGAAGUGAUUGAAAGCGAAGAGUUUAAAAAGGAAUUUGAGCAGUUAUUACGCGACUACGUAGGACGCCCUUCCCCACUCUAUCUGGCAAAACGCCUUUCCGAAAAGUAUGGUUGC
#=GR NZ_AAXF02000052.1/120332-120876 CODON   .........................................................................................................................................................................................................................................................................................................................................................................................................................................................................................................................................................................................
#=GR NZ_AAXF02000052.1/120332-120876 SS_TT   ...................................................................................................................................................................................................................................................................<<<<<<<<<<<<.....>>>>>>>>>>>>.........................................................................................................................................................................................................................................................................................
NC_004663.1/657906-657362                    AGAUCAGGCAGAAAAUUGUUCUAUAUCAGAAAAAUGAAGAGGAAAAAGAAAAAAAGUAAGAUUUUGUUUGUUGUUUCAAACAAAGUGUCUAUAUUUGUCCCCGAUAAAUAACAAAAGACAAUGAGAACAAUGU.UAGUA.A...AUACAUAU.UGGUGGUG.GCGCCCGUUACAACUCCGACAGUCGUAAGGGAG.CAGUGCUC..GU.AUG....UAU.AUACC......UCAUUAAAGAUAUAACAAAUUU..GAAAGAGCCCUGUCGCAACCUGCGACAGGGCUCUUUUUAUUUGCCCGUUUUUGAAAAUCGAAUAAAUAAUAAUAAAUAAAAAUAGGAUUAUGAAAAGUUUUUUAGUUGAUCAGGAUGGUUACUACGGAGAGUUCGGCGGCGCUUAUGUUCCGGAAAUUCUCCACAAAUGUGUAGAGGAACUGAAGAAUACGUACCUCGGAGUGCUCGAAAGCGAAGAUUUCAAAAAGGAGUUUGACCAGUUGCUGCGUGACUACGUAGGCCGCCCUUCCCCACUCUAUCUCGCCCGCAGACUUUCAGAAAAGUAUGGUUGCAAA
#=GR NC_004663.1/657906-657362 CODON         ........................................................................................................................................................................................................................................................................................................................................................AUG..............................................................................................................................................................................................................................
#=GR NC_004663.1/657906-657362 SS_TT         ...................................................................................................................................................................................................................................................................<<<<<<<<<<<<.....>>>>>>>>>>>>.........................................................................................................................................................................................................................................................................................
NZ_AAXE02000021.1/155082-155613              AGAGGGACAACUGAGACUGCCAUACAAAAGUUCUAUGAUUAUAUAACAAAAAAAACAGCCGAAUUAUUUGCAGUUUGUCAGAGAAUGCAUAUAUUUGCUGCCGUAAUAACAACAAAAGUCAUGAGAACAAUUA.UAGUA.A...AUACAUAU.UGGUGGUGGCGCUCU.UUACAACUCAUAAGGUCGUAAGGAAC.CAGUCCUC.....AUG....UAU.AUACUA.....UCAU....GAUAUAAU..........AAAAGGUCUGUCGCACUUGCGGCAGGCCUUUUUUCGUUUAGGGCAAUUACCAAGAUUCGAAAAGACAAAAAAUAAAUAAUAACAGAUAGAACGAUGAAAACGUAUCAAGUUGACGAAAAUGGGUAUUAUGGUGAGUUUGGAGGAGCAUAUGUGCCCGAAAUACUUCACCAAUGUGUGGAAAACUUGCAGAAGAAGUAUCUGGAAGUAUUGGAAAGCGACAGUUUCAAGAAUGAAUUCAACCAGUUACUUCGGGACUAUGUCGGCCGCCCUUCUCCUCUCUAUCAGGCAAAAAGGCUGAGUGAGAUGUAUGGC
#=GR NZ_AAXE02000021.1/155082-155613 CODON   ..............................................................................................................................................................................................................................................................................................................................................................AUG........................................................................................................................................................................................................................
#=GR NZ_AAXE02000021.1/155082-155613 SS_TT   .....................................................................................................................................................................................................................................................................<<<<<<<<<<....>>>>>>>>>>............................................................................................................................................................................................................................................................................................
BABD01002850.1/1711-1180                     GAGAGGGACAACUGAGACUGCCAUACAAAAGUUCUAUGAUUAUAUAACAAAAAAACAGCCGAAUUAUUUGCAGUUUGUCAGAGAAUGCAUAUAUUUGCUGCCGUAAUAACAACAAAAGUCAUGAGAACAAUUA.UAGUA.A...AUACAUAU.UGGUGGUGGCGCUCU.UUACAACUCAUAAGGUCGUAAGGAAC.CAGUCCUC.....AUG....UAU.AUACUA.....UCAU....GAUAUAAU..........AAAAGGUCUGUCGCACUUGCGGCAGGCCUUUUUUCGUUUAGGGCAAUUACCAAGAUUCGAAAAGACAAAAAAUAAAUAAUAACAGAUAGAACGAUGAAAACGUAUCAAGUUGACGAAAAUGGGUAUUAUGGUGAGUUUGGAGGAGCAUAUGUGCCCGAAAUACUUCACCAAUGUGUGGAAAACUUGCAGAAGAAGUAUCUGGAAGUAUUGGAAAGCGACAGUUUCAAGAAAGAAUUCAACCAGUUACUUCGGGACUAUGUCGGCCGCCCUUCUCCUCUCUAUCAAGCAAAAAGGCUGAGUGAGAUGUAUGGC
#=GR BABD01002850.1/1711-1180 CODON          ..............................................................................................................................................................................................................................................................................................................................................................AUG........................................................................................................................................................................................................................
#=GR BABD01002850.1/1711-1180 SS_TT          .....................................................................................................................................................................................................................................................................<<<<<<<<<<....>>>>>>>>>>............................................................................................................................................................................................................................................................................................
BABB01001973.1/2843-2304                     AAUAGAGCAGUUUUAAUAGACCUUCUGAUCUUUUUUAUCUCAUUCAUAAAAAAAGUACGAUUUUAUUUGCUGUUUGUUAAAGAUUCCAUAUAUUUGCUGCCGUAAUAACAAAACAGAGUCAUGAGAACAUUCG.UAGUA.A...AUACAUAU.UGGUGGUGGCGCUCCG.UACAACUCAAAAGGUCGUAAGGAAC.GAAGACUC..GU.AUG....UAU.AUAUAAACACUACAU.AAAGAUAU............AAAGAGGUCUGUCGCACUUGCGGCAGGCCUCUUUUCUUUUUAUGGCAAAUUCAAAAGGAAAAUAACUAAAAUAGAUAAAAGAUGAAAACGUAUCAAGUUGACAAGAAUGGUUACUAUGGUGAGUUCGGCGGGGCUUAUGUUCCCGAGAUCCUUCAUCAAUGCGUGGAAAAUUUACAGAAUACCUAUCUGCAAGUGUUGGAGAGCGAUAGCUUCAAGGAAGAGUUCGAUCAGUUAUUGCGUGAUUAUGUAGGCCGCCCCUCCCCUCUUUACUUGGCCAAACGGUUGAGCGAGAAAUACGGAUGUAAGAUCUAUU
#=GR BABB01001973.1/2843-2304 CODON          .................................................................................................................................................................................................................................................................................................................................................AUG.....................................................................................................................................................................................................................................
#=GR BABB01001973.1/2843-2304 SS_TT          ...................................................................................................................................................................................................................................................................<<<<<<<<<<<<....>>>>>>>>>>>>..........................................................................................................................................................................................................................................................................................
NC_009615.1/693668-693128                    CAAUAGAGCAGUUUUAAUAGACCUUCUGAUCUUUUUUAUCUCAUUCAUAAAAAAAACACGAUUUUAUUUGCUGUUUGUCAAAGAUUCCAUAUAUUUGCUGCCGUAAUAACAAAACAGAGUCAUGAGAACAUUCGUAGUA.A...AUACAUAU.UGGUGGUGGCGCUUCG.UACAACUCAAAAGGUCGUAAGGAAC.GAAGACUC..GU.AUG....UAU.AUAUAAACACUACAU.AAAGAUAU............AAAGAGGUCUGUCGCACUUGCGGCAGGCCUCUUUUCUUUUUAUGGCAAAUUCAAAAGGAAAAUAACUAAAAUAGAUAAAAGAUGAAAACGUAUCAAGUUGACAAGAAUGGUUACUAUGGUGAGUUCGGCGGGGCCUAUGUUCCCGAGAUCCUUCAUCAAUGCGUGGAAAAUUUACAGAAUACCUAUCUGCAAGUGUUGGAGAGCGAUAGCUUCAAGGAAAAGUUCGAUCAGUUAUUGCGUGAUUAUGUAGGCCGCCCCUCCCCUCUUUACUUGGCCAAACGGUUGAGCGAGAAAUACGGAUGUAAGAUCUAUU
#=GR NC_009615.1/693668-693128 CODON         .................................................................................................................................................................................................................................................................................................................................................AUG.....................................................................................................................................................................................................................................
#=GR NC_009615.1/693668-693128 SS_TT         ...................................................................................................................................................................................................................................................................<<<<<<<<<<<<....>>>>>>>>>>>>..........................................................................................................................................................................................................................................................................................
NZ_ABCO01000006.1/190608-190090              UUUCUUUGAUAAUUUAGGAGACAAAACAAUAUCAGAUAAUUUCACACUUGACGUAGUUUUAAAAUUUUAAGUAAAAUUUAAGUUGUAUGUUUUCAUAUAGUUAUUAUAUUUGAAACAUAAUUAUGCAAACAAC.AAACA.A.UCUUACUUGG.UGGUGGAA.UAACUC....UCGACAAAA.AUCGU...GAGCU.AAGCACUA..UU.UGG....UAU.AUAUC......AUAC......................AAAAGGCUUGUCAUUCACGACAAGCCUUUUUUUUUAUUUAAAAAUGAAAUACAAUCUUAAAACAUACAGUAAAAACCUACUAGCAGAUACACUUACACCUGUAUCCGUUUAUCUGCGUUUACGCGAUAAAUUUCCUAAUAGUUUAUUAUUAGAGAGUAGUGAUUAUCACGCAAAUGAUAAUAGUUUUAGUUAUAUCUGUUGCAAUCCAAUUGCCUCAAUAAAAAUUGCCAACGGUCAAAUUACACAGCAGUAUCCUGAUGGUUCUUCGGAAAUUUUAAACAUCAAAAAAUCUACAGAUGUUCCAAAAGUAAU
#=GR NZ_ABCO01000006.1/190608-190090 CODON   ............................................................................................................................................................................................................................................................................................................AUG..........................................................................................................................................................................................................................................................................
#=GR NZ_ABCO01000006.1/190608-190090 SS_TT   .....................................................................................................................................................................................................................................................................<<<<<<<<......>>>>>>>>..............................................................................................................................................................................................................................................................................................
JCVI_SCAF_1096627859334/430-935              AGCUUUUUUGAUGGACUAAAAGACCGUGCUAUUUAUGACGAAUUCGAUUUAAACGUAACUUUAUCAUUCUAAAAAUAUUGGCAGAUAAAAAAAAGCUGCUUAUAUUUGAUCUGAAAUGAAAAACACAAAACAA.UA...UA......CUUGG.UGGUGGAA.CUAUCG......AUAUCCAAUGUCGUGA...AA.C..CCCUA..GU.GUG....UAAAA...A......AUAC.......................AAAGGCUUGUCUUCACGACAAGCCUUUUUUUUAUGAUGAAUAAGACAGUAUAUAGCCUAAAAACCAACUACAAAAAAAUACUUGCAGACACCCUAUCGCCAGUCAGUAUUUAUUUGAAAAUCAGGGAUAAAUUUCCAAAUAGUAUGUUGCUAGAAAGUAGUGACUAUCAUGGUAAUGACAAUAGUUUUUCAUACAUAUGCUGCAACCCUAUUGCAACAAUCAAAAUUCAAGCUAAUACCUUAACCAAAACAUNNNNNNNNNNNNNNNNNNNNNNNNNNNNNNNNNNNNNNNNNNNNNNNNNNNAAAAAAGA
#=GR JCVI_SCAF_1096627859334/430-935 CODON   .......................................................................................................................................................................................................................................AUG...............................................................................................................................................................................................................................................................................................................................................
#=GR JCVI_SCAF_1096627859334/430-935 SS_TT   .....................................................................................................................................................................................................................................................................<<<<<<<<.....>>>>>>>>...............................................................................................................................................................................................................................................................................................
NZ_AAPR01000002.1/281278-281792              UGUGUCAGGAAGGCUCGAACAUAAACAAGGAAUUAUAAAGGCUUGUGAUUAAAAUAAGCAACAAAAUUUUAACACCUGUCCAAAUCAGGGGAAAUGAAUAUUAUUCUUAUGUUUGCAAGAUGCUUAAAACAAA.UAACAAA...U..CUUGG.UGGUGGUC.UUUAUU......ACGUCAAACGUCGUG.ACUUA.GA.UCCUG..CU.AUG....UAA.AUAUA......UCAU.......................AAAGGCUUGUCUAUCACGACAAGCCUUUUUUCAUUUAUAACAUUUGAACAAACACUAUGAGUUAUUCACUUAAAACCACUCACCAAAAGCUUCUGGCCGAUACCUUUACGCCAGUAAGUGCCUACCUAAAGAUAAGGGAUAGAUACCCGAAUUCUCUUCUUUUGGAAAGUAGCGAUUACCAUACCAACGAUAACAGCUUCAGUUAUAUCUGUUGUAAUCCUAUUGCCCAUUUCAAGGUUGAAAAUGAACGGAUAGAACUCAAGUAUCCUGAUGGCAGCUAUAAACAUAUCGAUAUUGAUGCUGAGGUAAAU
#=GR NZ_AAPR01000002.1/281278-281792 CODON   ..........................................................................................................................................................................................................................................................................................................................AUG............................................................................................................................................................................................................................................................
#=GR NZ_AAPR01000002.1/281278-281792 SS_TT   .....................................................................................................................................................................................................................................................................<<<<<<<<......>>>>>>>>..............................................................................................................................................................................................................................................................................................
NZ_AAXX01000005.1/34939-34411                UUUUUGAGAAAGUAUAUGCGAUUAUGAAUGAGGCAAAUCCAACAAAAUAUCCAAGUUUGUAUUAAAAAAUUUGUUUAUUCAAAAUUUUAUUCGAAAUAUUUGCAACAUACAAUUAAGAAAAUGAUUUCAAUUU.UAAAC.A...AUACUUGG.UGGUGGUC.UAACUU......ACGUCGAACUUCGUGAGCGA...A.UCCUG..CUAUAG....UAUCAUUUAAAACC......AAAUACAU...........AGAAAAGGCUUGUCAAUCACGACAAGCCUUUUUUUAUUGCCAAAAAUUAAACAAAUAUGAAAAAAUACAAGUUACAUACUAAUUACAAACAAAUUCUAGCUGACACUAUUACGCCAGUAAGUGUUAACUUAAAAAUUCGCGAUAAGUUUCCUAAUAGUAUUUUGUUAGAAAGUUCUGAUUAUCAUGCGAAUGACAACAGUUUUUCUUACAUCUGUUUCAAUCCAAUUGCUUCUAUUAAAGUGGAAAAUCAAAAAAUUGAAACAAAUUUUCCAGAUGGUUUUUCAGAAAUUAUACCAAUUGAUGCAGCUGUAAAC
#=GR NZ_AAXX01000005.1/34939-34411 CODON     .......................................................................................................................................................................................................................................................................................................................AUG...............................................................................................................................................................................................................................................................
#=GR NZ_AAXX01000005.1/34939-34411 SS_TT     .....................................................................................................................................................................................................................................................................<<<<<<<<......>>>>>>>>..............................................................................................................................................................................................................................................................................................
NC_009441.1/5911946-5912472                  UUUUAGUCAAAAGUUAGAAUUUAAAAUUUAACAAAUUUCAAAGAUUAGAAAAGUUUUUUUUGAAAAUUUAUGUAUUCUAAUUCAAAUUACAUUUAUAUCUUUGUCACAUCAAAAUAAAGAAAUGAGAACAAUA.AUGAACA...AUACUUGG.UGGUGGAA.CAAUUU......ACGUCAAACGUCGUGAACGA...AGCUUCC..UA.UGG....UAU.UUUCA......AAACUAUAAAUAU.............AAAAGGCUUGUCAUCACGACAAGCCUUUUUUUUUGGCCGGAACUUUAACAGAAAAAUAUAUUAAAACUAAAAAACAACAUACAUUGAAACCGUUUAUACUCAACACACAUUACAAACAAAUUCUGGCAGAUACCAUUACGCCGGUUAGUAUUUAUUUUAAAAUAAGAGAUAAAUUUCCAAAUAGUUUAUUGUUGGAAAGCAGUGAUUAUCACGGAAACGACAACAGUUUCUCGUAUAUCUGCUGUAAUCCUAUUGCAACAAUAAAAAUUGAAAACGAAACCAUUUCAAAAACUUUUCCAGACGGAACUUCAG
#=GR NC_009441.1/5911946-5912472 CODON       .................................................................................................................................................................................................................................................................................................AUG.....................................................................................................................................................................................................................................................................................
#=GR NC_009441.1/5911946-5912472 SS_TT       .....................................................................................................................................................................................................................................................................<<<<<<<<.....>>>>>>>>...............................................................................................................................................................................................................................................................................................
NC_009613.1/621541-621013                    UACCCUCACAAACCCAAUACAAACCUCGUAGAGCAAUCUUCGAGGUUUUUUUUCAUAAAAAAAUAAAAAAAAAUUUGCAAGUAAAAAAUUAAUUGCUACAUUUGAACUUUAAUUAAGAACAUGAACACAUUUU.UAAAC.A...AUACUUGG.UGGUGGA..AUAAUUU.....ACGUCAAACGUCGUGAACUAA.UC.CUCUA..UA.UUG....UAU.UUUUA......AAACUCAAAAUAU...........AAAAAAGGCUUGUCAAUCACGACAAGCCUUUUUUUUGUGCAAAAAACCAAAACAAUCUAUAUGAAAACUUAUAAUCUAAAAACAAAAUUUAAACAAAUUCUUGCAGACACCAUCACACCUGUAAGCAUUUACCUAAAAAUUCGAGACAAAUUUCCUAACAGUUUAUUGUUAGAAAGUAGCGAUUAUCAUGCAAAUGACAAUAGUUUUUCCUAUAUCUGUUGCAAUCCAAUUGCUUCAAUAAAAAUAGAAAACGAAACUAUUUUCAAAUCAUUUCCUGAUGGAUCUUCAGAGAAAAUUGAAAUUAAUAACCAAAC
#=GR NC_009613.1/621541-621013 CODON         ...........................................................................................................................................................................................................................................................................................................................AUG...........................................................................................................................................................................................................................................................
#=GR NC_009613.1/621541-621013 SS_TT         .......................<<<<<<<<<....>>>>>>>>>............................................................................................................................................................................................................................................................................................................................................................................................................................................................................................................................................
JCVI_SCAF_1101668030442/127-642              UCUUUGAUGAUUUGGGCGACAAGGCUAUCUCAAACAAUUUUGACCUAAAUGUUAUGAUGAAAUUUUAAUUGUCUUUAUAGUGUCAAUUUAAAUUUGAUUUAUAUAUUUGACAAUAAGAAUAUGAAAACAAUAA.AUACA.A...AUACUUGG.UGGUGGAAA.ACCUU......ACGUCAAACUUCGU..GAGCUAAAGCACUA..UUGGUA....UAA.AUAUAC...............................AAAAGGCUUGUCAAUCACGACAAGCCUUUUUUUUGUUUUCAAUAGUAGGCAUUUCAAAAAAAGAAUAAAAUUUAAGAUGAAAUAUCAAUUACAUACUCAUUCAAAAAAACUAUUGGCAGACACCUUAACACCGGUGUCGGUUUACCUGCGUAUACGUGAUAAAUUUCCAAAUAGCCUGCUGUUGGAAAGCAGUGACUAUCAUGCCAACGACAAUAGCUUUAGUUAUAUAUGCUGCAAUCCAAUUGCCUCAAUAAACAUUCAAAAUGAAGUAAUUACACAACAGUUUCCCGACGGAAAAGAACAAAUAUCGAA
#=GR JCVI_SCAF_1101668030442/127-642 CODON   ......................................................................................................................................AUG................................................................................................................................................................................................................................................................................................................................................................................................................................................
#=GR JCVI_SCAF_1101668030442/127-642 SS_TT   .....................................................................................................................................................................................................................................................................<<<<<<<<......>>>>>>>>..............................................................................................................................................................................................................................................................................................
NZ_AAOC01000005.1/43802-44318                UUGGUAUUUUAAUAAACUUGACCUCACAAGUUAAGCCCCAUAUGUUCAAAAACAUAUUGGGCUUAUUAUUUUAUAAAAAACGUAUUUGUUGUUUUAAAAAUCAUUUCUAUAUUUGAGGCAAUGAAAAACAGAA.CAAAU.A...AUACAUGG.UGGUGGAG.UAACUU......ACGAAAAACGUCGU..GAGCA.AAGCAUCA.....UUGUAG.UAA.AACUA................UAU.............AAAAGGCUUGUCUAUCACGACAAGCCUUUUUUAAUUAUAAAAACACAUGUCGAAAUAUCAAUUUAAAUCACAUCACAAGAAAAUACUUGCAGAUACUAUUACACCUGUAAGUGUCUAUUUGAAAAUACGGGAUCGAUUUCCAAAUAGUAUUCUUUUGGAAAGUAGUGACUAUCAUGCCAAUGAUAACAGUUUUUCUUAUAUCUGCUGUAACCCGAUUGCAUCGAUUAAGAUUGAGGACGAAACGAUAAUCGAGCAAUAUCCAGAUGGAAAAAGCGCUUCAAAGGAAAUUGGGCCUGACACCGAUGUGGUUAA
#=GR NZ_AAOC01000005.1/43802-44318 CODON     ...............................................................................................................................................................................................................................................................................................................AUG.......................................................................................................................................................................................................................................................................
#=GR NZ_AAOC01000005.1/43802-44318 SS_TT     ...............................<<<<<<<<<<<<<<......>>>>>>>>>>>>>>........................................................................................................................................................................................................................................................................................................................................................................................................................................................................................................................
wf3_AHAI20157_g2/937-416                     CGGGAAGCUUCUUUGAUAACUUGGGAGACACCAUGAUCUAUGACGAUUUUAUNUUAGAUGUAAAUCUUAAAUUUUAAUUAAAUUAUUGUAGAGAAACAAAACGUUUCUAUAUUUGCAACAAUGUUUAAAAUAA.CUGUA.C...AUACUUGG.UGGUGGAA.UAACUU......ACGUCAAACGUCGU..GAGCU.AGCUACUA..GU.UUG....UAUAAUCUA...........AUAUAUAA.............AAAAGGCUUGUCAUUCACGACAAGCCUUUUUUCAUGCUUUAAAUUUAAAAUUUACUAUGUAUACGUUAACCACUUCCUCCAAAAAAAUUAUUGCCGAUACCAUCACUCCGGUGAGUAUUUAUUUAAAAUUAAGAGACAAAUACCCCCACAGUCUUCUUUUAGAGAGUAGUGAUUACCACGCCAAUAAUAAUAGUUUUUCAUACAUCUGUUGUAAUCCUAUUGCAUCUAUAAAUGUUAAAAAUGAAAUGAUUAAUAUUCAAUUUCCAGAUGGAAAGUUAACAGAGAAAGCUAUUACAGAAGAAGUUAAUGUAA
#=GR wf3_AHAI20157_g2/937-416 CODON          .........................................................................................................................................................................................................................................................................................................................AUG.............................................................................................................................................................................................................................................................
#=GR wf3_AHAI20157_g2/937-416 SS_TT          .........................................................................................................................................................................................................................................................................................................................................................................................................................................................................................................................................................................................
NC_008571.1/2785064-2785582                  GACAAUUUUGAGCUUGAUAUAAAUCUAAAAUUCUAAGAAUUAAAAUCCUGAAAUUAAUCUUUCAGGAUUUUAUUUUAAAAAAUAUUUGUUUAGAAAAAUUUCAUCUCUAUCUUUGAAGUCAUGUUUAAAAUGA.AAAAA.A...AUAACUGG.UGGUGGAA.UAACUU......ACGUCAAACUUCGU..GAGCU.A..AACUG..CU.AUU....UUCAAUAUA..............GAAAU...........UAAAAAGGCUUGUUUCACGACAAGCCUUUUUUUAUUGCAUAAAAUCGACUUUACAUGUUUAAAUUAAAUACAAAAUACAAGAAGAUCCUUGCCGACACUAUCACUCCGGUUAGCAUCUACCUGAAAUUGCGCGAUAAAUACCCUAAUAGCCUGUUGCUUGAGAGUAGUGAUUAUCACGCCAGUGACAAUAGUUUCUCUUAUAUCUGUUGUAACCCCAUCGCUUCAUUUAAAAUUGAAAAUGAUGUAAUUACUACUACUUUUCCAGAUGGAAACAGAGAAAUUUUAAAUAUUGACAAGCAAGUUUCUGUUCCUCA
#=GR NC_008571.1/2785064-2785582 CODON       .....................................................................................................................................................................................................................................................................................................................AUG.................................................................................................................................................................................................................................................................
#=GR NC_008571.1/2785064-2785582 SS_TT       .............................................<<<<<<<<......>>>>>>>>......................................................................................................................................................................................................................................................................................................................................................................................................................................................................................................................
#=GC SS_cons                                 ..................................................................................................................................---.--<<<.-...<<<<<<<<.-<<<<----<<-<<<-<<<<-<<<_____>>>->>>>>>>->.>-->>>>-..>>.>>>....>>>.->>>............,,....-----------............................................................................................................................................................................................................................................................................................................................
#=GC ANNOT                                   .........................................................................................................................................................codons..........................................................................................................................................................................................................................................................................................................................................................................................................................
#=GC ACTUAL_MOTIF                            ....................................................................................................<.......................................................................................................................................................................>............................................................................................................................................................................................................................................................................................................
#=GC HYPHENATION                             ****************************************************************************************************....................................*.......*................................*....***************************************************************************************************************************************************************************************************************************************************************************************************************************************************************************************************
#=GC R2R_LABEL                               .........................................................................................................................................................................................................................................................................................................................................................................................................................................................................................................................................................................................
#=GF DUPLICATES BAAU01000768.1/836-1377=BAAV01013420.1/90-631
#=GF SORT_STATS 47 169 0
#=GF SORT_STATS 46 169 0
#=GC cons                                    nnnnnnnnnnnnnnnnnnnnnnnnnnnRnnnnnnnnnnnnnRnnnnnnnnRnnnnnnnnnnnnnnnnnnnnnnnnnnnnnnnnnnnnnnnnnnnnnnnnnYnnnnnnnnnnnnnRnnnnnRnRRnnAnnnnnn-nnRnA-A---nYAYnURn-UGGUGGnR-nnnYYY----nnRYnnnnnnnnYnnYnnRnnnn-nRnYnCYn--nn-nUR----UAn-RUnYn------nnnn-nnnnnnnn-------------AAAAGGCYUGUCnnnYnnnnnRnnnnYYUUUUUYYnnYnnRnnnnnnnnnnnnnnnnnnnnnnnnnnnnnnRnnnnnnRnnnnnnnnnnnnnnnnnnnnnnnnnnnnnnnnnnnnnnnnnnnnnnnnnnnnnnnnnnnnnnnnnnnnnnnnnnnnnnnnnnnnnnnnnnnnnnnnnnnnnnnnnnnnnnnnnnnnnnnnnnnnnnnnnnnnnnnnnnnnnnnnnnnnnnnnnnnnnnnnnnnnnnnnnnnnnnnnnnnnnnnnnnnnnnnnnnnnnnnnnnnnnnnnnnnnnnnnnnnnnnnnnnnnnnnnn
#=GC conss                                   11111111111111111111111111131111111111111311111111311111111111111111111111111111111111111111111111113111111111111131111131331131111110113230200033332331023211113032333200004433111114113123443332303343132200220133000033303323100000044440444444440000000000000323133312333111311111111113332333331131131111111111111111111111111111113111111311111111111111111111111111111111111111111111111111111111111111111111111111111111111111111111111111111111111111111111111111111111111111111111111111111111111111111111111111111111111111111111111111111111111112222222222222222222222222222
#=GC col_entropy_0                           11111111111111111111111111111111111111111111111111111111111111111111111111111111111111111111111111111111111111111111111111111101111110111110000011011111000000011122111111112111111111111111211211202111101200210101000001101011111111011111111111111110100110011000000000000111111111011111100101111111111111111111111111111111111111111111111111112111112121212111111111211111211111111112211211221111121221121111211212121211111111111121111112111111111112112111111112212111221121212112111212112111212111112112111111122211212212121122222212222122222212122222212222122222212221111
#=GC col_entropy_1                           .........................................................................................................................................................................................................................................................................................................................................................................................................................................................................................................................................................................................
#=GC col_entropy_2                           98888999867788889759896978949798768989999687868836458748789675668732576384567567988765988634737888675784487657576654788733424957314823336917524450733044026400036110957365161724894614933452081287131384972222146795874180691986362102559661273938440239079007573759045792686583199945964853273151166634759999886886418477775276778386685744487674880797860807060989999898089978099999988990078089009999909009909799099090908098979879898809989990969999999860890989989890090788009809090990989080890998090899990970889998900097090090908900000070001900000190901010191010900000090109899
#=GC col_entropy_3                           24976204823689091939888392120001741004405250769493680864515942717554744786589154447465485681152737858909221630052261144711675162371915685707524417444325025400063582534706630707303845173418731152589422501111332092539542109740812851883051985605024672220442323734096192905687241100979581887362313384052122230281323688436889109364088256845689541841453203070175945496083697115506435313092254314886309215706588446263939389827820686511447373362896115611000165492266181926305355653996066314533239154569825764281457260021675471547145324573710903447080961134494049927632562596705
#=GC cov_SS_cons                             ........................................................................................................................................2??.....????????..11??....??.???.????.222.....222.???????.?.?..??11...??.???....???..??2.........................................................................................................................................................................................................................................................................................................................................................
#=GF NUM_COV 4
#=GF WEIGHT_MAP  NZ_ABCM01000008.1/234922-235464 1.62728 NZ_AAXU01000004.1/466900-467430 1.5071 NZ_AAOI01000005.1/7698-8216 1.74602 NZ_AAWS01000005.1/77375-76838 1.72314 NZ_AAMP01000001.1/1429886-1429365 1.691 JCVI_SCAF_1101668064648/928-1445 0.712085 JCVI_SCAF_1096627072666/1317-1834 0.525587 JCVI_SCAF_1101668438486/479-1 0.525587 NZ_AAPD01000009.1/45581-46088 1.70565 NC_008255.1/3762221-3762747 1.58495 NZ_AAOG01000004.1/66050-65530 1.58006 NZ_AANA01000002.1/232694-233208 1.58006 NZ_AANC01000011.1/62750-63273 1.65283 JCVI_SCAF_1096628041415/789-264 1.28202 BABB01000545.1/1846-1304 0.325852 BAAU01027801.1/841-299 0.597394 BAAY01005429.1/1362-820 0.325852 NC_009614.1/5029221-5029762 0.226658 BAAU01000768.1/836-1377 0.226658 BAAX01007295.1/1258-717 0.226658 BABG01003022.1/1410-1923 0.603646 BABB01001584.1/2560-2022 0.997824 NZ_AAYH02000042.1/71818-71277 0.524921 BABA01003390.1/387-928 0.524921 BABG01015768.1/669-1093 0.283988 NC_006347.1/3050256-3050802 0.178769 BAAU01006342.1/1925-1379 0.302781 NC_003228.3/3113086-3113632 0.178769 BAAZ01029283.1/297-1 0.302781 NZ_AAVM02000001.1/509413-508869 0.954838 NZ_AAXF02000052.1/120332-120876 0.975423 NC_004663.1/657906-657362 0.943513 NZ_AAXE02000021.1/155082-155613 0.762869 BABD01002850.1/1711-1180 0.762869 BABB01001973.1/2843-2304 0.851945 NC_009615.1/693668-693128 0.851945 NZ_ABCO01000006.1/190608-190090 1.59409 JCVI_SCAF_1096627859334/430-935 1.65692 NZ_AAPR01000002.1/281278-281792 1.32554 NZ_AAXX01000005.1/34939-34411 1.32554 NC_009441.1/5911946-5912472 1.59888 NC_009613.1/621541-621013 1.5071 JCVI_SCAF_1101668030442/127-642 1.52585 NZ_AAOC01000005.1/43802-44318 1.26752 wf3_AHAI20157_g2/937-416 1.55682 NC_008571.1/2785064-2785582 1.26752
#=GF USED_GSC TRUE
#=GF DID_FRAGMENTARY FALSE
//
