# Supplementary material for: Comparative genomics reveals 104 candidate structured RNAs from bacteria, archaea, and their metagenomes
Source: Genome Biol. 2010 Mar 15;11(3):R31. doi: 10.1186/gb-2010-11-3-r31 (PMC2864571; doi:10.1186/gb-2010-11-3-r31)
Supplement: Additional file 4 — Raw text alignment files, including annotation. Raw alignments of RNAs, including annotations (for example, predicted transcription terminators, flanking sequences) in "Stockholm" text format. The alignment format and appropriate viewing programs are discussed on Wikipedia [113]. The Stockholm files can be retrieved from the .tar.gz archive file by using programs such as WinZip (Windows), StuffIt Expander (Mac), or tar/gzip (UNIX). [file gb-2010-11-3-r31-S4.GZ › sto/SAM-chlorobi.sto]

# STOCKHOLM 1.0
#=GF ID SAM-Chlorobi
#=GF DE SAM-Chlorobi RNA
#=GF AU Weinberg Z
#=GF TP Cis-reg;
#=GF WK http://en.wikipedia.org/wiki/SAM-Chlorobi_RNA_motif

#=GF ORIGINAL_MOTIF 74	2215	1	0-short	refseq	25	chlorobi	jeremy	s35_45_55S100O5Min3	cmfinder		ethresh=2&nr=0	end
#=GF DATABASES microbial 25 env 4
#=GF FancifyStockholm -longtable -wrapGeneContext 6in -recycleGeneColors
#=GF FancifyStockholmGeneContext -leftNothing -rightOperonOrCount 1

#=GF GR_ANNOT_LINE 7 = -7 sequence, at least for Bacteroidetes, 3 = -33.

#=GF GR_CMD_KEY ANNOT
#=GF GR_CMD 3 color Yellow
#=GF GR_CMD 7 color Yellow
#=GF FancifyStockholmExplanMsa Predicted Bacteroidetes-like promoter sequences upstream of SAM-Chlorobi RNAs are highlighted in \colorbox{nYellow}{yellow}.  They follow the consensus TTG ... TAnnnTTTG (although T residues are written as `U' in this RNA-centric alignment).

NC_007514.1/2027593-2028087                  UUCAAAUCGAAACACGCAGUAUAAAUUUGUAUAACACGCUCAAGAUGGUUGUUGCAAGGUUACUACUGAAUGCGUACAUUUGGCACUCAAAUUUCUCAUUCGGCAUCCCCAUUACCUAUGGUCACGGUGCUGG..AAGCUCUGGG..AA...........GG..G....UU...A..C..CC....U.U.CC..AAUGGUGAAUUGAUCAGGAGAGCUUUU.CCGUGUCCCAUUUUUCCACCGAAAAAUACUCUUCUCCAAAUCCCCUUGUCAGAGCAUUUCUUUUAUUUUCUGUUGUUGUUUUGUUCCUCUGUUAAUUAAAACCUUUACCCAGUAUGUCACAGAAAAGGUAUUUCUUUACCUCUGAAUCUGUUUCGGAAGGUCAUCCCGAUAAGGUUGCUGACCAAAUUUCUGAUGCAGUGCUUGAUGAUUUUCUCCGUCAGGAUUCCACCUCACGUGUUGCUUGCGAAACCUUUGUUACAACCGGUCAGGUAAUUGUUGGUGGUGAAGUUACCACCAAAGGCAU
#=GR NC_007514.1/2027593-2028087 CODON       ...............................................................................................................................................................................................................................................................................................................................................AUG............................................................................................................................................................................................
#=GR NC_007514.1/2027593-2028087 SS_TT       ..............................................................................................................................................................................................................................................................................................................................................................................................................................................................................................................................................
#=GR NC_007514.1/2027593-2028087 ANNOT       ...................................................333....................77..7777............................................................................................................................................................................................................................................RBS++...........................................................................................................................................................................................................
NZ_AAIJ01000005.1/72474-71986                GAACGGAAGCAAUUGCAUCAAGUCCCCGGAGGCGUUUCUGCAAUGAGACGAAAGAUGGCCUUGCAAGAAUAAGAGCGAAUGCUUACAUUUUGGUCUUAUCAGGCAUCCCCAUUACCUAUGGACACGGUGCCG.CA........AU..CU..CC.......GGAAGA..GAUC..GUUCGACC.GGAA.G.AUUGUUGUC.G..GG............UUUU.CCGUGUCC.AUUCUCUCCAAGUCAUUCCAGCACGAAAACCCAUUGAAGACAAGCAGGGCUGCCUGUGCAGUGACUGUUGUUCAGUAAACCAUAAAAUCAAUGAAGAUGGCAAAGUCAAGGUACUUCUUUACCUCAGAGUCUGUAUCAGAAGGACAUCCCGACAAAGUUUCAGACCAGAUCUCCGAUGCGAUCCUGGAUGAAUUUCUCCGUCAGGACCCGGAUUCCCGUGUCGCUUGUGAAACAUUUGUCACAACUGGUCAGGUCAUCGUCGGUGGCGAAGUGACGACAAAAGGCAUUGUUGACG
#=GR NZ_AAIJ01000005.1/72474-71986 CODON     .................................................................................................................................................................................................................................................................................................................................AUG..........................................................................................................................................................................................................
#=GR NZ_AAIJ01000005.1/72474-71986 SS_TT     ..............................................................................................................................................................................................................................................................................................................................................................................................................................................................................................................................................
#=GR NZ_AAIJ01000005.1/72474-71986 ANNOT     ............................................................333....................77...7777.............................................................................................................................................................................................................................RBS++................................................................................................................................................................................................................
NZ_AAIC01000035.1/8711-9198                  AGGUGAUCCUCACGAAGCCAACAUAGGAGAUUUCUCGGAAAUUAAACUCCGUUGAGAGACUUGCAGGAAUAACCUUGAAUGAUUACAUUUGGCUCUUAUCCGGCAUCCCCAUUACCUAUGGACACGGUGCCG.AA........AG..CUU.CC.......GG..CC..GAUC..G.GU..UCAGGAAUG.CUU.GUAUUCA.GGG............UUUU.CCGUGUCC.ACUCUCUCGAAUGUUUCAUCGCACACGCAGAACCCCUUGUAAGACAAGCAAGAGCUUUUCAUGGAGUUCUUGUUGUUCGGUAAACCAUAAAAUCAAUGAAGAUGUCACAGUCAAGAUACUUCUUUACUUCUGAGUCUGUAUCAGAAGGGCACCCUGACAAAGUUUCGGACCAGAUCUCCGAUGCGAUACUGGACGAUUUUUUGCGACAGGACCCUUCUUCCCGCGUCGCCUGCGAAACGUUCGUUACAACCGGCCAGGUCAUAGUUGGAGGUGAAGUUACCACGACCGGAAUUGU
#=GR NZ_AAIC01000035.1/8711-9198 CODON       ......................................................................................................................................................................................................................................................................................................................................AUG.....................................................................................................................................................................................................
#=GR NZ_AAIC01000035.1/8711-9198 SS_TT       ..............................................................................................................................................................................................................................................................................................................................................................................................................................................................................................................................................
#=GR NZ_AAIC01000035.1/8711-9198 ANNOT       ............................................................333....................77..7777...................................................................................................................................................................................................................................RBS++...........................................................................................................................................................................................................
NC_008639.1/1051504-1051021                  UCCAUAAAAUCAAUAUCGGCGAUUACUCGGAAAUAAUGAUUGGAUAACACGCUCUUGCAAGUCAGCGGACGAAUGCUUACAUUUUAGCUUUAUUUUUGUUCGGCAUCCCCAUUACCUAUGGACACGGUGCC.CCG........GA..CU..CA.......GA..AA...UA...ACUU..UU.UG.A.G.UCUU.CCGGGAAAGA............UUUU.CCGUGUCC.AGGUCGUUUUCAUGCAUCAUCCUCCAGCGAAAAAUCUUUCUUCUUAACCCCAGGUUUUUUUUCCUGUUGAUUCUUGUUGUUCGUUUAACCAAAACUUGUUGAAAAAAAUGUCACAAUCAAGGUAUUUUUUUACUUCAGAAUCCGUAUCGGAAGGGCAUCCAGACAAAGUAUCCGAUCAGAUUUCCGAUGCUGUACUUGAUGAGUUUAUUCGCCAGGAUCCGGAUUCACGCGUUGCCUGCGAAACGUUCGUCACCACCGGUCAGGUUAUUGUAGGCGGAGAAGUAACGACCAAGGG
#=GR NC_008639.1/1051504-1051021 CODON       ..................................................................................................................................................................................................................................................................................................................................................AUG.........................................................................................................................................................................................
#=GR NC_008639.1/1051504-1051021 SS_TT       ..............................................................................................................................................................................................................................................................................................................................................................................................................................................................................................................................................
#=GR NC_008639.1/1051504-1051021 ANNOT       ......................................................333....................77...7777....................................................................................................................................................................................................................................................RBS++...............................................................................................................................................................................................
NZ_AASE01000037.1/8365-7878                  AUCCGUGUUGGCUGAUAAUGUGAUAAUUUAUGACGGGCGUCCGUAAGAGAAGUUUGCAUGGAAGCUUUUGAAUUAUUACAUUUGAGCUUUAUUUUUCUCUUGACACUCCCAUUACCUAUGGACACGGUGUCA.CA........AG..CU..CUCA.A.C.AG..GG..GUUCU.G.CC..CU.CG.A.G.CUUGCCGG..AA..G............UUUUUCCGUGUCC.AGGUCGUUUCCCCGUGAAAUCCCCUUCACCCGAAAAGCUCUCCAUUGAAGCAGUUUUUUUCUGUUGUUGCUGUUUUUCGUUUAACCAAAACAUUAUCGAAACAUGUCACAGACCAGGUAUUUCUUUACCUCAGAAUCCGUAUCAGAAGGACAUCCGGACAAAGUUGCUGAUCAGAUUUCAGAUGCCGUACUUGAUGAUUUUCUCCGUCAGGAUGCCAACUCCCGUGUUGCCUGUGAGACUUUCGUUACAACCGGUCAGGUUAUUGUAGGCGGUGAAGUCACAACCAAGGGAAUUG
#=GR NZ_AASE01000037.1/8365-7878 CODON       .............................................................................................................................................................................................................................................................................................................................................AUG..............................................................................................................................................................................................
#=GR NZ_AASE01000037.1/8365-7878 SS_TT       ..............................................................................................................................................................................................................................................................................................................................................................................................................................................................................................................................................
#=GR NZ_AASE01000037.1/8365-7878 ANNOT       .....................................................333....................77..7777..........................................................................................................................................................................................................................................................................................................................................................................................................................................................
NZ_AAIK01000059.1/5946-6434                  ACAGGAAAUCAAUAUCGGAGACUACUCAGAAAUACGGGUUGGAUAAGAGAUUUUUUGCAUAGAAGAGGGCGAAUGUUUACAUUUGUGCUCUCUUUUUCAUCGACAUCCCCAUUACCUAUGGACACGGUGUCG.CA........GG..CU..CUCA.A.CAGG..GGUUGUU....UCC..CC.AG.G.G.UCUGCUGG..AA..G............UUUUUCCGUGUCCCAGGUCAUCUCUUUGUGGCAUCCUCUCACUGAAAAACUUUCCUUUGGUUCAAUUAUUUUUGUUCUUGCUGUUCAUUUUUUUCUGUUGUUACACUCAUUCGUUUAACCAAAACCUUAUCAGAACAUGUCACAAACAAGGUAUUUCUUUACCUCAGAAUCCGUCUCAGAAGGACACCCGGACAAGGUUGCCGAUCAGAUUUCCGAUGCUGUACUUGAUGAUUUUCUCCGCCAGGACUCCAGUUCACGCGUUGCCUGUGAAACCUUUGUCACAACCGGUCAGGUUAUUGUCGGCGGUGA
#=GR NZ_AAIK01000059.1/5946-6434 CODON       .................................................................................................................................................................................................................................................................................................................................................................AUG..........................................................................................................................................................................
#=GR NZ_AAIK01000059.1/5946-6434 SS_TT       ..............................................................................................................................................................................................................................................................................................................................................................................................................................................................................................................................................
#=GR NZ_AAIK01000059.1/5946-6434 ANNOT       ......................................................333....................77..7777.........................................................................................................................................................................................................................................................................................................................................................................................................................................................
NC_009337.1/1264426-1264915                  AAUAAACAUCGGCGACUACUCUGAAAUCCGGGUCCGGUGAAAAACGGUUUUUUUUGCAAUCAACAGGGUGAAUGCGUACAUUAAUUACUCUGUUAUGCAACAGCAUCACCAUUAUCUAUGGACACGGUGCUG.CA........GA..CCUUCU.......GG..AAG.GAACAUGGUU..CC.AG.G.G.UCUGUCGG..AAAGG............UUUU.CCGUGUCC.AGUUGAUUUCCCCGCGCAAUCCACUCGCCCAAAAAACCGCUCCCUCUUGCAUCCCGUAUUCCCUUGUUCCUGUUUUUUGUUUAAUCAAAACUCAUUAGAAAACAUGUCACAAUCAAGGUAUUUCUUUACCUCGGAAUCAGUGUCAGAAGGACAUCCCGACAAAGUUUCAGAUCAGAUCUCUGAUGCGGUGCUUGACAGUUUCAUCAGUCAGGACCCCAAUUCACGCGUAGCCUGCGAAACUUUCGUCACCACCGGUCAGGUCAUUGUUGGCGGCGAAGUCACAACAACAGGCAUU
#=GR NC_009337.1/1264426-1264915 CODON       ..............................................................................................................................................................................................................................................................................................................................................AUG.............................................................................................................................................................................................
#=GR NC_009337.1/1264426-1264915 SS_TT       ..............................................................................................................................................................................................................................................................................................................................................................................................................................................................................................................................................
#=GR NC_009337.1/1264426-1264915 ANNOT       .....................................................333....................77..7777..................................................................................................................................................................................................................................................RBS++...................................................................................................................................................................................................
NC_002932.3/706042-705555                    CCACAUCGUCCACCGGUUCCUGCCACAGAAGAAUUCACCUAGCCCUCCACAUUGAACUUGCAUGGCAAAUUUCGAAUUCGUACAUUUGUCGUUGAUUUUCCGGCAUCCCCAUUACCUAUGGACACGGUGCCA.AA........AG..CU..CUCU.UGC.GG..GA..GUU...G.UC..CCCGG.A.G.CUUG.CCG..AAAGG............UUUC.CCGUGUCC.CGUUUGUCCCUCCGCGACAUUCACCUUCACGAGAAAACCGCAUCGGCAAACCGCCGGACACCUGCCGUUCUUGUCGUUCGAUUAACAAAAAACCGAAAGGGAAACU.AUGUCACAUUCAAGGUAUUACUUUACCUCGGAAUCAGUUUCAGAAGGCCAUCCGGACAAGGUGGCCGAUCAGAUUUCCGACGCCGUGCUGGAUGAGUUCAUCAAACAGGACCCCAACUCCCGCGUCGCCUGCGAAACGUUCGUUACCACCGGUCAGGUGAUCGUCGGCGGCGAAGUCACCAGCAAAGG
#=GR NC_002932.3/706042-705555 CLEAVAGE:S    ..............................................................................................?======...........=..==.....==.......=.==........==...........===..........??...?.??..??........................................................................................................................................................................................................................................................................................................................................................
#=GR NC_002932.3/706042-705555 DEL_COLS:S    ----------------------------------------------------------------------------------------------....................................................................................................--------------------------------------------------------------------------------------------------------------------------------------------------------------------------------------------------------------------------------------------------------------------------------------------------------------------------------------------
#=GR NC_002932.3/706042-705555 CLEAVAGE:X    ..............................................................................................................................................................................................................................................................................................................................................................................................................................................................................................................................................
#=GR NC_002932.3/706042-705555 DEL_COLS:X    ----------------------------------------------------------------------------------------------.....................................................................................................................................................................................................................................................-------------------------------------------------------------------------------------------------------------------------------------------------------------------------------------------
#=GR NC_002932.3/706042-705555 CODON         .....................................................................................................................AUG..............................................................................................................................................................................................................................................................................................................AUG.....................................................................................................
#=GR NC_002932.3/706042-705555 SS_TT         ..............................................................................................................................................................................................................................................................................................................................................................................................................................................................................................................................................
#=GR NC_002932.3/706042-705555 ANNOT         .........................................................333....................77..7777..........................................................................................................................................................................................................................................................AUG.........................................................................................................................................................................................
NZ_AAHJ01000034.1/5697-6185                  CAUGAAAUCAAUAUCGGCGAUUACUCGGAAAUACGGGUGCGGUAAGAGAUUUUUUGCAUGAAUGCGGGCGAUUGCUUACAUUUUGCCUUUAUAUUUGCAACGGCAUCCCCAUUACCUAUGGACACGGUGCCG.CA........GG..CU..CU...U.CCGG..AAA.AUUC..UUUU..CC.GG.A.U.CCUGCAGG..AAAAA............UUUU.CCGUGUCC.AGAACUGUUUCCCGCUGACAUCCCGUUCACUGAAAAUCCAUCUCCUGACGCUGCCGCUCUCAGUUGUUUCUGUUGUUCGUUUAACCAAACCAUUACCAGAACUAUGUCACAGUCAAGGUAUUUCUUUACCUCCGAAUCCGUAUCAGAAGGACAUCCGGACAAGGUUUCCGAUCAGAUUUCCGAUGCCGUUCUUGAUGAGUUUCUUCGCCAGGAUCCCAAUUCACGAGUAGCCUGUGAAACAUUCGUCACCACCGGUCAGGUGAUCGUCGGCGGUGAAGUCACAACCAAGGGCAUU
#=GR NZ_AAHJ01000034.1/5697-6185 CODON       ............................................................................................................................................................................................................................................................................................................................GUA...............AUG.............................................................................................................................................................................................
#=GR NZ_AAHJ01000034.1/5697-6185 SS_TT       ..............................................................................................................................................................................................................................................................................................................................................................................................................................................................................................................................................
#=GR NZ_AAHJ01000034.1/5697-6185 ANNOT       .....................................................333....................77...7777.........................................................................................................................................................................................................................................................................................................................................................................................................................................................
NC_007512.1/776980-776486                    ACGCGUCGGCUGAGUCUCUCCGGCGAACGGGGCGAUGCACGGAAAAGAGAAUUUUGCAUACAUCGCCCUGAAUGCUUACAUUUAAAACUGUUUUAUCUAAAGGCAUCCCCAUUACCUAUGGACACGGUGCCG.CA........GGCUCA..CUCCCU.CUGG..AA...UUCA.GUUU..CCAAG.U.GACCUGCCGG..AAAGG............UUUU.CCGUGUCC.AGUCGGCCCAUCUCUGUCCGCCCGUCCGAAAAACCUCCCGUACCGAUUUUUCUGUUGUUCCUGUUGUUCGUUUAACCAUAAUCUCAUUGCAAACAUGUCACAGUCAAGGUAUUUCUUUACCUCGGAGUCCGUAUCGGAAGGACAUCCGGACAAAGUAGCGGACCAGAUUUCAGAUGCAGUCCUCGAUGACUUCAUCCGCCAGGACCCCAACUCCCGCGUAGCCUGCGAAACCUUCGUAACCACCGGCCAGGUCAUCGUCGGCGGUGAGGUCACCACCACGGGCAUCGUCGAUGUC
#=GR NC_007512.1/776980-776486 CODON         .....................................................................................................................................................................................................................................................................................................................................AUG......................................................................................................................................................................................................
#=GR NC_007512.1/776980-776486 SS_TT         ..............................................................................................................................................................................................................................................................................................................................................................................................................................................................................................................................................
#=GR NC_007512.1/776980-776486 ANNOT         .....................................................333....................77..7777..........................................................................................................................................................................................................................................................................................................................................................................................................................................................
#=GC SS_cons                                 ....................................................................................................<<<<<<<-<<<<_____>>>>---->>>>>>>,<<........<<..<<..<<--.-.-.<<..<<..____..__>>..>>.>>.>.>.>>>>............................................................................................................................................................................................................................................................................................................................................
#=GC SS_cons_1_alt                           .......................................................................................................................<<<<<<<<...............................................................................................>>>>>>>>........................................................................................................................................................................................................................................................................................................
#=GC ACTUAL_MOTIF                            ....................................................................................................<...................................................................................................................................>.....................................................................................................................................................................................................................................................................................................
#=GC HYPHENATION                             ****************************************************************************************************............*....*..............**********************************************************************************************************************************************************************************************************************************************************************************************************************************************************************************************************
#=GC R2R_LABEL                               ----------------------------------------------------------------------------------------------------................................Q2........................................S...............................................................A...B..........................................................C...D----------------------------------------------------------------------------------------------------------------------------------------------------------------------------------------------------------------------------
#=GC SUBFAM_PKNOT_R2R_LABEL                  ----------------------------------------------------------------------------------------------------------------------.X.......-----------------------------------------------------------------------------------------------........--------------------------------------------------------------------------------------------------------------------------------------------------------------------------------------------------------------------------------------------------------------------------------------------------------
#=GF SUBFAM_PKNOT_R2R no5
#=GF SUBFAM_PKNOT_R2R place_explicit X X-- -180 1 0 0 0 -180 f
#=GF SUBFAM_PKNOT_R2R subst_ss _1_alt primary
#=GF SUBFAM_PERL_PRED PKNOT return 1;
#=GF DUPLICATES NONE
#=GF R2R_allseq ignore_ss_except_for_pairs _1_alt outline
#=GF R2R_oneseq NC_002932.3/706042-705555:X ignore_ss_except_for_pairs _1_alt outline
#=GF R2R_oneseq NC_002932.3/706042-705555:S ignore_ss _1_alt
#=GF R2R_allseq var_backbone_range Q Q ntrange
#=GF R2R_oneseq NC_002932.3/706042-705555:X place_explicit 2 2-- -90 8 0 0 0 -180
#=GF R2R_oneseq NC_002932.3/706042-705555:S place_explicit 2 2-- -90 8 0 0 0 -180
#=GF R2R_oneseq NC_002932.3/706042-705555:X tick_label pos0 add 2 Gs for transcription
#=GF R2R_oneseq NC_002932.3/706042-705555:X turn_ss A 90
#=GF R2R_oneseq NC_002932.3/706042-705555:X turn_ss B 90
#=GF R2R_oneseq NC_002932.3/706042-705555:X turn_ss C -90
#=GF R2R_oneseq NC_002932.3/706042-705555:X turn_ss D -90
#=GF R2R_oneseq NC_002932.3/706042-705555:S tick_label S this nuc and 3' is not present
#=GF SORT_STATS 10 133 0
#=GC cons                                    nnnnRnnnnnnRnnnnnnnnnnnnnnnnRRRnnnnnnnnnnRnnnRRnnnnYUnnnnnnnnnnnRnnRnnRRnnnnYnnnnnYnnnnYUYnnYUnUYnnnYGGCAUCCCCAUUACCUAUGGACACGGUGCCR-nA--------RR--CY--CY-------GG--RR--nnUn--RnYY--CC-nG-R-G-YYUnnYnG--AAnnR------------UUUU-CCGUGUCC-AnnYYnYYYnYnYnYnnnnnYCnCnYnnnnnRRnnnnYnnYnnnnnnnnnnnnnYnYnYnYYnnYGYUnnUnYnnYYYnnYnnnnnnnRnnnnnnnnnnnnnnnnnnnnnnnnYRnnnnnnYYnYnnnYYYnnnnnnnnnnnnnnnnnRnnnnnnnnnnnnRnnnnnnnnnnnnnnYnnnnnnYnnnnnnnnnnnnnnnYnnnnYnnYnnRnnnYnnnnYYYnYnnnnRnnnYnnnnRnnnnnnnnYnnYnnnnnnnnnnnnRnYnnnnRnnGnnRRnnnnRnnnnnnRnRnnnn
#=GC conss                                   1111211111131111111111111111333111111111131113311113311111111111311311331111311111311112331132113111323113321111112111111311111113320330000000013003300330000000320033004134003431003303303030313333130033433000000000000111201111111102112312131313131111131131311111331111311311111111111111131113211333111113113331131111111311111111111111111211111133111111331311133311111111111111111311111111111131111111111111131111113111111111111111311113113113111311113331311113111311113111111113113111111111111313111131131133111131111113131111
#=GC col_entropy_0                           1111111111111111111111111111111111111111111111111111011111111111111111111111101111111111011110101111100000000000000000000000000000010100000000001000100010101001000011101000101110000012001000100121101100111000000000000000000000000000111111011111111111110101111111111111111111111111111110111011111101011011111111111101100100111111111111111211111111111111111101111111111111111111111111111111111111111111111111111111111111111111111111111111111111111110111111111111111111111111111111111110111111111111111111101111111111111111111111
#=GC col_entropy_1                           ..............................................................................................................................................................................................................................................................................................................................................................................................................................................................................................................................................
#=GC col_entropy_2                           7898338987855898998988855899435559995497877753389953433458799398585768318797283836374893574634504835147004440000004000000500000007719195555555591445174569544493444436242869145669447710573474295114676477351555555555555000470000000074222591974577654933750598591555613577359348859889959889311876025191058035261257836895699198184558887817398177898744389838437499573785879997549898885485388985888838989839985158878598686549988886898768239885887857998459957538658887878337853885598537885799898986589531375865997947998849873883839877
#=GC col_entropy_3                           5754326236416435875703276728913603649875813132397067954913675186059147746273269393214414118864705756913007710000001000000100000003134941111111173881401117888493749964686877414749992166158918971749053065374111111111111000430000000054247024446196539581900785269412074055863857660842703675803691658827065066284130091686909864565353649943489017282522776785820214136230228889625556476002097516977007878427085975725529839787664671877276000173526782714846855257133576757789638767601144727288534664385283760410653571716120740436875764
#=GC cov_SS_cons                             ....................................................................................................?220011.0000.....0000....110022?.?1........22..22..0?.......22..?2..........2?..22.?0.2.2.221?............................................................................................................................................................................................................................................................................................................................................
#=GC cov_SS_cons_1_alt                       .......................................................................................................................00?00000...............................................................................................00000?00........................................................................................................................................................................................................................................................................................................
#=GF NUM_COV 9
#=GF WEIGHT_MAP  NC_007514.1/2027593-2028087 1.13983 NZ_AAIJ01000005.1/72474-71986 1.09818 NZ_AAIC01000035.1/8711-9198 1.09818 NC_008639.1/1051504-1051021 0.932062 NZ_AASE01000037.1/8365-7878 1.031 NZ_AAIK01000059.1/5946-6434 1.03915 NC_009337.1/1264426-1264915 0.831618 NC_002932.3/706042-705555 0.932062 NZ_AAHJ01000034.1/5697-6185 0.831618 NC_007512.1/776980-776486 1.0663
#=GF USED_GSC TRUE
#=GF DID_FRAGMENTARY FALSE
//
