# Supplementary material for: Comparative genomics reveals 104 candidate structured RNAs from bacteria, archaea, and their metagenomes
Source: Genome Biol. 2010 Mar 15;11(3):R31. doi: 10.1186/gb-2010-11-3-r31 (PMC2864571; doi:10.1186/gb-2010-11-3-r31)
Supplement: Additional file 4 — Raw text alignment files, including annotation. Raw alignments of RNAs, including annotations (for example, predicted transcription terminators, flanking sequences) in "Stockholm" text format. The alignment format and appropriate viewing programs are discussed on Wikipedia [113]. The Stockholm files can be retrieved from the .tar.gz archive file by using programs such as WinZip (Windows), StuffIt Expander (Mac), or tar/gzip (UNIX). [file gb-2010-11-3-r31-S4.GZ › sto/L17DE.sto]

# STOCKHOLM 1.0
#=GF ID L17DE
#=GF DE L17 ribosomal protein downstream element
#=GF AU Weinberg Z
#=GF TP Cis-reg;
#=GF WK http://en.wikipedia.org/wiki/L17DE_RNA_motif

#=GF ORIGINAL_MOTIF 72	1538	0	1	refseq	25	lacto	jeremy	s40_50_55S100O5Min4	cmfinder		end
#=GF DATABASES microbial 25 env 4

#=GF FancifyStockholm -longtable -wrapGeneContext 6in -recycleGeneColors
#=GF FancifyStockholmGeneContext -leftCount 2 -rightCount 1

NC_007576.1/1723653-1723185                UCUUAAAACAGCCCCUCGUCGUGGUGACGGUGCAUUAAUGGUUAUUAUUGAACUUGUUUAAUAAUAAAAAAUGAUUUCUAGGUCAUUUGAUCGAUGAGACAGGGCGUUAUGAUGAUGGCA.....UUUAUU.................................................UGCC..AAGUCUAGUCCU.....AAGGUUAUGUU....AGCACCAC...AGCAUAACUUUCAUCGAUUGAUGAUUUACAUAAUAAAACGUCUAAUUCUGUUUACAGAGUUAGGCGUUUUUUGUGUUAAGUGGAUUUAUAAACAGAGCGACUUACACAGCCACUUUAAGGGGAUUCUAUGAUAAAAUAGAGGGUAGUUUCGCAGCCCUAUAAGCAAGUGGUGGGGCGAUUUUAGUAGAAACGUGCCAUUAGUAGCAACUUCCUGUGCUUUACUACGUCCCGCAAACAAGCGAUUGCAUCGCUUAUUCACGGAACUAGGUAAAUGCUCGGAACCUAACCACUUUUAAUGGCACUCUAAA
#=GR NC_007576.1/1723653-1723185 CODON     .........................................................................................................................................................................................................................................................................................................................................................................................................................................................................................................................................................
#=GR NC_007576.1/1723653-1723185 SS_TT     ...........................................................................................................................................................................................................................................................................<<<<<<<<<<<<....>>>>>>>>>>>>..................................................................................................................................................................................................................................................
NC_008497.1/1632995-1632538                UCUUGGAAUUCGUUGACUAAUCAGUAUUGGUUACAGGGAGUAAUCGCGUCCCUAAACGCGGUCAAUAAGUUUCAAAUUAAUCACUAGGACUAUGUGGUAUAGAGCGUUAUGAUGAUGGG......AAUU....................................................CCC.CGAGUCUAGCUUG.....AA.UGGGG.......GCGAAAG.......CCUCAGCGCCGCUAGUUUGUUAGUGAUUUUUUUAUACCCUUUUUUACCUGGUGGGGAUUGCGGGGGUUCGCGGUUUUAUAAAACUUUGGUAUAAUUACUGGUGACUUUGCUGAGGGAGACGGUGUAAGAUGACAGAAAAUAUCAUUAGUGUGGAUCACUUAACCUAUCAAUACGAUGAGAAUCAGGCACCCGCAUUGACUGAUGUGAGUUUUACCGUUCACGCUGGCGAGUGGUUGGCAAUUGUCGGCCAUAAUGGGAGUGGUAAGUCAACGCUGGCUAAAUCAUUAGAUGGAUUAUUGCCGUUU
#=GR NC_008497.1/1632995-1632538 CODON     ........................................................................................................................................................................................................................................................................................................................................................................AUG..............................................................................................................................................................................
#=GR NC_008497.1/1632995-1632538 SS_TT     .........................................................................................................................................................................................................................................................................................................................................................................................................................................................................................................................................................
NC_009513.1/1515976-1515520                GUGGUGACGGUGCACCAAUGGUUAUUCUUGAAUUAGUGGACUAAUUAAUUCGUUCACAUAAACUAAAUACGUAAUAAAGAAUCACUAUCAUUGAUAGUAUAGAGCGUUACGAUGGUGGG......GAAA....................................................CCC..UAGUCUAGCUUG.....AA.UGCGGG......AAACC........CUCGCGCACUUCAAUGGUAAGUGAUUUUUUAUUUUAAAUUUAAUUUUGAUAGAUAAUUCUGUGGACUUUGCUAAAAUAUACUUAUUAACUAAAAUUGAAAAGAGGAAAUACUGUGACUGGAAUAAAAAUUCGAAAGCUUGUAUUUACAUAUCCAGACAGUAAAUACCCCGUUUUAAACAAUAUCAAUCUAGAUUUUGAACCAUUUUCUUGGACAGCAAUUAUUGGUCAUAAUGGUAGCGGAAAGAGUACAUUAGCCCGAUUAAUUGAUGGAUUACUCAGUCCUACUGCGGGAUCGAUUGAAGUUGA
#=GR NC_009513.1/1515976-1515520 CODON     .......................................................................................................................................................................................................................................................................................................................................................AUG...............................................................................................................................................................................................
#=GR NC_009513.1/1515976-1515520 SS_TT     .........................................................................................................................................................................................................................................................................................................................................................................................................................................................................................................................................................
NZ_AAPZ01000074.1/3507-3051                GUGGUGACGGUGCACCAAUGGUUAUUCUUGAAUUAGUGGACUAAUUGAUUUGUUCACAUAAACUAAAUACGUAAUAAAGAAUCACUAUCAUUGAUAGUAUAGAGCGUUACGAUGGUGGG......GAAA....................................................CCC..UAGUCUAGCUUG.....AA.UGCGGG......AAACC........CUCGCGCACUUCAAUGGUAAGUGAUUUUUUAUUUUAAAUUUAAUUUUGAUAGAUAAUUCUGUGGACUUUGCUAAAAUAUACUUAUUAACUAAUAUUGAAAAGAGGAAAUACUGUGACUGGAAUAAAAAUUCGAGAUCUUGCAUUUGCAUAUCCAGACAGUAAAUACCCCGUUUUAAGAAAUAUCAAUCUUGAUUUUGAACCAUUUUCUUGGACAGCGAUUAUUGGCCAUAAUGGUAGCGGAAAGAGUACAUUAGCCCGAUUAAUUGAUGGGUUACUCAGUCCUACUGCGGGAUCAAUUGAAGUUGA
#=GR NZ_AAPZ01000074.1/3507-3051 CODON     .......................................................................................................................................................................................................................................................................................................................................................AUG...............................................................................................................................................................................................
#=GR NZ_AAPZ01000074.1/3507-3051 SS_TT     .........................................................................................................................................................................................................................................................................................................................................................................................................................................................................................................................................................
NC_004567.1/966808-967286                  ACAAGACUAUGCCUCGUCGUGGCGACGGUGCACAAAUGGUUGUCUUGGAACUCGUUGACUAGUUAAGAUUGUUUUACGGAUCACUGGGACUGAUGAUUGACGGGCGUUAUGAUGGUGGCUACUG.GCAAAA.............................................UAGUAGCU..AAGUCUAGUUCG....GAA.GUUAUUUAUG..GUUAGA...CAUAGAUGGCAUAUCGCAGUUCUAAGUGAUUUUUUUUGGUGCUAGUUACGAGCAACCGCUGAUUUAGGGAUUGAUUCCCUAAAUCAGCGGUUUUUUGUUGGAAUGGAUAGGUGUUUUUAAUGGGUCUCUGUCAACCGGUGUUGAUGAAGUUAUAUUUAGAAUCCAAUUCAUUUACGAAUUGGGCUCUUUUUUUCGAUUUUGAUUUUGAACUCAAUUUGAAUUCGAUAAAUAAAGUUUUGCCAGUUCUUGUAACCAUACGCGGUUCUUUUGAUUUGCUUGAUUUUACGGUUCACACCUUCGACGGGACCAU
#=GR NC_004567.1/966808-967286 CODON       .........................................................................................................................................................................................................................................................................................................................................................................................................................................................................................................................................................
#=GR NC_004567.1/966808-967286 SS_TT       ..........................................................................................................................................................................................................................................................................................<<<<<<<<<<<<<<<.....>>>>>>>>>>>>>>>............................................................................................................................................................................................................................
NZ_AADR01000037.1/21891-21467              .................................................ACCAAAUGGUUAUAUGAAAAUAGGUUUAUAAAUAAAACGUUUAAAGCAAGUGGAGUGUCAUGAU.AUGGAG.....ACUUCGUG...............................................UUCC..UUGUCUAGCUCUGUGUUUC.CUAGUCUAC...UUAAUC....GUAGGCUAGGAGGCAGGCUUUUUUUGUUUGACCUGUUAUCUAUGUAUAGCAGGUCUUUUUUUCUUGCCUUUAUACUGGAAACCAUCUAUAGUAAAUUCCAAAGAUAAACAGUGGGAGGGACGGAGAAUGCGUUCGUUAACUAACGCGGAAAUAGCUCACAAUAGAUUACUUAAUUCUGGACUACUACAAUCUAAAUUUUCCAGCGCAGAGGAUGCAACUCGUGCGUUAUUUGGUAUUCAGUCGCAGUAUCAACAAUUUGGAGAGAUUAGUUUAUUUAAUCGUGUACCUAAUUUAACCAAAGAAAACCUG
#=GR NZ_AADR01000037.1/21891-21467 CODON   .........................................................................................................................................................................................................................................................................................................................................................................................................................................................................................................................................................
#=GR NZ_AADR01000037.1/21891-21467 SS_TT   ....................................................................................................................................................................................................<<<<<<<<<.<<<<<<<<<.............>>>>>>>>>>>>>>>>>....................................................................................................................................................................................................................................................................................................
NZ_AARL01001264.1/447-1                    GGUGGUUACACUCGUAUCUUGAAAAAAGGUCCACGUCGCGGUGACGGCGCACCAAUGGUUAUUAUUGAAUUAGUUUAAUAAUAAAACGUUUAAAGCAAGUGGAGUGUCAUGAUAUGGGGA.....CUUCGUGU...............................................UUCC..UUGUCUAGCUCUGUGUUU..CCUAGUCUAC..UUAAUC...GUAGGCUAGGAGGCAGGUCUUUUUUUUGUUUGACCUGUUAUCUACGUAUAGCAGGUUCUUUUUUUUCUUGCCUUUAUUCGGCAAAACCUCUAUAGUGAAACCCAAAGAUAACCAGUGGAGGGACGAAGAAUGCGUGCUUUAACUAACUCGCAAAUAGCUCAAAACAGAUUAUUUAAUUCUGGACUACUACAAUCAAAGUUUUCAAGCGCAGAGGACGCAACUCGUGCGCUAUUCGGCAUCCAAUCGCAAUAUCAGCAAUUUGGAGAGGUUAGUUUAUUUAA.............................
#=GR NZ_AARL01001264.1/447-1 CODON         .........................................................................................................................................................................................................................................................................................................................................................................................................................................................................................................................................................
#=GR NZ_AARL01001264.1/447-1 SS_TT         ....................................................................................................................................................................................................<<<<<<<<..<<<<<<<<<<...........>>>>>>>>>>>>>>>>>.....................................................................................................................................................................................................................................................................................................
NZ_AARY01000487.1/7539-7064                AGGUGGUUACACUCGUAUCUUGAAAAAGGUCCACGUCGCGGUGACGGCGCACCAAUGGUUAUUAUUGAAUUAGUUUAAUAAUAAAACGUUUAAAGCAAGUGGAGUGUCAUGAUAUGGGGA.....CUUCGUGU...............................................UUCC..UUGUCUAGCUCUGUGUUU..CCUAGUCUAU..UUAAUC...AUAGGCUAGGAAGCAGGCUUUUUUUGUUUGACCUGUUAUCUUCGGAUAGCAGGUCUUUUUCUUGCCUUUAUGCAGUAAAACAUCUAUAGUAAAUCCCAAAGAUAAGAGGAGGACUAAGAAUGCGCCCGUUAACUGACUCGCAAAUUGCUCAAAAUCGACUACAUAAUUCUGGACUACUACAGUCUAAAUUCCCGACCGCAGAGGAAGCAACUCGUGCGUUAUUUGGCAUCCAGUCCCAGUAUCAACAAUUUGGAGAGAUUAGUUUAUUUAACCGUGUAGACAAUUUGACGAAAGAAAAUACUGCAAAUAA
#=GR NZ_AARY01000487.1/7539-7064 CODON     .........................................................................................................................................................................................................................................................................................................................................................................................................................................................................................................................................................
#=GR NZ_AARY01000487.1/7539-7064 SS_TT     ....................................................................................................................................................................................................<<<<<<<<..<<<<<<<<<<...........>>>>>>>>>>>>>>>>>.....................................................................................................................................................................................................................................................................................................
NZ_AARI01001268.1/408-1                    GGUUACACUCGUAUCUUAGAAAAAAGGUCCACGUCGCGGUGACGGCGCACCAAUGGUUAUUAUUGUAAUUAGUUUAAUAAAUAAAACGUUUAAAGCAAGUGGAGUGUCAUGAUAUGGGGA.....CUUCGUGU...............................................UUCC..UUGUCUAGCUCUGUGUUU..CCUAGUCUAU..UUAAUC...AUAGGCUAGGAAGCAGGCUUUUUUUUGUUUGACCUGUUAUCUUCGGAUAGCAGGUCUUUUUCUUGCCUUUAUGCAGUAAAACAUCUAUAGUAAAUCCCAAAGAUAAGAGGAGGACUAAGAAUGCGCCCGUUAACUGACUCGCAAAUUGCUCAAAAUCGACUACAUAAUUCUGGACUACUACAGUCUAAAUUCCCGACCGCAGAGGAAGCAACUCGUGCGUUAUUUGGCAUCCAGUCCCAGUA....................................................................
#=GR NZ_AARI01001268.1/408-1 CODON         .........................................................................................................................................................................................................................................................................................................................................................................................................................................................................................................................................................
#=GR NZ_AARI01001268.1/408-1 SS_TT         ....................................................................................................................................................................................................<<<<<<<<..<<<<<<<<<<...........>>>>>>>>>>>>>>>>>.....................................................................................................................................................................................................................................................................................................
NZ_AARM01000389.1/2231-1756                GGUGGUUACACUCGUAUCUUGAAAAAAGGUCCACGUCGCGGUGACGGCGCACCAAUGGUUAUUAUUGAAUUAGUUUAAUAAUAAAACGUUUAAAGCAAGUGGAGUGUCAUGAUAUGGGGA.....CUUCGUGU...............................................UUCC..UUGUCUAGCUCUGUGUUU..CCUAGUCUAU..UUAAUC...AUAGGCUAGGAAGCAGGCUUUUUUUGUUUGACCUGUUAUCUUCGGAUAGCAGGUCUUUUUCUUGCCUUUAUGCAGUAAAACAUCUAUAGUAAAUCCCAAAGAUAAGAGGAGGACUAAGAAUGCGCCCGUUAACUGACUCGCAAAUUGCUCAAAAUCGACUACAUAAUUCUGGACUACUACAGUCUAAAUUCCCGACCGCAGAGGAAGCAACUCGUGCGUUAUUUGGUAUCCAGUCCCAGUAUCAACAAUUUGGAGAGAUUAGUUUAUUUAACCGUGUAGACAAUUUGACGAAAGAAAAUCUGCAAAUAAC
#=GR NZ_AARM01000389.1/2231-1756 CODON     .........................................................................................................................................................................................................................................................................................................................................................................................................................................................................................................................................................
#=GR NZ_AARM01000389.1/2231-1756 SS_TT     ....................................................................................................................................................................................................<<<<<<<<..<<<<<<<<<<...........>>>>>>>>>>>>>>>>>.....................................................................................................................................................................................................................................................................................................
NZ_AARW01000011.1/79022-79497              GGUGGUUACACUCGUAUCUUGAAAAAAGGUCCACGUCGCGGUGACGGCGCACCAAUGGUUAUUAUUGAAUUAGUUUAAUAAUAAAACGUUUAAAGCAAGUGGAGUGUCAUGAUAUGGGGA.....CUUCGUGU...............................................UUCC..UUGUCUAGCUCUGUGUUU..CCUAGUCUAU..UUAAUC...AUAGGCUAGGAAGCAGGUCUUUUUUUGUUUGACCUGUUAUCUUCGGAUAGCAGGUCUUUUUCUUGCCUUUAUGCAGUAAAACAUCUAUAGUAAAUCCCAAAGAUAAGAGGAGGACUAAGAAUGCGCCCGUUAACUGACUCGCAAAUUGCUCAAAAUCGACUACAUAAUUCUGGACUACUACAGUCUAAAUUCCCGACCGCAGAGGAAGCAACUCGUGCGCUAUUUGGCAUCCAGUCCCAGUAUCAACAAUUUGGAGAGAUUAGUUUAUUUAACCGUGUAGACAAUUUGACGAAAGAAAAUCUGCAAGUAA
#=GR NZ_AARW01000011.1/79022-79497 CODON   ...........................................................................................................................................................................................................................................................................................................................................................AUG...........................................................................................................................................................................................
#=GR NZ_AARW01000011.1/79022-79497 SS_TT   ....................................................................................................................................................................................................<<<<<<<<..<<<<<<<<<<...........>>>>>>>>>>>>>>>>>.....................................................................................................................................................................................................................................................................................................
NC_003210.1/2691750-2691275                GGUGGUUACACUCGUAUCUUGAAAAAAGGUCCACGUCGCGGUGACGGCGCACCAAUGGUUAUUAUUGAAUUAGUUUAAUAAUAAAACGUUUAAAGCAAGUGGAGUGUCAUGAUAUGGGGA.....CUUCGUGU...............................................UUCC..UUGUCUAGCUCUGUGUUU..CCUAGUCUAU..UUAAUC...AUAGGCUAGGAAGCAGGCUUUUUUUGUUUGACCUGUUAUCUUCGGAUAGCAGGUCUUUUUCUUGCCUUUAUGCAGUAAAACAUCUAUAGUAAAUCCCAAAGAUAAGAGGAGGACUAAGAAUGCGCCCGUUAACUGACUCGCAAAUUGCUCAAAAUCGACUACAUAAUUCUGGACUACUACAGUCUAAAUUCCCGACCGCAGAGGAAGCAACUCGUGCGUUAUUUGGCAUCCAGUCCCAGUAUCAACAAUUUGGAGAGAUUAGUUUAUUUAACCGUGUAGACAAUUUGACGAAAGAAAAUCUGCAAAUAAC
#=GR NC_003210.1/2691750-2691275 CODON     ..........................................................................................................................................................................................................................................................................................................................................................AUG............................................................................................................................................................................................
#=GR NC_003210.1/2691750-2691275 SS_TT     ....................................................................................................................................................................................................<<<<<<<<..<<<<<<<<<<...........>>>>>>>>>>>>>>>>>.....................................................................................................................................................................................................................................................................................................
NZ_AADQ01000051.1/6106-5631                GGUGGUUACACUCGUAUCUUGAAAAAAGGUCCACGUCGCGGUGACGGCGCACCAAUGGUUAUUAUUGAAUUAGUUUAAUAAUAAAACGUUUAAAGCAAGUGGAGUGUCAUGAUAUGGGGA.....CUUCGUGU...............................................UUCC..UUGUCUAGCUCUGUGUUU..CCUAGUCUAU..UUAAUC...AUAGGCUAGGAAGCAGGCUUUUUUUGUUUGACCUGUUAUCUUCGGAUAGCAGGUCUUUUUCUUGCCUUUAUGCAGUAAAACAUCUAUAGUAAAUCCCAAAGAUAAGAGGAGGACUAAGAAUGCGCCCGUUAACUGACUCGCAAAUUGCUCAAAAUCGACUACAUAAUUCUGGACUACUACAGUCUAAAUUCCCGACCGCAGAGGAAGCAACUCGUGCGCUAUUUGGCAUCCAGUCCCAGUAUCAACAAUUUGGAGAGAUUAGUUUAUUUAACCGUGUAGACAAUUUGACGAAAGAAAAUCUGCAAGUAAC
#=GR NZ_AADQ01000051.1/6106-5631 CODON     ..........................................................................................................................................................................................................................................................................................................................................................AUG............................................................................................................................................................................................
#=GR NZ_AADQ01000051.1/6106-5631 SS_TT     ....................................................................................................................................................................................................<<<<<<<<..<<<<<<<<<<...........>>>>>>>>>>>>>>>>>.....................................................................................................................................................................................................................................................................................................
NZ_AARQ01000033.1/22477-22002              GGUGGUUACACUCGUAUCUUGAAAAAAGGUCCACGUCGCGGUGACGGCGCACCAAUGGUUAUUAUUGAAUUAGUUUAAUAAUAAAACGUUUAAAGCAAGUGGAGUGUCAUGAUAUGGGGA.....CUUCGUGU...............................................UUCC..UUGUCUAGCUCUGUGUUU..CCUAGUCUAU..UUAAUC...AUAGGCUAGGAAGCAGGCUUUUUUUGUUUGACCUGUUAUCUUCGGAUAGCAGGUCUUUUUCUUGCCUUUAUUCUGUAAAACAUCUAUAGUAAAUCCCAAAGAUAAGAGGAGGACUAAGAAUGCGCCCGUUAACUGACUCGCAAAUUGCUCAAAAUCGACUACAUAAUUCUGGACUACUACAGUCUAAAUUCCCGACCGCAGAGGAAGCAACUCGUGCGCUAUUUGGCAUCCAGUCCCAGUAUCAACAAUUUGGAGAGAUUAGUUUAUUUAACCGUGUAGACAAUUUGACGAAAGAAAAUCUGCAAGUAAC
#=GR NZ_AARQ01000033.1/22477-22002 CODON   ..........................................................................................................................................................................................................................................................................................................................................................AUG............................................................................................................................................................................................
#=GR NZ_AARQ01000033.1/22477-22002 SS_TT   ....................................................................................................................................................................................................<<<<<<<<..<<<<<<<<<<...........>>>>>>>>>>>>>>>>>.....................................................................................................................................................................................................................................................................................................
NC_008555.1/2597633-2597158                GGUGGUUACACUCGUAUCUUGAAAAAAGGUCCACGUCGCGGUGACGGCGCACCAAUGGUUAUUAUUGAAUUAGUUUAAUAAUAAAACGUUUAAAGCAAGUGGAGUGUCAUGAU.AUGGAGAC...UUCGU................................................GUUUCC..UUGUCUAGCUCUGUGUUU..CCUAGUCUAU..UUAACC...GUAGACUAGGAGGCAGGCUUUUUUUGUUUGACCUGUUUUUCGGUAAAAAUCGUUAGCAGGUCAAAUUUAAAAAGCUUCAUUUUUACUUGUUAUUUAUUUCGAUAGCAUUUAUAGUAAAUCCCAAAGGCUCUUCUAGGGAGGAAUGAGGUAUGCAAUCGGUUGAUAAGUCACAAGUUGCUCUAAAUAGAUUACAUAAUUCAGGCUUAUUACAAGAAAAAUUUCCUAGCGCACCCGAUGCUUCUCGUGCGUUAUUUGGCAUUCAGUCGCAGUAUCAACAAUUUGGUGAAAUAAGUUUGUUUAACCGGGUACU
#=GR NC_008555.1/2597633-2597158 CODON     ........................................................................................................................................................................................................................................................................................................................................................................................AUG..............................................................................................................................................................
#=GR NC_008555.1/2597633-2597158 SS_TT     ....................................................................................................................................................................................................<<<<<<<<..<<<<<<<<<<...........>>>>>>>>>>>>>>>>>.....................................................................................................................................................................................................................................................................................................
NC_003212.1/2782694-2782219                GGUGGUUACACUCGUAUCUUGAAAAAAGGUCCACGUCGCGGUGACGGCGCACCAAUGGUUAUUAUUGAAUUAGUUUAAUAAUAAAACGUUUAAAGCAAGUGGAGUGUCAUGAU.AUGGAGAC...UUCGU................................................GUUUCC..UUGUCUAGCUCUGUGUUU..CCUAGUCUAU..UUAAUC...GUAGGCUAGGGGGCAGGCUUUUUUUGUUUGACCUGCUUUACGGACAUGCUUCGUGUGUGGGUCAAACUUGAAAAGCUAUAUUUUUUCACUUGCCUUUUAUUCUGAAAGCAUCUAUAGUAAACCUCAAAGAUUUGUUUCGAGGGGGAACUAGGUAUGCAAUCAGUCACUAACUCGCAAAUAGCUCAAAAUCGGUUAUACAAUUCAGGUCUAUUACAAAAUAAAUUUUCUAGCGCACCGGAUGCUUCUCGUGCGUUAUUUGGCAUUCAAUCACAGUAUCAACAGUUUGGUGAAAUCAGUUUGUUUAAUCGGG
#=GR NC_003212.1/2782694-2782219 CODON     ............................................................................................................................................................................................................................................................................................................................................................................................AUG..........................................................................................................................................................
#=GR NC_003212.1/2782694-2782219 SS_TT     ....................................................................................................................................................................................................<<<<<<<<..<<<<<<<<<<...........>>>>>>>>>>>>>>>>>.....................................................................................................................................................................................................................................................................................................
NZ_AARN02000043.1/13490-13015              GGUGGUUACACUCGUAUCUUGAAAAAAGGUCCACGUCGCGGUGACGGCGCACCAAUGGUUAUUAUUGAAUUAGUUUAAUAAUAAAACGUUUAAAGCAAGUGGAGUGUCAUGAU.AUGGAGAC...UUCGU................................................GUUUCC..UUGUCUAGCUCUGUGUUU..CCUAGUCUAC..UUAAUC...GUAGGCUAGGAGGCAGGCUUUUUUUGUUUGACCUGUUAUCUACGUAUAGCAGGUCUUUUUUUCUUGCCUUUAUUCGGUAAAACAUCUAUAGUGAAACCCAAAGAUAACCAGUGGAGGGACGAAGAAUGCGUGCUUUAACUAACUCGCAAAUAGCUCAAAAUAGAUUACUUAAUUCCGGACUACUACAAUCAAAAUUUCCAAGCGCAGAGGACGCAACUCGAGCGCUAUUUGGCAUCCAAUCGCAAUAUCAACAAUUUGGAGAGGUUAGUUUAUUUAAUCGUGUAAAUAACUUAACUAAAGAAAGCUUGCA
#=GR NZ_AARN02000043.1/13490-13015 CODON   .........................................................................................................................................................................................................................................................................................................................................................................................................................................................................................................................................................
#=GR NZ_AARN02000043.1/13490-13015 SS_TT   ....................................................................................................................................................................................................<<<<<<<<..<<<<<<<<<<...........>>>>>>>>>>>>>>>>>.....................................................................................................................................................................................................................................................................................................
NZ_AARO01000300.1/7570-7095                GGUGGUUACACUCGUAUCUUGAAAAAAGGUCCACGUCGCGGUGACGGCGCACCAAUGGUUAUUAUUGAAUUAGUUUAAUAAUAAAACGUUUAAAGCAAGUGGAGUGUCAUGAU.AUGGAGAC...UUCGU................................................GUUUCC..UUGUCUAGCUCUGUGUUU..CCUAGUCUAC..UUAAUC...GUAGGCUAGGAGGCAGGCUUUUUUUUGUUUUGACCUGUUAUCUAUGUAUAGCAGGUCUUUUUUUCUUGCCUUUAUACUGGAAACCAUCUAUAGUAAAUUCCAAAGAUAAACAGUGGGAGGGACGGAGAAUGCGUUCGUUAACUAACGCGGAAAUAGCUCACAAUAGAUUACUUAAUUCUGGACUACUACAAUCUAAAUUUUCCAGCGCAGAGGAUGCAACUCGUGCGUUAUUUGGUAUUCAGUCGCAGUAUCAACAAUUUGGAGAGAUUAGUUUAUUUAAUCGUGUACCUAAUUUAACCAAAGAAAAUCU
#=GR NZ_AARO01000300.1/7570-7095 CODON     .........................................................................................................................................................................................................................................................................................................................................................................................................................................................................................................................................................
#=GR NZ_AARO01000300.1/7570-7095 SS_TT     ....................................................................................................................................................................................................<<<<<<<<..<<<<<<<<<<...........>>>>>>>>>>>>>>>>>.....................................................................................................................................................................................................................................................................................................
NC_002973.6/2640288-2639813                GGUGGUUACACUCGUAUCUUGAAAAAAGGUCCACGUCGCGGUGACGGCGCACCAAUGGUUAUUAUUGAAUUAGUUUAAUAAUAAAACGUUUAAAGCAAGUGGAGUGUCAUGAU.AUGGAGAC...UUCGU................................................GUUUCC..UUGUCUAGCUCUGUGUUU..CCUAGUCUAC..UUAAUC...GUAGGCUAGGAGGCAGGCUUUUUUUGUUUGACCUGUUAUCUAUGUAUAGCAGGUCUUUUUUUCUUGCCUUUAUACUGGAAACCAUCUAUAGUAAAUUCCAAAGAUAAACAGUGGGAGGGACGGAGAAUGCGUUCGUUAACUAACGCGGAAAUAGCUCACAAUAGAUUACUUAAUUCUGGACUACUACAAUCUAAAUUUUCCAGCGCAGAGGAUGCAACUCGUGCGUUAUUUGGUAUUCAGUCGCAGUAUCAACAAUUUGGAGAGAUUAGUUUAUUUAAUCGUGUACCUAAUUUAACCAAAGAAAAUCUGC
#=GR NC_002973.6/2640288-2639813 CODON     .................................................................................................................................................................................................................................................................................................................................................................AUG.....................................................................................................................................................................................
#=GR NC_002973.6/2640288-2639813 SS_TT     ....................................................................................................................................................................................................<<<<<<<<..<<<<<<<<<<...........>>>>>>>>>>>>>>>>>.....................................................................................................................................................................................................................................................................................................
NZ_AARJ01000040.1/20506-20031              GGUGGUUACACUCGUAUCUUGAAAAAAGGUCCACGUCGCGGUGACGGCGCACCAAUGGUUAUUAUUGAAUUAGUUUAAUAAUAAAACGUUUAAAGCAAGUGGAGUGUCAUGAU.AUGGAGAC...UUCGU................................................GUUUCC..UUGUCUAGCUCUGUGUUU..CCUAGUCUAC..UUAAUC...GUAGGCUAGGAGGCAGGCUUUUUUUGUUUGACCUGUUAUCUAUGUAUAGCAGGUCUUUUUUUCUUGCCUUUAUACUGGAAACCAUCUAUAGUAAAUUCCAAAGAUAAACAGUGGGAGGGACGGAGAAUGCGUUCGUUAACUAACGCGGAAAUAGCUCACAAUAGAUUACUUAAUUCUGGACUACUACAAUCUAAAUUUUCCAGCGCAGAGGAUGCAACUCGUGCGUUAUUUGGUAUUCAGUCGCAGUAUCAACAAUUUGGAGAGAUUAGUUUAUUUAAUCGUGUACCUAAUUUAACCAAAGAAAACCUGC
#=GR NZ_AARJ01000040.1/20506-20031 CODON   .........................................................................................................................................................................................................................................................................................................................................................................................................................................................................................................................................................
#=GR NZ_AARJ01000040.1/20506-20031 SS_TT   ....................................................................................................................................................................................................<<<<<<<<..<<<<<<<<<<...........>>>>>>>>>>>>>>>>>.....................................................................................................................................................................................................................................................................................................
NZ_AARR01000044.1/22568-22093              GGUGGUUACACUCGUAUCUUGAAAAAAGGUCCACGUCGCGGUGACGGCGCACCAAUGGUUAUUAUUGAAUUAGUUUAAUAAUAAAACGUUUAAAGCAAGUGGAGUGUCAUGAU.AUGGAGAC...UUCGU................................................GUUUCC..UUGUCUAGCUCUGUGUUU..CCUAGUCUAC..UUAAUC...GUAGGCUAGGAGGCAGGUCUUUUUUUGUUUGACCUGUUAUCUAUGUAUAGCAGGUCUUUUUUUCUUGCCUUUAUACUGGAAACCAUCUAUAGUAAAUUCCAAAGAUAAACAGUGGGAGGGACGGAGAAUGCGUUCGUUAACUAACGCGGAAAUAGCUCACAAUAGAUUACUUAAUUCUGGACUACUACAAUCUAAAUUUUCCAGCGCAGAGGAUGCAACUCGUGCGUUAUUUGGUAUUCAGUCGCAGUAUCAACAAUUUGGAGAGAUUAGUUUAUUUAAUCGUGUACCUAAUUUAACCAAAGAAAACCUG
#=GR NZ_AARR01000044.1/22568-22093 CODON   .........................................................................................................................................................................................................................................................................................................................................................................................................................................................................................................................................................
#=GR NZ_AARR01000044.1/22568-22093 SS_TT   ....................................................................................................................................................................................................<<<<<<<<..<<<<<<<<<<...........>>>>>>>>>>>>>>>>>.....................................................................................................................................................................................................................................................................................................
NC_002662.1/2151750-2151228                AUCCUUAAAGUAGAACCACGUCGUGGUGAUGCUGCGCCUAUGGCAAUCAUUGAAUUGGUUUAAUUGUAUUAAAUCUUGAAGUAAUAAUAAAAUACUAAAUUGAGUGUUAUGAUGUUGGCGGGG..GUUUCUGUGGGUGCAUGUGUUGAGUUGUGAUUGACUCUCUUUCGCAUCAG..CCUUGCUUAUAGUCUAGCUCU..GUCUG.AUUAGAUUA...AAUUUC....UAAUCUAGUCAGGCCACUCAAUUUAUUUAUUUUAGCCGUUGUAGCUCAGUCGGUAGAGCAGCACCAUGGUAAGGUGAAGGUCGACAGUUCGAUUCUGUUCAAUGGCAUAUUUUUUUCAGUAGAUAUAUUUAAAUAUGAGAAGUCUUAUUUUAUAAAUAAGACUUUUUAUUUACUUUAAAAGCUUUAAAAAGCGAAUAAUGUCCACGGUUAAAUACAUUUGUUUUACAAAAACGGCUCCUAAUAAAAUGAGUGAUGAUAAUAUGCACGCACCUAUUAAUGAUAUGCAAAUUGCUGAGGAUAUUCAUCUUA
#=GR NC_002662.1/2151750-2151228 CODON     ......................................................................................................................................................................................................................................................................AUG................................................................................................................................................................AUG.............................................................................................................
#=GR NC_002662.1/2151750-2151228 SS_TT     .........................................................................................................................................................................................................................................................................................................................................................................................................................................................................................................................................................
NC_008527.1/2215355-2214837                CGUAUCCUUAAAGUUGAACCACGUCGUGGUGAUGCUGCGCCUAUGGCAAUCAUUGAAUUGGUUUAAUUUUAUUAAAUCUUGAAGUAAUAAAAUACUAAAUUGAGUGUUAUGAUGUUGGCGGGG..GUUUCUGUGGGUGCAUGUGUUGAGUUGUGAUUGACUCUCUUUCGCAUCAG..CCUUGCUUAUAGUCUAGCUC..UGUCU..GAUUAGA.....UUAAAUU.....UCUAAUCUGGUCAGACCACUCAAUUUAUUUAUUUUAGCCGUUGUAGCUCAGUCGGUAGAGCAGCACCAUGGUAAGGUGAAGGUCGACAGUUCGAUUCUGUUCAAUGGCAUAUAAACUUAGACAAAUAAAAAAAACUCAUUUUGGAUUAGAUGAGUUUUUUUAUUUGUCUAAGUUUUUUUGUAAUCAAAAAAGGGCGGUCAACAAGAUUGCCUUUUUCAUUUAUAAAAAAUUUGAGAAAUGUUAGGGAAUUCACUAAAGAAAAUGAACGGAAUAGGGUAAUGUGUUGUAUCCUUGUGAUUACAAUAAA
#=GR NC_008527.1/2215355-2214837 CODON     ..........................................................................................................................................................................................................................................................................AUG............................................................................................................................................................................................................................................................................
#=GR NC_008527.1/2215355-2214837 SS_TT     ......................................................................................................................................................................................................................................................................................................................................................................................................................................<<<<<<<.....>>>>>>>................................................................................................
NC_009004.1/2311010-2310492                CGUAUCCUUAAAGUUGAACCACGUCGUGGUGAUGCUGCGCCUAUGGCAAUCAUUGAAUUGGUUUAAUUUUAUUAAAUCUUGAAGUAAUAAAAUACUAAAUUGAGUGUUAUGAUGUUGGCGGGG..GUUUCUGUGGGUGCAUGUGUUGAGUUGUGAUUGACUCUCUUUCGCAUCAG..CCUUGCUUAUAGUCUAGCUC..UGUCU..GAUUAGA.....UUAAAUU.....UCUAAUCUGGUCAGACCACUCAAUUUAUUUAUUUUAGCCGUUGUAGCUCAGUCGGUAGAGCAGCACCAUGGUAAGGUGAAGGUCGACAGUUCGAUUCUGUUCAAUGGCAUAUAAACUUAGACAAAUAAAAAAACUCAUUUUGGAUUAGAUGAGGUUUUUUUAUUUGUCUAAGUUUUUUUGUAAUCAAAAAAGGGCAGUCAACAAGAUUGCCUUUUUUCAUUUAAAAAAAUUUGAGAAAUAUUAGGGAAUUCACUAAAGAAAAUGAACGGAAUAGUGUAAUAUGUUGUAUCCUUGUGAUUACAAUAAA
#=GR NC_009004.1/2311010-2310492 CODON     ..........................................................................................................................................................................................................................................................................AUG............................................................................................................................................................................................................................................................................
#=GR NC_009004.1/2311010-2310492 SS_TT     ......................................................................................................................................................................................................................................................................................................................................................................................................................................<<<<<<<.....>>>>>>>................................................................................................
NC_008054.1/360116-360570                  UCCUCGUAAGGGUGACGCAGCUCCUAUGGUAGUUUUGGAAUUGGUUUAAUUCUCAAGCUGCAAAUUUAAUACUUUUUGAAAUUAUUCAUGAAAGCGAGAAUAAGCGCGAUGAUGAUGGG......GAAA....................................................CCU..UAGUCUAGCUUA........GAUGGU......UCGAU........AUCAUCCCUCUUCAUGGAUGAUUUUUUUUUGCGCUUUUUUACCCUGGCUUGAUACAAUAGAAGGAAAUGAGCAAAUAGGUGGUGACGCGAUGAGCGACAAUAUUAUUUCUUUUGACCAUGUGACUUUUACUUACCCGGACAGCCCGCGGCCAGCUUUGUCUGACCUCUCUUUUGCGAUUGAGCGGGGAAGCUGGACGGCGCUGAUCGGGCAUAACGGCAGCGGCAAGUCAACGGUCUCUAAAUUGAUCAAUGGUCUGCUGGCCCCAGAUGAUUUGGAUAAGUCCUCUAUUACAGUUGACGGGGUCA
#=GR NC_008054.1/360116-360570 CODON       ................................................................................................................................................................................................................................................................................................................................AUG......................................................................................................................................................................................................................
#=GR NC_008054.1/360116-360570 SS_TT       .........................................................................................................................................................................................................................................................................................................................................................................................................................................................................................................................................................
NC_008529.1/354675-355129                  UCCUCGUAAGGGUGACGCAGCUCCUAUGGUAGUUUUGGAAUUGGUUUAAUUCUCAAGCUGCAAAUUUAAUACUUUUUGAAAUUAUUCAUGAAAGUGAGAAUAAGCGCGAUGAUGAUGGG......GAAA....................................................CCU..UAGUCUAGCUUA........GAUGGU......UCGAU........AUCAUCCCUCUUCAUGGAUGAUUUUUUUUUGCGCUUUUUUACCCUGGCUUGAUACAAUAGAAGGAAAUGAGCAAAUAGGUGGUGACGCGAUGAGCGACAAUAUUAUUUCUUUUGACCAUGUGACUUUUACUUACCCGGACAGCCCGCGGCCAGCUGUGUCUGACCUCUCUUUUGCGAUUGAGCGGGGAAGCUGGACGGCGCUGAUCGGGCAUAACGGCAGCGGCAAGUCAACGGUCUCUAAAUUGAUCAAUGGUCUGCUGGCCCCAGAUGAUUUGGAUAAGUCCUCUAUUACAGUUGACGGGGUCA
#=GR NC_008529.1/354675-355129 CODON       ................................................................................................................................................................................................................................................................................................................................AUG......................................................................................................................................................................................................................
#=GR NC_008529.1/354675-355129 SS_TT       .........................................................................................................................................................................................................................................................................................................................................................................................................................................................................................................................................................
NC_008530.1/346585-347036                  CCCACGUAAGGGUGAUGCUGCUCCAAUGGUAAUCAUUGAAUUAGUUUAAUUGCGUAAAAUAUAAUAUUAUUAUUUUAUAAAUCUUUCACAAAAGCGAGAAUAAGCGUGAUGAUGGUGGC......UUUU....................................................GCC..UAGUCUAGCUUA........GAUG.U......UAA..........AUCAUCCCUCUUUGUGGUUGAUUUUUUUUUGCUCUUUUUUUAUAAUUGAUACAACGACAUAUUUGAAAAAGAGCAAGUGAUAUUUAUGAAAGAUAAUAUAGUAACCGUAGAGCAUCUUUCUUUUACUUAUAAGGAUAGUGAAGAACCUGCAGUAAAAGAUGUUAGUUUUUCAAUUCCUAAAGGAACUUGGACCACUUUGGUUGGUCAUAACGGAAGUGGCAAAUCGACUAUUGCGCGUUUGUUAAAUGGUAUUCUUUUACCAGAUGAUAAUCCUGAGACCUUGAUUAAUAUCGAUGGUAUUACGCU
#=GR NC_008530.1/346585-347036 CODON       ...................................................................................................................................................................................................................................................................................................................AUG...................................................................................................................................................................................................................................
#=GR NC_008530.1/346585-347036 SS_TT       .........................................................................................................................................................................................................................................................................................................................................................................................................................................................................................................................................................
NC_005362.1/395892-396343                  UAACCCACGUAAGGGUGACGCUGCUCCAAUGGUAAUCAUUGAAUUAGUUUAAUUAGGUAAAAUAUAAUAUUAUUUUAUAAAUCUUUCACAAAAGCGAGAAUAAGCGUGAUGAUGGUGGC......UUUU....................................................GCC..UAGUCUAGCUUA........GAUG.U......UAA..........AUCAUCCCUCUUUGUGGAUGAUUUUUUUUUGCUCUUUUUUUAUAUAUAAUUGAUACAAUGACAUAUUAUGGAAAAAGAGCAGUGAAUAUUUAUGAAAGAUAAUAUAGUAACGGUUAAGCAUCUUUCUUUUACCUAUAAAGAUAGUAAAGUACCUGCUGUAAAUGAUAUUAGUUUCUCAAUUCCUAGAGGAUCAUGGACUACUUUGGUAGGUCAUAAUGGGAGCGGAAAAUCAACAAUUGCCCGUUUAUUGGAUGGCAUUCUUUUACCCCAUGAUAAUCCUAGAACGGUAAUUAACGUUGAUGGUAU
#=GR NC_005362.1/395892-396343 CODON       ..................................................................................................................................................................................................................................................................................................................................AUG....................................................................................................................................................................................................................
#=GR NC_005362.1/395892-396343 SS_TT       .........................................................................................................................................................................................................................................................................................................................................................................................................................................................................................................................................................
NC_006814.2/304148-304602                  CUCGUAAAGGUGACGCUGCUCCAAUGGUUAUUCUUGAAUUAGUUUAAUCUAGAAUAAUCACAACUUAAUACGUAUUAAGAAUUAUCCAUGAAAGUGAGAAUAAGCGUAAAGAUGAUGGC......GUAA....................................................GCU..UAGUCUAGCUUA........GAUGAU......UAAGA........AUCAUCCCUCUUCAUGGGUGAUUUUUUUUGCUCUUUUUUCUGUUACAAUUACUAAUAUGUAAUUAUCUUUAUGAAAGGAGAGUGUAAUAGUGUCAAAAAACAACGCCGUUGAAUUUAGACAUGUUUCAUUUACUUAUCCUGAUACUGAAAAGCCUGUCCUCAAUGAUAUUAAUUUUAAAAUUAGGUCAGGUUCAUGGACUGCAUUAAUAGGACAUAAUGGAAGUGGUAAAUCUACAAUUUCAAAAUUGACAAAUGGUUUGCUUCUACCUGAUGCUGAUGCAAAUAGUAAAAUUAUUGUUUCGGGUA
#=GR NC_006814.2/304148-304602 CODON       ................................................................................................................................................................................................................................................................................................................................AUG......................................................................................................................................................................................................................
#=GR NC_006814.2/304148-304602 SS_TT       .........................................................................................................................................................................................................................................................................................................................................................................................................................................................................................................................................................
NC_008526.1/2457971-2457501                UCGCGGUGACGGUGCACCAAUGGUUAUCAUUGAGCUCGUCUAAACACAGUUGAAAAUGGAUGGCCCACGCGGUCAACCAACUUUGAUCAUUUGAUCGAUG.GAGCGUUACGAUGAUGGCAGG...CCCAGUU..............................................CCUGCU..UAGUCUAGCUU.........GAGAGCACCGG.GCAA....CCGGUUGUCUCCAUCAUUAAAUGAUUUUUUUUUGUGGAAGCGCGAGCCAGCCCGGGUAGAAACCGGAGUGUAAGUGGCUUUGGUCGUGAUGGCUGGGUUUUGGCCAUUGCGACCAAAGUCCUUACACGCAGGUUUCUGGGCUGGCGAGCGCGUUAUAGAACGCGCAGAAGCUCAAUGGUAUUGUCAAGGAUAGAACAUUCCUACAAUAGCAUGAACCACAGCAAACCUGAAAAACCUCGCAGAAAACCGCCAAAAUUGGCGGUUUUUCCUGUAUACUGCAAAAUAACGGAGGUUAACAACAUGCACAAUUG
#=GR NC_008526.1/2457971-2457501 CODON     ..............................................................................................................................................................................................................................................................................................................................................................................................................................................................................................................................................AUG........
#=GR NC_008526.1/2457971-2457501 SS_TT     ........................................................................................................................................................................................................................................................................................................................................................................................................................................................................................<<<<<......>>>>>.................................................
NZ_AAAK03000044.1/11870-12343              UUUUGAAGACAGAACCAAGACGCGGUGAUGGUGCACCAAUGGUUGUCUUAGAACUUGUCUAAAAUCACACUAAUAACAUCACUUUAUAGAUGAUUCUUUUAGAGUGUUAUGAUGUUGGAAG....AUAUU.................................................UUUCC..GAGUCUAGCUCAGCGCUGCUCCUCAAGCG...AAUAU.....CGCUUGGGGAGUAAGCACUCAUCAUAAAGUGUUUUUUUAUACCUUCAAUUACCUGUCAUGACAGAUAUGUUUGAAGGCAUAAAAAAACAUUUUAAGCGAGAAAUAAUUGAAAAUUUUGUCUUUUUUUGAUAGUGUUAGUAGGAACUUUAGGAUGAAGAAGGAGUAAUCAUGGAGCCAAUUAUUGAAUUAGAAAAGAUAAAUUAUAAAUACCAGCCAGAUGAUCUUCGCCCCGCAUUGAAAGAUGUCUCCUUUACAAUUGAUAAAGGUGAGUGGAUCGCUAUUAUUGGACACAAUGGUUCAGGAAAAUCG
#=GR NZ_AAAK03000044.1/11870-12343 CODON   ............................................................................................................................................................................................................................................................................................................................................................................................................AUG..........................................................................................................................................
#=GR NZ_AAAK03000044.1/11870-12343 SS_TT   .........................................................................................................................................................................................................................................................................................................................................................................................................................................................................................................................................................
NC_007929.1/1482523-1482051                GUGAACGUCGUGGCGACGCUGCAAAGAUGGUUGUGCUAGAAUUAGUCGACUAAACUUUCGAUAAGUAAAUAAAAGAAAUUGUCACUUUUAUAACGAUAAUUGGGUGUUAUGAUGUUGGGAAAU..AUAA................................................AUUAACC..GAGUCUAGUCCA.....AAGUAGCAG.AUAU.UUG.....AUAUCUUGUGAAUCUUCGUUAUAAAAAGUGAUUUUUUGUUUUCUAUAAAAUUGAUAUUUAUCAUAAUCAUUGGUAUAUUAGCAUUUUAAAGACACUCAUUACGAGUGUCUUUUUUGUUUGAAUACGUCAUGACUAAAAUAAGUUUUCUUAGUUUAUAUAUGGUAUAUUAUUACUAUGUAUAUAUAAUAUCUAGGAGUAAUUGUUUAUGAGUUUGACAGAUGGAAAUAUAAUUGAAAUUGAUAAUUUAUCUUUCAAAUACGCUCGACAAAAUAAAUGCAUUCUGAAAAAUUUAACUUUAAAUAUAAAGGACG
#=GR NC_007929.1/1482523-1482051 CODON     ...............................................................................................................................................................................................................................................................................................................................................................................................................................................AUG.......................................................................................................
#=GR NC_007929.1/1482523-1482051 SS_TT     ............................................................................................................................................................................................................................................................................................................................<<<<<<<.....>>>>>>>..........................................................................................................................................................................................................
NC_004668.1/212675-213144                  AUCUUGAAGACAGAACCAAGACGCGGCGAUGCAGCACCAAUGGUAGUUAUCGAAUUUGUUAAAUAAUUAAUAAACCGAUCACUUUAUAGAUGUUUCUUUUAGAGUGUUAUGAUGUUGGAG.....GCGA...................................................CUCC..GAGUCUAGCUCU.GCUUUC.CCUGCUAAAG..AUGG.....CUUUAGCAGGGGAGCACUCAUCAUAUAAAGGUGAUUUUUUUUUGCUUUGGGAAAACGCUGUUUUCUCAAAGCUUUUUUGUUUCUUAAAAGCAUUGCAGAAGCUUUUCCGGUUUGUUAUACUGAUUAUUAAUUGGAAUUUUCAGAUAAUUAAACAUCUGAGUUAGUAGAAGGGGGAAUUAUAUGUCGCAAAUGUUUGCUUUUUCGUUGCUGAUGGUUAUUUUAUACAUUGGUGAUGUAGUUUCUAUCAAAACAAAAGCUUGGAUUCCAUCCGUUUUUGUUUGUGGUGUUUUAUUUAUUCUUGGUUAUUGGA
#=GR NC_004668.1/212675-213144 CODON       .......................................................................................................................................................................................................................................................................................................................................................................................................................AUG...............................................................................................................................
#=GR NC_004668.1/212675-213144 SS_TT       ..............................................................................................................................................................................................................................................................................<<<<<<<<<<<.......>>>>>>>>>>>..............................................................................................................................................................................................................................................
NC_008525.1/1379286-1378831                GCCGUGGAGACGGUGCCCCAAUGGUUGUUUUAGAAUUAGUUGAUUAAUUAAUUUAAAACGAUUUUAAUAAUAACAAAAUCUAUCACUUAAGAUAAUGGUA.GGGUGUUACGAUGUUGGA......GAAA....................................................UCC..UAGUCUAGCCC......ACGGCGAGU......UUUUA........ACUUGCUAUCAUUAUCUUCAGUGAUUUUUUUUGUAUAGAAUGAUAGAAUUAAGUCCAUAUUGUUUAGGGAGAUAAGAGACUUUGAAUAACAUUAUUGACGUAAAAAAUCUUACAUACAAAUAUGCAAAUAGUGGUGACAAAAAAGCACUUGAUAAUGUUUCGCUCUCUAUUGAAAAGGGCAGUUGGACUUCAAUUGUUGGGCAUAAUGGGAGUGGGAAGAGUACCUUAGCACGUUCAAUUGAUGGAUUGAUGUCAUAUAACGAGGGUGUAAUUAAUGUAGAUGGAAUUAUUUUAUCCGAUGAUACA
#=GR NC_008525.1/1379286-1378831 CODON     ........................................................................................................................................................................................................................................................................................................................AUG..............................................................................................................................................................................................................................
#=GR NC_008525.1/1379286-1378831 SS_TT     .........................................................................................................................................................................................................................................................................................................................................................................................................................................................................................................................................................
NC_004350.1/1880117-1879645                ACGUAAUGGUGGUUAUACACGUAUUCUUAAAACUGAACCACGUCGUGGUGAUGCUGCCCCAAUGGCAAUUAUUGAAUUAGUAUAAGAUCAUCAAUUUUGUUGAGUGUUAUGAUGUUGGAAUUA..UAA.................................................UAAUUCU..UAGUCUAGCUC.UGGUCUACCACUAGGAG...AGG.......CUCCUAGUGGAACACUCAUCAUGUUGAAAAAGACAGCGUUUAUUUAGGAAAUACUUUUAAUAGUAGAAGCAUUUCCUAAAUAAACGCUUUUUGAUUUUUUUACAAAAUUUGCUAUAAUUGUUUCAAAUAUUUUAGGAGAAAAGGGUAUGGCUAAAGCAGUAGACUUAUUAAAAAAGCGCUAUCUUGAUAAUAUUCAAGAUAAACCAGAGUCUUAUAUAGGAGUUGAAUUAGAGUUUCCAAUAGUUAAUUUAAGCCAUCAGGCAACUGAUAUAACAGUAACAAAAUCUGUAAUGUUUCAUCUUAAGGAAU
#=GR NC_004350.1/1880117-1879645 CODON     ......................................................................................................................................................................................................................................................................................................................................................................................AUG................................................................................................................................................................
#=GR NC_004350.1/1880117-1879645 SS_TT     .........................................................................................................................................................................................................................................................................................................................................................................................................................................................................................................................................................
NZ_AAFA02000017.1/1660-2134                ACGUAAUGGUGGAUAUACUCGUAUCCUCAAAACUGAACCACGUCGUGGUGAUGCUGCACCAAUGGCAAUUAUCGAACUUGUAUAAGAUCAUCAAUUUUGUUGAGUGUUAUGAUGAUGGAAUC...CUAUUCU..............................................GAUUCU..UAGUCUAGCUC.UGGUCU..ACCGCUGAG...CUUAU.....CUCAGCGGUAACACUCAUCAUGUUGAUUGGACGCUUGUUUACGAAAUUACUCUAAGAUAGAAUAAUUUCGUAAGCAGGCGUUUUUUAAUAGAUGAUACAUAUCAGAAACAGAGCAUUUACAAGAAGAACGAAUCAAUAGUGGCUCUAUAAUUUCUGUAGUGGGUAAAACCACCGUGGAGAUUAUGGAGCCUUUUUGAGUAUAGAAAAAAAGUCCCAUAUGACCUAUAAUGAAAAGCGACUAAACAACUCAUUAGAAAGACUCAUAUGGAACAACUAAAUCUUAUCACAAAUUUUCUCAGAAUUAAAGAU
#=GR NZ_AAFA02000017.1/1660-2134 CODON     ............................................................................................................................................................................................................................................................................................................................................................................................................................................................................................................AUG..........................................
#=GR NZ_AAFA02000017.1/1660-2134 SS_TT     .........................................................................................................................................................................................................................................................................................................................................................................................................................................................................................................................................................
NZ_ABAE01000002.1/97163-97635              ACGUAACGGUGGAUACACUCGUAUCCUUAAAACUGAACCACGUCGUGGUGAUGCAGCGCCAAUGGCGAUCAUCGAAUUAGUAUAAAAUCAUCAAUUUUGUUGAGUGUUAUGAUGAUGGAGU....CUUGC.................................................GCUCU..UAGUCUAGCUC.UGGUCUA.CCGCUAGGA...UUUCGG....UCCUAGCGGGAACACUCAUCAUAAGUUGGGAUAGUAGACGCUUGUUUACGAAAUUGUUUUUUUCUUAAGAACAACUUCGUAAGCAGGCGUUUUUGAGUAUUUUCGUUAGAAUUAUGCUAUACUAUUUGAAAAGAAUCCUGUUUAAUGUUAAGGUUUCUUAUUUUAAGAAGAAUUGGAGUUUGCUUAUGAAAGCGAUUAUAACUGUUGUUGGUAAAGAUAAAUCUGGAAUUGUUGCAGGUGUUUCUGGUAAAAUUGCAGAAUUAGGAUUGAAUAUUGACGAUAUCUCUCAAACUGUCUUGGAUGAAUAUU
#=GR NZ_ABAE01000002.1/97163-97635 CODON   .............................................................................................................................................................................................................................................................................................................................................................................................................................AUG.........................................................................................................................
#=GR NZ_ABAE01000002.1/97163-97635 SS_TT   .........................................................................................................................................................................................................................................................................................................................................................................................................................................................................................................................................................
NZ_ABAC01000001.1/195656-196127            CGUAACGGUGGAUACACUCGUAUCCUUAAAACUGAACCACGUCGUGGUGAUGCAGCGCCAAUGGCGAUCAUCGAAUUAGUAUAAAAUCAUCAAUUUUGUU.GAGUGUUAUGAUGAUGGAGU....CUUGU.................................................GCUCU..UAGUCUAGCUC.UGGUCUA.CCGCUAGGAU..UUCG.....GUCCUAGCGGGAACACUCAUCAUAAGUUGGGAUAGUAGACGCUUGUUUACGAAAUUGUUUUUUUCUUAAGAACAACUUCGUAAGCAGGCGUUUUUGAGUAUUUUCGUUAGAAUUAUGCUAUACUAUUUGAAAAGAAUCCUGUUUAAUGUUAAGGUUUCUUAUUUUAAGAAGAAUUGGAGUUUGCUUAUGAAAGCGAUUAUAACUGUUGUUGGUAAAGAUAAAUCUGGAAUUGUUGCAGGUGUUUCUGGUAAAAUUGCAGAAUUAGGAUUGAAUAUUGACGAUAUCUCUCAAACUGUCUUGGAUGAAUAUU
#=GR NZ_ABAC01000001.1/195656-196127 CODON .............................................................................................................................................................................................................................................................................................................................................................................................................................AUG.........................................................................................................................
#=GR NZ_ABAC01000001.1/195656-196127 SS_TT .........................................................................................................................................................................................................................................................................................................................................................................................................................................................................................................................................................
NC_003028.2/207752-208223                  CGUAACGGUGGAUACACUCGUAUCCUUAAAACUGAAUCACGUCGUGGUGAUGCAGCGCCAAUGGCGAUCAUCGAAUUAGUAUAAAAUCAUCAAUUUUGUU.GAGUGUUAUGAUGAUGGAGU....CUUGU.................................................GCUCU..UAGUCUAGCUC.UGGUCUA.CCGCUAGGAU..UUCG.....GUCCUAGCGGGAACACUCAUCAUAAGUUGGGAUAGUAGACGCUUGUUUACGAAAUUGUUUUUUUCUUAAGAACAACUUCGUAAGCAGGCGUUUUUGAGUAUUUUCGUUAGAAUUAUGCUAUACUAUUUGAAAAGAAUCCUGUUUAAUGUUAAGGUUUCUUAUUUUAAGAAGAAUUGGAGUUUACUUAUGAAAGCCAUUAUAACUGUUGUUGGUAAAGAUAAAUCUGGAAUUGUUGCAGGUGUUUCUGGUAAAAUUGCAGAAUUAGGAUUGAAUAUUGACGAUAUCUCUCAAACUGUCUUGGAUGAAUAUU
#=GR NC_003028.2/207752-208223 CODON       .............................................................................................................................................................................................................................................................................................................................................................................................................................AUG.........................................................................................................................
#=GR NC_003028.2/207752-208223 SS_TT       .........................................................................................................................................................................................................................................................................................................................................................................................................................................................................................................................................................
NZ_AAZZ01000001.1/97157-97628              CGUAACGGUGGAUACACUCGUAUCCUUAAAACUGAACCACGUCGUGGUGAUGCAGCGCCAAUGGCGAUCAUCGAAUUAGUAUAAAAUCAUCAAUUUUGUU.GAGUGUUAUGAUGAUGGAGU....CUUGU.................................................GCUCU..UAGUCUAGCUC.UGGUCUA.CCGCUAGGAU..UUCG.....GUCCUAGCGGGAACACUCAUCAUAAGUUGGGAUAGUAGACGCUUGUUUACGAAAUUGUUUUUUUCUUAAGAACAACUUCGUAAGCAGGCGUUUUUGAGUAUUUUCGUUAGAAUUAUGCUAUACUAUUUGAAAAGAAUCCUGUUUAAUGUUAAGGUUUCUUAUUUUAAGAAGAAUUGGAGUUUACUUAUGAAAGCCAUUAUAACUGUUGUUGGUAAAGAUAAAUCUGGAAUUGUUGCAGGUGUUUCUGGUAAAAUUGCAGAAUUAGGAUUGAAUAUUGACGAUAUCUCUCAAACUGUCUUGGAUGAAUAUU
#=GR NZ_AAZZ01000001.1/97157-97628 CODON   .............................................................................................................................................................................................................................................................................................................................................................................................................................AUG.........................................................................................................................
#=GR NZ_AAZZ01000001.1/97157-97628 SS_TT   .........................................................................................................................................................................................................................................................................................................................................................................................................................................................................................................................................................
NC_008533.1/210261-210732                  CGUAACGGUGGAUACACUCGUAUCCUUAAAACUGAACCACGUCGUGGUGAUGCAGCGCCAAUGGCGAUCAUCGAAUUAGUAUAAAAUCAUCAAUUUUGUU.GAGUGUUAUGAUGAUGGAGU....CUUGU.................................................GCUCU..UAGUCUAGCUC.UGGUCUA.CCGCUAGGAU..UUCG.....GUCCUAGCGGGAACACUCAUCAUAAGUUGGGAUAGUAGACGCUUGUUUACGAAAUUGUUUUUUUCUUAAGAACAACUUCGUAAGCAGGCGUUUUUGAGUAUUUUCGUUAGAAUUAUGCUAUACUAUUUGAAAAGAAUCCUGUUUAAUGUUAAGGUUUCUUAUUUUAAGAAGAAUUGGAGUUUACUUAUGAAAGCCAUUAUAACUGUUGUUGGUAAAGAUAAAUCUGGAAUUGUUGCAGGUGUUUCUGGUAAAAUUGCAGAAUUAGGAUUGAAUAUUGACGAUAUCUCUCAAACUGUAUUGGAUGAAUAUU
#=GR NC_008533.1/210261-210732 CODON       .............................................................................................................................................................................................................................................................................................................................................................................................................................AUG.........................................................................................................................
#=GR NC_008533.1/210261-210732 SS_TT       .........................................................................................................................................................................................................................................................................................................................................................................................................................................................................................................................................................
NZ_ABAA01000001.1/181248-181719            CGUAACGGUGGAUACACUCGUAUCCUUAAAACUGAACCACGUCGUGGUGAUGCAGCGCCAAUGGCGAUCAUCGAAUUAGUAUAAAAUCAUCAAUUUUGUU.GAGUGUUAUGAUGAUGGAGU....CUUGU.................................................GCUCU..UAGUCUAGCUC.UGGUCUA.CCGCUAGGAU..UUCG.....GUCCUAGCGGGAACACUCAUCAUAAGUUGGGAUAGUAGACGCUUGUUUACGAAAUUGUUUUUUUCUUAAGAACAACUUCGUAAGCAGGCGUUUUUGAGUAUUUUCGUUAGAAUUAUGCUAUACUAUUUGAAAAGAAUCCUGUUUAAUGUUAAGGUUUCUUAUUUUAAGAAGAAUUGGAGUUUACUUAUGAAAGCGAUUAUAACUGUUGUUGGUAAAGAUAAAUCUGGAAUUGUUGCAGGUGUUUCUGGUAAAAUUGCAGAAUUAGGAUUGAAUAUUGACGAUAUCUCUCAAACUGUAUUGGAUGAAUAUU
#=GR NZ_ABAA01000001.1/181248-181719 CODON .............................................................................................................................................................................................................................................................................................................................................................................................................................AUG.........................................................................................................................
#=GR NZ_ABAA01000001.1/181248-181719 SS_TT .........................................................................................................................................................................................................................................................................................................................................................................................................................................................................................................................................................
NC_009009.1/122540-123014                  GCAACGGUGGAUAUACUCGUAUCCUGAAAACUGAACCGCGCCGUGGAGAUGCUGCGCCAAUGGCAAUCAUCGAAUUAGUUUAAGAUCAUCAAUCUUUGUU.GAGUGUUAUGAUGAUGGAAUAGA.AUC................................................UCUAUUCU..UAGUCUAGCUC.UGGUCUA.CCGCUAGGA...UUCUU.....UCCUAGCGGGAACACUCAUCAUAUAGUUGAUAAUAGGUAGACGCUUGUUUACGAAAUUGCUUUUAAGGCAAAAACAAUUUCGUAAGCAGGCGUUUUUGUAUGAGGCUAGGAAAAUACCUGAAAUUUUGUUAUAAUACUCUAACACUAUCAAAAAUUUAUAGGAAAUGGAAAUGACUGAUUCAAUCCAAAUUUUAAAAGAGCGUUAUUUAAAGAAUAUUAAAGAGAAUCCAACGGUAUACAUUGGCAUUGAGUUAGAAUUUCCUAUUGUCAAUAGCCAGGGCGGAGCGACUGAUACAAAUGUUGCAAAAA
#=GR NC_009009.1/122540-123014 CODON       .........................................................................................................................................................................................................................................................................................................................................................................................................................................................................................................................................................
#=GR NC_009009.1/122540-123014 SS_TT       .........................................................................................................................................................................................................................................................................................................................................................................................................................................................................................................................................................
BAAZ01018606.1/1-441                       ...............................CUGAGCCACGGCGUGAAGAUGCCGCAUUAAUGGCAAUCAUUGAAUUAGUGUAAUUUUUAUCAAUUUUGUUGAGUGUUAUGAUGAUGGAGUA...AUAU.................................................UACUCU..UAGUCUAGCUC.UGGUCUA.CCGCUAGGA...UUUU......UCCUAGCGGAAACACUCAUCUUAUGAUAAUAAACGUAGACGCUUGUUUACGAAAUUGCUUUUAUGCGAAAAGCAAUUUCGUAAGCAGGCGUUUUUUGUGAACUGUGAUGGAUGAUGAGAAGCUCGAAAAAGGGCCAUAUUGUGUUUUCCUUUUUAAUGUUUAGCGUGAUGAAAACAUACUUCUUAAAAUUUAAAAGGUUUUGAAAGCUAAACCCCUGACGUUUGAUGUCUUUGCUAAGCAUUGUUUUGACUUCUAGUUUAGCGUUAGAAGUAAGGAAGUUCAUGGCAUUAGUAAUACGGUUUUGAUAAC
#=GR BAAZ01018606.1/1-441 CODON            .........................................................................................................................................................................................................................................................................................................................................................................................................................................................................................................................................................
#=GR BAAZ01018606.1/1-441 SS_TT            ...........................................................................................................................................................................................................................................................................................<<<<<<<<<<<<<<<.....>>>>>>>>>>>>>>>...........................................................................................................................................................................................................................
NC_006086.1/119798-120275                  CGUAACGGUGGAUACACUCGUAUUCUUAAAACAGAACCACGCCGUGGAGAUGCUGCUCCAAUGGCAAUUAUUGAAUUAGUUUAAUUUUUAUCAAUUUUGUUGAGUGUUAUGAUGAUGGAGUAAUCGAGA..............................................GAUUAUUCU..UAGUCUAGCUC.UGGUCUA.CCGCUAGGA...UUUU......UCCUAGCGGGAACACUCAUCAUAUUGUUAAUAUGUAACGCUUGUUUAUGAAAGGUAUCUAAGCUAUAGAAACUUUUUAUAAGCAGGCGUUUUGUUGUAUUAUGAGGUGACCCCCCGCUUUUAAGCUGAGCAAAACAAUAACACAGAAGCCUCUUCUGAUGCGUUUAUAAAGUUUUCUCAGAGACAAUAAGGUCAUUAGAAUAAGAAAACCUUAUGCAGGUGUUUAAAGACCUCUCAUGGGCAAAUAAACGGUGUAACCCCCUCAUUUAAAUGUCCGAAAAAAACUUGCAUCGCAAACAGAUGCUCAAAC
#=GR NC_006086.1/119798-120275 CODON       .........................................................................................................................................................................................................................................................................................................................................................................................................................................................................................................................................................
#=GR NC_006086.1/119798-120275 SS_TT       .........................................................................................................................................................................................................................................................................................................................................................................................................................................................................................................................................................
NC_007296.1/78425-78902                    CGUAACGGUGGAUACACUCGUAUUCUUAAAACAGAACCACGCCGUGGAGAUGCUGCUCCAAUGGCAAUUAUUGAAUUAGUUUAAUUUUUAUCAAUUUUGUUGAGUGUUAUGAUGAUGGAGUAAUCGAGA..............................................GAUUAUUCU..UAGUCUAGCUC.UGGUCUA.CCGCUAGGA...UUUU......UCCUAGCGGGAACACUCAUCAUAUUGUUAAUAUGUGACGCUUGUUUAUGAAAGGUAUCUAAGCUAUAGAAACUUUUUAUAAGCAGGCGUUUUGUUGUAUUAUGAGGUGACACUCCCGCUUUUAAGCUGAGUAAAACAAUAACACAGAAGCCUCUUCUGAUGCGUUUAUAAAGUUUUCUCAGAGACAAUAAGGUCAUCAGAAUAAGAAAACCUUAUGCAGGUGUUUAAAGACCUCUCAUGGGCAAAUAAACGGUGUAAUCCCCUCGUUUAAAUGUCCGAAAAAAACUUGCAUCGCAAACAGAUGCUCAAA
#=GR NC_007296.1/78425-78902 CODON         .........................................................................................................................................................................................................................................................................................................................................................................................................................................................................................................................................................
#=GR NC_007296.1/78425-78902 SS_TT         .........................................................................................................................................................................................................................................................................................................................................................................................................................................................................................................................................................
NC_003485.1/79030-79507                    CGUAACGGUGGAUACACUCGUAUUCUUAAAACAGAACCACGCCGUGGAGAUGCUGCUCCAAUGGCAAUUAUUGAAUUAGUUUAAUUUUUAUCAAUUUUGUUGAGUGUUAUGAUGAUGGAGUAAUCGAGA..............................................GAUUAUUCU..UAGUCUAGCUC.UGGUCUA.CCGCUAGGA...UUUU......UCCUAGCGGGAACACUCAUCAUAUUGUUAAUAUGUAACGCUUGUUUAUGAAAGGUAUCUAAGCUAUAGAAACUUUUUAUAAGCAGGCGUUUUGUUGUAUUAUGAGGUGAACACCCCCCCCGCUUUUAAGCUGAGCAAAACAAUAACACAGAAGCCUCUUCUGAUGCGUUUAUAAAGUUUUCUCAGAGACAAUAAGGUCAUCAGAAUAAGAAAACCUUAUGCAGGUGUUUAAAGACCUCUCAUGGGCAAAUAAACGGUGUAAUCCCCUCGUUUAAAUGUCCGAAAAAAACUUGCAUCGCAAACAGAUGCU
#=GR NC_003485.1/79030-79507 CODON         .........................................................................................................................................................................................................................................................................................................................................................................................................................................................................................................................................................
#=GR NC_003485.1/79030-79507 SS_TT         .........................................................................................................................................................................................................................................................................................................................................................................................................................................................................................................................................................
NC_004606.1/73139-73616                    CGUAACGGUGGAUACACUCGUAUUCUUAAAACAGAACCACGCCGUGGAGAUGCUGCUCCAAUGGCAAUUAUUGAAUUAGUUUAAUUUUUAUCAAUUUUGUUGAGUGUUAUGAUGAUGGAGUAAUCGAGA..............................................GAUUAUUCU..UAGUCUAGCUC.UGGUCUA.CCGCUAGGA...UUUU......UCCUAGCGGGAACACUCAUCAUAUUGUUAAUAUGUAACGCUUGUUUAUGAAAGGUAUCUAAGCUAUAGAAACUUUUUAUAAGCAGGCGUUUUGUUGUAUUAUGAGGUGACACUCCCGCUUUUAAGCUGAGUAAAACAAUAACACAGAAGCCUCUUCUGAUGCGUUUAUAAAGUUUUCUCAGAGACAAUAAGGUCAUUAGAAUAAGAAAACCUUAUGCAGGUGUUUAAAGACCUCUCAUGGGCAAAUAAACGGUGUAAUCCCCUCAUUUAAAUGUUCGAAAAAAUACUUGCAUCGCAAACAGAUGCUCAA
#=GR NC_004606.1/73139-73616 CODON         .........................................................................................................................................................................................................................................................................................................................................................................................................................................................................................................................................................
#=GR NC_004606.1/73139-73616 SS_TT         .........................................................................................................................................................................................................................................................................................................................................................................................................................................................................................................................................................
NC_007297.1/78937-79414                    CGUAACGGUGGAUACACUCGUAUUCUUAAAACAGAACCACGCCGUGGAGAUGCUGCUCCAAUGGCAAUUAUUGAAUUAGUUUAAUUUUUAUCAAUUUUGUUGAGUGUUAUGAUGAUGGAGUAAUCGAGA..............................................GAUUAUUCU..UAGUCUAGCUC.UGGUCUA.CCGCUAGGA...UUUU......UCCUAGCGGGAACACUCAUCAUAUUGUUAAUAUGUAACGCUUGUUUAUGAAAGGUAUCUAAGCUAUAGAAACUUUUUAUAAGCAGGCGUUUUGUUGUAUUAUGAGGUGAACACCCCCCGCUUUUAAGCUGAGCAAAACAAUAACACAGAAGCCUCUUCUGAUGCGUUUAUAAAGUUUUCUCAGAGACAAUAAGGUCAUCAGAAUAAGAAAACCUUAUGCAGGUGUUUAAAGACCUCUCAUGGGCAAAUAAACGGUGUAAUCCCCUCGUUUAAAUGUCCGAAAAAAACUUGCAUCGCAAACAGAUGCUCA
#=GR NC_007297.1/78937-79414 CODON         .........................................................................................................................................................................................................................................................................................................................................................................................................................................................................................................................................................
#=GR NC_007297.1/78937-79414 SS_TT         .........................................................................................................................................................................................................................................................................................................................................................................................................................................................................................................................................................
NC_008024.1/80220-80697                    CGUAAUGGUGGAUACACUCGUAUUCUUAAAACAGAACCACGCCGUGGAGAUGCUGCUCCAAUGGCAAUUAUUGAAUUAGUUUAAUUUUUAUCAAUUUUGUUGAGUGUUAUGAUGAUGGAGUAAUCGAGA..............................................GAUUAUUCU..UAGUCUAGCUC.UGGUCUA.CCGCUAGGA...UUUU......UCCUAGCGGGAACACUCAUCAUAUUGUUAAUAUGUAACGCUUGUUUAUGAAAGGUAUCUGAGCUAUAGAAACUUUUUAUAAGCAGGCGUUUUGUUGUAUUAUGAGGUGAACACCCCCCGCUUUUAAGCUGAGCAAAACAAUAACACAGAAGCCUCUUCUGAUGCGUUUAUAAAGUUUUCUCAGAGACAAUAAGGUCAUUAGAGUAAGAAAACCUUAUGCAGGUGUUUAAAGACCUCUCAUGGGCAAAUAAACGAUGUAAUCCUCUCAUUUAAAUGUCCGAAAAAAUACUUGCAUCGCAAACAGAUGCUC
#=GR NC_008024.1/80220-80697 CODON         .........................................................................................................................................................................................................................................................................................................................................................................................................................................................................................................................................................
#=GR NC_008024.1/80220-80697 SS_TT         .........................................................................................................................................................................................................................................................................................................................................................................................................................................................................................................................................................
NZ_AAFV01000275.1/758-1111                 CGUAACGGUGGAUACACUCGUAUUCUUAAAACAGAACCACGCCGUGGAGAUGCUGCUCCAAUGGCAAUUAUUGAAUUAGUUUAAUUUUUAUCAAUUUUGUUGAGUGUUAUGAUGAUGGAGUAAUCGAGA..............................................GAUUAUUCU..UAGUCUAGCUC.UGGUCUA.CCGCUAGGA...UUUU......UCCUAGCGGGAACACUCAUCAUAUUGUUAAUAUGUAACGCUUGUCUAUGAAAGGCAUCUAAGCUAUAGAAACUUUUUAUAAGCAGGCGUUUUGUUGUAUUAUGAGGUGAACACCCCCCGCUUUUAAGCUGAGCAAAACAAUAACACGAAGCCUCUUCUGAUGCGUUUAUAAAGUUUUCUCAGAGA............................................................................................................................
#=GR NZ_AAFV01000275.1/758-1111 CODON      .........................................................................................................................................................................................................................................................................................................................................................................................................................................................................................................................................................
#=GR NZ_AAFV01000275.1/758-1111 SS_TT      .........................................................................................................................................................................................................................................................................................................................................................................................................................................................................................................................................................
NC_004116.1/90543-91014                    GUAACGGAGGAUACACUCGUAUUCUUAAAACAGAACCACGCCGUGGCGAUGCUGCCCCAAUGGCAAUUAUUGAAUUAGUAUAAUUUUUAUCAAUUUUGUU.GAGUGUUAUGAUGAUGGAAUC...AAUC.................................................GAUUCU..UAGUCUAGCUC.UGGUCUA.CCGCUGAGAA..UUA......UUCUCAGCGGGAACACUCAUCAUAUAUUGUUAAAUAGGUAACGCUUGUUUACGAAAUGCAAACAAUUUUGUUUAUAUUUCGUAAGCAGGCGUUUUAUGCAUUAUUAUAUUUAUUGGAUAUUUUCGAUGAGCAAAGAAUUUAAUCGCUAGACUACAUUUCUCAAUAGUGGUUAUAUAAUUUCUCUUAAUUGAAUAUAGAGGAAUAGUUAUGUCUAUACUAAAUUUAUAAAAUACAAAAAUAGUAUUGACAGGAAGUAGAAAUAUUUAGUAUAAUGAAUAAGUUGUCUCGAGAGAGCAGUUUCUAUUAGCGC
#=GR NC_004116.1/90543-91014 CODON         .........................................................................................................................................................................................................................................................................................................................................................................................................................................................................................................................................................
#=GR NC_004116.1/90543-91014 SS_TT         .........................................................................................................................................................................................................................................................................................................................................................................................................................................................................................................................................................
NZ_AAJR01000123.1/960-1431                 GUAACGGAGGAUACACUCGUAUUCUUAAAACAGAACCACGCCGUGGCGAUGCUGCCCCAAUGGCAAUUAUUGAAUUAGUAUAAUUUUUAUCAAUUUUGUU.GAGUGUUAUGAUGAUGGAAUC...AAUC.................................................GAUUCU..UAGUCUAGCUC.UGGUCUA.CCGCUGAGAA..UUA......UUCUCAGCGGGAACACUCAUCAUAUAUUGUUAAAUAGGUAACGCUUGUUUACGAAAUGCAAACAAUUUUGUUUAUAUUUCGUAAGCAGGCGUUUUAUGUAUUAUAUUUAUUGGAUAUUUUCGAUGAGCAAAGAGUUUAAUAGCUAGACUACAUUUCUCAAUAGUGGUUAUAUAAUUUCUCUUAAUUGAAUAUAGAGGAAUAGUUAUGUCUAUACUAAAUUUAUAAAAUACAAAAAUAGUAUUGACAGGAAGUAGAAAUAUUUAGUAUAAUGAAUAAGUUGUCUCGAGAGAGCAGUUCUAGUAGCGCGUAG
#=GR NZ_AAJR01000123.1/960-1431 CODON      .........................................................................................................................................................................................................................................................................................................................................................................................................................................................................................................................................................
#=GR NZ_AAJR01000123.1/960-1431 SS_TT      .........................................................................................................................................................................................................................................................................................................................................................................................................................................................................................................................................................
NC_004368.1/90759-91230                    GUAACGGAGGAUACACUCGUAUUCUUAAAACAGAACCACGCCGUGGCGAUGCUGCCCCAAUGGCAAUUAUUGAAUUAGUAUAAUUUUUAUCAAUUUUGUU.GAGUGUUAUGAUGAUGGAAUC...AAUC.................................................GAUUCU..UAGUCUAGCUC.UGGUCUA.CCGCUGAGAA..UUA......UUCUCAGCGGGAACACUCAUCAUAUAUUGUUAAAUAGGUAACGCUUGUUUACGAAAUGCAAACAAUUUUGUUUAUAUUUCGUAAGCAGGCGUUUUAUGUAUUAUAUUUAUUGGAUAUUUUCGAUGAGCAAAGAGUUUAAUCGCUAGACUACAUUUUUCAAUAGUGGUUAUAUAAUUUCUCUUAAUUGAAUAUAGAGGAAUAGUUAUGUCUAUACUAAAUUUAUAAAAUACAAAAAUAGUAUUGACAGGAAGUAGAAAUAUUUAGUAUAAUGAAUAAGUUGUCUCGAGAGAGCAGCUUCUAGUAACGCGUA
#=GR NC_004368.1/90759-91230 CODON         .........................................................................................................................................................................................................................................................................................................................................................................................................................................................................................................................................................
#=GR NC_004368.1/90759-91230 SS_TT         .........................................................................................................................................................................................................................................................................................................................................................................................................................................................................................................................................................
NC_007432.1/90253-90724                    GUAACGGAGGAUACACUCGUAUUCUUAAAACAGAACCACGCCGUGGCGAUGCUGCCCCAAUGGCAAUUAUUGAAUUAGUAUAAUUUUUAUCAAUUUUGUU.GAGUGUUAUGAUGAUGGAAUC...AAUC.................................................GAUUCU..UAGUCUAGCUC.UGGUCUA.CCGCUGAGAA..UUA......UUCUCAGCGGGAACACUCAUCAUAUAUUGUUAAAUAGGUAACGCUUGUUUACGAAAUGCAAACAAUUUUGUUUAUAUUUCGUAAGCAGGCGUUUUAUGUAUUAUAUUUAUUGGAUAUUUUCGAUGAGCAAAGAAUUUAAUCGCUAGACUACAUUUCUCAAUAGUGGUUAUAUAAUUUCUCUUAAUUGAAUAUAGAGGCAUAGUUAUAUCUAUACUAAAUUUAUAAAAUACAAAAAUAGUAUUGACAGGAAGUAGAAAUAUUUAGUAUAAUGAAUAAGUUGUCUCAAGAGAGCAGUUUCUAGUAGCGCAUA
#=GR NC_007432.1/90253-90724 CODON         .........................................................................................................................................................................................................................................................................................................................................................................................................................................................................................................................................................
#=GR NC_007432.1/90253-90724 SS_TT         .........................................................................................................................................................................................................................................................................................................................................................................................................................................................................................................................................................
NC_009442.1/87033-87506                    ACGUAAUGGUGGAUAUACUCGUAUCCUCAAAACUGAACCACGUCGUGGUGAUGCUGCACCAAUGGCAAUUAUCGAACUUGUAUAAGAUCAUCAAUUUUGUUGAGUGUUAUGAUGAUGGAAUC...CUAUUCU..............................................GAUUCU..UAGUCUAGCUC.UGGUCUA.CCGCUGAG....CUUGU......CUCAGCGGUAACACUCAUCAUGUUGAUUGGACGCUUGUUUACGAAAUUACUCUAAGAUAGAAUAAUUUCGUAAGCAGGCGUUUUUAUUUUACUCAAAAAUUUUGAUAUACUGGAGGCAUACGAAGAAAAUAUACAAUCUCCGAUUAGUAUGCCUCUCAGUUUUUCGCCAAAUUUCAUAAAAAAAUCCAAAAAACCGGUUGACAAUGUAUAUAAGUCGUGAUAGAAUAAAUGAGUUGUCUCUUGAGGGACUAGUUAACAGAGGAACGAAAAAAGUUUCGAAAGAGUGUUGACAAGACCAUCAGAAGAUG
#=GR NC_009442.1/87033-87506 CODON         .........................................................................................................................................................................................................................................................................................................................................................................................................................................................................................................................................................
#=GR NC_009442.1/87033-87506 SS_TT         .....................................................................................................................................................................................................................................................................................................................................................<<<<<<<<<<<<...................>>>>>>>>>>>>.........................................................................................................................................................
NC_009443.1/87029-87502                    UCGUACUGUUAGAUAUACUCGUAUCCUCAAAACUGAACCACGUCGUGGUGAUGCUGCACCAAUGGCAAUUAUCGAACUUGUAUAAGAUCAUCAAUUUUGUUGAGUGUUAUGAUGAUGGAAUC...CUAUUCU..............................................GAUUCU..UAGUCUAGCUC.UGGUCUA.CCGCUGAG....CUUGU......CUCAGCGGUAACACUCAUCAUGUUGAUUGGACGCUUGUUUACGAAAUUACUCUAAGAUAGAAUAAUUUCGUAAGCAGGCGUUUUUAUUUUACUCAAAAAUUUUGAUAUACUGGAGGCAUACGAAGAAAAUAUACAAUCUCCGAUUAGUAUGCCUCUCAGUUUUUCGCCAAAUUUCAUAAAAAAAUCCAAAAAACCGGUUGACAAUGUAUAUAAGUCAUGAUAGAAUAAAUGAGUUGUCUCUUGAGGGACUAGUUAACAGAGAAACGAAAAAAGUUUCAAAAAAGUGUUGACAAAGUUCACAAGAAAUG
#=GR NC_009443.1/87029-87502 CODON         .........................................................................................................................................................................................................................................................................................................................................................................................................................................................................................................................................................
#=GR NC_009443.1/87029-87502 SS_TT         .....................................................................................................................................................................................................................................................................................................................................................<<<<<<<<<<<<...................>>>>>>>>>>>>.........................................................................................................................................................
NC_008532.1/1755185-1754708                CGUAACGGUGGAUACACUCGUAUCCUUAAAACAGAACCACGUCGUGGCGAUGCUGCCCCAAUGGCAAUUAUCGAACUUGUUUAAUUUUUAUCAAUUUUGUUGAGUGUUAUGAUGAUGGAAUAGC.UUA................................................GCUUUUCU..UAGUCUAGCUC.UGGUCUA.CCGCUGGGCG..CAAGA....UGCCCAGCGGGAACACUCAUCAUAAAAAAGGGAAUAAAUAAGCAUGUAACGCUUGUUUACGAAAGAUAAUACUGUUAUUUUUCGUAAGCAGGCGUUUUUCAUAUCUUGAAUUGUCAAAUUAAGUGCAUACUUUCCCCAUAAAAUACUUCAUAAAGUGUUUUCCAGUUAAGAUAUUUUUGUGGGCUAUUAUUAAGUUUGUUCUUCCACAGCUGAAUAAUCUGAUCAUUAACCAAUGUUACAUCACUCUCUUUGGGAAAAUGUUCUCUUAGUAGUCCAUUCGUAUUCUCAUUAGUCCCUCGUUGCCAUGGAG
#=GR NC_008532.1/1755185-1754708 CODON     .........................................................................................................................................................................................................................................................................................................................................................................................................................................................................................................................................................
#=GR NC_008532.1/1755185-1754708 SS_TT     .........................................................................................................................................................................................................................................................................................................................................................................................................................................................................................................................................................
NC_006448.1/1696918-1696443                CGUAACGGUGGAUACACUCGUAUCCUUAAAACAGAACCACGUCGUGGCGAUGCUGCCCCAAUGGCAAUUAUCGAACUUGUUUAAUUUUUAUCAAUUUUGUUGAGUGUUAUGAUGAUGGAAUAGC.UUA................................................GCUUUUCU..UAGUCUAGCUC.UGGUCUA.CCGCUGGGCA..AGA......UGCCCAGCGGGAACACUCAUCAUAAAAAAGGGAAUAAAUAAGCAUGUAACGCUUGUUUACGAAAGAUAAUACUGUUAUUUUUCGUAAGCAGGCGUUUUUCAUAUCUUGAAUUGUCAAAUUAAGUGCAUACUUUCCCCAUAAAAUACUUCAUAAGGUGUUUUCCAGUUAAGAUAUUUUUGUGGGCUAUUAUUAAGUUUGUUCUUCCACAGCUGAAUAAUCUGAUCAUUAACCAAUGUUACAUCACUCUCUUUGGGAAAAUGUUCUCUUAGUAGUCCAUUCGUAUUCUCAUUAGUCCUUCGUUGCCAUGGAG
#=GR NC_006448.1/1696918-1696443 CODON     .........................................................................................................................................................................................................................................................................................................................................................................................................................................................................................................................................................
#=GR NC_006448.1/1696918-1696443 SS_TT     .........................................................................................................................................................................................................................................................................................................................................................................................................................................................................................................................................................
NC_006449.1/1697542-1697067                CGUAACGGUGGAUACACUCGUAUCCUUAAAACAGAACCACGUCGUGGCGAUGCUGCCCCAAUGGCAAUUAUCGAACUUGUUUAAUUUUUAUCAAUUUUGUUGAGUGUUAUGAUGAUGGAAUAGC.UUA................................................GCUUUUCU..UAGUCUAGCUC.UGGUCUA.CCGCUGGGCA..AGA......UGCCCAGCGGGAACACUCAUCAUAAAAAAGGGAAUAAAUAAGCAUGUAACGCUUGUUUACGAAAGAUAAUACUGUUAUUUUUCGUAAGCAGGCGUUUUUCAUAUCUUGAAUUGUCAAAUUAAGUGCAUACUUUCCCCAUAAAAUACUUCAUAAGGUGUUUUCCAGUUAAGAUAUUUUUGUGGGCUAUUAUUAAGUUUGUUCUUCCACAGCUGAAUAAUCUGAUCAUUAACCAAUGUUACAUCACUCUCUUUGGGAAAAUGUUCUCUUAGUAGUCCAUUCGUAUUCUCAUUAGUCCCUCGUUGCCAUGGAG
#=GR NC_006449.1/1697542-1697067 CODON     .........................................................................................................................................................................................................................................................................................................................................................................................................................................................................GUA.............................................................................
#=GR NC_006449.1/1697542-1697067 SS_TT     .........................................................................................................................................................................................................................................................................................................................................................................................................................................................................................................................................................
#=GC SS_cons                               ....................................................................................................<<<<<-----<<<---<<<<<<<<<.____.............................................>>>>>>>>>..-->>>-->>>>>........<<<<<<<<<<<.._____..>>>>>>>>>>>............................................................................................................................................................................................................................................................................................................
#=GC ACTUAL_MOTIF                          ....................................................................................................<.......................................................................................................................................>............................................................................................................................................................................................................................................................................................................
#=GC HYPHENATION                           ****************************************************************************************************.........................................................................................................................................************************************************************************************************************************************************************************************************************************************************************************************************************
#=GC R2R_LABEL                             ----------------------------------------------------------------------------------------------------....................<..........................................................>..................1.....2.[.............................]------------------------------------------------------------------------------------------------------------------------------------------------------------------------------------------------------------------------------------------------------------------------------------------------------------
#=GF R2R var_hairpin < >
#=GF R2R var_hairpin [ ]
#=GF R2R var_backbone_range 1 2 ntrange
#=GF DUPLICATES NC_008533.1/210261-210732=NC_003098.1/210261-210732 NZ_AADQ01000051.1/6106-5631=NZ_AARU01000033.1/21156-20681=NZ_AARX01000037.1/21152-20677 NC_006086.1/119798-120275=NC_009332.1/79673-80150 NZ_AARJ01000040.1/20506-20031=NZ_AARK01000323.1/14704-14229=NZ_AARP02000068.1/22543-22068=NZ_AATL01000060.1/17287-16812 NZ_ABAA01000001.1/181248-181719=NZ_ABAB01000005.1/83913-84384=NZ_ABAD01000001.1/109640-109169=NZ_ABAF01000002.1/180346-180817 NC_004116.1/90543-91014=NZ_AAJO01000021.1/2811-2340=NZ_AAJQ01000070.1/1644-2115 NZ_AAZZ01000001.1/97157-97628=NZ_ABAG01000001.1/136622-137093 NC_007432.1/90253-90724=NZ_AAJS01000028.1/12082-12553 NC_003028.2/207752-208223=NZ_AAGY02000002.1/15236-14765 NC_007297.1/78937-79414=NC_008022.1/79117-79594=NC_002737.1/78380-78857 NC_003210.1/2691750-2691275=NZ_AARZ01000009.1/21898-21423 NC_004368.1/90759-91230=NZ_AAJP01000113.1/1607-2078 NC_007296.1/78425-78902=NC_008021.1/78747-79224=NC_008023.1/78723-79200 NC_004606.1/73139-73616=NC_004070.1/79140-79617
#=GF SORT_STATS 61 137 0
#=GF SORT_STATS 60 137 0
#=GC cons                                  nnnnnnnnnnnnnnnnnnnnnnnnnnnnRnnnnnnnnnnnnnnnnnnnnnnnnnnnnnYnRnnnnnRnnnnnnnnnnnnnnnnnnnnnnnYnRRnnnnRYnGAGYGUYAUGAUGnUGGnnnn---nnnnn------------------------------------------------nnnnCY--UAGUCUAGCUCnnnnnnnn-nnnnnnnnn---nnnnn-----nnnnnnnnnnnnYnnnnnnYnUnnnnnnnnnnnnnnnnnnnnnnnnnnnnnnnnnnnnnnnnnnnnnnnnnnnnnnnnnnnnnnnnnnnnnnnnnnnnnnnnnnRnnnnnnnnnnnnnnnnnnnnnnnnnnnnnnnnnnnnnnnnnnnnnnnnnnnnnnnnnnnnnnnnnnnnnnnnnnnnnnnnnnnnnnnnnnnnnnnnnnnnnnnnnnnnnnnnnnnnnnnnnnnnnnnnnYnnnnnnnnnnnnnnnnnnnnnnnnnnnnnnnnnnnnnnnnnnnnnnnnnnnnnnnnnnnnnnnnnnnnnnnnnn
#=GC conss                                 222222222222222222222222222232211111111111111111111111111131311111311111111111111111111111313311113333311123131113121113440001112400000000000000000000000000000000000000000000000044311100331111113334444443401111224440001113400000443211111111311111131311111111111111111111111111111111111111111111111111111111111111111111111111111111113111111111111111111111111111111111111111111111111111111111111111111111111111111111111111111111111111111111111111111111111111111111311111111111111111111111111111111111111111111122222222222222222222222222222
#=GC col_entropy_0                         212222212222222121222222221211212211112211221112111111111111111111111111111111111111111111111111111120000001000000100011111001112111000000000000000000000000000000000000000000000111110000000000000001111111101111112211001111110001122211111111111111111111111111111111111111111111111111111111111111111111111111111111111111111111111111111111111111111111111111111111111111111111111111111111111111111111111111111111111111111121211211111222111111211121112111211211211222121111121212211222211112222212221221111112121221222222212222221122222112222
#=GC col_entropy_1                         .........................................................................................................................................................................................................................................................................................................................................................................................................................................................................................................................................................
#=GC col_entropy_2                         180011081000111908000001019077190089760088008680898988899968247886434257864267456435467785251558455105508013060009330047892839281830633333333333333333333333333333333333333333338298440935970000004478571174585548982288404479946247822198834978238876677073441156786866867897958557997978987988688988889878888978888899989997878697977967896889989989688989899988989778899998999999989899788899988999796679698878888888998599878809099099889000999999099909990978099098099000709989909090099000099890000090009009987990819009001110080000009900011991010
#=GC col_entropy_3                         093614293270523728875563327679142765430367028377114247942631618968635976843317893984668218645144472022706093070005690060925617922524944444444444444444444444444444444444444444410528930945050000007764312238556810576082208938973129801400046147554094062293564543302038553436887274510446347325471398044200379192564973261341822554088096004065093237898796458585420782314063701160454626752640669207807586842182567568108605699024074377178323548061388632750384282277044011126995709986565014116766775582246135476936108597463727647200859989202974505
#=GC cov_SS_cons                           ....................................................................................................?2211.....000...102222220..................................................022222201....000..1122?........22222222222.........22222222222............................................................................................................................................................................................................................................................................................................
#=GF NUM_COV 19
#=GF WEIGHT_MAP  NC_007576.1/1723653-1723185 2.05911 NC_008497.1/1632995-1632538 2.02557 NC_009513.1/1515976-1515520 1.05277 NZ_AAPZ01000074.1/3507-3051 1.05277 NC_004567.1/966808-967286 2.04233 NZ_AADR01000037.1/21891-21467 0.855183 NZ_AARL01001264.1/447-1 1.31129 NZ_AARY01000487.1/7539-7064 0.726879 NZ_AARI01001268.1/408-1 0.91844 NZ_AARM01000389.1/2231-1756 0.185714 NZ_AARW01000011.1/79022-79497 0.91844 NC_003210.1/2691750-2691275 0.185714 NZ_AADQ01000051.1/6106-5631 0.247618 NZ_AARQ01000033.1/22477-22002 0.247618 NC_008555.1/2597633-2597158 1.36188 NC_003212.1/2782694-2782219 1.36188 NZ_AARN02000043.1/13490-13015 1.22612 NZ_AARO01000300.1/7570-7095 1.31129 NC_002973.6/2640288-2639813 0.617042 NZ_AARJ01000040.1/20506-20031 0.617042 NZ_AARR01000044.1/22568-22093 0.855183 NC_002662.1/2151750-2151228 1.83096 NC_008527.1/2215355-2214837 0.992845 NC_009004.1/2311010-2310492 0.992845 NC_008054.1/360116-360570 0.904038 NC_008529.1/354675-355129 0.904038 NC_008530.1/346585-347036 1.73973 NC_005362.1/395892-396343 1.73973 NC_006814.2/304148-304602 1.84535 NC_008526.1/2457971-2457501 2.08906 NZ_AAAK03000044.1/11870-12343 1.97864 NC_007929.1/1482523-1482051 2.0092 NC_004668.1/212675-213144 1.94877 NC_008525.1/1379286-1378831 2.02983 NC_004350.1/1880117-1879645 1.62941 NZ_AAFA02000017.1/1660-2134 1.55144 NZ_ABAE01000002.1/97163-97635 0.978152 NZ_ABAC01000001.1/195656-196127 0.296723 NC_003028.2/207752-208223 0.185452 NZ_AAZZ01000001.1/97157-97628 0.185452 NC_008533.1/210261-210732 0.185452 NZ_ABAA01000001.1/181248-181719 0.185452 NC_009009.1/122540-123014 1.65334 BAAZ01018606.1/1-441 1.61675 NC_006086.1/119798-120275 0.625188 NC_007296.1/78425-78902 0.458127 NC_003485.1/79030-79507 0.616364 NC_004606.1/73139-73616 0.458127 NC_007297.1/78937-79414 0.404843 NC_008024.1/80220-80697 0.404843 NZ_AAFV01000275.1/758-1111 0.485156 NC_004116.1/90543-91014 1.29972 NZ_AAJR01000123.1/960-1431 0.618698 NC_004368.1/90759-91230 0.454925 NC_007432.1/90253-90724 0.454925 NC_009442.1/87033-87506 0.834072 NC_009443.1/87029-87502 0.834072 NC_008532.1/1755185-1754708 0.621505 NC_006448.1/1696918-1696443 0.388441 NC_006449.1/1697542-1697067 0.388441
#=GF USED_GSC TRUE
#=GF DID_FRAGMENTARY FALSE
//
