# Supplementary material for: Comparative genomics reveals 104 candidate structured RNAs from bacteria, archaea, and their metagenomes
Source: Genome Biol. 2010 Mar 15;11(3):R31. doi: 10.1186/gb-2010-11-3-r31 (PMC2864571; doi:10.1186/gb-2010-11-3-r31)
Supplement: Additional file 4 — Raw text alignment files, including annotation. Raw alignments of RNAs, including annotations (for example, predicted transcription terminators, flanking sequences) in "Stockholm" text format. The alignment format and appropriate viewing programs are discussed on Wikipedia [113]. The Stockholm files can be retrieved from the .tar.gz archive file by using programs such as WinZip (Windows), StuffIt Expander (Mac), or tar/gzip (UNIX). [file gb-2010-11-3-r31-S4.GZ › sto/6S-flavo.sto]

# STOCKHOLM 1.0
#=GF ID merge into 6S RNA family

#=GF ORIGINAL_MOTIF 68	945	0	0	refseq	25	bacteroid	jeremy	s45_55S100O5Min3	cmfinder		end
#=GF DATABASES microbial 25 env 4
#=GF FancifyStockholm -upDownGeneStats -longtable
#=GF FancifyStockholmGeneContext -leftCount 1 -rightOperonOrCount 1

#=GF ANNOT_NOTE 6S overlaps known 6S

#=GS JCVI_SCAF_1096627350108/3615-3105 ANNOT 6S
#=GS NC_006138.1/3243357-3242854 ANNOT 6S

NC_006510.1/1316360-1316875                    AUAAGCCUAAAAAAGGACGGCGUGCGGAACGGUCUUGUUCCGUUGUCAUCCUCUAGGCGCGUCGGUGUAAUAUCUUGACAAUUCCUAUUGCCGCCUUUACAAUGAACAUGUAUAUUUGU....CCAUACGC.GCGGCAGG.GCCA.UAC.GCCCGC..CC.....G....C...UGCGGCGGACCG...CCUUC.GU......GCGGAA.GGC.UGCGC.GGG.UC.G..AUUGUGAUGCC....AAGCGACUGAGCUAAUGGAUUGAAAACGGGAAUGUCCAUCUGCGCCGGUCAUGGCGGUGAGAAGAGAGAGCGAAAGGAAACCGAACAGCAAGAGGAGGUGAAAUGAUGGGUUCGAUCAUCAUCUCCGCUUUGCUUGCCUUAGUCAUUGGUGCCGUUGUUGGCUUUUUUGUUCGCAAAUCGAUUGCCGAAGCGAAAAUCGGCGGGGCGAAAGCCGCUGCCGAACAGCUGAUUGAGGAGGCGAAACGCGAGGCGGACGCCUUGAAAAAAGAGGCGCUUCUCGAAGCGAAAGACGAGAUUCAUAAACUGCGUACGGA
#=GR NC_006510.1/1316360-1316875 CODON         ..............................................................................................................................................................................................................................................................................................................................................................AUG..............................................................................................................................................................................................................
#=GR NC_006510.1/1316360-1316875 SS_TT         ...............................................................................................................................................................................................................................................................................................................................................................................................................................................................................................................................................................................
NC_006138.1/3243357-3242854                    UAGGUUUUCGUUUAAGCAAAAAUUUGCUAUCCUAGUGAGUGUAAGUUUAGAAGAAAAGAUGAUAUUCCCCUGUGCUGUUGGUGAUUGCUAAAGUGUGUUGAGCCAACUCUCA.AUAAAA.....GGGCGUU.GUCUCUUG.UCAG.UAAAGGUGAA..UC.....G................GUGA..................CGAAUUGGC.UGAGC.UGA.UA.AUAUGAUGCCCACC.UAUUAAUUUAGGUUUAACUAUCUUAGCGACACGGCAGUGUGGGGGAUUUUUAUGAUUUUUCAGAGAUCUUGUUUGGAUCCUGUGGGAUAUAGUUUUAUCUCAAAAUAUAAAUGCAAAUAAAUGUGGAAGCAAGAGUAGAUCGUUGUGAUAAGACUCUUGCUGGUGCAUUAAAAUAAUUAAGAAGAUUGAUUCCAACAGAAAUUCUGUUGAGUAAUAUACGGAUGUUGAAAGGUUGGAUAUGGGUUUUCUCUUAUCUCCUCUUUUCAGUGAGGAUAACGGCAUAUUGGGGAGAAGGUUUUUUUGUUUGUAGGGUGACU
#=GR NC_006138.1/3243357-3242854 CODON         ...............................................................................................................................................................................................................................................................................................................................................................................................................................................................................................................................................................................
#=GR NC_006138.1/3243357-3242854 SS_TT         ..................................................................................................................................................................................................................................................................................................................................................................................................................................................................................................................<<<<<<<<<<<<<............>>>>>>>>>>>>>>......................
NZ_ABCM01000031.1/12176-11676                  UAAAUGAUUUUUUUUCCAGAUAGGAUCGUUCUUUAUAUACAGUUAAGAUUAGCACAAUGAUAUAGCCGCAGCUAAAUUUGUGGGUUUCACUAUUUAAAAAACUUAACAC....UUCAAUAUUUAUAGAAUU.AAGAGG....GUG.UAUUUCAUCU..GC.....A................UUUAU.................UGCACCUGA.AAAUG.A......CUUAAAUUCUAAUUAUGUAACAGUUGAGGUUUUGAAUACAUGAGACUUAUUGAAUUAGUUGCGGUUUUUUUUUAACAAAAUUUGGGAUAUCCGUGGGCUUUUGAGCAUGAGAUGCAUCAGGGGGCACGUAAAGAGCAUAUAUAAAUACAGAUGAAUUAACACAAUGGAAAUAGUAGGAAUAAUUGGAUAUGUACUUGCCGGCCUUGCAGUUGGUAUUGUCGUAGGCAGGUAUCUGCUGCGCGACUUGCUGAAAAAGCAGGAGAUUGCUGCACAGACGAAAGUGAAGAAGAUGCUUAAAGAUGCGGAAAGUAAAGCAGAGAUCCUGAAGAAGG
#=GR NZ_ABCM01000031.1/12176-11676 CODON       ......................................................................................................................................................................................................................................................................................................................................................................................................AUG......................................................................................................................................................................
#=GR NZ_ABCM01000031.1/12176-11676 SS_TT       ...............................................................................................................................................................................................................................................................................................................................................................................................................................................................................................................................................................................
JCVI_SCAF_1101668538900/104-629                GUAAUAUUGAUGCUAUUGAAGCUAAAAUAUCAGCUAUACUAGAACGUUCUUUUACAUAAAACUAUAAAUAGUUUCCCGUAUUAAUUCAAUAAGUUGUUAAACUCAACAUAUAUAAAAUU.......GGAUUAGAUUCGUC.UUUU.UAA.AAACAA.GCC.....U....C.AACCCUAUGGGU.....CCUUC.GGGUGUCAGUGGAAGUUU..GAUG.AUU.GGUGGUCGGUCCAUCCG.UGAU.UUACCGGAGUUUAAUUAACAGAAUUAAUACGGGUUUCUAUUUUUACAACAACACUAAGUAUGACUACAGAAAUGAUAAUAACAAUAGCAAUUACGAACAUUAUAGCCUUAAUAAUAGGGUAUAUAAGUGCGUCUUCAGUUCUACGUAAAUCAAUAGAACGUAAAUCUGAAAACAUAUUAAAAGACGCUAAAAAAGCCUCAGAACAGAUAAAAAAAGAUAAAAUACUUCAAGCAAAAGAAAAGUUUAUAGAACUUAAAAGUGAACAUGAAAAAUUCAUCAACAGUCGUAAUCAGAAAAUUUCAGAUCUGGAAU
#=GR JCVI_SCAF_1101668538900/104-629 CODON     .................................................................................................................................................................................................................................................................................AUG...........................................................................................................................................................................................................................................................................................
#=GR JCVI_SCAF_1101668538900/104-629 SS_TT     ...............................................................................................................................................................................................................................................................................................................................................................................................................................................................................................................................................................................
JCVI_SCAF_1096627580171/888-363                NNNNNNNNNNNNNNNNNNNNNNNNNNNNNNNNNNNNNNNNNNNCGUUCUUUUACAUAAAAUUAUAAUAUAGUUUCCCGUAUUAAUUCAAUAAGUUGUUAAACUCAACAUAUAUAAAAUU.......GGAUUAGAUUCGUC.UUUU.UAA.AAACAA.GCC.....U....C....AACCCAAUGGGUCCUUCGG.GUGUC..AGUGGAAGUUU..GAUG.AUU.GAUGGUCGGUCCAUCCG.UGUU.UUACCGGAGUUUAAUUAACAGGAUUAAUGCGGGUUUCUAUUUUUACAACAACAUUAAGUAUGACUUCAGAAAUAAUGAUAACAUUAGCAAUUACAAGUAUUAUAGCCUUGGUAAUAGGUUAUAUAUUUGCGUCUACAGUACUUCGUAAAUCAAUAGAACGUAAAUCUGAAAACAUUUUAAAAGACGCAAAAAAAGCCUCAGAGCAGAUAAAAAAGGAUAAAAUACUUCAAGCAAAAGAAAAGUUUAUAGAACUUAAAAGUGAACACGAGAAAUUCAUAAACAGUCGAAACCAAAAAAUUUCAGAUUUAGAAU
#=GR JCVI_SCAF_1096627580171/888-363 CODON     .................................................................................................................................................................................................................................................................................AUG...........................................................................................................................................................................................................................................................................................
#=GR JCVI_SCAF_1096627580171/888-363 SS_TT     ...........................................................................................................................................................................................<<<<<<<.<<<<<..<..................>>.>>>>>>>>>>>....................................................................................................................................................................................................................................................................................................................................
NZ_AAXX01000003.1/68680-68177                  AGAUUACAAAAUUUGGAUAAAAAAUUGAGCGAGUUACUUUCUAAAUAAAUACGUUCUUACAAUAACAAAGAUACUGCCUACAUUAGUAUAUAUUUGAUAAACUCAACAC.UA.ACAA.A.UUA.AACGAGU.GAAUCUUU.GCAACUAU.AAC.AG.GCC.....C................UUUAGU................GGGAA.GUU.UGAAC.UGC.AG.GUUAGCUUAAAUCU.UG.UAUA.ACAGAGUUUAUACAAACACCUAAUGUAGGCUUUUUUUAUAUAAUUUUUUAACACAUAUAAUGGAUAUACUAAGCAUAAUAAUUGGAAUUGUUGUCGGGAUUGCCGGAGGUUUUGGAAUUGCUAAAUUUUUAGAAAAAAGCAAUGUUUCCAACCUUAUUAAAAACGCAAAAAAAGAAGCAGGUUCUAUUUUAAAAGACGCUAAAACAGAAGCCGAAGCCACUAAAAAAGAAAAAAUUCUUCAAGCAAAAGAGAAGUUUUUAGAACUUAAAGCGGAACACGAACAAGUUAUUUUAGCUCGAGAUAAAAAAA
#=GR NZ_AAXX01000003.1/68680-68177 CODON       .....................................................................................................................................................................................................................................................................................................................AUG.......................................................................................................................................................................................................................................................
#=GR NZ_AAXX01000003.1/68680-68177 SS_TT       ...............................................................................................................................................................................................................................................................................................................................................................................................................................................................................................................................................................................
NC_009441.1/128258-128766                      AAGAAUUAAAAGAUUAAAUUCGCUUUUAGAUCAAUAUCUCGAAAAUUAAACGUUCUUUACAGAAACUAAGAUACUGCCUACAUUAGUUCACAAUUGGUAAACUCAACAC.UA.ACAA.U.UUAGAAUGAGC.AAAUCGUC.GCUACUAU.AGU.AU.GCC.....C....AG..........CUUUGA..............CCGGGAA.ACU.UGAAC.AGU.GA.GUUAGCUCAAAACU.UGUC.UUUACG.AGUUUAUUCAAGCAAUUAAUGUAGGCUUUUUUUAUAUAUAAACCCUAACAAACAUGGACAUCAUAACGAUCAUUAUUGGUAUUGUAGGUAUUGCGGCAGGUUUUGCAAUAGCUAAAAUUAUCGAGAAAAGUAAUAUUUCAAACCUAAUCAAAAACGCUAAAAAAGAAGCAGCUUCCAUUUUAAAAGAUGCUAAUUUAGAAGCCGAAAACAUAAAAAAAGACAAAAUACUUCAGGCAAAAGAGCGUUUUAUCGAGUUAAAAUCUGAACACGAACAAGUUAUUUUAGCACGCGAUAAAAAAGUGGCC
#=GR NC_009441.1/128258-128766 CODON           ...................................................................................................................................................................................................................................................................................................................AUG.........................................................................................................................................................................................................................................................
#=GR NC_009441.1/128258-128766 SS_TT           ...............................................................................................................................................................................................................................................................................................................................................................................................................................................................................................................................................................................
NC_009613.1/1319508-1320014                    AAAGCUUAGCAAACUAAAUGAAUUAUUAGGCAAAUAUUUAGAUAAAUAACACGUUCUUUACAUACACUAAAUACUACCUACAUUAGUACCUAUUUGAUAAACUCAACAC.UA.ACAA.A.UUAAAAUGAGC.AAAUCAUC.GUUACUAU.AGC.AA.GCC.....A....A...........UUUAGU...............UUGGAA.GCU.UGAAC.AAC.GA.GUUAACUCAAAACU.UGUCAAUC.CG.AGUUUAUACAAUACCCGCUGAUGUAGGUUUUUUUUAUAUAUAACUUAAAAACAAAUAUGGACAUUAUAACAAUAAUAAUAGCAGUAAUUGCUGGAAUAGGCGGCGGAUUUGGAAUUUCAAAAUUUUUAGAAAAAAGUGGCGUUUCUAAUUUAAUAAAAAACGCAAAAAAAGAAGCUUCUUCUAUCUUAAAAGAUGCAAAUUUAGAAGGAGAAAACAUAAAAAAAGAUAAAAUACUACAAGCAAAAGAGAAAUUUAUCGAACUGAAAUCUGAACACGAACAAGUAAUUCUAACUCGCGAUCGCAAG
#=GR NC_009613.1/1319508-1320014 CODON         ......................................................................................................................................................................................................................................................................................................................AUG......................................................................................................................................................................................................................................................
#=GR NC_009613.1/1319508-1320014 SS_TT         ...............................................................................................................................................................................................................................................................................................................................................................................................................................................................................................................................................................................
NZ_AAMZ01000005.1/144576-145098                UAGAUUACAAAAGCUGGCAGACCUCCUUGAUGAUAGUUUGUCAUAACGUUCUUUACAUACAACAGCAUAUUACUGCCUGCAUUGAUUAUUAUUUUGAUAAACUCAACAG.UU.AUUU.U.UUAUAAAGAGU.GACUCUAA.GUUG.UAA.AAGCAC.GCC.....G....U.UACU.AGA..CUUGU....UCU.AGGUA..GACGGAACCUU..GAUC.AGC.UUUAU.AGCUCUAAUCCUUACUAUU..AGGAGUUUAUACGAAAUGCACUAUCAAUGUGGGCUUUUUUUAUAUCUCAUCGCGAGAUAGUGAGGCUUAAAAGCCUUAACAAUCAACCAUCAGUAGCGCCUGUAAAGGCAUUAUAAUAUUAAGUCAAAAUUAUGGAACAUAACGCACUCUUGUUUAUAGUAGGUGUGAUUGCUCUUGCAUUAGGAUUCCUUAUUGCAAAAAUGUUAGAACGUAACAAUGCAUCACAAAUCAUUAAACGCGCAAAGAAAAGUGCUCAGGGCAUCUUAAAAGAAGCUAAGUCUGAGGGCGAGUCUAUCAAAAAAGAUAAA
#=GR NZ_AAMZ01000005.1/144576-145098 CODON     ..............................................................................................................................................................................................................................................................................................................................................................................................AUG..............................................................................................................................................................................
#=GR NZ_AAMZ01000005.1/144576-145098 SS_TT     ...............................................................................................................................................................................................................................................................................................................................................................................................................................................................................................................................................................................
NZ_AAMP01000001.1/1492244-1492754              UUGAAAAACUUGAACCUCUUUCUGGAACAACAAUUAACCUAACAUUACGUUCUUUAAAAUAAACAAGCAUUACUGCCUGUGUUAGCAACCUUUUUGAUAAACUUAACAAUCA.AUUA.U.UUGAAAAGGGU.AAGUUUUA.AUUG.UAAAAAC.AA.GCC.....G....U...........CUUAGA...............ACGGAA.GUU.UGAUC.AGU.UAUGU.AGCCCUAAACUUUAUUAUUUAUGAAGUUUAUACAAAACCAAUGCUAAUACAGGCUUUUUUUAUACCGUAAACUGAAAUGAUUUUUCAUAAACGGGUUUUUAUUUAAACAUACAUAUAUGAGCACUACAAUACUUUACUUUACCAUUAUUGGCGUUAUAGGCGUUGCAAUUGGGUAUAUCAUUGCUAAAAUGAUAGAAAGAUCUGCAUCAUCUAAGAUCAUUACAGAUGCAGAAAAAUCUGCAGCUACGAUCAUAAAAGAUGCUAAAACAGAAGGCGAAAGCAUAAAGAAAGAUAAAAUACUUCAAGCUAAAGAAAAGUUUAUCGAGCUA
#=GR NZ_AAMP01000001.1/1492244-1492754 CODON   ..........................................................................................................................................................................................................................................................................................................................................................AUG..................................................................................................................................................................................................................
#=GR NZ_AAMP01000001.1/1492244-1492754 SS_TT   ...............................................................................................................................................................................................................................................................................................................................................................................................................................................................................................................................................................................
JCVI_SCAF_1101667205009/1-501                  ..AGAGAAGUUAAAUAAAAUUAAAGAAUUGAUAGAUUCAAGACUUUAGUUCAACGUUCAUUAAAAUAAAUAUUUUACCUACAGCAGAUUAAAAUUGGUAAACUCAACAC.UA..UUUUU.UUAAAAAAGGU.GAGUC.UG.UAUGCUA..GAGCGC.GCC.....CUAAC..................................GGGAUUUUC..GAAU.AUA.CA.GUUAGCCUUAAACU.UGUA.UAACAGGAGUUUAUACAAUCAAUCUGUUUGUAGGUUUUUUAUUUUCACACCAUCACAUAUUGUAAUUUCUAUUGGUGUCAAGUCAAUUGUAAAUUUGUCUUUGUAGCAUUUGUAUGCUCUUUCUAUAAACUCAUCUUUAAAAGAUUUUUCAACAAGAUUUAUUGUACAGCCACCAAAUCCUCCCCCCAUCAUUCUAGCACCUAAAAUUUUAUCAUAUGACUUAGUUAAAUCCACUAAAAAAUCUAAUUCAUCACAACUAACUUCAUAAAGAUCUUUUAAGCCUGAAUGUGAUUUAUACAUCAAUUCACCCAG
#=GR JCVI_SCAF_1101667205009/1-501 CODON       ...............................................................................................................................................................................................................................................................................................................................................................................................................................................................................................................................................................................
#=GR JCVI_SCAF_1101667205009/1-501 SS_TT       ...............................................................................................................................................................................................................................................................................................................................................................................................................................................................................................................................................................................
JCVI_SCAF_1096626999289/368-871                AGGAGAGAAGCUAAAUAAAAUUAAAGAAUUGAUAGAUUCAAGACUUUAGUUAAACGUUCAUUAAAAUAUAAUUUUACCUACAGCAGAUUUAAAUUGGUAAACUCAACAC.UA.UUUUUU.UUAAAAAAGGU.GAGUC.UG.UAUGCUA..GAGCGC.GCC.....CUAAG..................................GGGAUUUUC..GAAU.AUA.UA.GUUAGCCUUAAACU.UGUA.UAACAGGAGUUUAUACAAUCAAUCUGUUUGUAGGUUUUUUAUUUUUACACCAUCGCAUAUUGUAAUUUCGAUUGGAGUCAAGUCAAUUCUAAAUUUGUCUUUAUAGCUUUUGCAUGCUUUUUCUAUAAACUCAUUUUUAAAAGAUUUUUCAACAAGAUUUAUUGUACAUCCACCAAAUCCUCCCCCCAUCAUUCUAGCACCUAAAAUUUUUUCAAAUGGCUUUGUCAAAUCCACCAAAAAAUCUAAUUCAUCACAACUAACUUCAUAAAGGUCUUUUAACCCUGAAUGUGAUUUAUACAUUAAGCUACCUAG
#=GR JCVI_SCAF_1096626999289/368-871 CODON     ...............................................................................................................................................................................................................................................................................................................................................................................................................................................................................................................................................................................
#=GR JCVI_SCAF_1096626999289/368-871 SS_TT     ...............................................................................................................................................................................................................................................................................................................................................................................................................................................................................................................................................................................
JCVI_SCAF_1101668678955/963-1322               AAUAAAAUAGAAGAAUUAAAAAAUUUAAUUGACUCAAGAUUAGAAAAUUAAAACGUUCAUUAAUAUAUAUAAUUUACCUACAGCAGAUUAAAUUUGGUAAACUCAACAC.UA..UUUUU.UUAAAAAAGGU.GAGUC.UG.UGUGCUA..GAGCGC.GCC.....CUAAG..................................GGGAUUUUC..GAAU.AUU.CA.GUUAGCCUUAAACU.UGUA.UAACAGGAGUUUAUACAACUAAUCUGUUUGUAGGUUUUUUAUUUUAACUCCAUCACAAACAUUUAUUUCAAUUGGGGUUAAAUGAAUAGAAAACUUUUCAAAGUAGCUUUUGCUAGCUUCUUCAAUAAACUCAUCUGUAAAUCUUUUAUGAAUUAGGUUAAUUGUACAA...............................................................................................................................................
#=GR JCVI_SCAF_1101668678955/963-1322 CODON    ...............................................................................................................................................................................................................................................................................................................................................................................................................................................................................................................................................................................
#=GR JCVI_SCAF_1101668678955/963-1322 SS_TT    ...............................................................................................................................................................................................................................................................................................................................................................................................................................................................................................................................................................................
JCVI_SCAF_1096628195137/383-886                AUAAAAUAGAAGAGUUAAAAAAUUUAAUUGACUCAAGAUUAGAAAAUUAAAACGUUCAUUAAAAUAUAUAAUUUUACCUACAGCAGAUUAAAUUUGGUAAACUCAACAC.UA.UUUUUU.UUAAAAAAGGU.GAGUC.UG.UAUGCUA..GAGCGC.GCC.....CUCAG..................................GGGAUUUUC..GAAU.AUU.CA.GUUAGCCUUAAACU.UGUA.UAACAGGAGUUUAUACAACUAAUCUGUUUGUAGGUUUUUUAUUUUAACUCCAUCACAAAUAUUGAUCUCAAUGGGGGUUAAAUUAAUAGAAAACUUUUCAAAGUAGCUUUUGCUAGCUUCUUCAAUAAACUCAUCUAUAAAUCUUUUAUGAAUUAGGUUUAUUNNNNNNNNNNNNNNNNNNNNNNNNNNNNNNNNNNNNNNNNNNNNNNNNNNNUCUAUGAUAAUACUAUAGUGUUCUUUCUUUCUGAUAAUGGCGCACCUAAAAAAAAAUGGACGGAUAAAGAUGGAGCCAAUUCACCUUUUAGUGGUUAC
#=GR JCVI_SCAF_1096628195137/383-886 CODON     ...........................................................................................................................................................................................................................................................................................................................................................................................................................................................................................AUG.................................................................................
#=GR JCVI_SCAF_1096628195137/383-886 SS_TT     ...............................................................................................................................................................................................................................................................................................................................................................................................................................................................................................................................................................................
JCVI_SCAF_1096628404094/1303-800               AUAAAAUAGAAGAGUUAAAAAAUUUAAUUGACUCAAGAUUAGAAAAUUAAAACGUUCAUUAAAAUAUAUAAUUUUACCUACAGCAGAUUAAAUUUGGUAAACUCAACAC.UA.UUUUUU.UUAAAAAAGGU.GAGUC.UG.UAUGCUA..GAGCGC.GCC.....CUCAG..................................GGGAUUUUC..GAAU.AUU.CA.GUUAGCCUUAAACU.UGUA.UAACAGGAGUUUAUACAACUAAUCUGUUUGUAGGUUUUUUAUUUUAACUCCAUCACAAAUAUUGAUCUCAAUGGGGGUUAAAUUAAUAGAAAACUUUUCAAAGUAGCUUUUGCUAGCUUCUUCAAUAAACUCAUCUAUAAAUCUUUUAUGAAUUAGGUUUAUUGUACAACCACCAAAUCCUCCACCCAUCAUUCUGGAUCCUAAUAUCUCGUCAUGCGCUUUAGUUAAGUCAACUAAAUAAUCUAAUUCAUUACAACUAACUUCAUAUAAAUCUUUUAAACCUGCAUGGGAUUGAUACAUUAAAUUUCCUAU
#=GR JCVI_SCAF_1096628404094/1303-800 CODON    ...............................................................................................................................................................................................................................................................................................................................................................................................................................................................................................................................................................................
#=GR JCVI_SCAF_1096628404094/1303-800 SS_TT    ...............................................................................................................................................................................................................................................................................................................................................................................................................................................................................................................................................................................
JCVI_SCAF_1096627264411/1313-1815              AUAAAAUAGAAGAAUUAAAAAAUUUAAUUGACUCAAGAUUAGAAAAUUAAAACGUUCAUUAAAAUAUAUAAUUUUACGUACAACAGAUUAAAUUUGGUAAACUCAACAC.UA..UUUUU.UUAAAAAAGGU.GAGUC.UG.UAUGCUA..GAGCGC.GCC.....CUAAG..................................GGGAUUUUC..GAAU.AUU.CA.GUUAGCCUUAAACU.UGUA.UAACAGGAGUUUAUACAACUAAUCUGUUUGUAGGUUUUUUAUUUUAACUCCAUCACAAACAUUUAUUUCAAUUGGGGUUAAAUUAAUAGAAAACUUUUCAUAGUAGCUUUUGCUAGCUUCUUCUAUAAACUCAUCUAUAAAUCUUUUAUGAAUUAGGUUUAUUGUACAACCACCAAAUCCUCCACCCAUCAUUCUGGAUCCUAUUAUCUGGUCAUACGCUUUAGUUAGGUCAACUAAAUAAUCUAAUUCAUUACAACUAACCUCAUACAAAUCUUUUAAACCUGCAUGGGAUUGAUACAUUAAAUUUCCUAU
#=GR JCVI_SCAF_1096627264411/1313-1815 CODON   ...............................................................................................................................................................................................................................................................................................................................................................................................................................................................................................................................................................................
#=GR JCVI_SCAF_1096627264411/1313-1815 SS_TT   ...............................................................................................................................................................................................................................................................................................................................................................................................................................................................................................................................................................................
JCVI_SCAF_1096627821315/1-412                  ............................................................................................UUUGGUAAACUCAACAC.UA.UUUUUU.UUAAAAAAGGU.GAGUC.UG.UAUGCUA..GAGCGC.GCC.....CUAAG..................................GGGAUUUUC..GAAU.AUU.CA.GUUAGCCUUAAACU.UGUA.UAACAGGAGUUUAUACAACUAAUCUGUUUGUAGGUUUUUUAUUUUAACUCCAUCACAAACAUUUAUUUCAAUUGGGGUUAAAUUAAUAGAAAACUUUUCAUAGUAGCUUUUGCUAGCUUCUUCAAUAAACUCAUCUAUAAAUCUUUUAUGAAUUAGGUUUAUUGUACAACCACCAAAUCCUCCACCCAUCAUUCUGGAUCCUAUUAUCUGGUCAUACGCUUUAGUUAGGUCAACUAAAUAAUCUAAUUCAUUACAACUAACCUCAUACAAAUCUUUUAAACCUGCAUGGGAUUGAUACAUUAAAUUUCCUAU
#=GR JCVI_SCAF_1096627821315/1-412 CODON       ...............................................................................................................................................................................................................................................................................................................................................................................................................................................................................................................................................................................
#=GR JCVI_SCAF_1096627821315/1-412 SS_TT       ...............................................................................................................................................................................................................................................................................................................................................................................................................................................................................................................................................................................
JCVI_SCAF_1101668383300/799-296                AUAAAAUAGAAGAAUUAAAAAAUUUAAUUGACUCAAGAUUAGAAAAUUAAAACGUUCAUUAAAAUAUAUUAUUUUACCUACAGCAGAUUAAAUUUGGUAAACUCAACAC.UA.UUUUUU.UUAAAAAAGGU.GAGUC.UG.UAUGCUA..GAGCGC.GCC.....CUAAG..................................GGGAUUUUC..GAAU.AUU.CA.GUUAGCCUUAAACU.UGUA.UAACAGGAGUUUAUACAACUAAUCUGUUUGUAGGUUUUUUAUUUUAACUCCAUCACAAACAUUUAUUUCAAUUGGGGUUAAAUUAAUAGAAAACUUUUCAUAGUAGCUUUUGCUAGCUUCUUCAAUAAACUCAUCUGUAAAUCUUUUAUGAAUUAGGUUUAUUGUACAACCACCAAAUCCUCCACCCAUCAUUCUGGAUCCUAUUAUCUGGUCAUGCGCUUUAGUUAGGUCAACUAAAUAAUCUAAUUCAUUACAACUAACCUCAUACAAAUCUUUUAAACCUGCAUGGGAUUGAUACAUUAAAUUUCCUAU
#=GR JCVI_SCAF_1101668383300/799-296 CODON     ...............................................................................................................................................................................................................................................................................................................................................................................................................................................................................................................................................................................
#=GR JCVI_SCAF_1101668383300/799-296 SS_TT     ...............................................................................................................................................................................................................................................................................................................................................................................................................................................................................................................................................................................
JCVI_SCAF_1096627338603/465-968                AUAAAAUAGAAGAAUUAAAAAAUUUAAUUGACUCAAGAUUAGAAAAUUAAAACGUUCAUUAAAAUAUAUAAUUUUACCUACAGCAGAUUAAAUUUGGUAAACUCAACAC.UA.UUUUUU.UUAAAAAAGGU.GAGUC.UG.UAUGCUA..GAGCGC.GCC.....CUAAG..................................GGGAUUUUC..GAAU.AUU.CA.GUUAGCCUUAAACU.UGUA.UAACAGGAGUUUAUACAACUAAUCUGUUUGUAGGUUUUUUAUUUUAACUCCAUCACAAACAUUUAUUUCAAUUGGGGUUAAAUUAAUAGAAAACUUUUCAUAGUAGCUUUUGCUAGCUUCUUCAAUAAACUCAUCUAUAAAUCUUUUAUGAAUUAGGUUUAUUGUACAACCACCAAAUCCUCCACCCAUCAUUCUGGAUCCUAUUAUCUGGUCAUAAGCUUUAGUUAGGUCAACUAAAUAAUCUAAUUCAUUACAACUAACCUCAUACAAAUCUUUUAAACCUGCAUGGGAUUGAUACAUUAAAUUUCCUAU
#=GR JCVI_SCAF_1096627338603/465-968 CODON     ...............................................................................................................................................................................................................................................................................................................................................................................................................................................................................................................................................................................
#=GR JCVI_SCAF_1096627338603/465-968 SS_TT     ...............................................................................................................................................................................................................................................................................................................................................................................................................................................................................................................................................................................
JCVI_SCAF_1101668386025/633-997                AAUAAAAUAGAAGAAUUAAAAAAUUUAAUUGACUCAAGAUUAGAAAAUUAAAACGUUCAUUAAAAUAUAUAAUUUACCUACAGCAGAUUAAAUUUGGUAAACUCAACAC.UA..UUUUU.UUAAAAAAGGU.GAGUC.UG.UAUGCUA..GAGCGC.GCC.....CUAAG..................................GGGAUUUUC..GAAU.AUU.CA.GUUAGCCUUAAACU.UGUA.UAACAGGAGUUUAUACAACUAAUCUGUUUGUAGGUUUUUUAUUUUAACUCCAUCACAAAUAUUGAUUUCAAUUGGGGUUAAAUUAAUAGAAAACUUUUCAAAGUAGCUUUUGCUAGCUUCUUCAAUAAACUCAUCUAUAAAUAUUUUAUGAAUCAGGUUUAUUGUACAACCACC..........................................................................................................................................
#=GR JCVI_SCAF_1101668386025/633-997 CODON     ...............................................................................................................................................................................................................................................................................................................................................................................................................................................................................................................................................................................
#=GR JCVI_SCAF_1101668386025/633-997 SS_TT     ...............................................................................................................................................................................................................................................................................................................................................................................................................................................................................................................................................................................
JCVI_SCAF_1096627171768/37-540                 CGUGGAAAAAAUUGACAAUAUUAAAAAAUUAAUUGAGUCAAGAUUAAAAUAUUAACGUUCAUUAAAAUAUAUUUUACCUACAGCAGAUUAAAUUUGGUAAACUCAACAC.UA.UUAAAU.UUAAAAAAGGU.GAGUC.UG.UGUGCUA..GAGCGC.GCC.....CUCAG..................................GGGAUUUUC..GAAU.AUU.CA.GUUAGCCUUAAACU.UGUA.UAACAGGAGUUUAUACAACUAAUCUGUUUGUAGGUUUUUUAUUUUAACUCCAUCACAAAUAUUUAUUUCAAUUGGGGUCAAAUUAAUAGAAAACUUUUCAAAGUAGCUCCUGAUAGCUUCAUCAAUAAACUCAUCCGUAAAUUUUUUAUGAAUUAGGUUUAUCGUACAACCACCAAAUCCUCCACCCAUCAUUCUAGAUCCUAUUAUCUGGUCAUGCGCUUUAGUUAAGUCAACUAAAUAAUCUAAUUCAUUACAACUAACCUCAUACAAAUCUUUUAAACCUGCAUGAGAUUGAUACAUUAAAUUCCCUAU
#=GR JCVI_SCAF_1096627171768/37-540 CODON      ...............................................................................................................................................................................................................................................................................................................................................................................................................................................................................................................................................................................
#=GR JCVI_SCAF_1096627171768/37-540 SS_TT      ...............................................................................................................................................................................................................................................................................................................................................................................................................................................................................................................................................................................
JCVI_SCAF_1096627054710/1114-611               AUACAGAAGAAAAACUUAAAGAACUUAUUGAGUUAAUUGAUAAAAAUAUCAAUUAACUACGAUCUUAUUAUAUUGACCUUAGGCAGAUAAUCAUUGGUAAACUCAACAC.UA.AUUU.UAUUAAAAAAGGU.GAGUC.UG.UUUGCUA..GAGCGU.GCC.....UGAAG..................................AGGAUUAUC..GAAU.AUU.CA.GUUAGCCUUAAACC.UGUA.UAAACAGAGUUUAUGCAAUCUUUCUGCCUUUAGGUCUUUUUUAUAGUUAUGCCAUUGUCAAGUUCUGCAAGGAUUGGUGUAGCCUCUUUUCCAAAUUUUCUGUAGUAAGCUUUACAAGAUUCAUCUACAAAUUGGCCUAUGAAGUCAUCUUGUAUCAAGUUUAUUGUACAGCCGCCAAAUCCACCUCCCAUCAUCCUUGAACCAAUAAUUUUUUGGUGAUUUCUAGUUAAGUCAACUAAAAAAUCUAAUUCUUCGCAACUAACUUUAUAAAGUUUUGAUAACCCAUAAUGUGACUCAUACAUCAGGUUCCCG
#=GR JCVI_SCAF_1096627054710/1114-611 CODON    ...............................................................................................................................................................................................................................................................................................................................................................................................................................................................................................................................................................................
#=GR JCVI_SCAF_1096627054710/1114-611 SS_TT    ...........................<<<<<<<<<<<<<<<....>>>>>>>>>>>>>>>>.................................................................................................................................................................................................................................................................................................................................................................................................................................................................................................................
JCVI_SCAF_1101668193208/644-1147               AAUAACGAAGAAAAACUUAAAGAACUCAUUGAAUUAAUUGAUAAAAAUAUCAAUUAACUACGAUCUUAACAUAUUGACCUAGGCAGAUAACCAUUGGUAAACUCAACAC.UA.UUUUAA.UUAAAAAAGGU.AAGUC.UG.UUUGCUA..GAGCGU.GCC.....UGAAA..................................AGGAUUGUC..GAAU.AUU.CA.GUUAGCCUUAAACC.UGUA.UAAACAGAGUUUAUGCAAUCUUUCUGCCUUUAGGUCUUUUUUAUCGAGAUGCCAUUGUCAAGUCCUGCAAGGAUUGGUGUCGCCUCUUUUCCAAAUCUUCUGCGAUAAGCUUCACAAGAUUCAUUCACAAAUUGGUCUAUAAAGUCAUCCUGGAUCAAGUUUAUUGUACAACCGCCAAAACCACCUCCCAUCAUUCGUGAACCAAUAAUUUUGUGGUGAUUCCUAGUUAAGUCAACCAGAAAAUCUAAUUCUUCGCAGCUAACUUUAUAAAGUUUUGAUAACCCAAAAUGUGACUCAUACAUCAGUUUUCCC
#=GR JCVI_SCAF_1101668193208/644-1147 CODON    ...............................................................................................................................................................................................................................................................................................................................................................................................................................................................................................................................................................................
#=GR JCVI_SCAF_1101668193208/644-1147 SS_TT    ...............................................................................................................................................................................................................................................................................................................................................................................................................................................................................................................................................................................
JCVI_SCAF_1096627335608/971-1475               UAUUGAGUUAAAUGAAAUUAAUAAUAUGAUUUCUGAUUGUUUAAAAUCUUAACGUUCAUUAAAAUAAAUUUUACUACCUACAUCAGAUUUAAUUUGGUAAACUCAACGC.GA.AUUA.A.UUAAAAAGAGU.GAGUC.CA.AGCCCUA..GAGCGU.GCC.....C....UA..........AUCUU...............UUGGGAUUUUC..GAAU.GCU.UG.GUUAGCUUUAAUCU.UGUA.UAAAUGGAGUUUAUACAAUCAAUCUGAUUGUAGGUUUUUAAAUUAAACUUAUGAAUGAAAUUAUAUUUAUUGUAAUAGGGGUUGUAAUUGGAUUUACAGUAACCUAUUUAUUAAAAAAAGCAUCAAACAAAAAAUUACUUAGUGAAAGCCAAAUUGAGUCUCAAAAAAUUAUUAGCAAUGCUAAAAAUGAAGCUGAAAAUUUAAAAGCCAAUAAAAUUUUUCAAGCUAAAGAGAAAUUUUUAGAGCUAAAAUCAGAACACGAGAAGUAUAUAAUUUCAAAAGAAUCUGAGCAUAAUGAAAAAAAGCAAG...
#=GR JCVI_SCAF_1096627335608/971-1475 CODON    ...............................................................................................................................................................................................................................................................................................................................................................................................................................................................................................................................................................................
#=GR JCVI_SCAF_1096627335608/971-1475 SS_TT    ...............................................................................................................................................................................................................................................................................................................................................................................................................................................................................................................................................................................
JCVI_SCAF_1101668380480/594-89                 AUAAGUUAAAUUCAAUUAAUGAUUUAGUUAUUCAGAGUUUAGAUUCUUAACGUUCAUUAAAAUAAAAUUAUAUUACCUACAUCAGAUUUUAAUUUGGUAAACUCAACGC.UA.AUAA.A.UUAAAAAGAGU.GAGUC.UA.GAUCCUA..GAGCGU.GCC.....U....U...........UUUUU................AAGGAUUAUC..GAAU.AUU.UA.GUUAGCUCUAAACU.UGUA.UAAAUGGAGUUUAUGCAAUAAAUCUGUAUGUAGGUUUUUUUUUAAAAAAAAAAUCAUGAAUGAAUUAAUUUAUAUAGUAAUUGGAUCUUUAAUCGGAGGAGUUGCUCUUUUUAUAAUCAAUAAAAUUUCAAAUAAAAAAUCCACUGAUAAUGCUAAGUCUAGUGCUGAUAAAAUUUUAAACGAAGCACGUGCAGAAGCUGAUAAUAUAAAGAACAAUAAAAUCCUUCAGGCAAAAGAAAAAUUUUUAGAAUUAAAGUCUGAACAUGAGAAAUAUAUACUUUCUAAAGAUGCAGAACAUAAUGAUAAAAAGCA
#=GR JCVI_SCAF_1101668380480/594-89 CODON      ................................................................................................................................................................................................................................................A.UG...........................................................................................................................................................................................................................................................................................................................
#=GR JCVI_SCAF_1101668380480/594-89 SS_TT      ...............................................................................................................................................................................................................................................................................................................................................................................................................................................................................................................................................................................
JCVI_SCAF_1096627117432/2090-1586              AUAAGUUAAAUUCAAUUAAUGAUUUAGUUAUUCAGAGUUUAGAUUCUUAACGUUCAUUAAAAUAAAAUUAUAUUACCUACAUCAGAUUUUAAUUUGGUAAACUCAACGC.UA.AUAA.A.UUAAAAAGAGU.GAGUC.UA.GAUCCUA..GAGCGU.GCC.....U....U...........UUUU.................AAGGAUUAUC..GAAU.AUU.UA.GUUAGCUCUAAACU.UG.UAUAAAUGGAGUUUAUGCAAUCAAUCUGUAUGUAGGUUUUUUUUUAAAAUAAAAUCAUGAAUGAAUUAAUUUAUAUAGUAAUUGGAUCUUUAAUUGGAGGAGUUACUCUUUUUAUAAUCAAUAAAAUUUCAAAUAAAAAAUCCAUUGAUAAUGCUAAGACUAGUGCUGAUAAAAUAUUAAAUGAAGCACGUGCAGAAGCUGAUAAUAUAAAGAAUAAUAAAAUCCUUCAGGCAAAAGAAAAAUUUUUAGAAUUAAAGUCUGAACAUGAGAAAUAUAUACUUUCUAAAGAUGCAGAACAUAAUGAUAAAAAGCAA
#=GR JCVI_SCAF_1096627117432/2090-1586 CODON   ..........................................................................................................................................................................................................................................................................................................AUG..................................................................................................................................................................................................................................................................
#=GR JCVI_SCAF_1096627117432/2090-1586 SS_TT   ...............................................................................................................................................................................................................................................................................................................................................................................................................................................................................................................................................................................
JCVI_SCAF_1096627377246/1248-745               CAUGAGUUAAUUAAUAUUAAUAAUUUAUUAUCCCAAUGUUUAGAUUCUUAACGUUCAUUUAAAUAAAUUAAUACUACCUACAUCAGAUUUAAUUUGGUAAACUCAACAC.UA.AUAA.A.UUAAAAAGAGU.GAGUC.UA.AAUGCUA..GAGCGU.GCC.....U................UUUUU.................AGGAUUUUC..GAAU.AUU.UA.GUUAGCUCUAAACU.UG.UAUAAAUAGAGUUUAUGCAAUCAAUCUGUAUGUAGGUUUUUUUUAAAAUAAUUAUGGAAUAUUUAGUUUAUAUAUCAAUAGGCUUUUUUCUUGGUGGAAUUACCGGUUUUUUUAUUACCAAAAUUUUUAAUAAAAGAUACCUUCAGGAUAGGAUUUCUUCUGCUGAUAAAAUAUUAAUUGAUGCGCAGAUUGAAGCUGAAAAUAUAAAAAAUAAUAAAAUUUUACAAGCGAAAGAAAAAUUCUUAGAUUUAAAAUCUCAGCAUGAAAAGUAUAUUUUAUCAAAAGAAGCAGAAAACAAAGAAAAAAAACAAAAU
#=GR JCVI_SCAF_1096627377246/1248-745 CODON    ....................................................................................................................................................................................................................................................................................................AUG........................................................................................................................................................................................................................................................................
#=GR JCVI_SCAF_1096627377246/1248-745 SS_TT    ...............................................................................................................................................................................................................................................................................................................................................................................................................................................................................................................................................................................
JCVI_SCAF_1101668293410/1117-611               CUUAAAAAAACUUUCAAAUAUUAAUGAAUUGAUUCAAGAUCAUAUUACUAAUUUUUUGUAAAUUUCAUUAAUUAUCUGCGUUAGUUUAUUUUUUUGAUAAACUCAAC...GAAAUUU.U.UAAUAAAGGGU.GAGUCCUU.UUGG.UAA.AAGCAU.GCU.....U....U...........CUUGA................AAAGACCCUU..GAUC.CAA.AG.GUUAGCCUAAAUCC.UGUUUAUAUGGGAGUUUAUACAAAACCUAAGUUAGCGCAGAUUUUUAUAUCAAAAAGCUGUAGGAUAAUCCAGCAAAUACAGCUCCGCAGAUAGGACCUGCAAUUGGAACCCAGCUGUAUGCCCAGUCUGCAUCUUUUUCUUUUCUUGGUAAUAAUUGAUAAACAAUCCUUGGACCCAAAUCUCUAGCUGGGUUUAUAGCAUAGCCUGUAGUGCCGCCGAGUCCCAUUCCUAUAACCCAAACUAAAAUUCCAACUGGUAAUGACUCCAAUGAACCUAUUCCAAAAUUUAUAGUCUCAAUGUUUUCAAAAGCAAUAUU
#=GR JCVI_SCAF_1101668293410/1117-611 CODON    ...............................................................................................................................................................................................................................................................................................................................................................................................................................................................................................................................................................................
#=GR JCVI_SCAF_1101668293410/1117-611 SS_TT    ...............................................................................................................................................................................................................................................................................................................................................................................................................................................................................................................................................................................
JCVI_SCAF_1096627074548/818-1323               UUUAAAAAAUAUAUCAAAUUUAAACGAACUGAUUAAAGAACAUAUUGCUAAUUUUUUGUAAAUUUCAAUAAUUAUCUGCGUUAGCUUAUUUUUUUGAUAAACUCAAC...GAAAUUU...UAAUAAAGGGU.AAGUCCGU.UUGG.UAA.AAGCAA.GCU.....U....U...........UCUGA................AAAGAUCCUU..GAUC.CAA.AG.GUUAGCCCAAAUCC.UGUUUACAUAGGAGUUUAUACAAAACCUAGGUUGGCGCAGAUUUUUUAUAUUAACACGCUGUAGCAUAAUCCUGAAAUAACAGCCCCUAAUAUAGGACCUAUCACAGGAACCCAGCUGUACGCCCAAUCUGCGUUUUUUUCUUUUCUAGGCAAAAAUUGAUAAACAAUUCUUGGACCUAAAUCUCUUGCUGGAUUUAUAGCAUAACCUGUAGUUCCUCCGAGUCCCAUGCCUAUAACCCAAACUAAAAUUCCAACUGGUAAUGAUUCCAGUGAUCCAAUUCCAAAAUUUACAAUUUCAAUGUUUUCGAAAGUAAUAU
#=GR JCVI_SCAF_1096627074548/818-1323 CODON    ...............................................................................................................................................................................................................................................................................................................................................................................................................................................................................................................................................................................
#=GR JCVI_SCAF_1096627074548/818-1323 SS_TT    ...............................................................................................................................................................................................................................................................................................................................................................................................................................................................................................................................................................................
JCVI_SCAF_1096627999429/1528-1945              UAAUUUAAAAAAAAUAUCAAAUAUAAAUGAAUUGAUUAAAGAGCAUAUUGCUAAUUUUUUGUAAAUUACAAAUGUCUGCGUGAGCUUAUUUUUUUGAUAAACUCAAC...GAAAUUU.U.UAAUAAUGGGU.AAGUCCGU.UUGG.UAA.AAGCAA.GCU.....U....U...........CAUGA................AAAGAUCCUU..GAUC.CAA.AG.GUUAGCCCAAAUCC.UGUUUAUAUAGGAGUUUAUACAAAACCUAAGUUUACGCAGAUUUUUAUACUAAUAAGGUAUAGCAUAACCCCGAAAAUACAGCUCCAAAUAAAGGACCUAAAACAGGAAUCCAGCUGUAAGACCAAUCUGCGUUUUUUUGUUUUCUUGGCAAUAAUUGGUAAACAAUUCUUGGACCUAAAUCUCUUGCUGGAUUUAUAGCGUACCCCGUGGUUCCACCCAGUCCCAUA.........................................................................................
#=GR JCVI_SCAF_1096627999429/1528-1945 CODON   ...............................................................................................................................................................................................................................................................................................................................................................................................................................................................................................................................................................................
#=GR JCVI_SCAF_1096627999429/1528-1945 SS_TT   ...............................................................................................................................................................................................................................................................................................................................................................................................................................................................................................................................................................................
NZ_AANA01000001.1/543838-543332                AAAAGUUAAAUGAGCUUACCAAUUUGGUAAAAACUCAUUUAGAAUAAGUUCAUUAAAAUACAUUAACAACACACUGCCUACGUUAGUAAUUGUUUAUUAAACUCAACAC.UA..UUC.UAUUAUGAAGGAU.GAGUCUUA.ACUACUA..AAGCAA.GCC.....A....C...........CUUGA................GUGGAUCCUU..GAAC.AGU.UA.GUUAGUCCUAUAUA.UGUCAUU.AUGGAGUUUAAAAAAAACCAACUAAUGUAGGCUUUUUUUAUAUACAAAUUUUAAUUAUGGAAGGAAUAAUACUUCCCCUUAUUUUGGGAGUUUUAGUAGGAAUCGCUUUAGGUUUUAUAAUAUUUAAAUCAAUUGAGAAAUCUAAAGGAAAGAAGAUUUUAAAUGGCACAAGAAAAGAAGCUAGCUCUAUUCUAAAAGAAGCAAAAAUUGAUGCAGAAUCAAUUAAAAAAGAUAAAAUUUUACAAGCAAAAGAAAAGUUUAUAGAAUUAAAAUCUGAACACGAGAAAGUAAUUUUAUCUAGAGAAAAGA
#=GR NZ_AANA01000001.1/543838-543332 CODON     ..................................................................................................................................................................................................................................................................................................................AUG..........................................................................................................................................................................................................................................................
#=GR NZ_AANA01000001.1/543838-543332 SS_TT     ...............................................................................................................................................................................................................................................................................................................................................................................................................................................................................................................................................................................
JCVI_SCAF_1101668090991/686-183                AAGCGAUUGGAGACUUUAAAUAAGUCUGUUCAGGAGAUUAUUGAUUUAUAACACGUUCUUUUAAAUAAUUAAUUACUGCCUACAUCAAAUUUUUUGAUAAACUCAACAC.GA.AUUU.U.UUAUAAUGGGU.GAGUCAUU.ACUGCUA..AAGCGC.GCC.....A....U.................U..............AUGGAUACUU..GAUC.AGU.AU.GUUAGCCUAAAUCU.UGUUUUAAUAAGAGUUUAUACAAACAUUCACGAUGUAGGCAUUUUUUUUACAAAAAACUAUGGAUACAGAAAUUUUUACAUUAUUGAACAUAAUUAUAGUACUGAUUGGAAUUACCGUUGGAUUUUUAAUUUCUAAAAUAUUAGAAAAAUCUUCGGUUUCAAAAACACUUAUCAAUGCUAAAACAGAAGCCCAAAGAAUUAUUAAUUCCUCAGAAAUUGAGGCUGAAAAUUUAAGGAAAGACAAAAUAUUUCAAGCCAAAGAAAGAUUUUUGGAAUUAAAGUCUGAACAUGAAAAACAUAUUUUAAAUCGUGAAAAA
#=GR JCVI_SCAF_1101668090991/686-183 CODON     .............................................................................................................................................................................................................................................................................................................AUG...............................................................................................................................................................................................................................................................
#=GR JCVI_SCAF_1101668090991/686-183 SS_TT     ...............................................................................................................................................................................................................................................................................................................................................................................................................................................................................................................................................................................
JCVI_SCAF_1101668418675/471-1                  ACAAAGAAUAGAAAAAUUAAAUCAUUCUAUUUCUGAAAUUUUUAACACAUAAACGUUCAUUUAAAUAUUAAUUUAAAGCCUAUAUCAAUCUUUUUGAUAAACUCAACGC.GA.AUUUUU.UUAUAAAGGGU.GAGUCUUU.UCUGCUA..AAGCAU.GCC.....AGUA...................................UGGAUCCUU..GAUC.AGU.UA.GUUAGCCUUAAUCU.UGUU.UUAUGAGAGUUUAUACAAAACAUUCAUGAUGUAGGCUUUUUUAUUUUCAUAAUUAAGCUUUAUACUAUUAACACUCUCUUAAUCUUUUGGCUGCAAAUUCUGGUGUAAUAUCCCUUUGCGGACCAGCAAACAUUUCGUAUCCAACCAUAAAUUUUUUGAUUUUUGAGGACCUUAAUAAUGGAGGGUAGAAAGACAUGUGCAUAUGCCAAUGUUUAUUUGCCUUUUUGUCUGUUGGUGAUUGGUGAAUUCCCAUUGAGUAUGGAAACGCACAUCCAAAUA.................................
#=GR JCVI_SCAF_1101668418675/471-1 CODON       ...............................................................................................................................................................................................................................................................................................................................................................................................................................................................................................................................................................................
#=GR JCVI_SCAF_1101668418675/471-1 SS_TT       ...............................................................................................................................................................................................................................................................................................................................................................................................................................................................................................................................................................................
JCVI_SCAF_1101668709204/1-422                  ..................................................................................CACCAAUUUUUUUGAUAAACUCAACGC.GA.AUUU.U.UUAUAAAGGGU.GAGUCAUU.UCUGCUA..AAGCAC.GCCUAAUU........................................GGAUCCUU..GAUC.AGU.AU.GUUAGCUCUAAUCU.UGUUUUAAUGAGAGUUUAUACAAAACAUUCAUGGUGUAGGCUUUUUUUAUAAUAUUUAGUAAUAAAUUUAAAAUUUGUUUCAAAUUUAUUUUUUAACAACUAUUCCAUCUCCAAUUUUAACAAUAUCAUAAGUUAAAAUUAAGCCAAAUCUAUUUUUGUAUGAAUUAGUAACUAAUUCAGUAAAUUCUUCAAUAAAAAACUCAUCAAUAAGAUUAAUUGUACACCCUCCGAAUCCUCCCCCCAUCAUCCUAGACCCAAUAACUUGUUCAAAAUCUUGAGUGUAGUCAACUAAAAAAUCUAAUUCCUCACAGCUUACA
#=GR JCVI_SCAF_1101668709204/1-422 CODON       ...............................................................................................................................................................................................................................................................................................................................................................................................................................................................................................................................................................................
#=GR JCVI_SCAF_1101668709204/1-422 SS_TT       ...............................................................................................................................................................................................................................................................................................................................................................................................................................................................................................................................................................................
JCVI_SCAF_1096627858119/1334-830               AGCUUAGUAAAAAACUGGAUGAUUUAAAUAAAUCAAUUCAAGAGGUUAUUAAUCCAUAAACGUUCAUUUAAAUUAUUGCCUACACCAAUUUUUUUGAUAAACUCAACGC.GA.AUUUUU.UUAUAAAGGGU.GAGUCAUU.UCUGCUA..AAGCAC.GCCUAAUU........................................GGAUCCUU..GAUC.AGU.AU.GUUAGCUCUAAUCU.UGUUUUAAUGAGAGUUUAUACAAAACAUUCAUGGUGUAGGCUUUUUUUAUAAUAUUUAUUAAUAAAUUAUAAAUUUAAAAUUUGUUUCAAAUUUAUUUUUUAACAACUAUUCCAUCUCCAAUUUUAACAAUAUCAUAAUUUAAUAUCAAGCCAAAUCUAUUUUUGUAUGAAUUAGUAACUAAUUCAGUAAAUUCUUCAAUAAAAAAUUCAUCAAUAAGAUUAAUUGUACACCCUCCGAAUCCUCCCCCCAUCAUCCUUGACCCAAUAACUUGUUCAAAAUCUUGAGUGUAGUCAACUAAAAAAUCUAAUUCCUCACA
#=GR JCVI_SCAF_1096627858119/1334-830 CODON    ...............................................................................................................................................................................................................................................................................................................................................................................................................................................................................................................................................................................
#=GR JCVI_SCAF_1096627858119/1334-830 SS_TT    ...............................................................................................................................................................................................................................................................................................................................................................................................................................................................................................................................................................................
JCVI_SCAF_1101668394845/399-903                AGCUUAGUAAAAAACUGGAUGAUUUAAAUAAAUCAAUUCAAGAGGUUAUUAAUCCUUAAACGUUCAUUUAAAUUAUUGCCUACACCAAUUUUUUUGAUAAACUCAACGC.GA.AUUUUU.UUAUAAAGGGU.GAGUCAUU.UCUGCUA..AAGCAC.GCCUAAUU........................................GGAUCCUU..GAUC.AGU.AU.GUUAGCUCUAAUCU.UGUUUUAAUGAGAGUUUAUACAAAACAUUCAUGGUGUAGGCUUUUUUUAUAAUAUUUAGUAAUAAAUUAUAAAUUUAAAAUUUGUUUCAAAUUUAUUUUUUAACAACUAUUCCAUCUCCAAUUUUAACAAUAUCAUAAGUUAAAAUCAAGCCAAAUCUAUUUUUGUAUGAAUUAGUAACUAAUUCAGUAAAUUCUUCAAUAAAAAAUUCAUCAAUAAGAUUAAUUGUACAUCCUCCGAAUCCUCCCCCCAUCAUCCUAGACCCAAUAACUUGUUCAAAAUCUUGAGUGUAGUCAACUAAAAAAUCUAAUUCCUCACA
#=GR JCVI_SCAF_1101668394845/399-903 CODON     ...............................................................................................................................................................................................................................................................................................................................................................................................................................................................................................................................................................................
#=GR JCVI_SCAF_1101668394845/399-903 SS_TT     ...............................................................................................................................................................................................................................................................................................................................................................................................................................................................................................................................................................................
JCVI_SCAF_1101668404018/703-1135               AAAAGACUUAAAAAGAUUAAUCAGUCCAUUAAAGAAAUUAUUGACCUUUAGUACGUUCAUUUAAAUAAUACAUUAUUGCCUACAUCAAUUUUUUUGAUAAACUCAACGC.GA.AUUUUU.UUAUAAAGGGU.GAGUCUAU.UCUGCUA..AAGCAA.GCC......................UUAAUAG................GGAUCCUU..GAUC.AGU.UA.GUUAGCUCUAAACU.UGUUAAUACAAGAGUUUAUACAAAACAUUCAUGAUGUAGGCUUUUUUUUUAACCAAAAAAUAAAAAUUAUGGAUUUUUUUACAAUACAAAACUUAGUUCUUUUAAUAUUAGGACUUAUAGCUGGUUUUAUUAUUUCAAAGCUUCUAGAGAAGUCUGCAAUAAAUAAAUCAAUACAAAAUGCUAAAAAUGAAGCGAAUAAUAUUCUUAAAUACUGCUAAAAUCGAGGGUGAGAAUAUAAAAAAA..........................................................................
#=GR JCVI_SCAF_1101668404018/703-1135 CODON    ...............................................................................................................................................................................................................................................................................................................................................................................................................................................................................................................................................................................
#=GR JCVI_SCAF_1101668404018/703-1135 SS_TT    ...............................................................................................................................................................................................................................................................................................................................................................................................................................................................................................................................................................................
JCVI_SCAF_1096627168612/1195-689               AAAAGACUUAAAAAGAUUAAUCAGUCCAUUAAAGAAAUUAUUGACCUUUAGUACGUUCAUUUAAAUAAUACAUUAUUGCCUACAUCAAUUUUUUUGAUAAACUCAACGC.GA.AUUUUU.UUAUAAAGGGU.GAGUCUAU.UCUGCUA..AAGCAA.GCC......................UUAAUAG................GGAUCCUU..GAUC.AGU.UA.GUUAGCUCUAAACU.UGUUAAUACAAGAGUUUAUACAAAACAUUCAUGAUGUAGGCUUUUUUUUUAACCAAAAAAUAAAAAUUAUGGAUUUUUUUACAAUACAAAACUUAGUUCUUUUAAUAUUAGGACUUAUAGCUGGUUUUAUUAUUUCAAAGCUUCUAGAGAAGUCUGCAAUAAAUAAAUCAAUACAAAAUGCUAAAAAUGAAGCGAAUAAUAUUCUUAAAUCUGCUAAAAUCGAGGGUGAGAAUAUAAAAAAAGAUAAAAUAUUUCAAGCUAAAGAAAGGUUUUUGGAACUAAAAUCUGAACAUGAAAAGCACAUAUUAAAUAAAGAA
#=GR JCVI_SCAF_1096627168612/1195-689 CODON    ................................................................................................................................................................................................................................................A.UG...........................................................................................................................................................................................................................................................................................................................
#=GR JCVI_SCAF_1096627168612/1195-689 SS_TT    ...............................................................................................................................................................................................................................................................................................................................................................................................................................................................................................................................................................................
JCVI_SCAF_1101667286162/876-456                ...................................................................................AUCAAUUUUUUUGAUAAACUCAACGC.AA.AUCU.U.UUAUAAAAGGU.GAGUCAAU.AUUGUUA..AAGCGU.GCC......................UUUAC..................GGAUACUU..GAUC.AGU.AU.GUUAGCCUUAAUCU.UGUAUUAAUAGGGGUUUAUACAAAACACAUGUGAUGUAGGCUUUUUUUUAAAAGAAAAAACAUGGGAACAGAAAUUUUUACAAUUACAAAUAUAAUUAUAGCAUUAACCGGAGUUUUAUCUGGCUUUUUCAUUUCUAAAAUUUUAGAAAAGUCAUCUGCUUCAAGUAUAUUAUCUAAUGCUAAAAAUGAAGCAGAGAGAAUAAUUAAAUCUUCAGAAAUUGAAGGAGAAAAUUUAAAAAAAGAUAAAAUUUUUCAAGCGAAAGAAAAGUUUUUAGAAUUAAAAUCUCAACACGAAAAACAUAUAUUAGAUCGCGAAA
#=GR JCVI_SCAF_1101667286162/876-456 CODON     ...............................................................................................................................................................................................................................................................................................................................................................................................................................................................................................................................................................................
#=GR JCVI_SCAF_1101667286162/876-456 SS_TT     ...............................................................................................................................................................................................................................................................................................................................................................................................................................................................................................................................................................................
NZ_AAOG01000003.1/188207-187681                UAAACUAGAAGAGUUAACUAAUUUACUCUCAACGCAUUUAAAAUAAGUUCUUUAAAAUACAUUAACAACACACUGCCUACGUUAGUAAUUUGUUUGAUAAACUCAAC...GA.GUAUCUAUUAUAAAGGAU.AAGUCUCA.GUUGCUA..AAGCAA.GCC.....A....U.AGAAUUCGAAUUUA...UUCUU.UUUCA..GGUGGAUCCUU..GAUC.AGC.UA.GUUAGUCCUAAACC.UG.UAAUAAUGGAGUUUAUAAAAACCACACUUUCGUAGGCUUUUUUUUAUAUAAAAUUUAAAUUAUGGACGGAAUUUUACUUCCCAUUAUUGUGGGAAUUAUAGGGAUUGCAAUUGGUUUUAUUAUUGCAAAAGGAAUUGAGAAAUCUAAAGGGAAAAAAUUAUUAAACACAACCCGGAAAGAAGCUUCUGCGAUUUUGAAAGAGGCAAAGAUUGAUGCAGAUGCAAUUAAAAAGGAUAAGAUUCUACAAGCAAAAGAAAAAUUUAUAGAAUUAAAGUCUGAGCAUGAAAAAGUAAUCUUAAGCAGGGAAAAGAAAA
#=GR NZ_AAOG01000003.1/188207-187681 CODON     ..................................................................................................................................................................................................................................................................................................................AUG..........................................................................................................................................................................................................................................................
#=GR NZ_AAOG01000003.1/188207-187681 SS_TT     ...............................................................................................................................................................................................................................................................................................................................................................................................................................................................................................................................................................................
JCVI_SCAF_1096626676035/250-1                  CGUGGAGGAUAGAUUAUCUAACCUGAUAAAUAUUCUUGAUGAAAAGAGUUAAGUUCUUUAAAUAAUAUCAUAAAACUACCUACAUUAGUUUUUUUUGUAAACUCAACGC.UA.AUUA.A.UUAUAAAGGGU.GAGUUUAG.GUUGCUA..AAUCGU.GCU.....G....AA..........AUUU................UUCAGAUUUUU..GAUC.AGU.CUUGU.AGCCCUAAUCC.UGUU.AAACUGGAGUUUAAAUAAAAAAGCUUUUGUAGGUUUUUUUUUAAAAAUUAAAUU..................................................................................................................................................................................................................................................................
#=GR JCVI_SCAF_1096626676035/250-1 CODON       ...............................................................................................................................................................................................................................................................................................................................................................................................................................................................................................................................................................................
#=GR JCVI_SCAF_1096626676035/250-1 SS_TT       ...............................................................................................................................................................................................................................................................................................................................................................................................................................................................................................................................................................................
JCVI_SCAF_1101668679737/657-1163               AUGUGGAAGUUAAAAUUUCUGAAUUAAUUAAAUCUUUUGAUCAAACUGACUAGUUUUAUAUUGUAGUAUAAUAAACUGCCUACAUUAGUUUUUUUUGUAAACUCAACGC.UA.AUCA.A.UUAAGAAGGGU.GAGUUUAG.AUUGUUA..AAUCGU.GCU.....G....A...........UUUAU................UCAGAUUUUU..GAUC.AGU.CUUGU.AGCCCUAAACC.UGUU.AAAAUGGAGUUUAAAUAAAAUGACUUUUGUGGGUUUUUUAUUUAAUAAAUUUUAAUAUGGAUAUAACAACAAAUGUGAUUAUUUCAUUACUAAUAGGUUUUGUGCUGGGUUUGGUAUUUUUAAAAUUACUUAACAAAAACAAAUCUUUAGGGCUAAUUAACAAAGCAAAAAAAGAUGCUCAAAGAAUCAUUGAUGAUGCUAAUGAAAAAGGAGAGAGUAUCAAAAAGAAUAAGAUUAUACAAGCAAAGGAGAAAUUUUUAGAAUUAAAAUCUGAACAUGAAAAAAUUAUCUUUUCAAGAGAAGAUAAAAUUA
#=GR JCVI_SCAF_1101668679737/657-1163 CODON    .................................................................................................................................................................................................................................................................................AUG...........................................................................................................................................................................................................................................................................................
#=GR JCVI_SCAF_1101668679737/657-1163 SS_TT    ...............................................................................................................................................................................................................................................................................................................................................................................................................................................................................................................................................................................
JCVI_SCAF_1101668337420/57-563                 AUGUAGAAAUUAAAAUUUCUGAAUUAAUUAAAUCUUUUGAUCAAACUGACUAGUUUUAUAUUGUAGUAUAAUAAACUGCCUACAUUAGUUUUUUUUGUAAACUCAACGC.UA.AUCA.A.UUAAGAAGGGU.GAGUUUAG.AUUGUUA..AAUCGU.GCU.....G....A...........UUUAC................UCAGAUUUUU..GAUC.AGU.CUUGU.AGCCCUAAACC.UGUU.AAAAUGGAGUUUAAAUAAAAUGACUUUUGUGGGUUUUUUAUUUAAUAAAUUUUAAUAUGGAUAUAACAACAAAUGUGAUUAUUUCAUUACUUAUAGGUUUUGUGCUGGGUUUGGCAUUUUUAAAAUUACUUAACAAAAACAAAUCUUUAGGGCUAAUUAAUAAAGCAAAAAAAGAUGCUCAACGAAUUAUUGAUGAUGCUAAUGAAAAAGGAGAGAGUGUCAAAAAGAACAAGAUUAUUCAAGCAAAGGAAAAAUUUUUAGAAUUAAAAUCUGAACAUGAAAAAAUUAUCUUUUCAAGAGAAGACAAAAUUA
#=GR JCVI_SCAF_1101668337420/57-563 CODON      .................................................................................................................................................................................................................................................................................AUG...........................................................................................................................................................................................................................................................................................
#=GR JCVI_SCAF_1101668337420/57-563 SS_TT      ...............................................................................................................................................................................................................................................................................................................................................................................................................................................................................................................................................................................
JCVI_SCAF_1096627384620/3435-3941              AUGUGGAAGUUAAAAUUUCUGAAUUAAUUAAAUCUUUUGAUCAAACUGACUAGUUUUAUAUUGUAGUAUAAUAAACUGCCUACAUUAGUUUUUUUUGUAAACUCAACGC.UA.AUCA.A.UUAAGAAGGGU.GAGUUUAG.AUUGUUA..AAUCGU.GCU.....G....A...........UUUAC................UCAGAUUUUU..GAUC.AGU.CUUGU.AGCCCUAAACC.UGUU.AAAAUGGAGUUUAAAUAAAAUGACUUUUGUAGGUUUUUUAUUUAAUAAAUUUUAAUAUGGAUAUAACAACAAAUGUGAUUAUUUCAUUACUUAUAGGUUUUGUGCUGGGUUUGGCAUUUUUAAAAUUAAUUAACAAAAACAAAUCUUUAGGGCUAAUUAACAAAGCAAAAAAAGAUGCUCAACGAAUUAUUGAUGAUGCUAAUGAAAAAGGAGAGAGUGUCAAAAAGAACAAGAUUAUUCAAGCAAAGGAAAAAUUUUUAGAAUUAAAAUCUGAACAUGAAAAAAUUAUCUUUUCAAGAGAAGAUAAAAUUA
#=GR JCVI_SCAF_1096627384620/3435-3941 CODON   ...................................................................................................................................................................................................................................................................................................AUG.........................................................................................................................................................................................................................................................................
#=GR JCVI_SCAF_1096627384620/3435-3941 SS_TT   ...............................................................................................................................................................................................................................................................................................................................................................................................................................................................................................................................................................................
NZ_AANC01000006.1/17505-16997                  AGCAACUGAAAAACUUAGAGUUGCUGGUUAAAAGUCAGUUAUCCUAACGUUCUUUAAAAUAGAAUUACUUACUGCCUACAUUGGUUACAUUUUUUGGUAAACUCAACAC.UAUAUUC.U.UUAAGAGGGAU.GAGUCUGA.GUUG.UAA.AAGCGC.GCC.....G....U...........CUUUGA...............ACGGAUUCUU..GAUC.AGC.UC.GUUAGUCCUAUGAU.UUAU.UUUAAGGAGUUUACUCAAAACACUUCCAAUGUAGGCUUUUUUUAUAUAUACACUAACUCAAUGGGAAAUACUGUACUUAUAAUCGUAGGUGUCAUCUUAAUUGCCGGCACACUAGGAUUUUUACUAGCAAAAUUGCUAGAGAAAAAUAAUGCCUCUCAAAUUGUAAGCAAUGCAAAAAAAGAAGCUGCAAACAUUGUAAAAGAAGCAAAGAGCGAGGGAGAAUCUAUUAAAAAGGAUAAGAUCCUUCAGGCAAAAGAAAAGUUUAUCGAGCUUAAAUCUGAGCACGAAAAAGUGAUUCUUUCACGUGAUAAA
#=GR NZ_AANC01000006.1/17505-16997 CODON       ...................................................................................................................................................................................................................................................................................................................AUG.........................................................................................................................................................................................................................................................
#=GR NZ_AANC01000006.1/17505-16997 SS_TT       ...............................................................................................................................................................................................................................................................................................................................................................................................................................................................................................................................................................................
JCVI_SCAF_1096627496052/500-1008               AUCAAAGAUCUCGUUGAUCUUAUCAACGUUCAUAUGGUGACUUACUAAGUUCUUUAAAAUUAUAUACAACACUGCCUGUAUUAGUUGACAUUUUUGAUAAACUCAAC...GAAGUUUACAUUAAAAGAGGU.GAUUUGCC.GUUG.UAA.GAGCAA.GCU.....G................UUUUGUA...............CAGAUCCUC..GAUC.AGU.GG.GGUAGCCUCAAACCUGUCUAAUUAAG.GGUUUAUACAAAACUUCAUAACUAAUACGGGCUUUUUUAUUUAGUAAGACAUGGAAGCAGACAUCCUAAUCAUUAUUAUCGCGGGCAUCNNNNNNNNNNNNNNNNNNNNNNNNNNNNNNNNNNNNNNNNNNNNNNNNNNNGCUCAACAAAACCAAGUCGUUAGCUAGACAAUUAGAGCAAAAAGAAAACGCACUCACCAAGAAGACCGAAAAAGCCGAUCAAAAGCAAGAAGAGCUCGACGCACUUCACAAGGUACAGGUAGAAAAACUCGAACAACUUGCUCAGUAUUCUGCCGAGGAAGCCAA
#=GR JCVI_SCAF_1096627496052/500-1008 CODON    ...............................................................................................................................................................................................................................................................................................................................................................................................................................................................................................................................................................................
#=GR JCVI_SCAF_1096627496052/500-1008 SS_TT    ...............................................................................................................................................................................................................................................................................................................................................................................................................................................................................................................................................................................
JCVI_SCAF_1101668019466/1216-1664              GUUCAUAAAAAAAUUGUACUUUUAUGCAAGUAUUUAACGGAGCAAUUAGCUUCCUAAAUACCAAAAAUACCUACCCUACACAAGGUACAUUUUUUGAUAAACUCAACGC.UA.AUUUAA.UUCGAAGAGGU.GAGUUUUG.GGUG.CAC.AAGCAA.GCC.....G....U...........UUUAU................ACGGACCCUU..AAAC.ACA.CA.GGUAGCCUCAAACA.UGUU.UAACUCGAGUUUAUGCAAAACUUGCCUUGGGUAGGUUUUUUAAUAAUUGGCAGGUAAUUUAUUUUUCUCGAAUAGUUUGUGAAUCCAUAGGAUAACAACCCCAAAGGCAACUGCUGAAAUAAUAAGCAAUAUAUUUUGAAGCCCUGAAACACUAAAGGAUAACUUGACCAAAAUGGUCGAGAUUACAAAUCCAGAGUUGCGAAUGACCUUAUUGAACUUGUCCGUAUGGGCAAAAGAAAACAACACCAAUAGC...........................................................
#=GR JCVI_SCAF_1101668019466/1216-1664 CODON   ...............................................................................................................................................................................................................................................................................................................................................................................................................................................................................................................................................................................
#=GR JCVI_SCAF_1101668019466/1216-1664 SS_TT   ...............................................................................................................................................................................................................................................................................................................................................................................................................................................................................................................................................................................
JCVI_SCAF_1096627276620/2725-2218              UUCACAAAAAAAUUGUACUUUUAUCCAAGUAUUUAACGGAGCAAUUAGCUUCCUAAAUACCAAAAAAAUCUUACCCUACAUCAGGUAUAUUUUUUGAUAAACUCAACGC.UA.AUUUAA.UUCGAAGAGGU.GAGUUUUG.GGUG.CAC.AAGCAA.GCC.....G................UUCUAAA...............CGGAUCCUU..AAAC.ACG.CA.GGUAGCCUCAAACA.UGUU.UAAUUCGAGUUUAUGCAAAACUUGCCAGGUGUAGGUUUUUUUAAUAAUUGACCGGUAAUUUAUUCUUUUCGAAUAGUUUGUGAAUCCACAGAAUAACAACUCCAAAGCCAACAGCUGAUAUAAUAAGCAAUAUAUUUUGUAGUCCAGUAACACUAAAGGAUAAUUUGACCAAAAUGGUGGAGAUUACAAAACCUGAAUUGCGAAUCACUUUGUUAAACUUAUCGGUAUGUGCAAACGAAAACAACACCAAAAGCACGUCUACCAAGAUGAGCACAGUAAAGAAAUCAUCAAAAAACACAGCAUUCACAUCAA
#=GR JCVI_SCAF_1096627276620/2725-2218 CODON   ...............................................................................................................................................................................................................................................................................................................................................................................................................................................................................................................................................................................
#=GR JCVI_SCAF_1096627276620/2725-2218 SS_TT   ...............................................................................................................................................................................................................................................................................................................................................................................................................................................................................................................................................................................
NZ_AAOC01000004.1/42614-43122                  UGCGAGCAUUGGACGAGUUGGUAAAUUCAAAGCUUGGUAUUAAAUAAGUUCUUUUAAAUAACAAUAAGUUACUGCCCACAUUGGUAUUAUCUUUUGACGAACUCAACAU.UA.AUUUGU.UUAAAAAGGGU.GAGUUUAG.AUUG.UAA.AAGC.AGGCC.....U....U...........CUCGAUA..............AAGGAUCCUU..GAUC.AGU.CU.GGUAACCCUAAACC.UGUU.UUC.UGGAGUUUGUACAAAACUUCUCCAAUGUGGGCUUUUUUUAUACUAAAUUUUGAAAUUAUGGACAGUACCACACUUAUAUUAGUCGGAAUCGCGGGCCUUGUUAUAGGAUUUGUGAUUGCCAAGUUUAUGGAAAAAGGCAAAGCAUCUAAGACCAUUACAAAUGCGAAAAAAGAUGCAAAUUCUAUUUUAAAAGAAGCUAAGACUGAAGGCGAGAAUAUCAAGAAAGAUAAAAUCUUUCAAGCCAAGGAAAAAUUUUUGGAGCUCAAGGCCGAACAUGAGAAAGUAAUAAUAAAUAAGAACAAGAAAAU
#=GR NZ_AAOC01000004.1/42614-43122 CODON       ...................................................................................................................................................................................................................................................................................AUG.........................................................................................................................................................................................................................................................................................
#=GR NZ_AAOC01000004.1/42614-43122 SS_TT       ...............................................................................................................................................................................................................................................................................................................................................................................................................................................................................................................................................................................
NZ_AAOI01000003.1/345642-346149                UCCGGUCGCUGGACAGCCUGAUCGCUUCCACGCUGAGCGCGCAAUAAGUUCUUUUACAUAGCAAUAGAUACUGCCCACAUUGGUAUUAUUUUUUUGACAAACUCAACAU.UA.CUUUAA.UUAGAAAGGGU.GAGUUUAG.GUUG.UAA.AAGCAA.GCC.....U....U...........CUUUGA...............AAGGAUCCUU..GAGC.AAU.CU.GUUAGCCCUAAACC.UGUU.UAUA.GGAGUUUGUACAAAACUUCCAUCAAUGUGGGCUUUUUUUAUGCUUUCGGGGGUUGCCCGGAGGCGUAUUCUGAUUCAGGUGACACUGCCGGAACCGCAAACUAAAUUGACAGAUCAUGGACAUUACAACGAUAGCCAUCGCCCUGGUGGUUGGGUUGGGGAUCGGUUUUGCCAUUGCCAAGCUCCUUGAAAAGGGACAGGCUUCCAAGACCAUUGCCGCGGCCAAAAAGGAAUCCGCGGCCAUCCUGAAGGAUGCCCGGGCCGAAGGGGAGAAUAUCAAAAAAGAAAAGAUUUACCAGGCCAAGGAG
#=GR NZ_AAOI01000003.1/345642-346149 CODON     ...............................................................................................................................................................................................................................................................................................................................................................................AUG.............................................................................................................................................................................................
#=GR NZ_AAOI01000003.1/345642-346149 SS_TT     ...............................................................................................................................................................................................................................................................................................................................................................................................................................................................................................................................................................................
NZ_ABCO01000011.1/67785-68305                  GAACGCCUUAAAGCGUUAAACCAAUUGCUUCACGAGAAAAUAUCGUAACGUUCAUUACAUAACAUUAGGUAACUGCCUAUAUUAAUAUACAUUUUGGUAAACUCAACAC.UA.AUUCUU.UUAAAAAGGGU.GAGUUAAA.GUUG.UAA.AAG.AAUGCC.....G....CUAGA..AC...CUUG......GU.UCUCG..GGCGGACCCUU..GAUC.AGC.UU.GGGAGCCCUAAACU.UUUU.UAAAUGGAGUUUACACAAAUCACAUUAUUAAUAUAGGCUUUUUUAUGUUUUAUAGUGAACACAUUAAUUAAUAUUAAAGUGACAUUAUACCUACUGUUGUAGGUGUUUUAAAUAAAUAAUACCCAUAAAUAAUUAAAUUAUAACCAUCAAAUGAUCGAAUAUAUAAUACCAGUAAUAGUUGCAACUGUUGUAGGUCUUCUUAUAGGCUUUUUUAUAGCAAAACAAAUGGCAAAAAGCAGUGCCUCUAGUACAGUUGUCGCCGCAGAGAAAGAGGCAGAGGCUAUCAAAAAAGAGGCAAAUGCUGUAAAAAAG
#=GR NZ_ABCO01000011.1/67785-68305 CODON       .............................................................................................................................................................................................................................................................................................................................................................................................................AUG...............................................................................................................................................................
#=GR NZ_ABCO01000011.1/67785-68305 SS_TT       ..............................................................................................................................................................................................................................................................................................................................................<<<<<<<....>>>>>>>...............................................................................................................................................................................................................
NZ_AAPR01000008.1/9468-9981                    AACAAAGCUUGUAGAACUGAGUGAGAUGAUAAAAGAGCAGUUAAACUAACGUUCAUUACAUAAAUCGACACUGCCUGUAUUAGUCGUACCUUUUUGAUAAACUCAACAU.UU.ACUA.U.UUAAAAAGGGU.GAGUUUCA.GUUGCUA..AAGCAA.GCC.....G....C..CAC......UUCG..........GUGC..AGCGGAUCCUU..GAUC.AGC.UG.GGUAUCCCUAAACC.UGUU.UACACGGAGUUUUAUACAAAACUAGGCUAGUACAGGCUUUUUUUUAUAUAUAUAAUUAUGGAUAUAACAUUUAUUAUAAUAGCAGCUAUAGCUGGCCUUAUCAUAGGAUUUUUAAUAUCAAAAGCCAUAGAUAGCAAAAGUGCAACAGGGACUGUAAAAACAGCUGAAAAAGAAGCCAAUAAACUCUUAAAAGAAGCUGAGAAAGAAGGGGUGAAUAUCAAAAAAGAUAAAAUCCUUCAGGCUAAAGAAAAAUUUAUAGAGCUUAAAUCUGAACAUGAAAAAGUAAUUCUUUCUAGGGAUAAGAAAAUUAAU
#=GR NZ_AAPR01000008.1/9468-9981 CODON         ................................................................................................................................................................................................................................................................................................................AUG............................................................................................................................................................................................................................................................
#=GR NZ_AAPR01000008.1/9468-9981 SS_TT         ...............................................................................................................................................................................................................................................................................................................................................................................................................................................................................................................................................................................
JCVI_SCAF_1096627866490/299-1                  UCAAGAAUUAAUUGAUCUCAUUGACGUUCAUAUUGCUACUUACUAACGUUCUUUAACAUAACAAUACAAUACUGCCUGUAUUAGUAAUAUUUUUUGAUAAACUCAACGAAGA..UUAAA.UUCAAAGAGGU.GAGUCACU.AUUG.UAA.AAGCAU.GCU.....G....C...........CUAGA................GCAGAUCCUU..GAUC.AAU.GG.GGUAGCCUCAAACC.UGUU.UAUAUGGAGUUUAUACAAAACUCAUCGCUAAUGCAGGCUUUUUAUUUUAAACAAUAUGGAAGCAUACAUCCCUUAUUUACUUGCCCUUUUCGUAGGCAUCGUU.................................................................................................................................................................................................................
#=GR JCVI_SCAF_1096627866490/299-1 CODON       ...............................................................................................................................................................................................................................................................................................................................................................................................................................................................................................................................................................................
#=GR JCVI_SCAF_1096627866490/299-1 SS_TT       ...............................................................................................................................................................................................................................................................................................................................................................................................................................................................................................................................................................................
JCVI_SCAF_1096627081943/815-307                UAAAACCAAUGAAUUGAUUGAAUUAAUUGAUUUACAUCUCUCCAAUUACUAAGUUCUUUAAAUAAAAUACAAUCUGCCUGUAUUGGUGAUUUUUUGAUAAACUCAACGA.GC.UUUAAU.UUAAGAGAGGU.GAGUUAUG.ACUG.UAA.AAGCAU.GCU.....G....C...........CUUGA................GCAGAUCCUU..GAUC.AGU.UGUGU.AGCCUCAUACC.UGUUUAUUUAGGAGUUUAUACGAAAACUCUUUGCUGAUACAGGCUUUUUUAAUGUUAUAAAAAACGAAUUAAAUGGAAGUAAGUACCAAUAUGAUAAUAUUUAUAGCUAUCGCCAUACUGAUCGGAGUGGGCAUGGGAAUCUUUAUCCAGCGCAGAAAAAAUAUCAUACAAUUGGACGAUGCUAAUACAGAGUUCAAGGAAAUAAUCAAUCAAGCUAAAAGACAGGCAGAUCAAAUUAAAAGUGAAAAAAUACUUCAGGCCAAGGAACGCUUUAUCGAGUUGAAGUCCGAGCAUGAGAAGGUUAUCUUUCAAAGAGA
#=GR JCVI_SCAF_1096627081943/815-307 CODON     ..........................................................................................................................................................................................................................................................................................................................AUG..................................................................................................................................................................................................................................................
#=GR JCVI_SCAF_1096627081943/815-307 SS_TT     ...............................................................................................................................................................................................................................................................................................................................................................................................................................................................................................................................................................................
JCVI_SCAF_1101668406192/437-1                  UAAAACCAAUGAAUUGAUCGAAUUGAUUGAUUUACAUCUCUCCAAUUACUAAGUUCUUUAAAUAAAAUACAAUCUGCCUGUAUUGGUGAUUUUUUGAUAAACUCAACGA.GC.UUUAAU.UUAAGAGAGGU.GAGUUAUG.ACUG.UAA.AAGCAU.GCU.....G....C...........CUUGA................GCAGAUCCUU..GAUC.AGU.UGUGU.AGCCUCAUACC.UGUUUAUUUAGGAGUUUAUACGAAAACUCUUUGCUAAUACAGGCUUUUUUAAUGAUAUAAAAAACGAAUUAAAUGGAAGUAAGUACCAAUAUGAUAAUAUUUCUAGCUAUCGCCAUACUGAUUGGAGUGGGCAUGGGAAUCUUUAUCCAGCGCAGAAAAAAUACCAUACAAUUGGACGAUGCUAAUACAGAGUCCAAGGAAAUAAUCGAUCAAGCUAAAAGACAGGCAGAUCAGAUAAAAGGAAA........................................................................
#=GR JCVI_SCAF_1101668406192/437-1 CODON       ...............................................................................................................................................................................................................................................................................................................................................................................................................................................................................................................................................................................
#=GR JCVI_SCAF_1101668406192/437-1 SS_TT       ...............................................................................................................................................................................................................................................................................................................................................................................................................................................................................................................................................................................
JCVI_SCAF_1096627372169/1037-1544              CAAGACCAACGAAUUGAUUGAAUUGAUCGAUUUACAUCUUUCCAAUUACUAAGUUCUUUAAAUAAAAUACAUACUGCCUGUAUUGGUGAUUUUUUGAUAAACUCAAC...GA.GCUUUAAUUAGAAGAGGU.GAGUUAUA.AUUG.UAA.AAGCAA.GCU.....G....C...........CUUGA................GCAGAUCCUU..GAUC.AGU.UAUGU.AGCCUCAAACC.UGUUUAUUUAGGAGUUUAUACAAAAAUUCUUUGCUGAUACAGGCUUUUUAAUGAUUUAAAACCAACCAAAUGGAAGUAAACACAAGCAUAAUAAUACUCACCACCAUCGCUAUUGUGAUCGGAAUAGGCUUGGGGAUUAUUAUACAACGUAGAAAAAACAACAAACUGCUCGUCGAUGCCAAUGCAGAGGCAAAGGAAAUUCUGAAUCAAUCGAGAAGGGAAGCAGAUCGUAUCAAAAGCGAAAAAAUACUUCAGGCCAAAGAGCGCUUUAUCGAAUUAAAAUCUGAACACGAAAACGUAAUUUUUCAGAGGGAAAA
#=GR JCVI_SCAF_1096627372169/1037-1544 CODON   .......................................................................................................................................................................................................................................................................................................................AUG.....................................................................................................................................................................................................................................................
#=GR JCVI_SCAF_1096627372169/1037-1544 SS_TT   ...............................................................................................................................................................................................................................................................................................................................................................................................................................................................................................................................................................................
JCVI_SCAF_1101668084529/693-186                UAAAAUCUUAGAAUUAAUAGAUUUAAUUGAUGUCCACAUGGCUGCAUAUUAAGUUUAAUUGACAGCUAUACAAACUACCUGUAUUAGUAUUUUUUGAUAAACUCAAC...GAGCUUUUAAUUCAGAGAGGU.GAGUUUCU.UUUG.CAA.AAGCAA.GCU.....G....C...........CUUGA................GCAGAUCCUU..GACC.AUA.GGUGU.AGCCUCAAACU.UGAU.UUUUAGGAGUUUAUACAAGAACCCGCUAAUACAGGUUUUUUUAAAAAAGAAAAUAAAGAUGGAAUCAUAUUUAAUAGUUAUAAGUAUUGGAAUAGGAUCACUUUUAAUAGGAUUUAUUAUUGGUGUAAAUUCUAGAAAAGGAAAAAAUAAAUCUCUUUUAGAGGAUUUGAAACGCGAAGGGCAGGAGUUGUUGCAAAAAGCAAGAAUUGAAGCUGAAGCAAUUAAAAAGGACAAAGUCCUUGAAGCAAAAGAACAUUUUAUUGAACUCAAAUCAAAAUACGAUAUUGAGAUUAAUCAUAGAGAAAAAAAAAU
#=GR JCVI_SCAF_1101668084529/693-186 CODON     .......................................................................................................................AUG.....................................................................................................................................................................................................................................................................................................................................................................................................................................................
#=GR JCVI_SCAF_1101668084529/693-186 SS_TT     ...............................................................................................................................................................................................................................................................................................................................................................................................................................................................................................................................................................................
JCVI_SCAF_1101668684262/808-300                UCUGAGGACAAAAUAGAGGAGUUGAUUGAUAUGAUAAAUAUUCACAUGUCAACAUAUUAAAUUUUUUAAAUUAAUGCCUGUAUUAGUAUUUUUUUGAUAAACUCAAC...GAGCUUUUAAUUAUGAGAGGU.GAGUUUCA.UUUG.UAA.AAGCAA.GCU.....G....U...........CUUAGA...............ACAGAUCCUU..GAUC.AAU.UGUGU.AGCCUCAAACU.UGAU.UUUUAGGAGUUUAUACAAAAGGCACGCUAAUACAGGUUUUUUAUGUCAAAAUAAAUUUUUAAAAACUAAUUAGUAUUAUAUGUAAUAUUCCUGCAGUAGCUCCUCCAAACAUUGGGCCUAUUAUUGGAAUCCAGCUAUAACUCCAAUCAGCAUUUUUAUUUUUCCUAGGUAAAAAAGAAUAAACCAAACGAGGGCCAAAGUCUCUAGCAGGGUUUAUAGCAUAUCCAGUAGUACCUCCAAGAGCAAUUCCAAUAAGCCAAACUAAAAUUCCAACCGGUAAAGCAUCUAAGGAACCUAAGCCAAAGUUUAGUA
#=GR JCVI_SCAF_1101668684262/808-300 CODON     ...............................................................................................................................................................................................................................................................................................................................................................................................................................................................................................................................................................................
#=GR JCVI_SCAF_1101668684262/808-300 SS_TT     ...............................................................................................................................................................................................................................................................................................................................................................................................................................................................................................................................................................................
JCVI_SCAF_1096627447502/1490-981               AAAUUCAAGAACUUAUAGGCUUGAUAGAUCUCCAUUUAGCUGCUUACUAAGUUCUGUAAACAGCAAUACAACACUGCCUGUAUUAGUAUUUUUUUGAUAAACUCAAC...GAGCUUUUAAUUCAGAGAGGU.GAGUUUCA.GUUG.UAA.AAGCAA.GCU.....G....U...........CUUUUGA..............ACAGAUCCUU..GAUC.AAU.UGUGU.AGCCUCAAACU.UGAU.UUUUAGGAGUUUAUACAAAAAGCACGCUAAUACAGGUUUUUUAAACGGAAAAAAAUGGAAACUGAUUUCAAUUUUAUACUUGUACUAAUACCCUUAGCCAUAGGGGUUUUACUUGGUACAAUAUUAAAAAAAGGGAAGCAUAAACGCUUGUUGGAGUCUGCAAAAAAAGAAGUAGACGAAAUGAAGCACAAAGCACAACUCGAUGCUGAAGCGAUUAAAAAAGAAAAAAUACUUCAAGCCAAAGAGCAUUUUAUUGAACUCAAAUCAAAACACGAUAGCGAAAUACACCAAAGAGAAAAAAGAAUUACAGAA
#=GR JCVI_SCAF_1096627447502/1490-981 CODON    .............................................................................................................................................................................................................................................................................................................AUG...............................................................................................................................................................................................................................................................
#=GR JCVI_SCAF_1096627447502/1490-981 SS_TT    ...............................................................................................................................................................................................................................................................................................................................................................................................................................................................................................................................................................................
JCVI_SCAF_1096626860696/694-1202               AAAUAGAAGAGUUAAUUGAUAUGAUUGAUAUUCAUUUGACUUCAUAUUAAGGUUUAAAGUAAUUAAUACAGUAAUGCCUGUAUUAGUAUUUUUUUGAUAAACUCAAC...GAGCUUUUAAUUCAGAGAGGU.GAGUUUCA.UUUG.UAA.AAGCAA.GCU.....G....U...........CAUUGA...............ACAGAUCCUU..GAUC.AAU.UGUGU.AGCCUCAAACU.UGAU.UUUUAGGAGUUUAUACGAAAGGCACGCUAAUACAGGUUUUUUUAAAAAUCAAAUUUCACAUCUAGCAUAUCUAAAUAUUUACUAGUAUCCCAUAUAUUAAUCCUGCAGUAGCUCCCCCAACCAAUGGACCUAUAACUGGAAUCCAACUAUAUUUCCAAUCAGCAUCUUUAUUUUUUCGAGGUAAAAAAGAAUAGACUAAACGUGGACCAAAAUCACGAGCUGGAUUAAUGGCGUAUCCUGUAGUACCACCAAGUGCAAUUCCAAUAAGCCAAACCAAAAUUCCAACAGGUAGUGCAUCUAGGGAACCUAAAC
#=GR JCVI_SCAF_1096626860696/694-1202 CODON    ...............................................................................................................................................................................................................................................................................................................................................................................................................................................................................................................................................................................
#=GR JCVI_SCAF_1096626860696/694-1202 SS_TT    ...............................................................................................................................................................................................................................................................................................................................................................................................................................................................................................................................................................................
JCVI_SCAF_1096627318269/2767-2258              AUGAUAAAGUCCAGGAGCUAAUUGAUAUUAUAGAUGUUCAUUUAUCUGCAUAUUGAAUCAAAAUCUAAUUAUUUAUGCCUGUAUUAGUAUUUUUUGAUAAACUCAAC...GAGCUUUUAAUUCGGAGAGGU.GAGUUUCA.UUUG.UAA.AAGCAA.GCU.....G....U...........CUUGUA...............ACAGAUCCUU..GAUC.AAU.UGUGU.AGCCUCAAACU.UGAUUUUUUAGGAGUUUAUACAAAGAUACGCUAAUACAGGUUUUUUUUAAAUCUUAGAUAAAAUAGAAAAUAUUAAACCAGCUGUUGCGCCUCCAAAAAAGGGACCUAAAAUAGGAACCAAACUGUAACUCCAGUCUGCAUUUUUGUUUUUUCUUGGUAAUAGUUGAUAAACUAAACGCGGGCCAAAAUCUCUUGCUGGAUUAAUUGCAUAACCUGUUGUACCUCCAAGUGAGAUUCCAAUAAGCCAAACUAAUAUUCCUAUAGGUAAUGCAUCAAUUGAACCCAGACCAAAAUUCUGAAUUUCACUACCACUUAUU
#=GR JCVI_SCAF_1096627318269/2767-2258 CODON   ...............................................................................................................................................................................................................................................................................................................................................................................................................................................................................................................................................................................
#=GR JCVI_SCAF_1096627318269/2767-2258 SS_TT   ...............................................................................................................................................................................................................................................................................................................................................................................................................................................................................................................................................................................
JCVI_SCAF_1101668259956/1126-618               AUGAUAAAGUCCAGGAGCUAAUUGAUAUUAUAGAUGUUCAUUUAUCUGCAUAUUGAAUCAAAAUCUAAUUAUUUAUGCCUGUAUUAGUAUUUUUUGAUAAACUCAAC...GAGCUUUUAAUUCAGAGAGGU.GAGUUUCA.UUUG.UAA.AAGCAA.GCU.....G....U...........CUUGUA...............ACAGAUCCUU..GAUC.AAU.UGUGU.AGCCUCAAACU.UGAU.UUUUAGGAGUUUAUACAAAGAUACGCUAAUACAGGUUUUUUUUAAAUCUUAGAUAAAAUAGAAAAUAUUAAACCAGCUGUUGCGCCUCCAAAGAAGGGACCUAAAAUAGGUACCAAACUGUAACUCCAGUCUGCAUUUUUGUUUUUUCUUGGUAAUAGUUGAUAAACUAAACGCGGGCCAAAAUCUCUUGCUGGAUUAAUUGCAUAACCUGUUGUACCUCCAAGUGAGAUUCCAAUAAGCCAAACUAAUAUUCCUAUAGGUAAUGCAUCAAUUGAGCCCAAGCCAAAAUUCUGAAUUUCACUACCACUUAUU
#=GR JCVI_SCAF_1101668259956/1126-618 CODON    ...............................................................................................................................................................................................................................................................................................................................................................................................................................................................................................................................................................................
#=GR JCVI_SCAF_1101668259956/1126-618 SS_TT    ...............................................................................................................................................................................................................................................................................................................................................................................................................................................................................................................................................................................
JCVI_SCAF_1101668072492/1-423                  ......................................................................................UAUUUUUUUGAUAAACUCAAC...GAGCUUUUAAUUCAGAGAGGU.GAGUUUCA.GUUG.UAA.AAGCAA.GCU.....G....C...........CUUGUA...............GCAGAUCCUU..GACC.AAU.UGUGU.AGCUUCAAACU.UGAU.UUUUAGGAGUUUAUUCAAGAAGCACGCUAAUACAGGUUUUUUUUAACAAAUGAUGAGAAGAUGGAAUCCUAUAUAUACUUUAUACCGGCACUGAUCACACUUCUAGUAGGAUUAUUACUAGGAGGACUUUUUAAAAAAGGAACUCAAAAAAAAAUAGUAGAACAGGCUAAGAGUCAGGCCGAUGAACUUCUGAGAAAAGCCCAGCUAGAAGCGGAAGCCACAAAAAAAGAAAAAAUGCUUCAAGCCAAGGAACACUUUAUUGAAUUGAAGUCCAAACACGAUAGUGCGAUCCAUCAACGUGAAAAGAGAAUA
#=GR JCVI_SCAF_1101668072492/1-423 CODON       ...............................................................................................................................................................................................................................................................................................................................................................................................................................................................................................................................................................................
#=GR JCVI_SCAF_1101668072492/1-423 SS_TT       ...............................................................................................................................................................................................................................................................................................................................................................................................................................................................................................................................................................................
JCVI_SCAF_1096626909345/72-580                 AAAUCAAAGAACUGAUAGAUAUGAUUGAUGUUCAUUUGGACGCUUAUUAAGUUCUGAAGACAAUAGUACAACACUGCCUGUAUUAGUAUUUUUUUGAUAAACUCAAC...GAGCUUUUAAUUCAGAGAGGU.GAGUUUCA.GUUG.UAA.AAGCAA.GCU.....G....C...........CUUGUA...............GCAGAUCCUU..GACC.AAU.UGUGU.AGCCUCAAACU.UGAU.UUUUAGGAGUUUAUACAAAAAGCCCGCUAAUACAGGUUUUUUUAACAAAUGAUUAGAAAAAAUGGAAUCCUACAUAUCUUAUAUACCCACGGUUAUCGCACUCUUUGUGGGCUUGUUUUUGGGGGUGCUCUUAAAAAAGGGAAAACAUAAAAAUUUACUAGAAGCUGCAACCAAAGAAGCUGAUGAACUCCUGAGAAAUGCAAAGUUAGAAGCAGAAUCCACCAAAAAAGACAAAAUGCUUCAAGCUAAGGAACACUUUAUUGAAUUGAAGUCUAAACACGAUAGUGAGAUCCACCAGCGUGAAAAAAGAAU
#=GR JCVI_SCAF_1096626909345/72-580 CODON      ....................................................................................................................................................................................................................................................................................................................AUG........................................................................................................................................................................................................................................................
#=GR JCVI_SCAF_1096626909345/72-580 SS_TT      ........................................................................................................................................................................................................................................................................................................................................................<<<<<<<<<<<<<<....>>>>>>>>>>>>>........................................................................................................................................................................................
JCVI_SCAF_1101667353886/1-441                  ....................................................................UUAUUUAUGCCUGUAUUAGUAUUUUUUGAUAAACUCAAC...GAGCUUUUAAUUCAGAGAGGU.GAGUUUCA.GUUG.UAA.AAGCAA.GCU.....G....U...........CUUGUA...............ACAGAUCCUU..GACC.AAU.UGUGU.AGCCUCAAACU.UGAU.UUUUAGGAGUUUAUACAAAAAUACGCUAGUACAGGUUUUUUUAAAAAUUAGAUAAAAGAGAAUAUAUUAAACCCGCUGCUGCACCCCCAAAAAAGGGACCAAAAAUUGGUACCCAACUGUAAUCCCAAUCCGCAUUUUUAUUUUUUCUUGGUAAUAAUUGAUAAACUAAACGUGGGCCAAAGUCUCUUGCUGGAUUAAUUGCAUAACCUGUUGUACCUCCAAGAGAUAUUCCAAUGAGCCAUACUAAUAUGCCUAUAGGAAGGGCAUCAAGCGAGCCCAAACCAAAAUUCUGAAUUUCACUGCCACUAAUUU
#=GR JCVI_SCAF_1101667353886/1-441 CODON       ...............................................................................................................................................................................................................................................................................................................................................................................................................................................................................................................................................................................
#=GR JCVI_SCAF_1101667353886/1-441 SS_TT       ...............................................................................................................................................................................................................................................................................................................................................................................................................................................................................................................................................................................
JCVI_SCAF_1096627999061/1037-1545              CGAUGAAGAAAAAAUUAAGAAUUUAAUAGAAAUGAUUGAUAUACACUUAGGCACUUAUAAAUAAAAUUAAAGUUAAGCCUGUGCUAGUUUUUUUUGAUAAACUCAAC...GAGCUUUUAAUUAGAAGAGGU.GAGUUUCA.UUUG.UAA.AAGCAA.GCU.....G....U...........CUUUGA...............GCAGAUCCUU..GAUC.AAU.UGUGU.AGCCUCAAACU.UGAU.UUUUUGGAGUUUAUACAAAAAAUCUUUCUGGCGCAGGUUUUUUCAUUUGACUAUUUCCAUAGACUUAUUUUCAGAAUAAAACAAAAAGAAAGGACUACAUUAAAAAAUUAUAAAUUAUCCCUGCUAUUGCUCCUCCUAAAAAAGGUCCUAGAAUUGGAACCCAGCUAUAAUUCCAUUCAGCAUUUUUGUUUUUUCGGGGAAGCAACUGGUAGAUCACUCUUGGCCCAAAGUCCCUAGCCGGAUUAAUUGCAUAACCUGUAGUCCCACCAAGGGCCAUUCCAAUGAGCCAAACCAAAAUCCCAAUUGGUAAUG
#=GR JCVI_SCAF_1096627999061/1037-1545 CODON   ...............................................................................................................................................................................................................................................................................................................................................................................................................................................................................................................................................................................
#=GR JCVI_SCAF_1096627999061/1037-1545 SS_TT   ...............................................................................................................................................................................................................................................................................................................................................................................................................................................................................................................................................................................
JCVI_SCAF_1096626292370/617-109                AAGUUCAAGAGCUAAUUGAUUUAAUUGAUAUUCAUAUGACAACAUAUUAACUUAUUUUUGAAACUAAAUAGAAACUACCUGUAUUAGUAUUUUUUGAUAAACUCAAC...GAGCUUUUAAUUCAGAGAGGU.GAGUUUCC.UUUG.UAA.AAGCAU.GCU.....A....C...........CCUUGA...............GUAGACCCUU..GAGC.AUU.GGUGU.AGCCUCAAACU.UGAU.UUUUAGGAGUUUAUACAAAAAACGCGCUAAUGCAGGUUUUUUAAAAAAAUAGUAAAUAGAAAUUUAUUUAAAGGAUAGUGUAAAUCAAACCAGCUAUAGCUCCUCCUGUAAAUGGUCCUAAAAUUGGAACCCAACUAUAAGCCCAGUCUGCGUCUUUGUUUUUUCUCGGAAGUAAUUGAUAUACUAAACGAGGUCCAAAAUCACGUGCAGGAUUUAUUGCAUAACCAGUAGUCCCCCCUAAAGCAAUACCAAUUACCCAGACUAAUAUUCCUACAGGAAGUGCAUCCAAGGCACCUAGGCCGAAGUUUUCAA
#=GR JCVI_SCAF_1096626292370/617-109 CODON     ...............................................................................................................................................................................................................................................................................................................................................................................................................................................................................................................................................................................
#=GR JCVI_SCAF_1096626292370/617-109 SS_TT     ...............................................................................................................................................................................................................................................................................................................................................................................................................................................................................................................................................................................
JCVI_SCAF_1096628393098/569-1076               AAGAUAGCCUCAAUGAUAGCAUUGAUAGACGUUCAUAUGGCUGCCUAUUAAAGUUCUUUUUUAUAAUAAUACAUACUGCCUGUAUUAGUUUUUUUGAUAAACUCAACGAGUU.AUUA.A.UUAAGAGUGGU.GAGUUUCA.AUUG.UAA.AAGCAA.GCU.....G....U...........CUUGA................ACAGAUCCUU..GAUC.AGU.UGUGA.AGCCACAAACC.UGAU.UUUUAGGAGUUUAUACAAAAACGUGCUAGUACAGGCAUUUUUAAAUUAAAAAAAUGGUAAAUACACUAUCAAUAAUAUUUACACUUAUAGGACUGGUUCUUGGAGUUGGUCUUGGCUUUAUCUUAAGAAAGAAAAAANNNNNNNNNNNNNNNNNNNNNNNNNNNNNNNNNNNNNNNNNNNNNNNNNNNAGAAACACCUCAUGCUCUUUUAGGUAUGGAAUGGGCUGAAAAAUAUGGAGAAAAAGCUGAGGUAUGUAAUGCCAUUGGAGCCCAUCAUGAUGAAAUUGAAAUGACCUCUUUGUUGUCACCUAUU
#=GR JCVI_SCAF_1096628393098/569-1076 CODON    ............................................................................................................................................................................................................................................................................................................................................................................................................................................................................AUG................................................................................................
#=GR JCVI_SCAF_1096628393098/569-1076 SS_TT    ...............................................................................................................................................................................................................................................................................................................................................................................................................................................................................................................................................................................
JCVI_SCAF_1096628290523/603-96                 AAGAUAUCAUCAAUGAUAGCGUUGAUAAACGUUCAUAUGGCUGCCUAUUAAAGUUCUUUCUUAUAAUAAUACAUACUGCCUGUAUUAGUUUUUUUGAUAAACUCAAC...GAGUUAUUAAUUAAGAGUGGU.GAGUUUCA.AUUG.UAA.AAGCAA.GCU.....G....U...........CUUGA................ACAGAUCCUU..GAUC.AGU.UGUGU.AGCUACAAACC.UGGU.UUUAUGGAGUUUAUACAAAAGCGCGCUAAUACAGGCAUUUUUAAAUAAAAAAAAUGGUAAAUCCACUAUCAAUAAUAUUUACACUUAUAGGAUUGGUUCUUGGAGUUAGUCUUGACUUUAUCUUAAGAAAAAAAAAAUUAAAAGUAUUGAUUGAAAAAGCAAUGCAAGAGGCAAAUCAAAUUAAGAAUAAAGCCAAAUCUGAAGCUGAAAGCAUGAAAAAAGAAAAGAUCCUUCAAGCUAAAGAACGUUUUAUUGAAUUAAAAUCUGAAUACGAAAAGGUGAUUUUAGAUAGAGAAAAGAAAAUUAUUUCUA
#=GR JCVI_SCAF_1096628290523/603-96 CODON      ...................................................................................................................................................................................................................................................................................................AUG.........................................................................................................................................................................................................................................................................
#=GR JCVI_SCAF_1096628290523/603-96 SS_TT      ...............................................................................................................................................................................................................................................................................................................................................................................................................................................................................................................................................................................
JCVI_SCAF_1101668445732/730-224                AUUGAAUUAGAAAAAAUGGUAUUAAAAAUGAUAAAUAAUAUUGAUAAUUCAAUUUAAACUUCAUACAUUUAACUUAACCUGUAUGAGUGAUUUUUGGUAAACUCAACGAGUA..UUAAA.UUAAGAAAGGU.GAGUU.UA.AAUGCUA..AAGCAA.GCU.....A....U...........CUUGA................AUAGAUCCUU..GAAU.AUU.UA.AUUAGCCUUAAUCC.UGUU.UUUUAGAAGUUUACGCAAUCGCACUCUCAUACAGGUUUAUUUAUGUUAAGAGGUUUCCUUCCUCAUCCCAUUUUGCAGUUUCAUUUCUUUUUGAUUGAUCAACACACUUGGAUAUCCAUUCUUCAUCAUAUGAUACAGAAUGUUUUUUUAAUACUUCAUCGGGUACUCCAUCCCAAACAUUAGGAAUGUUUCCUUUAUAACCUAGGUCUUUCAUUCCUACCUCUGAUGUAAACCAACCUGUCACAACAAAGUAUCUAUAUGUCGCAAAAAAGCUAGCAGCCUCUGAAAGUUCAUCGCUAAUAUUAUCUUGAU
#=GR JCVI_SCAF_1101668445732/730-224 CODON     ...............................................................................................................................................................................................................................................................................................................................................................................................................................................................................................................................................................................
#=GR JCVI_SCAF_1101668445732/730-224 SS_TT     ...............................................................................................................................................................................................................................................................................................................................................................................................................................................................................................................................................................................
JCVI_SCAF_1096626973177/2337-1831              AUUGAAUUAGAAAAAAUGAUAUUAAAAAUGAUAAAUAAUAUUGAUAAUUCAAUUUAAACUUCAUACAUUUAACUUAACCUGUAUGAGUGAUUUUUGGUAAACUCAACGAGUA..UUAAA.UUAAGAAAGGU.GAGUU.UA.AAUGCUA..AAGCAA.GCU.....A....U...........CUUGA................AUAGAUCCUU..GAAU.AUU.UA.AUUAGCCUUAAUCC.UGUU.UUUUAGGAGUUUACGCAAUCGCACUCUCAUACAGGUUUAUUUAUGUUAAGAGGUUUCCUUCCUCAUCCCAUUUUGCAGUUUCAUUUCUUUUUGAUUGAUCAACACACUUGGAUAUCCAUUCUUCAUCAUAUGAUACUGAAUGUUUUUUUAAUACUUCAUCAGGUACUCCAUCCCAAACAUUAGGAAUGUUUCCUUUAUAACCAAGGUCUUUCAUUCCAACCUCUGAUGUAAACCACCCUGUCACAACAAAGUGUCUGUAUGUUGCAAAAAAGCUAGCAGCUUCUGAAAGUUCAUCGCUAAUAUUAUCUUGAU
#=GR JCVI_SCAF_1096626973177/2337-1831 CODON   ...............................................................................................................................................................................................................................................................................................................................................................................................................................................................................................................................................................................
#=GR JCVI_SCAF_1096626973177/2337-1831 SS_TT   ...............................................................................................................................................................................................................................................................................................................................................................................................................................................................................................................................................................................
JCVI_SCAF_1096627033120/301-1                  AUUGAAUUAGAAAAAAUGGUAUUAAAAAUGAUAAAUAAUAUUGAUAAUUCAAUUUAAACUUCAUACAUUUAACUUAACCUGUAUGAGUGAUUUUUGGUAAACUCAACGAGUA..UUAAA.UUAAGAAAGGU.GAGUU.UA.AAUGCUA..AAGCAA.GCU.....A....U...........CUUGA................AUAGAUCCUU..GAAU.AUU.UA.AUUAGCCUUAAUCC.UGUU.UUUUAGGAGUUUACACAAUCGCACUCUCAUACAGGUUUAUUUAUGUUAAGAGGUUUCCUUCCUCAUCCCAUUUUGCAGUUUCAUUUCUUUUUGAUUGAUCAACACA..............................................................................................................................................................................................................
#=GR JCVI_SCAF_1096627033120/301-1 CODON       ...............................................................................................................................................................................................................................................................................................................................................................................................................................................................................................................................................................................
#=GR JCVI_SCAF_1096627033120/301-1 SS_TT       ...............................................................................................................................................................................................................................................................................................................................................................................................................................................................................................................................................................................
JCVI_SCAF_1096627273815/881-1387               AUUGAAUUAGAAAAAAUGGUAUUAAAAAUGAUAAAUAAUAUUGAUAAUUCAAUUUAAACUUCAUACAUUUAACUUAACCUGUAUGAGUGAUUUUUGGUAAACUCAACGAGUA..UUAAA.UUAAGAAAGGU.GAGUU.UA.AAUGCUA..AAGCAA.GCU.....A....U...........CUUGA................AUAGAUCCUU..GAAU.AUU.UG.AUUAGCCUUAAUCC.UGUU.UUUUAGGAGUUUACACAAUCGCACUCUCAUACAGGUUUAUUUAUGUUAGGAGGUUUCCUUCCUCAUCCCAUUUUGCAGUUUCGUUUCUUUUUGAUUGGUCAACACACUUCGAUAUCCAUUCAUCAUCAUAUGAUACAGAAUGUUUUUUUAAUACUUCAUCUGGUACUCCAUCCCAAACAUUUGGAAUGUUUCCUUUAUAACCUAGGUCUUUCAUUCCUACCUCUGAUGUAAACCACCCAGUAACAACAAAGUAUCUGUAUGUUGCAAAAAAGCUAGCAGCCUCUGAAAGUUCAUCGCUAAUAUUAUCUUGAA
#=GR JCVI_SCAF_1096627273815/881-1387 CODON    ...............................................................................................................................................................................................................................................................................................................................................................................................................................................................................................................................................................................
#=GR JCVI_SCAF_1096627273815/881-1387 SS_TT    ...............................................................................................................................................................................................................................................................................................................................................................................................................................................................................................................................................................................
JCVI_SCAF_1101668174794/877-1383               AUUAAAUUGGAAGAAAUGGUAUUAAAAAUGAUAAAUAAUAUUGAUAAUUCAAUUUAAACUUCAUACAUUUAACUUAACCUGUAUGAGUGAUUUUUGGUAAACUCAACGAGUA..UUAAA.UUAAGAAAGGU.GAGUU.UA.AAUGCUA..AAGCAA.GCU.....A....U...........CUAGA................AUAGAUCCUU..GAAU.AUU.UG.AUUAGCCUUAAUCC.UGUU.UUUUAGGAGUUUACGCAAUCGCACUCUCAUACAGGUUUAUUUAUGUUAAGAGGUUUCCAUCCUCAUCCCAUUUUGCAGUUUCGUUUCUUUUUGAUUGAUCAACACACUUGGAUAUCCAUUCUUCAUCAUAUGAUACUGAAUGUUUUUUUAAUACUUCAUCAGGUACUCCGUCCCAAACAUUAGGAAUGUUUCCUUUAUAACCUAGGUCUUUCAUUCCCACUUCUGAUGUAAACCACCCUGUCACAAUAAAGUGUCUGUAUGUUGCAAAAAAGCUAGCAGCCUCUGAUAGUUCAUCGCUAAUAUUAUCUUGAU
#=GR JCVI_SCAF_1101668174794/877-1383 CODON    ...............................................................................................................................................................................................................................................................................................................................................................................................................................................................................................................................................................................
#=GR JCVI_SCAF_1101668174794/877-1383 SS_TT    ...............................................................................................................................................................................................................................................................................................................................................................................................................................................................................................................................................................................
JCVI_SCAF_1096627172476/856-350                AUUAAAUUAGAAGAAGUGGUAUUAAAAAUGAUAAAUAAUAUUGAUAAUUCAAUUUAAACUUCAUACAUUUAACUUAACCUGUAUGAGUGAUUUUUGGUAAACUCAACGAGUA..UUAAA.UUAAGAAAGGU.GAGUU.UA.AAUGCUA..AAGCAA.GCU.....A....U...........CUAGA................AUAGAUCCUU..GAAU.AUU.UG.AUUAGCCUUAAUCC.UGUU.UUUUAGGAGUUUACGCAAUCGCACUCUCAUACAGGUUUAUUUAUGUUAAGAGGUUUCCAUCCUCAUCCCAUUUUGCAGUUUCAUUUCUCUUUGAUUGAUCAACACACUUGGAUAUCCAUUCUUCAUCAUAUGAUACUGAAUGUUUUUUUAAUACUUCAUCAGGUACUCCAUCCCAAACAUUAGGAAUGUUUCCUUUAUAACCAAGGUCUUUCAUUCCCACCUCUGAUGUAAACCACCCUGUCACAACAAAGUGUCUGUAUGUUGCAAAAAAGCUAGCAGCUUCUGAAAGUUCAUCGCUAAUAUUAUCUUGAU
#=GR JCVI_SCAF_1096627172476/856-350 CODON     ...............................................................................................................................................................................................................................................................................................................................................................................................................................................................................................................................................................................
#=GR JCVI_SCAF_1096627172476/856-350 SS_TT     ...............................................................................................................................................................................................................................................................................................................................................................................................................................................................................................................................................................................
JCVI_SCAF_1101668074176/472-1                  UAGAAGUUGAGAAAGUUAUUUUAAAAAUGAUAGAUGAUAUUGACAAAUCCAUUUUAACUUCUUAAAUUUACUUAGACCUGUAUUAGUGAUUUUUUGGUAAACUCAAC...GA.GUAUUAAUUAAGAAAGGU.GAGUU.UA.AAUGCUA..AAGCAA.GCU.....A....U...........CUUCGA...............AUAGAUCCUU..GAAU.GUU.UA.AUUAGCCUUAAUCC.UGUU.UAUUAGGAGUUUACGCAAUACUCACUUUAAUACAGGUUUUUUUUAAACCUUAAGUUAAUAGAUUCCCUUCUUCAUCCCAUUCUGCAAGAUCAUUUCUUUUACUUUGAUCUACACAUCUGGAAAUCCAGUCUUCAUCAUAGGAUACUGAAUAUUCUUUAAGGACAUCUUCUGGGACACCGUCCCAAACAUUUGGAGUAUUACCUUUAUAACCUAAAUCAUUAAUUCCUAUCUCUGAGGUAAAAUAUCCAGUAAGAACCAUACCUCUGUAAACUGCAAA...................................
#=GR JCVI_SCAF_1101668074176/472-1 CODON       ...............................................................................................................................................................................................................................................................................................................................................................................................................................................................................................................................................................................
#=GR JCVI_SCAF_1101668074176/472-1 SS_TT       ...............................................................................................................................................................................................................................................................................................................................................................................................................................................................................................................................................................................
JCVI_SCAF_1096626853002/1370-1876              UAGAAGUUGAGAAAGUUAUUUUAAAAAUGAUAGAUGAUAUUGACAAAUCCAUUUUAACUUCUUAAAUUUACUUGAACCUGUAUUAGUGAUUUUUUGGUAAACUCAAC...GA.GUAUUAAUUAAGAAAGGU.GAGUU.UA.AAUGCUA..AAGCAA.GCU.....A....U...........CUUCGA...............AUAGAUCCUU..GAAU.GUU.UA.AUUAGCCUUAAUCC.UGUU.UAUUAGGAGUUUACACAAUACUUAUUUAAUACAGGUUUUUUUUAAUUCCUACGUUAGUAGAUUCCCAUCUUCAUCCCAUUCUGCAACAUCAUUUCUUUUACUUUGAUCUACACAUCUGGAAAUCCAGUCUUCAUCAUAGGAUACUGAAUAUUCUUUAAGGACAUCUUCUGGAACACCGUCCCAAACAUUUGGAGUAUUACCUUUGUAACCUAAAUCAUUAAUUCCUAUCUCUGAGGUAAAAUAUCCAGUAAGAACCAUACCUCUGUAAACUGCAAAUAAUCUAAUAGCUUCUUGUAAGUCUUCAUUUUUAUU
#=GR JCVI_SCAF_1096626853002/1370-1876 CODON   ...............................................................................................................................................................................................................................................................................................................................................................................................................................................................................................................................................................................
#=GR JCVI_SCAF_1096626853002/1370-1876 SS_TT   ...............................................................................................................................................................................................................................................................................................................................................................................................................................................................................................................................................................................
JCVI_SCAF_1096627219240/1547-2051              GAGUGAAGUUGAAAAAAUGAUCUUAAAAAUCAUUGAUGAUAUUGAUAAAUCCAUUUAAAUUCUUAAAUUUAUGAUAACCUGUAUUAGUGAUUCUUGGUAAACUCAAC...GA.GUAUUAAUUAAGAAAGGU.GAGUU.UA.AAUGCUA..AAGCAA.GCU.....A....U...........CUAGA................AUAGAUCCUU..GAAU.AUU.UA.AUUAGCCUUAAUCC.UGUU.UUU.UGGAGUUUACGCAAUACUCACUCUAAUACAGGUUUGUUAUUUUAUCAGGUAAGAAGAUUGCCGUCUUCAUCCCAAACAGCAGUUUCAUUUCUUUUAGAUUGAUCAACACACUUUGCGAUCCACUCUUCAUCAUAUGAUACAUCAUGAUCUUUUAGGACAUCUUCAGGAACUCCGUCCCAUACAUUAGGUAUGUUUCCCUUAUAUCCAAGAUCUCGCAUUCCAACCUCUGAUGUAAACCAUCCAGUUACAACCAUAUAUCUGUAGGUAGCAAAGAAACUUGCAGCUUCCUUAAAGUCUUCCUCAAUGCC
#=GR JCVI_SCAF_1096627219240/1547-2051 CODON   ...............................................................................................................................................................................................................................................................................................................................................................................................................................................................................................................................................................................
#=GR JCVI_SCAF_1096627219240/1547-2051 SS_TT   ...............................................................................................................................................................................................................................................................................................................................................................................................................................................................................................................................................................................
JCVI_SCAF_1096628003170/83-587                 AGUGAAGUUGAAAAAAUUAUCUUAAAAAUUAUUGAUGAUAUUGAUAAAUCCAUUUUAACUUCUUAAAUUUACUUCAACCUGUAUUAGUGAUUCUUGGUAAACUCAAC...GA.GUAUUAAUUAAGAAAGGU.GAGUU.UA.AAUGCUA..AAGCAA.GCU.....A....U...........CUUGA................AUAGAUCCUU..GAAU.AUU.UA.AUUAGCCUUAAUCC.UGUU.UUU.AGGAGUUUACGCAAUACUCACUCUAAUACAGGUUUGUUAUUUAAUCAAGUUAGAAGAUUGCCAUCUUCAUCCCAAACAGCAGUUUCAUUUCUUUUAGAUUGGUCAACACACUUUGCAAUCCAUUCUUCAUCAUAUGAUACACUAUGAUCCUUAAGGACAUCUUCAGGAACUCCAUCCCAUACAUUAGGUAUGUUACCCUUGUAUCCUAAAUCACGCAUUCCAACCUCUGAUGUAAACCACCCUGUCACAACCAUGUAUCUGUAUGUAGCAAAGAAACUUGCAGCUUCUUUAAGGUUUUCUUCAAUACC
#=GR JCVI_SCAF_1096628003170/83-587 CODON      ...............................................................................................................................................................................................................................................................................................................................................................................................................................................................................................................................................................................
#=GR JCVI_SCAF_1096628003170/83-587 SS_TT      ...............................................................................................................................................................................................................................................................................................................................................................................................................................................................................................................................................................................
JCVI_SCAF_1096627276151/647-143                AGUGAAAUUGAAAAAAUUAUACUAAAAAUUAUUGAUGAUAUUGAUAAAUCCAUUUUAACUUCUUAAAUUUACUUCAACCUGUAUUAGUGAUUCUUGGUAAACUCAAC...GA.GUAUUAAUUAAGAAAGGU.GAGUU.UA.AAUGCUA..AAGCAA.GCU.....A....U...........CUUGA................AUAGAUCCUU..GAAU.GUU.UA.AUUAGCCUUAAUCC.UGUU.UUU.GGGAGUUUACGCAAUACUCACUCUAAUACAGGUUUGUUAUUUAAUUAAGUUAGAAGAUUACCAUCUUCAUCCCAAAUAGCAGUUUCAUUUCUUUUGGAUUGGUCAACACACUUUGCAAUCCAUUCCUCAUCAUAUGAUACAUUAUGAUCUUUAAGUACAUCUUCAGGAACUCCAUCCCAUACAUUAGGUAUGUUGCCUUUAUAUCCUAAAUCCUGCAUUCCAACCUCUGAUGUAAACCAUCCGGUCACAACCAUAUAUCUAUAUGUAGCAAAAAAACUUGCAGCUUCCUUCAUGUCUUCUUCAAUAUC
#=GR JCVI_SCAF_1096627276151/647-143 CODON     ...............................................................................................................................................................................................................................................................................................................................................................................................................................................................................................................................................................................
#=GR JCVI_SCAF_1096627276151/647-143 SS_TT     ...............................................................................................................................................................................................................................................................................................................................................................................................................................................................................................................................................................................
JCVI_SCAF_1101667344488/591-87                 AGUGAAGUUGAAAAAAUUAUCUUAAAAAUUAUUGAUGAUAUUGAUAAAUCCAUUUUAACUUCUUAAAUUUACUUCAACCUGUAUUAGUGAUUCUUGGUAAACUCAAC...GA.GUAUUAAUUAAGAAAGGU.GAGUU.UA.AAUGCUA..AAGCAA.GCU.....A....U...........CUUGA................AUAGAUCCUU..GAAU.GUU.UA.AUUAGCCUUAAUCC.UGUU.UUU.AGGAGUUUACGCAAUACUCACUCUAAUACAGGUUUGUUAUUUUAUUAGGUAAGAAGAUUUCCAUCCUCGUCCCACUCUGCUAAGUCAUUUCUUUUGGAUUGAUCAACACACCUGGAAAUCCAUUCUUCAUCAUAUGAAACUGAGUAAUCUUUUAGAAUUUCUUCAGGGACACCAUCCCAAACAUUUGGAGUAUUCCCCUUAUAUCCAAGAUCUUUAAUGCCAAUCUCAGAUGUAAAAUAUCCUGUUAAAACCAUUCCCCUAUAUACAGCAAAUAGUCUUAUUGCCUCUUGAAGGUCCUCAUCUUUAUU
#=GR JCVI_SCAF_1101667344488/591-87 CODON      ...............................................................................................................................................................................................................................................................................................................................................................................................................................................................................................................................................................................
#=GR JCVI_SCAF_1101667344488/591-87 SS_TT      ...............................................................................................................................................................................................................................................................................................................................................................................................................................................................................................................................................................................
JCVI_SCAF_1096627107045/1579-1075              AGUGAAGUUGAAAAAAUUAUCUUAAAAAUUAUUGAUGAUAUUGAUAAAUCCAUUUUAACUUCUUAAAUUUACUUCAACCUGUAUUAGUGAUUCUUGGUAAACUCAAC...GA.GUAUUAAUUAAGAAAGGU.GAGUU.UA.AAUGCUA..AAGCAA.GCU.....A....U...........CUUGA................AUAGAUCCUU..GAAU.GUU.UA.AUUAGCCUUAAUCC.UGUU.UUU.AGGAGUUUACGCAAUACUCACUCUAAUACAGGUUUGUUAUUUUAUUACGUAAGAAGAUUUCCAUCUUCGUCCCACUCGGCUAAGUCAUUUCUUUUGGAUUGAUCAACACACCUAGAAAUCCACUCUUCAUCAUAUGAAACUGAGUAAUCUUUUAGAAUUUCUUCAGGAACACCAUCCCAAACAUUAGGGGUAUUCCCUUUAUACCCAAGAUCUUUAAUGCCAAUCUCAGAUGUAAAAUAUCCUGUUAAAACCAUUCCCCUAUAUACAGCAAAUAGUCUUAUUGCCUCUUGAAGGUCCUGAUCUUUAUU
#=GR JCVI_SCAF_1096627107045/1579-1075 CODON   ...............................................................................................................................................................................................................................................................................................................................................................................................................................................................................................................................................................................
#=GR JCVI_SCAF_1096627107045/1579-1075 SS_TT   ...............................................................................................................................................................................................................................................................................................................................................................................................................................................................................................................................................................................
JCVI_SCAF_1096627107851/908-1412               AGUGAAGUUGAAAAAAUUAUCUUAAAAAUUAUUGAUGAUAUUGAUAAAUCCAUUUUAACUUCUUAAAUUUACUUCAACCUGUAUUAGUGAUUCUUGGUAAACUCAAC...GA.GUAUUAAUUAAGAAAGGU.GAGUU.UA.AAUGCUA..AAGCAA.GCU.....A....U...........CCUGA................AUAGAUCCUU..GAAU.GUU.UA.AUUAGCCUUAAUCC.UGUU.UUU.AGGAGUUUACGCAAUACUCACUCUAAUACAGGUUUGUUAUUUAUUAAGUUAGAAGAUUACCAUUUUCAUCCCAUACAGCAGUUUCAUUUCUUUUGGAUUGGUCAACACAUCUUGAAAUCCAUUCUUUAUCAUAUGAUACGUCAUGAUCUUUAAGGACAUCUUCUGGAACUCCAUCCCAUACAUUUGGAAUGUUUCCCUUGUAUCCAAGAUCUCGCAUACCAACCUCUGAUGUAAACCAUCCAGUUACUACCAUAUAUCUAUAUGUAGCAAAGAAACUUGCAGCUUCUUUUAGGUUUUCUUCAAUACCA
#=GR JCVI_SCAF_1096627107851/908-1412 CODON    ...............................................................................................................................................................................................................................................................................................................................................................................................................................................................................................................................................................................
#=GR JCVI_SCAF_1096627107851/908-1412 SS_TT    ...............................................................................................................................................................................................................................................................................................................................................................................................................................................................................................................................................................................
JCVI_SCAF_1101668544692/1324-818               AUAAAAUUGAUGAGAUGAUAACAAAUAUGAUUGAUUCUAUUGAUAAUAAAAUAUAAGUUCUUAAAUUUAUAAUCAGCCUGUUUUAGUGAUACUUUGGUAAACUCAACGAGUAUACAA...UUAAAAAAGGU.AAGUU.CA.AGUGUUA..AAGCAA.GCU.....A....U...........CUAGA................AUAGAUCCUU..GAUC.AUU.UG.AUUAGCCUUAAUCC.UGUU.UAAAAGGAGUUUACGCAAAUUCGCUAAAUGCAGGCUUUUUAUGUUAAAAGAUUCCCGUCCUCAUCCCAUUCGGCAAUCUCUCCUCUUUUACUUUGAUCAAUACACUUAUCAAUCCAUUCCUUAUCAUAGGAGACUAUUCCUUUAUAUUGCUCCAAUACUUCAUCAGGAACUCCAUCCCAAACAUUAGGUGUAUUACCUUUAUAUCCUAGAUCUUUAAUUCCUACUUCAGAGGUGAAAUAUGCAGUUACAAUCAUACCUCUGUAUGUAGCAAAUAGUUUUACACUUUCUUUUUGAUCUUUUAGUGAUUUAUCU
#=GR JCVI_SCAF_1101668544692/1324-818 CODON    ...............................................................................................................................................................................................................................................................................................................................................................................................................................................................................................................................................................................
#=GR JCVI_SCAF_1101668544692/1324-818 SS_TT    ...............................................................................................................................................................................................................................................................................................................................................................................................................................................................................................................................................................................
JCVI_SCAF_1101667566873/555-49                 AUGAAAUUGAUGAAAAGAUCACAAAAAUGAUUGAUUCUAUUGAUAAUAUAAUAUAAGUUCUUAAAUUUAUUGUAAGCCUGUAUUAGUGAUACUUUGGUAAACUCAACGAGUAUACAA...UUAAAAAAGGU.GAGUA.CA.AGUGUUA..AAGCAA.GCU.....A....U...........CUAGA................AUAGAUCCUU..GAUC.AUU.UG.AUUAGCCUUAAUCC.UGUU.UAAAAGGAGUUUACGCAAAUUCACUAAAUACGGGCUUAUUUUAUGUUAAGAGGUUCCCUUCUCCAUCCCACUCGGCAAUUUCUCCUCUCUUACUUUGAUCAACACAUUUAUCAAUCCAUUCUUUAUCAUAGGAGACAAUACCUUUAUACUGUUCUAAAACAUCAUUAGGCACACCAUCCCAUACAUUAGGUGUAUUUCCUUUAUAGUCUAGAUCUUUAAUUCCAAUUUCAGAAGUAAAAUAUCCUGUAACAACCAUACCUCUAAAUGUUGCAAAAAGUUUUACACUCUCUUUUUGAUCUUUUAAAGACUCAU
#=GR JCVI_SCAF_1101667566873/555-49 CODON      ...............................................................................................................................................................................................................................................................................................................................................................................................................................................................................................................................................................................
#=GR JCVI_SCAF_1101667566873/555-49 SS_TT      ...............................................................................................................................................................................................................................................................................................................................................................................................................................................................................................................................................................................
JCVI_SCAF_1096627260888/18094-18600            AUGAAAUUGAUGAAAAGAUCACAAAAAUGAUUGAUUCUAUUGAUAAUAUAAUAUAAGUUCUUAAAUUUAUUGUAAGCCUGUAUUAGUGAUACUUUGGUAAACUCAACGAGUAUACAA...UUAAAAAAGGU.GAGUA.CA.AGUGUUA..AAGCAU.GCU.....A....U...........CUAGA................AUAGAUCCUU..GAUC.AUU.UG.AUUAGCCUUAAUCC.UGUU.UAAAAGGAGUUUACGCAAAUUCACUAAAUACGGGCUUAUUUUAUGUUAAGAGAUUCCCUUCUUCAUCCCACUCGGCAAUUUCUCCUCUCUUACUUUGAUCAACACAUUUAUCAAUCCAUUCUUUAUCAUAGGAGACAAUACCUUUAUAUUGAUCUAAAACAUCAUUAGGCACACCAUCCCAUACAUUUGGUGUAUUUCCUUUAUAGUCUAGAUCUUUAAUACCAAUUUCAGAAGUAAAAUAUCCUGUAACAACCAUACCUCUAAAUGUUGCAAAAAGUUUUACACUUUCUUUUUGAUCUUUUAAAGACUUAU
#=GR JCVI_SCAF_1096627260888/18094-18600 CODON ...............................................................................................................................................................................................................................................................................................................................................................................................................................................................................................................................................................................
#=GR JCVI_SCAF_1096627260888/18094-18600 SS_TT ...............................................................................................................................................................................................................................................................................................................................................................................................................................................................................................................................................................................
JCVI_SCAF_1096627328300/3416-3814              AAAAAAUUGCGUACAAUUGAUGAAAUGUUAUCUGCGAUAACAUAGCUACAUACGAUCAUUGAUUACAAUGCAUAGCCUGCAUUAGUUUUAUUUUUGAUAAACUCAACAC.UA.AUUCAA.UUAAAAGAGGU.GAGUUUAA.GUUG.CAA.AAGCAA.GCC.....G....C...........CACCGA...............GUGGAUCCUU..GAAC.AAU.UU.GGUAGCCUCAAACC.UGUUUAUUUCAGAGUUUAUACAAAACUCAACUAGUGUAGGCUUUUAUUAAUAGUUGGUCGGAAUUUUAUUUUUUUCAAACAUCAUGUGAAUCCAUAAGAUCAACACCCCAAAGCCAACUGCUGUAACGAUGAGAACGGAAUUCAAUAAUCCCUCAGUUCCAAAAGAUAGCUUUACUAAUAUUGUAGAAAUCACAAAUCCUGAGUUU...............................................................................................................
#=GR JCVI_SCAF_1096627328300/3416-3814 CODON   ...............................................................................................................................................................................................................................................................................................................................................................................................................................................................................................................................................................................
#=GR JCVI_SCAF_1096627328300/3416-3814 SS_TT   ...............................................................................................................................................................................................................................................................................................................................................................................................................................................................................................................................................................................
JCVI_SCAF_1096628305661/1661-1931              AAAAAAUUGCGUACUAUUGAUGAGAUGUUAUCCGAGAUAACAUAGCCACAUACGAUCAUUGAUUACAAUAUACAGCCUGCAUUGGUUUUAUUUUUGAUAAACUCAACAC.UA.AUUCAA.UUAAAAGAGGU.GAGUUUAA.GUUG.CAA.AAGCAA.GCC.....G....C...........CUUCGA...............GCGGAUCCUU..GAAC.AAU.UU.GGUAGCCUCAAACC.UGUUUAUUUCAGGGUUUAUACAAAACUCUACUAGUGUGGGCUUUUUUAAUAGUUGGUCGGAAUUUUAUUUUUCUCAAA...............................................................................................................................................................................................................................................
#=GR JCVI_SCAF_1096628305661/1661-1931 CODON   ...............................................................................................................................................................................................................................................................................................................................................................................................................................................................................................................................................................................
#=GR JCVI_SCAF_1096628305661/1661-1931 SS_TT   ...............................................................................................................................................................................................................................................................................................................................................................................................................................................................................................................................................................................
NZ_AAPD01000002.1/349381-348871                AACAAUUAGAAGUCUUGAGUCAGUUAUUGUCACAACAAUUAUCUUAGACGUUCUUUAAACAUAAACAGUUACUACCUGCACUUGUUUCAUUUUUUGGUGAACUCAACACAUA.AUUC.U.UUAAAAAAGGU.GAGUCGUG.GUUG.UAA.AAGCAA.GCC.....G....GAC.........CUAGGA...........G...CCGGAUCCUU..GAUC.AAU.CA.GUUAACCUUAAACUU...UAUUUAAGGAGUUCAUUCAAAACCCAAACUUGUGCAGGUUUUUUUAUAUAUAUUAACCAAUGGAAACAUCAUUAAUGACACCAAUCAUAUAUGCUAUUGUAGCAUUAGUAGUAGGCCUAGCGAUUGGCUAUUUUAUAGCUAAAUCGAUAGUUGAAAAAGGCAAAGCCUCACAACUUAUAUCCGACGCUCAAAAAGAGGCAAAGUCUCUAUUAAAAGAAGCUCAAGUAGAAGGAGAAAAAAUUAAAAACGAAAAAACUUUUAAAGCAAAAGAAAAGUUUAUCGAACUUAAAUCGCAACAUGAAAAGGAAAUCAUG
#=GR NZ_AAPD01000002.1/349381-348871 CODON     ................................................................................................................................................................................................................................................................................................................AUG............................................................................................................................................................................................................................................................
#=GR NZ_AAPD01000002.1/349381-348871 SS_TT     ...............................................................................................................................................................................................................................................................................................................................................................................................................................................................................................................................................................................
JCVI_SCAF_1101668047041/1367-840               GUCCCAAGCCGGCAAAGCGCUGGCAGAUGUGGAAGCUGUACUAGAUGCAGCCCUACAAAACGGAUAAACACUUUCCCGUACUUGCUAUUUUUUGUGCUAAACUCAACGAGCA......CGUUGUUAUGGAC.UUCGCUCGAGACGUUAC.GAGCAG.GCC.....A....C......ACCUCUUUGAGGGAGUUUACUCC..AGUGGAAGGUC.AAGGC.GUCACG.GCUAGUACAGAUCC.UGAUAUAU.AGGAGUUUAGACAACAUGCAUAGCAGGUGCGGGAUUUUUUAAAAACAGUAAACCCAAUAGUGGUAUGGUAAUGACAAUAAUUGCUGCUGUAGUAGGUCUUUUAAUCGGUUUAGCUGGAGGCUAUGUUCUCUGGCAAAACGCAAUGAAAAAACGCGGUGCCCUCAUGAUUACUGAGGCGAAAAAAGCGGCCGAGCAGCUUAAAAAAGAUAGGGCACUAGAAGCGAAAGAACGUUUCUUGAACCUUAAAGAAGAGCACGAACGUGCAGUACAGAAGCGCGAUCAAAAAUUAGCCGAACGUCAGAAUUCAU
#=GR JCVI_SCAF_1101668047041/1367-840 CODON    ..............................................................................................................................................................................................................................................................................AUG..............................................................................................................................................................................................................................................................................................
#=GR JCVI_SCAF_1101668047041/1367-840 SS_TT    ...............................................................................................................................................................................................................................................................................................................................................................................................................................................................................................................................................................................
JCVI_SCAF_1096627350108/3615-3105              AUGCCCUGCAAAAGCUGGAAGACAAGAUUCAGGCCGCGCUGAACUAGCAACGUUCUUUAACACAUUUUUUCCCGCAUCCUGAGCAAUUGAAUUUUGCUAAACUCAACAC.GA.....UUACCAAUAGGUGU.UUAGCUCG.GGCUUUCUAGGUCAG.GCC.....C....C...........CACGACA..............GGGGAAGACCGAAAUU.GUC.UG.GUAAAUGCCGAUCC.UGUC.UAAACGGAGUUUAGACAAAAACUUGCCAGGGUGCGGGUUUUUUAUUUUUAACAAUACUGAGAAAUGGAGCUAAGCGCAAUAUUGAUAUCCGCUCUUCCCGCCCUCCUGCUGGGCUUUGGAUUGAGCUGGUGGUGGAACCGCCAGAGGGAAGCCAAAAAGGCCAAUGGCCUUUUGGAAGAAGCCCGGAAGGAGGCAGAAACCAUAAAAAAAGACAAAAUCCUUCAGGCCAAGGAAAAGUUCCUCGAACUAAAGGCCGAGCACGAAAAGGUCAUUUACAAGCGGGAACAAAAGCUGAACGACCGCCUCAACAGC
#=GR JCVI_SCAF_1096627350108/3615-3105 CODON   ......................................................................................................................................................................................................................................................................................................................AUG......................................................................................................................................................................................................................................................
#=GR JCVI_SCAF_1096627350108/3615-3105 SS_TT   ...............................................................................................................................................................................................................................................................................................................................................................................................................................................................................................................................................................................
JCVI_SCAF_1096627431273/1709-1178              UUCAGGAAUUGGAUAAACUCAUUGGAAAGCUGGGUGCUUUCAAGUGAGUUGAAGCGUUCUUUUAUAGCGAUUUCCCGCAUAGGCCUACCUGCUUUGGUAAACUCAACAGUUA.....ACCUAAAAAGGAGU.CCAGCUCG.UUUUGGAGAUGUCAU.GCC.....C....UUUUGG.AAAAGCUCGGC.UUUUU.ACUGA..GAGGGAAGACU.GAAACUCAG.CG.GUGGAUUCCGAUCC.UGUC.UAAUUGGAGUUUACGCAAACUCUGUGGUCUGUGCGGGUUUUUUUAAUUCAGAAACAGAUAUGUCAUACACCAUCAUCAUUGCUGCCAUUGGGUCGUUGCUUGCAGGAUUCAUAACUGCCACGCUCAUCGCGCGUCAAAGGGAAAAGAAACAAGUUGGCGGAUUGAUGGCCGACGCCAAGAAAGAAGCAGAGGCUCUCAAGAAAGAAAAGAUCCUACAGGCCAAGGAAAAGUUCAUUGAGCUCAAGUCCGAGCACGAGAAGACCAUUCAGUCCCGGGAGCGAAAAAUGGGCGAUGCGGAAAAGCGCAUCAAGG
#=GR JCVI_SCAF_1096627431273/1709-1178 CODON   ...................................................................................................................................................................................................................AU.G........................................................................................................................................................................................................................................................................................................................................................
#=GR JCVI_SCAF_1096627431273/1709-1178 SS_TT   ...............................................................................................................................................................................................................................................................................................................................................................................................................................................................................................................................................................................
#=GC SS_cons                                   ....................................................................................................:::::::::.::.:......------<<<<<.-----.<<.<<<.----.<<<.--.-<<.....<....<<<<<<<<<<<<_......>>>>>.>>>>>..>>>>>--->>>..---..>>>.>>..--->>>>>-----.---------.....:::............................................................................................................................................................................................................................................................................................................
#=GC ACTUAL_MOTIF                              ....................................................................................................<.............................................................................................................................................................>............................................................................................................................................................................................................................................................................................................
#=GC HYPHENATION                               ****************************************************************************************************...............................................................................................................................................................************************************************************************************************************************************************************************************************************************************************************************************************************
#=GC R2R_LABEL                                 ----------------------------------------------------------------------------------------------------................................................................................................................................................................-----------------------------------------------------------------------------------------------------------------------------------------------------------------------------------------------------------------------------------------------------------------------------------------------------------
#=GF DUPLICATES NONE
#=GF SORT_STATS 92 159 0
#=GF SORT_STATS 92 159 0
#=GC cons                                      nnnnnnnnnnnnnnnnnnnnnnnnnnnnnnnnnnnnnnnnnnnnnnnnnnnnnnnnnnnnnnnnnnnnnnnnnnnnnnYnnnnnnnnnnYYYUUUGRUAAACUCAACnn-nA-nUnnnn-UURnRARRGGU-GAGUYnYn-nnUG-UAn-RAGCAn-GCY-----n----n-----------YUnnn----------------nnRGAYYYUU--GAnY-AnY-YR-GUnAGCYYYAAnCY-UGnU-UnnnnGGAGUUUAYRCAAnRnnYnnnnnnnnnnRnnYUUUUUnnnnnnnnnnnnnnnnnnnnnnnnnnnnnnnnnnnnnnnnnnnnnnnnnnnnnnnnnnnnnnnnnnnnnnnnnnnnnnnnnnnnnnnnnnnnnnnnnnnnnnnnnnnnnnnnnnnnnnnnnnnnnnnnnnnnnnnnnnnnnnnnnnnnnnnnnnnnnnnnnnnnnnnnnnnnnnnnnnnnnnnnnnnnnnnnnnnnnnnnnnnnnnnnnnnnnnnnnnnnnnnnnnnnnnnnnnnnnnnnnnnnnnnnnnnnnnnnnnnnnnnnnnnnnn
#=GC conss                                     2222222222222222222222222222222222222222222222222222222222222222222222222222223222211111133332233222121211144012033224202332323233203333233101133021402333310221000002000030000000000033334000000000000000032121333330032120313033033423322333122023230312313221112233332131131111111111311333332111111111111111111111111111111111111111111111111111111111111122222222222222222222222222222222222222222222222222222222222222222222222222222222222222222222222222222222222222222222222222222222222222222222222222222222222222222222222222222233333333333333333333333333333333333
#=GC col_entropy_0                             1121222121111221222221221221122222222222222111121222211111112111111111111222111221221111111100001000000000011110110111110011101100000000111101101100100010010000000002000010000000000011122100000000000000012000111000000100111011000100011100101000111111110000000011000111111111111111111100000111111111111111111111212111111122221111211111122211212212222222222222221222221112222212212122111122212222222222112112211222222221221222222222222222222222221222212221222122222222222222222222211122222222222212222222222222222222222222222222222222222222222222222222222222122
#=GC col_entropy_1                             ...............................................................................................................................................................................................................................................................................................................................................................................................................................................................................................................................................................................
#=GC col_entropy_2                             8919001918996009010009009009901011000000110898919000079988980985789887897000998107009967632382354333031300068045399357415836434297319595288916780441759707952339111110443485567747776672601586667717867800990930065781942591084177879247922566233438403016789541113531862427978897887788758396585223547777977898888796090989888700009979099999800099090090000001110000109100109990000090190901979900081111000100980990198010011009009010001110111100001010109011190009101901100011100110100000098901000111211291011121111212221011100112201101122210210221201110201211122112911
#=GC col_entropy_3                             1300470015687967235439308398601435819662215778525795770939018104653229842786652522034519432579094440005900089682106739550022726771873775191039230563448090992506888885698058834439632243810922282337464199633600530193499693568368528752615210746950316086303285557809946118563276337677273074859698342045087804551668444904864800487679527435815676066078728722429378136397189428984494083200952625694030218108856743149610621316928524944316551177900615085736408474683377309916408409643054842385138251061237702204872244330331946353382876541627004137639677259489021811804
#=GC cov_SS_cons                               ..............................................................................................................................22222.......?2.?22......222.....22.....2....2?????????22.......22???.?????..?2222...222.......22?.2?.....22222...................................................................................................................................................................................................................................................................................................................................
#=GF NUM_COV 17
#=GF WEIGHT_MAP  JCVI_SCAF_1096627350108/3615-3105 1.81468 NC_006138.1/3243357-3242854 2.03542 NC_006510.1/1316360-1316875 2.08497 NZ_ABCM01000031.1/12176-11676 1.98666 JCVI_SCAF_1101668538900/104-629 1.19306 JCVI_SCAF_1096627580171/888-363 1.19306 NZ_AAXX01000003.1/68680-68177 1.42244 NC_009441.1/128258-128766 1.5248 NC_009613.1/1319508-1320014 1.48893 NZ_AAMZ01000005.1/144576-145098 1.49449 NZ_AAMP01000001.1/1492244-1492754 1.5676 JCVI_SCAF_1101667205009/1-501 0.636449 JCVI_SCAF_1096626999289/368-871 0.636449 JCVI_SCAF_1101668678955/963-1322 0.340142 JCVI_SCAF_1096628195137/383-886 0.65955 JCVI_SCAF_1096628404094/1303-800 0.257412 JCVI_SCAF_1096627264411/1313-1815 0.105678 JCVI_SCAF_1096627821315/1-412 0.0792585 JCVI_SCAF_1101668383300/799-296 0.105678 JCVI_SCAF_1096627338603/465-968 0.0792585 JCVI_SCAF_1101668386025/633-997 0.340142 JCVI_SCAF_1096627171768/37-540 0.3518 JCVI_SCAF_1096627054710/1114-611 1.002 JCVI_SCAF_1101668193208/644-1147 1.002 JCVI_SCAF_1096627335608/971-1475 1.40921 JCVI_SCAF_1101668380480/594-89 1.23051 JCVI_SCAF_1096627117432/2090-1586 1.23051 JCVI_SCAF_1096627377246/1248-745 1.35053 JCVI_SCAF_1101668293410/1117-611 1.04502 JCVI_SCAF_1096627074548/818-1323 1.30682 JCVI_SCAF_1096627999429/1528-1945 1.04502 NZ_AANA01000001.1/543838-543332 1.57978 JCVI_SCAF_1101668090991/686-183 1.37186 JCVI_SCAF_1101668418675/471-1 1.44574 JCVI_SCAF_1101668709204/1-422 1.29698 JCVI_SCAF_1096627858119/1334-830 0.668438 JCVI_SCAF_1101668394845/399-903 0.668438 JCVI_SCAF_1101668404018/703-1135 0.765709 JCVI_SCAF_1096627168612/1195-689 0.765709 JCVI_SCAF_1101667286162/876-456 1.3792 NZ_AAOG01000003.1/188207-187681 1.42138 JCVI_SCAF_1096626676035/250-1 1.11158 JCVI_SCAF_1101668679737/657-1163 0.487535 JCVI_SCAF_1101668337420/57-563 0.376732 JCVI_SCAF_1096627384620/3435-3941 0.376732 NZ_AANC01000006.1/17505-16997 1.37186 JCVI_SCAF_1096627496052/500-1008 1.479 JCVI_SCAF_1101668019466/1216-1664 1.34833 JCVI_SCAF_1096627276620/2725-2218 1.31257 NZ_AAOC01000004.1/42614-43122 1.40322 NZ_AAOI01000003.1/345642-346149 1.45792 NZ_ABCO01000011.1/67785-68305 1.3712 NZ_AAPR01000008.1/9468-9981 1.5248 JCVI_SCAF_1096627866490/299-1 1.40322 JCVI_SCAF_1096627081943/815-307 0.680585 JCVI_SCAF_1101668406192/437-1 0.680585 JCVI_SCAF_1096627372169/1037-1544 1.25351 JCVI_SCAF_1101668084529/693-186 1.28849 JCVI_SCAF_1101668684262/808-300 1.19668 JCVI_SCAF_1096627447502/1490-981 1.33678 JCVI_SCAF_1096626860696/694-1202 1.34107 JCVI_SCAF_1096627318269/2767-2258 0.669481 JCVI_SCAF_1101668259956/1126-618 0.669481 JCVI_SCAF_1101668072492/1-423 1.33921 JCVI_SCAF_1096626909345/72-580 1.28849 JCVI_SCAF_1101667353886/1-441 1.30055 JCVI_SCAF_1096627999061/1037-1545 1.35361 JCVI_SCAF_1096626292370/617-109 1.19668 JCVI_SCAF_1096628393098/569-1076 1.17834 JCVI_SCAF_1096628290523/603-96 1.17834 JCVI_SCAF_1101668445732/730-224 0.146645 JCVI_SCAF_1096626973177/2337-1831 0.146645 JCVI_SCAF_1096627033120/301-1 0.146645 JCVI_SCAF_1096627273815/881-1387 0.219968 JCVI_SCAF_1101668174794/877-1383 0.284575 JCVI_SCAF_1096627172476/856-350 0.264254 JCVI_SCAF_1101668074176/472-1 1.20543 JCVI_SCAF_1096626853002/1370-1876 0.926629 JCVI_SCAF_1096627219240/1547-2051 0.601026 JCVI_SCAF_1096628003170/83-587 0.424254 JCVI_SCAF_1096627276151/647-143 0.424254 JCVI_SCAF_1101667344488/591-87 0.366597 JCVI_SCAF_1096627107045/1579-1075 0.366597 JCVI_SCAF_1096627107851/908-1412 1.04429 JCVI_SCAF_1101668544692/1324-818 1.28852 JCVI_SCAF_1101667566873/555-49 0.598476 JCVI_SCAF_1096627260888/18094-18600 0.598476 JCVI_SCAF_1096627328300/3416-3814 0.845484 JCVI_SCAF_1096628305661/1661-1931 0.845484 NZ_AAPD01000002.1/349381-348871 1.41491 JCVI_SCAF_1101668047041/1367-840 1.74359 JCVI_SCAF_1096627431273/1709-1178 1.73791
#=GF USED_GSC TRUE
#=GF DID_FRAGMENTARY FALSE
//
