# Supplementary material for: Comparative genomics reveals 104 candidate structured RNAs from bacteria, archaea, and their metagenomes
Source: Genome Biol. 2010 Mar 15;11(3):R31. doi: 10.1186/gb-2010-11-3-r31 (PMC2864571; doi:10.1186/gb-2010-11-3-r31)
Supplement: Additional file 4 — Raw text alignment files, including annotation. Raw alignments of RNAs, including annotations (for example, predicted transcription terminators, flanking sequences) in "Stockholm" text format. The alignment format and appropriate viewing programs are discussed on Wikipedia [113]. The Stockholm files can be retrieved from the .tar.gz archive file by using programs such as WinZip (Windows), StuffIt Expander (Mac), or tar/gzip (UNIX). [file gb-2010-11-3-r31-S4.GZ › sto/leu-phe-leader.sto]

# STOCKHOLM 1.0
#=GF ID lactis leu/phe leader
#=GF DE leu/phe leader RNA from Lactococcus lactis
#=GF AU Weinberg Z
#=GF TP Cis-reg;
#=GF WK http://en.wikipedia.org/wiki/Lactis-leu-phe_leader_RNA_motif

#=GF ORIGINAL_MOTIF 72	3725	0	1	refseq	25	lacto	jeremy	s40_50_55S100O5Min4	cmfinder		end
#=GF ORIGINAL_MOTIF_REVERSE_COMPLEMENT 1
#=GF DATABASES microbial 25 env 4

#=GF FancifyStockholm -longtable -wrapGeneContext 6in -recycleGeneColors
#=GF FancifyStockholmGeneContext -leftNothing -rightOperonOrCount 1

#=GF ANNOT_NOTE F This RNA contains a short ORF with three consecutive phenylalanine codons (UUC or UUU).
#=GF ANNOT_NOTE L This RNA contains a short ORF with three consecutive leucine codons (UUA, UUG, CUA, CUC, CUG or CUU).
#=GS NC_002662.1/1281759-1281195 ANNOT F
#=GS NC_008527.1/1276325-1275761 ANNOT F
#=GS NC_009004.1/1198327-1198891 ANNOT F
#=GS NC_002662.1/820278-819718 ANNOT L
#=GS NC_009004.1/1728488-1729048 ANNOT L
#=GS NC_008527.1/808868-808314 ANNOT L
#=GS NC_009004.1/1258279-1257719 ANNOT L
#=GS NC_008527.1/1233490-1232930 ANNOT L
#=GS NC_002662.1/1239535-1240096 ANNOT L

NC_002662.1/1281759-1281195            UUGAUACAUAAUAAAAGUUAUGUAAAAUGAAAUUUUGAAAUAAAAUUAAGAAAAAAUAGAUAAAUAAUUGACAAAUCAAAAAAUUUUAAUUAUACUAACUAAU...AAUAUUAAAUAUCGAGGUUCCAAAAUGAUUAACAACUUUAAAAAAUUUUAUUUUUUCUUUAUG......AAUGAUCCACAUUAGUU...UUUGGCUAAUAAAAUGUGGGUCCUCUUUGAUGUUCGUUAAUCAUCUAGGGGAUAAAGAAGACGUCCCCUG.GGACGUCUUUUUUUAUUAUAAAGGAGGCACAUAAAAAGUAAAAUAGAAAAAAUUUAUUGCAAGUAAAAUAUUAUUAAGUAUUUUUACUAAAAAACUAUAGAAAAAAGGUAAAAGAUGACUUUUAAAGAACUCAGUAACAAAAUUAACAUUAAAGAUGUAAGAGAGCUAAAUCAUUUAAAUGAUGAGCAACAAGAAAAGAAAGAAAAACGUGAUAAGGAACUUGAAGCGAUAAUUAAGGGUGAAGACGAUAGAAUCCUCUUAGUCAUUGGCCCCUGCUCAUCGGAUAAUGAAGCUGCAGUUCUAGAAUAUGCU
#=GR NC_002662.1/1281759-1281195 CODON ............................................................................................................................................................................................................................................................................................................................................................................................AUG...................................................................................................................................................................................................
#=GR NC_002662.1/1281759-1281195 SS_TT ..............................................................................................................................................................................................................................................................<<<<<<<.....>>>>>>>.................................................................................................................................................................................................................................................................................................................
#=GR NC_002662.1/1281759-1281195 AA    ..................................................................................................................................M..I..N..N..F..K..K..F..Y..F..F..F..M........N..D..P..H..*......................................................................................................................................................................................................................................................................................................................................................................................................
NC_008527.1/1276325-1275761            UAAAUACAUAAUUAUUGUUAUGUAUCAAUUGAAAUUGGAGAAAAAUUUAGAAAAAGUAGAUAAAUAAUUGACAAAUCAAAAAAUUUUAAUUAUACUAGCUAUU...AAUAUAAAAUAUUGAGGUUCCAAGAUGAUUAACAACAGUAAAAAAUUUUAUUUUUUCUUUAUA......AAUGAUCCACAUUAGUU...UU.GGCUAAUAAAAUGUGGGUCCUCUUUGAUGUUCGUUAAUCAUCUAGGGGAUAAAGAAGACGUCCUCUGGGGACGUCUUUUUUUAUUAUAUUUGGAGGUAAUGAUAAAAAGAAAAAUAGAAAUAUGUUGCAGGUAAGAUCUUAGUUAAAUAGAUUUUACUUAGAAGAUAACUUGACUUAACGUCAAACAGAAAAACAGAAAGCUUUUAGAGAUAAACAUCCUAUAAUAGAAGAAUGGCGCAAAAAUAUUAAUAGAUUUGGAGAAGAUACUGCUUUUGCCAUCCCACUAAUAAACAUUAAAAAUAGGGAAUGGAUAGCAAAUCAAAUCAUUGAUGUUUGGCAAGAAAAUCGAAAGAUAAUUCCUGAAGAGGUAGUGUUUGAUA
#=GR NC_008527.1/1276325-1275761 CODON ........................................................................................................................................................................................................................................................................................................................................................................................................................................................................................................................................................................................AUG.......
#=GR NC_008527.1/1276325-1275761 SS_TT ..............................................................................................................................................................................................................................................................<<<<<<<.....>>>>>>>.................................................................................................................................................................................................................................................................................................................
#=GR NC_008527.1/1276325-1275761 AA    ..................................................................................................................................M..I..N..N..S..K..K..F..Y..F..F..F..I........I..N..P..H..*......................................................................................................................................................................................................................................................................................................................................................................................................
NC_009004.1/1198327-1198891            UAAAUACAUAAUUAUUGUUAUGUAUUUACUGAAAUUGGAGAAAAAUUUAGAAAAAGUAGAUAAAUAAUUGACAAAUCAAAAAAUUUUAAUUAUACUAGCUAUU...AAUAUAAAAUAUUGAGGUUCCAAGAUGAUUAACAACAGUAAAAAAUUUUAUUUUUUCUUUAUA......AAUGAUCCACAUUAGUU...UU.GGCUAAUAAAAUGUGGGUCCUCUUUGAUGUUCGUUAAUCAUCUAGGGGAUAAAGAAGACGUCCUCUGGGGACGUCUUUUUUUAUUAUAUUUGGAGGUAAUGAUAAAAAGAAAAAUAGAAAUAUGUUGCAGGUAAGAUCUUAGUUAAAUAGAUUUUACUUAGAAGAUAACUUUAGAAAAGAGUAGAAAAUGUCAUUCAAAGAAAUGAGUAAAAAGAUUAACAUCAGUGAUGUAAAAGAGUUGAGCCACUUAAAUAGUGAGCAACAAGAAAAGAAAGAUAAACGAGAUAAAGAACUAGAAGCCAUUAUUAAAGGAGAAGAUGAACGAAUCUUGUUAGUUAUUGGUCCUUGUUCAUCGGAUAAUGAAAGUGCUGUUUUGGAAU
#=GR NC_009004.1/1198327-1198891 CODON .................................................................................................................................................................................................................................................................................................................................................................................................AUG..............................................................................................................................................................................................
#=GR NC_009004.1/1198327-1198891 SS_TT ..............................................................................................................................................................................................................................................................<<<<<<<.....>>>>>>>.................................................................................................................................................................................................................................................................................................................
NC_002662.1/820278-819718              UAAUGCAAUACUAUUAAUUCGUCUUCAUUUGUUAUUUACUAAUAUUUUUAGAUUAUUCAUAAAAAUAUUUGACAAAUCUAAAUCUUUUGAUUACACUUAGAAU...AA.UUAAAAAAACGAGGUCCAAUAAAUGACUUAUUUACAAGCUUCUCUU..AACUUGUUGUUG...AAGGAGGGCUCACACUAGCUAAUUUAAGCUA..AAUGUGUGAGUCCUCUUUGACGUUU...GUCAUUAACGAGGACGAAG.AGACGUCCUCA..GGACGUCUUUUUUUAAUGUUUUAUUAUCAAUUUAUUAGUCAAUAAAAGAGAGACGUCUCUGCUUAUUGAUUUAGAAAGCUAGGAAUUAUCGUUGGAAACUAAUCAAUCCUUAAAGAAAAAAAUGGCCGCACGCCAUAUUACUAUGAUUGCUCUUGGUGGAGCAAUUGGUGCUGGUCUUUUCAAAGGAAGCUCAUCAGCCAUUGCUGCCGCUGGUCCCUCUGUCUUAAUCGCUUAUUUUAUCGGAGGAAUCGUUCUUUAUUUUGUAAUGAAGAGUUUAGAAAAGCUUGUUCUAAGUUCAAAAGAUCCACACGG
#=GR NC_002662.1/820278-819718 CODON   .....................................................................................................................................................................................................................................................................................................................................................................AUG..........................................................................................................................................................................................................................
#=GR NC_002662.1/820278-819718 SS_TT   ..................................................................................................................................................................................................................................................................................................................................................................................................................................................................................................................................................................................................
NC_009004.1/1728488-1729048            UAAUGCUCACUAAGGUCGGAUUGAGAAUUAAACAUUUACUAAUAUUUUUAGAUUAUUCAUAAAAAUGUUUGACAAAUCUAAAUCUUUUGAUUACACUUAGAAU...AA.UUAAAAAAACGAGGUCCAAUAAAUGACUUAUUUACAAGCUUCUCUU..AACUUGUUGUUG...AAGGAGGGCUCACACUAGCUAAUUUAAGCUA..AAUGUGUGAGUCCUCUUUGACGUUU...GUCAUUAACGAGGACGAAG.AGACGUCCUCA..GGACGUCUUUUUUUAAUGUUUUAUUAUCAAUUUAUUAGUCAAUAAAAGAGAGACGUCUCUGCUUAUUGAUUUAGAAAGCUAGGAAUUAUCGUUGGAAACUAAUCAAUCCUUAAAGAAAAAAAUGGCCGCACGCCAUAUUACUAUGAUUGCUCUUGGUGGAGCAAUUGGUGCUGGUCUUUUCAAAGGAAGCUCAUCAGCCAUUGCUGCCGCUGGUCCCUCUGUCUUAAUCGCUUAUUUUAUCGGAGGAAUCGUUCUUUAUUUUGUAAUGAAGAGUUUAGAAAAGCUUGUUCUAAGUUCAAAAGAUCCACACGG
#=GR NC_009004.1/1728488-1729048 CODON ...................................................................................................................................................................................................................................................................................................................................................................................................AUG............................................................................................................................................................................................
#=GR NC_009004.1/1728488-1729048 SS_TT ..................................................................................................................................................................................................................................................................................................................................................................................................................................................................................................................................................................................................
NC_008527.1/808868-808314              GUUCAAUAAUGGUCACCAAUUGUGAGGCAAGCUUUCUUUUCUUAUUUUUAGAUAAUUCACAAAAAUAUUUGACAAAUCAAAAUCUUUUGAUUACACUUAAAAU...AAG.....AAAACGAGGUCCAAAA.AUGACUAAUACACAAGCUUCUCUU..AACUUGUUGUUG...AAGGAGGGCUCACACUAGCUAAUUU.AGCUA..AAUGUGUGAGUCCUCUUUGGCGUUA...GUCAUUGACGAGGAUGAAG.AGACGUCCUCA..GGACGUCUUUUUUUAAUAUUUUAUUAUCAUUUUAUUAGUCAAUAUAAAGAGAGACGUCUCUACUUAUUGAUUUAGAAAGCUAGGAAUUAUCGUUGGAAACUAAUCAAUCCUUAAAGAAAAAAAUGGCGGCACGCCAUAUUACAAUGAUUGCCCUUGGUGGGGCAAUUGGUGCCGGUCUUUUUAAAGGAAGCUCAUCAGCCAUUGUUGCCGCUGGUCCCUCUGUUUUAAUCGCUUAUUUUAUCGGUGGUAUCGUUCUUUAUUUUGUGAUGAAGAGUUUAGAAAAACUCGUGCUCAGUUCAAAAAAUCCCCAUG
#=GR NC_008527.1/808868-808314 CODON   ...GUA..AUG...........................................................................................................................................................................................................................................................................................................................................................AUG.........................................................................................................................................................................................................................
#=GR NC_008527.1/808868-808314 SS_TT   ................................................................................................................................................................................................................................................................................................................<<<<<<<<<<<<<<....>>>>>>>>>>>>>>..................................................................................................................................................................................................................................................
#=GR NC_008527.1/808868-808314 AA      ...................................................................................................................................M..T..N..T..Q..A..S..L....N..L..L..L.....K..E..G..S..H..*......................................................................................................................................................................................................................................................................................................................................................................................................
NC_008527.1/1233490-1232930            AAAGAAAUUUUAAUCUUUUUGUUGUUAAAUUCUUGUUAAUACAAAAAAAUGCAUUAAAUAUUAUUAUUUUAUUGACAAUUUAAAAUAUUACGAGUCUUAUAAUGUAAAUUAACAAAAAAGAGGAACUUGAAAUGACAUACACACAAU...UUUC.....AUUGUUGUUGAUCAAGGUGGACCUACAUUAGCU..UUUCGGCUAA.AAUAUGUAGGUCCUAUUUGACAACA...GUCAUU.UCGAGGACCAUG.AGACGUCCUCAG.GGGCGUCUUUUUUGUUUCUUAAUAAAAAAUAGAGGUAAUAUUAUGCGAAAAAUUGAAUUCUUUGACACUAGCCUAAGAGAUGGCGAACAAACACCUGGCGUGAUUUUUUCCAUAGCCGAGAAGGUAACUAUUGCAAAACAACUUGAAAAAUGGGGGAUAUCUGUGAUUGAAGCUGGCUUUCCUGCAGCGAGUCCGGAUAGUUUUGAAGCUGUAAAACAAAUUUCUAAAGCUUUAAAGGAGACGGCGGUAACAGCAUUAGCUCGUUGCGUUAUAACUGACAUUGAUAAAGCAGUAGAGGCAGUAAGAGAAGCU
#=GR NC_008527.1/1233490-1232930 CODON ....................................................................................................................................................................................................................................................................................................................AUG...........................................................................................................................................................................................................................................................................
#=GR NC_008527.1/1233490-1232930 SS_TT ..............................................................................................................................................................................................................................................................<<<<<<<.....>>>>>>>.................................................................................................................................................................................................................................................................................................................
#=GR NC_008527.1/1233490-1232930 AA    ...................................................................................................................................M..T..Y..T..Q..F.....S.......L..L..L..I..K..V..D..L..H..*......................................................................................................................................................................................................................................................................................................................................................................................................
NC_009004.1/1258279-1257719            AAAGAAAUUGUAAUCUUUUUGUUGUUAAAUUCUUGUUAAUACAAAAAAAUGCAUUAAAUAUUAUUAUUUUAUUGACAAUUUAAAAUAUUAAGAGUAUUAUAAUGUAAAUUAACAAAAAAGAGGAACUUGAAAUGACAUACACACAAU...UUUC.....AUUGUUGUUGAUCAAGGUGGACCUACAUUAGCU..UUUCGGCUAA.AAUAUGUAGGUCCUAUUUGACAACA...GUCAUU.UCGAGGACCAUG.AGACGUCCUCAG.GGGCGUCUUUUUUGUUUCUUAAUAAAAAAAUAGAGGUAAUAUUAUGCGAAAAAUUGAAUUCUUUGACACUAGCCUAAGAGAUGGCGAACAAACACCUGGCGUGAGUUUUUCCAUAGCCGAGAAGGUAACUAUUGCAAAACAACUUGAAAAAUGGGGGAUAUCUGUGAUUGAAGCUGGCUUUCCUGCAGCGAGUCCGGAUAGUUUUGAAGCUGUAAAACAAAUUUCUAAAGCUUUAAAGGAGACGGCAGUAACAGCAUUAGCUCGUUGCGUUAUAACUGACAUUGAUAAAGCAGUAGAGGCAGUAAGAGAAGC
#=GR NC_009004.1/1258279-1257719 CODON ..................................................................................................................................................................................................................................................................................................................................................................................................................................................................................................................................................................................................
#=GR NC_009004.1/1258279-1257719 SS_TT ..............................................................................................................................................................................................................................................................<<<<<<<.....>>>>>>>.................................................................................................................................................................................................................................................................................................................
NC_002662.1/1239535-1240096            GGAGAAGUUGUAAUCUAUUUGUUGUUAAAUUCUUGUUAAUACAAAUAAAUUUAUUAAAUAUUAUUAUUUUAUUGACAAUUUAAAAUAUUAAGAGUAUUAUAAUGUAAAUUAACAAAAAAGAGGAACUUGAAAUGACAUACACACAAU...UUUC.....AUUGUUGUUGAUCAAGGUGGACCUACAUUAGCUUU.UGUGGCUAA.AAUAUGUGGGUCCUGUUUGGCGAUA...GUCAUU.UCGAGGACCGAG.AGACGUCCUCAC.GGGCGUCUUUUUUGUUUCUUAAUAAAAAAUAGAGGUAAUAUUAUGCGAAAAAUUGAAUUCUUUGACACAAGUUUGAGAGAUGGCGAACAGACGCCGGGCGUUAGUUUCUGCAUUUCAGAAAAAGUAACGAUUGCUAAACAACUGGAAAAAUGGGGGAUUUCUGUCAUAGAGGCUGGUUUUCCUGCGGCAAGUCCAGAUAGUUUUGAAGCAGUAAAGCAAAUUGCUGAUUCUUUGAAUGAUACGGCUGUCACUGCAUUAGCUCGUUGUGUUAUCUCAGAUAUCGAUAAAGCGGUUGAAGCGGUAAAGGGGGCU
#=GR NC_002662.1/1239535-1240096 CODON ..................................................................................................................................................................................................................................................................................................................................................................................................................................................................................................................................................................................................
#=GR NC_002662.1/1239535-1240096 SS_TT ..............................................................................................................................................................................................................................................................<<<<<<<.....>>>>>>>.................................................................................................................................................................................................................................................................................................................
#=GR NC_002662.1/820278-819718 AA      ...................................................................................................................................M..T..Y..L..Q..A..S..L....N..L..L..L.....K..E..G..S..H..*......................................................................................................................................................................................................................................................................................................................................................................................................
#=GC SS_cons                           ....................................................................................................---...---............-....,,,,((((((,,,,,,<<<<<.<<______.>>>>>>>,..--...---..<<-<<<<<<<<<<<<______>>>>>..--->>>>>>>->>..----..,,,,...)))))),,,<<<<<<<___.___>>>>>>>,......-...................................................................................................................................................................................................................................................................................................................
#=GC SS_cons_1_alt                     ..............................................................................................................................................................................................................................................................<<<<<<<.....>>>>>>>.................................................................................................................................................................................................................................................................................................................
#=GC ANNOT                             ..................................................................................................................................ORF-start.................3-residues...................stop.....................................................................................................................................................................................................................................................................................................................................................................................................
#=GC ACTUAL_MOTIF                      ....................................................................................................<................................................................................................................................................................................>............................................................................................................................................................................................................................................................................................................
#=GC HYPHENATION                       ****************************************************************************************************..............................*...........*....*...........*....*............*..............*.....*....*....*.........*..............*.....*..*......*......*......*...............***********************************************************************************************************************************************************************************************************************************************************************************************************
#=GC R2R_LABEL                         ----------------------------------------------------------------------------------------------------...................................J1..2.................CCCCCCcCCCCC3......4..................................................7....8......5.6.....................................-----------------------------------------------------------------------------------------------------------------------------------------------------------------------------------------------------------------------------------------------------------------------------------------------------------
#=GF R2R ignore_ss_except_for_pairs _1_alt outline
#=GF R2R multistem_junction_bulgey J J0 0 0 0 -3 -4 -180 J1 0 0 0 0 -8 0 bf0 bss1
#=GF R2R var_backbone_range 1 2 ntrange
#=GF R2R var_backbone_range 3 4 ntrange
#=GF R2R var_backbone_range 5 6 ntrange
#=GF R2R var_backbone_range_size_fake_nucs 4 7 8 ntrange
#=GF R2R outline_nuc C
#=GF R2R outline_nuc c
#=GF R2R tick_label c leu/phe codons
#=GF DUPLICATES NONE
#=GF SORT_STATS 9 178 0
#=GF SORT_STATS 9 178 0
#=GC cons                              nnRnnAnnUnnnnnnYnUUnnnURnnRnnnnnYnnUnRnnnnnAnUnnnnRnnnnnnnnnnnAnnnnUUnRnnRAnnnnnnAnnnUnnnnYnnnnYnnnnAAU---AAnnnnnAAnAnnGAGGnnCnnRAAnnRnYnnnnACAYnAnnnnnUYYn--nnnUUnUUnnUG---nnnRnnGRYYYACAYUAGYU--nUUnRGCUAn-AAnRUGUGRGUCCUnUUUGAYGnUn---RnYnnUnnnGRGGAYnAAG-AGACGUCCUCnn-GGRCGUCUUUUUUnnnUnUnnnnnnAnnAnnnnAnnARnnRnnnnRnRRAAAnnnRnYnYnnnURnnnnnnUnnnAARnnnnRnnnnnnnnnnnnnRnnnnnnnnnnnYnnnnnRnRnRRnRnnRnnnnnnnnnnnnnnnRnnnnRnnnnnnnnnRnnRRnnnRnnnnnnnnnnnnnnYUnnnRnnnnRnnnnnnRRnnnnnnnnnRnnnnnnnnnnnnnnnnnnnnnnnnnUnnnnnnnnnRRnnRnnnnnnnnnUnnYnnnnnnnnnnnnnnnYnnnnnnnRnnRnnnnnnnRnnRnnnnRnnnnnnRnn
#=GC conss                             11311311311111131331113211311111311313111111131111211111111111111111111111111111111111111131111311111310001133333311111111111111333111111111333311144411114004411111111130004441111111111111111100412411111401111111311111111111313131000111111411111111123101111111131140111111111111111111111111131131111311311131111311133311131311111331111113111331111131111111111111311111111111311111213133131131111111111111113111111111111113113311131111111111111133111311113111111331111111113111111111111111111111111131111111113311311111111131131111111111111113111111131131111111311311113111111311
#=GC col_entropy_0                     11111011011101111001000111111011100001111100000001110001001100000010000110011000000100001011011101010000000011111000001000001010100000000001000100111110000001110000000000000000000000000000000011000100000000000000000000010000000001000000000100000000100000000000000010000000000000000001000011101101011011000110001110000011111110111011111111111000110111111111111111111111111111111111111111111111111111111011111111101011111011111111111111111111111110111111111111111111111111111111111111111111111111111101111111111111111111111111111111011111111111111111111111111111111111111111111111
#=GC col_entropy_1                     ..................................................................................................................................................................................................................................................................................................................................................................................................................................................................................................................................................................................................
#=GC col_entropy_2                     42184682777497839993998328047953199693221480879985318995985289098820098559055899908590995915955592920709990024414609095000095059476999998995665290555550899995550090099079999999990898900080009022904980000890098000780000010000797974999999990889090009547090000000050927009000000000099804099935555574925644599339994488966644444148894612978520484769889329844448879758254993497737587538283412303759758345975921931443593948588972434288928958589959359305853486784589848439465538454439899825752542955405799553335353853192347299494503435644857345889585898737733335598885488398852499988497
#=GC col_entropy_3                     66496466796556604992790227807422560041094290970998289902098090009960049880088990009800048488488449400700000004242004043000008080470444449948447940888880900448880040044070004444040949000090004088904390000940049000790000080000947076444444440994040009847040000000070487000000000000000904049998278370928902794890905448540407344468754948281120659798759792930560383821281525333645269931280126264704956647327688742533778843679979475429424425415852962261159359942783449230395265247194107004550568340860337115095934872214902029722706587733872425450672437786674574520165631774249338195419
#=GC cov_SS_cons                       ..................................................................................................................................?22222......???02.22.......2220???.............?0.122000200011......11000.....2000221.0?...............22222?...020001?.......?100020...........................................................................................................................................................................................................................................................................................................................
#=GC cov_SS_cons_1_alt                 ..............................................................................................................................................................................................................................................................0000100.....0010000.................................................................................................................................................................................................................................................................................................................
#=GF NUM_COV 12
#=GF WEIGHT_MAP  NC_002662.1/1281759-1281195 1.24327 NC_008527.1/1276325-1275761 1.02852 NC_009004.1/1198327-1198891 1.02852 NC_002662.1/820278-819718 0.731949 NC_009004.1/1728488-1729048 0.731949 NC_008527.1/808868-808314 1.33211 NC_009004.1/1258279-1257719 1.22987 NC_008527.1/1233490-1232930 0.836909 NC_002662.1/1239535-1240096 0.836909
#=GF USED_GSC TRUE
#=GF DID_FRAGMENTARY FALSE
//
