# Supplementary material for: Comparative genomics reveals 104 candidate structured RNAs from bacteria, archaea, and their metagenomes
Source: Genome Biol. 2010 Mar 15;11(3):R31. doi: 10.1186/gb-2010-11-3-r31 (PMC2864571; doi:10.1186/gb-2010-11-3-r31)
Supplement: Additional file 4 — Raw text alignment files, including annotation. Raw alignments of RNAs, including annotations (for example, predicted transcription terminators, flanking sequences) in "Stockholm" text format. The alignment format and appropriate viewing programs are discussed on Wikipedia [113]. The Stockholm files can be retrieved from the .tar.gz archive file by using programs such as WinZip (Windows), StuffIt Expander (Mac), or tar/gzip (UNIX). [file gb-2010-11-3-r31-S4.GZ › sto/lnt.sto]

# STOCKHOLM 1.0
#=GF ID Lnt
#=GF DE Lnt RNA
#=GF AU Weinberg Z
#=GF TP Cis-reg;
#=GF WK http://en.wikipedia.org/wiki/Lnt_RNA_motif

#=GF FancifyStockholm -longtable -wrapGeneContext 6in -recycleGeneColors
#=GF FancifyStockholmGeneContext -leftNothing -rightOperonOrCount 1

#=GF ORIGINAL_MOTIF 74	331	0	0	refseq	25	chlorobi	jeremy	s35_45_55S100O5Min3	cmfinder		ethresh=2&nr=0	end
#=GF DATABASES microbial 25 env 4

NC_007514.1/1796290-1796758              AACGAUCUCAUAGUCUGAGUGAGCGGUAGUGGUGUCUUUAGUGCCGAAAAGAGCCAUAAUCAGUUCUCCUUUUUCUGGUGGCGUUGAAAUUGGAUAUGUUCAGGGAAA...AA.ACUUUCUCAC.CGA..AACCAUUCCUUGUUUGGUAACAGCUUUCUAUAAAUCUAAAGAAUUAAAAUCAAUAAUUAAAGUUUAAAAAUACUUUUAGCCUCUUCUUUUACUGACCUUUAGCCUCUUUUUAGCCAUAUUGAAUUUUGCGCACCCUUAUUUGACUGAAUUAUUAAGAAAAAUUUGAAUCUGGAUAUUUUCAAUCUUUUUUAUUGAUGUUGCAAUUAUCGAACUAUAAUCAGGUACGGCGCUCGCAUUAUGUGGCGGCGUUGCUGAGUGGCUUGCUGCUUGGCGUUGCAUUUCCCUCCUAUCCCUUUAUUCGUCUUGAAUUGUUGGCAUGGGUGGCACUGGUGCCGCUUUUGCUCUC
#=GR NC_007514.1/1796290-1796758 CODON   ......................................................GUA...........................................................................................................................................................................................................................................................................AUG.....................................................................................................................................................
#=GR NC_007514.1/1796290-1796758 SS_TT   .......................................................................................................................................................................................................................................................................................................................................................................................<<<<<<<<<<<<<<....>>>>>>>>>>>>>>.....................................................................
NC_009337.1/1481305-1480840              UACGAUUUCGUAGUCGGAGUGUGCGGUGGUUGCGUCUUUAGUGCCGAAAAGAGCCAUAAUGAUUUCUCCUUUUUCUGAUGGCGUUGAAAUUGGAUAUUUUCAGGAGUCGGGAACU.......UCUU..U.CGCAUACUCCUGUUAAAUAACAGCUUGAAAGAAAUUUAAAGAAUAUUAUUCAAUAUAUAAAGCAAAAUAUCUUCGGCGCGUUUAUCUCUUUCUCCUCCAACCCAAUUGCUUUGUGAUGUCCCUUUUCUUUCAAAUUGUUGGCGGGUUACGCAACUCGGCUUUCAGGGCCCCUCUUUUCAGUGGCCUGCUUCUUGGUGUGGCUUUCCCGUCCUACCCUUCCGUUCGCCUUGAAGUUCUCGCCUGGGUUGCCCUGGUUCCUCUUCUUCUUUCUCUGGGGGAUGUCCGCCGUGCAGGGGAUUUUUUCAGAAAGGUUUAUGCCGCCAUGCUUCUUUACUGUUUCAUCGCG
#=GR NC_009337.1/1481305-1480840 CODON   ......................................................GUA............................................................................................................................................................................................AUG....................................................................................................................................................................................................................................
#=GR NC_009337.1/1481305-1480840 SS_TT   ....................................................................................................<<<<<<<<<<<<............>>..>.>>>>>>>>>>>>..............................................................................................................................................................................................................................................................................................................................................
NC_007512.1/1687410-1686945              AACGAUUUCGUAAUCGGAGUGCGCGGUGGUCGCGUCUUUAGUGCCGAAAAGAGCCAUAAUGAUUUCUCCUUUUUCUGAUGGCGUUGAAAUUGGAUAUUUGCAGGGGCCCGUUU.U.......AC.UGAA.AGCCUACCCCUGUUAAAUAACAGCUUGAAAUAAAUUUAAAGAAUAAUUAAUCAAUAAAAAAGCAAAAUAUCUCCGUCGUGUUUAUCUCUUAGCACGAAAUGUUGUAUAAUUUUUCUGCCUCUCCUGGGUUCAUUGACUUCGUUCAUUGAUUUUAUCGUCUCUAAAGCAAUGACUGUUUACCCGAAGGCGGCCGACCGGUUCCGCCGUUCCGCCUAUGCAUCUUCCCUCCUCAGCGGAGUGCUUCUUGCCGUUUCGUUCCCUUCUUAUCCAUCCAUCCAUUUUGAGCUGCUCGCCUGGGUUGCACUCGUGCCGCUGCUGUUGACUGUUGCCGACGAUCCGUCAUCCG
#=GR NC_007512.1/1687410-1686945 CODON   ......................................................GUA.............................................................................................................................................................................................................AUG...................................................................................................................................................................................................................
#=GR NC_007512.1/1687410-1686945 SS_TT   ............................................................................................................................................................................................................................................................................................................................................................................................................................................................................................
NZ_AAIJ01000012.1/7041-6582              GAGAAUAAUCUCAUAAUCGGAAUGGGCGGUUGUAGUGUCUUUUGUGCCGAAUAGAGCCAUAAUUGAAUCUCCUUUUUCUGGUGGCGUUGAAAAUUUGUUACAGGAAAU...UU.U.........UUG.C.UGGCAAUUCCUGUUGAAU.ACAGCUUGAAACAAAUUUAAAGAAUAAAAAUCAAUAAUUAAAGGAAAAUAUGCCUGUUUGACCCCUGACUAUCUUGCUGUUUCUUCUAUGUAUAAGUGAUGUUGUCAGGUGGUGUUUGUUUCGACUUUUUACUAUUUUUCGUCCGGUUUCCUUAAUUGCUAUCCGGAGGCAUAUGAUCCGAUCCGAAUGUGGCGGAACAUGGUCCGCCGGUUAUCUGUCUGCUGUGCUCAGUGGUGUGCUUCUGGGCAUCAGUUUUCCUUCAUAUCCGUUUAUCCGUCUCGAAUUUAUUGCAUGGGCUGCGCUCGUACCUUUGCUGAUGACGCUUCG
#=GR NZ_AAIJ01000012.1/7041-6582 CODON   .........................................................GUA.....................................................................................................................................................................................................................................................................AUG........................................................................................................................................................
#=GR NZ_AAIJ01000012.1/7041-6582 SS_TT   ..................................................................................................................................................................................................................................................................................................................................................................................<<<<<<<<<<..........>>>>>>>>>>>...........................................................................
NZ_AAIC01000051.1/9291-8831              UCGAGAAUAAUCUCGUAAUCAGCAUGGGCGGUUGUGUUGUCUUUUGUGCCGAAUAGAGCCAUAAGUCAAUCUCCUUUUUGGUGGCGUUUAGAAUUUUCAGCAGGAAAU...UU.U.........UUG.C.UGGUAAUUCCUGUUAAAUAACAGCUUGAAACAAAUUUAAAUAAUAAAAAUUAAUAAUUAAAGAAAAUAUGUCUCUUUAAUUCCUUUCCGGCUUUCUGUUUUUUCUUCCUUCACCUUGUCAGCCGUCGGGAAAGGAUAUUCAUCGCUAUAGAAUUACGUUAUUGUCUAUGGAUUAAUUCGUGGUUUCUGCCGGAUUUUUACUAAUAUGCACCCGAUUUUGCCGUAACGAAUAUCCGGUUACCUAUGAUUUCAUUUUCUGAAAAUGGAGGCCGCUUUUCCGGCUACGGUUUUUCUGUGCUGAGCGGUGUGCUGCUGGGUAUAUCAUUUCCUUCCUAUCCUUUUAUCAG
#=GR NZ_AAIC01000051.1/9291-8831 CODON   ...........................................................GUA......................................................................................................................................................................................................................................................................................................................AUG.....................................................................................................
#=GR NZ_AAIC01000051.1/9291-8831 SS_TT   ......................................................................................................................................................................................................................................................................................................................................................................................................................................<<<<<<<<<<<<....>>>>>>>>>>>>..........................
NZ_AAIK01000033.1/13812-13349            AACGAUUUCGUAAUCUGAGUGUGCGGUAGUGGUGUCUUUUGUGCCGAAAAGAGCCAUAAUGAGUUCUCCUUUUUCUAAUGGCGUUGAAAUUGGAUAUUUUCAGGAAAA...AAUU.......UCAUGG..AGAUUAUUCCUGUUAAGUAACAGAGUGGAAGAAAUUUAAAGAAUAAAAAUCAAUAAAUAAAGUAAAAUGUGUUGCUCUUGGUUAUCUGGUUGCCAGAAAUAGUAUUUAGUGCCGAUAGUUUUUCCGUUUAUCUGAAUUUUUUUUGUUUUUUUUCGUCAAUUUAGAAUCUUUUUAUCGUUUUGAUGAGUCUAUUAUCCCGGAACAUAACCCGACUGAGUCAUUCCCGUUACGCCCCGGCCCUCUUGAGUGGAACUCUUCUUGGUCUCUCUUUUCCCUCUUAUCCCGCCAUUCAUCUUGAAGUGGUAGCCUGGAUUGCUCUUGUUCCGCUGCUCAUCUCUCUUCGCUC
#=GR NZ_AAIK01000033.1/13812-13349 CODON ......................................................GUA...............................................................................................................................................................................................................................................................AUG.................................................................................................................................................................
#=GR NZ_AAIK01000033.1/13812-13349 SS_TT ............................................................................................................................................................................................................................................................................................................................................................................................................................................................................................
NZ_AAHJ01000019.1/1186-1645              AAUGAUCUCAUAGUCCGAGUGAGCGGUGGUGGUGUCUUUUGUGCCGAAAAGAGCCAUAAUGAUUUCUCCUUUUUCUGGUGGCGUUGAAAUUGGAUAUUUUCAGGAA......A.U.......ACACGG..AGAUGAUUCCUGUUAAAUAACAGAUUGUUAUAAAUUUAAAGAAUAAAAAUCAAUAAAUAAAGGAAAAUAUCUCUCUGCGUUCUCCUCCAUUGCAACGAAAUAAUGUAUACUGACGGCAGCGAAGUCUCUUUCCGUGUUAAUUGCUGGAAAUCUCAUGAGUGAUCAUCGUCAUCCAUUGCAUAUUUCCGGAAGGUUUUCUUCCGGUUUGCCUCUGCUGAGCGGUCUUCUUCUCGGCAUAUCCUUUCCUUCCUAUCCGUUUAUCCGUCUUGAGUUUCUCGCAUGGAUCGCUUUUGUGCCGCUGCUGAUCUCUUUACAGCAGGAUGAGCCUUCAGGCAAAUCGUACCGU
#=GR NZ_AAHJ01000019.1/1186-1645 CODON   ......................................................GUA...................................................................................................................................................................................................................................AUG.............................................................................................................................................................................................
#=GR NZ_AAHJ01000019.1/1186-1645 SS_TT   ......................................................................................................................................................................................................................................................................................................................................................<<<<<<<<<<....>>>>>>>>>>..............................................................................................................
NZ_AASE01000007.1/53738-53277            AACGAUCUCGUAAUCGGAGUGUGCGGUGGUGGUGUCUUUAGUGCCGAAAAGAGCCAUAGUGAUUUCUCCUUUUUCUAAUGGCGUUGAAAUUGGAUAUUUGCAGGAAAA....U.U.........UUGAGCAGUCCAUUCCUGUUAAAUAACAGCUUAGAAUAAAUUUAAAGAAUAAAAAUCAAUAAUUAAAGCAAAAUAUCUUUUACGUGAUUAUCUGUUCGACCUAAAUAUUGUAUACUUCUCUCGGCUUCGCGUUUCACCCGGCUGUUUUUAUUUCUUUUUUGAUUCAGAUGAUAACUCUUUGAACUCAAGAUGACUUCAUUCUCUUUGACCGUGAAAAAGCUGAUUCAUUCCCGUUUCCUCCCCUCCCUCUGGAGCGGAACCCUUCUCGGACUUUCCUUUCCUUCCUAUCCUUUUAUUCAUCUUGAGUUGCUUGCAUGGGUUGCUCUCGUUCCGCUUCUCCUCUCUUUUCAGC
#=GR NZ_AASE01000007.1/53738-53277 CODON ......................................................GUA................................................................................................................................................................................................................................................................AUG................................................................................................................................................................
#=GR NZ_AASE01000007.1/53738-53277 SS_TT ............................................................................................................................................................................................................................................................................................................................................................................................................................................................................................
NC_002932.3/1404124-1403667              AGUACGAUUUCAUAAUCGGAGUGAGCGGUCGUCACGUCGUUUGAGCCGAAAAGAGCCAUAAUGAUUCUCCUUUUUCUGGUGGCGUUUUAAAAUGUAUUUUCAGGAAAA....A.C.......AC.UGG...GUUGCUUCCUGUUA..UAACAACUUGAAACAAAUUUAAAGAAUAAAUAUUAAUAAGUAAAGUAAAAUAUGUCUCUUCCCGGCUUCCGGCGACCUUCUUUCCGUUUCCUUUCAAUAGUGUCUGCAUUGACUCAGGCGAGCUGUUUCUGCCCAUUAUCAUGUCUUGUAAAGGGGUGUCAGUCAUGAAUGGCGCUUAUAGAGGCGCCUUGUCUCGUUUACUUUCGAAACCUUUUUUUCUGCCGCUCCUGAGCGGCCUGCUCCUCGGGAUAUCCUUUCCGACCUGGCCUGCCGUCCAUCUCGAACCUCUUGCAUGGAUAGCUCUGGUGCCGUUAUUGCUUUCACUUGAA
#=GR NC_002932.3/1404124-1403667 CODON   ........................................................GUA............................................................................................................................................................................................................................................................AUG..................................................................................................................................................................
#=GR NC_002932.3/1404124-1403667 SS_TT   .........................................................................................................................................................................................................................................................................................................................<<<<<<<<<<<....>>>>>>>>>>>>........................................................................................................................................
NC_008639.1/2186787-2186328              AAUGAUUUCAUAAUCGGAAUGGGCGGUGGUGGUGUCUUUUGUGCCGAAAAGAGCCAUAGUGAUUUCUCCUUUUUCUGGUGGCGUUGAAAUUGGAUAUUUUCAGGAAAU....A.C........CAUGA...GUUGAUUCCUGUUAAAUAACAGCUUGAAAUAAAUUUAAAGAAUAAAAAUCAAUAAAUAAAGGAAAAUAUGUUUCUUCCUUUUUUCUGAAAAGAUGAAAUACCCUGUUUUGUCAGUGGGUUUCAUUAAACCGCAAUCAGCAUUACCUCUUAUGAGCGACUUGUCAAUAACAAGAAAACACAGAUCAUUGAAGCCGUAUACGCCUGCUUUUUUCAGCGGGAUUCUGCUUGGCAUCUCUUUUCCGACGUAUCCGGUUAUCCGCCUUGAGUUGCUUGCGUGGAUAGCCUUUGUCCCGCUUCUUUUUUCAUUGCUGCAUGAGGAGUCUUUCGGGAGAUAUUAUCGCAAGG
#=GR NC_008639.1/2186787-2186328 CODON   ......................................................GUA......................................................................................................................................................................AUG..........................................................................................................................................................................................................................................................
#=GR NC_008639.1/2186787-2186328 SS_TT   .............................................................................................................................................................................................................................................................................................................................................................................................<<<<<<<<<<..............>>>>>>>>>>.............................................................
#=GC SS_cons                             ....................................................................................................<<<<<<__...__._......._______.______>>>>>>--.....,,,,,,,...:::::::::::::::::............................................................................................................................................................................................................................................................................................................
#=GC ACTUAL_MOTIF                        ....................................................................................................<..........................................................................>............................................................................................................................................................................................................................................................................................................
#=GC HYPHENATION                         ****************************************************************************************************............................................................................************************************************************************************************************************************************************************************************************************************************************************************************************
#=GC R2R_LABEL                           -------------------------------------------------------------------------------------------..............<..............................>........................................-----------------------------------------------------------------------------------------------------------------------------------------------------------------------------------------------------------------------------------------------------------------------------------------------------------
#=GF R2R var_term_loop < > ntrange
#=GF DUPLICATES NONE
#=GF SORT_STATS 10 76 0
#=GF SORT_STATS 10 76 0
#=GC cons                                RAYRAUnUYRUARUnnRAGYGnGnGGYGGUnGYGUYUUYnnUGYYGnRAAGAGYnRYARURAnUUYYYCUUUUUYUnRUGGYGnUGnnAnnRRRUAUUUnCAGGAAnn---nn-Y-------nnnUGnn-nGnYnAUUCCUGUUAARUAACAGCUUGRAAYAAAUUUAAAGAAUAAAAAUYAAUAAnUAAAGnAAAAUAUnYYYnUYnnnnYYnUYYnnnnnYnnnnnnUnnYnYnYnnUnnnnnnnnnYnYnnYnnnnnYnnnnnnnnYnnnnnYnnnnnnnnnYnnnnnnnnRnnnnYnnnnnYnYnnnRnnnnnnnnnnnnnUnYnnnnnnnnnnnnnYnnnnnnnnnnYnnnnYnYnnnYnnYnYnYYnYnnnnnnnnnYnnYYYnYnnnnnnYYnnYYnYnYnnnnnnYnYnnnUYnnnnnnnnnnYnYnnnnnnnnnnnnnnnnnnnnnnYnnYnnnnnnYYYYnnYnnn
#=GC conss                               33313313333333113333313133333313133333311133331333333313333323133333333333131333133133113111331333311111332200041020000000444324403212133312111133313111332133313111121111311122332212122212111112213333121213211113112331111131111113113131311211111111131311311111311111111311111311111111131111111131111311111313111311111111111113131111111111111311111111113111131311121131313213111111111311333131111113211121213111111313111331111111111313111111111111111111111121131111112333113111
#=GC col_entropy_0                       10100010110010111001011100100010000100101001101110000111111010100111000000001100010000001010110000010000001100010010000000101001101011100000000000100000000001001000000000000000000000000010000010000000110110111111010111111111111100111111111011111111111111111111111111111111111111111111111111111111111111111111111111111111111110111111111111111111111111111111111111111111111111111111111111111111111111111011111111111111111011111111111111111111111111111111111111111111111111111111
#=GC col_entropy_1                       ............................................................................................................................................................................................................................................................................................................................................................................................................................................................................................
#=GC col_entropy_2                       29599955275759274994780255279917879255292074252205757422206937377222557555954755025975990929220759530000763886859814444444595745947493896704000099105000564085704000040000500044674494044434000094405799529258399873954233468868858797886935488468988658565498576679779787821773797319485315567375577934888593935176888589996558895896945883889858859389988788833385578485518729621276296983988588257868583666385916353988575153577737794498985784488998778847995887955815448888982577856796
#=GC col_entropy_3                       09229971470719446946740410409957779410454076304401717633401927377444107111208700030270220242330716120000091379777766666666006147438674759006000065701000093083108000060000100064934404044494000016601436309777471854836155856886768180439472249615512625727854887488433593676080913776918055596472368595236466866079547242109475877158897754437231476116018787332067654524264187987935885775693144004495604911522729575748944772734393316952364248748155023573076665667407563357748600473779
#=GC cov_SS_cons                         ....................................................................................................001022..............................220100..............................................................................................................................................................................................................................................................................................................................................
#=GF NUM_COV 2
#=GF WEIGHT_MAP  NC_007514.1/1796290-1796758 0.990525 NC_009337.1/1481305-1480840 0.929695 NC_007512.1/1687410-1686945 0.929695 NZ_AAIJ01000012.1/7041-6582 1.14709 NZ_AAIC01000051.1/9291-8831 1.14709 NZ_AAIK01000033.1/13812-13349 0.904743 NZ_AAHJ01000019.1/1186-1645 0.979554 NZ_AASE01000007.1/53738-53277 0.904743 NC_002932.3/1404124-1403667 1.12239 NC_008639.1/2186787-2186328 0.944463
#=GF USED_GSC TRUE
#=GF DID_FRAGMENTARY FALSE
//
