# Supplementary material for: Comparative genomics reveals 104 candidate structured RNAs from bacteria, archaea, and their metagenomes
Source: Genome Biol. 2010 Mar 15;11(3):R31. doi: 10.1186/gb-2010-11-3-r31 (PMC2864571; doi:10.1186/gb-2010-11-3-r31)
Supplement: Additional file 4 — Raw text alignment files, including annotation. Raw alignments of RNAs, including annotations (for example, predicted transcription terminators, flanking sequences) in "Stockholm" text format. The alignment format and appropriate viewing programs are discussed on Wikipedia [113]. The Stockholm files can be retrieved from the .tar.gz archive file by using programs such as WinZip (Windows), StuffIt Expander (Mac), or tar/gzip (UNIX). [file gb-2010-11-3-r31-S4.GZ › sto/Pyrobac-1.sto]

# STOCKHOLM 1.0
#=GF ID Pyrobac-1
#=GF DE Pyrobac-1 RNA
#=GF AU Weinberg Z
#=GF TP Gene; sRNA;
#=GF WK http://en.wikipedia.org/wiki/Pyrobac-1_RNA_motif

#=GF FancifyStockholm -upDownGeneStats -mergeTandem
#=GF FancifyStockholmGeneContext -leftCount 1 -rightCount 1

#=GF ORIGINAL_MOTIF 67	1248	0	0	refseq	25	crenarch	jeremy	s35_45_55S100O5Min3	cmfinder		end
#=GF DATABASES microbial 25 env 4

NC_008701.1/1105003-1105465            AACUUUGUUAAUAGGGAAGUUUCCCAUGUAGCUACUCACGCUAUGAACUUAAAAGUUUUUAGCCUCGGCGCAAAGUUUUUAAAAAAGUUAUACAUAACAUACUGCCGGGACUACGCCGGAUAAGAGCGGC.UAUAU.GCCGCGCUGUGAAUCCGGCGGGGUUUUACUCUUAUUCGUGCUGUAAGUGGAAGACAUGUGAUGGCAAUUAUAGACACCUAGUCAAAGCGAUUUCGCAUCGUUGAGUUUGUGAAUACUCUAGAGAUAUGUGUAGAUCAAUCACUGACGGCAGGGAGAAAACCGCCAUGGAAAACCCCAGCCCUUUGGAACGUAAAAGAAGUUGCUGACGGGAGCGUCAUUUUGACGAUGAGAAUAGGUAAUUUUAAUCCUACGAGGUAGUGCAACUUAAUAAUUAUUAAGAAGUGUAUAAGAGGGGCAUGAGGGGCGCUGUUGUUAGUAUACAAAUUGU
#=GR NC_008701.1/1105003-1105465 CODON ........................GUA......................................................................................................................................................................................................................................................................................................................................................................................................................................................
#=GR NC_008701.1/1105003-1105465 SS_TT ..........................................................................................................................................<<<<<<<<......>>>>>>>>.................................................................................................................................................................................................................................................................................................................
NC_009073.1/138540-139002              GCUUUUGCAGACUUGGCCCUCGCCAUGUCCACGACGUGCAUCCAAUUUAAAAAAUCCUGCGUAGCGCCGUACAAGUUUAAAAACCACCGCACUAUCUCCCACUGCCGGGACUACGCCGGGCAAGGCCGGC.GCCGU.GCCGCGCUGUGACCCCGGCGGGGCGCCUCCCCUCUUCUUUAUAUACCUCCCCGUGUGUAGACGUGUGAGAGGGGCAGUGGUCAGCAUACAGGUGGCGAUUUUGAUGGCGGUGAUCUUGGCCAUAGCUCUCGCCGUGGCUGGGUACCUCAUGACUAUGUUUCAAGCCGCGGCGCGGUAUACCUACAUAGCGGUUUUACAGGCCUACGUCUAUCCCGGGGGAGGCGGGUCGUGGGUAAAGCUGUGCGUCGCCGCUGGAGGCUCCGACGCGUUGAAGAUCGAGAGCGUAGAGCUGGGGGGCGUAAAGGCGUCACGGGUAGAGGUCUACGUG
#=GR NC_009073.1/138540-139002 CODON   .........................................................................................GUA..........................................AU.G.......................................................................................................................................................................................................................................................................................................................................
#=GR NC_009073.1/138540-139002 SS_TT   ..........................................................................................................................................................................................................................................................................................................................................................................................<<<<<<<<<<<.....>>>>>>>>>>>............................................................
NC_003364.1/587119-587580              GAGAGGGUCCACAGCUUGUAUAAGGGGCUGCCGAGUGGCUUCACGCGGCCGGAGGGCUAGGCCGCCGGGUAAAGUUCUUAAACCUCUGGGUAGGUGGCCUUGUGCCGGGACUACGCCGGGUGAGAGCGGC.GUGU..GCCGCCCUGUGAAUCCGGCGGGGUGCCUUCCCCUCUAGUUUAUAUACCCCUAAAUAGAAUAAUAGUAUGAGGGGGGCUGUGGUGAGUAUUCAAGUGGCGGUUCUUUUAGUCUUUAUCUUGGCAAUAGCCGUGGCCUUGGCCGGCUAUUUGUAUACUACUUUUUAUUCCUCUUUGCAGUAUACCUAUAUUGCCCUUACCCAGGCGUAUAUAUAUCCCACGCCGUCGGGGGCUGAGGUAAAAAUUUGUUUUUCCGUGGGGGGCUCCGGCGGACUGACAAUAACGGGCGUGGAGCUGGACGGGAGACCAGCGGCGAGUUUUAAGGUAUAUG
#=GR NC_003364.1/587119-587580 CODON   ...........................................................................................................................................................................................................AUG...................................................................................................................................................................................................................................................................
#=GR NC_003364.1/587119-587580 SS_TT   .................................................................................................................................................................................................................................................................................................................................................................................................................................................................................
NC_009376.1/650835-650374              GAUGUUUUUAAGCCUUUUGCCUCUUACAGCAAAGCGCCGCCGCGCAAGGCGGCGGGGAUUAGACCUUGCGUGAAAUUUUUAAAGUCCGGGCUGUUUCUGUAGCGCCGGGACUACGCCGGGUGAGAGCGGC.UGGC..GCCGCACUGUGGGCCCGGCGGGGUGCCUUCCCUCAAAGUUUUUAUAAAUACGCCCGAUGUGUUUUGUGAGGGGUGCGGUUGUGAGCCUACAGGUUGCUAUUCUUCUCGUCUUUAUACUAGCCAUCGCCAUAGCGCUGGCUGGCUACCUCUACUCCACCUUCUAUGCGUCUCUGCAGUAUACAUACAUCGCGUUGACCCAGGCGUAUGUCUAUCCGGCGGGCUCGGGGGCCGAGGCUAAGAUCUGCUUCUCCGUGGGGGGCUCCGGGGGCCUCUCCAUCAUUGCCGUGGAGCUAGACGGGAGGCAGGCAGAGUGGGUAAAGACAUAUGU
#=GR NC_009376.1/650835-650374 CODON   .................................................................................................................................................................................................AUG.............................................................................................................................................................................................................................................................................
#=GR NC_009376.1/650835-650374 SS_TT   .................................................................................................................................................................................................................................................................................................................................................................................................................................................................................
NC_003364.1/1079981-1080440            GGCAGAAGAAGACGAUUGAAUACCUCAAGAAGACGCUAUUACCAAGACUGAAAGAGGCGCCCAGCCAACAGUAAGUUUUUAAAACUAGGAGUAGUUUUAUACAACCGCGAC..GGGCUGUGGAGAGCCGC.GCCC..GCGGCGCCGUGAAACAGCCUGACGGUGUCUGGGGACACCCCUAUUCUCUUAGUUUUCUGAAUAAAUGGCCCACGAAGGCCAAAUUAAACCCCCCUCUGCCCUGUGUUGAAAAGUCGUAUAAAAAGGCGGAGUCCACGGCUCUUGCCAGAUUAUAUACGGCGAAAAACCACGGAGCGUGUUCCGGCCUCCCCUGGAAGAAGAGAUAGCGGGGCGCCCCCUCCUCGCCGUAGAUCCAUAUUUGGGCAUCUCCCACGUUUAUUUUCGACGCCUUGCCCUCAGGCCUGCAGCCAACUGCGGCGUAAAAUCUAUCCCUCCCCACGGCGUAUUC
#=GR NC_003364.1/1079981-1080440 CODON .................................................................................................................................................................................................................................................................................................................................................................................................................................................................................
#=GR NC_003364.1/1079981-1080440 SS_TT .................................................................................................................................................................................................................................................................................................................................................................................................................................................................................
NC_009073.1/482884-482426              CCACGCUGAGUUCAACAUAUCUGCAUCUCACAGAGUAUGCAAAGCCCGGCUUUAAAGCCAUUAGGCCAGGGAAAGUUUUUAAACACGCCAACAAAUAUAAACG.CCGCGAC..GGGCUGUCGAGAGCCGC.GUCU..GCGGCGCUGUGAGACGGCCUGACGGCGUCUGGGCCACUACCUCAACUUUCUAAAUAGGUGACCCACAUACGCGUAGUUGAGGGGCCCCCUGCCGCUGGCGCCAAAGUCGUAUAAGAAGGCGGAGUCUACAGCUCUGGCCAAGUUAUACAUGGCGAAGACCCAGGGCAGAUGCUCAGCCUUGGCCUGUAUAAACACGUACCUCGGGCCCCCCUCCUCGCCGUACAUCCACGUCUGUACAUCGCCCAGGUUUAUCUUAGACACCUUGCCCUCUGGCCUACAGCCAAUGGCCACAUACGCCCUGCCGCCGCCCACGGCGUAUUCAAGCCUA
#=GR NC_009073.1/482884-482426 CODON   ..........................................................GUA....................................................................................................................................................................................................................................................................................................................................................................................................................
#=GR NC_009073.1/482884-482426 SS_TT   .................................................................................................................................................................................................................................................................................................................................................................................................................................................................................
NC_009376.1/634188-633727              GGAGAGGCAGAAGAAGACCAUAGAAUACUUAAAGAAGACGCUGUUGCCCAAGCUCAAGCAAGGGGAGGGGCAAUAAUCUUUUAAACACAGCAAUAGUUUAACA.CAGCGAC..AGGCUGUUGAGAGCCGCCUCAGAGGCGGCGCUGUGAGACGGCCUGACGGUGUCUGGGUACACUAUCUCUUUCUAAAAAGGUGGCCAACAAACCCCAGGUUAAACCCCCCUCUCCUCCAGGGGGCGAGGUCGUACAGAAAGGCGGAGUUGAGGGCACGGGCCAAGUUAUACAUGGCGAAGACCCACGGGCCGUGCUCCGGCCUCCCCUGGAACAAGACGUAUCUCGGCGCCCCCUCCUCGCCGUAGACCCAGACCUGCCCAUCCCCGAUGUUUAUCUUAGACGCCUUUCCCUCAGGCCUACAGCCCAUCGCGACGAACAGCUUGUCCCCACCCACGGCGUAUUGAAGCCUUAG
#=GR NC_009376.1/634188-633727 CODON   .................................................................................................................................................................................................................................................................................................................................................................................................................................................................................
#=GR NC_009376.1/634188-633727 SS_TT   ...........................................<<<<<<<<<<<<......>>>>>>>>>>>>........................................................................................................................................................................................................................................................................................................................................................................................................
NC_008701.1/1584279-1584738            GGGAGAAACAGAGAAGGGUAAUUGAAUAUCUAAAGAAGACAUUGCUGCCAAAGCUAAAGGGAGAGCAACAAAGCUAAAGUUUUUAAGUCCGUAAACACAAAAAUUCUAGAU..GGGCUACAGAGAGCCGC.UUAC..GCGGCACUGUGAUGUAGCCUGACGGUGUCUGGGGACAUCCUCCUAUAGCGUUUUUGCUUCAAAUAACGGACCUCUUGGCGUGGUUCUCCGAUGCAAUAUUUCUUUGCGUCUUGUACAACGAAGUUAUACAGAAAUGUUUAAAAAUCAUAUAAUUAUGGGCGACUCUCAAGAUGCCAAACGGCUGGUAAGAAGAGGAGGGGGCUUGAGACAUCUAUUUAUCUCUUACUCCUCUAAACAAAUGGCCAACAUAUGCUAGGUUCAAAGCGCCUCUACCCCCCAGCCCGAAGUCUAAGAGAAAGGCAAGUUCUGUAGCCCUAGCUAGAUUAUA
#=GR NC_008701.1/1584279-1584738 CODON .................................................................................................................................................................................................................................................................................................................................................................................................................................................................................
#=GR NC_008701.1/1584279-1584738 SS_TT .................................................................................................................................................................................................................................................................................................................................................................................................................................................................................
#=GC SS_cons                           ....................................................................................................::::::::::<..<<<<<<<<-..-<<<<<<_.__.>>>>>>-..---->>>>>>>>>:::::::............................................................................................................................................................................................................................................................................................................
#=GC ACTUAL_MOTIF                      ....................................................................................................<...............................................................>............................................................................................................................................................................................................................................................................................................
#=GC HYPHENATION                       ****************************************************************************************************.................................................................************************************************************************************************************************************************************************************************************************************************************************************************************
#=GC R2R_LABEL                         ------------------------------------------------------------------------------------------------------------......................<.....>......................------------------------------------------------------------------------------------------------------------------------------------------------------------------------------------------------------------------------------------------------------------------------------------------------------------------
#=GF R2R var_hairpin < >
#=GF R2R keep < >
#=GF DUPLICATES NONE
#=GF SORT_STATS 8 65 0
#=GF SORT_STATS 8 65 0
#=GC cons                              RRnnnnRnnRRnnRRnnnnnYnnnnnnnYnnnRRnnnRnnnYnnnnnnnnRRnnnnnnnnRnnnnnnRnRnRAnRnUYUUnnAnnnnnnRnnnnnnnYnnAnnnCCGnGAC--nGnCnGnYRAGAGCnGC-nnnn--GCnGCRCUGUGARnCnGnCnGRnnGYnUCYnnnnnYnnYnYYnnnnnYYnnRnnnRnnnnRnnnnnRnnnnRGnnnnnnnnnnnnnnnnnnnnnnnnnnnYYnnnnnnRYnnRnnnnnnRRRnnnRnnnnnnnnnnnnnnnnnnnCnnnnnRnnnnnnnYYRnnnYnnRnnnnnnnnnYYnYYnnnnnnRnnnRnRnnnnnnnnnnYnnnnnYnnYnnnnnnYnnnnnnnnnnnnnnnnYnnnnRUYYYnYnnnRnnRYnYnnnnnnnnnnnnnnYnnRnnnYnnnnnnRnnnRRnnnGnnnnnnnnYnnnnnnnnnnnRnnnnYnnn
#=GC conss                             331111311331133111113111111131113311131113111111113311111111311111131313313133331131111113111111111131143331113001111131311133111101111001111131311133131111111113113311111131131331111133113111311113111113111133111111111111111111111111111331111113311311111133311131111111111111111111311111311111113331113113111111111331331111113111313111111111131111131131111113111111111111111131111333331311131133131111111111111131131113111111311113111311111111311111111111311113111
#=GC col_entropy_0                     111111111111111111111111111111111111111111111111111111111111111111110111011011100011111111111101101101110001000001000001100000000000111100000010000001101000000010010000111110111111101111111111111111111111111111111111111111111111111111111111111111111101111111111111111111111111111111111111111101111111111111111101111111111110111111111111110111111111111111111111111111111111111111111111111111111111111111111111111111111111111011111101111011111111111111111111111111111
#=GC col_entropy_1                     .................................................................................................................................................................................................................................................................................................................................................................................................................................................................................
#=GC col_entropy_2                     059949494429987489944477789948744249987958899994982478989999895245949495554800088808449575957499897452875554005994090958780055090059899350090020500058955090909945945899449459528429495984957945594590599787894450799789979999885599998887995347474495885497999855554444599598575798997794075739477995994259994497999995999582779999895989483949779949949499740529849593875494599999835957597404735598425525945988474797997344937248397894879892599545544974579929389729595784739
#=GC col_entropy_3                     669000909090004000900045509091500900914061100900019051010009100904009904449156501150900656965950095049144440004990090941410044090049100040090090400040040090909904904059000965691090096000064000600606600514100065590510950000116409001115006004050900010954909006000099600001656501905409550500054056000900000004090090000609540005006000910000549000090900506690100600156009600900104005605060406401096596006001050505905090005900005109040159600496609040650090010499606419400
#=GC cov_SS_cons                       ..............................................................................................................1..2020222?....?02000.....00020?.......?22202021...................................................................................................................................................................................................................................................................................................................
#=GF NUM_COV 6
#=GF WEIGHT_MAP  NC_008701.1/1105003-1105465 1.01488 NC_009073.1/138540-139002 0.991588 NC_003364.1/587119-587580 0.991588 NC_009376.1/650835-650374 0.996743 NC_003364.1/1079981-1080440 0.996181 NC_009073.1/482884-482426 1.00071 NC_009376.1/634188-633727 1.01213 NC_008701.1/1584279-1584738 0.996181
#=GF USED_GSC TRUE
#=GF DID_FRAGMENTARY FALSE
//
