# Supplementary material for: Comparative genomics reveals 104 candidate structured RNAs from bacteria, archaea, and their metagenomes
Source: Genome Biol. 2010 Mar 15;11(3):R31. doi: 10.1186/gb-2010-11-3-r31 (PMC2864571; doi:10.1186/gb-2010-11-3-r31)
Supplement: Additional file 4 — Raw text alignment files, including annotation. Raw alignments of RNAs, including annotations (for example, predicted transcription terminators, flanking sequences) in "Stockholm" text format. The alignment format and appropriate viewing programs are discussed on Wikipedia [113]. The Stockholm files can be retrieved from the .tar.gz archive file by using programs such as WinZip (Windows), StuffIt Expander (Mac), or tar/gzip (UNIX). [file gb-2010-11-3-r31-S4.GZ › sto/Pyrobac-HINT.sto]

# STOCKHOLM 1.0
#=GF ID Pyrobac-HINT
#=GF DE Pyrobac-HINT RNA
#=GF AU Weinberg Z
#=GF TP Cis-reg;
#=GF WK http://en.wikipedia.org/wiki/Pyrobac-HINT_RNA_motif

#=GF FancifyStockholm -upDownGeneStats -mergeTandem
#=GF FancifyStockholmGeneContext -leftNothing -rightOperonOrCount 1

#=GF ORIGINAL_MOTIF 67	195	0	0	refseq	25	crenarch	jeremy	s35_45_55S100O5Min3	cmfinder		end
#=GF DATABASES microbial 25 env 4

NC_009073.1/1673083-1673548            AUACUGCGGAGGAACUGCGUGACUACAUACAUAUUCGACGGAAGGAGGCCGGAAUAUGUCGAAGAAAUACUGCGGGGUGGGAACCCCGGUAGCAAAAUAACGUGUUGACCCCGCGGCAGGGGGCUCGCUCAUAGG.GGCCGCGUCGGGCCU.CUUUAAGCCCCCCACCCGCGGGACUUCUACAACUGUUUUAAAAUAGUUUUCUUUCCUCGGGGCCGAUGGAUUGUAUCUUCUGCAAGAUUGUCCGCGGGGAGGCGCCAGCGUGGAAAGUGUACGAGGAUGACAAAUUCGUAGUGAUUCUAGACAAGUAUCCGGCCUCCUUUGGCCACCUCCUGGUGGUGCCCAAGAGCCACUAUGUGAAUGUGGUAGAUGCGCCGCUUGAUGUGGCGACGCGCGGCUUUGAAAUCGCCGCAAAGCUUGCCAAGGCCUGGGCCGAGCUGGGGGCAAAGGGGGUCAAUAUUGUGACAAA
#=GR NC_009073.1/1673083-1673548 CODON .........................................................................................................................................................................................................................AUG........................................................................................................................................................................................................................................................
#=GR NC_009073.1/1673083-1673548 SS_TT ....................................................................................................................................................................................................................................................................................................................................................................................................................................................................................
NC_008701.1/493755-494222              AAUUGUAUCACCACAUAUAUAUUCGAUGGAAGAAAGCCAGAGCAUAUAGAGGCUGUUAUGAGGGGAGAGAACCCGGGGAGUAAAAUAACAUGCUAGGAAGUGUGUGAACCCCGCGGCAGGGGGUCUUUUCACAGACGCCCUACUUUGGGCUACUCUAGACCCCCCACCAAAUUUUAGAUGACCACAUGUUUUAAAUGCUUUAAUAUCUAGACCCUAUGGAUUGUAUAUUUUGUAAAAUAGUGAGAGGGGAGGCACCUGCGUGGAAAGUAUAUGAAGAUGGAGAGUUCAUAGUUAUAUUAGACAAAUAUCCAGCAUCCUAUGGGCAUCUACUUGUGGUAUCGAAAGAACACUAUACUAAUGUAAUAGAUGCCCCAGUGGAGAAAGUUGUUAAAGGUUUUGAGAUAGCCACAAAGCUUGCAAAAGCUUGGGCUAAGUUAGGAGCUCCUGGUGUAAACAUAGUAACAAACG
#=GR NC_008701.1/493755-494222 CODON   .......................................................................................................................................................................................................................AUG..........................................................................................................................................................................................................................................................
#=GR NC_008701.1/493755-494222 SS_TT   ....................................................................................................................................................................................................................................................................................................................................................................................................................................................................................
NC_009376.1/1503014-1502550            UUGCAUAACGACCUACAUAUUCGACGGGAGGACGCCGGAGGCUAUUGAGGCAGUGGUGCGGGGGGAGAAUCCAGGCUCGAAAAUUACCUGCUAAAGGCGGUGUGUGAACCCCGCGGCAGGGGGCCCUCUCACCGGGGCCCUCU...GGGCCGCUCUGAGCCCCCCACCCAAACAGCACAUAUGCAUAGAUUUAAAUGCCUUUUUCUUCGGCAUUUAUGCACUGCAUAUUCUGUAGCAUAGUCAAGGGGGAGGCUCCCGCUUGGAAGGUAUACGAGGACGACGAGUUUGUCGUAAUACUGGACAAGUACCCGGCGUCUUACGGCCACCUCCUCGUAGUGUCUAAAAAACACUUCACAAACGUCCUCGACGCGCCUGUAGAGCUUGUAGCUAAGGGAUUUGAAAUAGCGACGCGGCUUGCCAAGGCGUGGGCUAAGCUCGGCGCUGGCGGGGUUAACAUUGUCACCAACG
#=GR NC_009376.1/1503014-1502550 CODON ..................................................................................................................................................................................................AUG...............................................................................................................................................................................................................................................................................
#=GR NC_009376.1/1503014-1502550 SS_TT ....................................................................................................................................................................................................................................................................................................................................................................................................................................................................................
NC_003364.1/1883539-1884002            CACGCCCCUGAAACCCAUUCAUAUAAAUGACGGCGCUAUUGGGACGGGCGCCCGCGCGGGGCCCUAAGGCGUCAGAACCCCAGCUGGGCGCUGUAAAAAAUGUGC.AACCCCGCGGCAGGGGACUUCUUCACGGGGGCCCUAC...GGGCCGCUCUAAGUCCCCCACCCGACUCUCCUAAGUUACAGAUUUAAAUGCCUUUCUCCCAGCCGCUAAUGGACUGCAUAUUUUGCAAAAUUAUAAGGGGCGAGGCGCCCGCUUGGAAAGUCUACGAAGACGAGGAGUUUGUAGUAAUUCUGGACAAAUACCCGGCGUCUUACGGCCACGUGCUUGUCGUAUCGAAAAAACAUUUUACAAAUAUCGUAGACGCGCCCGUGGAGCUGUCCGCCCGCGGAUUUGAAAUAGCCAUAAGGCUCGCAAAGGCCUGGGCCAAACUGGGGGCUCCCGGCGUCAACAUCGUUACAAAUGC
#=GR NC_003364.1/1883539-1884002 CODON ......................................................................................................................................................................................................................AUG...........................................................................................................................................................................................................................................................
#=GR NC_003364.1/1883539-1884002 SS_TT ....................................................................................................................................................................................................................................................................................................................................................................................................................................................................................
#=GC SS_cons                           ......................................................................................................................<<<<<<<<------<<<-<<<<...___>>>>>->>-->>>>>>>>................................................................................................................................................................................................................................................................................................................
#=GC ACTUAL_MOTIF                      ....................................................................................................<..................................................................>............................................................................................................................................................................................................................................................................................................
#=GC HYPHENATION                       ****************************************************************************************************....................................................................************************************************************************************************************************************************************************************************************************************************************************************************************
#=GC R2R_LABEL                         -----------------------------------------------------------------------------------------------------......................................<......>.......................----------------------------------------------------------------------------------------------------------------------------------------------------------------------------------------------------------------------------------------------------------------------------------------------------------
#=GF DUPLICATES NONE
#=GF R2R var_term_loop < > ntrange
#=GF SORT_STATS 4 68 0
#=GF SORT_STATS 4 68 0
#=GC cons                              nnnnnnnnnRRnAnnYRYnYRnnYRnRnRnnnRnnCnRnnGRnRnRGRnnnnnnnRYGnnGnnnnARnRYnnCRGRRYnnnARYYnnRnnnnnnARRnARYGUGYnRACCCCGCGGCAGGGGRCYYnYUCAYRGGnGnCCnnnnnnGGnCYnCUYUAAGYCCCCCACCCRnnnnnCnYnnRYnACnRnUUUnAAnnnnUUUYYYYYnnnnRnnnnnnRnnnnnnnnnUYUnnnRnAnnAnnRnnnGnGRRGnnnCnnnnnnGnRRRnnnnnnRnGRnnRnRRnnnnnnnRnnRnnnUnnnnnAnnnnYnnnnnnYYUnnnnnnnnnnnCYYnnnGnnnYnnnnAARnnnYnYnnnRnnnnYRYnRnnnnnnCnnnnnnnnnnnnnRnnnnnnGnnnYnnnRnnRnCRnnRnRnnnnnnRnnRnnnnnnnnnnnnnnnnGRnnnCnnRnGnnRnnnnYRnURnnAnnnn
#=GC conss                             111111111131311111113113313111113113131133111331111111131311311111111311331333111113311311111111113111111411111111111111111311111111313411111114441111141111333111111111311111131311111331313111111111311331311111311111111111111111131111131111131111111111111111111111111111111131111131111111131131113111111111111111111131111111111131111131111111113111111311131111133131111111111111111111131111111111111111111131111111111131111111111111111111131113111131131111131131131111
#=GC col_entropy_0                     101111011011010000101111111001111110111001101100010111110010011010010111010111111001111111101000010000000100000000000000000000100000100100000010110000010000000000000000000111101111001000110000000010000110101110111111001111111000000000100000011110000001010010101010001110110000110110110011110010000011010010100110010001010101011100010100110010000001100110110111011111011100011011101111110111110110001000001011001011111110101001000010001010010110110000110000010011100011
#=GC col_entropy_1                     ....................................................................................................................................................................................................................................................................................................................................................................................................................................................................................
#=GC col_entropy_2                     499495995945749988584494444994444997445874985479949445548748755850959495740444449084494444494909947980008580000000000000008799590008407408008949440080940080777800000000798949479444899779457009008858700448484499444955989545545880878988478809845440908905990849595058895558549879549449558844549949887845850849598549949875948595945579849579548998807885588448548545844545845590895945584445549455540548885898985045894955555548595895888858884948048557498878548998849045578855
#=GC col_entropy_3                     999994994994699955459993393999999996934569954969999994495695644540949394690999999053999399999909996950005450000000000000005699490005906905005999990050990050666500000000695999969399599669346009005545600995959999399944959494494550565955965509594990905904990599494045594445499569439939445593439999556594540599495499999564995494994469599469495995506554455995495434533434534490594994459994439944490495554595954094599944444495494594555545559995035446995565495995599094465544
#=GC cov_SS_cons                       ......................................................................................................................000022??......?02.0200......00202.0?..??220000................................................................................................................................................................................................................................................................................................................
#=GF NUM_COV 4
#=GF WEIGHT_MAP  NC_009073.1/1673083-1673548 1.11821 NC_008701.1/493755-494222 0.88629 NC_009376.1/1503014-1502550 0.88629 NC_003364.1/1883539-1884002 1.10921
#=GF USED_GSC TRUE
#=GF DID_FRAGMENTARY FALSE
//
