# Supplementary material for: Comparative genomics reveals 104 candidate structured RNAs from bacteria, archaea, and their metagenomes
Source: Genome Biol. 2010 Mar 15;11(3):R31. doi: 10.1186/gb-2010-11-3-r31 (PMC2864571; doi:10.1186/gb-2010-11-3-r31)
Supplement: Additional file 4 — Raw text alignment files, including annotation. Raw alignments of RNAs, including annotations (for example, predicted transcription terminators, flanking sequences) in "Stockholm" text format. The alignment format and appropriate viewing programs are discussed on Wikipedia [113]. The Stockholm files can be retrieved from the .tar.gz archive file by using programs such as WinZip (Windows), StuffIt Expander (Mac), or tar/gzip (UNIX). [file gb-2010-11-3-r31-S4.GZ › sto/sanguinis-hairpin.sto]

# STOCKHOLM 1.0
#=GF ID sanguinis-hairpin
#=GF DE sanguinis-hairpin RNA
#=GF AU Weinberg Z
#=GF TP Gene; sRNA;
#=GF WK http://en.wikipedia.org/wiki/Sanguinis-hairpin_RNA_motif

#=GF ORIGINAL_MOTIF 72	490	1	0	refseq	25	lacto	jeremy	s40_50_55S100O5Min4	cmfinder		ethresh=2&nr=0	end
#=GF DATABASES microbial 25 env 4
#=GF StockholmCheckOverlaps.pl -ignoreAllOverlaps
#=GF FancifyStockholm -upDownGeneStats -mergeTandem
#=GF FancifyStockholmGeneContext -leftCount 1 -rightOperonOrCount 1

NC_009009.1/1327153-1326703            UGUGUCCCGCUUUUUCUAUGGCCCUUAAUGAAACAAGCCUUUAGGCGUAGUUGAAUUUAGGGCCAUUGAUGCAGUUCGAGCUAUGCGAGAACUACGUUCCUUAAUU.U.CCUUGCAGA.AACAAGUUAUUA.GGCUCAGUUGAAU.UUAGGACCAUUGAUGCAGUUCGAGCUUCGUGAGAACUAGUACUUCAUUUAAGAUAAAAACGAAAUGCAGGGGCGAGUUUAGAGAAAUUCGAAACUGGAGGACAUAUGAAGUCAGAAGAUUAUGCUUGGAACACUCAUGAGCGUAAGUGUUAUGAGAAUGAUCAAGUGAUUUUACCGAGCCCUUAUAAGCUAAAAAUUCUGGAUGAUAGUGAGAAGAGAUUGGAAUUGGAGCUUGUUUUGGAGGAACUUCCUCAGGGGCAACUGGCUCGAUGGGCUAUGAAAAUGGCGUCAAGCUUUAUAGCUCUGAUAGA
#=GR NC_009009.1/1327153-1326703 CODON ..........................................................................................................................................................................................................................................................AUG...........................................................................................................................................................................................................
#=GR NC_009009.1/1327153-1326703 SS_TT ........................................................................................................................................................................................................................................................................................................................................................................................................................................................................
NC_009009.1/2097952-2097498            AAGCGAAGUCUAGGUUCCGCUAAAACUUAAUGAGACAAGCCGUGGGCGCAGUCGAAUUUAGAGGCAUUGAUGCAGACUGAACGCAAGCGAAGUCUACGUUCCGCUAAUUUCUUAGUGAUUGCCAGCUAGCAGAGUCGAGCAGAGC.UUAGAGGCAUAGAUGCAGUUUGAGCAUAAGCGAAACUACGUUCUGCUAAAACUUAAUGAGACAAGCCAGAGGCGCAGUCGGACUUAGGAGCAGCGAUGCUCACUUUCUUACUUUUUUCUGUCCUUAUGGGCAGAUUUUUUUGACAGUCCAAGAGUGAACAGUCGCCUGUGUAAUUCUUGGUCUUUUUGUUAUCGCUUUCAAGAUUUAUAAUAAAUCUAUAAGAAUAAGAAAAAUAAAAAAUAAAGGGGAGUUACCAUGAAUAUCCUUCUUAAUAUUCUAAAUUGGUUCUCGCAGAACAUUCUGCAAAAUC
#=GR NC_009009.1/2097952-2097498 CODON .................................................................................................................................................................................................................................................................................................................................................................................................................AUG....................................................
#=GR NC_009009.1/2097952-2097498 SS_TT ......................................................................................................................................................................................................................................................................<<<<<<<....>>>>>>>................................................................................................................................................................................
NC_009009.1/2098036-2097586            UGGAUAGCUGGGUUUUUCUAUGCCUCUUAAUGAGACAAGCCGUGGGCGCAGUCGAAUUUAGAGGCAUUGAUGCAGACUGAGCGCAAGCGAAGUCUAGGUUCCGCUAAA.ACUUAAUGA.GACAAGCCGUG..GGCGCAGUCGAAU.UUAGAGGCAUUGAUGCAGACUGAACGCAAGCGAAGUCUACGUUCCGCUAAUUUCUUAGUGAUUGCCAGCUAGCAGAGUCGAGCAGAGCUUAGAGGCAUAGAUGCAGUUUGAGCAUAAGCGAAACUACGUUCUGCUAAAACUUAAUGAGACAAGCCAGAGGCGCAGUCGGACUUAGGAGCAGCGAUGCUCACUUUCUUACUUUUUUCUGUCCUUAUGGGCAGAUUUUUUUGACAGUCCAAGAGUGAACAGUCGCCUGUGUAAUUCUUGGUCUUUUUGUUAUCGCUUUCAAGAUUUAUAAUAAAUCUAUAAG
#=GR NC_009009.1/2098036-2097586 CODON ........................................................................................................................................................................................................................................................................................................................................................................................................................................................................
#=GR NC_009009.1/2098036-2097586 SS_TT ..............................................................................................................................................................................................................................................................................................................................................................<<<<<<<....>>>>>>>........................................................................................
NC_009009.1/2097865-2097415            CGAAGUCUACGUUCCGCUAAUUUCUUAGUGAUUGCCAGCUAGCAGAGUCGAGCAGAGCUUAGAGGCAUAGAUGCAGUUUGAGCAUAAGCGAAACUACGUUCUGCUAAA.ACUUAAUGA.GACAAGCCAGA..GGCGCAGUCGGAC.UUAGGAGCAGCGAUGCUCACUUUCUUACUUUUUUCUGUCCUUAUGGGCAGAUUUUUUUGACAGUCCAAGAGUGAACAGUCGCCUGUGUAAUUCUUGGUCUUUUUGUUAUCGCUUUCAAGAUUUAUAAUAAAUCUAUAAGAAUAAGAAAAAUAAAAAAUAAAGGGGAGUUACCAUGAAUAUCCUUCUUAAUAUUCUAAAUUGGUUCUCGCAGAACAUUCUGCAAAAUCCAGCUUUCUUCGUCGGCCUUUUGGUGCUAAUCGGUUAUGCACUGCUCAAGAAACCGGCCCACGAUGUGUUCGCUGGCUUCAUU
#=GR NC_009009.1/2097865-2097415 CODON ..............................................................................................................................................................................................................................................................................................................................AUG.......................................................................................................................................
#=GR NC_009009.1/2097865-2097415 SS_TT ...................................................................................................................................................................................<<<<<<<....>>>>>>>...................................................................................................................................................................................................................................................................
NC_009009.1/72879-73330                UACAAGGAACGCCCAGGACGCCGCAAAUAAGGGAAUAGCUUCCUCAAUUAAAAAUAAGACAGUUUGUCGGUCAUCCCCUGCCCUUUGGUGGGGGAUUUUUCUAUGU.A.UCUUAGCGA.GGCAAGACCUCUGGUCGAAGCCGAGC.UUAGAGACAUUGAUGCUGAGGAGCGGAGUGACGUGAGCGCUAGGUUCCUAAACGAAAGGAGCUUGCUGGGGUAAAAAGACGUAAACCUUCUAACUACUUGUGGUUGAGUGAACUUUUGUGCUAAGAUAAGGGGACAAUGGAAAAAAGGAGAGCAAUGUGAUUUUUUUAUCUUUAUGGGCUGGGCUGUUGAGUGGUCUUUGCUGGUUGUUGGGGGAUAUUCUGCUGGUUGGCUUUGAGGUAAACAAGAAAAGUUAUGCUUCCUUUACGGAGCAGAGUCGGAUUGGCAAUAAGAAGCUGGCUAUGCUGAUGC
#=GR NC_009009.1/72879-73330 CODON     ..............................................................................................................................................................................................................................................................................................................AUG.......................................................................................................................................................
#=GR NC_009009.1/72879-73330 SS_TT     .........................................................................<<<<<<<<<....>>>>>>>>>.........................................................................................................................................................................................................................................................................................................................................................................
NC_009009.1/2183181-2182729            AAAAAUCUGUAAACCGGAUAGAGUCUUUUAACGAAUCAACUCCGAAGGAGGAAGAUGAGUUUAGAGACAUUGACGCAGUUUGAGCGAAGCGAGAACUACGUUCCGA.U.GUUGAAUGA.AUCAAGCCUGAAAGGCACAGAUGAAUUUUAGAGCAAUGGAUGCAGUUUUUCCCAUAAGGGAAAAAUCUGUAAACCGGAUAGAGUCUUUGAGUGAAUUAAGUCCGAAGGACACAAAAGAACUUAGGUACAUUGAUGCAGUUUGAGCGAAGCGAUAUCUACGUUCCAAUGUUGAAUGAAUCAAGCCUGAAAGGCGCAGAUGAAUAUUGGAGCAGUGAAUCUAGUUCGAACGAAUCUGAAAUGAAUUCAGUUGACAUCCAAUCUUAAGAAGCAUAUUGGCUUUCUUGUUAAUCAAAAAUAUUCUUAUUAGUAGGGCUAAAAUUUUCCGACUUACGCAAAC
#=GR NC_009009.1/2183181-2182729 CODON ........................................................................................................................................................................................................................................................................................................................................................................................................................................................................
#=GR NC_009009.1/2183181-2182729 SS_TT ........................................................................................................................................................................................................................................................................................................................................................................................................................................................................
NC_009009.1/2183005-2182553            AAAAAUCUGUAAACCGGAUAGAGUCUUUGAGUGAAUUAAGUCCGAAGGACACAAAAGAACUUAGGUACAUUGAUGCAGUUUGAGCGAAGCGAUAUCUACGUUCCAA.U.GUUGAAUGA.AUCAAGCCUGAAAGGCGCAGAUGAAUAUUGGAGCAGUGAAUCUAGUUCGAACGAAUCUGAAAUGAAUUCAGUUGACAUCCAAUCUUAAGAAGCAUAUUGGCUUUCUUGUUAAUCAAAAAUAUUCUUAUUAGUAGGGCUAAAAUUUUCCGACUUACGCAAACGAUUGCUUUCAGAUGGCUACUAGGAUUAGCUCAUUUAUAAAAAAUUAAAUUGGAAGCGUUUUAAAACAAUAAAUUACUUGCUAAAUAAGUAUGAAAGCGAUAUGAUAGAGUGGAAUAAAAAAUGGAGGAAUAUCAUGUCACAUAUUAAAUUUGAUUAUUCAAAAGUUUUAGAUAAA
#=GR NC_009009.1/2183005-2182553 CODON .............................................................................................................................................................................................................................................................................................................................................................................................AUG........................................................................
#=GR NC_009009.1/2183005-2182553 SS_TT ........................................................................................................................................................................................................................................................................................................................................................................................................................................................................
NC_006448.1/454827-455279              AUGGUCAAAUUGAAUAAAGAGAGGUGUGAGUGGUUGCCACUCAAAACUGGGUGGUACCGCGGAUACAUAUUCGUCCCUGUCAUGUUUAUGACAGGGGUUUUUUAUAGC.UUUUAAAGA.ACAAAGACCGAAGGUCGCAGGUGAAU.UUAAAGAUAUUGGUGCAGACGGAGCGAAAGCGAGGUCAACAUUGCUAUCAAAGGAGGGUGUCAUGAAGCAAUCUUUUGAGACUAGUAAUUGUAUUAUGGUUUUCCUAUUUUUAUCUUGGGUUAUCAGGAUCAGACCUAUGGUUAUAAUGUGACGACCUGUAGUUCUUCCUACAGUUUAGGAGAUUGGCUUGUCUUCGGGGUAGGUAGUAAGGAAAAUGCAGCAGACCAGAUUAAACAUUAUCAGAAGUUCACUGUGAAUAUUCCUGAUGAAAGUUUCAUACUUCAGAUGGAGCAGGCUGGAUUUAUUAGU
#=GR NC_006448.1/454827-455279 CODON   ..........................................................................................................................................................................................................................................AUG...........................................................................................................................................................................................................................
#=GR NC_006448.1/454827-455279 SS_TT   .........................................................................<<<<<<<<<<....>>>>>>>>>>.......................................................................................................................................................................................................................................................................................................................................................................
NC_006449.1/450052-450504              UGGUCAAAUUGAAUAAAGAGAGGUGUGAGUGGUUGCCACUCAAAACUGGGUGGUACCGCGGAUACAUAUUCGUCCCUGUCAUGUUUAUGGCAGGGAUUUUUUUAUAGC.UUUUAAAGA.ACCAAGACCGAAGGUCGCAGGUGAAU.UUAAAGAUAUUGGUGCAGAUGGAGCGAAAGCGAGGUCAACAUUGCUAUCAAAGGAGGGUGUCAUGAAGCAAUCUUUUGAGACUAGUAAUUGUAUUAUGGUUUUCCUAUUUUUAUCUUGGGUUAUCAGGAUCAGACCUAUGGUUAUAAUGUGACGACCUGUAGUUCUUCCUACAGUUUAGGAGAUUGGCUUGUCUUCGGGGUAGGUAGUAAGGAAAAUGCAGCAGACCAGAUUAAACAUUAUCAGAAGUUCACUGUGAAUAUUCCUGAUGAAAGUUUCAUACUUCAGCUGGAGCAGGCUGGAUUUAUUAGU
#=GR NC_006449.1/450052-450504 CODON   ..........................................................................................................................................................................................................................................AUG...........................................................................................................................................................................................................................
#=GR NC_006449.1/450052-450504 SS_TT   ........................................................................<<<<<<<<<......>>>>>>>>>........................................................................................................................................................................................................................................................................................................................................................................
NC_008532.1/459082-459534              GAUGGUCAAAUUGAAUAAAGAGAGGUGUGAGUGGUUGCCACUCAAAACUGGGUGGUACCGCGGAUACAUAUUCGUCCCUGUCAUGUUUAUGACAGGGGUUUUUAUAGC.UUUUAAAGA.ACCAAGACCGAAGGUCGCAGGUGAAU.UUAAAGAUAUUGGUGCAGACGGAGCGAAAGCGAGGUCAACAUUGCUAUCAAAGGAGGUUGUCAUGAAGCAAUCUUUUGAGACUAGUAAAUUGUAUUAUGGUUUUCCUAUUUUUAUCUUGGGUUAUCAGGAUCAGACCUAUGGUUAUAAUGUGACGACCUGUAGUUCUUCCUACAGUUUAGGAGAUUGGCUUGUCUUCGGGGUAGGUAGCAAGGGAAAUGCAGCAGACCAGAUUAAACAUUAUCAGAAGUUCACUGUGAAUAUUCCUGAUGAAAGUUUCAUACUUCAGCUGGAGCAGGCUGGAUUUAUUAG
#=GR NC_008532.1/459082-459534 CODON   ..................................AUG...................................................................................................................................................................................................................................................................................................................................................................................................................................
#=GR NC_008532.1/459082-459534 SS_TT   ..........................................................................<<<<<<<<<<....>>>>>>>>>>......................................................................................................................................................................................................................................................................................................................................................................
NC_009009.1/2183087-2182636            ACUACGUUCCGAUGUUGAAUGAAUCAAGCCUGAAAGGCACAGAUGAAUUUUAGAGCAAUGGAUGCAGUUUUUCCCAUAAGGGAAAAAUCUGUAAACCGGAUAGAGU.C.UUUGAGUGA.AUUAAGUCCGAAGGACACAAAAGAAC.UUAGGUACAUUGAUGCAGUUUGAGCGAAGCGAUAUCUACGUUCCAAUGUUGAAUGAAUCAAGCCUGAAAGGCGCAGAUGAAUAUUGGAGCAGUGAAUCUAGUUCGAACGAAUCUGAAAUGAAUUCAGUUGACAUCCAAUCUUAAGAAGCAUAUUGGCUUUCUUGUUAAUCAAAAAUAUUCUUAUUAGUAGGGCUAAAAUUUUCCGACUUACGCAAACGAUUGCUUUCAGAUGGCUACUAGGAUUAGCUCAUUUAUAAAAAAUUAAAUUGGAAGCGUUUUAAAACAAUAAAUUACUUGCUAAAUAAGUAUG
#=GR NC_009009.1/2183087-2182636 CODON ........................................................................................................................................................................................................................................................................................................................................................................................................................................................................
#=GR NC_009009.1/2183087-2182636 SS_TT ........................................................................................................................................................................................................................................................................................................................................................................................................................................................................
NC_009009.1/2183263-2182812            CUUUUUCUAUACCUCUUAACGAAUCAAGCCUGAAAGGCGCAGAUGAAUCUUAGAGCAAUGGAUGCAGUUUUUCCCAUAAGGGAAAAAUCUGUAAACCGGAUAGAGU.C.UUUUAACGA.AUCAACUCCGAAGGAGGAAGAUGAGU.UUAGAGACAUUGACGCAGUUUGAGCGAAGCGAGAACUACGUUCCGAUGUUGAAUGAAUCAAGCCUGAAAGGCACAGAUGAAUUUUAGAGCAAUGGAUGCAGUUUUUCCCAUAAGGGAAAAAUCUGUAAACCGGAUAGAGUCUUUGAGUGAAUUAAGUCCGAAGGACACAAAAGAACUUAGGUACAUUGAUGCAGUUUGAGCGAAGCGAUAUCUACGUUCCAAUGUUGAAUGAAUCAAGCCUGAAAGGCGCAGAUGAAUAUUGGAGCAGUGAAUCUAGUUCGAACGAAUCUGAAAUGAAUUCAGUUGACAU
#=GR NC_009009.1/2183263-2182812 CODON ........................................................................................................................................................................................................................................................................................................................................................................................................................................................................
#=GR NC_009009.1/2183263-2182812 SS_TT ........................................................................................................................................................................................................................................................................................................................................................................................................................................................................
#=GC SS_cons                           ....................................................................................................--------.-<<-<<<--.<<<--<<<_____>>>--->>>-->>.>->>::::::............................................................................................................................................................................................................................................................................................................
#=GC ACTUAL_MOTIF                      ....................................................................................................<......................................................>............................................................................................................................................................................................................................................................................................................
#=GC HYPHENATION                       ****************************************************************************************************........................................................************************************************************************************************************************************************************************************************************************************************************************************************************
#=GC R2R_LABEL                         --------------------------------------------------------------------------------------------------------------................<.....>...............................----------------------------------------------------------------------------------------------------------------------------------------------------------------------------------------------------------------------------------------------------------------------------------------------------
#=GF R2R var_term_loop < > ntrange
#=GF DUPLICATES NONE
#=GF SORT_STATS 12 56 0
#=GF SORT_STATS 12 56 0
#=GC cons                              nRnRnnnnnYnnnnYnnnnRnnnYnnnnnRnnRRRnnnnYnnnnRRnnnRnnnRRnnnnnnRnnnnnYnnYnnnnnYnnnnnRnnnRnnnRnnnnnYnYnYYnnnn-n-nYUnARnGA-RnCAAGnCnnnnnGnCRnAGnYGARY-UUAGRRnYAUnGAUGCAGnYnRRnCnnnnnnRRRRYnnnYnYnnnnnnnRRnnnRnnnnRnnnnnnnRnnRnnnnnnnnnRnnnnnnnnnnRnnnnnnnnnnnYnnnnnnnnnnnnnnnRnnnnnnnnnnnnRnnnnnnnnnnnRRnnnnnnnnnnnnnnnnnnnYnnnnnnnnnnnnnnnnnnYnnnnnnnnnYYnnnnnnnnnnnnnRnnnRnnnnnnnRnnnnnnRRnYnnnnnnnnnnnnRnnnnnnnnnnRnnnnnnnnnnnnnnnnnnnnYnnnnnnnnnnnnnRnnnnnnnnnnnnYnnnnnn
#=GC conss                             131311111311113111131113111113113331111311112311131112311111131111131131111131111131113111211111313113111101011113311102132121311134213311213121101123121322123222321213313111111333331113131111111331113111131111111211211111111111111111111311111111111211111111111111131111111111113111111111113211111111111111111113111111111111111111311111111133111111111111121112111111131111113213111111111111311111111113111111111111111111113111111111111121111111111113111111
#=GC col_entropy_0                     111111111111111111111111111111111111111111111111111111111111111111111111111111111111111111111111111101111011010000110001100001010111010110011000000000011100100000000111110111111111111111111111111111111111111111111111111111111101101111111111111111111111111111111111111111111111111111111111011111111111111111111111111111111111111111111111111111111111111111111111111111111111111111111111111111111111111111111111111111111111111111111111111111111111111111111111
#=GC col_entropy_1                     ........................................................................................................................................................................................................................................................................................................................................................................................................................................................................
#=GC col_entropy_2                     878698688658985793777787964496564738855657453273975882449989648598775425798749469769984979288488543692832945479084240042974045678514448400494048980047805344447444749341149515578643648184257898998228962576868869451385374979569798898686796489169685856297996977548749667688628779694884735892964347987887888685888886996848458934979984246982858823889585877593419782687989879576896396778388787787489899988954886490678999888688434835778599949828998789898364583059
#=GC col_entropy_3                     038737801558284458873836074253726306314453933482046554380431799822745405013052949076413417475757459555869357309016540034503004986113312870052053440021594225821022059061130002373385696121608512506750567499592360902256188888661897325612986517883767229356365589612992429476890657623019847845934028210567104312081057336693477767684768499028587494143268088232416535706848800096541232970678938859822372462398788955913483230405844036895240980081535775235187403558
#=GC cov_SS_cons                       ..............................................................................................................21.1??...222..222.....222...222..??.1.12..................................................................................................................................................................................................................................................................................................................
#=GF NUM_COV 7
#=GF WEIGHT_MAP  NC_009009.1/1327153-1326703 1.20199 NC_009009.1/2097952-2097498 1.06165 NC_009009.1/2098036-2097586 1.06165 NC_009009.1/2097865-2097415 1.1637 NC_009009.1/72879-73330 1.15718 NC_009009.1/2183181-2182729 1.04549 NC_009009.1/2183005-2182553 1.04549 NC_006448.1/454827-455279 0.66797 NC_006449.1/450052-450504 0.66797 NC_008532.1/459082-459534 1.01514 NC_009009.1/2183087-2182636 0.95589 NC_009009.1/2183263-2182812 0.95589
#=GF USED_GSC TRUE
#=GF DID_FRAGMENTARY FALSE
//
