# Supplementary material for: Comparative genomics reveals 104 candidate structured RNAs from bacteria, archaea, and their metagenomes
Source: Genome Biol. 2010 Mar 15;11(3):R31. doi: 10.1186/gb-2010-11-3-r31 (PMC2864571; doi:10.1186/gb-2010-11-3-r31)
Supplement: Additional file 4 — Raw text alignment files, including annotation. Raw alignments of RNAs, including annotations (for example, predicted transcription terminators, flanking sequences) in "Stockholm" text format. The alignment format and appropriate viewing programs are discussed on Wikipedia [113]. The Stockholm files can be retrieved from the .tar.gz archive file by using programs such as WinZip (Windows), StuffIt Expander (Mac), or tar/gzip (UNIX). [file gb-2010-11-3-r31-S4.GZ › sto/ScRE.sto]

# STOCKHOLM 1.0
#=GF ID ScRE
#=GF DE Streptococcus regulatory element
#=GF AU Weinberg Z
#=GF TP Cis-reg;
#=GF WK http://en.wikipedia.org/wiki/ScRE_RNA_motif

#=GF FancifyStockholm -upDownGeneStats -mergeTandem -longtable
#=GF FancifyStockholmGeneContext -leftNothing -rightOperonOrCount 1

#=GF ORIGINAL_MOTIF 72	2185	0	1-rev	refseq	25	lacto	jeremy	s40_50_55S100O5Min4	cmfinder		end
#=GF DATABASES microbial 25 env 4

NC_006448.1/931317-930834                  GAUGAAACAUAAGUAUGUUACCAAAUAGAUAAUCAAUUGCGAUAAAAAUUGUGAUAAGGGAAUCCCCCAAAAAAUACAUGAUUUGAAUAAAAUAACCUAUCUACAGUCGCUUAUUCUAAGUUAAUCGCUUAGGCUUUGGCAGUAGCUAACUGCACUAAAUACUAGUAUAAGGAUAAGUUAACAUAUGGAGUAUACAUCUGCUGGAGUAAUUUUAAUUAAUAUGAAUUCAAAAGUACUGAUAGUACAGUAUCCAGAGGGACAUUGGGGGUUUCCAAAGGGGUAUAAAGAGACCGAAGAUAAGUCACUUGUCGAUACAGCAAAAAGAGAAUUGAAAGAAGAAAUUGACAUAUCACCAAAUUUCUUUUUGGAUACUAAUAGGUAUCAAUUUAAUGAAAGUUAUGGGAAAAAGAAAAUUAUAUAUUUUAUAGCUUUUACUAUUAAUAGUAAUAUUAAUCUAUGUAACGGCUUAAACUCAUAUAAAUGG
#=GR NC_006448.1/931317-930834 CODON       ........................................................................................................................................................................................AUG.........................................................................................................................................................................................................................................................................................................
#=GR NC_006448.1/931317-930834 SS_TT       ....................................................................................................................................................................................................................................................................................................................................................................................................................................................................................................
NZ_ABAE01000001.1/178681-179161            GAGGUUGUAGAUGAAACUGACGAAGUCAGUAAUCAUAUCUACGGCAAGGCGACACUGACGAAGUUUGAAUUGGAUUUUCGCAGAGUGUAAAUUGUUGAAACUAGGUUG..UCAUACCAUGUAUACCACUUGGGCUUUAGUAGUAGCUAACUGCACUAAAUA.UAAUAUAAGGAGGGUUUUAUGGGGAAAGGCCAUUGGAAUCGGAAAAGAGUUUAUAGCAUUCGUAAGUUUGCUGUGGGAGCUUGCUCAGUAAUGAUUGGGACUUGUGCAGUUCUAUUAGGAGGAAAUAUAGCUGGAGAAUCUGUAGUUUAUGCGGAUGAAACACUUAUUACUCAUACUGCUGAGAAACCUAAAGAGGAAAAAAUGAUAGUAGAAGAAAAGGCUGAUAAAGCUUUGGAAACUAAAAAUGUAGUUGAAAGGACAGAACAAAGUGAACCUAGUUCAACUGAGGCUAUUGCAUCUGAGAAGAAAGAAGAUGAAGCCG
#=GR NZ_ABAE01000001.1/178681-179161 CODON ....................................................................................................................................................................................AUG.............................................................................................................................................................................................................................................................................................................
#=GR NZ_ABAE01000001.1/178681-179161 SS_TT ....................................................................................................................................................................................................................................................................................................................................................................................................................................................................................................
NC_008533.1/579477-579956                  GAGGUUGUAGAUGAAACUGACGAAGUCAGUAAUCAUACAUACGGCAAGGCGACACUGACGAAGUUUGAAUUGGAUUUUCGCAGAGUGUAAAUUGUUGAAACUAGGUUG..UCAUACCAUGUAUACCACUUGGGCUUUGGCAGUAGCUAACUGCACUAAAUA.UAAUAUAAGGAGGG.UUUUAUGGGGAAAGGCCAUUGGAAUCGGAAAAGAGUUUAUAGCAUUCGUAAGUUUGCUGUGGGAGCUUGCUCAGUAAUGAUUGGGACUUGUGCAGUUCUAUUAGGAGGAAAUAUAGCUGGAGAAUCUGUAGUUUAUGCGGAUGAAACACUUAUUACUCAUACUGCUGAGAAACCUAAAGAGGAAAAAAUGAUAGUAGAAGAAAAGGCUGAUAAAGCUUUGGAAACUAAAAAUGUAGUUGAAAGGACAGAACAAAGUGAACCUAGUUCAACUGAGGCUAUUGCAUCUGAGAAGAAAGAAGAUGAAGCC
#=GR NC_008533.1/579477-579956 CODON       .....................................................................................................................................................................................AUG............................................................................................................................................................................................................................................................................................................
#=GR NC_008533.1/579477-579956 SS_TT       ....................................................................................................................................................................................................................................................................................................................................................................................................................................................................................................
NZ_ABAF01000001.1/323418-322939            GAGGUUGUAGAUGAAACUGACGAAGUCAGUAAUCAUACAUACGGCAAGGCGACACUGACGAAGUUUGAAUUGGAUUUUCGCAGAGUGUAAAUUGUUGAAACUAGGUUG..UCAUACCAUGUAUACCACUUGGGCUUUGGCAGUAGCUAACUGCACUAAAUA.UAAUAUAAGGAGGG.UUUUAUGGGGAAAGGCCAUUGGAAUCGGAAAAGAGUUUAUAGCAUUCGUAAGUUUGCUGUGGGAGCUUGCUCAGUAAUGAUUGGGACUUGUGCAGUUCUAUUAGGAGGAAAUAUAGCUGGAGAAUCUGUAGUUUAUGCGGAUGAAACACUUAUUACUCAUACUACUGAGAAACCUAAAGAGGAAAAAAUGAUAGUAGAAGAAAAGGCUGAUAAAGCUUUGGAAACUAAAAAUGUAGUUGAAAGGACAGAACAAAGUGAACCUAGUUCAACUGAGGCUAUUGCAUCUGAGAAGAAAGAAGAUGAAGCC
#=GR NZ_ABAF01000001.1/323418-322939 CODON .....................................................................................................................................................................................AUG............................................................................................................................................................................................................................................................................................................
#=GR NZ_ABAF01000001.1/323418-322939 SS_TT ....................................................................................................................................................................................................................................................................................................................................................................................................................................................................................................
NZ_ABAA01000005.1/77594-78073              GAGGUUGUAGAUGAAACUGACGAAGUCAGUAAUCAUAUCUACGGCAAGGCGACACUGACGAAGUUUGAAUUGGAUUUUCGCAGAGUGUAAAUUGUUGAAACUAGGUUG..UCAUACCAUGUAUACCACUUGGGCUUUGGUAGUAGCUAACUGCACUAAAUA.UAAUAUAAGGAGGG.UUUUAUGGGGAAAGGCCAUUGGAAUCGGAAAAGAGUUUAUAGCAUUCGUAAGUUUGCUGUGGGAGCUUGCUCAGUAAUGAUUGGGACUUGUGCAGUUCUAUUAGGAGGAAAUAUAGCUGGAGAAUCUGUAGUUUAUGCGGAUGAAACACUUAUUACUCAUACUGCUGAGAAACCUAAAGAGGAAAAAAUGAUAGUAGAAGAAAAGGCUGAUAAAGCUUUGGAAACUAAAAAUAUAAUUGAAAGGACAGAACAAAGUGAACCUAGUUCAACUGAGGCUAUUGCAUCUGAGAAGAAAGAAGAUGAAGCC
#=GR NZ_ABAA01000005.1/77594-78073 CODON   .....................................................................................................................................................................................AUG............................................................................................................................................................................................................................................................................................................
#=GR NZ_ABAA01000005.1/77594-78073 SS_TT   ....................................................................................................................................................................................................................................................................................................................................................................................................................................................................................................
NC_003028.2/615265-615744                  GAGGUUGUAGAUGAAACUGACGAAGUCAGUAAUCAUAUCUACGGCAAGGCGACACUGACGAAGUUUGAAUUGGAUUUUCGCAGAGUGUAAAUUGUUGAAACUAGGUUG..UCAUACCAUGUAUACCACUUGGGCUUUGGUAGUAGCUAACUGCACUAAAUA.UAAUAUAAGGAGGG.UUUUAUGGGGAAAGGCCAUUGGAAUCGGAAAAGAGUUUAUAGCAUUCGUAAGUUUGCUGUGGGAGCUUGCUCAGUAAUGAUUGGGACUUGUGCAGUUUUAUUAGGAGGAAAUAUAGCUGGAGAAUCUGUAGUUUAUGCGGAUGAAACACUUAUUACUCAUACUGCUGAGAAACCUAAAGAGGAAAAAAUGAUAGUAGAAGAAAAGGCUGAUAAAGCUUUGGAAACUAAAAAUAUAGUUGAAAGGACAGAACAAAGUGAACCUAGUUCAACUGAGGCUAUUGCAUCUGAGAAGAAAGAAGAUGAAGCC
#=GR NC_003028.2/615265-615744 CODON       .....................................................................................................................................................................................AUG............................................................................................................................................................................................................................................................................................................
#=GR NC_003028.2/615265-615744 SS_TT       ....................................................................................................................................................................................................................................................................................................................................................................................................................................................................................................
NZ_AAZZ01000008.1/1775-2254                GAGGUUGUAGAUGAAACUGACGAAGUCAGUAAUCAUAUCUACGGCAAGGCGACACUGACGAAGUUUGAAUUGGAUUUUCGCAGAGUGUAAAUUGUUGAAACUAGGUUG..UCAUACCAUGUAUACCACUUGGGCUUUGGUAGUAGCUAACUGCACUAAAUA.UAAUAUAAGGAGGG.UUUUAUGGGGAAAGGCCAUUGGAAUCGGAAAAGAGUUUAUAGCAUUCGUAAGUUUGCUGUGGGAGCUUGCUCAGUAAUGAUUGGGACUUGUGCAGUUCUAUUAGGAGGAAAUAUAGCUGGAGAAUCUGUAGUUUAUGCGGAUGAAACACUUAUUACUCAUACUGCUGAGAAACCUAAAGAGGAAAAAAUGAUAGUAGAAGAAAAGGCUGAUAAAGCUUUGGAAACUAAAAAUGUAGUUGAAAGGACAGAACAAAGUGAACCUAGUUCAACUGAGGCUAUUGCAUCUGAGAAGAAAGAAGAUGAAGCC
#=GR NZ_AAZZ01000008.1/1775-2254 CODON     .....................................................................................................................................................................................AUG............................................................................................................................................................................................................................................................................................................
#=GR NZ_AAZZ01000008.1/1775-2254 SS_TT     ....................................................................................................................................................................................................................................................................................................................................................................................................................................................................................................
NZ_AAGY02000050.1/1-464                    ................CUGACGAAGUCAGUAAUCAUAUCUACGGCAAGGCGACACUGACGAAGUUUGAAUUGGAUUUUCGCAGAGUGUAAAUUGUUGAAACUAGGUUG..UCAUACCAUGUAUACCACUUGGGCUUUGGUAGUAGCUAACUGCACUAAAUA.UAAUAUAAGGAGGG.UUUUAUGGGGAAAGGCCAUUGGAAUCGGAAAAGAGUUUAUAGCAUUCGUAAGUUUGCUGUGGGAGCUUGCUCAGUAAUGAUUGGGACUUGUGCAGUUUUAUUAGGAGGAAAUAUAGCUGGAGAAUCUGUAGUUUAUGCGGAUGAAACACUUAUUACUCAUACUGCUGAGAAACCUAAAGAGGAAAAAAUGAUAGUAGAAGAAAAGGCUGAUAAAGCUUUGGAAACUAAAAAUAUAGUUGAAAGGACAGAACAAAGUGAACCUAGUUCAACUGAGGCUAUUGCAUCUGAGAAGAAAGAAGAUGAAGCC
#=GR NZ_AAGY02000050.1/1-464 CODON         ....................................................................................................................................................................................................................................................................................................................................................................................................................................................................................................
#=GR NZ_AAGY02000050.1/1-464 SS_TT         ....................................................................................................................................................................................................................................................................................................................................................................................................................................................................................................
NZ_ABAA01000018.1/9117-9597                AAUUGAAUUGAACUUCCCAUCUAUUUUCUAUAAAUCCUAAAUGCCAUAAUGCUUUCAAUUCUUGUCAUUUUGUGAUAUCAUGUAGAGGAAAUGAACUAAUCCACAGUGGCUUAUUCCAAGUAUACCACUUGGGCUUUGGCAGUAGCUAACUGCACUAAACA.UAAUAUAAGGAGAG..AAAAUGUCUGCAAUAGAACGUAUUACAAAAGCUGCUCACUUAAUUGAUAUGAACGAUAUUAUCCGUGAAGGGAAUCCUACUCUACGCGCGAUUGCUGAGGAAGUCACUUUCCCCCUAUCUGACCAGGAAAUCAUCCUAGGCGAAAAGAUGAUGCAAUUCCUUAAACAUUCCCAAGACCCUGUCAUGGCUGAAAAAAUGGGACUCCGCGGUGGUGUUGGACUGGCUGCUCCCCAGUUAGAUAUCUCAAAACGCAUUAUCGCUGUUUUGGUACCUAAUAUUGUUGAAGAAGGCGAAACUCCACAGGAA
#=GR NZ_ABAA01000018.1/9117-9597 CODON     .....................................................................................................................................................................................AUG............................................................................................................................................................................................................................................................................................................
#=GR NZ_ABAA01000018.1/9117-9597 SS_TT     ....................................................................................................................................................................................................................................................................................................................................................................................................................................................................................................
NC_003028.2/1372720-1373200                AACUUCCUAUCUAUUUUCUAUAAAUCCUAAAUGCCAUAAUGCUUUCAAUUCUUGUCAUUUUGUGAUAUCAUGUAGAGGUAAUGAAAGAAAAUGAACUAAUCCACAGUGGCUUAUUCCAAGUAUACCACUUGGGCUUUGGCAGUAGCUAACUGCACUAAACA.UAAUAUAAGGAGAG..AAAAUGUCUGCAAUAGAACGUAUUACAAAAGCUGCUCACUUAAUUGAUAUGAACGAUAUUAUCCGUGAAGGGAAUCCUACUCUACGCGCGAUUGCUGAGGAAGUCACUUUCCCCCUAUCUGACCAGGAAAUCAUCCUAGGCGAAAAGAUGAUGCAAUUCCUUAAACAUUCCCAAGAUCCUGUCAUGGCUGAAAAAAUGGGACUCCGCGGUGGUGUUGGACUGGCUGCUCCCCAGUUAGAUAUCUCAAAACGCAUUAUCGCUGUUUUGGUACCUAAUAUUGUUGAAGAAGGCGAAACUCCACAGGAA
#=GR NC_003028.2/1372720-1373200 CODON     .....................................................................................................................................................................................AUG............................................................................................................................................................................................................................................................................................................
#=GR NC_003028.2/1372720-1373200 SS_TT     ....................................................................................................................................................................................................................................................................................................................................................................................................................................................................................................
NZ_ABAF01000004.1/90457-90937              AAUUGAAUUGAACUUCCCAUCUAUUUUCUAUAAAUCCUAAAUGCCAUAAUGCUUUCAAUUCUUGUCAUUUUGUGAUAUCAUGUAGAGGAAAUGAACUAAUCCACAGUGGCUUAUUCCAAGUAUACCACUUGGGCUUUGGCAGUAGCUAACUGCACUAAACA.UAAUAUAAGGAGAG..AAAAUGUCUGCAAUAGAACGUAUUACAAAAGCUGCUCACUUAAUUGAUAUGAACGAUAUUAUCCGUGAAGGGAAUCCUACUCUACGCGCGAUUGCUGAGGAAGUCACUUUCCCCCUAUCUGACCAGGAAAUCAUCCUAGGCGAAAAGAUGAUGCAAUUCCUUAAACAUUCCCAAGAUCCUGUCAUGGCUGAAAAAAUGGGACUCCGCGGUGGUGUUGGACUGGCUGCUCCCCAGUUAGAUAUCUCAAAACGCAUUAUCGCUGUUUUGGUACCUAAUAUUGUUGAAGAAGGCGAAACUCCACAGGAA
#=GR NZ_ABAF01000004.1/90457-90937 CODON   .....................................................................................................................................................................................AUG............................................................................................................................................................................................................................................................................................................
#=GR NZ_ABAF01000004.1/90457-90937 SS_TT   ....................................................................................................................................................................................................................................................................................................................................................................................................................................................................................................
NC_008533.1/1308116-1308596                AAUUGAAUUGAACUUCCCAUCUAUUUUCUAUAAAUCCUAAAUGCCAUAAUGCUUUCAAUUCUUGUCAUUUUGUGAUAUCAUGUAGAGGAAAUGAACUAAUCCACAGUGGCUUAUUCCAAGUAUACCACUUGGGCUUUGGCAGUAGCUAACUGCACUAAACA.UAAUAUAAGGAGAG..AAAAUGUCUGCAAUAGAACGUAUUACAAAAGCUGCUCACUUAAUUGAUAUGAACGAUAUUAUCCGUGAAGGGAAUCCUACUCUACGCACGGUUGCUGAGGAAGUCACUUUCCCCCUAUCUGACCAGGAAAUCAUCCUAGGCGAAAAGAUGAUGCAAUUCCUUAAACAUUCCCAAGAUCCUGUCAUGGCUGAAAAAAUGGGACUCCGCGGUGGUGUUGGACUGGCUGCUCCCCAGUUAGAUAUCUCAAAACGCAUUAUCGCUGUUUUGGUACCUAAUAUUGUUGAAGAAGGCGAAACUCCACAGGAA
#=GR NC_008533.1/1308116-1308596 CODON     .....................................................................................................................................................................................AUG............................................................................................................................................................................................................................................................................................................
#=GR NC_008533.1/1308116-1308596 SS_TT     ....................................................................................................................................................................................................................................................................................................................................................................................................................................................................................................
NZ_ABAE01000009.1/17189-16709              AAUUGAAUUGAACUUCCUAUCUAUUUUCUAUAAAUCCUAAAUGCCAUAAUGCUUUCAAUUCUUGUCAUUUUGUGAUAUCAUGUAGAGGAAAUGAACUAAUCCACAGUGGCUUAUUCCAAGUAUACCACUUGGGCUUUGGCAGUAGCUAACUGUACUAAACA.UAAUAUAAGGAGAG..AAAAUGUCUGCAAUAGAACGUAUUACAAAAGCUGCUCACUUAAUUGAUAUGAACGAUAUUAUCCGUGAAGGGAAUCCUACUCUACGCGCGAUUGCUGAGGAAGUCACUUUCCCCCUAUCUGACCAGGAAAUCAUCCUAGGCGAAAAGAUGAUGCAAUUCCUUAAACAUUCCCAAGAUCCUGUCAUGGCUGAAAAAAUGGGACUCCGCGGUGGUGUUGGACUGGCUGCUCCCCAGUUAGAUAUCUCAAAACGCAUUAUCGCUGUUUUGGUACCUAAUAUUGUUGAAGAAGGCGAAACUCCACAGGAA
#=GR NZ_ABAE01000009.1/17189-16709 CODON   .....................................................................................................................................................................................AUG............................................................................................................................................................................................................................................................................................................
#=GR NZ_ABAE01000009.1/17189-16709 SS_TT   ....................................................................................................................................................................................................................................................................................................................................................................................................................................................................................................
NZ_ABAA01000013.1/6387-5905                UAAAACGUUUAUGCGUUAUCAAACUCAUUACCAAUUGAAACAAAAAGCUGUGGUUAGAUCCUUUCGGAAAUUGUCAAGCGAUUGGAGGAAAUGAACUAAUCCACAGCGGCUUAUUCCAAGUAUACCACUUGGGCUUUGGCAGUAGCUAACUGCGCUAAAUA.UAAUAUAAGGAGGAGUAAAAUGAAGACAGUUCAAUUUUUUUGGCAUUAUUUUAAGGUCUACAAGUUCUCAUUUGUAGUUGUCAUCCUGAUGAUUGUUCUGGCGACUUUUGCCCAAGCCCUCUUUCCAGUCUUUUCUGGACAAGCGGUGACGCAGCUAGCCAAUUUAGUUCAAGCUUAUCAAAAUGGCAAUCCAGAACUUGUAUGGCAAAGCCUAUCAGGAAUCAUGGUCAAUCUUGGCCUGCUGGUUUUGGUUCUAUUUAUCUCUAGUGUAAUAUACAUGUGUCUCAUGACGCGCGUGAUUGCAGAAUCGACCAACGAGAUG
#=GR NZ_ABAA01000013.1/6387-5905 CODON     .....................................................................................................................................................................................AUG............................................................................................................................................................................................................................................................................................................
#=GR NZ_ABAA01000013.1/6387-5905 SS_TT     ....................................................................................................................................................................................................................................................................................................................................................................................................................................................................................................
NZ_ABAG01000016.1/6365-5883                UAAAACGUCUAUGCGUUAUCAAACUCAUUACCAAUUAAAACAAAAAGCUGUGGUUAGAUCCUUUCGGAAAUCGUCAAGCGAUUGGAGGAAAUGAACUAAUCCACAGCGGCUUAUUCCAAGUAUACCACUUGGGCUUUGGCAGUAGCUAACUGCGCUAAAUA.UAAUAUAAGGAGGAGUAAAAUGAAGACAGUUCAAUUUUUUUGGCAUUAUUUUAAGGUCUACAAGUUCUCAUUUGUAGUUGUCAUCCUGAUGAUUGUUCUGGCGACUUUUGCCCAAGCCCUCUUUCCAGUCUUUUCUGGACAAGCGGUGACGCAGCUAGCCAAUUUAGUUCAAGCUUAUCAAAAUGGCAAUCCAGAACUUGUAUGGCAAAGCCUAUCAGGAAUCAUGGUCAAUCUUGGCCUGCUGGUUUUGGUUCUAUUUAUCUCUAGUGUAAUAUACAUGUGUCUCAUGACGCGCGUGAUUGCAGAAUCGACCAACGAGAUG
#=GR NZ_ABAG01000016.1/6365-5883 CODON     .....................................................................................................................................................................................AUG............................................................................................................................................................................................................................................................................................................
#=GR NZ_ABAG01000016.1/6365-5883 SS_TT     ....................................................................................................................................................................................................................................................................................................................................................................................................................................................................................................
NZ_ABAE01000006.1/128480-128962            UAAAACGUUUAUGCGUUAUCAAACUCAUGACCAAUUGAAACAAAAAGCUGUGGUUAGAUCCUUUCGGAAAUUGUCAAGCGAUUGGAGGAAAUGAACUAAUCCACAGCGGCUUAUUCCAAGUAUACCACUUGGGCUUUGGCAGUAGCUAACUGCGCUAAAUA.UAAUAUAAGGAGGAGUAAAAUGAAGACAGUUCAAUUUUUUUGGCAUUAUUUUAAGGUCUACAAGUUCUCAUUUGUAGUUGUCAUCCUGAUGAUUGUUCUGGCGACUUUUGCCCAAGCCCUCUUUCCAGUCUUUUCUGGACAAGCGGUGACGCAGCUAGCCAAUUUAGUUCAAGCUUAUCAAAAUGGCAAUCCAGAACUUGUAUGGCAAAGCCUAUCAGGAAUCAUGGUCAAUCUUGGCCUGCUGGUUUUGGUUCUAUUUAUCUCUAGUGUAAUAUACAUGUGUCUCAUGACGCGCGUGAUUGCAGAAUCGACCAACGAGAUG
#=GR NZ_ABAE01000006.1/128480-128962 CODON .....................................................................................................................................................................................AUG............................................................................................................................................................................................................................................................................................................
#=GR NZ_ABAE01000006.1/128480-128962 SS_TT ....................................................................................................................................................................................................................................................................................................................................................................................................................................................................................................
NC_008533.1/1870956-1870474                GAGAUAAAACGUCUAUGCGUUAUCAAACUCAUUACCAAUUAAAACAAAUGUGGUUAGAUCCUUUCGGAAAUUGUCAAGCGAUUGGAGGAAAUGAACUAAUCCACAGCGGCUUAUUCCAAGUAUACCACUUGGGCUUUGGCAGUAGCUAACUGCGCUAAAUA.UAAUAUAAGGAGGAGUAAAAUGAAGACAGUUCAAUUUUUUUGGCAUUAUUUUAAGGUCUACAAGUUCUCAUUUGUAGUUGUCAUCCUGAUGAUUGUUCUGGCGACUUUUGCCCAAUCCCUCUUUCCAGUCUUUUCUGGACAAGCGGUGACGCAGCUAGCCAAUUUAGUUCAAGCUUAUCAAAAUGGCAAUCCAGAACUUGUAUGGCAAAGCCUAUCAGGAAUCAUGGUCAAUCUUGGCCUGCUGGUUUUGGUUCUAUUUAUCUCUAGUGUAAUAUACAUGUGUCUCAUGACGCGCGUGAUUGCAGAAUCGACCAACGAGAUG
#=GR NC_008533.1/1870956-1870474 CODON     .....................................................................................................................................................................................AUG............................................................................................................................................................................................................................................................................................................
#=GR NC_008533.1/1870956-1870474 SS_TT     ....................................................................................................................................................................................................................................................................................................................................................................................................................................................................................................
NZ_AAZZ01000003.1/11832-11350              GAGAUAAAACGUCUAUGCGUUAUCAAACUCAUUACCAAUUAAAACAAAUGUGGUUAGAUCCUUUCGGAAAUUGUCAAGCGAUUGGAGGAAAUGAACUAAUCCACAGCGGCUUAUUCCAAGUAUACCACUUGGGCUUUGGCAGUAGCUAACUGCGCUAAAUA.UAAUAUAAGGAGGAGUAAAAUGAAGACAGUUCAAUUUUUUUGGCAUUAUUUUAAGGUCUACAAGUUCUCAUUUGUAGUUGUCAUCCUGAUGAUUGUUCUGGCGACUUUUGCCCAAGCCCUCUUUCCAGUCUUUUCUGGACAAGCGGUGACGCAGCUAGCCAAUUUAGUUCAAGCUUAUCAAAAUGGCAAUCCAGAACUUGUAUGGCAAAGCCUAUCAGGAAUCAUGGUCAAUCUUGGCCUGCUGGUUUUGGUUCUAUUUAUCUCUAGUGUAAUAUACAUGUGUCUCAUGACGCGCGUGAUUGCAGAAUCGACCAACGAGAUG
#=GR NZ_AAZZ01000003.1/11832-11350 CODON   .....................................................................................................................................................................................AUG............................................................................................................................................................................................................................................................................................................
#=GR NZ_AAZZ01000003.1/11832-11350 SS_TT   ....................................................................................................................................................................................................................................................................................................................................................................................................................................................................................................
NZ_ABAD01000007.1/6371-5889                UAAAACGUCUAUGCGUUAUCAAACUCAUUACCAAUUAAAACAAAAAGCUGUGGUUAGAUCCUUUCGGAAAUCGUCAAGCGAUUGGAGGAAAUGAACUAAUCCACAGCGGCUUAUUCCAAGUAUACCACUUGGGCUUUGGCAGUAGCUAACUGCGCUAAAUA.UAAUAUAAGGAGGAGUAAAAUGAAGACAGUUCAAUUUUUUUGGCAUUAUUUUAAGGUCUACAAGUUCUCAUUUGUAGUUGUCAUCCUGAUGAUUGUUCUGGCGACUUUUGCCCAAGCCCUCUUUCCAGUCUUUUCUGGACAAGCGGUGACGCAGCUAGCCAAUUUAGUUCAAGCUUAUCAAAAUGGCAAUCCAGAACUUGUAUGGCAAAGCCUAUCAGGAAUCAUGGUCAAUCUUGGCCUGCUGGUUUUGGUUCUAUUUAUCUCUAGUGUAAUAUACAUGUGUCUCAUGACGCACGUGAUUGCAGAAUCGACCAACGAGAUG
#=GR NZ_ABAD01000007.1/6371-5889 CODON     .....................................................................................................................................................................................AUG............................................................................................................................................................................................................................................................................................................
#=GR NZ_ABAD01000007.1/6371-5889 SS_TT     ....................................................................................................................................................................................................................................................................................................................................................................................................................................................................................................
NZ_ABAC01000005.1/185621-186103            UAAAACGUCUAUGCGUUAUCAAACUCAUUACCAAUUAAAACAAAAAGCUGUGGUUAGAUCCUUUCGGAAAUUGUCAAGCGAUUGGAGGAAAUGAACUAAUCCACAGCGGCUUAUUCCAAGUAUACCACUUGGGCUUUGGCAGUAGCUAACUGCGCUAAAUA.UAAUAUAAGGAGGAGUAAAAUGAAGACAGUUCAAUUUUUUUGGCAUUAUUUUAAGGUCUACAAGUUCUCAUUUGUAGUUGUCAUCCUGAUGAUUGUUCUGGCGACUUUGCCCAAGCCCUCUUUCCAGUCUUUUCUGGACAAGCGGUGACGCAGCUAGCCAAUUUAGUUCAAGCUUAUCAAAAUGGCAAUCCAGAACUUGUAUGGCAAAGCCUAUCAGGAAUCAUGGUCAAUCUUGGCCUGCUGGUUUUGGUUCUAUUUAUCUCUAGUGUAAUAUACAUGUGUCUCAUGACGCGCGUGAUUGCAGAAUCGACCAACGAGAUGC
#=GR NZ_ABAC01000005.1/185621-186103 CODON .....................................................................................................................................................................................AUG..........................................................................................................................AUG...............................................................................................................................................................................
#=GR NZ_ABAC01000005.1/185621-186103 SS_TT ....................................................................................................................................................................................................................................................................................................................................................................................................................................................................................................
NC_003028.2/1982504-1982022                UAAAACGUCUAUGCGUUAUCAAACUCAUUACCAAUUAAAACAAAAAGCUGUGGUUAGAUCCUUUCGGAAAUUGUCAAGCGAUUGGAGGAAAUGAACUAAUCCACAGCGGCUUAUUCCAAGUAUACCACUUGGGCUUUGGCAGUAGCUAACUGCGCUAAAUA.UAAUAUAAGGAGGAGUAAAAUGAAGACAGUUCAAUUUUUUUGGCAUUAUUUUAAGGUCUACAAGUUCUCAUUUGUAGUUGUCAUCCUGAUGAUUGUUCUGGCGACUUUUGCCCAAGCCCUCUUUCCAGUCUUUUCUGGACAAGCGGUGACGCAGCUAGCCAAUUUAGUUCAAGCUUAUCAAAAUGGCAAUCCAGAACUUGUAUGGCAAAGCCUAUCAGGAAUCAUGGUCAAUCUUGGCCUGCUGGUUUUGGUUCUAUUUAUCUCUAGUGUAAUAUACAUGUGUCUCAUGACGCGCGUGAUUGCAGAAUCGACCAACGAGAUG
#=GR NC_003028.2/1982504-1982022 CODON     .....................................................................................................................................................................................AUG............................................................................................................................................................................................................................................................................................................
#=GR NC_003028.2/1982504-1982022 SS_TT     ....................................................................................................................................................................................................................................................................................................................................................................................................................................................................................................
NZ_ABAC01000001.1/387976-388457            AUCAAACGUCUAUGCGUUAUCAAACUCAUUACCAAUUGAAACAAAAGCUGUGGUUAGAGCCUUUCGGAAAUCGUCAAGCGAUUGGAGGAAAUGAACUAAUCCACAGUGGCUUAUUCCAAGUAUACCACUUGGGCUUUGGCAGUAGCUAACUGCGCUAAUUA.UAAUAUAGGGAGUAA.UCUAUGUAUCUUAUUGAAAUUUUAAAAUCUAUCUUCUUCGGGAUUGUUGAAGGAAUUACGGAAUGGUUGCCGAUUUCCAGUACAGGUCACUUGAUUUUAGCAGAGGAAUUCAUCCAAUACCAAAAUCAAAAUGAAGCCUUUAUGUCCAUGUUUAAUGUCGUGAUUCAGCUUGGUGCUAUUUUAGCAGUUAUGGUGAUUUAUUUUAACAAGCUCAAUCCUUUUAAACCGACUAAGGACAAACAGGAAGUUCGUAAGACUUGGAGACUAUGGUUGAAGGUCUUGAUUGCUACUUUACCUUUACUUGGU
#=GR NZ_ABAC01000001.1/387976-388457 CODON ...........AUG.......................................................................................................................................................................AUG............................................................................................................................................................................................................................................................................................................
#=GR NZ_ABAC01000001.1/387976-388457 SS_TT ....................................................................................................................................................................................................................................................................................................................................................................................................................................................................................................
NC_003028.2/429728-430209                  AUCAAACGUCUAUGCGUUAUCAAACUCAUUACCAAUUGAAACAAAAGCUGUGGUUAGAGCCUUUCGGAAAUCGUCAAGCGAUUGGAGGAAAUGAACUAAUCCAUAGUGGCUUAUUCCAAGUAUACCACUUGGGCUUUGGCAGUAGCUAACUGCGCUAAAUA.UAAUAUAGGGAGUAA.UCUAUGUAUCUUAUUGAAAUUUUAAAAUCUAUCUUCUUCGGAAUUGUUGAAGGAAUUACGGAAUGGUUGCCGAUUUCCAGUACAGGUCACUUGAUUUUAGCAGAGGAAUUCAUCCAAUACCAAAAUCAAAAUGAAGCCUUUAUGUCCAUGUUUAAUGUCGUGAUUCAGCUUGGUGCUAUUUUAGCAGUUAUGGUGAUUUAUUUUAACAAGCUCAAUCCUUUUAAACCGACCAAGGACAAACAGGAAGUUCGUAAGACUUGGAGACUAUGGUUGAAGGUCUUGAUUGCUACUUUACCUUUACUUGGU
#=GR NC_003028.2/429728-430209 CODON       .....................................................................................................................................................................................AUG............................................................................................................................................................................................................................................................................................................
#=GR NC_003028.2/429728-430209 SS_TT       ....................................................................................................................................................................................................................................................................................................................................................................................................................................................................................................
NZ_ABAB01000058.1/1880-1399                UAAAACGUCUAUGCGUUAUCAAACUCAUUACCAAUUAAAACAAAAAGCUGUGGUUAGAUCCUUUCGGAAAUUGUCAAGCGAUUGGAGGAAAUGAACUAAUCCACAGCGGCUUAUUCCAAGUAUACCACUUGGGCUUUGGCAGUAGCUAACUGCGUUAAAUA.UAAUAUAAGGAGAAA.UCUAUGUAUCUUAUUGAAAUUUUAAAAUCUAUCUUCUUCGGGAUUGUUGAAGGAAUUACGGAAUGGUUGCCGAUUUCCAGUACAGGUCACUUGAUUUUAGCAGAGGAGUUUAUCCAAUACCAAAAUCAAAAUGAAGCCUUUAUGUCCAUGUUUAAUGUCGUAAUUCAGCUUGGUGCUAUUUUAGCAGUUAUGGUGAUUUAUUUUAACAAGCUCAAUCCUUUUAAACCGACUAAGGACAAACAGGAAGUUCGUAAGACUUGGAGACUAUGGUUGAAGGUCUUGAUUGCCACUUUGCCUUUACUUGGU
#=GR NZ_ABAB01000058.1/1880-1399 CODON     .....................................................................................................................................................................................AUG............................................................................................................................................................................................................................................................................................................
#=GR NZ_ABAB01000058.1/1880-1399 SS_TT     ....................................................................................................................................................................................................................................................................................................................................................................................................................................................................................................
NZ_ABAD01000013.1/658-1139                 UAAAACGUCUAUGCGUUAUCAAACUCAUUACCAAUUGAAACAAAAAGCUGUGGUUAGACCCUUUCGGAAAUCGUCAAGCGAUUGGAGGAAAUGAACUAAUCCACAGUGGCUUAUUCCAAGUAUACCACUUGGGCUUUGGCAGUAGCUAACUGCGCUAAAUA.UAAUAUAAGGAGAAA.UAUAUGUAUCAUAGAAGGAUUUUAAAAUCUAUCUUCUUCGGAAUUGUUGAAGGAAUUACGGAAUGGUUGCCGAUUUCCAGUACAGGUCACUUGAUUUUAGCAGAGGAAUUCAUCCAAUACCAAAAUCAAAAUGAAGCCUUUAUGUCCAUGUUUAAUGUCGUGAUUCAGCUUGGUGCUAUUUUAGCAGUUAUGGUGAUUUAUUUUAACAAGCUCAAUCCUUUUAAACCGACCAAGGACAAACAGGAAGUUCGUAAGACUUGGAGACUAUGGUUGAAGGUCUUGAUUGCUACUUUACCUUUACUUGGU
#=GR NZ_ABAD01000013.1/658-1139 CODON      .....................................................................................................................................................................................AUG............................................................................................................................................................................................................................................................................................................
#=GR NZ_ABAD01000013.1/658-1139 SS_TT      ....................................................................................................................................................................................................................................................................................................................................................................................................................................................................................................
NZ_AAZZ01000001.1/290282-290763            UAAAACGUCUAUGCGUUAUCAAACUCAUUACCAAUUGAAACAAAAAGCUGUGGUUAGAUCCUUUCGGAAAUCGUCAAGCGAUUGGAGGAAAUGAACUAAUCCACAGUGGCUUAUUCCAAGUAUACCACUUGGGCUUUGGCAGUAGCUAACUGCGCUAAAUA.UAAUAUAAGGAGAAA.UCUAUGUAUCUUAUUGAAAUUUUAAAAUCUAUCUUCUUCGGGAUUGUUGAAGGAAUUACGGAAUGGUUGCCGAUUUCCAGUACAGGUCAUUUGAUUUUAGCAGAGGAGUUUAUCCAAUACCAAAAUCAAAAUGAAGCCUUUAUGUCCAUGUUUAAUGUCGUGAUUCAGCUUGGUGCUAUUUUAGCAGUUAUGGUGAUUUAUUUUAACAAGCUCAAUCCUUUUAAACCGACUAAGGACAAACAGGAAGUUCGUAAGACUUGGAGACUGUGGUUGAAGGUCUUGGUUGCCACUUUGCCUUUACUUGGU
#=GR NZ_AAZZ01000001.1/290282-290763 CODON .....................................................................................................................................................................................AUG............................................................................................................................................................................................................................................................................................................
#=GR NZ_AAZZ01000001.1/290282-290763 SS_TT ....................................................................................................................................................................................................................................................................................................................................................................................................................................................................................................
NZ_ABAE01000001.1/63-544                   UAAAACGUCUAUGCGUUAUCAAACUCAUUACCAAUUGAAACAAAAAGCUGUUGUUAGACCCUUUCGGAAAUCGUCAAGCGAUUGGAGGAAAUGAACUAAUCCACAGUGGCUUAUUCCAAGUAUACCACUUGGGCUUUGGCAGUAGCUAACUGCGUUAAAUA.UAAUAUAAGGAGAAA.UAUAUGUAUCUUAUUGAAAUUUUAAAAUCUAUCUUCUUCGGGAUUGUUGAAGGAAUUACGGAAUGGUUGCCGAUUUCCAGUACAGGUCAUUUGAUUUUAGCAGAGGAGUUUAUCCAAUACCAAAAUCAAAAUGAAGCCUUUAUGUCCAUGUUUAAUGUCGUGAUUCAGCUUGGUGCUAUUUUAGCAGUUAUGGUGAUUUAUUUUAACAAGCUCAAUCCUUUUAAACCGACUAAGGACAAACAGGAAGUUCGUAAGACUUGGAGACUAUGGUUGAAGGUCUUGAUUGCUACUUUACCUUUACUUGGU
#=GR NZ_ABAE01000001.1/63-544 CODON        .....................................................................................................................................................................................AUG............................................................................................................................................................................................................................................................................................................
#=GR NZ_ABAE01000001.1/63-544 SS_TT        ....................................................................................................................................................................................................................................................................................................................................................................................................................................................................................................
NZ_ABAF01000006.1/108289-108770            UAAAACGUCUAUGCGUUAUCAAACUCAUUACCAAUUGAAACAAAAAACUGUGGUUAGAGCCUUUCGGAAAUCGUCAAGCGAUUGGAGGAAAUGAACUAAUCCACAGUGGCUUAUUCCAAGUAUACCACUUGGGCUUUGGCAGUAGCUAACUGCGUUAAAUA.UAAUAUAAGGAGAAA.UAUAUGUAUCUUAUUGAAAUUUUAAAAUCUAUCUUCUUCGGGAUUGUUGAAGGAAUUACGGAAUGGUUGCCGAUUUCCAGUACAGGUCACUUGAUUUUAGCAGAGGAGUUUAUCCAAUACCAAAAUCAAAAUGAAGCCUUUAUGUCCAUGUUUAAUGUCGUGAUUCAGCUUGGUGCUAUUUUAGCAGUUAUGGUGAUUUAUUUUAACAAGCUCAAUCCUUUUAAACCGACUAAGGACAAACAGGAAGUUCGUAAGACUUGGAGACUAUGGUUGAAGGUCUUGAUUUCUACUUUACCUUUACUUGGU
#=GR NZ_ABAF01000006.1/108289-108770 CODON .....................................................................................................................................................................................AUG............................................................................................................................................................................................................................................................................................................
#=GR NZ_ABAF01000006.1/108289-108770 SS_TT ....................................................................................................................................................................................................................................................................................................................................................................................................................................................................................................
NZ_ABAA01000001.1/396177-396658            UAAAACGUCUAUGCGUUAUCAAACUCAUUACCAAUUGAAACAAAAAGCUGUGGUUAGACCCUUUCGGAAAUCGUCAAGCGAUUGGAGGAAAUGAACUAAUCCACAGUGGCUUAUUCCAAGUAUACCACUUGGGCUUUGGCAGUAGCUAACUGCGUUAAAUA.UAAUAUAAGGAGAAA.UAUAUGUAUCUUAUUGAAAUUUUAAAAUCUAUCUUCUUCGGGAUUGUUGAAGGAAUUACGGAAUGGUUGCCGAUUUCCAGUACAGGUCACUUGAUUUUAGCAGAGGAGUUUAUCCAAUACCAAAAUCAAAAUGAAGCCUUUAUGUCCAUGUUUAAUGUCGUGAUUCAGCUUGGUGCUAUUUUAGCAGUUAUGGUGAUUUAUUUUAACAAGCUCAAUCCUUUUAAACCGACUAAGGACAAACAGGAAGUUCGUAAGACUUGGAGACUAUGGUUGAAGGUCUUGAUUGCUACUUUACCUUUACUUGGU
#=GR NZ_ABAA01000001.1/396177-396658 CODON .....................................................................................................................................................................................AUG............................................................................................................................................................................................................................................................................................................
#=GR NZ_ABAA01000001.1/396177-396658 SS_TT ....................................................................................................................................................................................................................................................................................................................................................................................................................................................................................................
NC_008533.1/417016-417497                  UAAAACGUCUAUGCGUUAUCAAACUCAUUACCAAUUGAAACAAAAAGCUGUGGUUAGACCCUUUCGGAAAUCGUCAAGCGAUUGGAGGAAAUGAACUAAUCCACAGUGGCUUAUUCCAAGUAUACCACUUGGGCUUUGGCAGUAGCUAACUGCGUUAAAUA.UAAUAUAAGGAGAAA.UAUAUGUAUCUUAUUGAAAUUUUAAAAUCUAUCUUCUUCGGGAUUGUUGAAGGAAUUACGGAAUGGUUGCCGAUUUCCAGUACAGGUCACUUGAUUUUAGCAGAGGAGUUUAUCCAAUACCAAAAUCAAAAUGAAGCCUUUAUGUCCAUGUUUAAUGUCGUGAUUCAGCUUGGUGCUAUUUUAGCAGUUAUGGUGAUUUAUUUUAACAAGCUCAAUCCUUUUAAACCGACUAAGGACAAACAGGAAGUUCGUAAGACUUGGAGACUAUGGUUGAAGGUCUUGAUUGCCACUUUGCCUUUACUUGGU
#=GR NC_008533.1/417016-417497 CODON       .....................................................................................................................................................................................AUG............................................................................................................................................................................................................................................................................................................
#=GR NC_008533.1/417016-417497 SS_TT       ....................................................................................................................................................................................................................................................................................................................................................................................................................................................................................................
NC_008533.1/828426-828907                  UAAAACGUCUAUGCGUUAUCAAACUCAUUACCAAUUGAAACAAAAAACUGUGGUUAGAGCCUUUCGGAAAUCGUCAAGCGAUUGGAGGAAAUGAACUAAUCCACAGUGACUUAUUCCAAGUAUACCACUUGGGCUUUGGCAGUAGCUAACUGCGCUAAAUA.UAAUAUAAGGAGAAAU.AGAUGGAUUUAUGGUUUUCUGAAGUUCAUACUCCAGAUGUCAAAUUGUCUCUGAGAACAGCCAAGCAACUUUACGCUGGAAAAAGUGAAUGGCAGGAUAUCGAAGUCUUGGAUACGCCAGCUUUUGGGAAAAUACUGAUUUUAAAUGGCCAUGUCUUGUUCUCAGAUGCGGAUGAUUUCGUCUACAAUGAAAUGACCGUCCACGUUCCCAUGGCUGUCCACCCAAAUCCAAAGAAAGUAUUGGUUAUUGGGGGUGGUGACGGCGGUGUUGCCCAAGUAUUAACACUCUAUCCUGAACUGGAACAA
#=GR NC_008533.1/828426-828907 CODON       .....................................................................................................................................................................................AUG............................................................................................................................................................................................................................................................................................................
#=GR NC_008533.1/828426-828907 SS_TT       ....................................................................................................................................................................................................................................................................................................................................................................................................................................................................................................
NZ_ABAA01000002.1/80058-80539              UAAAACGUCUAUGCGUUAUCAAACUCAUUACCAAUUGAAACAAAAAGCUGUGGUUAGAGCCUUUCGGAAAUCGUCAAGCGAUUGGAGGAAAUGAACUAAUCCACAGUGACUUAUUCCAAGUAUACCACUUGGGCUUUGGCAGUAGCUAACUGCGCUAAAUA.UAAUAUAAGGAGAAAU.AGAUGGAUUUAUGGUUUUCUGAAGUUCAUACUCCAGAUGUCAAAUUGUCUCUGAGAACAGCCAAGCAACUUUACGCUGGAAAAAGUGAAUGGCAGGAUAUCGAAGUCUUGGAUACGCCAGCUUUUGGGAAAAUACUGAUUUUAAAUGGCCAUGUCUUGUUCUCAGAUGCGGAUGAUUUCGUCUACAAUGAAAUGACCGUCCACGUUCCCAUGGCUGUCCACCCAAAUCCAAAGAAAGUAUUGGUUAUUGGGGGUGGUGACGGCGGUGUUGCCCAAGUAUUAACACUCUAUCCUGAACUGGAACAA
#=GR NZ_ABAA01000002.1/80058-80539 CODON   .....................................................................................................................................................................................AUG............................................................................................................................................................................................................................................................................................................
#=GR NZ_ABAA01000002.1/80058-80539 SS_TT   ....................................................................................................................................................................................................................................................................................................................................................................................................................................................................................................
NZ_ABAG01000015.1/56031-56494              UAAAACGUCUAUGCGUUAUCAAACUCAUUACCAAUUGAAACAAAAAACUGUGGUUAGAGCCUUUCGGAAAUCGUCAAGCGAUUGGAGGGAAUAAACUAAUCCACAGUGGCUUAUUCCAAGUAUACCACUUGGGCUUUGGCAGUAGCUAACUGCGCUAAAUA.UAAUAUAAGGAGAAAU.AGAUGGAUUUAUGGUUUUCUGAAGUUCAUACUCCAGAUGUCAAAUUGUCUCUGAGAACAGCCAAGCAACUUUACGCUGGAAAAAGUGAAUGGCAGGAUAUCGAAGUCUUGGAUACGCCAGCUUUUGGGAAAAUACUGAUUUUAAAUGGCCAUGUCUUGUUCUCAGAUGCGGAUGAUUUCGUCUACAAUGAAAUGACCGUUCACGUUCCCAUGGCUGUCCACCCAAAUCCAAAGAAAGUAUUGGUUAUUGGGGGUGGUGACGGCGGUGUUGCCCAAGUAUUAACACAC..................
#=GR NZ_ABAG01000015.1/56031-56494 CODON   ....................................................................................................................................................................................................................................................................................................................................................................................................................................................................................................
#=GR NZ_ABAG01000015.1/56031-56494 SS_TT   ....................................................................................................................................................................................................................................................................................................................................................................................................................................................................................................
NZ_AAZZ01000004.1/74204-74685              AUAAAACGUCUAUGCGUUAUCAAACUCAUUACCAAUUGAAACAAAAGCUGUGGUUAGAGCCUUUCGGAAAUCGUCAAGCGAUUGGAGGAAAUGAACUAAUCCACAGUGGCUUAUUCCAAGUAUACCACUUGGGCUUUGGCAGUAGCUAACUGCGCUAAAUA.UAAUAUAAGGAGAAAU.AGAUGGAUUUAUGGUUUUCUGAAGUUCAUACUCCAGAUGUCAAAUUGUCUCUGAGAACAGCCAAGCAACUUUACGCUGGAAAAAGUGAAUGGCAGGAUAUCGAAGUCUUGGAUACGCCAGCUUUUGGGAAAAUACUGAUUUUAAAUGGCCAUGUCUUGUUCUCAGAUGCGGAUGAUUUCGUCUACAAUGAAAUGACCGUCCACGUUCCCAUGGCUGUCCACCCAAAUCCAAAGAAAGUAUUGGUUAUUGGGGGUGGUGACGGCGGUGUUGCCCAAGUAUUAACACUCUAUCCUGAACUGGAACAA
#=GR NZ_AAZZ01000004.1/74204-74685 CODON   ...........AUG.......................................................................................................................................................................AUG............................................................................................................................................................................................................................................................................................................
#=GR NZ_AAZZ01000004.1/74204-74685 SS_TT   ....................................................................................................................................................................................................................................................................................................................................................................................................................................................................................................
NZ_ABAB01000006.1/75103-74622              UAAAACGUCUAUGCGUUAUCAAACUCAUUACCAAUUGAAACAAAAAGCUGUGGUUAGACCCUUUCGGAAAUCGUCAAGCGAUUGGAGGAAAUGAACUAAUCCACAGUGGCUUAUUCCAAGUAUACCACUUGGGCUUUGGCAGUAGCUAACUGCGCUAAAUA.UAAUAUAAGGAGAAAU.AGAUGGAUUUAUGGUUUUCUGAAGUUCAUACUCCAGAUGUCAAAUUGUCUCUGAGAACAGCCAAGCAACUUUACGCUGGAAAAAGUGAAUGGCAGGAUAUCGAAGUCUUGGAUACGCCAGCUUUUGGGAAAAUACUGAUUUUAAAUGGCCAUGUCUUGUUCUCAGAUGCGGAUGAUUUCGUCUACAAUGAAAUGACCGUUCACGUUCCCAUGGCUGUCCACCCAAAUCCAAAGAAAGUAUUGGUUAUUGGGGGUGGUGACGGCGGUGUUGCCCAAGUAUUAACACUCUAUCCUGAACUGGAACAA
#=GR NZ_ABAB01000006.1/75103-74622 CODON   .....................................................................................................................................................................................AUG............................................................................................................................................................................................................................................................................................................
#=GR NZ_ABAB01000006.1/75103-74622 SS_TT   ....................................................................................................................................................................................................................................................................................................................................................................................................................................................................................................
NC_003028.2/872103-872584                  UAAAACGUCUAUGCGUUAUCAAACUCAUUACCAAUUGAAACAAAAAACUGUGGUUAGAGCCUUUCGGAAAUCGUCAAGCGAUUGGAGGAAAUGAACUAAUCCACAGUGGCUUAUUCCAAGUAUACCACUUGGGCUUUGGCAGUAGCUAACUGCGCUAAAUA.UAAUAUAAGGAGAAAU.AGAUGGAUUUAUGGUUUUCUGAAGUUCAUACUCCAGAUGUCAAAUUGUCUCUGAGAACAGCCAAGCAACUUUACGCUGGAAAAAGUGAAUGGCAGGAUAUCGAAGUCUUGGAUACGCCAGCUUUUGGGAAAAUACUGAUUUUAAAUGGCCAUGUCUUGUUCUCAGAUGCGGAUGAUUUCGUCUACAAUGAAAUGACCGUUCACGUUCCCAUGGCUGUCCACCCAAAUCCAAAGAAAGUAUUGGUUAUUGGGGGUGGUGACGGCGGUGUUGCCCAAGUAUUAACCCUCUAUCCUGAACUGGAGCAA
#=GR NC_003028.2/872103-872584 CODON       .....................................................................................................................................................................................AUG............................................................................................................................................................................................................................................................................................................
#=GR NC_003028.2/872103-872584 SS_TT       ....................................................................................................................................................................................................................................................................................................................................................................................................................................................................................................
NZ_ABAD01000004.1/60382-60863              UAAAACGUCUAUGCGUUAUCAAACUCAUUACCAAUUGAAACAAAAAACUGUGGUUAGAGCCUUUCGGAAAUCGUCAAGCGAUUGGAGGGAAUAAACUAAUCCACAGUGGCUUAUUCCAAGUAUACCACUUGGGCUUUGGCAGUAGCUAACUGCGCUAAAUA.UAAUAUAAGGAGAAAU.AGAUGGAUUUAUGGUUUUCUGAAGUUCAUACUCCAGAUGUCAAAUUGUCUCUGAGAACAGCCAAGCAACUUUACGCUGGAAAAAGUGAAUGGCAGGAUAUCGAAGUCUUGGAUACGCCAGCUUUUGGGAAAAUACUGAUUUUAAAUGGCCAUGUCUUGUUCUCAGAUGCGGAUGAUUUCGUCUACAAUGAAAUGACCGUUCACGUUCCCAUGGCUGUCCACCCAAAUCCAAAGAAAGUAUUGGUUAUUGGGGGUGGUGACGGCGGUGUUGCCCAAGUAUUAACACUCUAUCCUGAACUGGAACAA
#=GR NZ_ABAD01000004.1/60382-60863 CODON   .....................................................................................................................................................................................AUG............................................................................................................................................................................................................................................................................................................
#=GR NZ_ABAD01000004.1/60382-60863 SS_TT   ....................................................................................................................................................................................................................................................................................................................................................................................................................................................................................................
#=GC SS_cons                               ...........................................................................................................,,,.,,,<<<<<<<_____>>>>>>>,,<<<<<-<<<<____>>>>>>>>>:::.::::::::::::::::::::::............................................................................................................................................................................................................................................................................................................
#=GC ACTUAL_MOTIF                          ....................................................................................................<..................................................................................>............................................................................................................................................................................................................................................................................................................
#=GC HYPHENATION                           ****************************************************************************************************....................................................................................************************************************************************************************************************************************************************************************************************************************************************************************************
#=GC R2R_LABEL                             ----------------------------------------------------------------------------------------......................................................................................----------------------------------------------------------------------------------------------------------------------------------------------------------------------------------------------------------------------------------------------------------------------------------------------------------------------
#=GF DUPLICATES NC_008533.1/417016-417497=NC_003098.1/409487-409968 NC_008533.1/1870956-1870474=NC_003098.1/1863424-1862942 NZ_ABAA01000013.1/6387-5905=NZ_ABAF01000005.1/70082-69600 NC_006448.1/931317-930834=NC_006449.1/937317-936834 NC_003028.2/1372720-1373200=NZ_AAGY02000082.1/8173-8653 NZ_ABAD01000004.1/60382-60863=NZ_ABAE01000003.1/213646-213165=NZ_ABAG01000003.1/26820-27301 NC_008533.1/579477-579956=NC_003098.1/571946-572425 NC_003028.2/1982504-1982022=NZ_ABAB01000001.1/146015-146497 NZ_ABAB01000006.1/75103-74622=NZ_ABAC01000002.1/19692-19211 NC_003028.2/872103-872584=NZ_ABAF01000001.1/73357-72876 NC_008533.1/828426-828907=NC_003098.1/820896-821377 NC_008533.1/1308116-1308596=NC_003098.1/1300585-1301065=NZ_AAZZ01000005.1/23755-24235=NZ_ABAB01000004.1/96278-95798=NZ_ABAC01000003.1/123621-123141=NZ_ABAD01000006.1/92732-93212=NZ_ABAG01000002.1/190689-191169 NZ_AAZZ01000008.1/1775-2254=NZ_ABAB01000002.1/38729-38250=NZ_ABAC01000002.1/267093-266614=NZ_ABAD01000003.1/115502-115981=NZ_ABAG01000005.1/9798-10277
#=GF SORT_STATS 37 84 0
#=GF SORT_STATS 37 84 0
#=GC cons                                  nAnRnnRYnnAnnnnnYnnnnRAnnYnnnnnnnnnYnnRnnnRRnARnnnnnnnUnRAnnnnUYYnRnAnUnRnYnnnCGnnnRGAGnAAAUnAACYAAUCYAYAGUGRCUUAUUCCAAGUAUACCACUUGGGCUUUGGCAGUAGCUAACUGCRCUAAAUA-UAAUAUAAGGAGRRnnnnnAUGnnnnnRnnnnnnnnUnYnnnRnnnRnYnYnnnnRnnnnnRnnnnnnnnnnnRYRRnnnnnnnnYnnnnnnYnRnnnnRnnnnnnnYnnYnnnRnnnnnnRnnnnnnYYnnnnnnRAnYnnnnRRnnRnnnnRnnnRnRnnnnnRnUnnnnnnnnYnnnnnAnnnnnnnnnnnnnnUnnnnnnnRnRRnnRnnnRnnnnnnnnnnRnnRnUnnnnnnnnnnnnnnnnRRnnnRnAnnnnnnRnnnRnRnnRnYnnnRnnnnnnnnnnnnnnnUnnnnnnnRnnnnnnnnnnnnnnnARnnn
#=GC conss                                 1313113311311111311113211211111111131131113312211111113113111133213131313131113311132331111313333313111333333313113131311331313111311111131311111111111111211113101131111211132144311333111113111111113131113111313111111311111311111111111333111111111311111131311113111111131131113111111311111133111111331311113311311113111313111113131111111131111131111111111111131111111313311311131111111111311313111111111111111131111313111111311131311213111211111111111111131111111311111111111111133111
#=GC col_entropy_0                         1011111111101111111111011111111110111111111110111111110100111101111100011110110011010001000010001000000000000000000000000000000000000000000000000000000000000000000000000000001010111110111111111111111111111110111101101111001111111111111111011111111111111111111111111111111111101111111111111111111111111111111111111111111111111111101111111111111101111111101111101111111101111111111111111111111110111111111111111110101100111111111111111111111111111111111111101111111111111111111111111111
#=GC col_entropy_1                         ....................................................................................................................................................................................................................................................................................................................................................................................................................................................................................................
#=GC col_entropy_2                         6595365455294986444536328238422469427544535423251537327389542271251179581369637611843752100507772507090977759707007050700550505000500000050700000000000019200016050050000300052998413005584853578940650533863819495383898377998843499897862734878878979393749977342593934798554848985695269487839956855578309545384528679485879740079928756428829929653598888893596788777547587783388449877959898997779359948969888765658718588798759857633569544295998345978978987368999365759388589978908969605999
#=GC col_entropy_3                         3983721081497696776474090213445279157991010988945107478463757785305570695210283255928867500688889608050588562808008060800660606000600000010000000000000059800082060060000000064617072556700253463359262610858429625365267654012006408218609903657089981650520596969029254400820212835925389846765158724349331595863238829871771567805270559184772981759740794904462905782648653732779221462818437019299768345194695397857281749250801967689471485130929326081958381734089996632096991964712837592268
#=GC cov_SS_cons                           ..................................................................................................................?020?01.....10?020?..0011?.1000....0001?1100......................................................................................................................................................................................................................................................................................................................................
#=GF NUM_COV 1
#=GF WEIGHT_MAP  NC_006448.1/931317-930834 4.93762 NZ_ABAE01000001.1/178681-179161 4.28881 NC_008533.1/579477-579956 0.808799 NZ_ABAF01000001.1/323418-322939 0.808799 NZ_ABAA01000005.1/77594-78073 0.943599 NC_003028.2/615265-615744 0.471799 NZ_AAZZ01000008.1/1775-2254 0.943599 NZ_AAGY02000050.1/1-464 0.471799 NZ_ABAA01000018.1/9117-9597 0.6385 NC_003028.2/1372720-1373200 2.74319 NZ_ABAF01000004.1/90457-90937 0.6385 NC_008533.1/1308116-1308596 0.851334 NZ_ABAE01000009.1/17189-16709 0.851334 NZ_ABAA01000013.1/6387-5905 0.473454 NZ_ABAG01000016.1/6365-5883 0.420848 NZ_ABAE01000006.1/128480-128962 0.473454 NC_008533.1/1870956-1870474 0.988439 NZ_AAZZ01000003.1/11832-11350 0.988439 NZ_ABAD01000007.1/6371-5889 0.420848 NZ_ABAC01000005.1/185621-186103 3.36999 NC_003028.2/1982504-1982022 0.420848 NZ_ABAC01000001.1/387976-388457 1.01293 NC_003028.2/429728-430209 1.01293 NZ_ABAB01000058.1/1880-1399 0.57087 NZ_ABAD01000013.1/658-1139 0.872162 NZ_AAZZ01000001.1/290282-290763 0.57087 NZ_ABAE01000001.1/63-544 0.288606 NZ_ABAF01000006.1/108289-108770 0.371065 NZ_ABAA01000001.1/396177-396658 0.288606 NC_008533.1/417016-417497 0.288606 NC_008533.1/828426-828907 0.375486 NZ_ABAA01000002.1/80058-80539 0.375486 NZ_ABAG01000015.1/56031-56494 0.413874 NZ_AAZZ01000004.1/74204-74685 1.97032 NZ_ABAB01000006.1/75103-74622 0.563228 NC_003028.2/872103-872584 0.6571 NZ_ABAD01000004.1/60382-60863 0.413874
#=GF USED_GSC TRUE
#=GF DID_FRAGMENTARY FALSE
//
