# Supplementary material for: Comparative genomics reveals 104 candidate structured RNAs from bacteria, archaea, and their metagenomes
Source: Genome Biol. 2010 Mar 15;11(3):R31. doi: 10.1186/gb-2010-11-3-r31 (PMC2864571; doi:10.1186/gb-2010-11-3-r31)
Supplement: Additional file 4 — Raw text alignment files, including annotation. Raw alignments of RNAs, including annotations (for example, predicted transcription terminators, flanking sequences) in "Stockholm" text format. The alignment format and appropriate viewing programs are discussed on Wikipedia [113]. The Stockholm files can be retrieved from the .tar.gz archive file by using programs such as WinZip (Windows), StuffIt Expander (Mac), or tar/gzip (UNIX). [file gb-2010-11-3-r31-S4.GZ › sto/SAM-II-long-loops.sto]

# STOCKHOLM 1.0
#=GF ID SAM-II long insert
#=GF DE SAM-II long insert
#=GF AU Weinberg Z
#=GF TP Cis-reg;
#=GF WK http://en.wikipedia.org/wiki/SAM_riboswitch_(alpha-proteobacteria)
#=GF DATABASES microbial 32 env 4 other 27
#=GF FancifyStockholm -longtable -wrapGeneContext 6in -recycleGeneColors
#=GF FancifyStockholmGeneContext -leftNothing -rightOperonOrCount 1
#=GF ORIGINAL_MOTIF 68	2544	1	1	refseq	25	bacteroid	jeremy	s45_55S100O5Min3	cmfinder		end

#=GF NOTE_NOTE_NOTE remember to annotate the UAnnUUUG promoter, and work on RBS

JCVI_SCAF_1096627609663/1172-713             AUAGAGAGUGGGUGGCUCUUGAAAUAAACGAACUACUAGUUGUUGAAUAUUAUUCAAGAAAAGUUUAAUACUACUUUUCUUUGGAUUAUUAAAUCUCUCUUUUA.A.AAAAGAGAG.AUUUAAUUU...................AAUUCUU.A.UUUUUAA.........................................................................AAAUAAUG.GGAAAUANNNNNNNNNNNNNNNNNNNNNNNNNNNNNNNNNNNNNNNNNNNNNNNNNNNAUAAAGAUAAUUUCGACUACACCAGAUCAGGCAAUCCAAACUUUAGAAUUCUAGAAAACAUUCUUAAAUCAAUAGAAGAUUCUAAAUACUGUACAGUUUUUGGAUCUGGAAUUAGCGCGGUAACAGCAAUUUCAUCAACUCUAAAAUCAGGUGACAAGAUACUCUGCGAGUCAAAUCUCUAUGGUUGUACAGUGAGGAUGUUCGAAAAAAUUUUCAAGAAAUUUGGACUAGAAGUUUUAUACACAGAUUUUACAAA
#=GR JCVI_SCAF_1096627609663/1172-713 CODON  .................................................................STP.........................................................................................................................................................................................................................................................................................AUG..............................................................................................................................................................................................................
#=GR JCVI_SCAF_1096627609663/1172-713 SS_TT  .............................................................................................<<<<<<<<<......>>>>>>>>.>........................................................................................................................................................................................................................................................................................................................................................................................................................................................
JCVI_SCAF_1096626175348/943-484              AGAGAGUGGGUGGCUCUUGAAAUAAACGAACUACUAGUUGUUGAAUAUUAUUCAAGAAAAGUUUAAUACUACUUUUCUUUGGAUUAUUAAAUCUCUCAUUAAAAAAAAUGAGA..G.AUUUAAUUU...................AAUUCUU.A.UUUUU.........................................................................AAAAAUAAUG.GGAAAUAAGGAAAUUAAUAUCAAAAAGCCAGGUUUUAAGACCCUAUCUAUUCACCAUGGGGAAACAUUUGCAGAAGAAACUGGAUGCGUUAUGCCUCCUAUUUUUUCUACAUCCACUUUUAAACAUGGAAAUAAAGAUAAUUUCGACUACACCAGAUCAGGCAAUCCAAACUUUAGAAUUCUAGAAAGCGUCCUUAAAUCAAUAGAAGAUUCUAAAUACUGUACAGUUUUUGGAUCUGGAAUUAGCGCGGUAACUGCAAUUUCAUCAACACUGAAAUCAGGUGACAAGAUACUCUGCGAGUCAAAUCUCUAUGG
#=GR JCVI_SCAF_1096626175348/943-484 CODON   .............................................................................................................................................................................................................................................AUG..............................................................................................................................................................................................................................................................................................................................
#=GR JCVI_SCAF_1096626175348/943-484 SS_TT   ...........................................................................................<<<<<<<<<......>>>>>>>..>.>........................................................................................................................................................................................................................................................................................................................................................................................................................................................
JCVI_SCAF_1101668208614/570-111              AGAGAGUGGGUGGCUCUUGAAAUAAACGAACUUCUAGUUGUUGAAUAUUAUUCAAGAAAAGUUUAAUACUACUUUUCUUUGGAUUAUUAAAUCUCUCAUAAAAAAAAAUGAGA..G.AUUUAAUUU...................AAUUCUU.A.UUUUU.........................................................................AAAAAUAAUG.GGAAAUAAGGAAAAUAAUAUAAAAAAACCAGGUUUUAAGACCUUAUCUAUUCACCAUGGGGAAACAUUUGCAGAAAAAACCGGAUGCGUUAUGCCUCCUAUUUUUUCUACAUCUACUUUCAAACAUGGAAAUAAAGAUAAUUUCGACUACACAAGAUCAGGCAAUCCAAACUUUAGAAUUCUAGAAAGCGUCCUUCAAUCAAUAGAAGAUUCUAAAUACUGUACAGUUUUUGGAUCUGGAAUUAGCGCGGUAACAGCAAUUUCAUCAACACUAAAAUCAGGUGACAAGAUACUAUGCGAGUCAAAUCUCUAUGG
#=GR JCVI_SCAF_1101668208614/570-111 CODON   ...............................................................STP...........................................................................................................................................................................AUG..............................................................................................................................................................................................................................................................................................................................
#=GR JCVI_SCAF_1101668208614/570-111 SS_TT   ...........................................................................................<<<<<<<<........>>>>>>..>.>........................................................................................................................................................................................................................................................................................................................................................................................................................................................
JCVI_SCAF_1096627323424/1378-919             AGAGAGUGGGUGGCUCUUGAAAUAAACGAACUACUAGUUGUUGAAUAUUAUUCAAGAAAAGUUUAAUACUACUUUUCUUUGGAUUAUUAAAUCUCUCAUUAAAAAAAAUGAGA..G.AUUUAAUUU...................AAUUCUU.A.UUUUU.........................................................................AAAAAUAAUG.GGAAAUAAGGAAAAUAAUAUCAAAAAGCCAGGUUUUAAGACCCUAUCUAUUCACCAUGGGGAAACAUUUGCAGAAGAAACUGGAUGCGUUAUGCCUCCUAUUUUUUCUACAUCCACUUUUAAACAUGGAAAUAAAGAUAAUUUCGACUACACCAGAUCAGGCAAUCCAAACUUUAGAAUUCUAGAAAGCGUCCUUAAAUCAAUAGAAGAUUCUAAAUACUGUACAGUUUUUGGAUCUGGAAUUAGCGCUGUAACUGCAAUUUCAUCAACACUAAAAUCAGGUGACAAGAUACUCUGCGAAUCAAAUCUCUAUGG
#=GR JCVI_SCAF_1096627323424/1378-919 CODON  .............................................................................................................................................................................................................................................AUG..............................................................................................................................................................................................................................................................................................................................
#=GR JCVI_SCAF_1096627323424/1378-919 SS_TT  ...........................................................................................<<<<<<<<<......>>>>>>>..>.>........................................................................................................................................................................................................................................................................................................................................................................................................................................................
JCVI_SCAF_1096627004500/681-222              AGAGAGUGGGUGGCUCUUGAAAUAAACGAACUACUAGUUGUUGAAUAUUAUUCAAGAAAAGUUUAAUACUACUUUUCUUUGGAUUAUUAAAUCUCUCAUUAAAAAAAAUGAGA..G.AUUUAAUUU...................AAUUCUU.A.UUUUU.........................................................................AAAAAUAAUG.GGAAAUAAGGAAAAUAAUAUCAAAAAGCCAGGUUUUAAGACCCUAUCUAUUCACCAUGGGGAAACAUUUGCAGAAGAAACUGGAUGCGUUAUGCCUCCUAUUUUUUCUACAUCCACUUUUAAACAUGGAAAUAAAGAUAAUUUCGACUACACCAGAUCAGGCAAUCCAAACUUUAGAAUUCUAGAAAGCGUCCUUAAAUCAAUAGAAGAUUCUAAAUACUGUACAGUUUUUGGAUCUGGAAUUAGCGCGGUAACUGCAAUUUCAUCAACACUAAAAUCAGGUGACAAGAUACUCUGCGAGUCAAAUCUCUAUGG
#=GR JCVI_SCAF_1096627004500/681-222 CODON   ...............................................................STP...........................................................................................................................................................................AUG..............................................................................................................................................................................................................................................................................................................................
#=GR JCVI_SCAF_1096627004500/681-222 SS_TT   ...........................................................................................<<<<<<<<<......>>>>>>>..>.>........................................................................................................................................................................................................................................................................................................................................................................................................................................................
JCVI_SCAF_1096628013975/374-1                GAGAGUGGGUGGCUCUUGAAAUAAACGAACUACUAGUUGUUGAAUAUUAUUCAAGAAAAGUUUAAUAAUACUUUUCUUUGGAUUAAUAAAUCUCUCAUUAAAAAAAAAUGAGA..G.AUUUAAUUU...................AAUUCUU.A.UUUUU.........................................................................AAAAAUAAUG.GGAAAUAAGGAAAAUAAUAUUAAAAAGCCAGGUUUUAAGACCUUAUCUAUUCACCAUGGGGAAACAUUUGCCGAAAAAACAGGAUGCGUUAUGCCUCCUAUUUUUUCUACAUCUACUUUCAAACAUGGAAAUAAAGAUAAUUUCGACUACACAAGAUCAGGUAAUCCAAACUUUAGAAUUCUAGAAAGCGUCCUUAAAUCAAUAGAAGAUUCAAAAUACUGUACAGUU......................................................................................
#=GR JCVI_SCAF_1096628013975/374-1 CODON     ..............................................................STP............................................................................................................................................................................AUG.....................................................................................................................................................................................................................................STP......................................................................................
#=GR JCVI_SCAF_1096628013975/374-1 SS_TT     ..........................................................................................<<<<<<<<<.......>>>>>>>..>.>........................................................................................................................................................................................................................................................................................................................................................................................................................................................
JCVI_SCAF_1101667225678/327-786              AGAGAGUGGGUGGCUCUUGAAAUAAACGAACUACUAGUUGUUGAAUAUUAUUCAAGAAAAGUUUAAUACUACUUUUCUUUGGAUUAUUAAAUCUCUCAUUAAAAAAAAUGAGA..G.AUUUAAUUU...................AAUUCUU.A.UUUUU.........................................................................AAAAAUAAUG.GGAAAUAAGGAAAAUAAUAUAAAAAAGCCAGGUUUUAAGACCUUAUCUAUUCACCAUGGGGAAACAUUUGCUGAAGAAACUGGAUGCGUUAUGCCUCCUAUUUUUUCUACAUCUACUUUCAAACAUGGAAAUAAAGAUAAUUUCGACUACACCAGAUCAGGCAAUCCAAACUUUAGAAUUCUAGAAAACAUCCUUAAAUCAAUAGAAGAUUCUAAAUACUGUACAGUUUUUGGAUCUGGAAUUAGCGCGGUAACUGCAAUUUCAUCAACACUGAAAUCAGGUGACAAGAUACUCUGCGAGUCAAAUCUCUAUGG
#=GR JCVI_SCAF_1101667225678/327-786 CODON   ..................................................................STP........................................................................................................................................................................AUG..............................................................................................................................................................................................................................................................................................................................
#=GR JCVI_SCAF_1101667225678/327-786 SS_TT   ...........................................................................................<<<<<<<<<......>>>>>>>..>.>........................................................................................................................................................................................................................................................................................................................................................................................................................................................
NC_009091.1/375663-375204                    AGAGAGUGGGUAGCUCUUGAAAUAAACGAACUACUAGUUGUUGAAUAUUAUUCAAGAAAAGUUUAAUACUACUUUUCUUUGGAUUAUUAAAUCUCUCUUUAAAA.A.AAAAGAGAG.AUUUAAUUU...................AAUUCUU.A.UUUUUAA.........................................................................AAAUAAUG.GGAAAUAAGGAAAAUAAUAUAGAAAAGCCAGGUGUUAAGACCUUAUCUAUUCACCAUGGGAAAACAUUUGCAGAAGAAACUGGAUGCGUUAUGCCUCCUAUUUUUUCUACAUCUACUUUCAAACAUGGAAAUAAAGAUAAUUUCGACUACACAAGAUCAGGCAAUCCAAACUUUAGAAUUCUAGAAAACAUCCUUAAAUUAAUAGAAGAAUCUAAAUACUGUACAGUUUUUGGAUCUGGAAUUAGCGCGGUAACUGCAAUUUCAUCAACACUGAAAUCAGGUGACAAGGUACUCUGCGAGUCAAAUCUCUAUGG
#=GR NC_009091.1/375663-375204 CODON         ...............................................................STP..............................................................................................................................................................................AUG...........................................................................................................................................................................................................................................................................................................................
#=GR NC_009091.1/375663-375204 SS_TT         ...........................................................................................<<<<<<<<<........>>>>>>>>.>........................................................................................................................................................................................................................................................................................................................................................................................................................................................
JCVI_SCAF_1096627321893/1108-649             AGAGAGUGGGUGGCUCUUGAAAUAAACGAACUACUAGUUGUUGAAUAUUAUUCAAGAAAAGUUUAGUACUACUUUUCUUUGGAUUAUUAAAUCUCUCUUUAAAA.A.AAAAGAGAG.AUUUAAUUU...................AAUUCUU.A.UUUUUAA.........................................................................AAAUAAUG.GGAAAUAAGGAAAAUAAUAUAGAAAAGCCAGGUGUUAAGACCUUAUCUAUUCACCAUGGGAAAACAUUUGCAGAAGAAACUGGAUGCGUUAUGCCUCCUAUUUUUUCUACAUCUACUUUCAAACAUGGAAAUAAAGAUAAUUUCGACUACACAAGAUCAGGCAAUCCAAACUUUAGAAUUCUAGAAAACAUCCUUAAAUCAAUAGAAGAAUCUAAAUACUGUACAGUUUUUGGAUCUGGAAUUAGCGCGGUAACUGCAAUUUCAUCAACACUGAAAUCAGGUGACAAGAUACUCUGCGAGUCAAAUCUCUAUGG
#=GR JCVI_SCAF_1096627321893/1108-649 CODON  ...............................................................STP...........................................................................................................................................................................AUG..............................................................................................................................................................................................................................................................................................................................
#=GR JCVI_SCAF_1096627321893/1108-649 SS_TT  ...........................................................................................<<<<<<<<<........>>>>>>>>.>........................................................................................................................................................................................................................................................................................................................................................................................................................................................
JCVI_SCAF_1096628398720/1416-957             UAGAGAGUGGGUUGCUCUUGAAAUAAACGAACUUCUAGUUGUUGAAUAUUAUUCAAGGAAAGUUUAAUACUACUUUUCUUUGGAUUAUUAAAUCUCUCAUUUUU.U.AAAAGAGAG.AUUUAAUUU...................AAUUCUU.A.UUUUUAA.........................................................................AAAUAAUG.GGAAAUAAGGAAACUAAUAUAGAAAAGCCAGGUUUUAAGACCUUAUCUAUUCACCAUGGUGAAACAUUUGCAGAAGAAACUGGAUGCGUUAUGCCUCCUAUUUUUUCUACAUCUACUUUCAAACAUGGAAAUAAAGAUAAUUUCGACUACACCAGAUCAGGCAAUCCAAACUUUAGAAUUCUAGAAAACAUCCUUAAAUCAAUAGAAGAUUCUAAAUACUGUACAGUUUUUGGAUCUGGAAUUAGCGCGGUAACUGCAAUUUCAUCAACACUAAAAUCAGGUGACAAGAUACUCUGCGAGUCAAAUCUCUAUGG
#=GR JCVI_SCAF_1096628398720/1416-957 CODON  .............................................................................................................................................................................................................................................AUG..............................................................................................................................................................................................................................................................................................................................
#=GR JCVI_SCAF_1096628398720/1416-957 SS_TT  ..............................................................................................................................................................................................................................................................................................................................................................................................................................................................................................................................................................................
JCVI_SCAF_1096627720042/687-228              AUAGAGAGUGGGUGGCUCUUGAAAUAAACGAACUACUAGUUGUUGAAUAUUAUUCAAGAAAAGUUUAAUACUACUUUUCUUUGGAUUAUUAAAUCUCUCAUUUU.U.AAAAGAGAG.AUUUAAUUU...................AAUUCUU.A.UUUUUAA.........................................................................AAAUAAUG.GGAAAUAAGGAAAAUAAUAUAAAAAAGCCAGGUUUCAAGACCUUAUCUAUUCACCAUGGGGAAACAUUUGCUGAAGAAACUGGAUGCGUUAUGCCUCCUAUUUUUUCUACAUCUACUUUCAAACAUGGAAAUAAAGAUAAUUUCGACUACACCAGAUCAGGUAAUCCAAAUUUUAGAAUUCUAGAAAACAUCCUUAAAUCAAUAGAAGAUUCUAAAUACUGUACAGUUUUUGGAUCUGGAAUUAGCGCGGUAACUGCAAUUUCAUCAACACUAAAAUCAGGUGACAAGAUACUCUGCGAGUCAAAUCUCUAUGG
#=GR JCVI_SCAF_1096627720042/687-228 CODON   .................................................................STP.........................................................................................................................................................................AUG..............................................................................................................................................................................................................................................................................................................................
#=GR JCVI_SCAF_1096627720042/687-228 SS_TT   ..............................................................................................................................................................................................................................................................................................................................................................................................................................................................................................................................................................................
JCVI_SCAF_1096628352492/1349-890             UAGAGAGUGGGUGGCUCUUGAAAUAAACGAACUACUAGUUGUUGAAUAUUAUUCAAGAAAAGUUUAAUACUACUUUUCUUUGGAUUAUUAAAUCUCUCAUUUUU.U.AAAAGAGAG.AUUUAAUUU...................AAUUCUU.A.UUUUUAA.........................................................................AAAUAAUG.GGAAAUAAGGAAAAUAAUAUAAAAAAGCCAGGUUUUAAGACCUUAUCUAUUCACCAUGGGGAAACAUUUGCAGAAGAAACUGGAUGCGUUAUGCCUCCUAUUUUUUCUACAUCUACUUUCAAACAUGGAAAUAAAGAUAAUUUCGACUACACCAGAUCAGGUAAUCCAAAUUUUAGAAUUCUAGAAAACAUCCUUAAAUCAAUAGAAGAUUCUAAAUACUGUACAGUUUUUGGAUCUGGAAUUAGCGCGGUAACUGCAAUUUCAUCAACACUAAAAUCAGGUGACAAGAUACUCUGCGAGUCAAAUCUCUAUGG
#=GR JCVI_SCAF_1096628352492/1349-890 CODON  ................................................................STP..........................................................................................................................................................................AUG..............................................................................................................................................................................................................................................................................................................................
#=GR JCVI_SCAF_1096628352492/1349-890 SS_TT  ..............................................................................................................................................................................................................................................................................................................................................................................................................................................................................................................................................................................
JCVI_SCAF_1096628229633/1634-1811            UAGAGAGUGGGUGGCUCUUGAAAUAAACGAACUACUAGUUGUUGAAUAUUAUUCAAGAAAAGUUUAAUACUACUUUUCUUUGGAUUAUUAAAUCUCUCAUUUUU.U.AAAAGAGAG.AUUUAAUUU...................AAUUCUU.A.UUUUUAA.........................................................................AAAUAAUG.GGAAAUAAGGAAAAUAAUAUAAAAAAGCCAGG..........................................................................................................................................................................................................................................................................................
#=GR JCVI_SCAF_1096628229633/1634-1811 CODON ...................................................................STP........................................................................................................................................................................................................................................................................................................................................................................................................................................................................................................
#=GR JCVI_SCAF_1096628229633/1634-1811 SS_TT ..............................................................................................................................................................................................................................................................................................................................................................................................................................................................................................................................................................................
NC_008816.1/401235-400776                    UAGAGAGUGGGUGGCUCUUGAAAUAAACGAACUACUAGUUGUUGAAUAUUAUUCAAGAAAAGUUUAAUACUACUUUUCUUUGGAUUAUUAAAUCUCUCAUUUUU.U.AAAAGAGAG.AUUUAAUUU...................AAUUCUU.A.UUUUUAA.........................................................................AAAUAAUG.GGAAAUAAGGAAAAUAAUAUAAAAAAGCCAGGUUUUAAGACCUUAUCUAUUCACCAUGGGGAAACAUUUGCUGAAGAAACUGGAUGCGUUAUGCCUCCUAUUUUUUCUACAUCUACUUUCAAACAUGGAAAUAAAGAUAAUUUCGACUACACCAGAUCAGGCAAUCCAAACUUUAAAAUUCUAGAAAACAUCCUUAAAUCAAUAGAAGAUUCUAAAUACUGUACAGUUUUUGGAUCUGGAAUUAGCGCGGUAACUGCAAUUUCAUCAACACUGAAAUCAGGUGACAAGAUACUCUGCGAGUCAAAUCUCUAUGG
#=GR NC_008816.1/401235-400776 CODON         ................................................................STP.............................................................................................................................................................................AUG...........................................................................................................................................................................................................................................................................................................................
#=GR NC_008816.1/401235-400776 SS_TT         ..............................................................................................................................................................................................................................................................................................................................................................................................................................................................................................................................................................................
JCVI_SCAF_1096627713106/783-324              AUAGAGAGUGGGUGGCUCUUGAAAUAAACGAACUAUUAGUUGUUGAAUAUUAUUCAAGAAAAGUUUAAUACUACUUUUCUUUGGAUUAUUAAAUCUCUCUUUUU.U.AAAAGAGAG.AUUUAAUUU...................AAUUCUU.A.UUUUUAA.........................................................................AAAUAAUG.GGAAAUAAGGAAAAUAAUAUAAAAAAGCCAGGUUUUAAGACCCUAUCUAUACACCAUGGGAAAACAUUUGCAGAAGAAACUGGAUGUGUUAUGCCUCCUAUUUUUUCUACAUCUACUUUUAAACAUGGAAAUAAAGAUAAUUUCGACUACACCAGAUCAGGCAAUCCCAACUUUAGAAUUCUAGAAAACAUCCUUAAAUCAAUAGAAGAUUCUAAAUACUGUACAGUUUUUGGAUCUGGGAUUAGCGCGGUAACUGCAAUUUCAUCAACACUAAAAUCAGGUGACAAGAUACUCUGCGAGUCAAAUCUCUAUGG
#=GR JCVI_SCAF_1096627713106/783-324 CODON   .............................................................................................................................................................................................................................................AUG..............................................................................................................................................................................................................................................................................................................................
#=GR JCVI_SCAF_1096627713106/783-324 SS_TT   .............................................................................................<<<<<<<<<......>>>>>>>>.>........................................................................................................................................................................................................................................................................................................................................................................................................................................................
JCVI_SCAF_1096627709846/625-1084             UAGAGAGUGGGUGGCUCUUGAAAUAAACGAACUACUAGUUGUUGAAUAUUAUUCAAGAAAAGUUUAAUACUACUUUUCUUUGGAUUAUUAAAUCUCUCAUUUUU.U.AAAAGAGAG.AUUUAAUUU...................AAUUCUU.A.UUUUUAA.........................................................................AAAUAAUG.GGAAAUAAGGAAAAUAAUAUAGAAAAGCCAGGUUUUAAGACCUUAUCUAUUCACNNNNNNNNNNNNNNNNNNNNNNNNNNNNNNNNNNNNNNNNNNNNNNNNNNNUAUUUUUUCUACAUCUACUUUCAAACAUGGAAAUAAAGAUAAUUUCGACUACACCAGAUCAGGCAAUCCAAACUUUAGAAUUCUAGAAAACAUCCUCAAAUCAAUAGAAGAUUCUAAAUACUGUACAGUUUUUGGAUCUGGAAUUAGCGCGGUAACUGCAAUUUCAUCAACACUAAAAUCAGGAGACAAGAUACUCUGCGAGUCAAAUC
#=GR JCVI_SCAF_1096627709846/625-1084 CODON  ...................................................................STP........................................................................................................................................................................................................................................................................................AUG.............................................................................................................................................................................................................
#=GR JCVI_SCAF_1096627709846/625-1084 SS_TT  ..............................................................................................................................................................................................................................................................................................................................................................................................................................................................................................................................................................................
JCVI_SCAF_1101667106167/337-1                AUAGAGAGUGGGUGGCUCUUGAAAUAAACGAACUACUAGUUGUUGAAUAUUAUUCAAGAAAAGUUUAAUACUACUUUUCUUUGGAUUAUUAAAUCUCUCUUUUA.A.AAAAGAGAG.AUUUAAUUU...................GAUUCUU.A.UUUUUAA.........................................................................AAAUAAUG.GGAAAUAAGGAAAAUAAUAUAAAAAAGCCAGGUUUUAAGACCUUAUCUAUUCACCAUGGGGAAACUUUUGCAGAAGACACUGGAUGCGUUAUGCCUCCUAUUUUUUCUACAUCUACUUUCAAACAUGGAAAUAAAGAUAAUUUCGACUACACCAGAUCAGGCAAUCCAAACUUUAGAAUUCUAGAAAAUAU...........................................................................................................................
#=GR JCVI_SCAF_1101667106167/337-1 CODON     .................................................................STP.........................................................................................................................................................................AUG..............................................................................................................................................................................................STP.............................................................................................................................
#=GR JCVI_SCAF_1101667106167/337-1 SS_TT     .............................................................................................<<<<<<<<<......>>>>>>>>.>........................................................................................................................................................................................................................................................................................................................................................................................................................................................
JCVI_SCAF_1101667534115/713-254              AUAGAGAGUGGGUGGCUCUUGAAAUAAACGAACUACUAGUUGUUGAAUAUUAUUCAAGAAAAGUUUAAUACUACUUUUCUUUGGAUUAUUAAAUCUCUCUUUUA.A.AAAAGAGAG.AUUUAAUUU...................GAUUCUU.A.UUUUUAA.........................................................................AAAUAAUG.GGAAAUAAGGAAAAUAAUAUAAAAAAGCCAGGUUUUAAGACCUUAUCUAUUCACCAUGGGGAAACUUUUGCAGAAGACACUGGAUGCGUUAUGCCUCCUAUUUUUUCUACAUCUACUUUCAAACAUGGAAAUAAAGAUAAUUUCGACUACACCAGAUCAGGCAAUCCAAACUUUAGAAUUCUAGAAAAUAUCCUUAAAUCUAUAGAAGAUUCUAAAUACUGUACAGUUUUUGGAUCUGGAAUUAGCGCGGUAACUGCAAUUUCAUCAACACUAAAAUCAGGUGACAAGAUACUUUGCGAGUCAAAUCUAUAUGG
#=GR JCVI_SCAF_1101667534115/713-254 CODON   .................................................................STP.........................................................................................................................................................................AUG..............................................................................................................................................................................................................................................................................................................................
#=GR JCVI_SCAF_1101667534115/713-254 SS_TT   .............................................................................................<<<<<<<<<......>>>>>>>>.>........................................................................................................................................................................................................................................................................................................................................................................................................................................................
JCVI_SCAF_1096626983612/1340-1799            AUAGAGAGUGGGUGGCUCUUGAAAUAAACGAACUAUUAGUUGUUGAAUAUUAUUCAAGAAAAGUUUAAUACUACUUUUCUUUGGAUUAUUAAAUCUCUCUUUUA.A.AAAAGAGAG.AUUUAAUUU...................AAUUCUU.A.UUUUUAA.........................................................................AAAUAAUG.GGAAAUAAGGAAAAUAAUAUAAAAAAGCCAGGUUUUAAGACCCUAUCUAUACACCAUGGGAAAACAUUUGCAGAAGAAACUGGAUGUGUUAUGCCUCCUAUUUUUUCUACAUCUACUUUUAAACAUGGAAAUAAAGAUAAUUUCGACUACACCAGAUCAGGCAAUCCCAACUUUAGAAUUCUAGAAAACAUCCUUAAAUCAAUAGAAGAUUCUAAAUACUGUACAGUUUUUGGAUCUGGGAUUAGCGCGGUAACUGCAAUUUCAUCAACACUAAAAUCAGGUGACAAGAUACUCUGCGAGUCAAAUCUCUAUGG
#=GR JCVI_SCAF_1096626983612/1340-1799 CODON ....................................................................STP......................................................................................................................................................................AUG..............................................................................................................................................................................................................................................................................................................................
#=GR JCVI_SCAF_1096626983612/1340-1799 SS_TT .............................................................................................<<<<<<<<<......>>>>>>>>.>........................................................................................................................................................................................................................................................................................................................................................................................................................................................
JCVI_SCAF_1101667128252/333-1                AGAGAGUGGGUGGCUCUUGAAAUAAACGAACUACUAGUUGUUGAAUAUUAUUCAAGAAAAGUUUAAUACUACUUUUCUUUGGAUUAUUAAAUCUCUCAUUUUUA.A.AAAAGAGAG.AUUUAAUUU...................AAUUCUU.A.UUUUUAA.........................................................................AAAUAAUG.GGAAAUAAGGAAAAUGAUAUAAAAAAGCCAGGUUUUAAGACCUUAUCUAUUCACCAUGGGGAAACAUUUGCUGAAGAAACUGGAUGCGUUAUGCCUCCUAUUUUUUCUACAUCUACUUUCAAACAUGGAAAUAAAGAUAAUUUCGACUACACCAGAUCAGGCAAUCCAAACUUUAGAAUUCUAGAAA...............................................................................................................................
#=GR JCVI_SCAF_1101667128252/333-1 CODON     ...............................................................STP...........................................................................................................................................................................AUG...........................................................................................................................................................................................STP................................................................................................................................
#=GR JCVI_SCAF_1101667128252/333-1 SS_TT     ..............................................................................................................................................................................................................................................................................................................................................................................................................................................................................................................................................................................
JCVI_SCAF_1096627714531/1421-962             AUAGAGAGUGGGUGGCUCUUGAAAUAAACGAACUACUAGUUGUUGAAUAUUAUUCAAGAAAAGUUUAAUACUACUUUUCUUUGGAUUAUUAAAUCUCUCUUUUA.A.AAAAGAGAG.AUUUAAUUU...................AAUUCUU.A.UUUUUAA.........................................................................AAAUAAUG.GGAAAUAAGGAAAAUAAUAUCAAAAAGCCAGGUUUUAAGACCCUAUCUAUUCACCAUGGGGAAACAUUUGCAGAAGACACUGGAUGCGUUAUGCCUCCUAUUUUUUCUACAUCUACUUUCAAGCAUGGAAAUAAAGAUAAUUUCGACUACACCAGAUCAGGCAAUCCAAACUUUAGAAUUCUAGAAAACAUCCUUAAAUCAAUAGAAGAUUCUAAAUACUGUACAGUUUUUGGAUCUGGAAUUAGCGCGGUAACUGCNNNNNNNNNNNNNNNNNNNNNNNNNNNNNNNNNNNNNNNNNNNNNNNNNNNUCUUCC
#=GR JCVI_SCAF_1096627714531/1421-962 CODON  .................................................................STP.........................................................................................................................................................................AUG......................................................................................................................................................................................................................................................................STP.....................................................
#=GR JCVI_SCAF_1096627714531/1421-962 SS_TT  .............................................................................................<<<<<<<<<......>>>>>>>>.>........................................................................................................................................................................................................................................................................................................................................................................................................................................................
JCVI_SCAF_1096628356103/1181-722             AUAGAGAGUGGGUGGCUCUUGAAAUAAACGAACUACUAGUUGUUGAAUAUUAUUCAAGAAAAGUUUAAUACUACUUUUCUUUGGAUUAUUAAAUCUCUCUUUUA.A.AAAAGAGAG.AUUUAAUUU...................AAUUCUU.A.UUUUUAA.........................................................................AAAUAAUG.GGAAAUAAGGAAAAUAAUAUCAAANNNNNNNNNNNNNNNNNNNNNNNNNNNNNNNNNNNNNNNNNNNNNNNNNNNAAUUUGGACUAGAAGUUUUAUACACAGAUUUUACAAAGAAAACUAAUAUCAAAAAGAUUUCAAACUUCGAGCCAACCUUGAUAUGGCUAGAAAGUCCAACUAAUCCACUUUUGAAGGUACUUGAUAUUAAGGCGAUUUGUGAUGAAGCGAAUAAACUCGAAAUACCAGUAGUUGUAGACAACACAUUUUCUACAGCGCUUAUUCAAAAACCAUUGGACCUUGGUGCAACACUAUCGAUU
#=GR JCVI_SCAF_1096628356103/1181-722 CODON  .................................................................STP..........................................................................................................................................................................................................................................................................................................AUG.............................................................................................................................................................................................
#=GR JCVI_SCAF_1096628356103/1181-722 SS_TT  .............................................................................................<<<<<<<<<......>>>>>>>>.>........................................................................................................................................................................................................................................................................................................................................................................................................................................................
JCVI_SCAF_1096627305652/2494-2035            UAGAGAGUGGGUGGCUCUUGAAAUAAACGAACUACUAGUUGUUGAAUAUUAUUCAAGAAAAGUUUAAUACUACUUUUCUUUGGAUUAUUAAAUCUCUCAUUUAA.A.AAAAGAGAG.AUUUAAUUU...................AAUUCUU.A.UUUUUAA.........................................................................AAAUAAUG.GGAAAUAAGGAAAAUAAUACAAAAAAGCCAGGUUUUAAGACCCUAUCUAUUCACCAUGGGGAAACAUUUGCAGAAGAAACUGGAUGCGUUAUGCCUCCUAUUUUUUCUACAUCUACUUUCAAACAUGGAAAUAUAGAUAAUUUCGACUACACCAGAUCAGGCAAUCCAAACUUUAGAAUUCUAGAAAACAUCCUUAAAUCAAUAGAAGAUUCUAAAUACUGUACAGUUUUUGGAUCUGGAAUUAGCGCGGUAACUGCAAUUUCAUCAACACUGAAAUCAGGUGACAAGAUACUCUGCGAGUCAAAUCUCUAUGG
#=GR JCVI_SCAF_1096627305652/2494-2035 CODON ................................................................STP..........................................................................................................................................................................AUG..............................................................................................................................................................................................................................................................................................................................
#=GR JCVI_SCAF_1096627305652/2494-2035 SS_TT ..............................................................................................................................................................................................................................................................................................................................................................................................................................................................................................................................................................................
JCVI_SCAF_1096626921896/1613-2072            UUUAAAAUAAGCUUAAUCUAAAGCUUAAAUUGAUAUAUUUUUUUGUAACUAUACUACAAAUAUAAUUUUUUGAGAUAAAUUUUUAAAUAUGUAUAUAAUUACCU.C.AGCGCA..G.UUUUGACUG...................GCUUGCA.A.GCGCUAU.......................................................................AUAAAUGUUG.CUAAAAAAGAUUCCAAUAUAUAAAUCUUUUCAGUUUUAACUAAUUUUAUAAAUUUACUGGAGAAUAAGAUGACUACAAAAAAAUACACUAACCCAGCCACUAUUGCGCUUCAUGCCGGUUGGAGAAAAGAUGAAACAACUAAUUCUGUAACCGUUCCGAUACACAUGACAUCUAGUUAUCAAUUUGAUGACACCGAUCAUGCUGCAAAUUUAUUUGCAUUAAGUGAAUUAGGAAACAUCUAUUCAAGGAUUAUGAACCCCACAAAUGCAGUUUUUGAAGAAAGAGUUGCUGAAUUGGAGGGGGGAGUUGCAGCG
#=GR JCVI_SCAF_1096626921896/1613-2072 CODON ...........................................................................................................................................................................................................................................................................AUG................................................................................................................................................................................................................................................................................................
#=GR JCVI_SCAF_1096626921896/1613-2072 SS_TT ..............................................................................................................................................................................................................................................................................................................................................................................................................................................................................................................................................................................
JCVI_SCAF_1096627396212/1187-728             AUAAUUUUAAUUGAUUUAAAAGCAUUUGUUCAUUACUUUUUAUGUAGCUUUAUUACAGCUAAAAUAUUUAUAGCCAUUUAAUUAUUUUUAUAUAUAAUUUUAUA.C.AGCGC..UA.AUUUGACUA...................GCUUGCA.A.GCGCUUU.......................................................................AUAAAUUUUG.CUAAACCAGAUUUACACUCAAAAAAAUCUCUUUUAGUAUCAAAUAAGCCAUGACUGUAUUUAUUNNNNNNNNNNNNNNNNNNNNNNNNNNNNNNNNNNNNNNNNNNNNNNNNNNNAGCGCUUGAAGGAGGGGUUGCAGCUUUGUGUGUGGCAUCUGGGCAAGCUGCAUCAGCUUACGCUAUUCAAAACUUAUGCACUCAUGGAGAUAAUAUCGUUGCCUCAUCACAUCUAUAUGGAGGCACCUACAACCAAUUUAAAAAUGUUUUAAGUGACAUGGGAAUUGAUGUGAGAUUCGUGGACCCUGCUGAUCCUCAA
#=GR JCVI_SCAF_1096627396212/1187-728 CODON  ................................................................................................................................................................................................................................................................................................................................................................................................AUG...........................................................................................................................................................................
#=GR JCVI_SCAF_1096627396212/1187-728 SS_TT  ..............................................................................................................................................................................................................................................................................................................................................................................................................................................................................................................................................................................
JCVI_SCAF_1096627292244/995-1456             AAAAAUUUUAAUGCUUUAUUUAAAGCACUUUAAGGAUAUUUUUUUUGUAGUUUUAUUACUAAAAUACAAUUUAAUAGAUUAAUUCAAAAAAAUGUAUAUAAUUU.A.AUUGCGCUG.AUUUGACUA...................GCUUGCA.A.GCGCUUU.......................................................................AUAAAUUUUG.CUAAAUAAGAUUCCAAUCUACAAAUCUUCUUUGGCUUAGCUUUAAUUUAAUCUAUAAAUUUAGUGGAGAAAUAGAAUGACAGAUAAAAAUUAUACUAAUCCUGCAACAAUUGCACUUCAUACAGGUUGGCGCAAAGAUGCUACAACUAAUUCAGUUACUGUGCCAAUACAUAUGACUUCCAGUUAUCAAUUUGAUAACACUGAUCAUGCUGCAAAUCUUUUUGCACUAGGUGAACUAGGAAAUAUCUAUUCUAGGAUUAUGAAUCCCACAAAUGCUGUUUUUGAGGAAAGAAUUGCCGCUCUCGAGGGAGGAGU
#=GR JCVI_SCAF_1096627292244/995-1456 CODON  ...............................................................................................................................................................................................................................................................................................................................AUG............................................................................................................................................................................................................................................
#=GR JCVI_SCAF_1096627292244/995-1456 SS_TT  ..............................................................................................................................................................................................................................................................................................................................................................................................................................................................................................................................................................................
JCVI_SCAF_1101668527332/1010-547             UAGACCUCAGGCUCAGACAUUGGUAUACGCUGCCAUAAAAGAUUUAAAAAAUAACUAGACAUUCAUAAUUUAAAGGAAUAGCAUCAAAACCUGCUUUCGGGCAA.A.UGUGG..UG.AUUUGAGC..............CAGUCGGCUUGCG.A.CCACACA........................................................................AAAAAAUCG.CUAAAAAAGGCUGGGAGAGACCCGGCAGAUGCCGGGUUUUUUUAUCUCCCAGAUAAAAAGGAGAAAAAUUAUGACUGACGAUUUAAAAAAUCCAGAAACGAUAGCUUUACAUGCUGGUUGGCGUUCUGAUGCAAGUACUAAUUCUGUAGCAGUACCUAUUCAUCAAACCACUAGCUAUCAAUUUAAUGAUACAGAACACGCUUCAAAUUUGUUUGCUUUAUCUGAGUUAGGAAAUAUUUAUUCAAGAAUAAUGAAUCCUACAUGUGAUAUUUUAGAGCAAAGAGUUGCAGCUUUAGAAGGUGGAGCGGCCGCAU
#=GR JCVI_SCAF_1101668527332/1010-547 CODON  .......................................................STP....................................................................................................................................................................................................AUG.............................................................................................................................................................................................................................................................................................................
#=GR JCVI_SCAF_1101668527332/1010-547 SS_TT  ........................................................................................................................................................................................................................................................................<<<<<<....>>>>>>......................................................................................................................................................................................................................................................................................
NZ_ABCM01000030.1/26035-26515                GAUAAAUAGAAUGUUUGAUUUUGACAAAAUGCUGGAUUAAUUACAGUACAAAAUAAUUGAUAUUUUUUGACUAUAUGAAUAUAUAUAGUAAUUUUGCAGCAUUA.A.AGUGGACUG.AUUUGCGAUGCUAUGUCAAAAAUAGCGGGAUUGCA.A.CCACGUA.......................................................................AAAAAAAGUG.CUAAUGUUUCUACACUUCAUUUUACUGCCUGUUUUCUCAGGAUCACCUCCCAUUUUACGUAAUUGUUUAUUCAAAAAUUAAUUAUUUAAGAUGUCAUAUUUAUUUACAUCAGAAUCUGUUUCCGAAGGUCAUCCAGAUAAAAUUGCAGAUCAGAUUUCAGACGCAUUAAUUGAUAAUUUCCUGGCCUUUGAUGCAGAGUCAAAAGUAGCCUGUGAAACAUUGGUCACUACCGGCCAGGUGAUUCUUGCCGGAGAGGUAAAAUCAAAAACUUAUCUUGAUGUACAGCAGAUUGCACGUGAUGUGAUCAAAAAAAU
#=GR NZ_ABCM01000030.1/26035-26515 CODON     ........................GUA...................................................................................................................................................................................................................................................................................................................AUG.............................................................................................................................................................................................................................
#=GR NZ_ABCM01000030.1/26035-26515 SS_TT     ..............................................................................................................................................................................................................................................................................................................................................................................................................................................................................................................................................................................
#=GR NZ_ABCM01000030.1/26035-26515 SS        .............................................................................................................................<<<<<<.......>>>>>>..............................................................................................................................................................................................................................................................................................................................................................................................................................
#=GR NZ_ABCM01000030.1/26035-26515 SS2       .......................................................................................................................<<<<<<<....................>>>>>>.>....................................................................................................................................................................................................................................................................................................................................................................................................................
NC_008571.1/366546-366072                    CUCCUUACGGUUCAACAAAUCUUAUUAAAACUUCAAAUAGGAUAAAAUGAAGUUAAAUCAAUUUGCUAUGAUAUGAAUUUUUAUACAUUUGUGCUUACAUACUG.A.AAGGGAUAG.AUUUGACU....................GAUUGCA.A.CCCU.AAUACUUAUAAAAGGUAUUUU........................................................AAAAUG.CUAAAGCAGAAUGUUUUUACACUCCAUUUAGCCUUUCACGUCAAAUUUUUCCGUUCUUAUUAACCUAAAAAGUAAUUGAAUGGCUUAUUUAUUUACUUCAGAAAGUGUUUCUGAAGGACACCCAGAUAAAAUUGCAGAUCAGAUUAGUGAUGCUUUAUUAGACAAUUUUCUUGCAUUUGAUGGUGAAUCUAAAGUUGCCUGUGAAACUAUGGUAACUACGGGACAGGUGGUAUUGGCCGGUGAAGUUAGAAGUAAUACUUAUUUAGAUGUUCAAAAUAUCGCAAGGGACGUGAUUAACGAUAUUGGUUAUACUA
#=GR NC_008571.1/366546-366072 CODON         ............GUA....................................................................................................................................................................................................................................................................................................................AUG........................................................................................................................................................................................................................................
#=GR NC_008571.1/366546-366072 SS_TT         ..............................................................................................................................................................................................................................................................................................................................................................................................................................................................................................................................................................................
#=GR NC_008571.1/366546-366072 SS            ................................................................................................................................................................<<<<<<<.....>>>>>>>...........................................................................................................................................................................................................................................................................................................................................................................................
JCVI_SCAF_1096626866251/771-311              CCCAUUCCCUCAGUCUUUCUUGAUAGCGCUGUAAAAUUAAUGCCAAUAAUUUGAAAAUUCUGUCAAUUGACACUUAAAAGUAAUUUUCUUUUCUACUUUUGAAU.G.CGUGGAAGG.AUUUGACU....................GCUUGCA.A.CCACUAG.......................................................................AAAAAAAAUG.CUAAAUACAGCACAGCAUCUCUAUUAGCAAGCAAGCUACCCUUCAAUAUAAUUGAGUACAAACCCCAAUAAAAACUGUAAGAGAUGUCGUAUUUCUUCACUUCUGAAAGUGUGUCUGAAGGACACCCAGAUAAAGUAGCAGAUCAAAUAUCUGAUUCAAUCAUUGAUCAUUUUUUAGCAUUUGAUCCAAACUCCAAAGUAGCAUGUGAAACACUUGUAACCACAGGGCAGGUAGUCUUGGCGGGUGAAGUCAAGUCUAACGCUUACCUAGAUGUUCAGCGAAUCACGCGGGGUGUAAUAGAGAAAAUUGGUUAC
#=GR JCVI_SCAF_1096626866251/771-311 CODON   .......................................................................................................................................................................................................................................................................................................................................AUG....................................................................................................................................................................................................................................
#=GR JCVI_SCAF_1096626866251/771-311 SS_TT   ..............................................................................................................................................................................................................................................................................................................................................................................................................................................................................................................................................................................
JCVI_SCAF_1096626854522/3278-2820            CCCAUUCCCUCCGUCUUUCUUGAUAGCGGGGUAAAAUUAGAACGUAUUUUUCGAAAAAGUUGCAUCUCAAGCAUAGAAACUCAAAAUCUUUUCUACUUUUGGGG.C.AGUGGAAGG.AUUUGACU....................GCUUGCA.A.CCACGAU.........................................................................AAAAAAUG.CUAAAUACAGCACACAUCUCGCAGGGCAAGCAGCUUUUAUAUUUCUACCUAGUUUUAGUAAACCCUAAUAAAUCUAUAGAGAGAUGUCUUAUUUCUUCACUUCUGAGAGUGUUUCCGAAGGACACCCAGACAAAGUUGCAGAUCAAAUCUCAGAUGCCAUUAUCGAUAACUUUUUGGCCUUUGAUCCGCAAUCCAAAGUAGCUUGUGAAACCCUAGUUACCACUGGACAAGUUGUACUUGCCGGUGAAGUCAAAUCCUCAGCGUACCUCGAUGUUCAAAGCAUAACUCGCGAUGUUAUUCAACGCAUUGGCUAC
#=GR JCVI_SCAF_1096626854522/3278-2820 CODON ...........................................................................................................................................................................................................................................................................................................................AUG................................................................................................................................................................................................................................................
#=GR JCVI_SCAF_1096626854522/3278-2820 SS_TT ..............................................................................................................................................................................................................................................................................................................................................................................................................................................................................................................................................................................
NZ_AAPD01000001.1/935944-935472              AAACGUUAAAAUUAAAAGCGAUCACUAAACUCUAUGAGAAUAGUUAAUAAAGCUAUAAUAACAAUGCUCACAUAGCGCUCAUUUUAUUACAUUUGCACUUCAAU.U.AGGGGAAAG.AUUUGGCU....................GCUUGCG.A.CCUCGUUUUCAUGUUCG...........................................................AAAACAUAAACG.CUAAAACAGUGUACCGCACUCGAGCUUACAGUCCUUUUUAUCUUCUAUAAUUAUUAAUGUCGAGAGCGAUUUUUUAGUUCGCUUUCGCGAAAGCGCAAUAUUUAAAUGCCAUAUUUAUUUACAAGUGAGUCCGUAAGUGAAGGACAUCCAGAUAAAGUUGCUGAUCAAAUCAGUGAUGCCUUAUUAGAUAAUUUUUUAGCCUUUGAUCCAGAAUCAAAAGUAGCCUGUGAGACUAUGGUUACGACUGGUCAAGUGAUACUUGCCGGUGAGGUAAAAUCAAAUACUUAUAUAGACGCACAACACAUUGCUCGUGA
#=GR NZ_AAPD01000001.1/935944-935472 CODON   .............................................................................................................................................................................................................................................................................................................................................................AUG..............................................................................................................................................................................................................
#=GR NZ_AAPD01000001.1/935944-935472 SS_TT   ..............................................................................................................................................................................................................................................................................................................................................................................................................................................................................................................................................................................
JCVI_SCAF_1096627402240/383-1                UCAUAGGGCCCAUCCCUCCGUCUUUCUUGAUAAGUUAUUUGCAAAUUUAAUUUAAAUUUUUAAUACUAUCUUAAUAAUAUUUAAUUUUUUAAAUUUGCGAAGAU.U.UGUGGAGAG.AUUUGGCC....................UAUUGCA.A.CCACCAA.........................................................................AAAAAAUG.CUAAAAAAGUUUCAUUUUUUACAACAAGCCAAAUCCUAACUUUUAAUUUAAAAACAUUUGAAAUGUCGUAUUAUUUUACAUCAGAAUCAGUAUCAGAAGGUCAUCCGGACAAAGUAGCAGAUCAAAUAUCUGAUGCCUUAUUAGACAACUUUUUAGCUCAAGAUCCUGAUUCUAAAGUGGCUUGUGAAACUUUAGUAACUACAGGACUAACAGUACUAAGUGGAGAAGUAAAAACGAA............................................................................
#=GR JCVI_SCAF_1096627402240/383-1 CODON     ......................................................................................................AU.G...................................................................................................................................................................................................................................................................................................................................................................................STP..............................................................................
#=GR JCVI_SCAF_1096627402240/383-1 SS_TT     ..............................................................................................................................................................................................................................................................................................................................................................................................................................................................................................................................................................................
JCVI_SCAF_1096626915432/1698-1240            UCAUAGGGCCCAUCCCUCCGUCUUUCUUGAUAAGUUAUUUGCAAAUUUAAUUUAAAUUUUUAAUACCAUCUUAAUAAUAUUUAAUUUUUUAAAUUUGCCUGAGU.U.UGUGGACAG.AUUUGGCC....................UAUUGCA.A.CCACAAA.........................................................................AAAAAAUG.CUAAAAACGUUUCAUUUGUAAUUUAAGCCAAAUCUUUCCAAAGAAUAAUUAAAAAAAAACAUUUAUGUCGUAUUAUUUUACUUCAGAAUCAGUUUCAGAGGGGCACCCAGAUAAAGUAGCUGAUCAAAUUUCAGAUGCUCUUUUAGAUAAUUUUCUUGCUCAAGAUCCUGAAUCAAAAGUUGCAUGUGAGACUCUAGUAACAACAGGACUAACUGUACUAAGCGGUGAAGUCAAAACUAAUGGAUAUGUAGAUGUUCAAAAUGUUGCAAGAGAUGUAAUUAGAAAAAUUGGAUACACUAAAUCAGAAUAUCAAU
#=GR JCVI_SCAF_1096626915432/1698-1240 CODON ....................................................................................................................................................................................................................................................................................................................AUG.......................................................................................................................................................................................................................................................
#=GR JCVI_SCAF_1096626915432/1698-1240 SS_TT ..............................................................................................................................................................................................................................................................................................................................................................................................................................................................................................................................................................................
NZ_ABCO01000001.1/556677-556145              CAAAAAACAGAAAAAUGUUAUUCUUUGCUCAUAUUUCCGAAGGCAUAAUACUAUGUUAACAUUUUUUAGAAUAAAAAGAUUCCCCUUAUCUUUGCCCAACAUUUUA.AGAGGAUAG.AUUUGACU....................GAUUGCG.A.CCUCUUCUAUAAGUUUAUAAUAUAAGCUUUUAGAAAAUACUUAAACUUAAACGAGAAGAAUCUCAAAAUUAAGUUACAAGUAAAAACG.CUAAAAAGAAAUUUUACAUCACUGUAUGUAAUCUUUGCUGACGAUUCCCGUCAAAUCUACCCAACAACAUUUAUAUUUUAAACCCAUAUUAUGGCGUAUUUAUUCACUUCAGAAAGUGUAUCUGAAGGACACCCAGACAAAGUAGCAGAUCAAAUAAGUGAUGCUUUAAUUGAUAAUUUUCUUGCUUUUGAUCCUCAAGCAAAAGUAGCCUGUGAAACACUUGUCACGACAGGCCAAGUAAUUCUUGCAGGCGAAGUAAAAUCUAAUGUCUAUAUAGACGUUCAAGGUAUUGCCCGCGAGGUAAUAAACAAGAU
#=GR NZ_ABCO01000001.1/556677-556145 CODON   ..............................................................................................................................................................................................................................................................................................................................................AUG.............................................................................................................................................................................................................................
#=GR NZ_ABCO01000001.1/556677-556145 SS_TT   ..............................................................................................................................................................................................................................................................................................................................................................................................................................................................................................................................................................................
#=GR NZ_ABCO01000001.1/556677-556145 SS      ................................................................................................................................................................<<<<.<<<<<<<<...>>>>>>>>.>>>>....<<<<.<<<<<<<..<<<<....>>>>....>>>>>>>..>>>>..................................................................................................................................................................................................................................................................................................................................
NC_010729.1/2054965-2055424                  AAAAACAGAAUCGGGGACUAGAGCCGGGGGCAUAGGGAAUGGUUAUUUUCCCACUCAUGGGGAUUUCCUGCGCCAAAAGCUAUAUCUUUGUAAUGAACCAAUCA.G.CGUGGAAGG.AUUUGUAAU...................GCUUGCA.A.CCACGAG.........................................................................AAAAAAUG.CUAAAACAUUUCUUCUUAGAAAGCUCUUCGACAGCUAUUCUCCAAUGGAGUGUGCAAGCCCUUCUGUGCGAAGGAAGUUUUACAAAUUAAAAGCAUAAAGAUAUGAGCUAUCUAUUCACAUCCGAAUCGGUGUCGGAGGGUCAUCCUGACAAAGUAUCCGACCAAAUAUCCGAUGCCAUCCUCGACCAAUUUCUGGCUACCGACCCCGACUCCAAAGUGGCCUGCGAGACACUCGUAACCACCGGACAGGUAGUUUUGGCCGGCGAAGUCAAAAGUCGCUCUUAUGUAGAUGUACAGGAGACAGCGCGUCGUGU
#=GR NC_010729.1/2054965-2055424 CODON       ..........................................................................................................................................................................................................................................................................................................................................................AUG.................................................................................................................................................................................................................
#=GR NC_010729.1/2054965-2055424 SS_TT       ..............................................................................................................................................................................................................................................................................................................................................................................................................................................................................................................................................................................
NC_002950.2/1994478-1994937                  AAAAACAGAAUCGGGGACUAGAGCCGGGGGCAUAGGGAAUGGUUAUUUUCCCACUCAUGGGGAUUUCCUGCGCCAAAAGCUAUAUCUUUGUAAUGAACCAAUCA.G.CGUGGAAGG.AUUUGUAAU...................GCUUGCA.A.CCACGAG.........................................................................AAAAAAUG.CUAAAACAUUUCUUCUUAGAAAGCUCUUCGACAGCUAUUCUCCAAUGGAGUGUGCAAGCCCUUCUGUGCGAAGGAAGUUUUACAAAUUAAAAGCAUAAAGAUAUGAGCUAUCUAUUCACAUCCGAAUCGGUGUCGGAGGGUCAUCCUGACAAAGUAUCCGACCAAAUAUCCGAUGCCAUCCUCGACCAAUUUCUGGCUACCGACCCCGACUCCAAAGUGGCCUGCGAGACACUCGUAACCACCGGACAGGUAGUUCUGGCCGGCGAAGUCAAAAGUCGCUCUUAUGUAGAUGUACAGGAGACAGCGCGUCGUGU
#=GR NC_002950.2/1994478-1994937 CODON       ..........................................................................................................................................................................................................................................................................................................................................................AUG.................................................................................................................................................................................................................
#=GR NC_002950.2/1994478-1994937 SS_TT       ..............................................................................................................................................................................................................................................................................................................................................................................................................................................................................................................................................................................
NC_009615.1/2817340-2816881                  CGGUUUUAAAUAUAAAAAAGCCUUACGUAAUUCCAAAAAGAAGAAAUAAUUUUCAAUUUUCAACUUUCAAUUCUCAAUUAUUGCGUAUCUUUGCGAAUGAAUUG.A.CGUGGAUAG.AUUUGUAUU...................GCUUGCA.A.CCACGGG.........................................................................AAAAAAUG.CUAAAAACAUAUCCUUUUCGUUGCCGUCCGGCAGAAAAAUCCUUCCAAGUUCAAUUCAGUCAUAGAUUAAUAACUAACGAGCAUUGUCAAUUGCGACCUGUGGUUUAUCCCCUAAUUCUCAAUUUUCAAUUCUCAAUUUUCAAUUUAAAACGAUGAGUUAUUUAUUCACCUCCGAAUCGGUGUCUGAAGGGCACCCCGAUAAAGUAGCCGAUCAAAUAUCGGAUGCUUUGCUGGAUGAGUUCUUGGCGUAUGACAAGAAUUCGAAAGUUGCUUGCGAAACCCUUGUUACAACCGGACAGGUUGUCUUGGCUGGA
#=GR NC_009615.1/2817340-2816881 CODON       ............................................................................................................................................................................................................................................................................................................................................................................................................AUG...............................................................................................................................................................
#=GR NC_009615.1/2817340-2816881 SS_TT       ..............................................................................................................................................................................................................................................................................................................................................................................................................................................................................................................................................................................
NZ_ABYH01000277.1/7268-6809                  GGAGUUUAAGUAUAAAAAAGCCUUGCGCAACACAAAAAAGAAAAAAUAAUUGUCAAUUAUCAAUUGUCAAUUGUCAAUUGUUUCGUAUUUUUGCGUCUGAAUUG.A.UGUGGAUAG.AUUUGUAUU...................GCUUGCA.A.CCACAGG.........................................................................AAAAAAUG.CUAAAAACAAGCCCUUUUAACUGCCGUCCGGCAAAGCAAAUUUCCCCUCGUCAAUCCAUUUAUUUGAUUUAUUAACCGUCAAUUGUAAAUUGUCUGUUGACUUUGAAGAGUUUGUGCUCUUUGAUUGUCAAUUGUCAAUUGUCAAUUGUCAAUUCAAAAAACGAUGAGUUAUUUAUUCACCUCCGAAUCGGUGUCCGAAGGGCACCCCGAUAAAGUAGCCGAUCAGAUAUCGGAUGCUUUGCUGGAUGAGUUCCUGGCUUAUGACAAGAACUCUAAAGUUGCUUGCGAAACCCUUGUUACAACCGGACAGGUUG
#=GR NZ_ABYH01000277.1/7268-6809 CODON       ..............................................................................................................................................................................................................................................................................................................................................................................................................................................................................................................................................................................
#=GR NZ_ABYH01000277.1/7268-6809 SS_TT       ..............................................................................................................................................................................................................................................................................................................................................................................................................................................................................................................................................................................
NZ_AAXE02000111.1/39396-39855                UGAGUUCAAGUAUAAAAAAGCACUGCGUAACACUAAAAAGAAAAAAUAAUUGUCAAUUAUCAAUUGUCAAUUAUCAAUUGUUUCGUACUUUUGCAUGCGAAUUG.A.UGUGGAUAG.AUUUGUAUU...................GCUUGCA.A.CCACAGG.........................................................................AAAAAAUG.CUAAAAACAAGCCCUUUUUAACUGCCGUCCGGCAAAGCAAAUUUCCCCUCGUCAAUCCAUUCAUUUGAUUUAUUAACCGUCAAUUGUAAAUUGUCUGUUGGCUUUAUUGGAUCGCUCCAUUACUUGUCAAUUGUCAAUUGUCGAUUGUCAAUUCAAAAAACAAUGAGUUAUUUAUUCACCUCCGAAUCGGUGUCUGAAGGGCACCCCGAUAAAGUAGCCGAUCAGAUAUCGGAUGCUUUGCUGGAUGAGUUCCUGGCUUAUGACAAGAACUCUAAAGUUGCUUGCGAAACCCUUGUUACAACUGGACAGGUUGU
#=GR NZ_AAXE02000111.1/39396-39855 CODON     ..............................................STP.................PTS...................................................................................................................................................................................................................................GUA...........................................................................................................AUG.....................................................................................................................................................
#=GR NZ_AAXE02000111.1/39396-39855 SS_TT     ..............................................................................................................................................................................................................................................................................................................................................................................................................................................................................................................................................................................
JCVI_SCAF_1096627401769/397-1                CCUAAAGAAGAAAAAAAUAGACCUUGAAAAAUAUUUUAGAGAAUUAACAAAUUAGAAUAAAGUUAGAGUACUUUCAAAUUAAUUCUCUAAUUUUGAGAACUCUU.A.AGUGGAUAA.AUUUGGCC....................GAUUGCA.A.CCACUCC..........................................................................AAAAAUG.CUAAAAACAGGAACAAUGCGUCGAGCCUAUCUUUCACUUGUGAACUAACACAAAUUAAAACAUAAAGAUGGCAUAUUUUUUCACCUCAGAAUCCGUUUCGGAAGGACAUCCAGACAAAGUAGCAGAUCAAAUUUCUGAUGCACUACUAGACAACUUUAUAGCUCAAGAUCCCAAUUCCAAGGUUGCUUGCGAAACAUUAGUUACAACCGGACUUACCGUAUUGUCAGGAGAAGUAAAGACUAGCGGCUACAUG.............................................................
#=GR JCVI_SCAF_1096627401769/397-1 CODON     ....................................................STP..........................................................................................................................................................................................................................................................AUG..........................................................................................................................................................................................STP.............................................................
#=GR JCVI_SCAF_1096627401769/397-1 SS_TT     ..............................................................................................................................................................................................................................................................................................................................................................................................................................................................................................................................................................................
JCVI_SCAF_1096627396805/283-741              UGAUAACAUUGAUUUGGAAUCCUAUUUUCAAGAGUUAACUAAAUAACAAUACUAUAAAAAUCUGCAAAUUGUAAUAAAUUAUUUAAUACCUUUGCACCUAUAUU.A.AGUGGACAA.AUUUGACU....................GAUUGCA.A.CCACUCC.........................................................................UAAAAAUG.CUAAAACGGGAUAAUUGCAUCGUCUAUAUUCACUAGUUUUUUACUUUUUAAUAAACCAAUAUUAUGGCAUAUUUCUUUACAUCUGAAUCAGUUUCAGAAGGGCACCCAGACAAAGUAGCAGAUCAAAUUUCUGAUGCGUUAUUAGACAAUUUCUUGGUGCAAGACCCUAACUCUAAAGUAGCUUGCGAAACUCUUGUUACUACAGGUCUUACCGUUCUUUCAGGAGAAGUUAAAUCUACCGCUUAUGUGGACGUUCAGAAUGUUGCUAGAGAUGUAAUUAGAAAAAUAGGCUAUAACAAAUCGGAAUAUCAAUU
#=GR JCVI_SCAF_1096627396805/283-741 CODON   ..............................................STP...............................................................................................................................................................................................................................................................AUG...........................................................................................................................................................................................................................................................
#=GR JCVI_SCAF_1096627396805/283-741 SS_TT   ..............................................................................................................................................................................................................................................................................................................................................................................................................................................................................................................................................................................
JCVI_SCAF_1101668574804/1115-658             UCUGCAUUGUUUUACAAAGUCAAAGUACUUUGAAUUGUCAAAAAAUAAUUUAGAAUGCAAAAAAAUUAAUGAAUUUAUUUUUCUAAUUUUGCUGACGAUUUAAC.A.AGUGGACAA.AUUUGGCU....................GAUUGCA.A.CCACUCC..........................................................................AAAAAUG.CUAAAACAGGAAUGACUUCGCAUCGGCUAUUUUCACUUGAAUUUAUUAAUACAAACACUCAUAUAAAAUGGCUUAUUUUUUCACCUCAGAAUCCGUAUCAGAAGGACAUCCAGAUAAGGUGGCAGACCAAAUUUCAGACGCUUUGCUCGACAAUUUUUUGGCACAAGACAAAGACUCUAAAGUUGCUUGCGAAACACUAGUAACCACAGGUCUUACUGUGUUAAGUGGCGAGGUUAAAACCAAAGCCUAUGUAGAUGUACAAAAAAUUGCUAGAAAAGUUAUUCGAAAAAUAGGCUAUAACAAAUCUGAAUAUC
#=GR JCVI_SCAF_1101668574804/1115-658 CODON  ................................................................................................GUA....................................................................................................................................................................................................................AUG....................................................................................................................................................................................................................................................
#=GR JCVI_SCAF_1101668574804/1115-658 SS_TT  ..............................................................................................................................................................................................................................................................................................................................................................................................................................................................................................................................................................................
NZ_AAMZ01000003.1/48369-47910                AGGUCUUAGAAAAUUUUCACAAAAAAAUAACAUUACCCUACCAGAUUGGUAGGGUAAUAGAUUAUUUAUAUCAUUAAAGUUUCUUUACUUUUGUCCCCAUAAUA.A.CGAGGACAG.AUUUGACU....................GCUUGCA.A.CCUCAAA.........................................................................AAAAAAUGGCUAAAAUCAAACACAAGACUUUAACAUUUCUUGUGUUAUGUUUCUACCCAGCACUCGUCAAAUCUACUUCUUGACAAAAAAUUAAAAAAUGGCUUAUUUAUUUACCUCAGAAUCUGUUUCUGAAGGACACCCUGAUAAAAUUGCAGAUCAGAUUUCUGACGCACUUAUCGAUAACUUUCUUGCUUUUGACACGCAGUCUAAAGUUGCUUGCGAGACCCUAGUUACAACUGGGCAGGUAGUUCUUGCAGGAGAAGUAAAGUCUAAUGCAUACCUAGAUGUUCAAAAAAUUGCCCGUGAGACUAUUAAUAAAAUAG
#=GR NZ_AAMZ01000003.1/48369-47910 CODON     ............................................................................................................................................................................................................................................................................................................................................AUG...............................................................................................................................................................................................................................
#=GR NZ_AAMZ01000003.1/48369-47910 SS_TT     ...........................<<<<<<<<<<<<<<.......>>>>>>>>>>>>>>>>..............................................................................................................................................................................................................................................................................................................................................................................................................................................................................................................
JCVI_SCAF_1096627474725/973-1431             NNNNNNNNNNNNNNNNNNNNNNNNNNNNNNNNNNNNNNNNNNUAUUAAUCAUAAAUAUUAAUUACCAAUUUAUUUAUUAAUAAUUCAUUAUUUUUGUCAUGUAU.A.UGAGGAAAA.AUUUGACU....................GAUUGCA.A.CCUCAAG.........................................................................AAAAAAUG.CUAAAAUUGAUUUUCUCUUUCCAUGCAAUUUGUCAAGCCUAAAAACUAUUAAUAUGACAUAUUUGUUUACUUCAGAAAGUGUAUCGGAAGGACACCCAGAUAAAGUUGCGGAUCAAAUUAGUGACGCUCUAAUUGAUAAUUUCCUAGCAUUUGAUAAAAAUUCAAAAGUUGCUUGCGAAACACUAGUCACAACUGGACAAGUAAUUUUGGCCGGAGAGGUUAAAUCAUCUAUAUAUUUAGAUGUGCAGAAAAUCGCAAGAGACACAAUCAAUAAAAUUGGAUACACCAAAAGUGAUUACAUGUUUGACGGAAAU
#=GR JCVI_SCAF_1096627474725/973-1431 CODON  ...........................................................................................................................AU....................G............................................................................................................................................................................................................................................................................................................................................................................................................................
#=GR JCVI_SCAF_1096627474725/973-1431 SS_TT  ..............................................................................................................................................................................................................................................................................................................................................................................................................................................................................................................................................................................
JCVI_SCAF_1101668602500/1097-639             GCGGCAUUUGAAUAUGGCCCAAAAGGCGGGCUCCUUCUUUUCUGAGGGCGGCCGGGGCGUUUUACCCGCCCUUGUCGGCACCCAAAAAAAACUACCUUUGCCGC.C.AGUGGAAAA.AUUUGACU....................GAUUGCA.A.CCACCUU.........................................................................AAAAAAUG.CUAAAGCAGUUCCCUUUGGCACCGCAAUUAGUCAGCCUUUCCCACCAAGAAUUAAUCGUAAAAAACGGAUUUGCAUGCCUUAUCUAUUUACUUCUGAGUCGGUAUCGGAAGGACAUCCCGACAAAAUUGCCGACCAGAUUUCCGACGCCGUUAUCGAUCACUUUCUGGCCUUUGACCCCAAUUCCAAAGUAGCAUGCGAAACCCUGGUAACUACCGGACAGGUAAUUCUGGCGGGAGAGGUUACUUCCAACACCUAUCUGGACGUACAAAACAUUGCCCGCGAGGUCAUUCGCAGCAUCGGUUAUACCAAGAGC
#=GR JCVI_SCAF_1101668602500/1097-639 CODON  ...........................................................................................................................AU....................G............................................................................................................................................................................................................................................................................................................................................................................................................................
#=GR JCVI_SCAF_1101668602500/1097-639 SS_TT  ..............................................................................................................................................................................................................................................................................................................................................................................................................................................................................................................................................................................
JCVI_SCAF_1096627366491/2584-3042            GCGGCAUUUGAAUAUGGCCCAAAAGGCGGGCUCCUUCUUUUCUGAGGGCGGCCGGGGCGUUUGACCCGCCCUUGUCGGCACCCAAAAAAAACUACCUUUGCCGC.C.AGUGGAAAA.AUUUGACU....................GAUUGCA.A.CCACCUU.........................................................................AAAAAAUG.CUAAAGCAGUUCCCUUUGGCACCGCAAUUAGUCAGCCUUUCCCACCAAGAAUUAAUCGUAAAAAACGGAUUUGCAUGCCUUAUCUCUUUACUUCUGAGUCGGUAUCGGAAGGACAUCCCGACAAAAUUGCCGACCAGAUUUCCGACGCCCUUAUCGAUCACUUUCUGGCCUUUGACCCCAAUUCCAAAGUAGCCUGCGAAACCCUGGUAACUACCGGACAGGUAAUUCUGGCGGGAGAGGUUACUUCCAACACCUAUCUGGACGUACAAAACAUUGCCCGCGAGGUUAUUCGCAGCAUCGGUUAUACCAAGAGC
#=GR JCVI_SCAF_1096627366491/2584-3042 CODON ...........................................................................................................................AU....................G............................................................................................................................................................................................................................................................................................................................................................................................................................
#=GR JCVI_SCAF_1096627366491/2584-3042 SS_TT ..............................................................................................................................................................................................................................................................................................................................................................................................................................................................................................................................................................................
JCVI_SCAF_1096627277433/280-738              GAAUAGUACAAUCAUCCACUACAUUUUUUGUUCAACCACGAUUUAUUUAUUUUACUCUCAAGUAUAAACUUUAAUUAAGUAACUUAUUAUAUAUUUACACUCCA.A.AGAGGA.CG.AUUUGACU....................GAUUGCA.A.CCUCUCG........................................................................AAAAAAGUG.CUAAAAUGUAUGCCUUUCGAUUGUAUCAGACUUUUUUGAAUCUUAGAAACUUUUUUUAUGUCAUAUUUUUUCACUUCCGAAUCUGUUAGCGAGGGUCAUCCAGACAAAGUUGCUGACCAAAUAAGUGACACAAUUUUAGAUUAUUUUCUCGCUUUUGAUAAAAACAGUAAGGUUGCAAUAGAAACCUUGGUCACAUCUGGUCAAGCUAUUGUAGCUGGGGAGGUUAAAAGCGAUACUUAUAUAGAUAUUAAAUCUGUUACUAAAAAUACAAUUAAUAAAAUUGGUUAUAAUGACGAAAUAUUUCAGUUCUCAGG
#=GR JCVI_SCAF_1096627277433/280-738 CODON   ..........................................................................STP..............................................................................................................................................................................................................AUG................................................................................................................................................................................................................................................................................
#=GR JCVI_SCAF_1096627277433/280-738 SS_TT   ..............................................................................................................................................................................................................................................................................................................................................................................................................................................................................................................................................................................
NZ_AAOI01000005.1/209648-209169              CGCCGGACCCUGAAAGGAUGGGGACGCGAAUUCGGGGUGCUAAAAACCCGCUCCCGCCGGGUUUCAGAUUCCGGCCAAUUCAUUACCUUUGCGCCAUUGUUUUC.C.AGAGGACAG.AUUUGACU....................GAUUGCA.A.CCUCUGAUCCGGAAUUGAGCCGGACCACC....................................................AAAAAUG.CUAAAGCAGUUUGCUCCGCUCUCAGGGCGACAGUCAAUGCGCUUUUUGCAUCCCCGCGAUCCGUCGGCUGUCUCGCAUUAAAAACGCGCACAUGCCGUAUUUAUUCACAUCCGAAUCCGUAAGCGAGGGACAUCCCGAUAAGGUCGCCGACCAGAUCAGCGAUGCGCUCCUCGAUAAUUUCCUCGCCUUUGACGCCGAGAGCAAGGUUGCCUGCGAAACCCUGGUGACCACCGGGCAGGUGGUCCUGGCCGGAGAGGUCAGGAGCCAUACCUACGUAGACCUGCAACAGAUUACCCGGGAGGUGAUCAACGACA
#=GR NZ_AAOI01000005.1/209648-209169 CODON   ....................................................................................................................................................................................GUA........................................................................................................................................................AUG............................................................................................................................................................................................................................
#=GR NZ_AAOI01000005.1/209648-209169 SS_TT   ..............................................................................................................................................................................................................................................................................................................................................................................................................................................................................................................................................................................
#=GR NZ_AAOI01000005.1/209648-209169 SS      ...............................................................................................................................................................<<.<<<<<.......>>>>>.>>........................................................................................................................................................................................................................................................................................................................................................................................
NZ_AANC01000003.1/237375-236901              UAUGCAAGUAAAACCUAUCAAUUUUUAACAGAUCAUAAAAAAUCAUAAGAUUUCAAAACCCGUUUUGUAAUAGCUGCUAAAUUUAUACAUUUGCCAUCUCAA...A.AGAGGAAAG.AUUUGACU....................GAUUGCA.A.CCUCUUAUGCUGAAACAUCGGCGU.......................................................AAAAAAAUG.CUAAAGGCAGUACUUACUACCAUUUAUCAGGCAUUCGUCAAAUCCCUUUUGUUUUUAAGUUUCAUCCCACUGGCGGGAAUAAAAAAAUGCUGAAAUGGCUUACUUAUUUACAUCAGAAAGUGUGUCUGAAGGGCACCCUGAUAAAAUCGCAGAUCAAAUAAGCGAUACCUUACUCGAUAACUUUUUAGCUUUUGACCCUGAAUCAAAAGUUGCUUGCGAAACCCUUGUUACAACUGGGCAAGUGGUGCUUGCGGGAGAAGUAAAAAGCGACACGUAUAUCGAUGUGCAAAACAUUGCGCGUGGCGUGAUCAACG
#=GR NZ_AANC01000003.1/237375-236901 CODON   ..................................................................................................................................................................................................................................................................................................................................................AUG.........................................................................................................................................................................................................................
#=GR NZ_AANC01000003.1/237375-236901 SS_TT   ..............................................................................................................................................................................................................................................................................................................................................................................................................................................................................................................................................................................
#=GR NZ_AANC01000003.1/237375-236901 SS      .................................................................................................................................................................<<<<<<<....>>>>>>>...........................................................................................................................................................................................................................................................................................................................................................................................
NZ_AAOC01000005.1/243843-243373              GCGAUAUGUGCUUUUUACUGUGAAGUAUAAUCUUUAGAGCACAAUAAAUUAUUGUUAAACCAUUUUUAGAACAAAACUAAAUUCAUACUUUUGCCAUCGACAUC.A.AGAGGAAAG.AUUUGACU....................GAUUGCA.A.CCUCGAAGUUCUCAACUUC.............................................................AUAAAAUG.CUAAAGCAGUACCUACUGAAAAAUAUCAGUAACUACGCUUCACCUGCAAUCAUUUCAUUUUUUCCUAUAAUUAUAGUAUAGAAUAAUGGCAUAUUUAUUUACCUCAGAAUCUGUUAGUGAAGGGCAUCCGGACAAAGUUGCGGAUCAAAUCAGUGAUGCUUUGUUGGAUAGUUUUUUGGCUUUUGACCCCGAAAGCAAAGUGGCUUGUGAAACAUUGGUGACAACUGGUCAAGUAGUUUUGGCCGGAGAAGUAAAAAGUCAUACCUAUCUGGAUGUUCAGAAUAUUGCCAGGAAUGUUAUCAAUAAGAUAGGCU
#=GR NZ_AAOC01000005.1/243843-243373 CODON   ..................................STP....................................................................................................................................................................................................................................................................................................AUG..................................................................................................................................................................................................................................
#=GR NZ_AAOC01000005.1/243843-243373 SS_TT   ..............................................................................................................................................................................................................................................................................................................................................................................................................................................................................................................................................................................
#=GR NZ_AAOC01000005.1/243843-243373 SS      ...............................................................................................................................................................<<<<<<...>>>>>>................................................................................................................................................................................................................................................................................................................................................................................................
JCVI_SCAF_1096626346811/914-482              ..........................UCUAAGCAAAUAGAAAGGCCUUCGAAAUAACUGAAACUAAAAACUCUCCAAAUCUAGCUAAUUCUUAUCUUUGUAACA.C.GGUGGAUAA.AUUUGACU....................GAUUGCA.A.CCACUUA.........................................................................AAAAAAAG.CUAAAGCAGUAUUACUGCCGCUACAGCCACAAUCAAUUUUUUUAGUUUAAAACUUAUUUAAAGGAAUAAAUAUGUCGUAUUUUUUCACAUCUGAAUCUGUAUCUGAAGGACACCCAGAUAAAGUAGCCGAUCAAAUUUCCGAUGCUAUACUCGACGCAUUCUUAGUACAAGACCCCAACUCUAAAGUUGCUUGUGAAACACUUGUUACAACUGGCUUAACAGUAGUUAGUGGAGAAGUAAACUCUAAUGCUUGGGUAGACUUACAAAAACAAGCUCGUAAUGUAAUUAGCAAAAUAGGCUAUACGAAAUCAGAA
#=GR JCVI_SCAF_1096626346811/914-482 CODON   .....................................................................................................................................................................................................................................................................................................................AUG......................................................................................................................................................................................................................................................
#=GR JCVI_SCAF_1096626346811/914-482 SS_TT   ..............................................................................................................................................................................................................................................................................................................................................................................................................................................................................................................................................................................
NZ_AAMP01000001.1/1344388-1343889            AAGUUUAAUUUUAAUCGAGAAGGCUUAUAACUAUCGCUGCAUCAUUCAUUUCUAUUAAGACAAUUAAAGAGAUUAAAUCUUAUUUCAUACUUUUGCAUCUCAAA.A.CGAGGAAAG.AUUUGACU....................GAUUGCA.A.CCUCGACUUCUGUUUUCAAAAACAGUAACACUUUGAUUUUUAAGUGUUUU................................AAAAUG.CUAAAGCAGUAUACUUCAAAAUCCUAUUAAAUUAAUAGGAUUUAAUGUAAACUCCUUACGGCAAUCUCGUCAAAUCUUCUGUAAUAUAAUUUAAAACUAAGAUUACGUUUAUGGCGUAUUUAUUUACUUCAGAAAGUGUUUCUGAAGGACACCCAGAUAAAGUGGCAGACCAGAUUAGUGAUGCCUUAUUAGAUAAUUUUUUAGCUUUUGAUCCAGACUCUAAAGUAGCUUGUGAAACCCUAGUUACAACAGGGCAAGUUGUACUUGCUGGCGAAGUAAAAAGCGACACAUACUUAGAUGUGCAGCAUAUUGCA
#=GR NZ_AAMP01000001.1/1344388-1343889 CODON ..................................................................................................................................................................................................................................................................................................................................................................AUG.........................................................................................................................................................................................................
#=GR NZ_AAMP01000001.1/1344388-1343889 SS_TT ..............................................................................................................................................................................................................................................................................................................................................................................................................................................................................................................................................................................
#=GR NZ_AAMP01000001.1/1344388-1343889 SS    ....................................................................................................................................................................<<<<<<....>>>>>>.<<<<<<<.<<...>>>>>>>>>...................................................................................................................................................................................................................................................................................................................................................................
NZ_AAPR01000008.1/157563-158021              UUUCAUAAUUCUAUAGUUUCAUGCAAAGCAAAUGAAUCUUAAGUAUAAAUCUGCUAAAAAUAACUUAAUACAAUUUAGAAUGAAUCAAAUUUAUUAAGUUUGCA.U.AGAGGAAGG.AUUUGACU....................GAUUGCA.A.CCUCUUUUU.........................................................................AAAAUG.CUAAAGCAGUUUCAUUUUUAGAUGAGUCGUAGAACGUCAUUUCCUUCCCAACGACUAUAACUUUAAAACUUAUUCUAUGUCAUAUUUAUUUACUUCAGAGAGUGUUUCUGAAGGACAUCCUGAUAAAAUCGCAGAUCAAAUUAGCGAUGCUUUACUCGAUUCUUUUUUAGCUUUUGACGAUAACUCCAAGGUAGCUUGCGAAACCUUAGUGACCACAGGACAAGUUGUUUUGGCAGGAGAAGUAAGAAGUAAUACUUACCUCGAUGUGCAACAAAUUGCAAGAGACGUCAUCAACGAUAUUGGAUAUACCAAAG
#=GR NZ_AAPR01000008.1/157563-158021 CODON   ...GUA..........................................................................................................................................................................................................................................................................................................................AUG...........................................................................................................................................................................................................................................
#=GR NZ_AAPR01000008.1/157563-158021 SS_TT   ..............................................................................................................................................................................................................................................................................................................................................................................................................................................................................................................................................................................
JCVI_SCAF_1096626870652/2207-2652            CCAAUUACACGCUUCAGGAAUUCAAUACCCUAAAUGUUGGGGUCUCCGUAAGUUUUCGAUAAAAUUUCUUUGUAAAGUUUCAUCUUGUUGUAUAUUUGUGCCCA.C.AGAGGAAGG.AUUUGACU....................GAUUGCA.A.CCUCUCA........................................................................AAAAAACUG.CUAAAACAGCUUGCUUUUGAUUACUGCAAUCAGUCUAUAUACUCCCCAAAAGCAAGAUUAUGUCAUAUUUUUUUACAUCAGAGUCAGUAGGUGAAGGACACCCAGACAAAGUAUCAGAUCAAAUUAGUGAUGCGCUAUUAGAUCACUUUAUCGCAUUUGAUCCCAACAGCAAGGUAGCUUGCGAAACCCUCGUCACUACAGGUCAGGCCGUUGUAGCUGGUGAGGUAAAAAGCAAAACUUACUUGGAUGUUCAGUCCAUAACGCGUCGAACCAUAAACCGUAUCGGCUAUAACAAAGAUG..............
#=GR JCVI_SCAF_1096626870652/2207-2652 CODON ..............................................................STP..........................................................................................................................................................................................................AUG.................................................................................................................................................................................................................................................................................S..............
#=GR JCVI_SCAF_1096626870652/2207-2652 SS_TT ..............................................................................................................................................................................................................................................................................................................................................................................................................................................................................................................................................................................
JCVI_SCAF_1096627277718/7851-8310            CUAACUACACGCUUCAGGAAUUCAAUACCCUAAACGCAGGUGUCUCUGUAAGUUUUCGAUAAAAUUUCUUUGUAAAGUUUCAGCUUGUUGUAUAUUUGUGCCCA.C.AGAGGAAGG.AUUUGACU....................GAUUGCA.A.CCUCUCA........................................................................AAAAAACUG.CUAAAACAGCUUGCUUUUGAUUACUGCAAUCAGUCUAUAUACUCCCCAAAAGCAAGAUUAUGUCAUACUUUUUUACAUCAGAGUCAGUAGGUGAAGGGCACCCAGACAAGGUAUCCGAUCAAAUUAGUGAUGCACUACUGGAUCAUUUUAUUGCAUUUGACGCCAACAGCAAGGUAGCGUGUGAGACGCUCGUUACUACGGGUCAAGCAAUUGUUGCUGGAGAGGUUACAAGCAAAACCUAUUUGGAUAUCCAGUCAAUAACCCGACAAACCAUUAAUCGCAUUGGCUACAACAAAGACGCCUAUCAAUUUUCU
#=GR JCVI_SCAF_1096627277718/7851-8310 CODON ..............................................................STP..........................................................................................................................................................................................................AUG................................................................................................................................................................................................................................................................................................
#=GR JCVI_SCAF_1096627277718/7851-8310 SS_TT ..............................................................................................................................................................................................................................................................................................................................................................................................................................................................................................................................................................................
JCVI_SCAF_1096628033852/1388-1841            AUUCAAGAAUACAACACUUUAAACUUCGGAAUUUCAUUUCAUUUUCGAUAAUCGUUAAAAAAAUAUUUUGGAAUUUGUAAUUGCGUUGUAUAUUUGCCACGCAA.A.AGAGGAAGG.AUUUGACU....................GAUUGCA.A.CCUCUCA........................................................................AAAAAAGUG.CUAAAACAGCUUUACUUUUUAGAGACUUAUCGCAUUUCUUCUUCGCUAAAAAGUAAAUUAAUGCCAUAUUUUUUUACAUCUGAAUCUGUAAGUGAGGGGCAUCCCGACAAAGUUGCUGAUCAAAUCAGUGAUGCUUUACUCGAUCAUUUCAUUGCCUUUGACUCUCAAAGUAAAGUUGCUUGUGAAACUCUCGUCACCACAGGUCAAGUGAUUCUUUCUGGUGAGGUAAAAAGUAAAACCUACUUGGAUGUGCAACACAUUGCACGACAAACAAUUAAUAACAUAGGCUACACAGAUGAUGCCUAUCA......
#=GR JCVI_SCAF_1096628033852/1388-1841 CODON ...................................................STP..........................AUG...................................................................................................................................................................................................................................................................................................................................................................................................................................................................................ST......
#=GR JCVI_SCAF_1096628033852/1388-1841 SS_TT ..............................................................................................................................................................................................................................................................................................................................................................................................................................................................................................................................................................................
JCVI_SCAF_1096627099057/1666-1207            AUUCAAGAAUACAAUACUUUGAACUUCGGAAUUUCAUUUAAUUUUCGAUAAUCAUUAAAAAAGUUUUUCGGAAUUUGUAAAUGCGUUGUAUAUUUGCCACAUAA.A.AGAGGAAAG.AUUUGACU....................GAUUGCA.A.CCUCUCA........................................................................AAAAAAGUG.CUAAAACAGCUUUACUUUUUAGAGACGUAUCGCAUUUCUUCUUCGUUAAAAAGUAAAACCAAUGCCAUAUCUUUUUACAUCCGAGUCUGUCAGUGAAGGACAUCCCGACAAAGUUGCAGAUCAGAUCAGUGAUGCUUUGCUUGAUCAUUUCAUCGCCUUUGACUCCCAAAGUAAAGUUGCAUGUGAAACACUCGUGACCACGGGUCAAGUGAUUCUUUCUGGUGAGGUUAAAAGUAAAACCUAUCUAGAUGUACAACAUAUUGCACGACAAACAAUUAAUAACAUAGGCUACACAGACGAUGCCUAUCAAUUUU
#=GR JCVI_SCAF_1096627099057/1666-1207 CODON .................................................................................................................................................................................................................................................................................................................AUG..........................................................................................................................................................................................................................................................
#=GR JCVI_SCAF_1096627099057/1666-1207 SS_TT ..............................................................................................................................................................................................................................................................................................................................................................................................................................................................................................................................................................................
JCVI_SCAF_1096628269516/773-1232             UAGGUCAAAAUUAUUCCGUUAGUUUAGCAANNNNNNNNNNNNNNNNNNNNNNNNNNNNNNNNNNNNNNNNNNNNNNNNNNNUGCAAAAUUUGUUAUAAGAAUAA.A.CGAGGAUCG.AUUUGACU....................GAUUGCA.A.CCUCUUU........................................................................AAAAAAGUG.CUAAAGCAGAUGCUUUCCCACUAGGUUUUUGUCAAAUCAUAUCUCUAAAAAUUAAAAUUAUGAGUGAUCAAAAACUAUCUACUAAAGCUCUUCAUGCAGGUCAUGACACUAGCUUAACACAAGGAACUAGAGCAGUUCCAUUAUACCAGUCAACAUCAUAUGUAUUCAAUGACGCUGAUCAUGCUGCCAAUCUUUUUGCUUUGGCUGAACCAGGGUAUAUUUAUACAAGAUUAAAUAAUCCAACAAAUGAUGUUCUAGAACAAAGAUUAGCAUCUAUUGAAGGUGGAAUAGCCGCCGUUGUAACUGCAGGAGGA
#=GR JCVI_SCAF_1096628269516/773-1232 CODON  ...................................STP.................................................................................................................................................................................................................................................AUG....................................................................................................................................................................................................................................................................................
#=GR JCVI_SCAF_1096628269516/773-1232 SS_TT  ..............................................................................................................................................................................................................................................................................................................................................................................................................................................................................................................................................................................
JCVI_SCAF_1096628178924/1442-983             AUACAUUUCAAGAAUAUGAUGUAAUAUCUAUAGGUGCAUCAAUAAACUUUAGAUAAUCCUUGUUUUUUAAUUUUUUUUUUAACAAACUUUGUUUAACAAAUUAA.A.CGAGGAUCG.AUUUGUCU....................GAUUGCA.A.CCUCUAU........................................................................AAAAAAGUG.CUAAAGCAGUUGCUUUCACUAGGUUUUAUCGUCAAGUUUCCUCACAAAUGAAAUUAUUAUUAUGGGAAAAAAACUAUCAACAAAGGCUCUUCAUGCAGGACAUGAUACUAGUCUAACUCAAGGAACAAGAGCAGUUCCUCUUUAUCAAUCAACAUCUUAUGUGUUUAAUAACGCUGAUCAUGCUGCAAAUCUUUUUGCCUUGGCUGAACCAGGAUAUAUUUAUACAAGAUUAAAUAACCCUACUAACGAUGUGUUAGAACAGAGAUUAGCAUCUUUAGAAGGUGGCAUAGGUGCUGUUGUCACUGCUGGUGGAA
#=GR JCVI_SCAF_1096628178924/1442-983 CODON  .....................................................STP................................................................................................................................................................................................................................................AUG...................................................................................................................................................................................................................................................................
#=GR JCVI_SCAF_1096628178924/1442-983 SS_TT  ..............................................................................................................................................................................................................................................................................................................................................................................................................................................................................................................................................................................
JCVI_SCAF_1096627066950/406-865              AUACAUUUCAAGAAUAUGAUGUAAUAUCUAUAGGUGCAUCAAUAAAUUUUAGAUAAUUCUUGUUUUUUAAUUUUUUUUUUCACAAACUUUGUUUAACAAAUUAA.A.CGAGGAUCG.AUUUGUCU....................GAUUGCA.A.CCUCUAU........................................................................AAAAAAGUG.CUAAAGCAGUAGCUUUCACUAGGUUUUAUCGUCAAGUUUCCUCACAUAUAAAAUUAUUAUUAUGGGUAACCAAAAACUAUCAACAAAGGCUCUUCAUGCAGGACAUGAUACUAGCCUAACUCAAGGAACAAGAGCAGUUCCUCUUUAUCAAUCAACAUCUUAUGUGUUUAAUAAUGCUGAUCAUGCCGCAAAUCUUUUUGCCUUGGCUGAACCAGGAUAUAUUUAUACAAGAUUAAAUAAUCCUACCAACGAUGUAUUAGAACAGAGAUUAGCAUCUUUAGAAGGUGGUAUAGGUGCUGUUGUCACUGCUGGGG
#=GR JCVI_SCAF_1096627066950/406-865 CODON   ........................................................STP.............................................................................................................................................................................................................................................AUG...................................................................................................................................................................................................................................................................
#=GR JCVI_SCAF_1096627066950/406-865 SS_TT   ..............................................................................................................................................................................................................................................................................................................................................................................................................................................................................................................................................................................
JCVI_SCAF_1096627402583/1317-858             UUUUCAAGAGUACAAUACUUUAUCUGCAGGCAUGUCUGUCAAUUUUAGAUAAUUAUUGUUUUUUUUUAACAAAAAACCUUUAACUUAGCUUAAUAAUUUAUUGU.U.UGAGGAUCG.AUUUGACU....................GAUUGCA.A.CCUCUUU........................................................................AAAAAAAUG.CUAAAGCAGACAUUUUCACCAUUAUUUGUCAAAUCUUCUCUAAUUUAUAGAUUAAUUAAAAAAUUAUAUUUAUAACUAUGAGUGAUCAAAAAUUACCUACCAAAGCUUUACAUGCCGGUCAUGAUACGAGCUUAACACAAGGAACAAGAGCCGUUCCAAUUUAUCAAUCUACAUCUUAUGUUUUUAAUGAUUCCGAACAUGCAGCAAAUUUAUUUGCUCUUUCAGAACCAGGAUAUAUUUACACAAGAUUAAAUAAUCCAACCAAUGAUGUUNNNNNNNNNNNNNNNNNNNNNNNNNNNNNNNNNNNNNNNNNN
#=GR JCVI_SCAF_1096627402583/1317-858 CODON  .................................................STP..............................................................................................................................................................................................................................................................AUG...............................................................................................................................................................................................................STP.......................................
#=GR JCVI_SCAF_1096627402583/1317-858 SS_TT  ..............................................................................................................................................................................................................................................................................................................................................................................................................................................................................................................................................................................
JCVI_SCAF_1101668441589/617-1059             UUUUCAGAGAUACAAUACCUUGUCAGCUGGAAUUUCUGUAAAUUUUAGAUAAUUUUUUUUGUUUUAAGGCAUUUUAAUUUUAGAUUUGAAGUCUAAUUUAUUAU.U.AGAGGAUCG.AUUUGACU....................GAUUGCA.A.CCUCUUU........................................................................AAAAAAGUG.CUAAAGCAGAAGCUUCAGAACUAUUUAACGUCAAAUCACAUCUAAUUAUAAAUUUAAUUAAUAUCUAAUUAAAUAUAUAAAAAUGAGUGAACAAAAAUUAUCUACAAAAGCUUUACAUGCAGGGCAUGAUACAAGCUUAAGCCAGGGAACUAGAGCAGUUCCAAUUUAUCAAUCUACAUCUUAUGUUUUUAAUAAUUCAGAUCACGCUGCGAAUUUAUUUGCACUUGCUGAACCUGGAUAUAUUUACACAAGAUUAAAUAACCCAACAAAUGAUGUUUUAGAACAAAGAUUAGCCGC.................
#=GR JCVI_SCAF_1101668441589/617-1059 CODON  ....................................................STP................................................................................................................................................................................................................................................................AUG.................................................................................................................................................................................................................................ST.................
#=GR JCVI_SCAF_1101668441589/617-1059 SS_TT  ..............................................................................................................................................................................................................................................................................................................................................................................................................................................................................................................................................................................
JCVI_SCAF_1096627411931/1780-1325            ....UUUCAAAUUACAACACCUUAUCUGCAGGAAUUUCAAUAAAUUUUAGAUAAUGUUUUUUUUUAUAAAAAUAAUUAUAUAAGUUUGUAGUCUAAUUUAUUAU.U.AGAGGAACG.AUUUGACU....................GAUUGCA.A.CCUCUUU........................................................................AAAAAAGUG.CUAAAGCAGAUGCUUCACACCCUUUUAAUUGUCAAAUCACAUCUAGUUAUAAAUUUAAUUAAUUAAUAAUUAAAUAUAUAAAAAUGAGUGAACAAAAAUUAUCAACUAAAGCUUUACAUGCAGGUCAUGACACAAGCUUAAGUCAAGGAACAAGAGCUGUUCCUAUUUAUCAAUCUACAUCCUAUGUUUUUAAUGAUUCUGAUCAUGCGGCAAACUUAUUUGCACUUGCUGAACCAGGAUAUAUUUACACCAGAUUAAAUAACCCCACAAAUGAUGUUUUAGAAAAAAGAUUAGCAGCCCUUGAGGGUGGAAUU
#=GR JCVI_SCAF_1096627411931/1780-1325 CODON .....................................................................................................................................................................................................................................................................................................................AUG......................................................................................................................................................................................................................................................
#=GR JCVI_SCAF_1096627411931/1780-1325 SS_TT ..............................................................................................................................................................................................................................................................................................................................................................................................................................................................................................................................................................................
JCVI_SCAF_1096626857991/895-436              UUUCAAGAGUAUAAUACCUUGUCUGCAGGAAUUUCAGUAAAUUUUAGAUAAUUUUUAUUUUUUUUAUUAAAAAAAAUAUAUAGUUUAGCAAUCUAAUUUAUUAU.U.AGAGGAACG.AUUUGACU....................GAUUGCA.A.CCUCUUU........................................................................AAAAAAGUG.CUAAAGCAGAUGCUUCACACCCUUUUAAUUGUCAAAUCACAUCUAAUUAUAAAUUUAAUUUAUUAAUAAUUAAAUAUAUAAAAAUGAGUGAACAAAAAUUAUCAACAAAAGCUUUACAUGCAGGUCAUGAUACAAGCUUAAGCCAAGGAACAAGAGCUGUUCCUAUUUACCAAUCUACAUCUUAUGUAUUCAAUGAUUCUGAUCAUGCAGCAAAUUUAUUUGCAUUAGCAGAACCGGGAUAUAUUUACACAAGAUUAAAUAAUCCAACAAAUGAUGUGUUAGAACAAAGAUUAGCAGCCCUUGAAGGAGGAAUU
#=GR JCVI_SCAF_1096626857991/895-436 CODON   ................................................STP....................................................................................................................................................................................................................................AUG....................................................................................................................................................................................................................................................................................
#=GR JCVI_SCAF_1096626857991/895-436 SS_TT   ..............................................................................................................................................................................................................................................................................................................................................................................................................................................................................................................................................................................
JCVI_SCAF_1101668376995/854-395              UUUUCAUAGAUAUAAUACUCUUUCAGCAGGUAUUUCUAUAAAUUUUAGAUAAUUUUUUUUGUUAUAAUUAUUUUUAAUUAUAAUUUUGGAGUCUAAUUUAUUGU.U.AGAGGAACG.AUUUGACU....................GAUUGCA.A.CCUCUCU........................................................................AAAAAAGUG.CUAAAGCAGUAGCUUCGCAACUAAUAUUACGUCAAAUCACAUCUAAUUAUAAAUUUAAUUUAUUAUUAAUUAAAUAUAUAAAAAUGAGUGAACAAAAAUUAUCAACUAAAGCUCUUCAUGCUGGGCAUGAUACGAGUUUAAGCCAAGGAACUAGAGCAGUUCCAAUUUAUCAAUCUACAUCUUAUGUGUUCAAUAAUGCAGAUCAUGCUGCAAAUUUAUUCGCACUUGCUGAACCUGGGUACAUUUAUACAAGAUUAAAUAAUCCAACAAAUGAUGUUUUAGAACAAAGAUUAGCAGCCCUUGAAGGUGGUAUA
#=GR JCVI_SCAF_1101668376995/854-395 CODON   ...........................................................................................................................................................................................................................................................................AUG................................................................................................................................................................................................................................................................................................
#=GR JCVI_SCAF_1101668376995/854-395 SS_TT   ..............................................................................................................................................................................................................................................................................................................................................................................................................................................................................................................................................................................
JCVI_SCAF_1101668450894/730-271              UUUUCAGAGAUAUAAUACUCUUUCAGCAGGUAUUUCUAUAAAUUUUAGAUAAUUUUUUUUGUUAUAAUUAUUUUUAAUUAUAAUUUUGGAGUCUAAUUUAUUGU.U.AGAGGAACG.AUUUGACU....................GAUUGCA.A.CCUCUUU........................................................................AAAAAAGUG.CUAAAGCAGUAGCUUCGCAACUAAUAUUACGUCAAAUCACAUCUAAUUAUAAAUUUAAUUUAUUAAUAAUUAAAUAUAUAAAAAUGAGUGAACAAAAAUUAUCAACUAAAGCUCUUCAUGCUGGACAUGAUACGAGUUUAAGCCAAGGAACUAGAGCAGUUCCAAUUUAUCAAUCUACAUCGUAUGUGUUCAAUAAUGCAGAUCAUGCUGCAAAUUUAUUCGCACUUGCUGAACCUGGGUAUAUUUAUACAAGAUUAAAUAAUCCAACAAAUGAUGUUUUAGAACAAAGAUUAGCAGCCCUUGAAGGUGGUAUA
#=GR JCVI_SCAF_1101668450894/730-271 CODON   .................................................STP.......................................................................................................................................................................................................................AUG................................................................................................................................................................................................................................................................................................
#=GR JCVI_SCAF_1101668450894/730-271 SS_TT   ..............................................................................................................................................................................................................................................................................................................................................................................................................................................................................................................................................................................
JCVI_SCAF_1101668416052/584-1043             UUUUCAGAGAUACAAUACUCUUUCUGCAGGUAUUUCUGUAAAUUUUAGAUAAUUUUUUUUGUAAAAAUUAUAUUUAAUUAUAAAUUUGGGGUCUAAUUUAUUAU.U.AGAGGAACG.AUUUGACU....................GAUUGCA.A.CCUCUUA........................................................................AAAAAAGUG.CUAAAGCAGUAGCUUCAGAACUAUUUAAUGUCAAAUCACAUCUAAUUAUAAAUUUAAUUUAUUAAUAAUUAAAUAUAUAAAAAUGAGUGAACAAAAAUUAUCGACUAAAGCUUUACAUGCAGGACAUGAUACUAGCUUAAGUCAAGGGACUAGAGCAGUUCCUAUUUAUCAAUCUACUUCUUAUGUUUUCAACAAUGCUGAUCAUGCUGCAAAUUUAUUUGCUCUUGCUGAGCCUGGAUACAUAUAUACUAGAUUAAACAAUCCAACAAAUGAUGUAUUAGAACAAAGACUUGCUGCUCUUGAGGGUGGUAUUG
#=GR JCVI_SCAF_1101668416052/584-1043 CODON  ....................................................STP...............................................................................................................................................................................................................................AUG.....................................................................................................................................................................................................................................................................................
#=GR JCVI_SCAF_1101668416052/584-1043 SS_TT  ..............................................................................................................................................................................................................................................................................................................................................................................................................................................................................................................................................................................
JCVI_SCAF_1096626330588/192-1                UUUUCAGAGAUACAAUACUCUUUCUGCAGGUAUUUCUGUAAAUUUUAGAUAAUUUUUUUUGUAAAAAUUAUAUUUAAUUAUAAAUUUGGCUUCUAAUUUAUUAU.U.AGAGGAACG.AUUUGACU....................GAUUGCA.A.CCUCUUA........................................................................AAAAAAGUG.CUAAAGCAGUAGCUUCAGAACUAUUUAAUGUCAAAUCACAUCUAAU............................................................................................................................................................................................................................................................................
#=GR JCVI_SCAF_1096626330588/192-1 CODON     .................................................STP..........................................................................................................................................................................................................................................................................................................................................................................................................................................................................................................................
#=GR JCVI_SCAF_1096626330588/192-1 SS_TT     ..............................................................................................................................................................................................................................................................................................................................................................................................................................................................................................................................................................................
JCVI_SCAF_1101668552424/791-1250             UUUCAGAGAUACAAUACCUUGUCAGCUGGAAUUUCUGUAAAUUUUAGAUAAUUUUUUUUUGUUUUAAAGUAUUUUAAUUUUAGAUUUGAAGUCUAAUUUAUUGU.U.AGAGGAUCG.AUUUGACU....................GAUUGCA.A.CCUCUUU........................................................................AAAAAAGUG.CUAAAGCAGAGCUUCAGAACUAUUUAACGUCAAAUCACAUCUAAUUAUAAAUUUAAUUUAUAACUAAUUAAAUAUAUAAAAAUGAGUGAACAAAAAUUAUCUACCAAAGCUUUACAUGCAGGACAUGAUACAAGCUUAAGCCAAGGAACUAGAGCGGUUCCAAUUUACCAAUCUACAUCUUAUGUUUUUAACAAUUCAGAUCAUGCUGCAAAUUUAUUUGCACUUGCUGAACCUGGAUAUAUUUACACAAGAUUAAAUAAUCCAACAAAUGAUGUUUUAGAGCAAAGAUUAGCAGCUUUGGAGGGAGGAAUUGC
#=GR JCVI_SCAF_1101668552424/791-1250 CODON  ...................................................STP................................................................................................................................................................................................................................................................AUG.....................................................................................................................................................................................................................................................
#=GR JCVI_SCAF_1101668552424/791-1250 SS_TT  ..............................................................................................................................................................................................................................................................................................................................................................................................................................................................................................................................................................................
JCVI_SCAF_1101668299256/299-758              AGGCUCUAUUCAUAACUUAUGUUUAGAUAAAAUUCAAAAUAAAAUGAACAAUUUUUAUUAAAAAUAUCUUUCUUAAUUAAAAAACAAGUUUUAAUUUUACCACU.C.AGAGGAACG.AUUUGACU....................GAUUGCA.A.CCUCUUU........................................................................AAAAAAGUG.CUAAAGCAGUAGCUUUCACUCAAUUUUAUUAGUCAAAUCUUUUCUCAUAAAAGUAAAUUUUUAUGGAAAAAACAAAAUUAAGUACAAAAGCUCUUCAUGCAGGUCAUGAUACAACUUUAACUCAGGGAACGAGAGCUGUUCCACUUUAUCAAUCAACAUCAUACGUUUUUAAUAAUGCUGAUCAUGCAGCAAAUUUAUUUGCAUUAGCUGAACCCGGCUAUAUAUAUACUAGAUUGAAUAAUCCUACAAAUGAUGUAUUAGAACAAAGAUUAGCAUCUUUAGAAGGCGGAAUAGGUGCUGUUGUUACUGCUGGU
#=GR JCVI_SCAF_1101668299256/299-758 CODON   .............................................................STP............................................................................................................................................................................................................................................AUG...............................................................................................................................................................................................................................................................
#=GR JCVI_SCAF_1101668299256/299-758 SS_TT   ..............................................................................................................................................................................................................................................................................................................................................................................................................................................................................................................................................................................
JCVI_SCAF_1096627308126/488-947              AGGUUCUAUUCAUAACCUAUGUUUAGAUAAGAUUCAAAAUAAAAUGAAAAAUUUUUAUUAAAAAUAUCUUUCUUAAUUAAAAAACAAGUUUUAAUUUUACCACU.C.AGAGGAACG.AUUUGACU....................GAUUGCA.A.CCUCUUU........................................................................AAAAAAGUG.CUAAAGCAGUAGCUUUCACUCAAUUUUAUUAGUCAAAUCUUUUCUCACAAAAUUAAAUUUUUAUGGAAAAAACAAAAUUAAGUACAAAAGCUCUUCAUGCAGGUCAUGAUACAACUUUAACUCAGGGAACGAGAGCUGUUCCACUUUAUCAAUCAACAUCAUACGUUUUUAAUAAUGCUGAUCAUGCAGCAAAUUUAUUUGCAUUAGCUGAACCCGGCUACAUAUAUACUAGAUUGAAUAAUCCUACAAAUGAUGUAUUAGAACAAAGAUUAGCAUCUUUAGAAGGCGGAAUAGGUGCUGUUGUUACUGCUGGU
#=GR JCVI_SCAF_1096627308126/488-947 CODON   .............................................................STP............................................................................................................................................................................................................................................AUG...............................................................................................................................................................................................................................................................
#=GR JCVI_SCAF_1096627308126/488-947 SS_TT   ..............................................................................................................................................................................................................................................................................................................................................................................................................................................................................................................................................................................
JCVI_SCAF_1101667432870/830-371              UAGGCUCUAUUCAUAACCUAUGUUUAGAUAAGAUUCAAAAUAAAAUGAACAAUUUUUAUUAAAAAUAUCUUUCUUAAUUAAAAAACAAGUUUUAAUUUUACCCU.C.AGAGGAACG.AUUUGACU....................GAUUGCA.A.CCUCUUU........................................................................AAAAAAGUG.CUAAAGCAGUAGCUUUCACUUAGUUUUCACGUCAAAUCUUUUCUCAUAAAAUUAAAUUUUUAUGGAAAAAACAAAAUUAAGUACAAAAGCUCUUCAUGCAGGUCAUGAUACAACUUUAACUCAGGGAACGAGAGCUGUUCCACUUUAUCAAUCAACAUCAUACGUUUUUAAUAAUGCUGAUCAUGCAGCAAAUUUAUUUGCAUUAGCUGAACCCGGCUACAUAUAUACUAGAUUGAAUAAUCCUACAAAUGAUGUAUUAGAACAAAGAUUAGCAUCUUUAGAAGGCGGAAUAGGAGCUGUUGUUACUGCUGGUG
#=GR JCVI_SCAF_1101667432870/830-371 CODON   ...........................................................................................................................................................................................................................................................................................................AUG................................................................................................................................................................................................................................................................
#=GR JCVI_SCAF_1101667432870/830-371 SS_TT   ..............................................................................................................................................................................................................................................................................................................................................................................................................................................................................................................................................................................
JCVI_SCAF_1101668049517/591-131              UUUGGAAGAUAAAAGAAAUUCAUGGCUCUUUAUGUAGUUAGAAAAUUCCAAACCCCAAAAAUAUUCUUGAAUCAAAAAAAAUGAAUAUAUUUGUCCAAUAAUUA.A.CGAGGAAGG.AUUUGACU....................GAUUGCAGA.CCUCGCA........................................................................AAAAAAAUG.CUAAAACAGAAUUGCUUUCACGCAAGAAGUAAUCUUCAAAUCCUUCCUGAAAGCAAAAUAAAAUGGCCUAUUUUUUUACCUCAGAAUCCGUUAGUGAAGGACAUCCAGACAAAGUUGCUGAUCAAAUCAGUGAUGCAUUAAUUGAUAAUUUUCUCGCCUUUGAUCCAGAAAGUAAGGUUGCCUGUGAAACAUUGGUAACCACAGGUCAAGCUGUAUUGGCUGGUGAAGUUAAGAGUUCUACCUAUCUAGAUGUGCAAAAAAUUGCACGAGACACCAUCAAUAAAAUCGGAUAUACCAAAGGAGAAUAUCAGUUU
#=GR JCVI_SCAF_1101668049517/591-131 CODON   ....................GUA...........................................................................................................................................................................................................................................................................................AUG.........................................................................................................................................................................................................................................................
#=GR JCVI_SCAF_1101668049517/591-131 SS_TT   ..............................................................................................................................................................................................................................................................................................................................................................................................................................................................................................................................................................................
JCVI_SCAF_1101668043036/570-110              UUUGGAAGAUAAAAGGAAUUUAGGCCGCAUUGUUUCUGUUUGCAUUCAAUUUGCAUAAAUUAUUUUAAGUAUUGAAAAAAAAGAAUACCUUUGUCCAAUAAUUA.A.CGAGGAAGG.AUUUGACU....................GAUUGCAGA.CCUCGCA........................................................................AAAAAAAUG.CUAAAACAGAAUUGCUUUCACGCAAGAAGUAAUCUUCAAAUCCUUCCUGAAAGCAAUAUUAGAUGGCUUAUUUUUUUACCUCCGAAUCUGUUAGUGAAGGACACCCAGAUAAAGUAGCUGAUCAAAUCAGUGAUGCAUUAAUUGAUAAUUUUCUGGCCUUUGAUCCAGACAGCAAAGUUGCCUGCGAAACAUUGGUAACCACUGGUCAAGCCGUUUUGGCUGGAGAAGUUAAGAGUUCUACCUAUCUCGAUGUACAGAAAAUUGCGCGCGACACCAUCAAUAAAAUUGGAUAUACCAAAGGGGAAUACCAGUUU
#=GR JCVI_SCAF_1101668043036/570-110 CODON   .....................................................GUA..........................................................................................................................................................................................................................................................AUG.........................................................................................................................................................................................................................................................
#=GR JCVI_SCAF_1101668043036/570-110 SS_TT   ..............................................................................................................................................................................................................................................................................................................................................................................................................................................................................................................................................................................
JCVI_SCAF_1096627438223/1827-1369            UUUUUUUGUCAAAUCUCAGGAUUUAAUUGACAUAUCGUAGCAAUAUUGAAAAAUAAUUGGUUUUUUUUUAAAUUUCAAAAAUUAGUAAUACAUUUGCAAAAUAA.U.CGAGGAAGG.AUUUGACU....................GAUUGCA.A.CCUCUUA.........................................................................AAAAAAUG.CUAAAGCAGUGUUGCUUUAAGACGUACUUUGUCAAAUCCCCCACAAAAGCAACAUUUAAAUGUCAUAUUUUUUUACUUCAGAAUCAGUUAGUGAGGGCCAUCCCGAUAAAGUUUCCGAUCAGAUCAGUGAUGCGCUACUGGAUAACUUUAUCGCUUUCGACCCCGAAAGUAAGGUCGCUUGUGAAACCCUAGUCACAACCGGGCAAGCCAUUCUGGCUGGAGAGGUUAAAAGUCAUACCUACCUUGAUGUGCAAAGCAUUGCUCGUGAAACCAUUAACCAAAUCGGUUAUACCAAAGACGAAUACCAAUUCAGU
#=GR JCVI_SCAF_1096627438223/1827-1369 CODON ...............................................................................................................................................................................................................................................................................................................AUG............................................................................................................................................................................................................................................................
#=GR JCVI_SCAF_1096627438223/1827-1369 SS_TT ..............................................................................................................................................................................................................................................................................................................................................................................................................................................................................................................................................................................
JCVI_SCAF_1101668370776/659-1099             UUUUUUUACCAGAUACUUGAAUUUAGUUACUAUAAACCUUUCUAAAAAAAAAAUAUAUAGAUUUUUCUUAAAAUUUAAAAAUUAAUAAUAAAUUUGCAAAAUAA.U.CGAGGAAGG.AUUUGACU....................GAUUGCA.A.CCUCUAA.........................................................................AAAAAAUG.CUAAAGCAGUGUUGCUUUUAGACGUAUUUGUCAGAUCCCCCUAAAAAGCAACAAUUAAAUGCCUUAUUUUUUCACUUCCGAAUCAGUAAGCGAGGGCCAUCCCGAUAAAGUAUCUGAUCAGAUCAGUGACGCUCUGCUCGAUAAUUUUAUUGCUUUCGAUCCCGAUAGUAAGGUAGCUUGUGAAACAAUGGUCACUACAGGACAAGCCAUACUGGCAGGGGAGGUCAAAAGUCACACUUACUUGGACGUACAAAGUAUCGCUCGCGAAACCAUAAACCAAAUCGGUUACACCAAAG..................
#=GR JCVI_SCAF_1101668370776/659-1099 CODON  ..............................................................................................................................................................................................................................................................................................................AUG..........................................................................................................................................................................................................................................S..................
#=GR JCVI_SCAF_1101668370776/659-1099 SS_TT  ..............................................................................................................................................................................................................................................................................................................................................................................................................................................................................................................................................................................
JCVI_SCAF_1096627980867/783-1241             NNNNNNNNNNNNNNNNNNNNNNNNNNNNNNNNNUGUUACUACAAGCUAUACAAUUUUUUUUUUUUAUUUAAAAUUUAAAAAUUUAUAAUAUAUUUGCAAAAUAA.U.CGAGGAAGG.AUUUGACU....................GAUUGCA.A.CCUCUAA.........................................................................AAAAAAUG.CUAAAGCAGUGUUGCUUUUAGACUUAUUUGUCAGAUCCUCCCAAAAAGCAACAAUUAAAUGCCAUAUUUUUUUACUUCAGAAUCAGUAAGCGAGGGCCAUCCCGACAAAGUAGCUGAUCAGAUCAGUGACGCUCUGCUCGAUAAUUUUAUUGCUUUCGAUCCCGAUAGUAAGGUAGCUUGUGAAACAAUGGUCACUACAGGACAAGCCAUACUAGCAGGAGAGGUAAAAAGUCACACUUACUUGGACGUACAAAGUAUCGCUCGCGAAACCAUAAACCAAAUCGGUUAUACCAAAGAUGAAUAUCAAUUUAGUG
#=GR JCVI_SCAF_1096627980867/783-1241 CODON  ..............................................................................................................................................................................................................................................................................................................AUG.............................................................................................................................................................................................................................................................
#=GR JCVI_SCAF_1096627980867/783-1241 SS_TT  ..............................................................................................................................................................................................................................................................................................................................................................................................................................................................................................................................................................................
JCVI_SCAF_1096626009591/42-502               UAGUUGCUUUUUGAAAAGAAAAAAGCGUUGCUGAAAUUAAAAAAGGUCAUUUAUUUUAGAAAAACUUAAUGGAUUUAAAAAAAUGUGUACAUUUGCCCUGUUAA.A.CGAGGAAGG.AUUUGACU....................GAUUGCACA.CCUCGAU........................................................................AAAAAAUUG.CUAAACCAGAGUUGCUUUUUUUAAACAACUGUUUAAAUCCUUCCUGAAAAGCAAUAUAUAAAUGUCAUAUUUUUUUACCUCAGAAUCUGUAAGUGAAGGUCACCCAGAUAAAAUCGCAGAUCAAAUCAGUGAUGCUUUACUUGAUAACUUUUUAGCUUUUGACCCAGAAAGUAAGGUCGCUUGUGAAACGCUCGUAACAACAGGGCAAGUGAUUUUGGCUGGAGAAGUCAAAAGUGCAACUUAUUUAGACGUCCAGUCCAUUGCGCGAGAAACAAUUAAUGCCAUUGGUUAUACCAAAGGGGAGUAUCAAUUUA
#=GR JCVI_SCAF_1096626009591/42-502 CODON    .................................................................................................................................................................................................................................................................................................................AUG..........................................................................................................................................................................................................................................................
#=GR JCVI_SCAF_1096626009591/42-502 SS_TT    ..............................................................................................................................................................................................................................................................................................................................................................................................................................................................................................................................................................................
JCVI_SCAF_1096626616824/1514-1054            AGUUGCUUUUUUGAAAAGAAAAAAGCGUUGCUGAAAUUAAAAAAGGUCAUUUUUUUUAGAAAAACUUAAUGGAUUUAAAAAAAUGUGUACAUUUGCCCUGUUAA.A.CGAGGAAGG.AUUUGACU....................GAUUGCACA.CCUCGAU........................................................................AAAAAAAUG.CUAAACCAGAGUUGCUUUUUUUAAACAACUGUUUAAAUCCUUCCUGAAAAGCAAUAUAUAAAUGUCAUAUUUUUUUACCUCAGAAUCUGUAAGUGAAGGUCACCCAGAUAAAAUCGCAGAUCAAAUCAGUGAUGCUUUACUUGAUAACUUUUUAGCUUUUGACCCAGAAAGUAAGGUCGCUUGUGAAACGCUCGUAACAACAGGGCAAGUGAUUUUGGCUGGAGAAGUCAAAAGUGCAACUUAUUUAGACGUCCAGUCCAUUGCGCGAGAAACAAUUAAUGCCAUUGGCUAUACCAAAGGGGAGUAUCAAUUUA
#=GR JCVI_SCAF_1096626616824/1514-1054 CODON .................................................................................................................................................................................................................................................................................................................AUG..........................................................................................................................................................................................................................................................
#=GR JCVI_SCAF_1096626616824/1514-1054 SS_TT ..............................................................................................................................................................................................................................................................................................................................................................................................................................................................................................................................................................................
JCVI_SCAF_1096626856299/693-234              GUAGCUUUUUUGAAAAGAAAAAAGAGAAGCAAAGAUUAAAAACAGGAUUUUUAAAAGUAAAACAUUUGGGUUUGUUUAGAAAAAGUUUACAUUUGUAAUGUUAA.A.CGAGGAAGG.AUUUGACU....................GAUUGCA.G.CCUCGAU........................................................................AAAAAAUUG.CUAAAACAGUGUUGCUUAUUAAACAACCGUUUAAAUCCUUCCGUAAAAGCAACAUUUAAAUGCCAUAUUUUUUUACCUCAGAAUCUGUAAGCGAGGGACACCCAGACAAAAUUGCUGACCAAAUUAGUGAUGCUUUAUUAGAUAAUUUUUUAGCAUUUGACCCCGAAAGUAAAGUUGCUUGUGAAACACUUGUAACUACUGGACAAGUAAUAUUAGCAGGUGAAGUUAAAAGUGAUACCUAUCUUGAUGUUCAAUCUAUUGCACGUGAAACCAUUAAUGCAAUUGGUUAUACCAAAGGAGAAUAUCAGUUCAGU
#=GR JCVI_SCAF_1096626856299/693-234 CODON   .............................GUA...............................................................................................................................................................................................................................................................................AUG............................................................................................................................................................................................................................................................
#=GR JCVI_SCAF_1096626856299/693-234 SS_TT   ..............................................................................................................................................................................................................................................................................................................................................................................................................................................................................................................................................................................
JCVI_SCAF_1096628389487/203-665              UUUUUGAUAACAAAAAAGAAAUCUUCUUUUUAAAAUAUUAAUAAUAGCAUUUUUUUAAUGUAAAAUUUGUGAUUAAAAAAAAAAAUGUAAUUUUGAAUAGUUAA.A.CGAGGAAGG.AUUUGACU....................GAUUGCA.AACCUCGAA......................................................................AAAAAAAAUUG.CUAAAGCAGUGUUGCUUUUUUCAAAACGCACGGUUUGAAUCCUUCCAAAAAAAGCAACUCAAGAUCAAUGUCAUAUUUUUUUACAUCAGAAUCCGUGAGCGAAGGCCAUCCAGACAAGAUUGCUGAUCAAAUUAGUGAUGCGUUAUUAGACAACUUUCUUGCAUUUGAUCCUCAAAGUAAGGUGGCUUGCGAAACCAUGGUCACUACAGGCCAAGUAAUUUUAUCAGGUGAGGUCAAGAGCGCAACUUACUUAGAUGUCCAAUCUAUUGCUCGAGAAACAAUAAAUAGUAUUGGAUACACUAAAGGCACUUAUC
#=GR JCVI_SCAF_1096628389487/203-665 CODON   ..........................................GUA.........................................................................................................................................................................................................................................AUG.....................................................................................................................................................................................................................................................................................
#=GR JCVI_SCAF_1096628389487/203-665 SS_TT   ..............................................................................................................................................................................................................................................................................................................................................................................................................................................................................................................................................................................
JCVI_SCAF_1101668210493/1359-899             AAUAAUUUAUGUGAUGUAUUAAAAAAAUGCUUUGUACUUCAUUUUUUUAAAAAAAAAACAAAGCAAGUUUGUCAAAUAAAAAAAAAUUGUAAUUUUGAAAUUAA.A.CGAGGAAGG.AUUUGACU....................GAUUGCA.AACCUCGAA........................................................................AAAAAAAUG.CUAAAGCAGUAUUGCUUUUCAAAAACGCUUUAGUUUAAUCCUUCCGAAAAAGCAGUUUAAUGUCAUAUUUUUUUACAUCAGAAUCUGUAAGUGAAGGUCAUCCAGAUAAAAUUUCCGACCAAAUAAGUGACGCCUUGUUGGAUAACUUUCUGGCAUUUGAUCCUGAGAGUAGGGUAGCAUGUGAGACUCUAGUCACUACUGGCCAAGUAAUACUAGCUGGUGAGGUAAAAAGUAAAACUUACCUUGAUGUUCAAUCUAUCGCACGUGAUACCAUAAACUCUAUUGGAUAUACCAAAAGUUCAUAUCAAUUUAGU
#=GR JCVI_SCAF_1101668210493/1359-899 CODON  ...............................................................................................................................................................................................................................................................................................................AUG............................................................................................................................................................................................................................................................
#=GR JCVI_SCAF_1101668210493/1359-899 SS_TT  ..............................................................................................................................................................................................................................................................................................................................................................................................................................................................................................................................................................................
JCVI_SCAF_1101668750758/747-287              GUGGUGAGGAAAAAAUUUUUUGAUGAAAAUAUUAGAGAUCAAUCUUUAAAAAUAAAUGAUCAAAAGUUUGAAAAUUAAAAAAAAACUGUAAUUUUGUUAAAUAA.A.CGAGGAAGG.AUUUGACU....................GAUUGCA.AACCUCGAA........................................................................AAAAAAAUG.CUAAAGCAGUAUUGCUUUUCAUACGCACUUUUAAAUCCUUCCUGAAAAGCAAUUAAAUGUCAUAUUUUCUUACUUCUGAAUCCGUAAGCGAAGGCCAUCCUGAUAAGAUUUCAGACCAAAUCAGUGACGCUUUAUUAGAUAAUUUUUUGGCUUUUGAUUCUGAGAGUAAGGUUGCAUGUGAAACCCUAGUAACCACUGGACAAGUAAUCUUAGCUGGAGAAGUAAAAAGUUCAACCUAUUUGGAUGUCCAGUCUAUCGCUCGCGAAACGAUAAAUAAGAUUGGUUAUACAAAAGGGACUUAUCAAUUUAGUGGA
#=GR JCVI_SCAF_1101668750758/747-287 CODON   ............................................................................................................................................................................................................................................................................................................AUG...............................................................................................................................................................................................................................................................
#=GR JCVI_SCAF_1101668750758/747-287 SS_TT   ...............................................................................................................................................................................................................................................................<<<<<<<<<<.....................>>>>>>>>>>......................................................................................................................................................................................................................................................................
JCVI_SCAF_1096627860676/1123-1583            UUUUUGAUAACAAAAAAGAAAUUUUCUUUUUAAAACAAGAAUGAAAGCAUUUUUUUUAAGUAAACUUUGAUAUUUAAAAAAAAAAUGUAAUUUUACAAUGUAGA.A.CGAGGAAGG.AUUUGACU....................GAUUGCA.AACCUCGAA........................................................................AAAAAAAUG.CUAAAGCAGUGUUGCUUUUAUCAAAACGCACCGUUUGAAUCCUUCCCAAAAAAAGCAACUUAAUAACAAUGUCAUAUUUUUUUACUUCAGAAUCCGUUAGUGAAGGCCAUCCAGAUAAAAUUGCUGACCAAAUUAGUGAUGCAUUAUUAGACAAUUUUCUUGCAUUUGACCCUGAAAGUAAGGUGGCUUGUGAGACGAUGGUUACUACAGGUCAAGUAGUCUUGGCAGGUGAAGUCAAGAGCUCAACUUACUUAGAUGUUCAAUCUAUUGCUCGAGAAACAAUCAAUAGUAUUGGAUACACUAAAGGCGAUUAU
#=GR JCVI_SCAF_1096627860676/1123-1583 CODON ..........................................................................................................................................................................................................................................................................................AUG.................................................................................................................................................................................................................................................................................
#=GR JCVI_SCAF_1096627860676/1123-1583 SS_TT ..............................................................................................................................................................................................................................................................................................................................................................................................................................................................................................................................................................................
JCVI_SCAF_1101667335610/429-1                AUAAAAAAAUAAAGUUUUUGAAAUAAAGGAUAAAUUUCAAAUUUUUUAAAAUGAGGAUUUUAAAUCUUUGAAUAUUGGAAAAAAGAUGUACUUUUGUACCACAA.A.CGAGGAAGG.AUUUGACU....................GAUUGCA.AACCUCGAA........................................................................AAAAAAAUG.CUAAAGCAGUGUUGCUUUUCUAAACGCACCGUUUAAAUCCUUCCAAAAAAGCAACUAAAAAUGUCAUACUUUUUUACAUCAGAAUCAGUAAGCGAAGGUCAUCCAGACAAAAUUUCAGACCAAAUUAGUGACGCUUUGUUGGAUCAUUUUCUCGCAUUUGAUCCCGAAAGCAAAGUUGCUUGUGAAACUUUGGUAACAACAGGGCAAGUAAUUUUAGCAGGAGAGGUUAAAAGUGCUACCUACUUAGAUGUCCAAUCAAUUGCCCGUGAAACUAUAAACAAG................................
#=GR JCVI_SCAF_1101667335610/429-1 CODON     ........................................................................................................................................................................................................................................................................................AUG................................................................................................................................................................................................................................................STP................................
#=GR JCVI_SCAF_1101667335610/429-1 SS_TT     ..............................................................................................................................................................................................................................................................................................................................................................................................................................................................................................................................................................................
JCVI_SCAF_1101668586181/796-336              GAGUAGUGGGCAUUAAAAGGAAAUUUUUAAAACAAUCAACGGUUGUUUUAAAUUACUAUUUAAAAAUUUGAAAAUAGAAAAAAAGCUGUACUUUUGUAUCACAA.A.CGAGGAAGG.AUUUGACU....................GAUUGCA.AACCUCGAA........................................................................AAAAAAAUG.CUAAAGCAGUGUUGCUUUUCAAAACGCACCGUUUGAAUCCUUCCGUAAAAGCAACUUAUAAAUGUCAUAUUUUUUUACCUCUGAAUCUGUAAGCGAAGGUCAUCCAGAUAAAAUCGCAGACCAAAUUAGCGACGCUUUGCUUGAUAAUUUUUUAGCUUUUGACCCAGAAAGUAAAGUAGCUUGUGAAACACUGGUUACAACGGGCCAAGUCAUUUUGGCAGGGGAAGUAAAAAGCGCUACCUAUCUAGACGUACAAUCUAUAGCAAGAGAAACCAUCAACAAAAUUGGAUAUACGCAAGGAGCUUAUCAAUUCA
#=GR JCVI_SCAF_1101668586181/796-336 CODON   .................................................................................................................................................................................................................................................................................................................AUG..........................................................................................................................................................................................................................................................
#=GR JCVI_SCAF_1101668586181/796-336 SS_TT   ..............................................................................................................................................................................................................................................................................................................................................................................................................................................................................................................................................................................
JCVI_SCAF_1101667257829/923-518              .......................................................CUAAUAAUAAUUUUGAAAAUUAAAAAAAAGAUUUACUUUUGUACCACAA.A.CGAGGAAGG.AUUUGACU....................GAUUGCA.AACCUCGAA........................................................................AAAAAAAUG.CUAAAGCAGUGUUGCUUUUCUAAACGCACCGUUUAAAUCCUUCCUGAAAAGCAAUUAGAUGUCAUAUUAUUUUACUUCAGAAUCAGUCAGUGAAGGCCACCCAGAUAAAAUAUCUGAUCAAAUUAGUGAUGCCUUAUUGGAUAAUUUCCUCGCUUUUGACCCAGAAAGCAAGGUUGCAUGCGAGACAUUGGUUACAACGGGUCAAGUAAUUUUAGCUGGAGAAGUUAAAAGUUCCACUUACCUUGACUUACAAUCUAUUGCUCGUGACACAAUUAAUAAUAUUGGGUAUACCAAAGGUGCUUAUCAAUUUAGUG
#=GR JCVI_SCAF_1101667257829/923-518 CODON   ..............................................................................................................................................................................................................................................................................................................AUG.............................................................................................................................................................................................................................................................
#=GR JCVI_SCAF_1101667257829/923-518 SS_TT   ..............................................................................................................................................................................................................................................................................................................................................................................................................................................................................................................................................................................
JCVI_SCAF_1096626894984/381-1                AAGGGGAGGGGGGAAAAAGUAAAUCUUACCAUAAGAUUUGUUUUUUACAAAUGAAACCAACAAAAAUUUGCAAAUUCAAAAAAAGCUGUACAUUUGCAUCACAA.A.CGAGGAAGG.AUUUGACU....................GAUUGCA.AACCUCGAA........................................................................AAAAAAAUG.CUAAAGCAGUGUUGCUUUUCAAAACGCACCGUUUGAAUCCUUCCGUAAAAGCAACUUUUAAAUGUCAUAUUUUUUUACCUCAGAAUCUGUAAGUGAAGGUCAUCCAGACAAGAUUUCCGAUCAAAUCAGUGAUGCGUUAUUAGAUAACUUCCUGGCUUUCGACCCAGAAAGCAAGGUGGCUUGUGAGACCCUGGUCACUACUGGGCAGGUAAUUCUAGCCGGAGAAGUCAAAAG................................................................................
#=GR JCVI_SCAF_1096626894984/381-1 CODON     ..............................................................................................................................................................................................................................................................................................................................................................................................................................................................................................................................................................................
#=GR JCVI_SCAF_1096626894984/381-1 SS_TT     ..............................................................................................................................................................................................................................................................................................................................................................................................................................................................................................................................................................................
JCVI_SCAF_1096627098520/1092-632             UGAAAAGGCAAUUCUAAAAAUCAUUUAAGUAAAUAAGCCAUUUUAUUAUAAUCAAGACCAUAAAAAUUUGAUAAUUCAUAAAAAGUUGUAAAUUUGUGACAUUA.A.CGAGGAAGG.AUUUGACU....................GAUUGCA.AACCUCGAA........................................................................AAAAAAAUG.CUAAAGCAGUGUUGCUUUUCUAAACGCACCUUUUAAAUCCUUCCUGAAAAGCAAUUAAAUGUCAUAUUUUUUUACUUCAGAAUCAGUCAGUGAAGGCCAUCCAGAUAAAAUAUCUGAUCAAAUUAGUGAUGCCUUAUUGGAUAAUUUCCUCGCUUUUGACCCAGAAAGCAAAGUUGCAUGCGAGACUUUGGUUACAACUGGUCAAGUAAUUUUAGCUGGAGAAGUUAAAAGCUCCACUUACCUUGACUUACAAUCUAUUGCUCGUGACACAAUUAAUAAUAUUGGUUAUACUAAAGGUGCUUAUCAAUUUAGUG
#=GR JCVI_SCAF_1096627098520/1092-632 CODON  ..............................................................................................................................................................................................................................................................................................................AUG.............................................................................................................................................................................................................................................................
#=GR JCVI_SCAF_1096627098520/1092-632 SS_TT  ..............................................................................................................................................................................................................................................................................................................................................................................................................................................................................................................................................................................
JCVI_SCAF_1096626891259/583-1043             AAAGGGGUGGGAGAUAAAAAGUAAGGCUUGGCUUAUAUCCGAUACUUAAAAUCAAUUAACCAAAAAUUUGCAAAUUCAAAAAAAGCUGUACAUUUGUACAAAUA.A.CGAGGAAGG.AUUUGACU....................GAUUGCA.AACCUCGAA........................................................................AAAAAAAUG.CUAAAGCAGUGUUGCUUUUCAAAAUGCACCGUUUGAAUCCUUCCACAAAAGCAACAAAUAAAUGUCAUAUUUUUUUACCUCAGAAUCUGUAAGUGAAGGACAUCCAGAUAAAAUUGCAGAUCAAAUUAGUGAUGCAUUGUUGGAUCACUUUUUAGCUUUCGAUCCCGAAAGUAAAGUGGCUGUGAAACCCUUGUAACCACGGGGCAGGUAAUUUUAGCUGGAGAAGUCAAAAGUGCUACUUACUUAGAUGUCCAGUAUAUUGCCAGAGAAACAAUUAAUAACAUUGGAUACACCCAAGGAGCGUAUCAAUUUAG
#=GR JCVI_SCAF_1096626891259/583-1043 CODON  ................................PTS..................................................................................................................................................................................................................................................................................GUA..............................................................................................................................................AUG.....................................................................................................
#=GR JCVI_SCAF_1096626891259/583-1043 SS_TT  ..............................................................................................................................................................................................................................................................................................................................................................................................................................................................................................................................................................................
JCVI_SCAF_1096627317691/3046-2586            UGUUUUAGCAAGUUCACUAAAAUAAUACCAAUUUUUAUAAAUAAAAAUUAAGCAUGUAUUUUUUUGACAAAUUUGUAAUAAAAUUUAUUAUAUUUGUCACAGUA.A.CGAGGAAGG.AUUUGUCU....................GAUUGCA.AACCUCGAA........................................................................AAAAAAAUG.CUAAAGCAGAAUUGCUUUCAAAUAGUAAUCUUCAAAUCCUUCCUGAAAGCAAAUACAAUGAAUACAUUUUUUACAUCUGAGUCAGUUAGUGAAGGUCACCCAGAUAAAGUUUCAGAUCAAAUAAGUGAUGCAAUUCUUGAUAAUUAUUUAGCUUUUGACCCUGAAAGCAAAGUGGCUUGUGAAACAUUGGUCACAACUAAUAAGGUAAUAGUUGCAGGUGAGGUCAAAUCAAAAGCCAUAAUAAAUAUUGAAAAAAUUGUUAGAGAAACCAUCAAAAAAAUUGGAUAUACAGACUCUAGAAUUAAAUUUAGUGC
#=GR JCVI_SCAF_1096627317691/3046-2586 CODON .................................................................................GUA.................................AUG......................................................................................................................................................................................................................................................................................................................................................................................................................................................
#=GR JCVI_SCAF_1096627317691/3046-2586 SS_TT ..............................................................................................................................................................................................................................................................................................................................................................................................................................................................................................................................................................................
JCVI_SCAF_1096627001039/1093-633             UUUAGUUCCUCACUAAAAUAAUACCAAUUUUAAUACAUAAAAAAAUUAAGCAGGUUUUUUUUAGACUAUCUAUUAAUAAAAUUUAUUAUAUUUAUAGCGUAAUA.A.CGAGGAAGG.AUUUGUCU....................GAUUGCA.AACCUCGAA........................................................................AAAAAAAUG.CUAAAGCAGAAUUGCUUUCAAAAGUAAUCUUCAAAUCCUUCCUGAAAGCAAUAAAAUGAAUACAUAUUUUACUUCUGAGUCUGUAAGUGAGGGUCAUCCUGAUAAGGUAUCUGACCAAAUUAGUGAUGCAAUCCUAGAUAAUUAUUUAGCAUUUGACCCCAACAGUAAAGUGGCUUGUGAGACGCUGGUAACAACAAAUAAUGUUAUUGUUGCGGGUGAGGUGAAAUCAUCUGCUCAAAUAAAUAUUGAGAAAAUCGUAAGAGAAACAAUUGAGAAAAUUGGAUACACUGAUUCAAAGAUUAAUUUUAGCGCAA
#=GR JCVI_SCAF_1096627001039/1093-633 CODON  ..............................................................................................................................................................................................................................................................AUG.............................................................................................................................................................................................................................................................................................................
#=GR JCVI_SCAF_1096627001039/1093-633 SS_TT  ..............................................................................................................................................................................................................................................................................................................................................................................................................................................................................................................................................................................
JCVI_SCAF_1101667432231/59-518               UAUAAAUUUUACACUUCUGCAAAAUGCAGACUUAAUACAAUUGCGAAAUUUACAAAAAAUCAAUUUUGUAUUUAAAAAAAUUAAUACUAAUUUUACAAACUGUU.A.AGAGGAAGG.AUUUGACU....................GAUUGCA.A.CCUCAUA........................................................................AAAAAAAUG.CUAAAGCAGUGUUGCUUUCCAUGUUACAUUGAAUUAAAUCCUUCCUGAAAGCAACUUUUUAUGUCAAAUUUUUUUACAUCAGAAUCAGUAAGCGAAGGUCAUCCCGAUAAGAUAGCUGAUCAAAUUUCAGAUUCUAUUUUAGAUAACUUUCUUGCAUUUGAUCCACAGAGUAAAGUUGCAUGUGAAACUUUAGUUACUACCGGUCAGGUUAUUUUAGCUGGUGAGAUAAAAAGUAACACAUAUAUAGACCUUCAAGAUAUCGCAAGAAAAACAAUAAAUAAAAUCGGAUAUACAAAAGGAGAAUACCAAUUUAG
#=GR JCVI_SCAF_1101667432231/59-518 CODON    ................................................................................................................................................................................................................................................................................................................AUG...........................................................................................................................................................................................................................................................
#=GR JCVI_SCAF_1101667432231/59-518 SS_TT    ..............................................................................................................................................................................................................................................................................................................................................................................................................................................................................................................................................................................
JCVI_SCAF_1096626910058/502-960              CUUUUUGUUUUUUGAUAGGUCAAAUUCGAAAUGAUUUUUAAAAUUUUUAAAUGUCACAAUAAAAAAUUUUGAUUUUAUAAAUUUUGUAUAUAUUUGCAAUUGUA.A.CGAGGAAGG.AUUUGACU....................GAUUGCA.A.CCUCUUA.........................................................................AAAAAAUG.CUAAAGCAGUGUUGCUUUAAGACAUAUCUUGUCAAAUCCCCCCCAAAAAUAAAGCAACAUAUGUCAUUCUUUUUUACAUCAGAAUCCGUUAGCGAAGGCCAUCCCGAUAAGGUGUCUGACCAAAUCAGUGACGCACUUUUAGAUAAUUUCAUUGCAUUUGAUCCCGACAGUAAAGUGGCUUGUGAGACUUUGGUCACAACAGGUCAAGCAAUUCUUGCAGGUGAGGUAAAAAGUAACACUUACUUAGACGUACAACACAUAGCGCGACAAACGAUCAACAAGAUUGGGUACACCAAAGAUGAGUAUCAGUUCAG
#=GR JCVI_SCAF_1096626910058/502-960 CODON   ...................................................................................................................................................AUG........................................................................................................................................................................................................................................................................................................................................................................................................................
#=GR JCVI_SCAF_1096626910058/502-960 SS_TT   ..............................................................................................................................................................................................................................................................................................................................................................................................................................................................................................................................................................................
JCVI_SCAF_1101668505994/1374-1015            ....................................................................................................UAAU.U.AGAGGAAGG.AUUUGACU....................GAUUGCA.A.CCUCAUA........................................................................AAAAAAUUG.CUAAAGCAGUGUUGCUUUUAUUAAUAAAUUGUUCAAAUCCUACUCAAAAGCAACGAUUAAAUGCCAUAUUUUUUUACAUCAGAAUCAGUAAGUGAGGGUCAUCCUGAUAAAAUAGCUGACCAAAUAUCCGACUCUAUUUUAGAUAAUUUUCUUGCAUUUGAUCCUGAAAGUAAAGUUGCAUGUGAAACACUAGUUACAACUGGUCAGGUUGUUCUGGCUGGUGAGGUGAAAAGUAAUACUUAUAUAGAUGUUCAACAAGUUGCAAGACAAACAAUAAAUAAAAUUGGAUAUACCAAGGGAGAAUAUCAAUUUAG
#=GR JCVI_SCAF_1101668505994/1374-1015 CODON ................................................................................................................................................................................................................................................................................................................AUG...........................................................................................................................................................................................................................................................
#=GR JCVI_SCAF_1101668505994/1374-1015 SS_TT ..............................................................................................................................................................................................................................................................................................................................................................................................................................................................................................................................................................................
JCVI_SCAF_1101668435854/816-390              .................................UAGUAGGUUUUUUUUAAAGAAAAAAGAAGAAUAAUUUGAAAUAAUCUUUUUUUAAUUAAUUUUGUAGAGAA.U.AGAGGAAGG.AUUUGACU....................GAUUGCA.A.CCUCUCA........................................................................AAAAAAUUG.CUAAAACAGUAAUUCUUUUACAAGCAAUCACGUCUUCUUUUUCCUCACAAACUUAAAAUUAUGUCGUAUUUAUUUACGUCCGAAUCUGUGAGUGAAGGACAUCCUGACAAGGUCUCUGACCAAAUUAGUGACGGGAUCUUAGAUAAUUUUCUAGCUUUUGAUCCAAACUCAAAAGUUGCCUGUGAAACAUUAGUUACAACUGGACAGGUAGUUUUAUCUGGAGAGGUUACUAGCUCUACAUAUAUUGAUGUUCAGAAUGUUACUAGAGAAAUAAUCAAGGAUAUAGGAUAUAACAAUGAUCUGUACAAGUUCUC
#=GR JCVI_SCAF_1101668435854/816-390 CODON   .............................................................................................................................................................................................................................................................................................................AUG..............................................................................................................................................................................................................................................................
#=GR JCVI_SCAF_1101668435854/816-390 SS_TT   ..............................................................................................................................................................................................................................................................................................................................................................................................................................................................................................................................................................................
JCVI_SCAF_1096627219953/1-397                ...............................................................AUAAUUUGAAAUAAAAAUUUUUUAUUUAAUUUUGUCUUAAA.C.AGAGGAAGG.AUUUGACU....................GAUUGCA.A.CCUCUUA........................................................................AAAAAAUUG.CUAAAGCAGUAAUUCUUUUACAAGCAAUCAUUCACUUUUUUUCUCACAAAAUAAUUUUAUGUCGUAUCUAUUUACGUCUGAAUCUGUUAGUGAAGGACACCCUGAUAAAGUUUCAGAUCAAAUAAGUGAUGGAAUUCUUGACAGCUUCUUAGCUUUUGAUCCUAAUAGUAAAGUUGCUUGUGAAACACUAGUAACUACUGGCCAAGUAAUACUUUCUGGAGAAGUGUCAAGUAAUACUUAUAUAGAUGUUCAAGAGAUAUCCAGACACAUCAUAAAAGAUAUAGGAUAUAACAAUGAUCAGUAUAAAUUCUCUG
#=GR JCVI_SCAF_1096627219953/1-397 CODON     ..............................................................................................................................................................................................................................................................................................................AUG.............................................................................................................................................................................................................................................................
#=GR JCVI_SCAF_1096627219953/1-397 SS_TT     ..............................................................................................................................................................................................................................................................................................................................................................................................................................................................................................................................................................................
JCVI_SCAF_1096628389438/399-858              CCAGCAAUUGCUAUUCUCAUAAUUUAAGCCAAAAUAACAGGUUUUUUUUAAAGAAAAAAGUAGAAUAAUUUGAAAUAAAUUUUUUUUUAUACUUUUGUAUUAAA.C.AGAGGAAGG.AUUUGACU....................GAUUGCA.A.CCUCUUA........................................................................AAAAAAUUG.CUAAAGCAGUAAUUCUUUUACCCGCAAUCAUUCACUUUUUUUCUCACAAAUUAAUUUUAUGUCGUAUUUGUUUACAUCUGAAUCUGUAAGUGAAGGACACCCUGAUAAAGUUUCAGAUCAAAUAAGUGAUGGUAUACUUGAUAACUUUUUAGCUUUUGAUCCUAAUAGUAAAGUUGCUUGUGAAACUCUUGUAACUACCGGUCAGGUUAUACUUUCUGGUGAAGUAACCAGCAAUACCUAUAUAGAUGUUCAAGAAAUUACAAGAAAUGUAAUAAAGGACAUUGGUUAUAAUAAUGAUACUUAUAAAUUUUCUG
#=GR JCVI_SCAF_1096628389438/399-858 CODON   ....................GUA..............................................................................................................................................................................................................................................................................AUG......................................................................................................................................................................................................................................................................
#=GR JCVI_SCAF_1096628389438/399-858 SS_TT   ..............................................................................................................................................................................................................................................................................................................................................................................................................................................................................................................................................................................
JCVI_SCAF_1096627186799/404-1                CGGCAAUUGCUAUUCUCAUAAUUUUAGCCAAAAUAACAGGUUUUUUUAAAAGAAAAAAGUAGAAUAAUUUGAAAUAAAUUUUUUUUGUUUAAUUUUGUUUUAAA.C.AGAGGAAGG.AUUUGACU....................GAUUGCA.A.CCUCUUA........................................................................AAAAAAUUG.CUAAAGCAGUAAUUCUUUUACCCGCAAUCAUCCAUUUUUUUUCUCACAAAUAAAUAUUAUGUCGUAUUUGUUUACGUCUGAAUCUGUUAGUGAAGGACACCCUGAUAAAGUUUCAGAUCAAAUAAGUGAUGGAAUAUUGGAUAACUUCCUAGCUUUUGAUCCCAAAGUAAAGUUGCUUGUGAAACUCUUGUAACUACAGGUCAGGGUAUACUCUCCGGAGAAGUAUCAAGUAGUACUUACAUAGAUGUUUCAGAGAUU........................................................
#=GR JCVI_SCAF_1096627186799/404-1 CODON     ............................................................................GUA...............................................................................................................................................................................................................................................................................................................................................................................................................................................................................................
#=GR JCVI_SCAF_1096627186799/404-1 SS_TT     ..............................................................................................................................................................................................................................................................................................................................................................................................................................................................................................................................................................................
JCVI_SCAF_1096627155384/1746-1287            UCCAGCAAUUGCUAUUCUCAUAAUACUAGCCAAAAUAACAGUUUUUUUUAAAAAAAAAACAGAAUAAUUUGAAAUAAAAAUUUUUUAUUUAAUUUUGUCUUAAA.C.AGAGGAAGG.AUUUGACU....................GAUUGCA.A.CCUCUUA........................................................................AAAAAAUUG.CUAAAGCAGUAAUUCUUUUACAAGCAAUCAUUCACUUUUUUUCUCACAAAUUAAUUUUAUGUCGUAUCUAUUUACGUCUGAAUCUGUGAGUGAAGGGCACCCUGAUAAAGUCUCAGAUCAAAUAAGUGAUGGAAUUCUUGAUAAUUUCUUAGCUUUUGAUCCUAAUAGUAAAGUUGCUUGUGAAACACUAGUAACUACUGGCCAAGUCAUACUUUCUGGAGAAGUAUCAAGUAAUACUUAUUUAGAUGUUCAAGAGAUAGCCAGAGACAUCAUAAAAGAUAUAGGAUAUAAUAAUGAUCAGUAUAAAUUUUCUG
#=GR JCVI_SCAF_1096627155384/1746-1287 CODON ..............................................................................GUA....................................................................................................................................................................................................................AUG......................................................................................................................................................................................................................................................................
#=GR JCVI_SCAF_1096627155384/1746-1287 SS_TT ..............................................................................................................................................................................................................................................................................................................................................................................................................................................................................................................................................................................
JCVI_SCAF_1096627988331/176-635              UCCUGCAAUUGCUAUUCUCAUAAUUCCAACCAAAAUAAUAGUUUUUUUUAAAAAAAAAACAGAAUAAUUUGAAAUAAAAAUUUUUUAUUUAAUUUUGUUUCAAA.C.AGAGGAAGG.AUUUGACU....................GAUUGCA.A.CCUCUCA........................................................................AAAAAAUUG.CUAAAGCAGUAAUUCUUUUACAAGCAAUCAUUCACUUUUUUUCUCACAAAUUAAUUUUAUGUCGUAUCUAUUUACGUCUGAAUCUGUGAGUGAAGGACACCCUGAUAAAGUUUCAGAUCAAAUAAGUGAUGGAAUUCUUGACAGCUUCUUAGCUUUUGACUCUAAUAGUAAAGUUGCGUGUGAGACAUUAGUAACUACUGGUCAAGUUAUACUUUCUGGUGAAGUAUCAAGUAAUACUUAUAUAGAUGUUCAAGAGACUGCCAGAAACAUUAUAAAAGAUAUAGGAUAUAACAAUGAUCAGUACAGAUUCUCUG
#=GR JCVI_SCAF_1096627988331/176-635 CODON   ..............................................................................GUA....................................................................................................................................................................................................................AUG......................................................................................................................................................................................................................................................................
#=GR JCVI_SCAF_1096627988331/176-635 SS_TT   ..............................................................................................................................................................................................................................................................................................................................................................................................................................................................................................................................................................................
JCVI_SCAF_1096626991476/777-1236             CUGCAAUUGCUAUUCUCAUAAUUUUUGCCAAAAUAGUAGGUUUUUUUUAAAGAAAAAAGCAGAAUAAUUUGAAAUAAUAUUUUUUUAAUUAAUUUUGUUUCUAA.C.AGAGGAAGG.AUUUGACU....................GAUUGCA.A.CCUCUUA........................................................................AAAAAAUUG.CUAAAGCAGUAAUUCUUUUACAAGCAAUCACGUCUUCUUUUUCCUCACAAAUUAAAAACUAUGCCGUAUUUAUUUACGUCUGAAUCUGUUAGUGAAGGACAUCCUGACAAGGUUUCUGAUCAGAUCAGUGACGGGAUCUUAGAUAAUUUUCUAGCUUUUGAUCCAAAUUCAAAAGUAGCCUGUGAAACAUUAGUUACAACUGGACAAGUUGUUUUAUCUGGCGAGGUUACUAGUUCUACAUAUAUAGAUGUGCAGAAUGUAGCUAGAGAAAUAAUCAAGGAUAUUGGAUAUAAUAAUGAUAUGUACAAAUUCUC
#=GR JCVI_SCAF_1096626991476/777-1236 CODON  ...............................GUA..............................................................................................................................................................................................................................................................................AUG...........................................................................................................................................................................................................................................................
#=GR JCVI_SCAF_1096626991476/777-1236 SS_TT  ..............................................................................................................................................................................................................................................................................................................................................................................................................................................................................................................................................................................
JCVI_SCAF_1101667341953/788-329              UUCCUGCUAUAGCUAUUCUCAUAUUUUUAGCCAAAAUAAUAGUUUUUUAAAAAAAAAAGCAGAUUAAUUUGAAAUAAAAAUUUUUUAUUUAAUUUUGUCUCAAA.C.AGAGGAAGG.AUUUGACU....................GAUUGCA.A.CCUCUUA........................................................................AAAAAAUUG.CUAAAGCAGUAAUUCUUUUACAAGCAAUCAUUCACUUUUUUUCCUACAAAUUUAUUUUAUGUCGUAUCUAUUUACGUCCGAAUCUGUGAGUGAAGGACACCCUGACAAAGUUUCAGAUCAAAUAAGUGAUGGGAUUCUUGAUAGCUUCUUAGCCUUUGACCCUAACAGUAAAGUUGCGUGUGAGACAUUAGUAACUACUGGCCAAGUUAUACUUUCUGGUGAAGUAACUAGUAACACCUAUAUAGAUGUUCAAGAUAUUGCAAGGAAUAUUAUAAAAGAUAUUGGGUAUAAUAAUGACCAGUACAAAUUCUCUG
#=GR JCVI_SCAF_1101667341953/788-329 CODON   .....................................................................................................................................................................................................................................................................................................AUG......................................................................................................................................................................................................................................................................
#=GR JCVI_SCAF_1101667341953/788-329 SS_TT   ..............................................................................................................................................................................................................................................................................................................................................................................................................................................................................................................................................................................
JCVI_SCAF_1101668423433/179-1                CCUGCGAUUGCUAUUCUCAUAAUACUAGCCAAAAUAACAGGUUUUUUUUAAAAAAAAAACAGAAUAAUUUGAAAUAAAAAUUUUUUAUUUAAUUUUGUGUCAAA.C.AGAGGAAGG.AUUUGACU....................GAUUGCA.A.CCUCUUA........................................................................AAAAAAUUG.CUAAAGCAGUAAUUCUUUUACAAGCAAUCAUUC.........................................................................................................................................................................................................................................................................................
#=GR JCVI_SCAF_1101668423433/179-1 CODON     ................................GUA...........................................................................................................................................................................................................................................................................................................................................................................................................................................................................................................................................
#=GR JCVI_SCAF_1101668423433/179-1 SS_TT     ..............................................................................................................................................................................................................................................................................................................................................................................................................................................................................................................................................................................
JCVI_SCAF_1096626894819/374-1                CCUGCGAUUGCUAUUCUCAUAAUACUAGCCAAAAUAACAGGUUUUUUUUAAAAAAAAAACAGAAUAAUUUGAAAUAAAAAUUUUUUAUUUAAUUUUGUGUCAAA.C.AGAGGAAGG.AUUUGACU....................GAUUGCA.A.CCUCUUA........................................................................AAAAAAUUG.CUAAAGCAGUAAUUCUUUUACAAGCAAUCAUUCACAUUUUUUCUCACAAAUUAUUUUUAUGUCGUAUCUAUUUACGUCCGAAUCUGUGAGUGAAGGACACCCUGAUAAAGUUUCAGAUCAAAUAAGUGAUGGAAUUCUUGAUAGCUUCUUAGCUUUUGAUCCUAAUAGUAAAGUUGCGUGUGAAACAUUAGUAACUACCGGCCAAGUUAUACUUUUCUGGAGGAAGUU......................................................................................
#=GR JCVI_SCAF_1096626894819/374-1 CODON     ................................GUA...........................................................................................................................................................................................................................................................................................................................................................................................................................................................................................................................................
#=GR JCVI_SCAF_1096626894819/374-1 SS_TT     ..............................................................................................................................................................................................................................................................................................................................................................................................................................................................................................................................................................................
JCVI_SCAF_1101667116281/263-722              CGGCAAUUGCUAUUCUCAUAAUUUUAGCCAAAAUAACAGGUUUUUUUAAAAGAAAAAAGUAGAAUAAUUUGAAAUAAAUUUUUUUUGUUUAAUUUAGCCUCAAA.C.AGAGGAAGG.AUUUGACU....................GAUUGCA.A.CCUCUUA........................................................................AAAAAAUUG.CUAAAGCAGUAAUUCUUUUACCCGCAAUCAUUCACUUUUUUUCUUACAAAUUUAUUUUAUGUCGUAUUUAUUUACGUCCGAAUCUGUUAGUGAGGGACACCCUGAUAAAGUUUCAGAUCAAAUAAGUGAUGGAAUAUUGGAUAACUUCUUAGCUUUUGAUCCUAAUAGCAAAGUUGCUUGUGAAACUCUGGUAACCACAGGUCAGGUUAUACUCUCAGGAGAAGUAUCAAGUAAUACCUAUAUAGAUGUCCAAGAGAUAGCGAGAGAUAUAAUAAAAGAUAUUGGAUAUAACAAUGAUAGAUAUAAGUUUUCUG
#=GR JCVI_SCAF_1101667116281/263-722 CODON   ............................................................................GUA......................................................................................................................................................................................................................AUG......................................................................................................................................................................................................................................................................
#=GR JCVI_SCAF_1101667116281/263-722 SS_TT   ..............................................................................................................................................................................................................................................................................................................................................................................................................................................................................................................................................................................
JCVI_SCAF_1096627787351/952-493              UUCCUGCAAUUGCUAUUCUCAUAAUUCUAACCAAAAUAACAGUUUUUUUAAAAAAAAAACAGAAUAAUUUGAAAUAAAAAAUUUUUAUUUAAUUUUGUCUCAAA.C.AGAGGAAGG.AUUUGACU....................GAUUGCA.A.CCUCUUA........................................................................AAAAAAUUG.CUAAAGCAGUAAUUCUUUUACAAGCAAUCAUUCACUUUUUUUCUCACAAAUUAAUUUANNNNNNNNNNNNNNNNNNNNNNNNNNNNNNNNNNNNNNNNNNNNNNNNNNNCUGGUCGAAAAAUUAUAAUUGACACAUAUGGGGGUAGAGGAGCUCACGGAGGAGGUGCUUUUAGUGGAAAAGAUCCAAGUAAAGUUGACAGAAGUGCCGCAUAUGCAGCUAGACAUAUUUCAAAGAAUCUUGUAAAGGCUGGUGUAUCUGAUGAAAUAUUAAUUCAACUUGGCUAUGCAAUUGGAGUAGCUGAACCGGUUUCUCU
#=GR JCVI_SCAF_1096627787351/952-493 CODON   ............................................................................................................................................................................................................................................................................................................................................................................AUG...............................................................................................................................................................................................
#=GR JCVI_SCAF_1096627787351/952-493 SS_TT   ..............................................................................................................................................................................................................................................................................................................................................................................................................................................................................................................................................................................
JCVI_SCAF_1101668762251/409-1                CGGCAAUUGCUAUUCUCAUAAUUUUAGCCAAAAUAACAGGUUUUUUUAAAAGAAAAAAGUAGAAUAAUUUGAAAUAAAUUUUUUUUGUUUAAUUUAGCCUCAAA.C.AGAGGAAGG.AUUUGACU....................GAUUGCA.A.CCUCUUA........................................................................AAAAAAUUG.CUAAAGCAGUAAUUCUUUUACCCGCAAUCAUUCACUUUUUUUCUUACAAAUUUAUUUUAUGUCGUAUUUAUUUACGUCCGAAUCUGUUAGUGAGGGACACCCUGAUAAAGUUUCAGAUCAAAUAAGUGAUGGAAUAUUGGAUAACUUCUUAGCUUUUGAUCCUAAUAGCAAAGUUGCUUGUGAAACUCUGGUAACCACAGGUCAGGUUAUACUCUCAGGAGAAGUAUCAAGUAAUACCUAUAUAGAUGUCCAAGAGAUAGCGA...................................................
#=GR JCVI_SCAF_1101668762251/409-1 CODON     ............................................................................GUA......................................................................................................................................................................................................................AUG...............................................................................................................................................................................................................STP....................................................
#=GR JCVI_SCAF_1101668762251/409-1 SS_TT     ..............................................................................................................................................................................................................................................................................................................................................................................................................................................................................................................................................................................
JCVI_SCAF_1101668742341/1081-1540            CCUGCAAUUGCUAUUCUCAUAAUUGUAGCCAAAAUAACAGGUUUUUUUUAAAAAAAAAACAGAAUAAUUUGAAAUAAAAAUUUUUUAUUUAAUUUUGUUUCAAA.C.AGAGGAAGG.AUUUGACU....................GAUUGCA.A.CCUCUUA........................................................................AAAAAAUUG.CUAAAGCAGUAAUUCUUUUACAAGCAAUCAUUCAUUUUCUUUCUCACAAACUAAUUUUAUGUCGUAUCUAUUUACGUCUGAAUCUGUAAGUGAAGGACACCCUGAUAAAGUUUCAGAUCAAAUAAGUGAUGGGAUUCUCGAUAACUUCCUGGCUUUUGAUCCUAAAAGUAAAGUUGCGUGUGAGACAUUAGUAACUACUGGCCAAGUUAUACUUUCUGGUGAAGUGUCAAGUAAUACUUAUAUAGAUGUUCAGGAGAUUGCCAGAGAUAUUAUAAAAGAUAUUGGAUAUAACAAUGAUCAGUACAAAUUCUCUG
#=GR JCVI_SCAF_1101668742341/1081-1540 CODON ................................GUA...........................................................................................................................................................................................................................................................................AUG.............................................................................................................................................................................................................................................................
#=GR JCVI_SCAF_1101668742341/1081-1540 SS_TT ..............................................................................................................................................................................................................................................................................................................................................................................................................................................................................................................................................................................
JCVI_SCAF_1096627611673/1678-1219            CGGCAAUUGCUAUUCUCAUAAUUUUAGCCAAAAUAACAGGUUUUUUUAAAAGAAAAAAGUAGAAUAAUUUGAAAUAAAUUUUUUUUGUUUAAUUUAGCCUCAAA.C.AGAGGAAGG.AUUUGACU....................GAUUGCA.A.CCUCUUA........................................................................AAAAAAUUG.CUAAAGCAGUAAUUCUUUUACCCGCAAUCAUUCACUUUUUUUCUUACAAAUUUAUUUUAUGUCGUAUUUAUUUACGUCCGAAUCUGUUAGUGAGGGACACCCUGAUAAAGUUUCAGAUCAAAUAAGUGAUGGAAUAUUGGAUAACUUCUUAGCUUUUGAUCCUAAUAGCAAAGUUGCUUGUGAAACUCUGGUAACCACAGGUCAGGUUAUACUCUCUGGAGAAGUAUCAAGUAAUACUUAUUUAGAUGUUCAAGAGAUUGCAAGAGAUAUUAUAAAAGAUAUUGGAUAUAACAAUGAUUUGUAUAAGUUUUCUG
#=GR JCVI_SCAF_1096627611673/1678-1219 CODON ............................................................................GUA......................................................................................................................................................................................................................AUG......................................................................................................................................................................................................................................................................
#=GR JCVI_SCAF_1096627611673/1678-1219 SS_TT ..............................................................................................................................................................................................................................................................................................................................................................................................................................................................................................................................................................................
JCVI_SCAF_1101668177421/130-589              CUGCAAUUGCUAUUCUCAUAAUUCUAGCCAAAAUAGUAGGUUUUUUUUAAAGAAAAAAGAAGAAUAAUUUGAAAUAAUUUUUUUUUAAUUAAUUUUGUUGGAAA.C.AGAGGAAGG.AUUUGACU....................GAUUGCA.A.CCUCUUA........................................................................AAAAAAUUG.CUAAAGCAGUAAUUCUUUUACAAGCAAUCACGUCUUUUUUUUCUCACAAACUUAAAACUAUGUCGUAUUUAUUUACGUCUGAAUCCGUGAGUGAAGGUCAUCCUGACAAGGUCUCUGACCAGAUUAGUGACGGGAUCUUAGAUAAUUUUUUAGCUUUUGAUCCAAAUUCAAAAGUUGCCUGUGAAACAUUAGUUACAACUGGACAAGUAGUUUUAUCUGGAGAGGUUACCAGCUCUACAUAUAUCGAUGUGCAGAAUGUUGCCAGAGAAAUAAUUAAGGACAUAGGAUAUAAUAAUGAUCUAUACAAGUUCUCA
#=GR JCVI_SCAF_1101668177421/130-589 CODON   ...................................................................................................................................................AUG........................................................................................................................................................................................................................................................................................................................................................................................................................
#=GR JCVI_SCAF_1101668177421/130-589 SS_TT   ..............................................................................................................................................................................................................................................................................................................................................................................................................................................................................................................................................................................
JCVI_SCAF_1096626958110/739-1198             CUGCAAUUGCUAUUCUCAUAAUUUUUGCCAAAAUAGUAGGUUUUUUUUAAAGAAAAAAGAAGAAUAAUUUGAAAUAAUUUUUUUUUAAUUAAUUUUGUUUGAAA.C.AGAGGAAGG.AUUUGACU....................GAUUGCA.A.CCUCUUA........................................................................AAAAAAUUG.CUAAAGCAGUAAUUCUUUUACAAGCAAUCACGUCUUAUUUUUUCUCAAAAACUUAAAACUAUGUCGUAUUUAUUUACGUCUGAAUCCGUGAGUGAAGGUCAUCCUGACAAGGUCUCUGACCAGAUUAGUGACGGGAUCUUAGAUAAUUUUUUAGCUUUUGAUCCAAAUUCAAAAGUUGCCUGUGAAACAUUAGUUACGACUGGACAAGUAGUUUUAUCUGGAGAGGUUACUAGCUCUACAUAUAUUGAUGUGCAGAAUCUUGCUAGAGAAAUAAUCAAGGAUAUAGGAUAUAAUAAUGAUUUGUACAAAUUUUC
#=GR JCVI_SCAF_1096626958110/739-1198 CODON  ...............................GUA......................................................................................................................................................................................................................................................AUG...................................................................................................................................................................................................................................................................................
#=GR JCVI_SCAF_1096626958110/739-1198 SS_TT  ..............................................................................................................................................................................................................................................................................................................................................................................................................................................................................................................................................................................
JCVI_SCAF_1101668185252/149-607              CUGCAAUUGCUAUUCUCAUAAUUUUUGCCAAAAUAGUAGGUUUUUUUUAAAGAAAAAAGUAGAAUAAUUUGAAAUAAUAAUUUUUUAAUUAAUUUUGUUGGAAA.C.AGAGGAAGG.AUUUGACU....................GAUUGCA.A.CCUCUUA.........................................................................AAAAAUUG.CUAAAGCAGUAAUUCUUUUACAAGCAAUCACGUCUUUUUUUUCCUCACAAACUUAAAAAUUAUGUCGUAUUUAUUUACGUCUGAAUCUGUGAGUGAAGGACAUCCUGAUAAGGUCUCUGACCAGAUUAGUGAUGGGAUCUUAGAUAAUUUUCUAGCUUUUGAUCCAAAUUCAAAAGUUGCUUGUGAAACAUUAGUUACAACUGGACAAGUAGUUUUAUCUGGAGAGGUCUCUAGCUCUACAUAUAUUGAUGUGCAAAAUGUUGCAAGAGAAAUAAUCAAGGAUAUAGGAUAUAAUACUGAUUUAUAUAAGUUUU
#=GR JCVI_SCAF_1101668185252/149-607 CODON   ..............................................................................................................................................................................................................................................................................................................AUG.............................................................................................................................................................................................................................................................
#=GR JCVI_SCAF_1101668185252/149-607 SS_TT   ..............................................................................................................................................................................................................................................................................................................................................................................................................................................................................................................................................................................
JCVI_SCAF_1096627103077/1061-1520            CUGCAAUUGCUAUUCUCAUAAUUUUUGCCAAAAUAGUAGGUUUUUUUUAAAGAAAAAAGAAGAAUAAUUUGAAAUAAUUUUUUUUUAAUUAAUUUUGUUGGAAA.C.AGAGGAAGG.AUUUGACU....................GAUUGCA.A.CCUCUCA........................................................................AAAAAAUUG.CUAAAGCAGUAAUUCUUUUACAAGCAAUCACGUCUUAUUUUUUCUCACAAACUUAAAACUAUGUCGUAUUUAUUUACGUCUGAAUCCGUGAGUGAAGGUCAUCCUGACAAGGUCUCUGACCAGAUUAGUGACGGGAUCUUAGAUAAUUUUUUAGCUUUUGAUCCAAAUUCAAAAGUUGCCUGUGAAACAUUAGUUACAACUGGACAAGUAGUUUUAUCUGGAGAGGUUACAAGCUCUACAUAUAUUGAUGUGCAGAAUGUUGCUAGAGAAAUAAUUAAGGACAUAGGAUAUAAUAAUGAUUUGUACAAGUUUUC
#=GR JCVI_SCAF_1096627103077/1061-1520 CODON ...............................GUA......................................................................................................................................................................................................................................................AUG...................................................................................................................................................................................................................................................................................
#=GR JCVI_SCAF_1096627103077/1061-1520 SS_TT ..............................................................................................................................................................................................................................................................................................................................................................................................................................................................................................................................................................................
JCVI_SCAF_1096627505900/324-783              CUGCAAUUGCUAUUCUCAUAAUUUUUGCCAAAAUAGUAGGUUUUUUUUAAAGAAAAAAGAAGAAUAAUUUGAAAUAAUUUUUUUUUAAUUAAUUUUGUUGGAAA.C.AGAGGAAGG.AUUUGACU....................GAUUGCA.A.CCUCUCA........................................................................AAAAAAUUG.CUAAAGCAGUAAUUCUUUUACAAGCAAUCACGUCUUUUUUUUCUCACAAACUUUAAACUAUGUCGUAUUUAUUUACGUCUGAAUCCGUGAGUGAAGGACAUCCUGACAAGGUCUCUGACCAGAUAAGUGAUGGAAUCUUAGAUAAUUUUUUAGCUUUUGAUCCAAAUUCAAAAGUUGCCUGUGAAACAUUAGUUACAACAGGACAAGUAGUUUUAUCUGGGGAGGNNNNNNNNNNNNNNNNNNNNNNNNNNNNNNNNNNNNNNNNNNNNNNNNNNNACAGGACAAGUAGUUUUAUCUGGGGAGGUUACUAGCUC
#=GR JCVI_SCAF_1096627505900/324-783 CODON   ...............................GUA............................................................................................................................................................................................................................................................................................................................................................................................................................................................................................................................................
#=GR JCVI_SCAF_1096627505900/324-783 SS_TT   ..............................................................................................................................................................................................................................................................................................................................................................................................................................................................................................................................................................................
JCVI_SCAF_1101668759094/1-419                .........................................UUUUUUUAAAGAAAAAAGUAGAAUAAUUUGAAAUAAAUUUUUUUUGUUUAUUUUUGUUUACAA.C.AGAGGAAGG.AUUUGACU....................GAUUGCA.A.CCUCUUA........................................................................AAAAAAUUG.CUAAAGCAGUAAUUCUUUUACCCGCAAUCAUCCACUUUUUUUCUCACAAAUAAAUCUUAUGUCGUAUUUGUUCACGUCUGAAUCUGUUAGUGAAGGACACCCUGAUAAAGUUUCAGAUCAAAUAAGUGAUGGAAUAUUGGAUAACUUCCUAGCUUUUGAUCCUAAUAGUAAAGUUGCUUGUGAAACUCUUGUAACCACAGGUCAGGUUAUACUAUCUGGUGAAGUAACAAGCAAUACCUAUAUAGAUGUUCAAGAAAUUGCAAGAAAUGUCAUAAAGGACAUUGGUUAUAAUAAUGAUAGAUAUAAAUUUUCUG
#=GR JCVI_SCAF_1101668759094/1-419 CODON     .....................................................................................................................................................................................................................................................................................................AUG......................................................................................................................................................................................................................................................................
#=GR JCVI_SCAF_1101668759094/1-419 SS_TT     ..............................................................................................................................................................................................................................................................................................................................................................................................................................................................................................................................................................................
JCVI_SCAF_1096627973299/503-962              CUGCAAUUGCUAUUCUCAUAAUUUUUGCCAAAAUAGUAGGUUUUUUUUAAAGAAAAAAGCAGAAUAAUUUGAAAUAAUAUUUUUUUAAUUAAUUUUGUACAACA.C.AGAGGAAGG.AUUUGACU....................GAUUGCA.A.CCUCUUA........................................................................AAAAAAUUG.CUAAAGCAGUAAUUCUUNNNNNNNNNNNNNNNNNNNNNNNNNNNNNNNNNNNNNNNNNNNNNNNNNNNUUUUACAAGCAAUCACGUCUUUUUUUCCUCAUAAACUUAAAAGUUAUGUCGUAUUUAUUUACUUCUGAAUCUGUAAGUGAAGGACAUCCUGAUAAGGUCUCUGACCAGAUUAGUGACGGGAUCUUAGAUAAUUUUCUAGCUUUUGAUCCAAAUUCAAAAGUUGCUUGUGAAACAUUAGUUACAACUGGUCAAGUAGUUUUAUCUGGAGAGGUUUCUAGCUCUACAUAUAUUGAUGUUCAAAAUGUU
#=GR JCVI_SCAF_1096627973299/503-962 CODON   ...............................GUA....................................................................................................................................................................................................................................................................................................................AUG.....................................................................................................................................................................................................................
#=GR JCVI_SCAF_1096627973299/503-962 SS_TT   ..............................................................................................................................................................................................................................................................................................................................................................................................................................................................................................................................................................................
JCVI_SCAF_1096628086426/1374-915             CUGCAAUUGCUAUUCUCAUAAUCUUUGCCAAAAUAGUAGGUUUUUUUUAAAGAAAAAAGUAGAAUAAUUUGAAAUAAUAUUUUUUUAAUUAAUUUUGUUGAUAA.C.AGAGGAAGG.AUUUGACU....................GAUUGCA.A.CCUCUCA........................................................................AAAAAAUUG.CUAAAGCAGUAAUUCUUUUACAAGCAAUCACUCCUUAUUUCUCCUCACAAAUUUAAAAUUAUGUCGUACUUAUUUACGUCUGAAUCCGUAAGUGAAGGACAUCCUGACAAGGUCUCUGACCAGAUUAGUGAUGGGAUCUUAGAUAAUUUUUUAGCUUUUGAUCCAAAUUCAAAAGUUGCCUGUGAAACAUUAGUUACAACUGGACAAGUAGUUUUAUCUGGAGAGGUUACUAGCUCUACAUAUAUUGAUGUGCAGAAUGUUGCUAGAGAAAUAAUUAAAGAUAUAGGAUAUAAUAAUGAUUUGUACANNNNNNN
#=GR JCVI_SCAF_1096628086426/1374-915 CODON  ...............................GUA......................................................................................................................................................................................................................................................AUG..............................................................................................................................................................................................................................................................................STP..
#=GR JCVI_SCAF_1096628086426/1374-915 SS_TT  ..............................................................................................................................................................................................................................................................................................................................................................................................................................................................................................................................................................................
JCVI_SCAF_1096627265055/43-502               UAGCUAUUCUCAUAUAAUAUUUUAAUCGCAAAGUAAUAGCUUUUUUUUAAAGAAAAAAGAAGAAUAAUUUGAAAAAUUAAUAUGUUUUUAUAAUUUUGAUGCAA.C.AGAGGAAGG.AUUUGACU....................GAUUGCA.A.CCUCAUU........................................................................AAAAAAUUG.CUAAAGCAGUAUUUUUUUUGCUAUAAAUCCUUCAUUUUUCUUCCUCAUAAAAUUAAUUAGAUGUCAUAUCUUUUUACAUCAGAGUCUGUUAGUGAAGGACACCCGGAUAAAAUAGCAGAUCAAAUUAGUGAUGGUAUUUUAGACCAUUUUCUUGCAUUUGAUCCAAAUAGUAGAGUUGCAAUUGAGACUUUGGUUACUACUGGUCAGGUUAUUUUAUCAGGAGAGGUUUCAAGCUCUGCAUACAUUGAUGUUCAAAAUAUUGCUAGAGAUAUAAUCUCAUCAGUGGGUUAUAAUAAUUCAGAAUAUAAAUUUAC
#=GR JCVI_SCAF_1096627265055/43-502 CODON    ................................................................................................................................................................................................................................................................................................................AUG...........................................................................................................................................................................................................................................................
#=GR JCVI_SCAF_1096627265055/43-502 SS_TT    ..............................................................................................................................................................................................................................................................................................................................................................................................................................................................................................................................................................................
JCVI_SCAF_1096627546860/229-688              AGCUAUUCUCAUAUAAUAUUUUAAUCGCAAAGUAAUAGCUUUUUUUUAAAGAAAAAAGAAGAAUAAUUUGAAAAAUUAAUAUGUUUUUAUAAUUUUGGUCUAAA.C.AGAGGAAGG.AUUUGACU....................GAUUGCA.A.CCUCAUU........................................................................AAAAAAUUG.CUAAAGCAGUAUUUUUUUUGCUAUAAAUCCUUCAUUUUUCUUCCUCAUAAAAUUAAUUAAAUGUCAUAUUUAUUUACUUCAGAGUCUGUUAGUGAAGGUCAUCCAGAUAAAGUUGCAGAUCAAAUUAGUGAUGGUAUUUUAGACCAUUUUCUUGCAUUUGAUCCAGGAAGUAGAGUUGCAAUUGAAACUUUAGUUACUACUGGUCAAGUCAUAUUAUCAGGUGAGGUGUCUAGCUCUGCAUAUAUUGAUAUUCAGAAUAUUGCCAGAGAUAUUAUUUCUUCAAUAGGGUAUAAUAACUUAGAGUAUAAAUUUAC
#=GR JCVI_SCAF_1096627546860/229-688 CODON   .................................GUA............................................................................................................................................................................................................................................................................AUG...........................................................................................................................................................................................................................................................
#=GR JCVI_SCAF_1096627546860/229-688 SS_TT   ..............................................................................................................................................................................................................................................................................................................................................................................................................................................................................................................................................................................
JCVI_SCAF_1101668520745/644-1091             AUAGCUAUUCUCAUAAAAUAUUUUAAUCGCAAAGUAAUAGUUUUUUUCAAAGAAAAAAGAAGAAUAAUUUGAAAAAUUAAUAUGUUUUCAUAAUUUUAUGGAAA.C.AGAGGAAGG.AUUUGACU....................GAUUGCA.A.CCUCAUU........................................................................AAAAAAUUG.CUAAAGCAGUAUUUUUUUGCUUAUAAUCCUUCAUUUUUCUUCCUCAUAAAUUUUAUUUAAAUGUCAUACCUGUUUACAUCAGAGUCUGUGAGUGAAGGACACCCAGACAAAGUUGCUGAUCAAAUUAGUGAUGGAAUUUUAGACCAUUUUCUUGCAUUUGAUUCAAAUAGUAGAGUUGCAAUUGAAACUUUAGUUACAACAGGUCAAGUAAUUUUAUCUGGAGAAGUAGCCAGUUCUUCUUAUAUAGAUGUUCAAAAUAUUGCUAGAGAUAUAAUUUCUUCAAUAGGAUAUAAUAAUCAGAA............
#=GR JCVI_SCAF_1101668520745/644-1091 CODON  ................................................................................GUA.............................................................................................................................................................................................................................AUG.............................................................................................................................................................................................................................................ST............
#=GR JCVI_SCAF_1101668520745/644-1091 SS_TT  ..............................................................................................................................................................................................................................................................................................................................................................................................................................................................................................................................................................................
JCVI_SCAF_1096627902800/18-477               AUAGCUAUUCUCAUAAAAUAUUUUAAACGCAAAGUAAUAGUUUUUUUCAAAGAAAAAAGAAGAAUAAUUUGAAAAAUUAAUAUGUUUUCAUAAUUUUAUGGGAA.C.AGAGGAAGG.AUUUGACU....................GAUUGCA.A.CCUCAUU........................................................................AAAAAAUUG.CUAAAGCAGUAUUUUUUUUUGCUUAUAAUCCUUCAUUUUUCUUCCUCAUAAAUUUUAUUUAAAUGUCAUAUCUAUUUACAUCAGAGUCUGUGAGUGAAGGACACCCAGACAAAGUUGCAGAUCAAAUUAGUGAUGGAAUUUUAGACCAUUUUCUUGCAUUUGAUUCAAACAGUAGAGUUGCAAUUGAAACUUUAGUUACAACAGGUCAAGUAAUUUUAUCUGGAGAAGUAGCCAGUUCUUCUUAUAUAGAUGUUCAAAAUAUUGCUAGAGAUAUAAUUUCUUCAAUAGGAUAUAAUAAUUCAAAAUACAAAUUU
#=GR JCVI_SCAF_1096627902800/18-477 CODON    ..................................................................................................................................................................................................................................................................................................................AUG.........................................................................................................................................................................................................................................................
#=GR JCVI_SCAF_1096627902800/18-477 SS_TT    ..............................................................................................................................................................................................................................................................................................................................................................................................................................................................................................................................................................................
JCVI_SCAF_1096626871642/1429-970             UGCAAUUGCUAUUCUCAUAAUUUUUAGCCAAAAUAGUAGGUUUUUUUAAAAGAAAAAAGAAGAAUAAAUUGAAAUAAGUUUUUUUUUUAUACUUUUGGGGCUAA.C.AGAGGAAUG.AUUUGACU....................GAUUGCA.A.CCUCUAA........................................................................AAAAAAUUG.CUAAAGCAGUAUUUCUUUUACUCGCAAUCAAUCUUAUUAUUUCUCACAAAACAAUUUUAUGUCGUAUUUGUUUACGUCCGAAUCUGUUAGUGAAGGACAUCCAGAUAAAGUAUCAGAUCAAAUUAGUGAUGGAAUACUAGAUAAUUUUUUAGCUUUUGAUCCAAAUAGUAAAGUUGCAUGUGAAACUCUCGUUACUACAGGACAAGUAAUUUUAUCAGGAGAAAUAUCAAGUUCUACUUAUGUAGAUGUCCAAGAUAUUGCUAGAAAUGUAAUAAAGGACAUAGGUUAUAACAAUGAUCAAUAUAAAUUUUCUG
#=GR JCVI_SCAF_1096626871642/1429-970 CODON  ..................GUA.........................................................................................................................................................................................................................................AUG.............................................................................................................................................................................................................................................................................................................
#=GR JCVI_SCAF_1096626871642/1429-970 SS_TT  ..............................................................................................................................................................................................................................................................................................................................................................................................................................................................................................................................................................................
NZ_AAOG01000001.1/143095-143592              AUCAUUUUAAAAUACUAUUAUUGAUUUAUUGAUGAGGCCAUCAUAAAUUAUUAUUACUAAAAAGUAGCUUGCUUAAUUUUAUAGUGUAUUUUUGUAAAAUAAUU.A.AGGGGA.AG.AUUUGAACU...................GAUUGCA.A.CCUCUUUUAUUGACACUAUUUUAAAUACCAAAAUAGCGGCAGUAAAAC..................................AAAAUG.CUAAAGCAGUAUGUAACUACUUCUUUUCGCAUCCGCAAUUAUUCUAAUUUCCUACAACUUCUUGUAUUUGCAAGAAUAAAAAAUUCAACGAAUCCUCUUUGUUUUACAAAAGGGUCUCAUAUUUAACACAAAAAAAUCUAUUAUGUCAUAUUUAUUUACCUCAGAAAGUGUUUCUGAAGGACAUCCAGACAAAGUUGCAGAUCAAAUUUCUGACGCGCUUAUUGAUAACUUUUUAGCCUUUGACAAAAACAGUAAAGUGGCCUGUGAAACCCUAGUAACCACAGGACAAGUGUUUUUAGCUGGUGAAGUAAAAU
#=GR NZ_AAOG01000001.1/143095-143592 CODON   ..................................................................................................................................................................................................................................................................................................................................................................................................AUG.........................................................................................................................................................................
#=GR NZ_AAOG01000001.1/143095-143592 SS_TT   ..............................................................................................................................................................................................................................................................................................................................................................................................................................................................................................................................................................................
#=GR NZ_AAOG01000001.1/143095-143592 SS      ................................................................................................................................................................<<<<<<<...<<<<<<<.......>>>>>>>...>>>>>>>.....................................................................................................................................................................................................................................................................................................................................................................
JCVI_SCAF_1101668180177/521-61               UAUUGUUAAUGAGAUUCUAAACUGCUAGUUUCAAGAAAAUUAUAAUUAGUAAGCAAAAAUUUGAGUAUUAAAAAAAUAGUACUUAAAUUUGCCCACGUUUACGA.A.CGAGGAAAA.AUUUGACCU...................GAUUGCA.A.CCUCUAU........................................................................AAAAAAAUG.CUAAAACAGUAUUUCUUUUUAGCCCUUUCGACAAUUAUUCUUAUUUUUCUUCGUGAAUGUUAAUCUUUAAAACAAUAGAGUAAUAUGUCUUAUUUAUUUACGUCUGAAUCCGUUUCAGAAGGACAUCCGGAUAAAAUUGCCGAUCAGAUCUCUGAUGCAUUAAUCGAUCAUUUUUUAGCAUAUGAUAAAUCUUCAAAAGUAGCUUGUGAAACGCUUGUUACGACUGGGCAGGUAGUGCUGGCAGGUGAAGUAAAAUCGGACGCUUAUCUUGAUGUACAGACGAUUGCAAGAGAAGUAAUCAACGGAAUUGGCUA
#=GR JCVI_SCAF_1101668180177/521-61 CODON    ........................................................................................................................................................................................................................................................................................................................................AUG...................................................................................................................................................................................................................................
#=GR JCVI_SCAF_1101668180177/521-61 SS_TT    ..............................................................................................................................................................................................................................................................................................................................................................................................................................................................................................................................................................................
JCVI_SCAF_1096627807455/978-519              AUUGGACCUAUGAGCUUAGGUUUAUUAUAAUUNNNNNNNNNNNNNNNNNNNNNNNNNNNNNNNNNNNNNNNNNNNNNNNNNNNUUAAAUUUGUAUUAAGAUUAA.C.AGAGGAUAA.AUUUGUUCU...................GAUUGCA.A.CCUCAAA.........................................................................AAAAAAAG.CUAAAGCAGUAAAUCUCCCUUAGCAUGUUGUAAUAAUUUGUUCCUCAAAAUAUAUAUUUAUGAGUUAUUUAUUUACGUCUGAAAGUGUUUCUGAAGGACAUCCAGAUAAAGUUGCAGAUCAAAUAAGUGAUGCGAUAAUUGAUAAUUUUUUGGCCUUUGACCCAAAAUCUAAAGUUGCUUGUGAAACACUUGUAACCACUGGGCAAGUAAUAUUAGCAGGAGAAGUUAAAUCUAAAACAUACUUAGAUGUUCAACAAAUUGCACGGGACACAAUCAAUAAAAUUGGAUAUACAAAGGGAGAAUAUAUGUUUGAU
#=GR JCVI_SCAF_1096627807455/978-519 CODON   ........GUA.........................................................................................................................................................................................................................................................................AUG.......................................................................................................................................................................................................................................................................................
#=GR JCVI_SCAF_1096627807455/978-519 SS_TT   ..............................................................................................................................................................................................................................................................................................................................................................................................................................................................................................................................................................................
JCVI_SCAF_1096627512370/1290-831             UCAUAUAAGGCGUUGUAAAACUAAUCAAAUAACCCCGCAAAAUCACAUUAGCGAGAGAAAGAUUUUUUUUUUAUAUUAUUAUAUAUACAUUUGCAAUCAACUAA.U.AGAGGAUAA.AUUUGAUCU...................GAUUGCA.A.CCUCAUA.........................................................................AAAAAAAG.CUAAAGCAGUAAUUCCUUUUAGCUUGUUGCUCAUAUUUUUCCUCAUAAAAUUAAAUUAUGAGUUAUUUAUUUACAUCUGAAAGUGUUUCUGAAGGUCACCCAGACAAGGUUGCAGACCAGAUAAGUGAUGCAAUAAUCGAUCAUUUUUUAGCUUUUGAUCCACAAUCCAAAGUCGCUUGCGAAACUUUGGUGANNNNNNNNNNNNNNNNNNNNNNNNNNNNNNNNNNNNNNNNNNNNNNNNNNNACAACAAAUUGCUAGAGAGACCAUCAAUAAAAUUGGCUACACCAAAGGCGAAUAUAUGUUUGAUGGCAAU
#=GR JCVI_SCAF_1096627512370/1290-831 CODON  ...........................................GUA.................................................................................................................................................................................................................................................................................................................................................................................................................................................................AUG............................................................
#=GR JCVI_SCAF_1096627512370/1290-831 SS_TT  ..............................................................................................................................................................................................................................................................................................................................................................................................................................................................................................................................................................................
NC_009441.1/1712438-1711932                  CCUAUCAAAAUAGUAUGCUUUUGUUAAAUUUCUGCUAUAAAAAAUAAAAAAAGUUGAACUUUAAUUUGCAAAUCAAAAUGGUUUUAUACCUUUGCACGCGAAU..ACAGAGGAAAA.AUUUGAACU...................GAUUGCA.A.CCUCUUCAUAAUGAAACGGUUCAUUAUGGAUGCCGAAACAAAGAUUUCGGUAGU..........................AAAAAAUG.CUAAAGCAGGAACUCUCCUUUAGCACUUUCAGCAAUUACUUUUCCUCGCUUAAUGUUAAUUUAAUAAAUUAUUAUGGCUUAUUUAUUUACGUCAGAAUCUGUUAGUGAAGGGCAUCCAGACAAAGUUGCAGAUCAAAUUUCGGAUGCUUUAAUUGAUAACUUUCUGGCAUUUGACGCUGAUUCGAAAGUAGCUUGUGAAACAUUGGUUACUACAGGUCAGGUUAUUUUAGCAGGUGAGGUAAAAUCAAAUACUUAUCUUGAUGUACAACAAAUUGCACGUGAGGUAAUCCGUAAAAUUGGAUAUACUAAAAGUG
#=GR NC_009441.1/1712438-1711932 CODON       .............................................................................................................................................................................................................................................................................................................................AUG..............................................................................................................................................................................................................................................
#=GR NC_009441.1/1712438-1711932 SS_TT       ..............................................................................................................................................................................................................................................................................................................................................................................................................................................................................................................................................................................
#=GR NC_009441.1/1712438-1711932 SS          ................................................................................................................................................................<<<<<<<<<<....>>>>>>>>>>.<<<<<<<<......>>>>>>>>...............................................................................................................................................................................................................................................................................................................................................................
JCVI_SCAF_1096627426589/276-766              CAUGGAAUGCAUUUCUUUUAUUGAAAAAAGAAUUGAACGAAAAAAUAAAUGUUCGAAAUUAGUGUUGGAUUUUAAAAUUUAACUGUAGCUUUGCAAUAGAAUUU.A.AGAGGAAAA.AUUUGAACU...................GAUUGCA.A.CCUCUUU......................................GUUGAAAGUAACGAAAGUGAACCUCAACAUA....ACAAAAUG.CUAAAGCAGUAACUUCUACUCCUUUUAGCACCCCUGUAAUCUAUUUUUAUUUUUCUUCUACAAUAAAGAAAAAACAUGUCAUAUUUAUUUACCUCAGAAAGUGUUUCUGAAGGACACCCAGACAAAGUUGCAGAUCAAAUUUCUGAUGCUUUAAUUGAUAAUUUUUUAGCCUUUGACCCGACUUCCAAAGUAGCUUGUGAAACUCUUGUAACCACAGGUCAAGUUUUUCUAGCUGGGGAAGUAAAAUCCAAAACCUAUUUAGAUGUUCAAAAAAUAGCAAGAGAUGUCAUUAAUAAAAUUGGAUACACAAAAGG
#=GR JCVI_SCAF_1096627426589/276-766 CODON   ...............................................................................................................................................................................................................................................................................................................................AUG............................................................................................................................................................................................................................................
#=GR JCVI_SCAF_1096627426589/276-766 SS_TT   ..............................................................................................................................................................................................................................................................................................................................................................................................................................................................................................................................................................................
NC_009613.1/321848-321388                    ACAACAAAAUGAUAUUAACCUUUAAUUAAAUUUAUUUUUACCAAAAAAAAAGUUAAGAUUAAUUUGCAAUUCGAUUUCGUUUCAUACAUUUGUAACCGAAAAUC.G.AGAGGAAAA.AUUUGAACU...................GAUUGCA.A.CCUCGUU........................................................................AAAAAAAUG.CUAAAGCAGAAAUUCUUCUUUAUCAUUCCCUUGCAAUCACAUUUUUUUCUUCACUAAAUUAAUUUUAAAUAAUUAUAUUAUGGCAUAUUUAUUUACGUCAGAGUCAGUAAGUGAAGGACAUCCAGACAAAGUUGCAGAUCAAAUUAGUGAUGCAUUAAUAGAUAAUUUUUUAGCCUUCGAUGCACAAUCGAAAGUAGCUUGCGAAACAUUAGUAACUACCGGUCAAGUAAUUCUUGCUGGAGAAGUAAAGUCUAAUACGUAUCUUGAUGUGCAAAACAUUGCAAGAGAAGUGAUUAGAAAAAUUGGAUACACCA
#=GR NC_009613.1/321848-321388 CODON         ...................................................................................................................................................................................................................................................................................................................................AUG........................................................................................................................................................................................................................................
#=GR NC_009613.1/321848-321388 SS_TT         ..............................................................................................................................................................................................................................................................................................................................................................................................................................................................................................................................................................................
JCVI_SCAF_1096627455278/953-1412             CUCGUUUUUUGAAGAAACCGAAACCGAAACGCCUUUUUGCAACAAAAAAAAAGAAAAGUUUAAUUUGGAAUUCAAAAUGGUUUUAUAACUUUGCGCUCUAAUUU.C.AGAGGAAAA.AUUUGAACU...................GAUUGCA.A.CCUCGUU.........................................................................AAAAAAUG.CUAAAGCAGGAAUUUCCCUUUAGCAUUUCGUAGCAAUACCAUUUUUCCUCGCUUAAUUUAAAACUAAAUUAAAUUAUUAUGGCUUAUUUAUUUACGUCAGAAUCUGUGAGUGAAGGACAUCCAGACAAAGUGGCUGAUCAAAUCUCCGAUGCAUUAAUCGAUAAUUUUUUGGCAUUUGAUGCCGAUUCAAAAGUAGCUUGUGAAACUUUGGUAACUACUGGUCAGGUGAUCUUGGCUGGAGAGGUAAAAUCCAAUACCUACUUAGAUGUACAACAAAUCGCUCGUGAUGUAAUCAAGAAAAUUGGUUACACUAA
#=GR JCVI_SCAF_1096627455278/953-1412 CODON  ............................................................................................................................................................................................................................................................................................................................AUG...............................................................................................................................................................................................................................................
#=GR JCVI_SCAF_1096627455278/953-1412 SS_TT  .................................................................................................................................................................................................................................................<<.<<<<<<<<<<.....>>>>>>>>>>.................................................................................................................................................................................................................................................................................................
NZ_AAXX01000001.1/753985-754445              CUACAAAAACUAUUGUUUUACAAUUUCACACUAAACUUAUCAUAAAAAAAAGUAAACAACUAUUUGGAAUUCAAUUUCAUUUCAUACAUUUGCAAACGAAAACA.A.AGAGGAAAA.AUUUGAACU...................GAUUGCA.A.CCUCAUU........................................................................AAAAAAAUG.CUAAAGCAGUAUUCCCUACUCCUUUACGCAAUUUGCAAUCUUCUUUUUUUUCUCGCUUAAUUUAUAAUAAAUUUAACUAUGGCUUAUUUAUUUACGUCAGAAUCAGUGAGUGAAGGACAUCCUGACAAAGUUGCGGAUCAAAUUUCAGACGCAUUAAUCGAUAACUUUUUAGCAUUUGACCCUGAGUCAAAAGUAGCUUGUGAAACCUUAGUUACAACAGGUCAAGUAAUUUUAGCUGGAGAAGUAAAAUCAAAUACUUAUUUAGAUGUACAAACUAUCGCAAGAGAUGUAAUUAAAAAAAUUGGUUACACGAA
#=GR NZ_AAXX01000001.1/753985-754445 CODON   ..................................................................................................................................................................................................................................................................................................................................AUG.........................................................................................................................................................................................................................................
#=GR NZ_AAXX01000001.1/753985-754445 SS_TT   ..............................................................................................................................................................................................................................................................................................................................................................................................................................................................................................................................................................................
NZ_AANA01000001.1/1408810-1409269            ACUUAAUAUUCUGUUAAAAAUGAUUUAUUGAUGAUGGCAUUGCAAAUAAUUAUAGUUCUAAAUUGAUUAAAUAUAAAAUUAUGACGUAUUUUUGCAUCAUAAUU.A..GAGGAAAA.AUUUGAACU...................GAUUGCA.A.CCUCAUU........................................................................AAAAAAAUG.CUAAAGCAGUAAUUCUAUACUCCUUUUAGCCUCCUGCAAUCUUUCUCGAAUUUUUUAAAUCAUAUAAAAAAGAAGAGUAUUAUGUCAUAUUUAUUUACCUCAGAAAGCGUUUCUGAAGGACAUCCAGAUAAAGUUGCAGACCAAAUAUCAGAUGCUUUAAUCGAUAAUUUUUUAGCAUUUGAUAAAUCUAGUAAAGUAGCUUGUGAAACCUUAGUUACUACUGGGCAAGUUAUAUUAGCAGGUGAAGUAAAAUCGAACACUUAUUUAGAUGUUCAACAAAUUGCAAGAGAUGUAAUCAAUAAAAUUGGUUACAC
#=GR NZ_AANA01000001.1/1408810-1409269 CODON .....................................................................................................................................................................................................................................................................................................................................AUG......................................................................................................................................................................................................................................
#=GR NZ_AANA01000001.1/1408810-1409269 SS_TT ..............................................................................................................................................................................................................................................................................................................................................................................................................................................................................................................................................................................
JCVI_SCAF_1096624997329/1-396                ................................................................CUUUUUUAUAGUACAAUAUGUAUUAAAUUUGCUCUCAAUA.U.AGAGGACAA.AUUUGAUCU...................GAUUGCA.A.CCUCAUU.........................................................................AAAAAAAG.CUAAAGCAGUAUAUUUCCCUUUAGUUUGUUGCAGCUUUUUUCCUCAUAACUUUUAAAAACAUGAGUUAUUUAUUUACCUCUGAAAGCGUAUCAGAAGGACAUCCUGAUAAAGUGGCCGAUCAAAUUAGCGAUGCCAUCAUCGAUCAUUUCUUGGCCUUUGAUCCACAAUCAAAAGUGGCUUGUGAAACCUUGGUAACCACUGGACAAGUGAUCUUGGCUGGUGAGGUUAAAUCCAAAACAUACUUAGAUGUACAGCAAAUAGCGCGAAACACCAUCAAUAAAAUUGGCUAUACCAAAGGGGAGUAUAUGUUUGA
#=GR JCVI_SCAF_1096624997329/1-396 CODON     .................................................................................................................................................................................................................................................................................................AUG..........................................................................................................................................................................................................................................................................
#=GR JCVI_SCAF_1096624997329/1-396 SS_TT     ..............................................................................................................................................................................................................................................................................................................................................................................................................................................................................................................................................................................
JCVI_SCAF_1096626857523/1902-2358            AUUUUAGAAAUAAAACAACACACUGAUACUCUUGAAGAUUUAUUUAAAAAACUAACUAAAUAACUUUAUUUAAAAAUAGAUUUUUUUACAUUUGUUGCGUUAAC.U.AGUGGAAUG.AUUUGAAU....................GCUUGCA.A.CCACCAA...........................................................................AAAAAG.CUAAAACGAACUUAAGUGUUCAAUCUUCCUAAAACUUAUUAAAACUAUGGCAUAUUUAUUUACUUCUGAAUCUGUUUCCGAAGGACAUCCUGACAAAGUAGCUGAUCAAAUAUCUGACGCUCUUAUUGAUAAUUUCUUAGCGUUUGAUUCCUCCUCCAAGGUUGCUUGCGAGACACUAGUUACUACUGGACAAGUUGUUUUAGCUGGCGAGGUAAAGUCCAAAGCAUACUUAGAUGUUCAGAAAAUAGCAAGAGAGGUAAUUAAUAAAAUUGGCUACACCAAAAGCGAGUAUAUGUUUGAUGGUAAUUCUUGUG
#=GR JCVI_SCAF_1096626857523/1902-2358 CODON ...............................................................STP........................................................................................................................................................................................................AUG.................................................................................................................................................................................................................................................................................................
#=GR JCVI_SCAF_1096626857523/1902-2358 SS_TT ..............................................................................................................................................................................................................................................................................................................................................................................................................................................................................................................................................................................
JCVI_SCAF_1096628217660/858-1315             NNNNNNNNNNNNNNNNNNNNNNNNNNNNNNNNNNNNNNNNNNNNNNNAAAUUAACCAAAUAAGGUUUUGUCAAUUGAUUGAAUUUUAUACAUUUGCGGCCGUAU.U.AGUGGAGUG.AUUUGACU....................GCUUGCA.A.CCAC.CA.........................................................................AAAAAAAG.CUAAAUUUGAUGUCUGUCGCUGUUGUUUCUCCGCUAAAUUUUAAAAAAACUAAUUAGAAAUCAAUAACAAUAUGCCUUAUUUAUUUACUUCAGAAUCUGUAUCAGAAGGUCACCCAGACAAAGUUUCAGACCAAAUAUCAGAUGCCUUAAUUGAUAAUUUUUUAGCCUUCGACCCAAGUUCUAAAGUUGCCUGUGAAACAUUGGUAACAACUGGUCAAGUUGUUCUUGCAGGAGAAGUUAAAUCUUCAGCUUAUUUGGAUGUACAAAAAAUAGCAAGAGAUGUAAUAAAUAAUAUUGGAUACACUAAAGGGGAA
#=GR JCVI_SCAF_1096628217660/858-1315 CODON  ...............................................................................................................................................................................................................................................................................................................AUG............................................................................................................................................................................................................................................................
#=GR JCVI_SCAF_1096628217660/858-1315 SS_TT  ..............................................................................................................................................................................................................................................................................................................................................................................................................................................................................................................................................................................
NC_009614.1/1599196-1599655                  AGAUUAGGUUUAAUUUCUUCUAAAUAAUUGCUAUUCCAAUGUUAAAGAACCGGGAAUUUAUAGAAUGGUUAAGGAAUAAUGCUUAUCUUUGCAGCCGUUAAAA..ACAGUGGAGAG.AUUUGAGUA...................GCUUGCA.A.CCACAG.........................................................................AAAAAAAUG.CUAAAAAAUACAUUGACUUUCUUAUUUACAUUUAUCUACUCUGAUAACUUCCCAAGGUGGUUAACGAAUUAACUUUUAAUUUUUAAUUCUUAAUUUUCAAUUUAGAAUGGGAUAUUUAUUCACAUCCGAAUCGGUGUCUGAAGGACACCCCGACAAAGUGGCCGAUCAAAUAUCGGACGCUGUGCUUGAUAAACUGUUGGCGUUUGACCCCAGUUCGAAAGUAGCUUGCGAAACCCUGGUGACUACCGGACAGGUAGUGCUGGCUGGAGAAGUGAAAACCAAGGCGUAUGUAGAUUUGCAGCGCAUUGCACGUG
#=GR NC_009614.1/1599196-1599655 CODON       ..............................................................................................................................................................................................................................................................................................................................................................AUG.............................................................................................................................................................................................................
#=GR NC_009614.1/1599196-1599655 SS_TT       ..............................................................................................................................................................................................................................................................................................................................................................................................................................................................................................................................................................................
BAAY01000229.1/4960-4501                     AGAUUAGGUUUAAUUUCUUCUAAAUAAUUACGAUUCCAAUGUUAAAGAACCGGGAAUUUAUAGAAUGGUUAAGGAAUAAUGCUUAUCUUUGCAGCCGUUAAAA..ACAGUGGAGAG.AUUUGAGUA...................GCUUGCA.A.CCACAG.........................................................................AAAAAAAUG.CUAAAAAAUACAUUGACUUUCUUAUUUACAUCUAUCUACUCUGAUAACUUCCCAAGGUGGUUAACGAAUUAACUUUUAAUUUUUAAUUCUUAAUUUUCAAAUUAGAAUGGGAUAUUUAUUCACAUCCGAAUCGGUGUCUGAAGGACACCCCGACAAAGUGGCCGAUCAAAUAUCGGACGCUGUGCUUGACAAACUGUUGGCGUUUGACCCCAGUUCGAAAGUAGCUUGCGAAACCCUGGUGACUACCGGACAGGUGGUACUGGCUGGAGAAGUGAAAACCAAGGCGUAUGUAGAUUUGCAGCGCAUUGCACGUG
#=GR BAAY01000229.1/4960-4501 CODON          ..............................................................................................................................................................................................................................................................................................................................................................AUG.............................................................................................................................................................................................................
#=GR BAAY01000229.1/4960-4501 SS_TT          ..............................................................................................................................................................................................................................................................................................................................................................................................................................................................................................................................................................................
NZ_ABWZ01000039.1/10387-10846                AGAUUAGGUUUAAUUUCUUCUAAAUAAUUACGAUUCCAAUGUUAAAGAACCGGGAAUUUAUAGAAUGGUUAAGGAAUAAUGCUUAUCUUUGCAGCCGUUAAAA..ACAGUGGAGAG.AUUUGAGUA...................GCUUGCA.A.CCACAG.........................................................................AAAAAAAUG.CUAAAAAAUACAUUGACUUUCUUAUUUACAUCUAUCUACUCUGAUAACUUCCCAAGGUGGUUAACGAAUUAACUUUUAAUUUUUAAUUCUUAAUUCUUAAUUUUCAAUUUAGAAUGGGAUAUUUAUUCACAUCCGAAUCGGUGUCUGAAGGACACCCCGACAAAGUGGCCGAUCAAAUAUCGGACGCUGUGCUUGACAAACUGUUGGCGUUUGACCCCAGUUCGAAAGUAGCUUGCGAAACCCUGGUGACUACCGGACAGGUGGUACUGGCUGGAGAAGUGAAAACCAAGGCGUAUGUAGAUUUGCAGCGCAUU
#=GR NZ_ABWZ01000039.1/10387-10846 CODON     ..............................................................................................................................................................................................................................................................................................................................................................................................................................................................................................................................................................................
#=GR NZ_ABWZ01000039.1/10387-10846 SS_TT     ..............................................................................................................................................................................................................................................................................................................................................................................................................................................................................................................................................................................
BABA01032719.1/696-325                       ........................................................................................UUGCAGCCGUUAAAA..ACAGUGGAGAG.AUUUGAGUA...................GCUUGCA.A.CCACAG.........................................................................AAAAAAAUG.CUAAAAAAUACAUUGACUUUCUUAUUUACAUUUAUCUACUCUGAUAACUUCCCAAGGUGGUUAACGAAUUAACUUUUAAUUUUUAAUUCUUAAUUUUCAAUUUAGAAUGGGAUAUUUAUUCACAUCCGAAUCGGUGUCUGAAGGACACCCCGACAAAGUGGCCGAUCAAAUAUCGGACGCUGUGCUUGAUAAACUGUUGGCGUUUGACCCCAGUUCGAAAGUAGCUUGCGAAACCCUGGUGACUACCGGACAGGUAGUGCUGGCUGGAGAAGUGAAAACCAAGGCGUAUGUAGAUUUGCAGCGCAUUGCACGUG
#=GR BABA01032719.1/696-325 CODON            ..............................................................................................................................................................................................................................................................................................................................................................AUG.............................................................................................................................................................................................................
#=GR BABA01032719.1/696-325 SS_TT            ..............................................................................................................................................................................................................................................................................................................................................................................................................................................................................................................................................................................
BABD01010212.1/461-2                         AGACUCGGUUUAAUUUCUUCUAAAUAAUUAAGAAACCUGUGUUAAAGAGUUGCUAAAUAGUAUGCGGCUUGGAGAAUAAUGCUUAUCUUUGCGACCGUUAAAA..ACAGUGGAGAG.AUUUGAGUA...................GCUUGCA.A.CCACAG.........................................................................AAAAAAAUG.CUAAAAAAUACAUUGACUUUCUUCCGUAUAAUUCCUACUCUGAUUUAAUUCCCCCGUUUGAUAACGAAUUAACUUUUAGUUUUAAAUUCUUAAUUUUAUAUUCGAAAUGGGAUACUUAUUCACAUCCGAAUCGGUGUCAGAAGGACACCCCGACNAAGUGGCCGAUCAGAUAUCGGACGCUGUGCUUGACAAACUGUUGGCAUUCGACCCCNGUUCGAAAGUAGCUUGCGAAACCCUGGUGACUACCGGACAGGUUGUACUGGCCGGAGAGGUGAAAACCAAAGCGUUUGUUGACUUGCAACGCAUUGCACGUG
#=GR BABD01010212.1/461-2 CODON              ..............................................................................................................................................................................................................................................................................................................................................................AUG...........................................................................................................................................................................................................ST
#=GR BABD01010212.1/461-2 SS_TT              ..............................................................................................................................................................................................................................................................................................................................................................................................................................................................................................................................................................................
BABD01004898.1/834-375                       AGAUUAGGUUUAAUUUCUUCUAAAUAAUUACGAUUCCAAUGUUAAAGAACCGGGAAUUUAUAGAAUGGUUAAGGAAUAAUGCUUAUCUUUGCAGCCGUUAAAA..ACAGUGGAGAG.AUUUGAGUA...................GCUUGCA.A.CCACAG.........................................................................AAAAAAAUG.CUAAAAAAUACAUUGACUUUCUUAUUUACAUCUAUCUACUCUGAUAACUUCCCAAGGUGGUUAACGAAUUAACUUUUAAUUUUUAAUUCUUAAUUUUCAAAUUAGAAUGGGAUAUUUAUUCACAUCCGAAUCGGUGUCUGAAGGACACCCCGACAAAGUGGCCGAUCAAAUAUCGGACGCUGUGCUUGACAAACUGUUGGCGUUUGACCCCAGUUCGAAAUAGCUUGCGAAACCCUGGUGACUACCGGACAGGUGGUACUGGCUGGAGAAGUGAAAACCAAGGCGUAUGUAGAUUUGCAGCGCAUUGCACGUGA
#=GR BABD01004898.1/834-375 CODON            .................................................................................................................................................................................................................................................................................................................................................................................................................................................................................................AUG..........................................................................
#=GR BABD01004898.1/834-375 SS_TT            ..............................................................................................................................................................................................................................................................................................................................................................................................................................................................................................................................................................................
BAAU01003527.1/170-1                         UUUGCCUCCGAAAAGCGAAGAUAGGCUGCACCUCAGCAUAAAAAAUGAACAAGUUCAUUUUGUUCUGCGUUCGGUUUGCACUAUCUUUGCCCCCGAAAAACGAU.A.UGUGGAGAG.AUUUGAGUA...................GCUUGCA.A.CCACAGA.........................................................................AAAAAAUG.CUAAAACACAUCCUUUUCUGACGG..................................................................................................................................................................................................................................................................................................
#=GR BAAU01003527.1/170-1 CODON              ..............................................................................................................................................................................................................................................................................................................................................................................................................................................................................................................................................................................
#=GR BAAU01003527.1/170-1 SS_TT              ..............................................................................................................................................................................................................................................................................................................................................................................................................................................................................................................................................................................
BAAV01005021.1/756-1189                      UUUGCCUCCGAAAAGCGAAGAUAGGCUGCACCUCAGCAUAAAAAAUGAACAAGUUCAUUUUGUUCUGCGUUCGGUUUGCACUAUCUUUGCCUCCGAAAAACGAU.A.UGUGGAGAG.AUUUGAGUA...................GCUUGCA.A.CCACAGA.........................................................................AAAAAAUG.CUAAAACACAUCCUUUUCUGACGGCAUGUUUGUGUGCCGGAUGCAUCUACUCCACACACCUCCUUCCGCCAUUCGUUGAAUUAUCAAUUAUCAACUAUCAAUUCUCAACUGAAAUGGGAUAUUUAUUCACAUCCGAAUCGGUGUCUGAAGGACACCCCGACAAAGUGGCCGAUCAAAUAUCGGACGCUGUGCUUGACAAACUGUUGGCCUAUGACCCCAGUUCGAAAGUAGCUUGCGAAACUCUGGUUACUACCGGUCAGGUAGUGCUGGCUGGAGAAGUAAAACCAG..........................
#=GR BAAV01005021.1/756-1189 CODON           .....................................................................................................................................................................................................................................................................................................................................................................AUG.........................................................................................................................................................................STP..........................
#=GR BAAV01005021.1/756-1189 SS_TT           ..............................................................................................................................................................................................................................................................................................................................................................................................................................................................................................................................................................................
BABD01000682.1/2175-1716                     UUUGCCUCCGAAAAGCGAAGAUAGGCUGCACCUCAGCAUAAAAAAUGAACAAGUUCAUUUUGUUCUGCGUUCGGUUUGCACUAUCUUUGCCCCCGAAAAACGAU.A.UGUGGAGAG.AUUUGAGUA...................GCUUGCA.A.CCACAGA.........................................................................AAAAAAUG.CUAAAACACAUCCUUUUCUGACGGCACGUUUGUGUGCCGGAUGCAUCUACUCCACACACCUCCUUCCGCCAUUCGUUGAAUUAUCAAUUAUCAACUAUCAAUUCUCAACUGAAAUGGGAUAUUUAUUCACAUCCGAAUCGGUGUCUGAAGGACACCCCGACAAAGUGGCCGAUCAAAUAUCGGACGCUGUGCUUGACAAACUGUUGGCCUACGACCCCAGUUCGAAAGUAGCUUGCGAAACUCUGGUUACUACCGGUCAGGUAGUGCUGGCUGGAGAAGUGAAAACCAAAGCGUACGUUGACAUGCCUCUCAUC
#=GR BABD01000682.1/2175-1716 CODON          .....................................................................................................................................................................................................................................................................................................................................................................AUG......................................................................................................................................................................................................
#=GR BABD01000682.1/2175-1716 SS_TT          ..............................................................................................................................................................................................................................................................................................................................................................................................................................................................................................................................................................................
BAAX01034998.1/634-175                       UUUGCCUCCGGAAAGCGAAGAUAGGCUGCACCUCAGCAUAAAAAAUGAACAAGUUCAUUUUGUUCUGCGUUCGGUUUGCACAAUCUUUGCCCCCGAAAAACGAU.A.UGUGGAGAG.AUUUGAGUA...................GCUUGCA.A.CCACAGA.........................................................................AAAAAAUG.CUAAAACACAUCCUUUUCUGACGGCACGUUUGUGUGCCGGAUGCAUCUACUCCACACACCUCCUUCCGCCAUUCGUUGAAUUAUCAAUUAUCAACUAUCAAUUCUCAACUGAAAUGGGAUAUUUAUUCACAUCCGAAUCGGUGUCUGAAGGACACCCCGACAAAGUGGCCGAUCAAAUAUCGGACGCUGUGCUUGACAAACUGUUGGCCUACGACCCCAGUUCGAAAGUAGCUUGCGAAACUCUGGUUACUACCGGUCAGGUAGUGCUGGCUGGAGAAGUGAAAACCAAAGCGUACGUUGACAUGCCUCUCAUC
#=GR BAAX01034998.1/634-175 CODON            .....................................................................................................................................................................................................................................................................................................................................................................AUG......................................................................................................................................................................................................
#=GR BAAX01034998.1/634-175 SS_TT            ..............................................................................................................................................................................................................................................................................................................................................................................................................................................................................................................................................................................
BABA01000840.1/762-1221                      UUUGCCUCCGGAAAGCGAAGAUAGGCUGCACUUCAGCAUAAAAAAUGAACAAGUUCAUUUUGUUCUGCGUUCGGUUUGCACUAUCUUUGCCCCCGAAAAACGAU.A.UGUGGAGAG.AUUUGAGUA...................GCUUGCA.A.CCACAGA.........................................................................AAAAAAUG.CUAAAACACAUCCUUUUCUGACGGCACGUUUGUGUGCCGGAUGCAUCUACUCCACACACCUCCUUCCGCCAUUCGUUGAAUUAUCAAUUAUCAACUAUCAAUUCUCAACUGAAAUGGGAUAUUUAUUCACAUCCGAAUCGGUGUCUGAAGGACACCCCGACAAAGUGGCCGAUCAAAUAUCGGACGCUGUGCUUGACAAACUGUUGGCCUACGACCCCAGUUCGAAAGUAGCUUGCGAAACUCUGGUUACUACCGGUCAGGUAGUGCUGGCUGGAGAAGUGAAAACCAAAGCGUACGUUGACAUGCCUCUCAUC
#=GR BABA01000840.1/762-1221 CODON           .....................................................................................................................................................................................................................................................................................................................................................................AUG......................................................................................................................................................................................................
#=GR BABA01000840.1/762-1221 SS_TT           ..............................................................................................................................................................................................................................................................................................................................................................................................................................................................................................................................................................................
BAAY01003005.1/1718-1889                     UUUGCCUCCGGAAAGCGAAGAUAGGCUGCACUUCAGCAUAAAAAAUGAACAAGUUCAUUUUGUUCUGCGUUCGGUUUGCACUAUCUUUGCCCCCGAAAAACGAU.A.UGUGGAGAG.AUUUGAGUA...................GCUUGCA.A.CCACAGA.........................................................................AAAAAAUG.CUAAAACACAUCCUUUUCNUGACGGC................................................................................................................................................................................................................................................................................................
#=GR BAAY01003005.1/1718-1889 CODON          ..............................................................................................................................................................................................................................................................................................................................................................................................................................................................................................................................................................................
#=GR BAAY01003005.1/1718-1889 SS_TT          ..............................................................................................................................................................................................................................................................................................................................................................................................................................................................................................................................................................................
NZ_AAYH02000034.1/58532-58991                UUUGCCUCCGGAAAGCGAAGAUAGGCUGCACCUCAGCAUAAAAAAUGAACAAGUUCAUUUUGUUCUGCGUUCGGUUUGCACUAUCUUUGCCCCCGAAAAACGAU.A.UGUGGAGAG.AUUUGAGUA...................GCUUGCA.A.CCACAGA.........................................................................AAAAAAUG.CUAAAACACAUCCUUUUCUGACGGCACGUUUGUGUGCCGGAUGCAUCUACUCCACACACCUCCUUCCGCCAUUCGUUGAAUUAUCAAUUAUCAACUAUCAAUUCUCAACUGAAAUGGGAUAUUUAUUCACAUCCGAAUCGGUGUCUGAAGGACACCCCGACAAAGUGGCCGAUCAAAUAUCGGACGCUGUGCUUGACAAACUGUUGGCCUACGACCCCAGUUCGAAAGUAGCUUGCGAAACUCUGGUUACUACCGGUCAGGUAGUGCUGGCUGGAGAAGUGAAAACCAAAGCGUACGUUGACAUGCCUCUCAUC
#=GR NZ_AAYH02000034.1/58532-58991 CODON     .AUG........................................................................................................................ST...................P...................................................................................................................................................................................................................AUG......................................................................................................................................................................................................
#=GR NZ_AAYH02000034.1/58532-58991 SS_TT     ..............................................................................................................................................................................................................................................................................................................................................................................................................................................................................................................................................................................
NC_003228.3/69493-69952                      AUGUAAAAGCGGUUUUUAGUUUAUUUUUCAUAAGGUAGUCUGUUAAUACGAAGCAAAAGUAGCAAUAAAUCCAAAAUAUUAUCUACCUUUGUCCCUGAAAUGAA.A.UGUGGAAAG.AUUUGAGUA...................GCUUGCA.A.CCACAGA.........................................................................AAAAAAUG.CUAAAACAACAUUCCCUUCUGUAUGCGUUUUCUACUCUUUUUUGAAUCUUUGCCCUCAUUCAUAAUUUAUAAUUCAUAAUUCAUAAUUUUAUUAUGGGAUAUUUAUUCACAUCCGAAUCGGUGUCUGAAGGACACCCCGAUAAAGUGGCCGAUCAAAUAUCGGACGCUGUGCUUGACAAACUGUUGGCUUAUGAUCCCAGUUCGAAAGUAGCUUGCGAAACCUUAGUAACUACCGGACAGGUGGUGCUUGCGGGAGAAGUGAAAACAGGUGCUUAUGUUGAUCUGCAACUGAUUGCACGUGAAGUGAUCCAAAA
#=GR NC_003228.3/69493-69952 CODON           .................................................................................................................................................................................................................................................................................................................................................AUG..........................................................................................................................................................................................................................
#=GR NC_003228.3/69493-69952 SS_TT           ..............................................................................................................................................................................................................................................................................................................................................................................................................................................................................................................................................................................
NC_006347.1/63960-64419                      AUGUAAAAGCGGUUUUUAGUUUAUUUUUCAUAAGGUAGUCUGUUAAUACGAAGCAAAAGUAGCAAUAAAUCCAAAAUAUUAUCUACCUUUGUCCCUGAAAUGAA.A.UGUGGAAAG.AUUUGAGUA...................GCUUGCA.A.CCACAGA.........................................................................AAAAAAUG.CUAAAACAACAUUCCCUUCUGUAUGCGUUUUCUACUCUUUUUUGAAUCUUUGCCCUCAUUCAUAAUUUAUAAUUCAUAAUUCAUAAUUUUAUUAUGGGAUAUUUAUUCACAUCCGAAUCGGUGUCUGAAGGACACCCCGAUAAAGUGGCCGAUCAAAUAUCGGACGCUGUGCUUGACAAACUGUUGGCUUAUGAUCCCAGUUCGAAAGUAGCUUGCGAAACCUUAGUAACUACCGGACAGGUGGUGCUUGCGGGAGAAGUGAAAACAGGUGCUUAUGUUGAUUUGCAACUGAUUGCACGUGAAGUGAUCCAAAA
#=GR NC_006347.1/63960-64419 CODON           ............................GUA..................................................................................................................................................................................................................................................................................................................AUG..........................................................................................................................................................................................................................
#=GR NC_006347.1/63960-64419 SS_TT           ..............................................................................................................................................................................................................................................................................................................................................................................................................................................................................................................................................................................
BABG01001786.1/1719-2178                     AAUGUAAAAGCGGUUUUUAGUUUAUUUUUCAUAAGGUAGUCUGUUAAUACGAAGCAAAAGUAGCAUAAAUCCAAAAUAUUAUCUACCUUUGUCCCUGAAAUGAA.A.UGUGGAAAG.AUUUGAGUA...................GCUUGCA.A.CCACAGA.........................................................................AAAAAAUG.CUAAAACAACAUUCCCUUCUGUAUGCGUUUUCUACUCUUUUUUGAAUCUUUGCCCUCAUUCAUAAUUUAUAAUUCAUAAUUCAUAAUUUUAUUAUGGGAUAUUUAUUCACAUCCGAAUCGGUGUCUGAAGGACACCCCGAUAAAGUGGCCGAUCAAAUAUCGGACGCUGUGCUUGACAAACUGUUGGCUUAUGAUCCCAGUUCGAAAGUAGCUUGCGAAACCUUAGUAACUACCGGACAGGUGGUGCUUGCGGGAGAAGUGAAAACAGGUGCUUAUGUUGAUCUGCAACUGAUUGCACGUGAAGUGAUCCAAAA
#=GR BABG01001786.1/1719-2178 CODON          .................................................................................................................................................................................................................................................................................................................................................AUG..........................................................................................................................................................................................................................
#=GR BABG01001786.1/1719-2178 SS_TT          ..............................................................................................................................................................................................................................................................................................................................................................................................................................................................................................................................................................................
NZ_AAVM02000002.1/266606-267065              UUACUUUCUUAUUUAGAAUCAUUUUAAAUCUAUUAUUGUGUUAAAUACCGCCCAAAGAUACUCAUAAUCUCCGAAAUCUCUUUAUCUUUGCAACCGAAAUGAAA.G.UGUGGACAG.AUUUGAGUA...................GCUUGCA.A.CCACAGA.........................................................................AAAAAAUG.CUAAAACACGACUCGUUGAUGUCUUUCGGCAUAUAUUUGCACUACUCACCUCUCCUGCUCUAUCAUCUUUUAAUUCUUAUUUUUUAAUUCUUAAUUUAAGAAAGAUGGGAUACUUAUUUACAUCCGAAUCGGUGUCAGAAGGACACCCCGACAAGGUAGCCGAUCAGAUAUCGGACGCCGUGCUUGACAAACUGUUGGCUUACGACCCCAGUUCGAAAGUAGCUUGCGAAACACUAGUAACUACCGGACAAGUAGUAUUAGCGGGUGAAGUGAAAACAAAAGCGUACGUUGACCUACAACUCAUCGCACGCGAG
#=GR NZ_AAVM02000002.1/266606-267065 CODON   ...................GUA......................................................................................................................................................................................................................................................................................................................................AUG...............................................................................................................................................................................................................
#=GR NZ_AAVM02000002.1/266606-267065 SS_TT   ..............................................................................................................................................................................................................................................................................................................................................................................................................................................................................................................................................................................
NC_004663.1/4108876-4109335                  UAAUGUAAUUGUUCUCAUACCAAUUUCCUGUAUAUAUGUGUUAAACAUUGCCCAAAGAUAAAUAUAAUCUCCGAAUAAUACCUAUCUUUGUCCCCGAAAUGAAA.G.UGUGGACAG.AUUUGAGCA...................GCUUGCA.A.CCACGGA.........................................................................AAAAAAUG.CUAAAACACGUCUUGUUGACGCCUUUUCGGCAAUGCUUCCGCAGCUCUCUUCCUCCCCUCUUUAUUUUCCCAAUUUUAAUUUUCAAUUUAUAAUCUUUAAUUUAAAAAGAUGGGAUACUUAUUUACAUCCGAAUCGGUGUCGGAAGGACACCCCGACAAGGUAGCCGAUCAAAUAUCGGACGCCGUGCUUGACAAACUGUUGGCUUACGACCCCAGUUCUAAAGUAGCUUGCGAAACACUAGUAACUACCGGACAGGUAGUAUUAGCGGGUGAAGUGAAAACUAAAGCGUACGUUGACCUCCAGCUCAUCGCAC
#=GR NC_004663.1/4108876-4109335 CODON       .............................................GUA.................................................................................................................................................................................................................................................................................................................AUG..........................................................................................................................................................................................................
#=GR NC_004663.1/4108876-4109335 SS_TT       ..............................................................................................................................................................................................................................................................................................................................................................................................................................................................................................................................................................................
NZ_AAXF02000049.1/418463-418922              UUAAUUUCUUAUUUAGAAUCAUUAUAAAUCUAUUUAUGUGUUAAAUACAGGGCAAAGAUACUCAUUAUCUCCGAAAUCUCUUUAUCUUUGCAACCGAAAUGAAA.G.UGUGGACAG.AUUUGAGUA...................GCUUGCA.A.CCACGGA.........................................................................AAAAAAUG.CUAAAACACGUCUGAUUGACGCCUUUCGGUUUAUCCUUUGCAGCACUCGCCUCUCCUACUCUCUCUCAUUUUUUAAUUUUCAAUUUUUAAUUCUUAAUUUAAAAAGAUGGGAUACUUAUUUACAUCCGAAUCGGUGUCAGAAGGACACCCCGACAAGGUAGCCGAUCAAAUAUCGGAUGCUGUGCUUGACAAACUGUUGGCUUACGACCCCAGUUCGAAAGUAGCUUGCGAAACACUAGUGACUACCGGACAAGUGGUGCUAGCGGGUGAAGUGAAAACAAAAGCGUACGUUGACCUCCAGCUCAUCGCGCGCG
#=GR NZ_AAXF02000049.1/418463-418922 CODON   ..............................................................................................................................................................................................................................................................................................................................................................AUG.............................................................................................................................................................................................................
#=GR NZ_AAXF02000049.1/418463-418922 SS_TT   ..............................................................................................................................................................................................................................................................................................................................................................................................................................................................................................................................................................................
JCVI_SCAF_1096627783900/412-1                UUAUACUUGAAAUUAAAAAGCAUUCUGAUAAACUAGAAGAUCUAUUUAAAAAAUUAACGAAAUAGGUUUUUUCAAAGCUAGAUUUUUAUACAUUUGCCGCAAAU.A.GGUGGAGUG.AUUUGACU....................GCUUGCA.A.CCACAUU..........................................................................AAAAAAG.CUAAAAUUUGUCCUUUUUGCCCUCCCUAUUUUUUAUAAAAAAAUUAAACUGAAUUAAUAUGUCUUAUUUAUUUACCUCUGAAUCUGUAUCUGAAGGUCACCCAGACAAAGUAGCUGACCAAAUUUCUGAUGCGCUAAUUGAUAAUUUUUUAGCCUUUGAUCCAUCUUCAAAAGUAGCUUGUGAAACACUAGUUACCACAGGUCAAGUAGUACUAGCAGGAGAAGUUAAAUCAACAGCUUAUUUGGAUGUCAAAAAAUAGCUAGAGAUG..............................................
#=GR JCVI_SCAF_1096627783900/412-1 CODON     ..............................................................STP.......................................................................................................................................................................................................................................AUG.........................................................................................................................................................................................................STP.......................................................
#=GR JCVI_SCAF_1096627783900/412-1 SS_TT     ..............................................................................................................................................................................................................................................................................................................................................................................................................................................................................................................................................................................
JCVI_SCAF_1096627836680/1484-1027            UAUUCUUGAAAUUAAAAAGCAUUCCGAUAAAUUAGAAGAUCUAUUUAAAAAAUUAACGAAAUAGGUUUUUUCAAAGCUAGAUUUUUAUACAUUUGCCCGCAAAU.A.GGUGGAGUG.AUUUGACU....................GCUUGCA.A.CCACAUU..........................................................................AAAAAAG.CUAAAAUUUGUCCUUUUUACCCCUCCCUAUUUUUAUUUAAAAAAUUAAACCGAAUUAACAUGUCUUAUUUAUUUACCUCUGAAUCUGUUUCUGAAGGUCACCCAGACAAAGUAGCUGACCAAAUUUCUGACGCACUAAUUGAUAAUUUUUUAGCCUUUGAUCCAUCUUCAAAAGUAGCUUGUGAAACAUUAGUUACCACUGGUCAAGUAGUGUUGGCUGGAGAAGUUAAAUCAACAGCUUAUUUAGAUGUUCAAAAAAUUGCAAGAGAUGUAAUUAACAAAAUUGGAUAUACUAAAGGAGAAUAUAUGUUUGAU
#=GR JCVI_SCAF_1096627836680/1484-1027 CODON ................................................................................AUG...........................................................................................................................................................................................................................................................................................................................................................................................................................................................................................
#=GR JCVI_SCAF_1096627836680/1484-1027 SS_TT ..............................................................................................................................................................................................................................................................................................................................................................................................................................................................................................................................................................................
#=GC SS_cons                                 ....................................................................................................,,,,.,.<<<<<---..<<<__...................____>>>.---.-.>>>>>..............................................................................................................................................................................................................................................................................................................................................................................................................
#=GC SS_cons_1                               ....................................................................................................................................................<<<<.........................................................................................>>.>.>.......................................................................................................................................................................................................................................................................................................................
#=GC SS_cons_2?                              .......................................................................................................................<<<<.........................>.>>.>....................................................................................................................................................................................................................................................................................................................................................................................................................
#=GS NZ_ABCO01000001.1/556677-556145 Xtra_structured_region GC=16/76, so very low
#=GF metK_sans_motif NC_007677.1 3409999 3411159 Bacteria; Bacteroidetes; Sphingobacteria; Sphingobacteriales; Sphingobacteriales genera incertae sedis; Salinibacter; ruber DSM 13855 30541 1e-150 5e-144
#=GF metK_sans_motif NC_008255.1 3881263 3880004 Bacteria; Bacteroidetes; Sphingobacteria; Sphingobacteriales; Flexibacteraceae; Cytophaga; hutchinsonii ATCC 33406 30541 1e-150 1e-151
#=GF metK_sans_motif NZ_AAWS01000038.1 13034 14287 Bacteria; Bacteroidetes; Sphingobacteria; Sphingobacteriales; Flexibacteraceae; Microscilla; marina ATCC 23134 30541 1e-150 7e-152
#=GF metK_sans_motif ** NZ_AAXG02000006.1 101638 100457 Bacteria; Bacteroidetes; Bacteroidetes (class); Bacteroidales; Bacteroidaceae; Bacteroides; capillosus ATCC 29799 30541 1e-150 0
#=GF metK_sans_motif NZ_AAXG02000011.1 121884 123044 Bacteria; Bacteroidetes; Bacteroidetes (class); Bacteroidales; Bacteroidaceae; Bacteroides; capillosus ATCC 29799 30541 1e-150 1e-131
#=GF metK_sans_motif NZ_AAXG02000041.1 76480 77631 Bacteria; Bacteroidetes; Bacteroidetes (class); Bacteroidales; Bacteroidaceae; Bacteroides; capillosus ATCC 29799 30541 1e-150 4e-138
#=GF metK_sans_motif NZ_AAXU01000002.1 754755 756008 Bacteria; Bacteroidetes; Sphingobacteria; Sphingobacteriales; Flexibacteraceae; Algoriphagus; sp. 30541 1e-150 3e-151
#=GF metK_sans_motif misses a couple NZ_AAPR, since the 5' UTR is cutoff in sequence fragment
#=GC ACTUAL_MOTIF                            ....................................................................................................<............................................................................................................................................................>............................................................................................................................................................................................................................................................................................................
#=GC HYPHENATION                             ****************************************************************************************************..............................................................................................................................................................************************************************************************************************************************************************************************************************************************************************************************************************************
#=GC R2R_LABEL                               ----------------------------------------------------------------------------------------------------..............................................................................................................................................................------------------------------------------------------------------------------------------------------------------------------------------------------------------------------------------------------------------------------------------------------------------------------------------------------------
#=GF DUPLICATES NC_006347.1/63960-64419=BABA01005785.1/493-952 BAAY01000229.1/4960-4501=BABB01000128.1/2154-1695 NC_009614.1/1599196-1599655=BAAU01000101.1/870-1329=BAAV01002129.1/548-1007
#=GF SORT_STATS 158 158 0
#=GF SORT_STATS 158 158 0
#=GC cons                                    nnnnnnnnnnnnnnnnnnnnnnnnnnnnnnnnnnnnnnnnnnnnnnnnnnnnnnnnnnnnnnnnnnnnnnnnnnnnnnnnnnnnnnnnnnnnnYnnnnnnnnnn-n-nGnGGAnRG-AUUUGAYU--------------------GnUUGCA-A-CCnCnnn------------------------------------------------------------------------nAAAAARUG-CUAAARYARnnnYnYYYnnnnnnnnnnnnnnnnnnnnnnnnYnnnnnnnnnnnnnnnnnnnnnnnnnnnnnnnnnnnnnnnnnnnnnnnnnnnnnnnnnnnnnnnnnnnnnnnnnnnnnnnnnnnnnnnnnnnnnnnnnnnnnnnnnnnnnnnnnnnnnnnnnnnnnnnnnnnnnnnnnnnnnnnnnnnnnnnnnnnnnnnnnnnnnnnnnnnnnnnnnnnnnnnnnnnnnnnnnnnnnnnnnnnnnnnnnnnnnnnnnnnnnnnnnnnnnnnnnnnnnnnnnnnnnnnnnnnnnnnnnnnnnnnnnnnnnnnn
#=GC conss                                   222222222222222222222222221111111111111111111111111111111111111111111111111111111111111111111311111111120101212222330111123330000000000000000000021112220102212112000000000000000000000000000000000000000000000000000000000000000000000000432122331022111333311131333111111111111111111111111311111111111111111111111111111111111111111111111111111111111111111111111111111111111111111111111111111111111111111111111111111111111111111111111111111111111111111111111111111111111111111111111111112222222222222222222222222222222222222222222222222222222222222222222222222222
#=GC col_entropy_0                           222221122221112222122111121221111112211211111111111221111111111111111111111111111111111111111111211111110101010001100000000101000000000000000000000000000000010111000000000000000000000000000000000000000000000000000000000000000000000000100000100000000111111111111111111111111121111111111111111111111111111111111111111111111111111112111111222222222112212111212212222111111122112222221111111111111112221111122111112111111122221211212212221122122122222221222122111222222121211211212222222222221222222222222222222222222222221122222222222222222222222222222222222222
#=GC col_entropy_1                           ..............................................................................................................................................................................................................................................................................................................................................................................................................................................................................................................................................................................
#=GC col_entropy_2                           000109910109980000900998909009988980099089775687677008767798877757787797776566666587766746757699099987771635422228870000028483000000000000011111148002251045213887676666666756555555544433333333333333334333322221111111111111111111111124275042260022000410177768644788888999999909988877887588888887897788788887899978575777889899998980999988000000000990090989090090000999999900990000009899999999999990009999900999990989999900009099090080009900900900000009000900999000000909098099090000001001009100011001000000111110000111009900110001011010021111111111111211222212
#=GC col_entropy_3                           253549108098271332580593479993878896216351668838592108679842114266507289544076976561506699776739101116417217388369200900083031999999999999996699613008805650862085334848405194867801015115575225575255124784455258686668868668868668866818760926340988009495914528746240996723050422878354826722502158539341523499986170329086261840526160345689304023123761411119122195321745800530452423232707942267509082123524125979930076946802238182060064328842700705452656364940879655230326431398391677782191389198720542279648543537186103824259126894798061802865788899993367552271
#=GC cov_SS_cons                             ...........................................................................................................?2222.....0?1.........................1?0.......2222?..............................................................................................................................................................................................................................................................................................................................................................................................................
#=GC cov_SS_cons_1                           ....................................................................................................................................................021?.........................................................................................?1.2.0.......................................................................................................................................................................................................................................................................................................................
#=GC cov_SS_cons_2?                          .......................................................................................................................112?.........................?.21.1....................................................................................................................................................................................................................................................................................................................................................................................................................
#=GF NUM_COV 6
#=GF WEIGHT_MAP  JCVI_SCAF_1096627609663/1172-713 1.58314 JCVI_SCAF_1096626175348/943-484 0.104928 JCVI_SCAF_1101668208614/570-111 0.272812 JCVI_SCAF_1096627323424/1378-919 0.104928 JCVI_SCAF_1096627004500/681-222 0.104928 JCVI_SCAF_1096628013975/374-1 0.919589 JCVI_SCAF_1101667225678/327-786 0.209855 NC_009091.1/375663-375204 0.184258 JCVI_SCAF_1096627321893/1108-649 0.184258 JCVI_SCAF_1096628398720/1416-957 0.299417 JCVI_SCAF_1096627720042/687-228 0.316057 JCVI_SCAF_1096628352492/1349-890 0.0660231 JCVI_SCAF_1096628229633/1634-1811 0.0660231 NC_008816.1/401235-400776 0.0660231 JCVI_SCAF_1096627713106/783-324 0.18234 JCVI_SCAF_1096627709846/625-1084 0.198069 JCVI_SCAF_1101667106167/337-1 0.13022 JCVI_SCAF_1101667534115/713-254 0.13022 JCVI_SCAF_1096626983612/1340-1799 0.18234 JCVI_SCAF_1101667128252/333-1 0.283812 JCVI_SCAF_1096627714531/1421-962 0.26044 JCVI_SCAF_1096628356103/1181-722 1.54837 JCVI_SCAF_1096627305652/2494-2035 0.299417 JCVI_SCAF_1096626921896/1613-2072 2.00832 JCVI_SCAF_1096627396212/1187-728 1.92762 JCVI_SCAF_1096627292244/995-1456 1.96795 JCVI_SCAF_1101668527332/1010-547 2.06889 NZ_ABCM01000030.1/26035-26515 1.87678 NC_008571.1/366546-366072 1.70632 JCVI_SCAF_1096626866251/771-311 1.52759 JCVI_SCAF_1096626854522/3278-2820 1.52759 NZ_AAPD01000001.1/935944-935472 1.90747 JCVI_SCAF_1096627402240/383-1 1.59031 JCVI_SCAF_1096626915432/1698-1240 1.62739 NZ_ABCO01000001.1/556677-556145 1.87678 NC_010729.1/2054965-2055424 1.03843 NC_002950.2/1994478-1994937 1.03843 NC_009615.1/2817340-2816881 1.87267 NZ_ABYH01000277.1/7268-6809 1.78864 NZ_AAXE02000111.1/39396-39855 1.78864 JCVI_SCAF_1096627401769/397-1 1.61923 JCVI_SCAF_1096627396805/283-741 2.0487 JCVI_SCAF_1101668574804/1115-658 1.61923 NZ_AAMZ01000003.1/48369-47910 1.92762 JCVI_SCAF_1096627474725/973-1431 2.0487 JCVI_SCAF_1101668602500/1097-639 1.01274 JCVI_SCAF_1096627366491/2584-3042 1.01274 JCVI_SCAF_1096627277433/280-738 1.69752 NZ_AAOI01000005.1/209648-209169 2.10988 NZ_AANC01000003.1/237375-236901 1.88733 NZ_AAOC01000005.1/243843-243373 1.88733 JCVI_SCAF_1096626346811/914-482 1.87006 NZ_AAMP01000001.1/1344388-1343889 1.86729 NZ_AAPR01000008.1/157563-158021 1.76716 JCVI_SCAF_1096626870652/2207-2652 0.88733 JCVI_SCAF_1096627277718/7851-8310 0.88733 JCVI_SCAF_1096628033852/1388-1841 1.12798 JCVI_SCAF_1096627099057/1666-1207 1.33642 JCVI_SCAF_1096628269516/773-1232 1.89967 JCVI_SCAF_1096628178924/1442-983 1.40008 JCVI_SCAF_1096627066950/406-865 1.27044 JCVI_SCAF_1096627402583/1317-858 1.33793 JCVI_SCAF_1101668441589/617-1059 0.695273 JCVI_SCAF_1096627411931/1780-1325 0.793092 JCVI_SCAF_1096626857991/895-436 0.793092 JCVI_SCAF_1101668376995/854-395 0.439425 JCVI_SCAF_1101668450894/730-271 0.439425 JCVI_SCAF_1101668416052/584-1043 0.377904 JCVI_SCAF_1096626330588/192-1 0.377904 JCVI_SCAF_1101668552424/791-1250 1.55529 JCVI_SCAF_1101668299256/299-758 0.83886 JCVI_SCAF_1096627308126/488-947 0.83886 JCVI_SCAF_1101667432870/830-371 1.27044 JCVI_SCAF_1101668049517/591-131 0.955553 JCVI_SCAF_1101668043036/570-110 0.955553 JCVI_SCAF_1096627438223/1827-1369 1.2811 JCVI_SCAF_1101668370776/659-1099 0.854319 JCVI_SCAF_1096627980867/783-1241 0.854319 JCVI_SCAF_1096626009591/42-502 0.590602 JCVI_SCAF_1096626616824/1514-1054 0.590602 JCVI_SCAF_1096626856299/693-234 1.2371 JCVI_SCAF_1096628389487/203-665 1.67178 JCVI_SCAF_1101668210493/1359-899 1.2371 JCVI_SCAF_1101668750758/747-287 1.64754 JCVI_SCAF_1096627860676/1123-1583 1.75007 JCVI_SCAF_1101667335610/429-1 1.13855 JCVI_SCAF_1101668586181/796-336 0.956244 JCVI_SCAF_1101667257829/923-518 0.698057 JCVI_SCAF_1096626894984/381-1 0.956244 JCVI_SCAF_1096627098520/1092-632 0.698057 JCVI_SCAF_1096626891259/583-1043 1.07443 JCVI_SCAF_1096627317691/3046-2586 1.69752 JCVI_SCAF_1096627001039/1093-633 1.76258 JCVI_SCAF_1101667432231/59-518 0.855354 JCVI_SCAF_1096626910058/502-960 0.986947 JCVI_SCAF_1101668505994/1374-1015 0.855354 JCVI_SCAF_1101668435854/816-390 0.370958 JCVI_SCAF_1096627219953/1-397 0.245052 JCVI_SCAF_1096628389438/399-858 0.443846 JCVI_SCAF_1096627186799/404-1 0.815567 JCVI_SCAF_1096627155384/1746-1287 0.245052 JCVI_SCAF_1096627988331/176-635 0.294062 JCVI_SCAF_1096626991476/777-1236 0.391928 JCVI_SCAF_1101667341953/788-329 0.426685 JCVI_SCAF_1101668423433/179-1 0.11207 JCVI_SCAF_1096626894819/374-1 0.11207 JCVI_SCAF_1101667116281/263-722 0.121363 JCVI_SCAF_1096627787351/952-493 0.738773 JCVI_SCAF_1101668762251/409-1 0.121363 JCVI_SCAF_1101668742341/1081-1540 0.22414 JCVI_SCAF_1096627611673/1678-1219 0.242726 JCVI_SCAF_1101668177421/130-589 0.848659 JCVI_SCAF_1096626958110/739-1198 0.247446 JCVI_SCAF_1101668185252/149-607 0.921602 JCVI_SCAF_1096627103077/1061-1520 0.247446 JCVI_SCAF_1096627505900/324-783 0.848659 JCVI_SCAF_1101668759094/1-419 0.414654 JCVI_SCAF_1096627973299/503-962 1.17289 JCVI_SCAF_1096628086426/1374-915 0.363891 JCVI_SCAF_1096627265055/43-502 0.835162 JCVI_SCAF_1096627546860/229-688 0.835162 JCVI_SCAF_1101668520745/644-1091 0.8462 JCVI_SCAF_1096627902800/18-477 1.25156 JCVI_SCAF_1096626871642/1429-970 0.62603 NZ_AAOG01000001.1/143095-143592 2.06258 JCVI_SCAF_1101668180177/521-61 1.68722 JCVI_SCAF_1096627807455/978-519 1.51026 JCVI_SCAF_1096627512370/1290-831 1.86842 NC_009441.1/1712438-1711932 1.83725 JCVI_SCAF_1096627426589/276-766 1.85592 NC_009613.1/321848-321388 1.70632 JCVI_SCAF_1096627455278/953-1412 1.56628 NZ_AAXX01000001.1/753985-754445 1.56628 NZ_AANA01000001.1/1408810-1409269 1.96795 JCVI_SCAF_1096624997329/1-396 1.245 JCVI_SCAF_1096626857523/1902-2358 1.98813 JCVI_SCAF_1096628217660/858-1315 1.87006 NC_009614.1/1599196-1599655 0.221897 BAAY01000229.1/4960-4501 0.443793 NZ_ABWZ01000039.1/10387-10846 1.42541 BABA01032719.1/696-325 0.221897 BABD01010212.1/461-2 0.805402 BABD01004898.1/834-375 0.878371 BAAU01003527.1/170-1 0.0803264 BAAV01005021.1/756-1189 0.304743 BABD01000682.1/2175-1716 0.0803264 BAAX01034998.1/634-175 0.160653 BABA01000840.1/762-1221 0.160653 BAAY01003005.1/1718-1889 0.726061 NZ_AAYH02000034.1/58532-58991 0.160653 NC_003228.3/69493-69952 0.556098 NC_006347.1/63960-64419 0.556098 BABG01001786.1/1719-2178 1.08572 NZ_AAVM02000002.1/266606-267065 1.81947 NC_004663.1/4108876-4109335 1.87726 NZ_AAXF02000049.1/418463-418922 1.30694 JCVI_SCAF_1096627783900/412-1 1.4911 JCVI_SCAF_1096627836680/1484-1027 1.45586
#=GF USED_GSC TRUE
#=GF DID_FRAGMENTARY FALSE
//
