# Supplementary material for: Comparative genomics reveals 104 candidate structured RNAs from bacteria, archaea, and their metagenomes
Source: Genome Biol. 2010 Mar 15;11(3):R31. doi: 10.1186/gb-2010-11-3-r31 (PMC2864571; doi:10.1186/gb-2010-11-3-r31)
Supplement: Additional file 4 — Raw text alignment files, including annotation. Raw alignments of RNAs, including annotations (for example, predicted transcription terminators, flanking sequences) in "Stockholm" text format. The alignment format and appropriate viewing programs are discussed on Wikipedia [113]. The Stockholm files can be retrieved from the .tar.gz archive file by using programs such as WinZip (Windows), StuffIt Expander (Mac), or tar/gzip (UNIX). [file gb-2010-11-3-r31-S4.GZ › sto/C4.sto]

# STOCKHOLM 1.0
#=GF ID C4
#=GF DE C4 antisense RNA
#=GF AU Weinberg Z
#=GF TP Gene; antisense;
#=GF WK http://en.wikipedia.org/wiki/C4_antisense_RNA

#=GF WK '''c4 antisense RNA''' is an [[RNA]] present in certain [[phage]]s.
#=GF WK http://www.ncbi.nlm.nih.gov/pubmed/1696181

#=GF ORIGINAL_MOTIF 94	7362	0	0	refseq	25	gamma-pseudomon	jeremy	s32_38_45_55S100O5Min3	cmfinder		ethresh=2&nr=0	end
#=GF DATABASES microbial 25 viral 28 env 4
#=GF FancifyStockholm -longtable -wrapGeneContext 6in -recycleGeneColors
#=GF FancifyStockholmGeneContext -leftCount 1 -rightOperonOrCount 1

NC_009085.1/1492788-1493283                    AUUGUUAAUGUGAAAAGAUAAUAUUUAAAAACAAUUGUUCUAAUUUGAUACGAAUAGGAUUUUAUAUUCUUGACGUCAAGAAAAGUGAAUAAUAUCCUUUCUUUCUG.GUA.G.A.GU..GAAAA.GG.GG.AUAUC...UUUUG....GAUGU.GCCAG....UUUCUAGAUG..........UCUGGUC.UGCU.A.ACCCU.UCUU...C....AC..UC.U.AU.CAUUGUCAUUAUU...UUUAGAUAAUAAACUUAUAUUUAACUAUAUCUGAGCUUACCUUUAAUAAAUUUUAACCGAAUCGAAAUUUUAUAUUUUUUAAUUGUGAUAACUAUAUUUUAUAUAUCAAUAUUCAAUUAGAUUUUAAAUCUUCAAAACUUAAAAAUAAUUUAGAAUCCAAACGCUCUACUUUAAUACGAUUGUCACUUCCUACGCUUGACGAUAACAAAAGUGAAUACUAUCCUUUGCCUGCUGGCCUACAUUGCCAGUCGACUUUGACAGGUCGGAUAGCCAACGCACACGAAAAAGUCUCUCUUUUUUG
#=GR NC_009085.1/1492788-1493283 CODON         ..................................................................................................................................................................................................................................................................................................................................................................................................................................................................................................................................................................
#=GR NC_009085.1/1492788-1493283 SS_TT         ..............................................................<<<<<<<<<<............>>>>>>>>>>>...................................................................................................................................................................................................................................................................................................................................................................................................................................................................
NC_009085.1/2365191-2364698                    CGGGUGUUUGGAUUGGUCUCCAAAAGUUUCUCAAGGUCGAAAGACCGUAUUUAGCGGUUUUAUUUUGCCUAUAAUUUUCUACACCCUGUGGAAAAUGCCCUGUUAUG.GUG.G.G.UU..AGGC..GG.AA.GUGC....UUCG......GCAC.GCUAG....ACCCUUGAG...........ACUAGUAAGACC.A.AUUCC..GUU...U....AA..CC.U.GC.CACCCUAAUUGAUUGGUCUCAAUUUUGGUGGUGAAAAUCCCUAUCUCAAGGAGUAUUCACCAUGAAUGCAAUUUCUAAUUUUACUUUUCAUAAUGAUUAUAAUGUUCGCGUUCAGUUAAUUGAUGCUGAGCCGUGGUUUUGUCUUGCUGAUGUCUGCUGUGUUUUAUCAGUUGAUCGUACUUCUCGUUUAUUACGUGAUUUGGAUGAAAAGGGGUUGGCAGAUUGCCACACCCCUACAAAUGGUGGAAAUCAAAAGAUUAAAUUUGUUAAUGAGCCAAAUCUUUAUCGGAUCAUCUUUCGUUCAAAUAAACCAGAAG
#=GR NC_009085.1/2365191-2364698 CODON         ............................................................................................................................................................................................................................................................................................................................................................................................................................................AUG...................................................................................................................
#=GR NC_009085.1/2365191-2364698 SS_TT         ..............................................................................................................................................................................................................................................................................................................................................<<<<<<<<<<<........>>>>>>>>>>>>.....................................................................................................................................................................................
NZ_AAZF01000005.1/72766-73259                  CGAACGACAGCACGCCAUUAGACCGUGCUUUUUUUGUUCGUAACAUUCGCACACCAAAAGAAUAUGCGGAUUUUGUUUUCAAUCUAAAUCCGAUCAUUCUCUCAAUG.GUA.G.A.GC..GUAA..UG.AG.CCGUC...UAU......GACGG.GCUGUC...UUCCUGUGAU..........GGCAGUU.UUCC.A.CCUUG..CUA...C....GC..UC.U.AC.CGCCC..GACCGUGGAAAGUCUAGCGGUAGAUUCUGAAAAUUUAUCACAGGACACCGCAGAAAUGAUCUACAAAUUUCUUUGCGUCAAUCGCACACAAGCGCAUUUUAACUUAUGCGUCAUAUCUCUUAAUUCUACCACCGAAGAACAGGCACGUUUGGGCCUAUCUGCUGAUUAUCGUUUUAUUGCGGUGGUAGCGAGAAUCAAUCCUCAAAAUAACCGCACUUUAGCGGCACUUCCUACCCUUUCUGUACCUGUAACACAAGGGGGCGCAAAUGUUUAAUCAAUCAAUUUUAUCUGCACUUCAAGAGAUGGCGGA
#=GR NZ_AAZF01000005.1/72766-73259 CODON       ......................................................................................................................................................................................................................................................................................................................................................................................................................................................................................................................AUG.........................................
#=GR NZ_AAZF01000005.1/72766-73259 SS_TT       .............................................................................................................................................................................................................................<<.<.<<.<<<<<..<<<........>>>>>>>>>>>>>..............................................................................................................................................................................................................................................................................................
NZ_AAZG01000002.1/113994-114487                CGAACGACAGCACGCCAUUAGACCGUGCUUUUUUUGUUCGUAACAUUCGCACACCAAAAGAAUAUGCGGAUUUUGUUUUCAAUCUAAAUCCGAUCAUUCUCUCAAUG.GUA.G.A.GC..GUAA..UG.AG.CCGUC...UAU......GACGG.GCUGUC...UUCCUGUGAU..........GGCAGUU.UUCC.A.CCUUG..CUA...C....GC..UC.U.AC.CGCCC..GACCGUGGAAAGUCUAGCGGUAGAUUCUGAAAAUUUAUCACAGGACACCGCAGAAAUGAUCUACAAAUUUCUUUGCGUCAAUCGCACACAAGCGCAUUUUAACUUAUGCGUCAUAUCUCUUAAUUCUACCACCGAAGAACAGGCACGUUUGGGCCUAUCUGCUGAUUAUCGUUUUAUUGCGGUGGUAGCGAGAAUCAAUCCUCAAAAUAACCGCACUUUAGCGGCACUUCCUACCCUUUCUGUACCUGUAACACAAGGGGGCGAAAAUGUUUAAUCAAUCAAUUUUAUCUGCACUUCAAGAGAUGGCGGA
#=GR NZ_AAZG01000002.1/113994-114487 CODON     ......................................................................................................................................................................................................................................................................................................................................................................................................................................................................................................................AUG.........................................
#=GR NZ_AAZG01000002.1/113994-114487 SS_TT     .............................................................................................................................................................................................................................<<.<.<<.<<<<<..<<<........>>>>>>>>>>>>>..............................................................................................................................................................................................................................................................................................
NC_009567.1/760222-759726                      ACAUUUUACAGGCGAACGAUAGCACGCCAUUUAACCGUGCUUUUUUUGUUCGUAGCGUUUACGCAUCUAUCCAAAAUAAUCUAUCUUUUGAUAGACUAUUCUCAAUG.GUA.G.C.GC..GUAA..UG.GG.CAACC...CUUAGC...GGUUG.GCUGCU...UUCCUGUAAA..........GGCAGUU.UGUC.A.CCCCG..UUA...C....GU..GC.U.AC.CGCCC..GACCGUGACAAGUCUAGCGGUAGUUCCUAAAAAUUAUUUACAGGACACCGCAGAAAUGAUCUAUAAAUUUCUAUGCAUUAAUCGCACACACCCGCACUUUAAUUUGUGCAUUCAAACUAUCCACGCCAACACCGAAGAAAGCGCAAGAUUAAGCCUUAACGCUGAUUUUCGCCACCUCGUCACCGUUGCAAAAAUCAACCCGAAAUUUAACCGCACUUUAGCGAUGAAAGGGGGAUUUAUGCGUAAUCUUUCCCUUCAUUUAAUUGAUGAAAUUCAAAGCGAAAUAACCCGAUUUGAUACGUUGAACACC
#=GR NC_009567.1/760222-759726 CODON           ..................................................................................................................................................................................................................................................................................................................................................................................................................................................................................................................................................................
#=GR NC_009567.1/760222-759726 SS_TT           ..............................................................................................................................................................................................................................<.<.<<.<<<<<..<<<........>>>>>>>>>>>>...............................................................................................................................................................................................................................................................................................
NC_008309.1/565868-566364                      GUAGGAAGCUGAAAAAUACAAAGGCGAAUAGCACGCCUCAAGCGUGUUUUUUUAUUCGUAAUUUACGCACACCUAAAAUAAAUCUAGCAAUAGAUCUAUUCUCAAUG.GUA.G.A.GC..GUAA..AG.GG.CAACCG..CUUG....CGGUUG.GCUAUG...UUCCUUUGUA..........CGUAGUU.UCCU.A.CCCCU..UUA...C....GC..UU.U.AC.CGCCC..GACCGUAGGAAGUCUAGCGGAAAGCCUUUUAAACAUUACAAAGGACACCGCAAAAAUGCUUUAUAAAUUCCUUUUACUAGGCGAAAACCGUCUAAAACUUUCUAUACGUGCAAAAUCAAUCCAACAAGCACGCCAACAGCUCAAUCUCACCCAACAUCAAGCCGUCUUUGUGGCUCGCAUUAAUACAAGGGGGCGUUAUGUCUAAUCGCAACCUAUCAAACGAAAUCACCACGCUUAAAGCUGCAUUAAAAAGUUUGCUUGAUGAUUUAUCUGCAGCCGAAAUCUAUCUCAAUAAUGACCGCACUCAAUG
#=GR NC_008309.1/565868-566364 CODON           .................................................................................................................................................................................................................................................................................................................................................................................................................................................AUG..............................................................................................................
#=GR NC_008309.1/565868-566364 SS_TT           ..................................................................................................................................................................................................................................................................................................................................................................................................................................................................................................................................................................
NZ_AACJ01000013.1/2287-1791                    GUGAGAAGCUGAAAAAUACAAAGGCGAAUAGCACGCCUCAAGCGUGUUUUUUUAUUCGUAAUUUACGCACACCUAAAAUAAAUCUAGCAAUAGAUCUAUUCUCAAUG.GUA.G.A.GC..GUAA..AG.GG.CAACCG..CUUG....CGGUUG.GCUAUG...UUCCUUUGUA..........CGUAGUU.UCUC.A.CCCCU..UUA...C....GC..UU.U.AC.CGCCC..GACCGUGAGAAGUCUAGCGGAAAGCCUUUUAAACAUUACAAAGGACACCGCAAAAAUGCUUUAUAAAUUCAUUUUAUUAGGAGAAAACCGCCUAAAACUUUCUAUACGUGCUAAAUCUGAAGCUGAAGCACGCCAACAACUCAACCUUUCUAAAAACCAAGCCUUAUUUAUUGGUCAAAUCAAUACAAGGGGGCGUUAUGUCUAAUCGCAACCUAUCAAACGAAAUCACCACGCUUAAAGCUACAUUAAAAAGUUUACUUUCAACUUUUCAAACUAGCCGAGCAAAGCGACAAGUUAAAAUCCAAAUAUU
#=GR NZ_AACJ01000013.1/2287-1791 CODON         ........................................................................................................AUG.......................................................................................................................................................................................................................................................................................................................................................................................................................................................
#=GR NZ_AACJ01000013.1/2287-1791 SS_TT         ..................................................................................................................................................................................................................................................................................................................................................................................................................................................................................................................................................................
NC_002663.1/2002695-2003193                    CGAAUAAUAAACAUACGGCGAACAGUAGCACGCCAUUUAACCGUGCUUUUUUUGUUCGUGAAGUUCGCACACCUAAAAUAAAUCCAGCAAUGGAUCUAUUCUCAAUG.GUA.G.C.GU..GCGA..UU.GG.CAACG...UUUAAU...CGUUG.GCUGUG...UUCCGUAUGU..........CGCAGUU.UUCC.A.CCCAG..UCG...C....AC..GU.U.AC.CGCCCUAAAGCGUGGAAACUUUUAGCGGUAACUCUCAAUAAUUUUACAUACGGAGUUACGCAAAUGAUUUAUCAAUUCAUUGGCAUCUCACGCCAACACUACGACCAAACCAAAGCGGAACAAAUCCGCAUAUUAGCUGAUAACGAAACCCAAGCUAGAGCCUAUUUAGCGCGUAAUUAUGUGCUUAUUCCUUUAGGUCGCUUACCAAACACCGCAAAAAAUGACCGUACUUUAGAGGUUAAAGGGGGUAUUUAUGCGUAAUGUGAAAAAAGCAUUGUCAAGAUCUGUUAUUGCUAGUAGUAUUCAAGGUACUACUA
#=GR NC_002663.1/2002695-2003193 CODON         ..................................................................................................................................................................................................................................................................................................................................................................................................................................................................................................AUG.............................................................
#=GR NC_002663.1/2002695-2003193 SS_TT         ..................................................................................................................................................................................................................................................................................................................................................................................................................................................................................................................................................................
NZ_AAZF01000002.1/232150-231654                UGGCGCAGAGCACGCCCAAAGCGUGUUUUUUUAUGCGUAACAUUCGCACACCCAAAGAAUUUGCGGAUUUUGUUUUUAUUGAUCAAAUCUACAAAUCUCUCUCAAUG.GUA.G.C.GU..GUAG..CG.GU.AAAGG...UUCGC....CCUUU.GCUGUG...UUCCAAUUGU..........CGCAGUU.UUCG.A.GACCG..UUA...C....AC..GU.U.AC.CGCCAA.AGCCUCGAAACUUUACGCGGUAACUCUCAAGUGUUUACAAUUGGAGUUACGCAAAAUGUAUCAAUUCAUUUUCGCGCUUAUUCGCGCACCUCAAAUCAAAAUCAGACUUCUUGCCGAUACUGAACAACAAGCACGUUCACGUUUUACCGAUGGCGACACCUUGUUAUUUGUUGGCAGAAUUAACCAAAACCCACUGAAAAAUAACCGCACUUUUUCAACUAAUGGGAAAAAUCACAGCUUGCCAGCAGGGCAGAAUGUGGGUAGUAUUGAAAGCACUACUACUAUCGAGGGCAACCGCAACCCUUAUCAA
#=GR NZ_AAZF01000002.1/232150-231654 CODON     ..................................................................................................................................................................................................................................................................................................................................................................................................................................................................................................................................................................
#=GR NZ_AAZF01000002.1/232150-231654 SS_TT     ..................................................................................................................................................................................................................................................................................................................................................................................................................................................................................................................................................................
NZ_AAZJ01000012.1/9711-10207                   AAUUGGCGCAGAGCACGCCCAAAGCGUGUUUUUUUAUGCGUAACAUUCGCACACCUAAAGAAUAUGCGGAUUUUGUUUUACAUCUAAAUCCGAUCAUUCUCUCAAUG.GUA.G.C.GU..GUAG..CG.GU.AAAGG...UUCGC....CCUUU.GCUGUG...UUCCAAUUGU..........CGCGGUU.UUCG.A.GACCG..UUA...C....AC..GU.U.AC.CGCCAA.AGCCUCGAAACUUUACGCGGUAACUCUCAAGUGUUUACAAUUGGAGUUACGCAAAAUGUAUCAAUUCAUUUUCGCGCUUAUUCGCGCACCUCAAAUCAAAAUCAGACUUCUUGCCGAUACUGAACAACAAGCACGUUCACGUUUUACCGAUGGCGAUACCUUGUUAUUCGUUGGCAGAAUCAACCAAAACCCACGGAAAAAUAACCGCACUUUUUCAACUAAUGGGAAAAAUCACAGCUUGCCAGCAGGGCAGAAUGUGGGUAGUAUUGAAAGCACUGAAACCAAAGACGGCAACCGCAACCGUCAUUUA
#=GR NZ_AAZJ01000012.1/9711-10207 CODON        ..................................................................................................................................................................................................................................................................................................................................................................................................................................................................................................................................................................
#=GR NZ_AAZJ01000012.1/9711-10207 SS_TT        ..................................................................................................................................................................................................................................................................................................................................................................................................................................................................................................................................................................
NZ_AASA01000084.1/6061-6566                    CUGAACUACAUAAUACGGCGAACAGUAGCACGCCUUUAACCCGUGCUAUUUUUAUUCGUAGCUUACACACACCUAAAGAACGCCGAAAUAAGGCGUGUUCGUCUAUG.GUA.G.C.GU..GUAG..CG.GG.CAAGG...UUCGC....CCUUG.GCUGUU...UUUGGUUCGCCGUUUGU...AGCAGUUUUCUC.A.CCCCG..UUA...C....AC..GC.U.AU.CGCCCUGCACCGUGAGAAGUGUAGCCGAUAGUCCUUUAAAAUUAACAAACGGACUACAAAAAAUGAACCCUAGCCAAAUUACAGGCAAAAACCGCCUAAACUCUUUUCUAUUUAACAAUAAUCAAAAUGAUUAUUCGCUAUUAUUUACUAAUGCAAAACAAUCAACCCCGAUUUCUGCUAAAAUAAGCAAAAAUCAAGAUUUAUGCUUGACAACCCUCAAUCGUUCGCCUUAUGCUAGCCGUGCUUUUGCAAAAUCAAAAGCCGAGUGUGGAAACUCGAAAGAACAUCAGGCGAACAAUAGCACGCCUUUAACUCGU
#=GR NZ_AASA01000084.1/6061-6566 CODON         ..................................................................................................................................................................................................................................................................................................................................................................................................................................................................................................................................................................
#=GR NZ_AASA01000084.1/6061-6566 SS_TT         ..............................................................................................................................<<.<<.<<<<<............>>>>>.>>>>...................................................................................................................................................................................................................................................................................................................................................................................................
NZ_AASA01000084.1/6523-7021                    ACUCGAAAGAACAUCAGGCGAACAAUAGCACGCCUUUAACUCGUGCUUUUUUUGUUCGUAGCUCACGCACACCCAAAGAAUGCCAAAAUAAGGCGUGUUCGUCUAUG.GUA.G.C.GU..GUAG..CG.GG.CAAGG..UUUCGC....CCUUG.ACUGCU...UACCUGAUGU..........UGCAGUU.UUCC.A.CCCCG..UUA...C....AC..GC.U.AU.CGCCCUACAUUGUGGAAAAUGUUAGCGAUAGCCCCUAAAAAUCAACAUCAGGAGCUAUCAAAAAUGAAAGCAUUCGCUUAUUCAUUCCUUUGUGCUAUUCGCACACCCGAAACAGAUACUUAUCAAGAAACCGUAGUACGCAUUAUUUCAGACAGCGAACAAAACGCCCGUUUUCAGCUUACAGCCGAUUAUCGCUUACUACUCCCCCGCCCUGUUGCAAAAAUCCGCCUAAAUUCUACCGCUUACACGGUGAAAGGGGGGAUUUAUGCUUAAUUAUUCCGAUAUUGAACAAAUCCGCUAUUUUAUGGAUCAAGCCG
#=GR NZ_AASA01000084.1/6523-7021 CODON         ..................................................................................................................................................................................................................................................................................................................................................................................................................................................................................................................................................................
#=GR NZ_AASA01000084.1/6523-7021 SS_TT         ..................................................................................................................................................................................................................................................................................................................................................................................................................................................................................................................................................................
NC_007492.1/3001078-3001577                    CGUCGCUGCAAAAUCAGCGGCUUAGGUUUGGUCACCUAAAAUAACAGCCCUCAAGUGUGCCAUUAUUCGCUCCGUGGACAUCUAUGUCCUCGAAGUGCAUUGCAGUG.GCG.G...CUGUGUGC..AG.GG.UCGCC...UUCG.....GGCGU.GCUGAG...UUGGGUUGUU..........CUCGGUU.GACC.A.AGCCU..GCG...C..ACAG..UC.C.GC.CUCCCCAUCGUUUGGUCACGGUGUCGGCGGUUACUUACAACCUAAUCGAGUAACUCCAAUGCCAAUCCUGAAAAUAAGCUCCGCUCGCUAUCUCCCGCUCAACAGCGGCGUCACUGACAGCGCACCGCUGGUCAUCGACACCCAAGCCAACCCGAAAGACCUCUUCGAAGCCGCCGUGCAACGCAUCCGCGCCGCAGCCGACCUGCUCGAAACCCUGCACUGCCUGUGCUUCAAACACGCCGACGUCCAGGACAUUCCCCACAUCACCCAUGCGCUGUACCUGCUGACGCAGGAUGGCAGUGAUCUGCUGCAGGUUG
#=GR NC_007492.1/3001078-3001577 CODON         ...............................................................................................................................................................................................................................................................................................AUG................................................................................................................................................................................................................................................................
#=GR NC_007492.1/3001078-3001577 SS_TT         ..................................................................................................................................................................................................................................................................................................................................................................................................................................................................................................................................................................
JCVI_SCAF_1096626333345/608-114                AAUUAUCCAUAGUAAAGGAGUACGUCGCAAAAGGGCGUGCCGGGUUUAGCCACUCGAAUAUAUCUGCGGCGCUCAGCCGUGUCGUCUUUAGAUGCGGCAUUUUUAUG.CCU.G.G.GC..GUAG..UG.GG.AGUCC...GCAA.....GGACU.GCCGGG...UUCCGUGGAU..........ACCGGUU.GGCU.A.ACCUG..CUA...C...UGC..CC.A.GG.CACCCGUUUAGCC...ACGGGUCUUUGGGUCGAACCUCUAUUCCACGGAGUACGGCCAUGACCGCACAUCUACAGGCGCAAUCCGCCCUUAUCACCCCAGACCUAAAAACAACCAGCUUGAUCGUCGCUGAGAAGUUCCACAAGCGACAUGAAGAUGUUCUGAGGUCUGUCCGUUCCCUUGCUGCACCAAGGGAUUUCACGGAAAGCAAUUUUGCUUUCCGUGAGGAAAUUCGACGACACAGGACCGGAGCGACAAGAAAAAUAUGGGUUGAGAUGACCCGUGACGGCUUCUCACUUUUAGUGAUGGGCUUCACGGG
#=GR JCVI_SCAF_1096626333345/608-114 CODON     ..................................................................................................................................................................................................................................................................................................................................................................................................................................................................................................................................................................
#=GR JCVI_SCAF_1096626333345/608-114 SS_TT     ...........................................................................<<<<<<<<.......>>>>>>>>................................................................................................................................................................................................................................................................................................................................................................................................................................................................
NC_006139.1/46473-46962                        ACGUCACCAGUCUCUAUUUUAUAGGUGGUUUUUUUUAUGCCUUUUGUUUAUGGCUGUAGUAUUGUGUAGACAUUUAUCACAGCAUUGAACCGCACAGAAUUUCUAGG.GCG.G.G.CU..AUA...UGUGG.GAGC....UUCG......GCUC.GCUGG....UUCCGGUGA............CCAGCC.UACC.A.ACCCA...UA...U....AG.UCC.C.GC.CCUUUUUUUGUUUGG..UAGCAAGAAAAGGCGAUAAAGCUCAUCUUAACACCGGACAUCGCUAUGAUAAAACGAGGUUUCAGCAAUAUUUUUUCAGAGAAGACAUUUGCAAGCAACGAACAAUUCAACACCGCCUGCAGACAGCUCAGAAUCACUCAAGACGUACAAUUAAUCUACUCAAGCCUUCAUUGGCUUUCAGUCAAGACGGGCUAUGCAUGGCCUUCUCAGGGCUUUCUCGCCAACGAGAUAGGACGCUCACUUCGUACCGUUAAAUCACAUAUAGCCAAGCUCAAGAGCCUUGGACUCAUAACCGUCAAG
#=GR NC_006139.1/46473-46962 CODON             ...................................................................................................................................................................................................................................................................................................AUG............................................................................................................................................................................................................................................................
#=GR NC_006139.1/46473-46962 SS_TT             ..................................................................................................................................................................................................................................................................................................................................................................................................................................................................................................................................................................
NZ_AAVD01000003.1/489528-489035                CCCUGAAGGAACGCUUUGCGCAGGCGCCCUGGGGGCUGUACCACAUGGGGCUGCACGCGCAGCAGCCCCAGGGCUGACCUCAAGACUGCGCAUGGUUCCGUUU..CG.GCG.G.G.GC..UGUG..CA.GG.ACCUCC..GCAA....GGGGGU.GCCGG....CUCCUUUGC............CCGGCC.CGCC.A.ACCUG..CAC...A....GC..CC.U.GC.CACCCGUUGGCGGCGGCAAGCUCAGCAUAGCGUUGACCACAUUGCAACCCGGCCUGCGGCGCGCAUUUGGAGUACCAUUUCGCGGUCCCCUCGGGGGAUACGGGCUUGGCGGCCCGGAACAACGUAGGCGCAGCAGCCGCACGCCUUUUGAUGAGGCAGCGGCUUUUCAUCUUCCCGGUGCUGCGCCGGGCACGGUUCCGUUUUUGGCGGGGCUGUGCGGGACCUCCGCUAGGGGGUGCCAGUUCAUGCCAAAGGAGCCGCCAUGCCUGACCUCGAUGCGCCCAGCGGAGCACACGCCUCCCCGCCUUUCUUCUCUU
#=GR NZ_AAVD01000003.1/489528-489035 CODON     ...........................................................................................................................................................................................................................................................................................................................................................................................................................................................................................................AUG....................................................
#=GR NZ_AAVD01000003.1/489528-489035 SS_TT     ............................................................................................................................................................................................................................................................................................................................................................................<<<<<<<<<<<<.....>>>>>>>>>>>..........................................................................................................................................................
NC_007712.1/4059379-4058885                    GUAAAACGGGUGCCGGGUUUAGUAGCCCGAGUGUCAGAGCGGACAGAAUAAGCCGCUCAAAAGUGCGGUUUUUUUACGUCUGUUUCCUGCGUUGUGCCCCUAUAAUGGUGA.G.G.CG..UAAC..GA.GG.GAGC....CUCUGC....GCUC.GCCGGG...UUCUCUGAC...........ACCGGUC.UACU.A.ACCUC..GAU...A....CG..UC.U.CUCCACCCCGUUUAGUA...GCGGGGAGCGAGGUUCUAAGGAAUUUGUCAGAGAGGCCACAGCUAUGGCUACCACCCAAACUCGCCCUGAAUUUAUUGAUACCUACUGGAUUAUUCCCGAAUACUCAUCUGCGCCCUACGGCAAAGUGUCGUUUACCCGUCAAGAUCGCCGUACCUUCAUCGCCAUGUUCAAAGAUAGCCGCCUAAUCUGGGCAGGGCAUCAACGUGUGCAGGACUUCACUGAGAACGUUAAACGUACCGAGUCGCCAAAGCUGCCCGUCGAAGGGACAGAGUCACGCUCACAAUUCAACCAAUCUCCCG
#=GR NC_007712.1/4059379-4058885 CODON         ..................................................................................................................................................................................................................................................................................................................................................................................................................................................................................................................................................................
#=GR NC_007712.1/4059379-4058885 SS_TT         ................................................................................................................................................................................................................................<.<<<<<<<<<<<.........>>>>>>>>>>>>>...............................................................................................................................................................................................................................................................................................
NC_007492.1/317445-316950                      GACUGUCGUUGCCAAAUCAGCGACUCGGGUUUGGUCACCUGAAAAUGAGAGAGAAACUUCGCAUGCCCUUGUAUGCUUGCCGCCUGAUUCAUGCGGCACGCUUUAUG.GCG.G...CUG.UGUU..UG.GG.ACGC....UUCG......GCGU.GCCUGGAG.UUCUCUCUCU...........CUGGUU.GACC.A.ACCCG..AAC...A...CAG..UC.C.GC.CUCCUA.UCGUUUGGUCAUGAUGUUGGCGGUUCUUCUGAUACUUGAGAGAGUCUAACCAAUGAAAUUAUGGAACCAAUUCCCCAACGAUCGCUACCGCCCACUUGAUACCAACCUCACCGACACCAAGCCAUUGGUCAUCGACACCGAGGCCGACCCGCAAGACAUCCUCGAAUGCGCCGUCCAGCGCCUGCGCGCCUCAAGCGACCUGCUGCAAACCCUCUACUGCCUCUGCUUCAAACACGCCGACGUCGAAGACAUCCCGCACAUCACCCACGCCCUUUAUCUGCUGACCAAAGACGGCUUUGACCUGUUACAG
#=GR NC_007492.1/317445-316950 CODON           ................................................................................................................................................................................................................................................................................................AUG...............................................................................................................................................................................................................................................................
#=GR NC_007492.1/317445-316950 SS_TT           ..................................................................................................................................................................................................................................................................................................................................................................................................................................................................................................................................................................
NZ_AAKA01000001.1/39640-39143                  GUGGAAACCCGAACACACUCAGGGCGACACAGACGCCGAAAGCGUCUUUUUUUGUGUCCGAUCACUACGCACAUCAAAUCAGCGGCCUAGUCCGUACUGUAUCAAUG.GUG.G.C.GU..UAGU..GG.GG.CUACG...UUCG.....CGUAG.GCCGGU...UUCCUUUGUG..........UCCGGUAUUUCC.A.CCCCU..GCU...A....AC..GU.C.AC.CGCCAUUUCAGAGCGUGGAAACUCAGGCGGUGACUCCUUAAACACAAAGGAGGCUGCCGCUAUGCUGGCUACUACCCCUACCCAAAAACCGCAAUUUAUCUGGAUUAUCGCCGCAGUUCGCCGCGAUUGCCCGACAAUUACCGCCAAAAUUCAUCAUAUUGCUGCCGAGUCUGAACGCGAUGCUCGCCGUUCUCUGGUGCGCGAUCACGUCUGCUUUUUUGCUGGUCGUAUCCGCAUGGAGGUGGUGAAGUGGCACACUGAAUUUGGCCACCUGAACAGAGGUGAUAUGCUCACCUCAGAACAACACAGGUGCUCCA
#=GR NZ_AAKA01000001.1/39640-39143 CODON       ..................................................................................................................................................................................................................................................................................................................................................................................................................................................................................................................................................................
#=GR NZ_AAKA01000001.1/39640-39143 SS_TT       ..................................................................................................................................................................................................................................................................................................................................................................................................................................................................................................................................................................
NC_008781.1/380316-379821                      ACAUCAAAAAAAGGUGUGGCCGAGAUUGGUCUCUCGAAUCACUCUGCGACAAAAGCCGCAGUUUUCCCGCAGAACCUGCGGCUUCAUCAUUUUUGCCUCCAGUUUUG.GCG.G.C.UC..GGA...UG.GG.GGAGC...CUCG.....GCUCC.GCCGGU...UUUCGCAAGAGUG.......CCCGGUA.GACC.A.ACCCG...UU...C....GA..GC.U.GC.CGCCC..CCGAUUGGUCUCGGGUGCGGCGGUUUUUGCAAACUGCACUCUUGGAGGCCAUUCAUGGCUGACUCUUCCGCACACCCGCCCGUGGCAUUCCACGGCGCCCAUCUUUUCGCCCUCACCCGCAAAGGCGGUGCCACAUGAGCGCCAGCCUGAGCCUUGAUCUGGCCGCCCGUCUCUGGCGCUGCGCCCUGCCCCGUGGCAUUUCCAAGCUGGUGCUGCAGUGCUUUUGCCACCACGUCAACAACGAAUCCGGCCUGAGCUGGCCGUCCAUCGCCCGCGUGGCGCUGAUGUGCGGCCUGAGCGCGCGCGCCGU
#=GR NC_008781.1/380316-379821 CODON           ..................................................................................................................................................................................................................................................................................................................................................................................AUG.............................................................................................................................................................................
#=GR NC_008781.1/380316-379821 SS_TT           ......................................................<<<<<<<<<<<......>>>>>>>>>>>................................................................................................................................................................................................................................................................................................................................................................................................................................................................................
NC_008781.1/1019053-1018557                    CGGUGCUGAAAAACACCACGGGUUUGACGACCUGUUGACAUCCUGCGACGUAAGCCGCAGCCACCGCAUAUGGUCUGCGGCUUUUGAAUUUGUGCCUCCAGUUUUUG.GCG.G.C.UC..GAA...UG.GG.AGAGC...GCAA.....GCUCU.GCCGGU...UUCCGCAAGGAUGU......CCCGGUU.CGUC.A.ACCCG...UU...C....GA..GC.U.GC.CGCCC..UCAUUUGACGAUGGGUGCGUCGGUUUUUGCAAAUCGACAUCCUUGGAGGCCAUCAUGGCUAAAUCCGCCUGCGCGCUCGCGCAUUCUCUGCUCACAACGGGCACCCCCGACACCAUUCAACUGCACGCCGAGGCGCAUAACGCCCUGGCAAUGGCGCUGCACUACCUGCGCCAGCCUGCUGCCAAUCUGCCCGCAGCAGCCCGCAAGGCCAUGCAAGCGCUCGCCGCCCUGAACCAGCUUCAAGGGAAGGCUUGAGUCAUGGAAAACACACCUGUCACGCCCGUUAUGGGCUACCUGGCACAAAACUGGA
#=GR NC_008781.1/1019053-1018557 CODON         ................GUA...............AUG.........................................................................................................................................................................................................................................................................................................................................................................................................................................................................AUG.................................................
#=GR NC_008781.1/1019053-1018557 SS_TT         .....................................................<<<<<<<<<<.......>>>>>>>>>>>.................................................................................................................................................................................................................................................................................................................................................................................................................................................................................
NC_002488.3/2387478-2386987                    AGAAGCCUGAAUCCCCAGCGCGAAAAGCGCCCAUUUCCGAUGUUGGCGCUUUUUCAUUGCUCGCUGCCGUCGGCAGUGGGCCUUGCGUACAGCGCAACUCGUCUAUG.GCG.G.G.UG..GCGU..GG.AG.AGACU...UUCG.....AGUCU.ACCGG......UCCUGGGG...........UCGGUC.UUCU.A.ACUCC..GCG...U....CG..UC.C.GC.CUCCAU.GUUUAGAAGCGUGGCGGCGGACUCCACUUCCCCCAGGAGUCACGCUAUGUCGCAGUCCAUUAUUCCGUUCGAUUUUCAUUCUCACGCUGUGCGCGUUGUGAUGCGCGAUGGCAAUCCGUGGUUUGUUGCUACCGAUGUGUGUACGGCAUUGGGAUACCGCAAUCCAAGCAAGGCAGUCGCUGAUCAUUUAGAUGAUGAUGAGAAAUCUAACCAAUCGUUAGGUUUAGCUGGGAAGCCAGUCAUCAUCAUUUCCGAGUCUGGCCUAUACGCCUUGGUACUCCGCUCCAGAAAGCCAGAAGCACGUAAGUUC
#=GR NC_002488.3/2387478-2386987 CODON         ..........................................................................................................................................................................................................................................................................................AUG.....................................................................................................................................................................................................................................................................
#=GR NC_002488.3/2387478-2386987 SS_TT         .........................................................................................................................................................................<<<<<...........<<<<.................................>.>.>>.>>>>>........................................................................................................................................................................................................................................................................................................................
NZ_AAVZ01000004.1/59263-58761                  GUGGCAGCGGGUCUGCAAACCCGUGAUGAGAGAUGCACCUGUAGUUUGCGCUUGCCCGUCGGCACCGUCCUUAACCGAUGCCGGCGGGCAAUCCGUCGGCCUUCCUG.GCG.G.G.CG..GUGC..GU.GG.GGGCC...CUCG.....GGCCC.ACCGG......UCUAUGGUGCUAUUUCAUCCCGGU..UUGC.A.GCCAC..GCA...U....CG..UC.C.GC.CACCUCUUCGCGGUGGCGCUGUUAAGCACAGCCACGGAAGCCGACGCCAUGAACGAAUCCGACACCUUCUCUUCGUACACCGUUGUUGAGCCCAUCAACGACGACACUCCCCUUCCCGACCUGAACUCCCUGCUCGGCAUUCUCAAGCGCAUGCGUGGCUGCGAAGGGGCAGAUGGGCACCCUUGGCCAGAAACCGAUGUGUCGCCCGGGCGUCGCGUGAGCCUGGCGAGGAGUGAGCGCGCGAUGGUGGGGGCGCUGACGGUGCUGGAGCUGCUGCAUGCAGCAGACCGCUGCCGGGUGUCAGCGGACCCGGAACG
#=GR NZ_AAVZ01000004.1/59263-58761 CODON       ..................................................................................................................................................................................................................................................................................................................................................................................................................................................................................................................................................................
#=GR NZ_AAVZ01000004.1/59263-58761 SS_TT       ..................................................................................................................................................................................................................................................................................................................................................................................................................................................................................................................................................................
NC_009446.1/1080912-1080417                    UAUAGUCCACUCGCUACAGUAAGCUGUAGUCGGGAUUGGCAUCUCGUUGAUACGAAAGCGUGUACAGCGCUUAUUAAGCGCAUUUUUUAUGCCUCAAAUUUGUUAUG.GCA.G.U.GU..GCGU..GG.GA.GAACC...GCAA.....GGUUC.GCCGU....UUCUUUCGU...........AGCGGUAGUCUC.A.AUCCU..GCG...U....AC..AC.U.GU.CGCCCUCUUGCUUGAGACCAAUGGCGGCAGUCAAUCCAAAAUUACGAAAGGAGACUGCACAUGUCUGAUUCAUUUAUCGGCGCUACAACAUCGCCAACUAUCACCAUCUUGAAUCCCGAUCACGUUUUAUUGUUGCUUUUAUCUUGCCUAGAACUCGCUGCCGAUCACCCAGAUCGCGAAUUAAAUCAUGACAUGCAAUCUGAUUUAUUGCGUCUUGCCUAUCAUUUAACGCAAGCGUUAAUUGCGCAAAAUGCCGCGGCAAUCGCAGCAUUGGAGGAUUAAGUCAUGGAAAGAUUGGCUCAUAUUACUGCCAUUGA
#=GR NC_009446.1/1080912-1080417 CODON         .................................................................................................................................................................................................................................................................................................AUG..............................................................................................................................................................................................................................................................
#=GR NC_009446.1/1080912-1080417 SS_TT         ...........................................................................................................................<..<<.<<.<<<<<............>>>>>.>>>>...................................................................................................................................................................................................................................................................................................................................................................................................
NC_009446.1/824632-825127                      UAAUCGAGUUGCCGCAGCAAUAUCUGCGGUCGAGAUUAGCCUCUCGUUGAUACGAAAGCGUGUGCAGCGCUUCUACCGCGCUAUUUUUAUGCCUAAAAUUUGUUAUG.GCG.G.C.AU..ACGU..AG.GA.GAACC...GCAA.....GGUUC.GCCGU....UUCUUUCGU...........AGCGGCAAGGCU.A.AUCCU..GCG...U....AU..GC.U.GU.CGCCCUCUUAUUUAGCCUUAACGGCGGCAGUCAAUCUUCAACUACGAAAGGAGACUGCAAAUGUCUAAUCUUCAGGCUGCGCCUUUAACCAUUCUCAACGAAACCAUUAAUGUUUUUGAGAACCUCUACUCUUUAAACGAUUUACACAAAGCCAGCGGUGGCGCAAACAAAGACCGCCCAACUUUCUUUUUACAAAAUAAAGAAACACAAGCGUUAAUCGCUGAAAUUGAAAGAGAAAAUUAUAAUGCUUGUAAUCCAACAUUUAAAAAUGAAAGCGGAAAUCAUAAUGUUGGUGUUCCAACAUUUAAAAUCGAAGC
#=GR NC_009446.1/824632-825127 CODON           ..................................................................................................................................................................................................................................................................................................................................................................................................................................................................................................................................................................
#=GR NC_009446.1/824632-825127 SS_TT           ...............................................................................................................................<.<<.<<<<<............>>>>>.>>>....................................................................................................................................................................................................................................................................................................................................................................................................
NC_009446.1/299843-299351                      CUCGCUACAGUAAGCUGUAGUCGGGAUUGGAACCCCGUUGAUACGAAAGCGUGUACAGCGCUUAUUAAGCGCAUUUUUUAUGCCCAAAAUUUGUCUAUGU...UAUG.GCA.G.C.AU..ACGU..GG.GA.GAACC...GAAA.....GGUUC.GCCGU....UUCUUUCGU...........AGCGGUAGUUCC.A.AUCUC..GCG...U....AU..GC.U.GU.CGCCCUCUUAUUUGGAACUAAUGGCGGCAGUCAAUCCAAAAUUACGAAAGGAGACUGCGAAUGUCUAAUUCAUUAUCGCUGACUAUUACUGUCUUAAAUCCAGACGACGUUUUAUUGUCGCUUUUAUCCUGCAUCGAACUCGCUGCCGAUCACCCAGAUCGCGAAUUAAAUCAUGACAUGCAAUCUGAUUUAUUGCGUCUUGCCUAUCAUUUAACGCAAGCGUUAAAUGCGCAAAAUGCCGCGGCAAUCGCAGCAUUGGAGGAUUAAGUCAUGGAAAGAUUGGCUCAUAUUACUGCCACUGAGGAAGAGCAAAAAAA
#=GR NC_009446.1/299843-299351 CODON           .................................................................................................................................................................................................................................................................................................AUG..............................................................................................................................................................................................................................................................
#=GR NC_009446.1/299843-299351 SS_TT           ...........................................................................................................................<..<<.<<.<<<<<............>>>>>.>>>>...................................................................................................................................................................................................................................................................................................................................................................................................
NC_009446.1/293012-292522                      CAAUACAUUACAUUCUGCGAUCGGGGUUGACCUCCCGUUGAUACACAAGCGUGUGCAGCGCUUAUUAAGCGCAUUUUUUAUGCCCAAAAUUUGUCUAUGU...UAUG.GCA.G.C.AU..ACGU..GG.GA.GAACC...GAAA.....GGUUC.GCCGU....UCCUUGUGU...........AGCGGUAAGGUC.A.AUCCU..GCG...U....AU..GC.U.GU.CGCCC..UUAUUUGACCUUAAUGGCGGCAGUCAAUUCUCAAAUACACAAGGAGACUGCACAUGUCUGAUUCAUUUAUCGGCGCUACAACAUCGCCAACUAUCACCAUCUUGAAUCCCGAUCACGUUUUAUUGUCGCUUUUAUCUUGCCUAGAACUCGCCGCGGAUCACCCUGAUCGCGAGUUAGAUCAUGAGACACAAGCUGAUUUAUUGCGUCUUGCCUAUCAUUUAACGCAAGCAUGCUUUGAAAAAAAUGCCGCGGAAACCGCAGCAUUGGAGGAUUAAGUCAUGAAUAAAUUUAUUGCAAGUUAUGUGCUGUU
#=GR NC_009446.1/293012-292522 CODON           .................................................................................................................................................................................................................................................................................................AUG..............................................................................................................................................................................................................................AUG.............................
#=GR NC_009446.1/293012-292522 SS_TT           ..................................................................................................................................................................................................................................................................................................................................................................................................................................................................................................................................................................
NC_009436.1/1205801-1205305                    GGUCGUAAAGUGCGUGCAUUGCGGCACAUCCGCAAUCGGGUGUAGGAACCCAGACUUCACGAUACGACAAUGUUUGUCGCAACAGUGCGUGUCCCAUUAAGAUCAUG.GCG.G.C.GC..UGGU..GG.AG.CAGC...CGAAAA.....GCUG.GCCGU....UUUUAUCGUG..........UACGGUAUUCCU.A.CCUCC..GUC...A....GC..GC.U.AC.CAUCCCUGAGCGUCGUAACUCGUGUGGUGGUCAGGAGAUAUUUACUCAAAAGGAAAACCACAUGGCGAUUAUCCCAACUUUGCCUACUUCACAAUCCGCUGACAGUUUUACUCACCAAUUGCUUGCGCUGUCGCUUCCCGCUUCCGCCGAUUCACUGCAAAUCGCCGAUGCUUGCACCGCGUUUGCGAGCGUACUGGUUGAAACGGACGAUACCGAAACACGCCGUGCGCUGUGCGAGCGUUUGCUGGAUGCGCUUGGUCAGUUGCAUUCACUCUGCAGCGAUCUCUCGCCCUAUCUGGUAAAGCAUUUGCUCGAAG
#=GR NC_009436.1/1205801-1205305 CODON         ..................................................................................................................................................................................................................................................................................................AUG.............................................................................................................................................................................................................................................................
#=GR NC_009436.1/1205801-1205305 SS_TT         ..................................................................................................................................................................................................................................................................................................................................................................................................................................................................................................................................................................
NC_005126.1/4085859-4086352                    AAGUAGUGUUGUCAUUGGCAAAAUCCAGUGACCAAGGUUUUGCAGCCUUGCGUUCAUGGACGCUGGUAAGAAGUUUUUACCAAUGUGCCUGCUAUCGCCCCUCUAUG.GCG.G.U.UC..AGGC..AG.GG.GAGGU...UAAC.....ACCUC.GCCGG......AAAUGAAC..........GCCGGUC.UGCA.A.ACCCU..GUU...U....GA..AU.C.GC.CACCACCAAAGAGGGAAGCAGGAAUAUGAAAAAAGACUGGCAUACCGCCGAUAUUAUCGCUGCGAUACGUAAGAAGAAUAAAAUGCUGGCAUCAUUAUCCAGAGAGCACGGUUUAAGCUCUUCAACAUUAGCAAAUGCUUUAACGCGCCCCUGGCCUAAAGGGGAAUUACUGAUUGCUCAGGAAAUUGGUGUCACCCCUGCUGAAAUAUGGCCCAGUCGGUAUUUUGACGAAAAUAAGCAGCCUAUCAAACGAACUGUCCGAAAUGAUUUACCAAACAAUUCUGAUAUCACAUAAGUUAUUUCUAUAUCCGAAAAAG
#=GR NC_005126.1/4085859-4086352 CODON         ..............................................................................................................................................................................................................................................................AUG.................................................................................................................................................................................................................................................................................................
#=GR NC_005126.1/4085859-4086352 SS_TT         ..................................................................................................................................................................................................................................................................................................................................................................................................................................................................................................................................................................
NC_003921.3/1745-1243                          GCUGCACAAUCAGCGAUUCGGCCUAUCAAACCGACAAAAGGUGGAAAAGAGCGCGCAAGCGCCCAUCGUUCGAUGCUGGCGCUUUUAUUUGGCUCACCAGUUCUAUG.GUG.G.G.CG..GUGC..GC.GG.AGGCU...GCAA.....GGCCU.GCCGGU...UAUCGCUCUUUUCCUA....UCCGGUUUUGAU.A.GCCGC..GUA...C....CG..UC.C.AC.CACCUU.UCCUGCGAGUACACUCGCUCCUGCAAGAAGGUAGAUUCAGCACCAGACGUACCAAAACAACGAGGCAGCCUGCUGGUGUGAUCAGCGGAGGCCGAAAACGAAAAAACCGCCCCUGCAAGGGCGGCUUUUUCAUCACUGGGCUGGCGGGAACACCAGUCAAUGGGCAUUAACGUACCCCCAUCCUAAUCCCGCCGGCGAAGCCGUGCAAGAGGAAAAGGAUGCAAAGGCCUAAACGCCGAACACCUUGCCCCGCUGCCGUUCAUCGGCGCGGGACAUGCCAGCAGUAGAUCCAGGCUCCCACACGCCAGGC
#=GR NC_003921.3/1745-1243 CODON               ..............................................................................................................................................................................................................................................................................................................................................................................................................................................................................................................................AUG.................................
#=GR NC_003921.3/1745-1243 SS_TT               ..........................................................<<<<<<<<<....>>>>>>>>>>>................................................................................................................................................................................................................................................................................................................................................................................................................................................................................
NC_009085.1/2570772-2570278                    UUUGCCUGCUGGUCACAUUACCAGUCAGCUUUUGACAGAGCUGGUACAAAAGGCGCACAACAACGUAUUAUUUCGUUUUGUGCGUACUCCUAAGUCACGCCUUUAUG.GUG.A.G.GC..UAGG..AG.GG.GCACG...CUUG.....CGUGC.GCUGGU...UUCCUUUUGU..........ACCAGUC.UGUC.A.ACCCU..UCU...A....GU..CU.U.GC.CACCA..UUAUUUGACAGUAAUUGGUAAGACUCUUUUAAAUCAAAAGGAGUCCGCACAUGCGUACUAUUUCUUCUUAUUUAUUGGCCUUUGCCAAAUUCUAUCUGUCCAUACCGCUUAAAAAGUCUAUAAAACGGCUCAGUAGACCGUAGGUUUUCUACGCCUUAAGUAUCGUUACGACUCAAAAUCAUAGCAACAAUAAACCCGAGAUAGGCGAGCACACCAUUUUGUGCGGUUUUCGCAUGCCUGUAUUUAGCACUCAUUUUAAGAGUGACGGCAUUUUUAUCUCUUUUAUAUACAACAAAAAAUUAUUUUAAGC
#=GR NC_009085.1/2570772-2570278 CODON         ..................................................................................................................................................................................................................................................................................................................................................................................................................................................................................................................................................................
#=GR NC_009085.1/2570772-2570278 SS_TT         .........................................................................................................................................................................................................................<<..<<.<.<<.<<<<<..<<<<<....>>>>>>>>>>>>>>>..............................................................................................................................................................................................................................................................................................
NZ_AAAL02000013.1/8578-9080                    UCCUGCGCUGGCAAAUUCUAGCGCCGGGUUUGGCAACCCGAUGAACGGCGCUUCAAAAGCGCCCCGCAUCCCGAGUGGCGCUUUUUUGUUGCCUCCCACGAUUUACG.GUG.G.G.GC..AGUC..AG.GA.AGACC...GCAA.....GGUCU.GCCGG....UUCAUGCGCAAGCUCCGUU.CCCGGUU.UGCC.A.AUCCU..GCC...U....GU..CC.C.AU.CACCA..UGGGGUUUGGCAACGUCUGGUGAUGGGUUUUCCUCUCGAACGGAGACCUGCACCAUGCAUAACACCCUUCCUGCGUCCGUUGAUUUUUCCGACGUAUCCCUAACCAUCAUUGAUCAUGAUGGCAUUCCUUACCUGACGGCUGCCGAUCUGGCCCGAGCGCUUGGUUACGCCGAUGAGCGCGCCGUUUCCCGUAUCUAUAACCGUCAUUCCGAAGAGUUCACCGUCGAGAUGAGCUUGGUGGUCAAUUUGACCACCAAGGGGUUUGGAAGUGGCAACUCUGAAAAACCUACCCGACUCUUCAGCCCCCGCG
#=GR NZ_AAAL02000013.1/8578-9080 CODON         ........................................AUG.......................................................................................................................................................................................................................................................................................................................................................................................................................................................................................................................
#=GR NZ_AAAL02000013.1/8578-9080 SS_TT         .............................................................................................................................................................................................................................<<.<.<<.<<<<<..<<<............>>>>>>>>>>>>...........................................................................................................................................................................................................................................................................................
NC_002488.3/1588669-1588167                    UACUGCGCUGGCAAAUUCUAGCGCCGGGUUUAGCGGCCCGAUGAAAGGCGCUUCAACAGCGCCCCACAUCCCGAGUGGCGCUUUUUUGUUGCCUCCUACAGUUUAUG.GUG.G.G.GC..AGUC..AG.GA.AGACC...GCAA.....GGUCU.GCCGGU...UUAUGCGCAAGCUCCUUU..CCCGGUU.CGCU.A.AUCCU..GCC...U....GU..CC.C.AU.CACCA..UGGGGUUUAGCGACGUCUGGUGAUGGGUUUCCCUCUCGAAAGGAGACCUGCACCAUGCAUAACACCCUUCCUGCGUCCGUUGAUUUUUCCGACGUAUCCCUAACCAUCAUUGAUCAUGAUGGCAUUCCUUACCUGACGGCUGCCGAUCUGGCCCGAGCUUUGGGCUACAAGGACGCCAGUGCUGUCUUGCGUAUCUACUCGCGCCAUACCGACGAGUUCACCAGUGAAAUGAGCUUGACGGUCAAUUUGACCGUCAAGGGUUUCGGUUGCGGCAACUCUGAAAAACCUGUCCGACUCUUCAGCCCUCGCG
#=GR NC_002488.3/1588669-1588167 CODON         ..................................................................................................................................................................................................................................................................................................AUG.............................................................................................................................................................................................................................................................
#=GR NC_002488.3/1588669-1588167 SS_TT         .........................................................<<<<<<.............>>>>>>................................................................................................................................................................................................................................................................................................................................................................................................................................................................................
NZ_AAVZ01000007.1/44141-44639                  AAACGGGUGGCCGGGCCUCGAAAACCCGAGCUAUUAGGAUGUUGUUUGCACUUGCCAGCCGGCAUCGCCUUGCGUGGUGUCGGCUGGCAUUCCGUCUGCCGGCUAUG.GCG.G.G.CG..GGGC..GU.GG.GGGC....CUUGU.....GCCC.GCCGGUUUCUUCCUAAUAG..........CCCGGUU.UUCG.A.GCCAC..GCU...C....UG..CC.C.GC.CACCUUUAUCGGUGGCGGCUUCCGCCUGCUUGCACGGAGCCCGUCAUGACCACGCCACACUCCCCGCCCCCGCGCCCCAUCCAGGAAGCGCCCUCGGCCGCUCCGGCCCUGGAUCCGAACAGCCUCAUCGCCAGCCUGCACGCCAUCGGCGCUGGCGCUGCGGCCGACGGACAGCCUUGGCCCGAGCGGCAUCACCUGCGCAGCCGGCAGAUGCAGUUGUCCGACGCCGACUGCGCGCUCACCGGCCAACGCAUCGUGCAGGAGAUCCUGCUGGCGGCCGAGCGCACGCGCCAGAACGGCGAGCCGGAGCAGUACGU
#=GR NZ_AAVZ01000007.1/44141-44639 CODON       ..................................................................................................................................................................................................................................................................................AUG.............................................................................................................................................................................................................................................................................
#=GR NZ_AAVZ01000007.1/44141-44639 SS_TT       ...............................................................................................................................<.<<.<<<<..............>>>>.>>>>...................................................................................................................................................................................................................................................................................................................................................................................................
JCVI_SCAF_1096628066130/105-598                GCAUCGGUGGUCGGGACUCGAAAGCCCGUUUUGUUGGGAAGUAGUUUGCGCUUGCCAGCCGGCACCACCGCGCGUGGUGCCGGCUGGCAAUCCGUCUGCCGGCUAUG.GCG.G.G.CG..GGGC..GU.GG.GGGU....CCUGU.....ACCC.GCCGGU...UCCCAACAU............CCGGUU.UUCG.A.GCCAC..GCU...C....UG..CC.C.GC.CACCUUUAUCGGUGGCGGCGUCCGCCUGCAUGCACGGAGCCCGCCAUGACCACGCCGCACUCCCCACCCCCGCGCCACAUCCAGCAAGUGCCCCCGGCCGAGCCAGCCCUGGAUCCCAACAGCCUCAUCGCCAUCCUGCACGCCAUCGGCGCGGGCGCUGCGGCCGACGGCCAGCCCUGGCCCGAGCGGCACCAUCUACGCAGCCGGCAGAUGCAGUUGUCCGACGCCGACUGCGCACUCACCGGCCAACGCAUCGUGCAGGAGAUCCUGCUGGCGGCCGAGCGCACGCGCCAGAACGGCGAGCCGGAGCAGUACGU
#=GR JCVI_SCAF_1096628066130/105-598 CODON     ..................................................................................................................................................................................................................................................................................................................................................................................................................................................................................................................................................................
#=GR JCVI_SCAF_1096628066130/105-598 SS_TT     ..................................................................................................................................................................................................................................................................................................................................................................................................................................................................................................................................................................
JCVI_SCAF_1096627028318/1483-1978              GGAAAAGGGUGGCCGGGCUUCGAAUCCCGUGUUGGCCUUGAGUAAGUGCGCUUGCCAGCCGGCGUCACCAUGCGUGGCGCCGGCUGGCAAUCCGUCUGCCGGCUAUG.GCG.G.G.CG..GUGC..GUUGG.GGGCG...UUCG.....CGCCC.GCCGG......CUUGAGGCCAA.......CCCGGA..UUCG.A.ACCAC..GUA...C....CG..CC.C.GC.CACCUU.UCGGGUGGCGGCUACCGAUUGCCCUGCACGGAGCCUUGCCAUGAACGAAUCGGACCUCCCGCAUCUGCACGCCUACCGCAGCACCGCCGGCGACGACGGUUCGCCUCCGGCUGCGCCAACAGUGGACAGGAACACCUUCAUUGCCAAUCUCCACCGCAUCGGCUCCGGUGCGGCGGCCGACGGACAACCCUGGCCGGAGCGUCACCAGCUGCCCGGCCGCUGCCUCGCCCUCGCCGAUGCCGAUUGCGCUCUGAACGGGUUGCGGGUGGUGCUGGAAAUGCUGCUGGCAGCCGAACGCACCCGGCAGAAC
#=GR JCVI_SCAF_1096627028318/1483-1978 CODON   ..................................................................................................................................................................................................................................................................................................................................................................................................................................................................................................................................................................
#=GR JCVI_SCAF_1096627028318/1483-1978 SS_TT   ..................................................................................................................................................................................................................................................................................................................................................................................................................................................................................................................................................................
NZ_AAVZ01000011.1/25381-25877                  GAAAAGGGUGGCCGGGCUUCGAACACCCGAGUUGAUGUUGAUGUAUGCGCUUGCCAGCCGGCGUCACCUCAGCGUGGCGCCGGCUGGCAAUCCGUCUGCCGGCUAUG.GCG.G.G.CG..GUGC..GU.GG.GGGCU...UCCG.....GGCCC.GCCGGAC..UGACAUCAAC...........CCGGUG.UUCG.A.ACCAC..GUA...C....CG..CC.C.GC.CACUUUUAUGGGUGGCGGCUACCGAUUGCCCUGCACGGAGCCUUGCCAUGAACGAAUCGGACUUCCCGCAUCUGCACGCCUAUCGCAGCACCGCCCACGACGACGGUUCGCCACAGGCUGUGCCCGCAGUGGACAGGAACACCUUCAUUGCCAACCUCCAUCGCAUCGGCGUCGGUGCGGCGGCCGAUGGCCAACCCUGGCCGGAGCGGCAUCAGCUGCCCGGGCGCUGCCUGGCCCUGGCCGAUGCCGAUUGCGCGUUGAGCGGGUUGCGGGUAGUGCUGGAAAUGCUGCUGGCGGCGGAGCGCACCCGGCAGAAC
#=GR NZ_AAVZ01000011.1/25381-25877 CODON       ....................................................................................................................................................................................................................................................................................AUG...........................................................................................................................................................................................................................................................................
#=GR NZ_AAVZ01000011.1/25381-25877 SS_TT       ..................................................................................................................................................................................................................................................................................................................................................................................................................................................................................................................................................................
NZ_AAVZ01000001.1/108070-108565                UGCAUCGGUGGUCGGGAUUCGAAACCCCGGUUGUGUGGAUGUUGCUCGCACUUGCCAGCCGGCACCGCUACGCGCGGUGUCGGCUGGCAAUCCGUCGGCCAGCUAUG.GCG.G.G.CG..GUGC..GU.GG.AGGC....CUUGC.....GCCU.GCCCGG...UCAUCCACAC..........ACGGGGU.UUCG.A.ACCAU..GCA...C....CG..UC.C.GC.CACCUUUAUCGGUGGCGGCUUCUGCCUGCACGCAAGGAGCCAGCCAUGACCCAGCCCCACUCCCCUGCCCCGCACCCGAUCCGCGACGCACCGGACAACGGCCCCGCACUGGAUCCAAACACGCUCAUCGCCCUGCUGCACAGCAUCGGCUCCGGCGCUGCGUCCGAUGGCCAGCCCUGGCCAGAGCGCCACCAGAUGCCCGGCCGACGGCUCGCCCUCGCCGACACCGACUGUUCGCUGGCCGGCCUUCGCGUGGUAUUGGAGAUCCUGCUGGCCGCACAGCGGGCCCGAGAGAACGGCGAGCUGGAGCAAUACGU
#=GR NZ_AAVZ01000001.1/108070-108565 CODON     ..................................................................................................................................................................................................................................................................................AUG.............................................................................................................................................................................................................................................................................
#=GR NZ_AAVZ01000001.1/108070-108565 SS_TT     ..................................................................................................................................................................................................................................................................................................................................................................................................................................................................................................................................................................
NC_005126.1/988954-989449                      UUGCGGACUUGACGCCGCAGCAAAAGGGCAGUACGACGAUUACAGGCUCAUGCCUGCUAGCAGCGCAGUGAAUCUGACACGGCAUUUUAUAGAUUGAAAGAGUAAUG.GUG.G.U.UC..AGGC..GG.GG.GAGGC...UUCG.....GCCUU.GCCGGA...AGGUAGCUA............CCGGUACUGUG.A.ACCCU..GUC...U....GA..AU.C.AC.CAUCAUCAAUUUUCUCAAUUAAUGGAAGGGGUAGCAGGAAUGAAUAAUGUUAGAAAUGACUGGCAUCAAGCCGAUAUUAUUGCUGCGCUACGUAAGCGUGGUCCAACCUUAGCUGCGGUAUCCCGUGAAGCGGGACUGAAUUCUUCCACAUUAGCCAACACGCUGUCACGUCCUUGGCCUAAAGGCGAAUGGAUUAUCGCUAAUUAUCUCAACAUUCAUUUAUCUGAAAUCUGGCCUAGUCGUUAUUUUGAUAUGGACAGUAAUCUUAUUGAGAGCAAAGUUCGCGAGAAAUCAGCAGAAUAAUUAUUCUAAUACCG
#=GR NC_005126.1/988954-989449 CODON           ............................................................................................................................................................................................................................................................................AUG...................................................................................................................................................................................................................................................................................
#=GR NC_005126.1/988954-989449 SS_TT           ..................................................................................................................................................................................................................................................................................................................................................................................................................................................................................................................................................................
sludgeOz_Contig11344/4932-5424                 CCUGUCGCUGCACCUCAGCGAUACGGGUUUGGAAGCCCGGAGAAUAGGCGGACAAGCCGCCUGCAUCGCGGCUUUUUUCAUGUCCGUCGGCAUGGCUCCCAGUUAUG.GGC.G.G.UC..GUG...UG.GG.GCAUC...UUCG.....GGUGC.GCCGG....UUCCUAUUC............CCGGUC.UUCC.A.ACCCG...CA...C....GG.CCU.G.CC.CUCCCCGUUUGGAAGCGGGGAAGGCGGAAAACAUCACCGCUUGAAUAGGAGCAUCACCAUGCCCGAGAUCCCCGGCGCCGACCUUCGCCAAUACCCCACGAUUCAGAGCCUCGACCGCUUUACCGCUGACGGAAUCACGGCGCUGGCCGCCAUCGGCCUGGUGCUGUGCGAUUGCGUCAACCAUGCCUAUCUCAUCCUCAAUGACGCGCCGACGAUCGAGCCGGAUGAUUCGACAGACGGCCUGAUCGAGGCACUCAAUCGCCUGCAGGAUGCCAUCCACGGCUCAUCCGACGAGAUUGCGGGCGCCUUGGCUGCCU
#=GR sludgeOz_Contig11344/4932-5424 CODON      ...............................................................................................................................................................................................................................................................................................AUG........................................................................................................................GUA.....................................................................................................................................
#=GR sludgeOz_Contig11344/4932-5424 SS_TT      ..................................................................................................................................................................................................................................................................................................................................................................................................................................................................................................................................................................
NC_009085.1/871649-872142                      AAGAAGGACGCCUCGUGUGUGCUGGGUACUCAAAGCCAGUCUGUUAACCUUCUUUCGUUUCGCCGCCAUUCUUUAAGAAUAACUGGGUGGGCUUCAUUACCAUUAUG.GUA.G.GGUG..AAAG..UGGGG.ACGC...CUCUGU.....GCGU.ACUGG....UUCUUGAG.............UCAGUC.UGCU.A.CUCCA..CUU...U....UG.UCC.U.GU.CACCA..UUACUUAAUUUACAUCUGUUCCACAUAUAGUCAGUAAUACACAACCAUUUAAAAAUAUAAUUAAAUAUAAUAUCUUAAAUAAUAAUUUAGUUAAUCUAAUGAAAAACAAUAAGAAAUUUAAACACUUGUUAUUAAAGCCACAUUGACACAUCCAAACUCUCAGAUUAUGCUUUGCGUGCUGGCCACAUUGCCAGCCGGUUUUAGCAGACCGCAUAGUAAGAGCAUCAGAUUAUUCCUUCUGAGGAGUAGUCUUAUGUGUAUCAAUCGUCCCUCGCUCGUUGCGGUAGGACGAGUGAGGGACACCUUCGGG
#=GR NC_009085.1/871649-872142 CODON           ..................................................................................................................................................................................................................................................................................................................................................................................................................................................................................................................................................................
#=GR NC_009085.1/871649-872142 SS_TT           ..........................................................................................................................................................................................................................................................................................................................................................................................................................................................................<<<<<<<<<<<<<<<....>>>>>>>>>>>>>>>......................................................
NZ_AAUH01000032.1/20657-21158                  CGCACCAUCGGCACCAACCGGUGGUCGGGUUUGACAGCCCGCGCUUGAAACCGCACACCCGCCCAGGCGGGUCGUGCGUCUAUCUCUGCACGUCUGUAUUUUCUAUG.GGC.G.G.GCUGUGGU..GG.AG.GAGCC...GCAA.....GGCUC.GCCGGA...UUGUUUCAAG..........CCCGGUC.UGUC.A.ACUUC..GCU...A.CAUGC..CC.G.CU.CACCCUCUUUGCAAGCGAGUGUCGGGCGAUCCAGGUAAGUUUUAGGGAGAUCGCACCAUGAGCAAGUCCAACAAAAAGCAACCCGCCUCACGUCCGCCAGUCGAUGCCUUGCAGUACGAAAAACUCGCCAUGUCGGCAUUCGGUUCGUGCGAACGACAACUGACUCAACUCAACAGACUGGCCACACUUGCGACCUCGAUAUAUAGGAAUCCUGCACUGACGAACCACGAACGACGCAGCCGUCAAGUGCUGCUCGAGUUGCUGGUUGAAACGUGCGAGGAGUAUGAGCGGGAAGUCGAAUGCGACCGCGAGUUGUA
#=GR NZ_AAUH01000032.1/20657-21158 CODON       ..............................................................................................................................................................................................................................................................................................AUG.................................................................................................................................................................................................................................................................
#=GR NZ_AAUH01000032.1/20657-21158 SS_TT       ...................................................................<<<<<<<<<<<........>>>>>>>>>>..................................................................................................................................................................................................................................................................................................................................................................................................................................................................
NC_007951.1/4245468-4244969                    UUCCGAACCACCGGCACCAACCGGUGGUCUGGUUUAGCAGCCAGUGCCAAAAACCGCACACCCGCCCAGGCGGGCGUGCGUCUGCCUCUGCACGUCUAAUUUCAAUG.GGC.G.G.GCC.GUGG..UG.GG.GAGCC...GAAA.....GGCUC.GCCGGU...AUGUUUUUGG..........CCCGGUC.UGCU.A.ACCCG..CUA...C..GUGC..CC.G.CU.CACCCUCCUUGCAAGCGAGGGUCGGGCGAUCCAGUCAAGUUUUCAGGAGAUCGCACCAUGAGCAAAAUCGGAAAGAACACCAAACCCGCCUCACGCCCGCCAGUCGAUGCCUUGCAGUACGAAAAGCUUGCACUGUCGGCAUUCGGUUCGUGUGAACGGCAGUUGACUCAACUCAACCGUUUGGCAACGCUUGCGACCUCGAUAUAUAGGAAUCCUGCACUGACGACCCACGAACGACGCAGCCGGCAAGUGCUGCUUGAGUUGCUCGUGGAAACGUGCGAGGAAUACGAGCGUGAAGUGGAAUGCGACCGCGAGCU
#=GR NC_007951.1/4245468-4244969 CODON         ..............................................................................................................................................................................................................................................................................................AUG.................................................................................................................................................................................................................................................................
#=GR NC_007951.1/4245468-4244969 SS_TT         ........................................................................<<<<<<<<........>>>>>>>>..................................................................................................................................................................................................................................................................................................................................................................................................................................................................
JCVI_SCAF_1096627192337/13468-12969            AAGUCGUCGGGAUACACCCGGUGACCAGGUUUAGCAGCCUGUAGUCGAAAACCGCACACCCGCUCACGCGGGGCGUGCGUCUACCUCUGCACGUCUAUAUUUCAAUG.GGC.G.G.GCC.GUGG..UG.GG.GAGCC...GCAA.....GGCUC.GCCGGU...UUGUUUUCGA..........CCCGGUC.UGCU.A.ACCCG..CUU...C..GUGC..CC.G.CU.CACCCUUUUCCAAGCGAGUGUCGGGCGAUCCAGGAAGAAACAGGGAGAUCGCACCAUGAGCAAAUCCACAAAAAACCAACCGGCUUCACGUCCGCCUGUCGACGCACUCCAGUACGAAAAACUUGCGCUGUCGGCAUUCGAUUUAUGUAACCGGCAUCUGGAUCAACUGAAUACCUUGAUCACACUUGCGUCCUCAAUAUGUAGGAAUCCUCCCAUUACACUUGAAGAAAGACGACGUCGUCAGACGCUUCUUGAAUUGCUGGUGGACACGUCUGAGCGAUAUCAGCAGGAACUCGAAUGCGACCGCGAGUUGUACG
#=GR JCVI_SCAF_1096627192337/13468-12969 CODON ............................................................................................................................................................................................................................................................................................AUG...................................................................................................................................................................................................................................................................
#=GR JCVI_SCAF_1096627192337/13468-12969 SS_TT .......................................................................<<<<<<<<........>>>>>>>>...................................................................................................................................................................................................................................................................................................................................................................................................................................................................
JCVI_SCAF_1101668744231/1149-652               UUGUAGCCCUUACUAAAUCGUAAGAGUGGGGAUUUGCAGCCCCGACUAAUGACACGCCGUUCAUGUACUUGAACGGUUCGCACUCGCUCGCCUGUUUUUUGUCAAUG.GUG.G.GUCG..GGGC..GU.GG.GAGCC...UUAC.....GGCUC.GCCAGU...CGUCAUUAG............CUGGUACUGCA.A.ACCAU..GUU...C....CG.AUU.C.AC.CACCAAAGGAAAUGGAGAUGGAAAAACAGGACUGGCAUAAGGCAGACAUCAUAGCUGCGCUACAUAAGAAAGGUUUGUCACUUGCCUCACUGAGUAGGGCUAACGGUCUUUCAAGCAGCACUCUGGCAAAUGCACUGACACGUGACUGGCCUAGAGGCGAGAUCAUCAUCGCUAAUGCAAUUGGUGAAGAACCUCAAGAAAUAUGGCCAACCCGAUAUUUUGAUAAGGCAGGAAUGCCGAUCAAGAGAAUCAUAAGAAAACCGGUUUAAAUGAAAAAGGCUGGCAUUUUUGCUGGCCUUAUAUACCUCCUGGCUCUG
#=GR JCVI_SCAF_1101668744231/1149-652 CODON    ........................................................................................................................................................................AUG.......................................................................................................................................................................................................................................................................................................................................................................AUG.............
#=GR JCVI_SCAF_1101668744231/1149-652 SS_TT    ..................................................................................................................................................................................................................................................................................................................................................................................................................................................................................................................................................................
NZ_AAUN01000013.1/38158-38653                  GUCUGUUGGCUGCGGCACAAUCCGCAGCCGGAGUUAGCGUUCCGAAUCCCCCAACCCUGUCCGAAUAUGAUAUAAAUUCGUGCAUGCCGAUGCGCACCCAAACAAUG.GUG.G.C.UC..GGGU..GG.UG.CUUCC...UUCG.....GGAAG.GCCGGG...AUCCGUUGGG..........GCCGGUA.CGCU.A.ACACU..GCU...C....GA..GC.U.AC.CACCCC.GAGUUUAGCGUCUCUUCAGGUAGCGGUAUUUCUCUCCCCAAUGGAAAUGACCGAUAUGGAAAACAUUAGCCAAAACAUAGCGUCAGAAACAGCUACAAGCACCCUUGCUCUCUAUCGAGAACUGUUCAAUCAAAUUGAUUUGCAUGACUUAACACCAUCACAGCUUCUCGAUCUGGCGGCAUUGUCGGCAGAACAAACGGAAGGUUUGUGCAACGGGUUGAUGCUAUUCAAUGAGCUUUUGCAGACAAGUUCCCAGCCUAAUGCCGUCGACUGGGGGCAGCUAAAUAGUUAUCUGAAUGCAACCGCGCAU
#=GR NZ_AAUN01000013.1/38158-38653 CODON       ..................................................................................................................................................................................................................................................................................................................................................................................................................................................................................................................................................................
#=GR NZ_AAUN01000013.1/38158-38653 SS_TT       ..................................................................................................................................................................................................................................................................................................................................................................................................................................................................................................................................................................
NC_007492.1/523524-524020                      UGUCUCCGCGAGUGGAGACAGGGCGUAGGAGCCCUGAUUUCAGAGCAGUGCAUAAGCGUCGUUGCCCGAUUUGCGGCAGUCUUCGCUCGACCGUAAGAUCCUUUGCG.GCG.G.U.UA..UGCG..CG.GG.CACGC...UUCG.....GCGUG.GCUGAG...UGCUCUGGUC...........UCAGUCCUCCU.A.CCCCG..CGC...A....UG..GC.U.GC.CACCCAAUCCUGUAGGAGGGAAACGGUGUGCGCCUCUUUCACUACCAGAGGAUUAAACAAUGAGCACGCUUCAUCCAGAUCCACCCUACGAGCCCUUCAUCCCCCACCCCGACAACCGCCUCAUGGCGCUGACCAGCAACUGCAACGACAUGCCCACCCUGUUCAUCGACACCCACGCCCCGCUCGACAUCCUGAUGGACGCCGCCAACUACCGCAUCCGCGCCGUGAUCCAGGUCCUGGAAAACAUGUGCAUGCGCGGCUCGGUCGAGUGCGACUCGGUCAUCCUCAGCGACUUCGCCCAGCUCUGCGUGAUUCCG
#=GR NC_007492.1/523524-524020 CODON           ................................................................................................................................................................................................................................................................................................AUG...............................................................................................................................................................................................................................................................
#=GR NC_007492.1/523524-524020 SS_TT           ..................................................................................................................................................................................................................................................................................................................................................................................................................................................................................................................................................................
JCVI_SCAF_1096628137543/977-1473               CGCUGCAAAUUCAGUGACAGGGCGUAGGAACCCUUUUAUGUACCCUUGGCGUCAUAGCGCCACCGUCUGAUUGCGGCGUUUUUUUUGUGCCCGUACUAUCAGUCGCG.GCG.G.C.UA..UGCG..CG.GG.CACGU...UUCG.....ACGUG.GCUGAG...AUCCCUGGGUA.........CUCGGU..UCCU.A.CCCCG..CGU...A....UG..GC.U.GC.CACCCAUGCCCGUAGGAAGGCUGUUGGCAGCUCCUGUUCAUACCCGGAGUUGUCCCAAUGCAAUCACUUACCCCUGAUCCACCGAUCACACCCAAAGUCUUCACCCGCCACCAUCACCAGCUGCACGCUGUGUUGAUAGACAACCAGCCAUGGUUCAGCGCCUGCGACAUCGGCCACCUGAUGGGCCUGCACCUGAACCCUGCGUUACUGCGCAAGCUCGAUCCCGACCAACAACUCACCCUGCCGCUGAUCACUCAUGGCCACUGUGCGCCGACGUUGAUGGUCAGUGAGUCUGGCGUUUAUGCGCUGCUUAUCUA
#=GR JCVI_SCAF_1096628137543/977-1473 CODON    ......................................................................................................................................................................................................................................................................AUG.........................................................................................................................................................................................................................................................................................
#=GR JCVI_SCAF_1096628137543/977-1473 SS_TT    ..................................................................................................................................................................................................................................................................................................................................................................................................................................................................................................................................................................
NC_007492.1/965443-965939                      CAGAAGACUCUGCGAUCGGGAGGUGAGAUUCCCGGUUACUGAAUUUGGAAACCAGAGCAAGCCGCCCCAUAAUCGCCGCCAGUUCAUGCUGUCGGCAGUUCUUUAUG.GCG.G.C.UA..UGUA..CG.GG.CGGAC...UUCG.....GUCCG.GCCGGG...UUGGUUUCCUU.........ACCGGUAAUCUC.A.CUCCG..UAC...A....UA..GU.U.GC.CACCU..CAUUUCUCGAGUGAGAUCGGAAAUGAGUGGCGCAAAUUCAUAAGGAAAUGCUCCAUGAACAAGCCCGUACCCGACCCACCCCUCGAAUCACCAACGCCCCUCGAAGAAGCCAUGCGCGCCGAAGACCUCGCCCGCAACCGCGAAGCCAUCAAACGCGCCCUCGACUAUUACCUGUGCCCCAAUCCUUCCAAACCGCGCCCGAGCACGAUGUAUAUGGUCACGCCCAACGUCGACACCGAAAGCCUGCUGGCCAACGCCUGCGAAUCCCUGGCCUCGGCCAAUACCAUCGCCAGCAAUUUCGCCAACGAAC
#=GR NC_007492.1/965443-965939 CODON           ..................................................................................................................................................................................................................................................................................................AUG.............................................................................................................................................................................................................................................................
#=GR NC_007492.1/965443-965939 SS_TT           ..................................................................................................................................................................................................................................................................................................................................................................................................................................................................................................................................................................
NC_009654.1/652830-652337                      UUAAGGGUGUUGGCAAAAUCCAACAUGAGGUUUUAGCAGACCUGAACUACAAGGACGCACAUCACCGCCGCGUCGCGGUUUUUUUGUGCCAUAAUGCUUGCGUUAUG.GUG.G.U.UGU.GCGU..GG.GG.AGAC....UUCG......GUCU.GCCAGG...UACCUUGUG...........ACUGGUC.UGCU.A.ACCCU..GCG...U...GCA..GC.C.AC.CACCC..AUGUUUAGCAGUGUGGGUUGUGGUUUAAAGUCUUAAUCACAAGGAUUCAAACCAUGAAUAACGCUAUUGUUCGUUCACAGCACCACCACGCCCUUUUUCCGUCUAUCGGCACCCUUUCCGCUCUACCUACUCAAAGAACAGGCAUUGGCCGUAUUGUCGCGGUUUGCGUCGAAAGCGACGAACCACUCUUUGUGCAAACGCCGAAUGGCGCCAUCUUUUCUAUCGGCGGUUUAUCCGACCGACAAAAGCAACAACUCCUUACCCUGUUACCCGACCUUAUUCAUACCCGUGUCCGCUUUCGGUACCGCCA
#=GR NC_009654.1/652830-652337 CODON           .............................................................................................................................................................................................................................................................AUG..................................................................................................................................................................................................................................................................................................
#=GR NC_009654.1/652830-652337 SS_TT           ..............................................................................................................................................................................................................................<.<.<<.<<<<<..<<<........>>>>>>>>>>>>...............................................................................................................................................................................................................................................................................................
NC_009654.1/619742-619248                      UUAAGAGUGUUGGCAAAAUCCAACAUCAGGUUUUAGCAGACUUGAAUCCAAAACGACGCACAAUCCGCCGCGUUGCGGUUUUUUUGUGCCAUAAUGUUGCCUUUAUG.GUG.G.C.UGU.GUGU..GG.GG.AGAC....UUCG......GUCU.GCCAGC...UUUCGUUUUG..........ACUGGUC.UGCU.A.ACCCU..GUA...C...GCA..GC.C.AC.CACCU..AUAUUUAGCAGUGUAGGUAGUGGUUUAAAUGUAUCAAAACGAGAUUUAAACCUAUGACUAAUUCAGAUAAUUCCCCAUCCGAUACCAAUACACUAGAUUUUGAUCUAUCCCCUUCCGCUCGCUCCACCAUCACAAAGCAAAUGCAUUGCAUGAGUUAUGGUCUAGACGCGCUAGAUGGACUUAGCUUAAUACUGGCCGAUUCAAUAGAUAACGAUACUGGCACCACAGGUGACCAAGUAACAGGCCUACUAAAGUGCAUUGAAUACAGCCUUUUAAACAGCCAAAGAAAAAUCAUCAAAGCAUUACAAGA
#=GR NC_009654.1/619742-619248 CODON           .................................................................................................................................................................................................................................................................................................AUG..............................................................................................................................................................................................................................................................
#=GR NC_009654.1/619742-619248 SS_TT           ..............................................................................................................................................................................................................................<.<.<<.<<<<<..<<<<<....>>>>>>>>>>>>>>...............................................................................................................................................................................................................................................................................................
sludgeOz_Contig11395/8177-7678                 AGCAUUGCCUGCGGUCGGGUUUCGCAGCCUGAAUACAAUACAAGGCGCACAAGCGCCAAUUUCUUCGGUGCUUUUUUUAUUUGUAGCACCCGAAGUUCUCCUCUUUG.GUA.G.U.GU..GCGU..GG.GG.AGACC...UUCG.....GGUCU.GCCGGUUU.UGCCUUGUGUU.........GCCGGUC.UGCG.A.ACCCC..GCG...C....AU..GC.U.GC.CACCAAUUUAUUUCGCAGUGAAUUGUGGCAGUGGUGGUUUAACCAACACAAGGUCACAAUCAUGAGCACUCCCUUAUUCGUGCCGCGCGGGGAUAUUACGCCCGCCGAAUGCCGCGAUUAUGUCCGUAUUUACGCUUUUCAAGCGCAAGCCUUAACCCGAUUGAUUGAUGAUGCUCUGAUCGAGAGCGUUGCGGGUGAAAUUUCCAAAGACACUCAAGACCACCUAGGCUGGGCCUUAUGGGCACUGAGCGAUGUGUUGCGCGCGCAGAUUGCGUUGUGUGAGCGGUUGGAGGGGGUGGGGUUCACCACCGUCGACA
#=GR sludgeOz_Contig11395/8177-7678 CODON      ..................................................................................................................................................................................................................................................................................................AUG.............................................................................................................................................................................................................................................................
#=GR sludgeOz_Contig11395/8177-7678 SS_TT      ..................................................................................................................................................................................................................................................................................................................................................................................................................................................................................................................................................................
NC_009085.1/871533-872026                      CGAGAGGGAGACGCCUUAGUGCGUACUGAAUCCUUGGGGCAGUCUGUCAACUUCCUUUCGUUCUACUGCCAUUAUUUGAAAUGAUUGGUGGAAACUUCUCUAUUAUG.GCG.A.AAUG..AAAG..AA.GG.ACGC....CUCGU.....GUGU.GCUGGG...UACUCAAAG............CCAGUC.UGUU.A.ACCUU..CUU...U....CG.UUU.C.GC.CGCCA..UUCUUUAAGAAUAACUGGGUGGGCUUCAUUACCAUUAUGGUAGGGUGAAAGUGGGGACGCCUCUGUGCGUACUGGUUCUUGAGUCAGUCUGCUACUCCACUUUUGUCCUGUCACCAUUACUUAAUUUACAUCUGUUCCACAUAUAGUCAGUAAUACACAACCAUUUAAAAAUAUAAUUAAAUAUAAUAUCUUAAAUAAUAAUUUAGUUAAUCUAAUGAAAAACAAUAAGAAAUUUAAACACUUGUUAUUAAAGCCACAUUGACACAUCCAAACUCUCAGAUUAUGCUUUGCGUGCUGGCCACAUUGCCAG
#=GR NC_009085.1/871533-872026 CODON           ..................................................................................................................................................................................................................................................................................................................................................................................................................................................................................................................................................................
#=GR NC_009085.1/871533-872026 SS_TT           ..................................................................................................................................................................................................................................................................................................................................................................................................................................................................................................................................................................
NC_004129.6/5946444-5946939                    UCGCUGCAAAAUCAGCGAACAGGCUUGGCGGCCUGAUAGAAUCGAGGCGCAACAGCGCCCCACCCACAUGCGGGCGCUUUUUUUUGCGCCCGCAUACCUGCGUUAUG.GCG.G.G.UU..GCGU..GG.GA.GAACC...UUCG.....GGUUC.GCCGG....UUCCUUGAUU..........CCCGGUC.CGCC.A.AUCCU..GCG...C....AA..UC.C.GC.CACCCUGAUCUGCUUGGCGGCAGACGGUGACGGUCCUUCGAAUCAAGGAGUCGUGACCAUGAACUGCUUCUGCAAUCUGUUUCCCCAACACCUCCCGCAACACAAAACCGGAGGUGCCCGAUGACCACUCAAUCGCCCCUGACCACCCUCGGUGAAAUCCGCUUUUCCCACUGCGGCGAACACUCGCAUCCGCUGUUUCGAGUGAAUGCCGACGUGCCGAUCAGCGACGCCCUGGAACACGCCUCGACCCUGUUGCAUCUGGCAAAGCAAUUCACCCUGGAGGCGGCCGUGGAGCCCCGGUACGACCGCUAUGCUUG
#=GR NC_004129.6/5946444-5946939 CODON         .............................................................................................................................................................................................................................................................................................................................................................AUG..................................................................................................................................................................................................
#=GR NC_004129.6/5946444-5946939 SS_TT         .....................................................<<<<<<<<<......>>>>>>>>>>....................................................................................................................................................................................................................................................................................................................................................................................................................................................................................
NC_005773.3/1124957-1124461                    CGCUGCGAACUCAGCGACCGGGCUUGGCGGCUCGAACAGUACAAGGCGCAACAGCGCCCCCAUUACGAUUGCAGGCGCUUUUUUUGUGCCCGCAUUCUCGCGUUAUG.GCG.G.G.UU..GCGC..AG.GA.GCACC...CUCG.....GGUGC.GCCGGU...CUCCUUGUAC..........GCCGGUC.CGCC.A.AUCCU..GUG...C....AA..UC.C.GC.CACCCUAAUCUGCUUGGCGGCAGACCGUGGCGGUUCCUCAGUACAAGGAGCCUCACCUACCUGCGUCGGCCAGCGGACAAGCUCACCGUGCCGCCGCUCGCUUUGGCCUCGCCGCCGCAGCGGGUGAGCUGGCCACUGCGAUGGGGAUAACAGGCUGGCCUGACGGUACUGCCACCACUGCUGCUCAGGUUUGCCUCAACGCAUGGAUGAACGAGCGUGGCGGCGUCGGUAACUUCGAGGGUGACGCAAUCGUGUCGCGACUGCGCCAGGUCAUCGAGCGCUUCGGCGAGAGCCGAUUUACCCGCUGGGAAUCGGCA
#=GR NC_005773.3/1124957-1124461 CODON         ...............................................................................................................................................................................................................................................................AUG................................................................................................................................................................................................................................................................................................
#=GR NC_005773.3/1124957-1124461 SS_TT         ....................................................<<<<<<<<<<.......>>>>>>>>>>...................................................................................................................................................................................................................................................................................................................................................................................................................................................................................
NC_002516.2/1348613-1348120                    UGACAGCCCGAAGAGACGGCGCAAUGCGCCGAGCGGUGCAUGCGAAAGCAGCGAAUGCUUUUGCAGGCAUCGGCUCGACCGCAGUUUUCCAACUGCGGGCCUUCAUG.GCG.G.A.UC..GCGU..GG.GG.AGACC...CUCGU....GGUCU.GCCGG....UUCCGUUUC............CCGGUC.UGUC.A.ACCCU..GCG...C....GA..UC.CUGC.CUCCA..UCGAUUGACAGCGAAGGCGGCAGGUCAUGUGACUCUCAGAAACGGAGUACCCAGCAUGACGAAGGAUGAAAAGGAAAAGACCCACGUCGACGCAAUCAUCGAACGCUACAAGGACCUGAUGGUCGAGAUUCCCCCCGCCGACCGGCAACCCGGUCUCUCCCUGCUCUGGCCGGUUCCCGCCCAGCCCGCCAUCGACAAGGGCGUCCGCCAGGCCGAGAACUGGCUUGCCGACCAGAUCGAAGGCCAGCUCUGGACCGCCUUCGCCUUCGGCCGCGACAGCCUGCCCACACCGAUGCAGAAGACCGCCUUC
#=GR NC_002516.2/1348613-1348120 CODON         ........................................................................................................................................................................................................................................................................AUG.......................................................................................................................................................................................................................................................................................
#=GR NC_002516.2/1348613-1348120 SS_TT         ..................................................................................................................................................................................................................................................................................................................................................................................................................................................................................................................................................................
NZ_AAKV01000003.1/6740-6247                    UGACAGCCCGAAGAGACGGCGCGAUGCGCCGAGCGGUGCAUGCGAAAGCAGCGAAUGCUUUUGCAGGCAUCGGCUCGACCGCAGUUUUCCAACUGCGGGCCUUCAUG.GCG.G.A.UC..GCGU..GG.GG.AGACC...CUCGU....GGUCU.GCCGG....UUCCGUUUC............CCGGUC.UGUC.A.ACCCU..GCG...C....GA..UC.CUGC.CUCCA..UCGAUUGACAGCGAAGGCGGCAGGUCAUGUGACUCUCAGAAACGGAGUACCCAGCAUGACGAAGGAUGAAAAGGAAAAGACCCACGUCGACGCAAUCAUCGAACGCUACAAGGACCUGAUGGUCGAGAUUCCCCCCGCCGACCGGCAACCCGGUCUCUCCCUGCUCUGGCCGGUUCCCGCCCAGCCCGCCAUCGACAAGGGCGUCCGCCAGGCCGAGAAUUGGCUUGCCGACCAGAUCGAAGGCCAGCUCUGGACCGCCUUCGCCUUCGGCCGCGACAGCCUGCCCACACCGAUGCAGAAGACCGCCUUC
#=GR NZ_AAKV01000003.1/6740-6247 CODON         ...................................................................................................................................................................................................................................................................................................AUG............................................................................................................................................................................................................................................................
#=GR NZ_AAKV01000003.1/6740-6247 SS_TT         ..................................................................................................................................................................................................................................................................................................................................................................................................................................................................................................................................................................
NC_008463.1/4285983-4286476                    UGACAGCCCGAAGAGACGGCGCGAUGCGCCGAGCGGUGCAUGCGAAAGCAGCGAAUGCUUUUGCAGGCAUCGGCUCGACCGCAGUUUUCCAACUGCGGGCCUUCAUG.GCG.G.A.UC..GCGU..GG.GG.AGACC...CUCGU....GGUCU.GCCGG....UUCCGUUUC............CCGGUC.UGUC.A.ACCCU..GCG...C....GA..UC.CUGC.CUCCA..UCGAUUGACAGCGAAGGCGGCAGGUCAUGUGACUCUCAGAAACGGAGUACCCAGCAUGACGAAGGAUGAAAAGGAAAAGACCCACGUCGACGCAAUCAUCGAACGCUACAAGGACCUGAUGGUCGAGAUUCCCCCCGCCGACCGGCAACCCGGUCUCUCCCUGCUCUGGCCGGUUCCCGCCCAGCCCGCCAUCGACAAGGGCGUCCGCCAGGCCGAGAACUGGCUUGCCGACCAGAUCGAAGGCCAGCUCUGGACCGCCUUCGCCUUCGGCCGCGACAGCCUGCCCACACCGAUGCAGAAGACCGCCUUC
#=GR NC_008463.1/4285983-4286476 CODON         ........................................................................................................................................................................................................................................................................AUG.......................................................................................................................................................................................................................................................................................
#=GR NC_008463.1/4285983-4286476 SS_TT         ..................................................................................................................................................................................................................................................................................................................................................................................................................................................................................................................................................................
NZ_AAVY01000017.1/134846-135344                GUCUGAUUGUUCCUGAAACCGCUGCCCAUUAGCCUCUUUGGGUCGCUGUCGGUUCAGCGAUCGGGUGUGGAAACCCGCCAAAAGCAUUUCGGGUUUGUCGUGUAAUG.GCG.G.C.UG..UACC..CG.GA.AGGC....CUCGU.....GCCU.ACCGAG...UUUUCCUGAAUGCA......CUCGGGU.UUCC.A.CUCCG..UGU...A....CA..GC.U.GC.CACCCU.UCCUGUGGAAACGGAAGAGGCAGACUCAAGCGUUCAGGAGUUGCUCAUGAAAAAAAUCGUCCCCGAUCCACCCCAUAAUUUCGACCUUCCCUCCGACAAGACCCUCUCCAGCGCCAUCAGCGAGCGCAUCGUGCCAAUCGAUCACGUGGUCAUGAACGUCACCCAUUACCUGAUGCUGGCCUACAACCACUGCCACAUGGCCCUCUACGCAAUCGAGGAUGAGGCCACCCGUGAGUUGAUGGUAAACGGGCUGCGGGCCAUGCAGAUUGCCUGGGGGCAGUCGGAUGCGCUGUCGCUGGCCUUGGAGCGU
#=GR NZ_AAVY01000017.1/134846-135344 CODON     ..........................................................................................................................................................................................................................................................................................AUG...........................................................................................................................................................................................................................................AUG.......................
#=GR NZ_AAVY01000017.1/134846-135344 SS_TT     ..................................................................................................................................................................................................................................................................................................................................................................................................................................................................................................................................................................
NC_006138.1/446598-447087                      GCCGAGUUUGGACGCUCGGACGCAAACGGUGGAUACAUGCCACCACUAUUGGUGGUUUUUUUAUGCCCUUUACGGGUAUACUGUAUCCGUCGCAUAGUCGCUUUUGG.GUG.A.C.UG..UGU....G.GG.AGACC...UUCG.....GGUCU.GCCGA....UUCCGUUUG...........AUCGGUC.GUCC.A.ACCC....GC...A....UA..GU.C.GC.CCUUUU.UUUUGUUUGGACGCAAAAAAUGGGCUUAGACCACUUCCAAACGGAGCUAGUACCAUGCGUAAAGACCAUAUUGCUGUAGACCACCUCUCUCAACUCCCUGAAGAUUUUCUCCUAGCUAUCCAAAAACCAGAAGGACUCCCCAUCAAUCCUAUCGGGAUUGCCCUGGAGCGUUGCAAAUCCAUUCUCAACAGUUUGCAAUCAUGCGGAGAAGAACCCCACUUCACGAUUCAACAUAGCGAUGUCUUAGGUUGCCUUAAUGCUAUCGAGGCCAAUAUCCAUAUGGUUGGCAAGAUGAUCAACCAUGCAGUGG
#=GR NC_006138.1/446598-447087 CODON           ..................................................................................................................................................................................................................................................AUG............................................GUA..............................................................................................................................................................................................................................................................
#=GR NC_006138.1/446598-447087 SS_TT           ..................................................................................................................................................................................................................................................................................................................................................................................................................................................................................................................................................................
NC_009348.1/3150798-3151295                    GAAUCUUGGAGCCGACCCACGCUCUUGCGUGGUUUUUUGUCGGUGCUCGUUCCUCAUUUCUUGGGGCGUUGCUCGCCUACCCGGUCAGCAGCCUCUACAGCGUUAUG.GCG.G.U.UC..GGGU..GA.GG.GCCCC...GCAA.....GGGGC.GCUGGA...CUCCAAGGUC..........UCCAGUUACGCC.A.ACCUC..GUC...C....GG..GC.U.GC.CACCAGAAGAUUGGCGUCUCUCUGUGGCAGUAACAAGCGACUGACCUUGGAGGCUGCCAUCAUGGCUACUGUCCCCACCCCUGCUACAUCCAAAAUCUUCACUUUCCUGAUUGCCUCAAACUCCUGCCGGCUGGCAGACCUGAGCCGUAUCCGCACCAUUUCCGCCAUGGCUGACACCGAAGUCCAAGCCCGCGCCGCCCUGGCAGGUUUGCCGUUGGUGUUUGUCAGCCGCCGUCCGUCUGGGGAGGUGGCCGCAUGAACCCGACCCAUUCCCCCCGCCUAGCUGAACUGCUGGCGCAACUGGCCGUACUGCUGGA
#=GR NC_009348.1/3150798-3151295 CODON         ....................................................................................................................................................................................................................................................................................................................................................................................................................................................................................................AUG...........................................................
#=GR NC_009348.1/3150798-3151295 SS_TT         ................<<<<<<....>>>>>>..................................................................................................................................................................................................................................................................................................................................................................................................................................................................................................................................
JCVI_SCAF_1101668263049/1611-1137              .......................CUUGCGUGGUUUUUUGUCGGUACUCGUUCCUCAUUUCUUGGGGCGCUGCUGGCCUACCAGGUCGGUGGCCUCUACAGUGUUAUG.GCG.G.U.UC..GGGC..GA.GG.GCCUC...GAAA.....GGGGC.GCUGGG...UUCCGUAGUG..........ACCAGUUACGCC.A.ACCUU..GUC...C....GG..GC.U.GC.CACCAGUUGGAGAUUGGCGUCUUCCGGUGGCAGAGAAAAUCUGACCACUACGGAGGCUGCCAUCAUGGCUACUGUCCCCACCCCUGCUUUACCCAAAAUCUUCACCUUCCUGAUCCAGCGUCCUCGUACUUGCCGCCUGGCCGAGCUUCGGCGUAUCCGCACUAUCACCAUCAUCGCCAAUACCGAGGCUCAAGCCCGCGCCAACUUGCCCGGCUUGUCGUUGGUGUUUAUGUCCCGCCCCCCUAGCAAGGGGGUGGCCGCAUGACCCUGUCCACUCCAUCCCGCCUAGAGGCACUGCUCGAGCAGUUUGCUGACGC
#=GR JCVI_SCAF_1101668263049/1611-1137 CODON   ..................................................................................................................................................................................................................................................................................................................................................................................................................................................................................................................................................................
#=GR JCVI_SCAF_1101668263049/1611-1137 SS_TT   ..................................................................................................................................................................................................................................................................................................................................................................................................................................................................................................................................................................
NC_007510.1/2729455-2728961                    GCCCGUCGACGUACACAACGUUGACCGGGUUUGACAGCCCGAAUGCAUGCGGCAGACAACCGCCGCGAUGGCGGUUUUUCUUCGUUUGAGAACGCGCAUCUUCUAUG.GGU.G.G.CGC.GAGU..GG.AG.AGGC....UUCG......GCCU.GCCGGG...UUCCGUAUGC..........CCCGGUC.UGUC.A.ACUUC..GCU...C..GUUG..CC.G.CC.CACC...CCGUUUGACAGCGGGGCGGUGCGAUCACAUACGGAGCCACCAUGAACGCCAACGUUCAAUCUCUUGCUUUCCCUAUCGGUAGUAUUCCUGAUCAAGUGGCGGUGUCGUCACGCGAUAUCGCGACCAUCUAUGCCCUGCAGGGCGAACUCCGUACGUGCAUCUUUGCCCUUCGUGGUGCUCUCGAGCGGCAGAUCCAGCUCGAUACGAUCCCCGGUGCCGAGUGGUUUUGGCAACGAGCGGAGGCUGCGACUGACGAACUCGACGCCGCGAUCAACAAGGCUAUCGGGUGGGAUUGAAUGCGGCGCGUCUC
#=GR NC_007510.1/2729455-2728961 CODON         .....................................................................................................................................................................................................................................................................................AUG..........................................................................................................................................................................................................................................................................
#=GR NC_007510.1/2729455-2728961 SS_TT         ...........................................................<<<<<.....>>>>>........................................................................................................................................................................................................................................................................................................................................................................................................................................................................................
NC_008027.1/2652733-2653236                    GUCUCGCCGGGUCAUUGCCAAAUCAACGACCGGGUCUGCAAGCCUGCGCGGUAUUACGAAGGUGCUCACCAUGGGCCCCGGCGCUUUGCCGUGGGUUUCGCGCAAUG.GUG.G.C.UA..CGUG..CG.GG.UGACC...UCUU.....GGUCA.GCCGGG...UUUUCGCCUCGUAAUGC...CCCGGUC.UUGC.AGGCCCG..UAC...G....UA..GC.U.GC.CACCCU.UCACCUGCAAGUGGAGCGGCGGCGGUCCGACUUCCGCAUUGCGAGGUGUUUAUGCUCAAGAUCGUUCCCGAUCCACCCCAUUCCACCGAGUCUCCUUACUUUCUCGAAGACACCCUGGUUCACGCCACUGAAUACGUCAUGUGUGCCUUGGCGGUGACGCAUCAGUCCUUGACCCACCUGCCCAAGUCACCCGCCACGCUGGUGAUGCUGACGGUGAUGCACGAACUCGAUGCUACCCGCACGUUGUUGGAGUCGGCGUUGGCUCAGCUACAGAUGAGCGCCCGGCCACCGUCCUACACGCUGCACUGAC
#=GR NC_008027.1/2652733-2653236 CODON         ...............................................................................................................................................................................................................................................................................................AUG................................................................................................................................................................................................................................................................
#=GR NC_008027.1/2652733-2653236 SS_TT         ..................................................................................................................................................................................................................................................................................................................................................................................................................................................................................................................................................................
NC_005085.1/4158772-4159272                    GUCAAUCCCAGCGCCAGGCUUGGCGGCCUGUUAGACUCAAGGCGGAUUGCCGCCAUAUGCGGCAUUUUUUAUGUCCGUCAAUUGCCAUUGGUGCGCCCUUUUCUAUG.GGC.U.G.GCCAUGGC..AG.GA.GCGUG...CUUG.....CACGC.GCCGGU...CACCUUGAGU..........CCCGGUC.CGCC.A.AUCCU..GCC...AUUGUGC..CA.G.CC.CACCC..CGCUUGGCGGCGGGAGGCUGGUGAAACCAGACUCAAGGAGACAUGCACCAUGUCUAGCAUCUCCCUGCGCGCUCCCCGCGCCCAUCUCUCAGUUCACCCUGUCCCAGAAAAAGCUACCACUGCUCUGAUAAAGCAGAGCAAGUCUUCCAAUGCCAACGGUAUCGGUAUCCCGUUUGCCUUGCGCCAAAUGUCGAUGGUCGACAUCACGCGCUAUCAGCCCAUUGGGAGGCAAAUCAUGAUCACCAGUAAAUCCAUCCUGGCCCAGAUCGAACAAGCCUUGUUCUCCGUAGGCCAUACCACCCAACAACAA
#=GR NC_005085.1/4158772-4159272 CODON         .............................................................................................................................................................................................................................................................................................AUG..................................................................................................................................................................................................................................................................
#=GR NC_005085.1/4158772-4159272 SS_TT         ..................................................................................................................................................................................................................................................................................................................................................................................................................................................................................................................................................................
NC_007606.1/1757341-1757838                    ACACCUCAUAAAACGGGUGUCGGGAUUGCUACCCCGCUGACAAUCGAGGCGAUACAGACGCGCCAGCGUCUUUUUUUGUAUCGACAUACACGCACAUCUUAUCAAUG.GUG.G.G.CU..GUAU..GG.GG.CCGAC...UUCA.....GUCGG.GCUGGU...UCCCUUGAUU..........GCCAGUUGUAGC.A.ACCCU..GUA...C....AG..UC.C.AC.CGCCAGCGAGCUUGCUACCUCCUGCGGUGGUUACCAAUCACCAAUCACCAAUCACCAAUCACCAAUCACCAAUCACCAAUCAAGGAGGCUGCCAUUAUGGCUACUAUCCCUGCCCUUUCUCAACCUGAAAUCACCAUUUCCAAUGGCCGCGCUGUUACUACGUCCUUUGCCGUUGCCGAAUAUUUUUGCAAGCGACACGAUAACGUAUUACGUGCCAUUGCAAAUAUUGAAUGCUCAGCGAAAUUUAACACCCUCAAUUUUGAGGACGUUACCUACACCGACGCCAAAGGCGAACAACGCCCAAUGUACCAAAUCAC
#=GR NC_007606.1/1757341-1757838 CODON         .....................................................................................................................................................................................................................................................................................................................................AUG..........................................................................................................................................................................................................................
#=GR NC_007606.1/1757341-1757838 SS_TT         ..................................................................................................................................................................................................................................................................................................................................................................................................................................................................................................................................................................
NZ_AAKA01000020.1/58310-57813                  UCCCUUAUAAAACGGGGAUCGGGAUUACCACCCCGCUGAAGCAAAAGGCGACACAUGACGCGCCAGCGUCUUUUUUGUUGUCUGUACACACGCACACCUUAUCAAUG.GUG.G.G.CU..GUAU..GG.GG.CUGAC...UUCG.....GUCAG.GCUGGU...CUCCUUUUGC..........GCCAGUUGUGGU.A.ACCCU..GUA...C....AG..UC.C.AC.CGCCAGCGAGCUUACCACCUCCUGCGGUGGGUAUAUCCCAACGCAAAAGGAGGCUGCCAAAUGGCUACUAUCCCUGCCCUCGCACAUACUCAGAACGCCUUUAUCUGGCGCUUUAUCAUCGUUAAUCCGAGUGAUUACCGCGUCGUUCACGUCGUGGCGUCAACCGAACGAGAAGCGCGUAACUAUUGCCCGUCCGGUUGUGUUGCCGUAUUCGCUGCCCGUAUUCGUCAGGGGGUAAGUCAUGCUUAAGCGAUUCCAGAUAACCGCACGCGCUGUAAAUCAUCAAGGCCACGUUAUUGAUAUUCGGCAAAACGUGA
#=GR NZ_AAKA01000020.1/58310-57813 CODON       .................................................................................................................................................................................................................................................................................................AUG..............................................................................................................................................................................................................................................................
#=GR NZ_AAKA01000020.1/58310-57813 SS_TT       ..................................................................................................................................................................................................................................................................................................................................................................................................................................................................................................................................................................
BABG01026403.1/126-623                         CCUUAUAAAACGGGGAUCGGGAUUGGCCUCCCGCUGGAGUUAGAGGCGAUACACGACGCGCCAGCGUCUUUUUUUUUGUAUCGGCGCACACGCACACCUCAACAAUG.GUG.G.G.CU..GUAU..GG.AA.CUUCC...UUCG.....GGAAG.GCUGGU...UUCCUCUAAC..........ACCAGUAAGGCC.A.AUUCC..GUA...C....AG..UC.C.AC.CGCCAGCAAGAUUGGCCUCUUGGGCGGUGGGUAUAAUCCCAAAGUCAGAGGAGCCUUUCACAUGGCUGUAUCCGCACGCCCUUACUUUGUCUGGCGCUUUAUGCAGUGCCUGACAGACAGCAUUGCAAUAUUCACCGUUACCGCUGCCACUGAGCGCGAAGCACGCGCCCGGCUGCCGCACGCACAUCUGAUUUUUGUCGCCCGUAUCCGUCAGGAGGUGACUCAUGCUUAAAACCUUCCGCGUCUUUUCCCGUGCUGUUNACAAGCGCGGCCAUACCAUCGGCAUCACACAGAACGUGAAGGCCGAAAACGUCCAG
#=GR BABG01026403.1/126-623 CODON              ........................................................................................................AUG..........................................................................................................................................................................................................................................................................................................................................................AUG..........................................................................................
#=GR BABG01026403.1/126-623 SS_TT              ...............................<<<<<<<<<.................>>>>>>>>>................................................................................................................................................................................................................................................................................................................................................................................................................................................................................................
NZ_AAUJ01000008.1/30513-30021                  UGGUCGCCCGGUAUCAGUAGGCGCAGCAGCCGCGCCCAUACAAACAAUGUUGGUCUGCGGCUUUUUGCUUUCAUGAGCAUGCUGUGCACGCAUGGCUCCGCUUUACG.GUG.G.G.CC..GUGU..GG.GG.ACACCC..GCGA....GGGUGU.GCCGG......UCCUACUG...........CCGGUC.GACC.A.ACCCU..GCA...C....GG..UC.C.AC.CACCU..UCUCUUGGUCGGGAAGGUGAUGGGUUCAUACCUUGUUCAGUAGGAGCCUCAUCAUGGCUGACAGCAGCAUUGGUUCGUCCGUAACCGCCCUUUCCGCUCGUCCCGAGCUUUCCGUCGAUCACGGAACCAUCACCACCACCAGUCUUCAAAUCGCAGAGCACUUUGGCAAGCGCCACGCUGAUGUGAUUCGCGCGAUCAAAAGACUCGAUGCUCCUGCGGAAUUCACUGAACGCAAUUUUGCGUUGAGCGAUUUCACGGACUCAACAGGACGCACGCUUCCGGCUUAUCGCAUCACCCGCGACGGCUUUAC
#=GR NZ_AAUJ01000008.1/30513-30021 CODON       .................................................................................................................................................................................................................................................................................................AUG..............................................................................................................................................................................................................................................................
#=GR NZ_AAUJ01000008.1/30513-30021 SS_TT       .............................................................................................................................................................................................................................<<.<.<<.<<<<<..<<<<......>>>>>>>>>>>>>>..............................................................................................................................................................................................................................................................................................
NZ_AAUJ01000008.1/21704-22198                  CUUGGCGGCCCGGAACGUAGGCGCAGCAGCCGCGCCCAUACAAACAAUGUUGGUCUGCGGCUUUUUGCUUUCUUGAGCAUGCUGUGCACGCAUGGCUCCGCUUUACG.GUG.G.G.CC..GUGU..GG.GG.ACACCC..GCGA....GGGUGU.GCCGG....UUCCUACGG............CCGGUC.CGCC.A.ACCCU..GCA...C....GG..UC.C.AU.CACCUC.UGUUUGGCGGCAGUGGGGAUGGGUUGAUAACUUGUUCCGUAGGAGCCUGUCAUGGCUAACAUCACCACUGCUUCGUCUGUAGAUGCCGUUUCUGCUCGCCCAGAGCUUUCCAUCCAUAACGGCAUCGUCACCACCACAAGUCUUCAAGUCGCACAGUUCUUUGGCAAAUGCCAUGACAACGUGUUGCGCGCUAUCCGUGCUUUGAUUCGUGAAAUGGCUUCGGAAGGCCGUCCCCUCAAUUUUGAGGAGACGGUCGAUGUCCGAACCAAUCCCAGCGGUGGCGCACCAAUUUCUACACCUGCUUACCGCA
#=GR NZ_AAUJ01000008.1/21704-22198 CODON       ...............................................................................................................................................................................................................................................................................................AUG................................................................................................................................................................................................................................................................
#=GR NZ_AAUJ01000008.1/21704-22198 SS_TT       ..................................................................................................................................................................................................................................................................................................................................................................................................................................................................................................................................................................
NC_007712.1/2663815-2664310                    AGUCAAUCUGCAAAUUCAGGUGCCGGGUUUCGUAGCCCGCCGAGAUUGUCGCGACAAAAUGACACGCAGCGUGUUUUUUUACGUCACAAUCCAGCUAAAUCUCUAUG.GUG.G.A.CU..GGAU..GG.GG.CAGCC...GAAA.....GACUG.GCCGGU...UGGUUGUAU............CCGGUAACGCU.A.ACUCC..AUU...C....AU..UU.C.AC.CACCAAUCAGAGGUUAGCGUCUCUUGGUGGUGAGUAGUUCAAAUACAACCAUCGGAGGCUAUCAUGGCCCUUCCAGCAUUAGCAGGAAACUUGCACAUUGAAGAACCUCGCGUAUUUAUCAACAAUGGUAAAGCUCUAACCACGUCUAGAGACGUUGCUGAUUACUUUAGCAAGCGUCACGAAAGGGUUUUAGAUAAAAUCAAAAACCUUGAUUGUUAAGCGAUUUUUAACCAGCACAAUUUUGUGCUAGUUGAUUACGUCGAUGCAAAAGGCGAAAAACGCCCGAUGUUUGAAAUGACCAAAGACGGCUUCGUCUU
#=GR NC_007712.1/2663815-2664310 CODON         ..................................................................................................................................................................................................................................................................................................................................................................................................................................................................................................................................................................
#=GR NC_007712.1/2663815-2664310 SS_TT         ..................................................................................................................................................................................................................................................................................................................................................................................................................................................................................................................................................................
NZ_ABEW01000010.1/114926-115420                CGCCAGCAAAAUCUGGCGUCGGGAUUGGUCUCCCGGAUUACUACUCAACGCAUACCGCGUUAAGCGGUUUUUUUAUGCGCUAAGCACGGCUACAUUCGCGAUUUAUG.GUG.G.G.CU..GUGU..GA.GG.GCUUC...UUAG.....GAAGC.GCCGGG...UUUGAGUAG............CCGGUAAGACC.A.ACCUU..GCA...C....AG..UU.C.AC.CACCCG.UCGAUUGGUCUCGGCAGUGGUGAUGGUUAACCUCAUGAGGUGAUACUAUGACUACUCAAAUUAAUGCAGAUAACCUUUCCCCUAUUACUCAUAACCAGAUCCCUGUCAUAACCACUGAACUGUUGGCGCAGCUUUACGGCACUGAACCUGUGCGUAUUCGCCAGAAUCAUCAUGAGAACAAAGUACGCUUUGUUGAAGGGAAACACUUUUUCAAAGUUGUUGGUAAUGACCUUAAAGAAUUGCGGGUAGCUUUAAACUACUCACAAAAUCCAGUUUCCCCCAAAGCCCGCUCCCUCAUCCUAUGGACAGA
#=GR NZ_ABEW01000010.1/114926-115420 CODON     ..................................................................................................................................................................................................................................................................................................................................................................................................................................................................................................................................................................
#=GR NZ_ABEW01000010.1/114926-115420 SS_TT     ..................................................................................................................................................................................................................................................................................................................................................................................................................................................................................................................................................................
NC_006840.1/2244453-2243958                    UGGCAAAAUCCAAUGACAGAAUUGAUACUCUGAAAUGAUAACAAGGCGUAUAUCGCCAGCAUCUUGCUGGUUUUUUUAUGCGUAUGCUUUAGCACAUCUAAAUUAUG.GUG.G.G.CC..GAGU..GA.GG.CCGA....UUCGU.....UCGG.GCCGUU...UUCCUUGUGU..........CGCGGUAGUAUC.A.ACCUU..GCU...C....GG..UU.C.GC.CACCAA.AUGAUUGAUACCUUUGAGUGGUGAUUUAUAAAAAUUAGACACUUGGAGGUCGUUAUGACCAAUCAACUUACUUUUCAAAAUACUCAUUUCAAUCUUAUUGAACAAAAUAAUAAAAUUUGGCUAUCUGCAUCUCAAAUUGGAGCGGCUUUAGGUUAUAAAGAUACAAGUGCUUUAAAUCGAAUUUAUGCCAGAAAUAUCGAUGAGUUUAGUUCUUCUAUGAGUGGUUCGGUCAAAUUGACCGACCCUAGAGGCGUCGAACAAAACGCAAGAAUAUUUUCUCUUCGUGGCGCUCAUUUGCUUGCUAUGUUCU
#=GR NC_006840.1/2244453-2243958 CODON         ..................................................................................................................................................................................................................................................................................................AUG.............................................................................................................................................................................................................................................................
#=GR NC_006840.1/2244453-2243958 SS_TT         .............................................................................................................<<.<.<.<<..<<<<..<<.<..........>>>>>.....>>>>.>>>>...................................................................................................................................................................................................................................................................................................................................................................................................
NC_006840.1/2243762-2243269                    UCCCAAGCAUAGUAAGAGAACCUGGUUUCUUUAAAGUGAAGGAUUUGCUUGAAAUAGCGAAUGCAGUAAAUGAACAACUUCGGUUAAUCUGUAAAUAAUAAAUUAUG.GUG.G.G.CU..GAGU..GA.GA.GCAC....UUCG......GUGC.GCCGU....AUCCUUGGA...........AGCGGUAUGACU.A.AUCUU..GCU...C....AG..UU.C.GC.CACCCAAUAAUUAGUAUCAUUUAUUAAUACCUAUCGAAAAACAGCCGCCAUUUAACCGCCAUUAAAACGAAAAACCCCUGUAACCUAUUGAUUACAGGGGUUUAAAUUGGUGGAGCUGGGGGGAUUUGAACCCCCGUCCGAAAAUCGUUCACCGUUGGCGCUACAUGUUUAGUCGAUCUUUGAUUUCACCGUAAAACUGCGAACCGACACGCUAUCUUAUGGCUAUCCUGAAUUAUAAUUCGAAGUUCAUCUCUCAGGCGGGAGAAUCCGUUCUAGCUCGUUUGGGUUUGAUCCCCUGUUAUUCCCCGUCUUACAAG
#=GR NC_006840.1/2243762-2243269 CODON         ..................................................................................................................................................................................................................................................................................................................................................................................................................................................................................................................................................................
#=GR NC_006840.1/2243762-2243269 SS_TT         ...............................................................................................................................................................................................................................................................................................................<<<<<<<<<........>>>>>>>>>.........................................................................................................................................................................................................................
NC_007912.1/342024-342518                      AGCACUAAAGUAGCCCCGCUUGGUAACAAACCAAGUCGGGAUUGAGACCCCGAUAACACAAGGACCACAAGACGUUUAAAGCGUUUAUCUGUGGGCAGCCUGCUAUG.GUG.G.G.CU..GUAU..GG.GG.CACCC...UUAG.....GGGUG.GCCGC....UUCCUUGUGU...........GCGGUAGUCUC.A.ACCCU..GUG...C....AG..CC.C.AU.CACCAU.AAGAUUGAGACCUUGUGAUGAUGGGAUAUCAUUUUUCUCACAAGGAUUAUUAUGCAAAAUUAUCAAAACCCUAUCAUCCAAGAUAGCACUACAGAUACCUUAUUCUACGCACAAUCUGUGCUUGCAGUCUUGCAAGAAUAUUACGCAGCCGUGAACCUUCCCCAGCGCGAUCAAGAAGAGAAUGUAAGUUGCGGCCUACAUUGGAUUCUACGCUGUGUGGACAACGCACUAGAGUUCGAAAUCAAGCGGCUUAGCCUCGGUGAAUAAGGACCAAUAAACAUCCUUCCACCAUCGAGUAUUGAGUUGUUAC
#=GR NC_007912.1/342024-342518 CODON           ...............................................................................................................................................................................................................................................................................................AUG................................................................................................................................................................................................................................................................
#=GR NC_007912.1/342024-342518 SS_TT           ..................................................................................................................................................................................................................................................................................................................................................................................................................................................................................................................................................................
NC_009665.1/896114-895620                      UGGCAAAAUCCAGUGCCGGGAUUGAGACCCCGCAAUAUCACAGGCGCAAUCAUGUCGCCAGCCUAGUGCUGGUUUUUUAUUGCGUGACUCGGCGCACCACUUCUAUG.GUG.A.G.CU..GGGC..GG.GG.CAACC...UUCG.....GGUUG.GCCGC....UUCCUGUGAU...........GCGGUAGUCUC.A.ACCCC..GUU...C....AG..CU.C.AU.CACCAC.UAGAUUGAGACCGACUGGUGAUGAUUUAUCUCGAUCACAGGAGUGUCACCCAUGAACCUACAACAGUCUAAAAACACCCCCGCACAACUGGUAUUUAUUAACGGCCUGCAAACCAUUACUAGCUCGCUGAUCGUUGCCGAUUAUUUUGGCAAACGGCACAGCCAUGUUUUGCGCAAAAUUGACGAAAUACUUGUCGAAGCUCCCAGUGAAUUUACGUCAGCCCAUUUUUGGGCUAACGUGCAAAAUCAACAGGUUGGCACCAGUCAGCGCGAUUUAAAGUGUUACCACCUGACCAAAGACGGGUUUAUGU
#=GR NC_009665.1/896114-895620 CODON           ...............................................................................................................................................................................................................................................................................................AUG................................................................................................................................................................................................................................................................
#=GR NC_009665.1/896114-895620 SS_TT           ..............................................................................................................................................................................................................................<.<.<<.<<<<<.................>>>>>>>>>..............................................................................................................................................................................................................................................................................................
NZ_AATK01000033.1/24105-23613                  UGGCAAAAUCCAAUGCCGGGUUUCGCACCCCGCAGUAUCACAGGCGCAAUCAUGUCGCCAGCCUAGUGCUGGUUUUUUAUUGCGUGACUCGGCGCACCUCUACUAUG.GUG.A.G.CU..GGGU..GG.GG.CAACC...UUCG.....GGUUG.GCCGU......UCCUGUG............ACGGUAGUGCG.A.ACCCU..GCU...C....AG..CU.C.AU.CACCAAUUGAUUCGCACUAGUUGGUGAUGAUUACUCUCGAUCACAGGAGUGUCACCCAUGAACCUACAACAGCCUAAAAACACCGCCGCGCAACUGGUAUUUAUUAACGGCCUGCAAACCAUUACUAGCUCGCUGAUCGUUGCCGAUUAUUUUGCUAAACGUCACUGUGAUGUUUUACGUAAACUAGACCAAAUACUUAUUGAAGCACCCAGCGAAUUUACGUCUACGCAUUUUUGCGUAAACCUGCAAAAUCAACAGGUUGGAAAUAAUCAGCGCGAUUUACGUAAUUACCAAAUGACCAAAGAUGGUUUUAUGUU
#=GR NZ_AATK01000033.1/24105-23613 CODON       ..............................................................................................................................................................................................................................................................................................AUG.................................................................................................................................................................................................................................................................
#=GR NZ_AATK01000033.1/24105-23613 SS_TT       ..............................................................................................................................................................................................................................<.<.<<.<<<<<<<<<........>>>>>>>>>>>>>...............................................................................................................................................................................................................................................................................................
NZ_AAKB01000016.1/10820-11313                  AAUCUCCCAAAUGGAGAUCGGGAUUUGCAACCCGGAAUUGUUAGGGGCGACACCAGACGCGCCAGCGUCUUUUUUAUUGUCGCAAGCUUUGCCACGUUCGCAUUAUG.GCG.G.G.CU..GGC...GG.GG.GCGC....UUCG......GCGC.GCCGGU...UUCCUCUAAC..........GCCGGUAUUGCA.A.ACCUC...GU...C....AG..UU.C.GC.CACCCAUAUGAGAUUUGCAACUCAGUGGUGGCGGUGAAUUUCACCGUUAGAGGUAACUGUGAUGGCAGCUCAACUCAUCCCCGUUUUCAACGGCGCUAUCGCCAACGAAAUCACCCUGCUCUGCAAUGCUCGCGAUCUGCACGCAUUCCUUGGGGUAGGGAAAGUGUUUGCAGCAUGGAUUACAUCACGAAUUGCAGACUAUAAAUUCGUUGAAAAUCAUGAUUAUAUCGUAACGUUUUCCAAAACUGGAAAGCGUAAAAAUGUUCUUUGUAAGGACUACCACCUCACCCUCGAUACAGCCAAAGAACUGGCGAUGG
#=GR NZ_AAKB01000016.1/10820-11313 CODON       ..................................................................................................................................................................................................................................................................................................AUG.............................................................................................................................................................................................................................................................
#=GR NZ_AAKB01000016.1/10820-11313 SS_TT       ..................................................................................................................................................................................................................................................................................................................................................................................................................................................................................................................................................................
NZ_AAWD01000002.1/57643-58136                  UUUUACUCAAGGUACACAAGUACCAGCGUGAGCUGGUUUUUUUGUGUAUGGCUUCAGCACAUUUAAACAUAGUCGUUUCGCAUAGAAACCGUACUAUCUGCAUUAUG.GUG.G.G.CU..GGGC..AG.GG.GCGC....UUCG......GCGC.GCCGC....UUCCUUGAGU...........GCGGUAGUACU.A.ACCUU..GUU...C....AG..UU.C.AC.CACCCAUUGAUUAGUACCUCUGUGUGGUGAUUUUAAAACCAUACUCAAGGAGGUCACUAUGACUUCAGCACUGACUUUUCAAAACACCCAUUUUGAUGUGAUCGAACAGCACAACCAGCUUUGGCUAUCUGCUAGUGAUAUCGCCAAUGCUCUUGGCUAUAAAUCCCCGAAAUCAAUUUCUAACAUUUAUGCUCGGUAUUCAGAUGAGUUUUCACAAGGAAUGACAUUGGUCAUCAAUUUGAUGACCAAUGGUAUAAAUGGAAGUAAACGCAGGAAUGAAACAAGAAUUUUCUCACUGCGCGGCGCUCACCUCAUCG
#=GR NZ_AAWD01000002.1/57643-58136 CODON       ...............................................................................................................................................................................................................................................................................................AUG................................................................................................................................................................................................................................................................
#=GR NZ_AAWD01000002.1/57643-58136 SS_TT       ..............................................................................................................................................................................................................................<.<.<<.<<<<<<..............>>>>>>>>>>...............................................................................................................................................................................................................................................................................................
NC_009456.1/1034091-1033597                    UUUUCUAUCGGUACACAAGUACCAGCUUUUUGCUGGUUUUUUUGUGUAUGGCUUCAGCACAUUUAAACAUAGUCGUUUCGUAUAGAAACCGUACUAUCUGCAUUAUG.GUG.G.G.CU..GGGC..AG.GG.GCGC....UUCG......GCGC.GCCGUG...UUCCGAUAG...........AGCGGUAGUACU.A.ACCUU..GUC...C....AG..UU.C.AC.CACCCAUAGAUUAGUACCUUUGAGUGGUGAGUAACUAAAAUUUACUCUAUCGGAGGUCACUAUGACUUCAGUACUGACUUUUCAGGACACCCAUUUUGAUGUAGUUGAACGUAACAAUCAGUUGUAUCUCGAUGCGUACCAAAUUGGUACGGCACUAGGUUAUAGCGAUCCAAGAACUGCUGUACGUAAAAUUUUUAAUCGUAACAAAGAUGAGUUUUCCAGUGGAAUGUCUGAGGUCAUCAAUUUGAUGACCUCAGGAAACUACCAAAAAUCCGUACGUAUUUUCUCACUGCGCGGCGCUCACCUCAUCGCCAUGU
#=GR NC_009456.1/1034091-1033597 CODON         ..................................................................................................................................................................................................................................................................................................AUG.............................................................................................................................................................................................................................................................
#=GR NC_009456.1/1034091-1033597 SS_TT         ..................................................................................................................................................................................................................................................................................................................................................................................................................................................................................................................................................................
NZ_AAMR01000038.1/33313-32819                  GUUAACCAAAGGCGCACAGACGCCAGCUUUUGCUGGUUUUUUUAUGUGUGGCUUCAGCACAUCUAUACAUAGACGUUUCGCAUAAGAAUCGUACUAUCUGAAUUAUG.GUG.A.G.CU..GGGC..GA.GG.CAGC....UUUAU.....GCUG.GUCGC....UUCCUUUGGU...........GCGAUAGGUCC.A.ACCUU..GCU...C....AG..UU.C.AC.CACCCAAAGAUUGGACCCUUUGCGUGGUGAUUUAGAAAUCAUUACCAAAGGAGGUCGCUAUGACCAAUCAAAUCACAAUUACUUUAGACUCUUCUGAUCUUGUCUUUGAACACUCCGGUGAUCUUGUCACCACAUCUAAACUAGUUUCUCAGGCUUUUGGUAAGCAACAUAAAGAUGUUUUGCGUAAGAUAGAAUCUUUAGAUUGCUCUAAAGAAUUCACUGAGCGCAAUUUUACGCUCAGUGAUUAUCGAGACGGUUCUGGUCGUAAACUUCCUCUUUGGGAAAUGACCAAAGACGGUUUUAUGUUCUUGGUUAUG
#=GR NZ_AAMR01000038.1/33313-32819 CODON       ................................................................................................................................................................................................................................................................................................AUG...............................................................................................................................................................................................................................................................
#=GR NZ_AAMR01000038.1/33313-32819 SS_TT       ..........................................................................................................................<<..<<.<<.<<<<..............>>>>.>>>>>..................................................................................................................................................................................................................................................................................................................................................................................................
NZ_AAUU01000060.1/5811-5320                    CAAAAUCCAAUGACGGGAUUGGUCCCCCGAUUUAGUAAACUUUGGCGCACGAUCGCCAGCUCUUCGCUGGUUUUUUUGUACGUGUAAUUCGGCACAUCUAAAUUAUG.GUG.G.G.CU..GGGC..GA.GG.CAGC....UUCA......GCUG.GCCGU....UUCCAAGGUU...........GUGGUAGGACU.A.ACCUC..GUU...U....AG..UU.C.AC.CACCA..GAGAUUGGUCCUGUAAACCUCCCCUAAACUAGCGGCAUACCAUUUUAGAGUUCUUCGGCUUACACUGAGCAAAUAAGGAGAACUCGCGAUGAAAAAAUCACGUUAUACCGAAACACAGAUCGUUAAGAAGUAGAAGGUGGCCGUCUCAUCAAAGAAGUCUGUAGGGAAUAUGGGAUAUCCUAUGAGACGUAUUACAACUGGAAAGCAAAAUACGAUGGUAUGGAAGCAUCCGAUAUUAAACGACUCAAAGAACUGGAAGAUGAAAAUCGUCGUCUGAAAGCGAUGUUUGCUGAGUUAAGUUUAGAGCACA
#=GR NZ_AAUU01000060.1/5811-5320 CODON         .......................................................................................................................................................................................................................................................................................................................................................................................................................................................................AUG........................................................................................
#=GR NZ_AAUU01000060.1/5811-5320 SS_TT         ..................................................................................................................................................................................................................................................................................................................................................................................................................................................................................................................................................................
NZ_AAZW01000012.1/43884-43391                  AUACACCCAAGGCGCAUAGACGCCAGCUUUUGCUGGUUUUUUUAUGUGUGGCUUCAGCGCAUCCAAAUAUAGGCAAUUCGUUCAGGGAUUGUACUAGCAAUAUUAUG.GUG.G.G.CU..GGGC..GA.GG.CAGC....UUCG......GCUG.GCCGU....AACCUUGGG...........AGCGGUAGGACU.A.ACCUU..GUU...C....AG..CU.C.AC.CACCCGAAGAUUAGUCCCUUUGUGUGGUGAUUUAAAGAGCAUCCCCAAGGAGGCCAUCAUGCCAAAUCUAACAAUCCUUUCUAAAGACAUUCGCACACUCGAUAAUUUGUAUUCGCUAAACGAUCUGCAUAAAGCGAGUGGUGGACACAAUCGACAUCGUCCAAGUAUUUUUAUCAAGAAUCAGCAAACUCAAGAACUGGUUAAUGAAAUUGAGCAAAGCAGGAAUUCCUGCUUUGCUGUAAAUACCAAACGUGGCGGUUGCAAUUCUGGGACUUGGGUAUGCAAAGAACUUGUUUACUCUUAUGCGAUGUGGAUUA
#=GR NZ_AAZW01000012.1/43884-43391 CODON       ...............................................................................................................................................................................................................................................................................................AUG................................................................................................................................................................................................................................................................
#=GR NZ_AAZW01000012.1/43884-43391 SS_TT       ..............................................................................................................................................................................................................................<.<.<<.<<<<<<<<..........>>>>>>>>>>>>...............................................................................................................................................................................................................................................................................................
NC_008345.1/1972171-1971677                    UGGCAAAAUCCAAUGCCGGGAUUCGAACCCCGCUAUAAUCAAGGCGCAGUUGUCGCCAGCCUUUAGAGCUGGUUUUUUAUUGCGUGACUCGGCGCACCACUACUAUG.GUG.G.G.CU..GGGU..GA.GG.CAGCC...AUUU.....GGCUG.GCCGC....UUCCUUGAU............GCGGUAGUUCG.A.ACCUU..GCU...C....AG..CU.C.AU.CACCCAACGAUUCGAACCGUUUGGUGAUGAUUACUCACGAUAUCAAGGAGUGUCACCCAUGAACUUACAACAGUCUAAAAACUACCCUGCACAACUGGUCUUUAUUAACGGCCAACAAACCAUUACCAAUUCACUGAUCGUUGCCGACUACUUUGGCAAAAAACACUGUGACGUUUUGCGUAAAAUUGACCGUAUUCUAGUCGAUGCCCCCAAUGAAUUUACGUCAACGCAUUUUUGCGUCAACGUGCGAAAUCAACAGGUUGGCACCAGUCAGCGUGAUUUAAAGUGCUACCACCUGACCAAAGACGGUUUUAUGU
#=GR NC_008345.1/1972171-1971677 CODON         ...............................................................................................................................................................................................................................................................................................AUG................................................................................................................................................................................................................................................................
#=GR NC_008345.1/1972171-1971677 SS_TT         ..................................................................................................................................................................................................................................................................................................................................................................................................................................................................................................................................................................
NZ_ABCH01000029.1/41199-41689                  CAAGGCGCAUAGACGCCAGCUUCCUGCUGGUUUUUUUAUGUGCGGCUUCGGCACACCUGCACAUGGUGAAUUUGCUAGCAAUAUGAGCAAAUAGCACCUCGCCAAUG.GUG.G.G.CU..GGAC..GA.GG.CAGC....UUCG......GCUG.GCCGU....UUCCUUGAGU...........ACGGUACUGCG.A.ACCUC..GUU...C....AG..UU.C.AU.CACC...AUUGAUGUCGCAGUUCUUGGUGAUGAUAUAAAUUAUUACUCAAGGGCUUUUCACAUGACGACUCUAACUAUUCUUUCAAAAGAUAUUCGCACACUCGAUGGACUUUAUUCGCUUAAUGAUCUUCACAAAGCCAGUGGUGCCAAUAAAAAUCAUCAACCUUCCAAUUUCGUUCGCCAAGCAAACACCCAAGAACUAAUACAAGAAGUUGCCAGCUCCUCAGAACUGAGGAGCACAAUAAAGACUCAGAAUGGUAAGGGAACUUGGGUAUGCAAAGAACUCGUCUACGCCUACGCGAUGUGGAUUAGCCCUA
#=GR NZ_ABCH01000029.1/41199-41689 CODON       ..................................................................................................................................................................................................................................................................................................AUG.............................................................................................................................................................................................................................................................
#=GR NZ_ABCH01000029.1/41199-41689 SS_TT       ...............................<<<<<<<<<<<<<<...........>>>>>>>>>>>>>>............................................................................................................................................................................................................................................................................................................................................................................................................................................................................................
NC_007185.1/1378-1872                          CCUCUUAUUUUCUUUUCAGGGGUCGGGAUUCUAACCCCGCGAUAUAAGUCUGGUGAAUUUGUGGUUGUACUACAUUUUACCGGCAUCCUGAGCACGCCAUAUCUAUG.GUG.G.G.CU..GGAU..GG.GG.GAGCC...GAGA.....GGCUC.GCCGUU...UACUUGUAU............CCGGUUGUUAG.A.ACCCU..GUU...C....GG..CU.C.AC.CACCAA.UGGAGUGAAUGCUCAAAGGAAUUUUCAUGGAAGGAAAAAUAAAAAAAGAGACUAUCGGACCACUUAUAUCAUUCAUGGAAAAAAGCAAGACCCCAUGGGGAAUUAAGGAUCGCGAGUCUCGAUUUAUAUAUAUGAAUAGUGCUGCCUUGCAUUUUGGAAAUCUGCCAAAAAAUUUUAACCCUGAAGGUCUUUUCGACUCAGACUUCCCUGCUGAAUGGUCUGAACUUUCAACUCAAUUUAUCGAGCAUGAUAGGCUAGCAGAAAAAACGGGAGAUCAUAUAGAAAUCAUUCAAACCCAUUAUUUUUAUGG
#=GR NC_007185.1/1378-1872 CODON               ....................................................................................................................................................................................................................................................AUG...........................................................................................................................................................................................................................................................................................................
#=GR NC_007185.1/1378-1872 SS_TT               .........................................................................................................<<.<<<.<.<.<<..<<<<..<<.......>>...>>>>.....>>>>>.>>>>...................................................................................................................................................................................................................................................................................................................................................................................................
NC_007714.1/16289-15795                        GCACCUCUUUUCUUUUCAGGGGUCGGGAUUCUAACCCCGCGAUAUAAGUCUGGUGAAUUUGUGGUUGUACUACAUUUUACCGGCAUCCUGAGCACGCCAUAUCUAUG.GUG.G.G.CU..GGAU..GG.GG.GAGCC...GAGA.....GGCUC.GCCGUU...UACUUGUAU............CCGGUUGUUAG.A.ACCCU..GUU...C....GG..CU.C.AC.CACCAA.UGGAGUGAAUGCUCAAAGGAAUUUUCAUGGAAGGAAAAAUAAAAAAAGAGACUAUCGGACCACUUAUAUCAUUCAUGGAAAAAAGCAAGACCCCAUGGGGAAUUAAGGAUCGCGAAUCUCGAUUUAUAUAUAUGAAUAGUGCUGCCUUGCAUUUUGGAAAUCUGCCAAAAAAUUUUAACCCUGAAGGUCUUUUCGACUCAGACUUCCCUGCUGAAUGGUCUGAACUUUCAACUCAAUUUAUCGAGCAUGAUAGGCUAGCAGAAAAAACGGGAGAUCAUAUAGAAAUCAUUCAAACCCAUUAUUUUUAUGG
#=GR NC_007714.1/16289-15795 CODON             ....................................................................................................................................................................................................................................................AUG...........................................................................................................................................................................................................................................................................................................
#=GR NC_007714.1/16289-15795 SS_TT             .........................................................................................................<<.<<<.<.<.<<..<<<<..<<.......>>...>>>>.....>>>>>.>>>>...................................................................................................................................................................................................................................................................................................................................................................................................
NC_007184.1/1378-1872                          CCUCUUAUUUUCUUUUCAGGGGUCGGGGUUCUAACCCCGCGAUAUAAGUCUGGUGAAUUUGUGGUUGUACUACAUUUUACCGGCAUCCUGAGCACGCCAUAUCUAUG.GUG.G.G.CU..GGAU..GG.GG.GAGCC...GAGA.....GGCUC.GCCGUU...UACUUGUAU............CCGGUUGUUAG.A.ACCCU..GUU...C....GG..CU.C.AC.CACCAA.UGGAGUGAAUGCUCAAAGGAAUUUUCAUGGAAGGAAAAAUAAAAAAAGAGACUAUCGGACCACUUAUAUCAUUCAUGGAAAAAAGCAAGACCCCAUGGGGAAUUAAGGAUCGCGAGUCUCGAUUUAUAUAUAUGAAUAGUGCUGCCUUGCAUUUUGGAAAUCUGCCAAAAAAUUUUAACCCUGAAGGUCUUUUCGACUCAGACUUCCCUGCUGAAUGGUCUGAACUUUCAACUCAAUUUAUCGAGCAUGAUAGGCUAGCAGAAAAAACGGGAGAUCAUAUAGAAAUCAUUCAAACCCAUUAUUUUUAUGG
#=GR NC_007184.1/1378-1872 CODON               ....................................................................................................................................................................................................................................................AUG...........................................................................................................................................................................................................................................................................................................
#=GR NC_007184.1/1378-1872 SS_TT               .........................................................................................................<<.<<<.<.<.<<..<<<<..<<.......>>...>>>>.....>>>>>.>>>>...................................................................................................................................................................................................................................................................................................................................................................................................
BAAW01000646.1/4086-4584                       GCCUUAUCUUCUCGCUGCACCUGCAAAAUCAGGUGCCAGAAUUAGCCUUCUGAAAAUCAUACUGGCGACAUAUACUUCUAUGUCGUGCGACCGAUUUCGUCUCAAUG.GCG.G.G.UC..GAGC..GG.GG.GCGUC...GCAA.....GACGC.GCCGGU...AUCCAGUAUG..........ACCGGUAAGGCU.A.ACUCC..GCU...C....GA.UUC.U.GC.CACCCGCGAGAUUAGCCUCUCCGGUGGUGGUUUAAAUAAAACAUACUGGAGGCUGCCCUAUGGCGACUACCCCUCUCUUUUCACACUCUUUAUUUACCCUGCCCUUUAGCCAUGCCACGGACUUCACCGAACUGGCGGAUAACUGCGAGCGUUUUGUCGAAGGGCUGGUUGAAUGCCAUGACCCGGUUGAAAAACUGGCGAUUUGUGCACGUCUGUCGGCCUGUCUCGCGUUAUUGCAACCGACCUUAACGGAGCCUGUACCGCAGCAUCUGCAGGCCAGUCUGACGGUAGAAACAUUCCCGACCCGUUUUCCCCUU
#=GR BAAW01000646.1/4086-4584 CODON            ................................................................................................................................................................................................................................................................................................AUG...............................................................................................................................................................................................................................................................
#=GR BAAW01000646.1/4086-4584 SS_TT            ..............................................................................................................................................................................................................................<.<.<<.<<<<<<<<<<......>>>>>>>>>>>>>>...............................................................................................................................................................................................................................................................................................
NZ_AAWW01000074.1/5113-4615                    CAUUGUAUUGUUGCGCCGCGGCUGCAAAAUCAGGCGUCGGGAUUGGCAUCCUGUAAUACUUCACUGACAACACAAUAUUUUGUGUUGCGUAUGGUCACAUCUCAAUG.GUG.G.GAUC..GGGC..GG.GG.GCGUC...GUAA.....GACGC.GCCGG....UGUCAGUGAG..........GCCGGUAAUGCC.A.ACUCC..GUC...C....GG.UUU.C.AC.CACCCGUGAAAUUGGCAUUUCCGGUGGUGGAGAUCAUCAUCACUCACUGGAGGCUGCCCCUAUGGCAACUACCCUCACUUCUGAAUGCAAUUUACUCGUCAUUCCCUUCAAUUCCCUUCAGCGCCGCUACCAACUUCACCACUCUGGCGGAUUACUGCGAGCAUUUCGCUGAAACGAUCAUCGAGUGCCACGAUCUGGCGCUGAAAAUGGCGCCCUGCGGCAGGCUUAGUACCUGUCUUGCACUGCUGCGGCCCACGCUGGGCGAACCGAUCCCGCCGCACCUGAUCGACCGCUUUACUGUGGAUGUUCUUCCUGAU
#=GR NZ_AAWW01000074.1/5113-4615 CODON         ..........................................................................................................................................................................................................................................AUG.....................................................................................................................................................................................................................................................................................................................
#=GR NZ_AAWW01000074.1/5113-4615 SS_TT         ..................................................................................................................................................................................................................................................................................................................................................................................................................................................................................................................................................................
NC_004631.1/4519423-4519919                    GCACCUGCAAAUUCAGGUGCCGGGAUUAGCCUCCUGAUUGACUUCAUCGACGACACAAAGGCGCGUCUGCGCUUUUUUUGUGUCGUGCGUUCUGCUACAUCUCAAUG.GUG.G.G.CC..GGGC..GG.GG.GCGCU...GCAA.....AGCGC.GCCGG....UGUCGAUGAG..........GCCGGUAAGGCU.A.ACCCC..GUC...C....GG.UUC.C.AC.CACCAU.GAGAUUAGCCUCUCCGGUGGUGGUGAUAAACACUGCUCAUCGGAGGAUGCCUUAUGGCUACGACCCUCACCCAGACACACCCGCUACUCUCCGUUCCCUUCAAUGCCGCCACGGAUUUCACCGUACUGGCAGAACACUGCAAACAGUUCGCCGAAAUCCUGAUCGAACACGACGAUCCCACGCUGAAAAUGGCACUUUGCGGCAGGCUUAAUGCCUGUCUGCAACUUCUUCAGCCCUCACUGCUUGAUCCGAUCCCGGAGCACAUGAUGGACAGCCUGAUCGUUGAUACGCUCCCCACCCGCUCACCGCG
#=GR NC_004631.1/4519423-4519919 CODON         .................................................................................................................................................................................................................................................................................................AUG..............................................................................................................................................................................................................................................................
#=GR NC_004631.1/4519423-4519919 SS_TT         ..................................................................................................................................................................................................................................................................................................................................................................................................................................................................................................................................................................
NZ_ABFH01000014.1/112032-112529                GCACCUGCAAAUUCAGGUGCCGGGCUUGACCUCCUGACUAACUUCAUCGACGACACAAAGGCGCGUCUGCGCUUUUUUUGUGCCGUGCGUUUGGCUACAUCUCAAUG.GUG.G.G.CC..GGGC..GG.GG.GCGCU...GCAA.....AGCGC.GCCGG....UGUCGAUGAG..........GCCGGUAAGGUC.A.ACCCC..GUC...C....GG.UUC.C.AC.CACCCGCGAGAUUGACCUCUCCGGUGGUGGUGAUAAACACUGCUCAUCGGAGGAUGCCUUAUGGCUACGACCCUCACCCAGACACACCCGCUACUCUCCAUUUCCUUCAAUGCCGCCAUGGAUUUCACCGUACUGGCAGAACACUGCAAACAGUUCGCCGAAACCCUGAUUGAAAGCGACGAUCCGGCGCUACGUCUGGCGCUUUGCGGACGGCUUGUCGCCUGCCUUUCGCUGCCGCGCCCCACGCUGAUCGAUCCCAUCCCGCCGCACCUGGUUGAAAGCCUGACCACCGAUACCCUUCCCGCCAGUUCAACCCA
#=GR NZ_ABFH01000014.1/112032-112529 CODON     ..................................................................................................................................................................................................................................................................................................................................................................................................................................................................................................................................................................
#=GR NZ_ABFH01000014.1/112032-112529 SS_TT     ..................................................................................................................................................................................................................................................................................................................................................................................................................................................................................................................................................................
NC_009436.1/4152261-4152759                    GUAUCUUCUCGCCACGCCUGCAAAAUCAGGCGUCGGGAUUAGCCUCCUGAACUACUUCUUCGGUGACACAAGUACUUUUGUGUCGCGCGCUUAGCUACACUCCAAUG.GUG.G.G.CC..GAGC..GG.GG.GCGUC...GCAA.....GACGC.GCCGGU...AUCCGAAGAG..........GCCGGUAAGGCU.A.ACCCU..GUU...C....GG.UUC.C.AC.CGCCAGCGAGAUUAGCCUCUCCAGUGGUGGAUAAAAACAACUCUUUGGAGGCUGUCAUAUGACAACGACCCUUAGCUAUUCUCAUUCUUUAUUUACCGUUCCAUUCGAUAGCAACACCGAUUUCACCGAGCUGGCCGACAACUGCGAGCGGUUUGUCGACGUGCUGGUUGAAUGCGAAGACCCGACACAAAAAAUGGCACUGUGCGGACGGCUCUCUGCCUGCCUCGACCUGCUUCAGCCAACGCUGCUGGAACCGGUGCCUGAACAUUUAAAAGCGAGCCUGACGGUCGAUGAUCUGCCGCUGGACGUGCCAGUCU
#=GR NC_009436.1/4152261-4152759 CODON         ...............................................................................................................................................................................................................................................................................................AUG................................................................................................................................................................................................................................................................
#=GR NC_009436.1/4152261-4152759 SS_TT         ..................................................................................................................................................................................................................................................................................................................................................................................................................................................................................................................................................................
NC_007712.1/3395163-3395657                    CUGCAAAUUCAGGUGCCGGGUUUCGCAGCCCGCCGAGAUUGUCGCGACAAAAUGACACGCCGCAAGCGUGUUUUUUAUGUCGCACAUCUAGCCGCAUCAAAUCAAUG.GUG.G.G.CU..GGAU..GG.GG.CAGCC...GUCA.....GGCUG.GCCGG......AUGACAAU..........CCCGGUACUGCG.A.ACCCU..GUU...C....AG..UU.C.AC.CACCAGUAAGUUUCGCAGCUUGUGUGGUGAUUAAAUCCAGAUUGUCACCGGAGGUCGCUAUGACCCUUCACACACCCCUUGCUGCACCCAAAGUUACUAUCUACAACGGUAAAGCUGUAACCACUUCUCAGGACGUUGCUGAUUACUUCGGUAAGCUGCAUAAAGACGUGCUCAAGAAGAUCGAUUCAUUAGAUUGUUCGCCUACAUUUACAUCAGCGAACUUUUGCGCUGAUGUUCAAAAAGUAGACAUUGGCAACGAUGCAACCCGCGAUUCCAAAAUCUUCACCAUGACCAAAGACGGCUUCGUCUUCCUCGUC
#=GR NC_007712.1/3395163-3395657 CODON         ..................................................................................................................................................................................................................................................................................................................................................................................................................................................................................................................................................................
#=GR NC_007712.1/3395163-3395657 SS_TT         ..............................................................................................................................................................................................................................<.<.<<.<<<<<<<<<<<<....>>>>>>>>>>>>>>...............................................................................................................................................................................................................................................................................................
NC_007712.1/1233227-1232733                    AUCUGCAAAUUCAGGUGCCGGGAUUGAUACCCCGCCGAGAUUCACCGCGAUAGACUGACACGCCGCGAGCGUGUUUUUUUAUGUCGCAAUCUAGCCACAUCUCAAUG.GUG.G.A.CU..GGAU..AG.GG.CUACC...GAAA.....GGUAG.GCCGG......ACGGUGAA..........CCCGGUAGUAUC.A.ACCCU..GUU...C....AG..UU.C.AC.CACCAAUAUAGAGAUUGAUACCUCUUGGUGGUGAUUAUAAGUUCACUAUCUGGAGGUCAGCAUGACGCUUCAAACAUCUGUUACCACACCAAAAGUUACCAUUCAUAACGGUAAAGCUGUUACUACGUCGCUUGACGUUGCUGAAUAUUUUCAAAAACGUCAUGACGAUGUUUUGAAGAAGCUGCGCGCACUGGAUUGUUCUGCUGAUUUUAGCGCCCGCAAUUUUGCGGGGGCAGAAUACACCGACGAACAGAACAAACCUCGCCCGAUGUUCGAGAUGACCAAAGAUGGCUUCGUCUUCCUCGUCAUGGGCUUUA
#=GR NC_007712.1/1233227-1232733 CODON         ..................................................................................................................................................................................................................................................................................................AUG.............................................................................................................................................................................................................................................................
#=GR NC_007712.1/1233227-1232733 SS_TT         ..............................................................................................................................................................................................................................<.<.<<.<<<<<<..................>>>>>>>>>>...........................................................................................................................................................................................................................................................................................
NC_007712.1/2063346-2062851                    CAUCUGCAAAUUCAGGUGCCGGGAUUAGGAGCCUCGAAGGAAUCACCGCGACAGAGUAACACGCCGCGAGCGUGUUUUUUAUGUCGCAAUCUAGCCUCAUCUCAAUG.GUG.G.G.CU..GGAU..AG.GG.CAGCC...GCAA.....GGCUG.GCCGG......AUGGUGAU..........CCCGGUAGUUCCUA.ACCCU..GUU...C....AG..CU.C.GC.CACCAAUGAGAUUAGGAACCUCAUGGUGGUGAUUACAUCAAGAUCACUAUCGGAGGCUAUUAUGGCCCUUCAACGAUCUCUUACUGCACCUAAAGUUAGCGUUCACAACGGCAGAGCCGUAACUACAUCAGUAGACGUUGCUGAUUACUUCGGCAAGCUACAUAAAAACGCCAUCCAGAAGAUAGAAUCCAUUGAUUGUUCUGAAAAAUUUAACCGGCUGAAUUUUCAGCCCGUUGAUUACAUCGAUGCAAAAGGCGAAAAACACCCGAUGUUCAAGAUGACCAAAGACGGCUUCGUCUUCCUCGUCAUGGGCUUUA
#=GR NC_007712.1/2063346-2062851 CODON         ..................................................................................................................................................................................................................................................................................................................................................................................................................................................................................................................................................................
#=GR NC_007712.1/2063346-2062851 SS_TT         ..............................................................................................................................................................................................................................<.<.<<.<<<<<<<<<<.........>>>>>>>>>>>>>.............................................................................................................................................................................................................................................................................................
NC_007712.1/3106195-3106687                    AUCUGGAAAUUCAGGUGCCGGGAUUGGUCUCCCGCCGAGAUUCACCGCGACAGAAUGACACGCCGCGAGCGUGUUUUUUAUGUCGCACAUUUAGCCACAUCUCAAUG.GUG.G.G.CU..GGAU..GG.GG.GAGCC...GAAA.....GGCUC.GCCGG......AAGGUGAA..........CCCGGUAAGACC.A.ACUCC..GUU...C....AG..UU.C.GC.CACCC..UAGAUUGGUCUCGACGGUGGUGAAUAAGUUUAGUUCACUAUUCGGAGGCUAUCAUGGCUCUUCACACAUCUCUUGCCAUACCUAAAGUUACCAUUCAUAACGGUAAAGCCGUUACAACGUCUAUUGCUGUCGCUGAAUAUUUUGAAAAGCAGCACAAGGACGUACUAAAAAAGAUCAGAUCACUCGAAUGCUCAGCAGCUUUCACGACGGCGAACUUUUGCGCCGUCGGAGUGGAAGUACAGGCUGGCUUCGACAAACGUGAAAUUGAAACCUAUGAAAUGACAAAAGACGGCUUCGUCUUCCUCGUUAU
#=GR NC_007712.1/3106195-3106687 CODON         ..................................................................................................................................................................................................................................................................................................................................................................................................................................................................................................................................................................
#=GR NC_007712.1/3106195-3106687 SS_TT         ..................................................................................................................................................................................................................................................................................................................................................................................................................................................................................................................................................................
NC_007712.1/1814221-1813728                    AUCUGCAAAUUCAGGUGCCGGGGUUCGCGUCCUGCCGGAAGUAACUGCGACAGAAUGACACGCCGCGAGCGUGUCUUUUUAUGUCGCAAUCUAGAUACAUCUCAAUG.GUG.G.G.CU..GGAU..GG.UG.GAGCC...GAAA.....GGCUC.ACCGG......UUGGUUAC..........UCCGGUA.CGCG.A.ACUCC..GUC...C....AG..CU.C.GC.CACCCUCUAGAUUCGCGUCUUACGGUGGUGAUAACUUCAAGUAACCAUUUGGAGGUCAUCAUGACCACACUAUCUAUUGUUCCAUUCACUUUUGAAAAGCAUGAAGUACGCACAACUAUUUUAAACGGCGAACCGUGGUUUGUUGGCAUUGACGUGUGUUCCGCGCUCGGAAUAAGUAACAAUAGAGAUGCCUUAAGCAAGUUGGACGACGACGAAAAGACGACCGUCGCUUUAACCGACAGUCAGCCAGGGACUGGGGCUCAACGUAUUUCUUUGAUAUCCGAACCCAGCAUGUUUACCUUGGUAUUACGCUGCCG
#=GR NC_007712.1/1814221-1813728 CODON         .................................................................................................................................................................................................................................................................................................AUG..............................................................................................................................................................................................................................................................
#=GR NC_007712.1/1814221-1813728 SS_TT         ........................................................<<<<<<<.....>>>>>>>.......................................................................................................................................................................................................................................................................................................................................................................................................................................................................................
NZ_AAMJ01000005.1/122562-123059                CACCUCAUAAAACGGGUGCCGGGAUUAGCACCCCGAAAGUUACUCGAGCGCAUAACCGCGCUGAAGCGGUUUUUUUAUGCGUAAUGCACAGCCACAUUCAAAUUAUG.GUG.A.G.GC..GUGC..GG.GG.CAGCC...GCAA.....GGCUG.GCCGGG...UUCUCGAGUG..........ACCGGUAGUGCU.A.ACCCU..GUG...C....GU..CU.C.AC.CACCCAUGAGAUUAGCACCUCUGGUGGUGAGUUAAUUAACUUAUCACUUGAGGAUGUCAUUAUGGCUACUACCCUUUCUCACCCUGACGUAACCAUCGAAAAUGGUCGCGCCGUCACUACUUCUAUUUCGAUUGCUGAGUUUUUUGGCAAGCAGCAUCACCAUGUUGUUCAGAAAAUAGAAUCCCUCGAAUGCUCUGAGCAAUUCUUAACCCGCAACUUUUCGCGGGUUAAAUUCGAACACCGAGGCAAUACCUAUAACGCCUACCAAAUCACCAAAAACGGCUUCGUUUUUCUGGUGAUGGGCUUCACCGGCAAAA
#=GR NZ_AAMJ01000005.1/122562-123059 CODON     ........................................................................................................AUG.......................................................................................................................................................................................................................................................................................................................................................................................................................................................
#=GR NZ_AAMJ01000005.1/122562-123059 SS_TT     .............................................................................................................................................................................................................................<<.<.<<.<<<<<<<<<<........>>>>>>>>>>>>>..............................................................................................................................................................................................................................................................................................
NZ_AAKA01000020.1/468-965                      CACCUCAUAAAACGGGUGCCGGGAUUAGCACCCCGAAAGUUACUCGAGCGCAUAACCGCGCUGAAGCGGUUUUUUUAUGCGUAAUGCACAGCCACAUUCAAAUUAUG.GUG.A.G.GC..GUGC..GG.GG.CAGCC...GCAA.....GGCUG.GCCGGG...UUCUCGAGUG..........ACCGGUAGUGCU.A.ACCCU..GUG...C....GU..CU.C.AC.CACCCAUGAGAUUAGCACCUCUGCUGGUGAGUUAAUUAACUUAUCACUUGAGGAUGUCAUUAUGGCUACUACCCUUUCUCACCCUGACGUAACCAUCGAAAAUGGUCGCGCCGUCACUACUUCUAUUUCGAUUGCUGAGUUUUUUGGCAAGCAGCAUCACCAUGUUGUUCAAAAAAUAGAAUCCCUCGAAUGUUCUGAACUAUUUUUAACCAGCAACUUUUCGCGGGUUAAAUUCGAACACCGCGGCAAUUCUUAUAACGCCUACCAAAUCACCAAAAACGGCUUCGUUUUCCUGGUGAUGGGCUUCACGGGCAAAA
#=GR NZ_AAKA01000020.1/468-965 CODON           ........................................................................................................AUG.......................................................................................................................................................................................................................................................................................................................................................................................................................................................
#=GR NZ_AAKA01000020.1/468-965 SS_TT           ..................................................................................................................................................................................................................................................................................................................................................................................................................................................................................................................................................................
NZ_AAJZ01000001.1/4185766-4185269              CACCUCAUAAAACGGGUGCCGGGCGUGGAAACCCGAUGUUCACUAACGCGCAUAACCGCGCUCAGGCGGUUUUUUUAUGCGUAAUGCACAGCCACAUUCAGAUUAUG.GUG.G.G.AC..GUGC..AG.GG.CAGCC...GCAA.....GGCUG.GCCGGG...UUCGUUAGUG..........ACCGGUAUUUCC.A.CCCCU..GUA...C....GU..CU.C.AC.CACCCUUAUGGUCGUGGAAAACCUUGGUGGUGAGUUAAUCAAAUUCACUAACGAGGCUGCUAUCAUGGCUACUAUCCCUACCCUUUCUCAACCUGACGUAACCAUCGAAAAUGGUCGCGCUGUCACUACGUCUGUUGCGAUCGCCGAGUUCUUUGGCAAACGCCACGACAAUGUUAUUCAAAAAAUAAAAUUACUGGAUUGCUCCCCUGAAUUCACUGCCCUUAAUUUUAAGGUGAGCGAAUACACCGACUCAACCGGGCGCAAACUCCCUAUGUACCAAAUCACCAAAAACGGCUUCGUUUUCCUGGUGAUGGGCU
#=GR NZ_AAJZ01000001.1/4185766-4185269 CODON   ..................................................................................................................................................................................................................................................................................................................................................................................................................................................................................................................................................................
#=GR NZ_AAJZ01000001.1/4185766-4185269 SS_TT   ..................................................................................................................................................................................................................................................................................................................................................................................................................................................................................................................................................................
NC_004741.1/1891449-1891946                    CACCUCAUAAAACGGGGGCCGGGCGUGGAAACCCGAACGUUACUGGAGCGCAUAGCCGCGCUGAAGCGGUUUUUUUAUGCGUAAUGCACAGCUCCAUUCAAAUUAUG.GUG.G.G.AU..GUGC..AG.GG.CAGUC...GCAA.....GACUG.GCCGGG...UUCUGGAGUG..........ACCGGUAUUUCC.A.CCCCU..GUA...C....GU..CU.C.AC.CACCCUUAUGGUCGUGGAAAACCUCGGUGGUGAGUUAAUUAACUUAUCACUGGAGGAUGCCAUCAUGGCUACUAUCCCUGCCCUUUCUCACCCUGACGUAACCAUCGAAAACGGUCGCGCUGUCACUACGUCUGUUGCGGUUGCAGAGUUCUUCCACAAACGACACGACAAUGUGUUACGUGCCAUCGCAAAUACUGAAUGCUCACCUGAAUUUAACGCCCUCAAUUUUGAGGACGUCACCUACACCGACACCAAAGGCGAAAAACGCCCAAUGACCAAAUCACCAAAAACGGCUUCGUUUUCCUGGUGAUGGGCUU
#=GR NC_004741.1/1891449-1891946 CODON         ..................................................................................................................................................................................................................................................................................................................................................................................................................................................................................................................................................................
#=GR NC_004741.1/1891449-1891946 SS_TT         ..................................................................................................................................................................................................................................................................................................................................................................................................................................................................................................................................................................
NC_004337.1/1419485-1418988                    CACCUCAUAAAACGGGGGCCGGGCGUGGAAACCCGAACGUUACUCGAGCGCAUAGCCGCGCUGAAGCGGUUUUUUUAUGCGUAAUGCACAGCUCCAUUCAAAUUAUG.GUG.G.G.AU..GUGC..AG.GG.CAGUC...GCAA.....GACUG.GCCGGG...UUCUCGAGUG..........ACCGGUAUUUCC.A.CCCCU..GUA...C....GU..CU.C.AC.CACCCUUAUGGUCGUGGAAAACCUCGGUGGUGAGUUAAUUAACUUAUCACUCGAGGAUGCCAUCAUGGCUACUAUCCCUGCCCUUUCUCACCCUGACGUAACCAUCGAAAACGGUCGCGCUGUCACUACGUCUGUUGCGGUUGCAGAGUUCUUCCACAAACGACACGACAAUGUGUUACGUGCCAUCGCAAAUACUGAAUGCUCACCUGAAUUUAACGCCCUCAAUUUUGAGGACGUCACCUACACCGACACCAAAGGCGAAAAACGCCCAAUGUACCAAAUCACCAAAAACGGCUUCGUUUUCCUGGUGAUGGGCU
#=GR NC_004337.1/1419485-1418988 CODON         ..................................................................................................................................................................................................................................................................................................................................................................................................................................................................................................................................................................
#=GR NC_004337.1/1419485-1418988 SS_TT         ..................................................................................................................................................................................................................................................................................................................................................................................................................................................................................................................................................................
NZ_AAKB01000057.1/7319-7816                    CACCUUAUAAAACGGGUGCCGGGCGUGGAAACCCGAACGUUACUCGAGCGCAUAGCCGCGCUGAAGCGGUUUUUUUAUGCGUAAUGCACAGCUCCAUUCAAAUUAUG.GUG.G.G.AU..GUGC..AG.GG.CAGUC...GCAA.....GACUG.GCCGGG...UUCUCGAGUG..........ACCGGUAUUUCC.A.CCCCU..GUA...C....GU..CU.C.AC.CACCCUUAUGGUCGUGGAAAACCUCGGUGGUGAGUUAAUUAACUUAUCACUCGAGGAUGCCAUCAUGGCUACUAUCCCUGCCCUUUCUCACCCUGACGUAACCAUCGAAAAUGGUCGCGCUGUCACUACGUCUAUUGCGAUCGCAGAGUUCUUUGGCAAGCGUCACGACAAUGUGUUACGUGCCAUCGCAAAUACUGAAUGCUCACCUGAAUUUAACGCCCUCAAUUUUGAGGACGUCACCUACACUGACGCCAAAGGCGAAAAACGCCCGAUGUACCAAAUCACCAAAAACGGCUUCGUUUUCCUGGUGAUGGGAU
#=GR NZ_AAKB01000057.1/7319-7816 CODON         ..................................................................................................................................................................................................................................................................................................................................................................................................................................................................................................................................................................
#=GR NZ_AAKB01000057.1/7319-7816 SS_TT         ..................................................................................................................................................................................................................................................................................................................................................................................................................................................................................................................................................................
NZ_AAKB01000097.1/335-1                        CACCUUAUAAAACGGGUGCCGGGCGUGGAAACCCGAACGUUACUCGAGCGCAUAGCCCCGCUGAAGCGGUUUUUUUAUGCGUAAUGCACAGCUCCAUUCAAAUUAUG.GUG.G.G.AU..GUGC..AG.GG.CAGUC...GCAA.....GACUG.GCCGGG...UUCUCGAGUG..........ACCGGUAUUUCC.A.CCCCU..GUA...C....GU..CU.C.AC.CACCCUUAUGGUCGUGGAAAACCUCGGUGGUGAGUUAAUUAACUUAUCACUCGAGGAUGCCAUCAUGGCUACUAUCCCUGCCCUUUCUCACCCUGACGUAACCAUCGAAAAUGGUCGCGCUGUCACUACGUCUAUUGCGAUCGCAGAGUUCUUG...................................................................................................................................................................
#=GR NZ_AAKB01000097.1/335-1 CODON             ..................................................................................................................................................................................................................................................................................................................................................................................................................................................................................................................................................................
#=GR NZ_AAKB01000097.1/335-1 SS_TT             ..................................................................................................................................................................................................................................................................................................................................................................................................................................................................................................................................................................
NZ_AAKB01000020.1/8922-9419                    CACCUCAUAAAACGGGUGCCGGGAUUGCUACCCCGAAGUCAUUCACGGCGCAUAACCGCGCUCAGGCGGUUUUUUUAUGCGUAAUGCACAGCCACAUUCAAAUUAUG.GUG.G.G.GC..GUGC..GG.GG.CAGUC...GCAA.....GACUG.GCCGGG...UUCCGUGAUG..........ACCGGUUGUAGC.A.ACCCU..GUA...C....GU..CU.C.AC.CACCCAUGAGAUUGCUACCUCCGGUGGUGAGUUAAUCAAAUUCAUCGCGGAGGCUGCCAUCAUGGCUACUACCCUUUCUCACCCUUGUGUAACCGUAGAAAACGGUCGCGCUGUCACUACGUCUGUUGCGGUUGCAGAGUUCUUCCACAAACGACACGACAAUGUGUUACGUGCCAUCGCAAAUAUUGAAUGCUCAGAUAAAUUUACUGCCCUCAAUUUUGAGGCGAGCGAAUACACCGACUCAACCGGGCGCAAACUCCCAAUGUACCAAAUCACCAAAAACGGCUUCGUUUUCCUGGUGAUGGGCUUCACUGGCA
#=GR NZ_AAKB01000020.1/8922-9419 CODON         ..................................................................................................................................................................................................................................................................................................................................................................................................................................................................................................................................................................
#=GR NZ_AAKB01000020.1/8922-9419 SS_TT         .............................................................................................................................................................................................................................<<.<.<<.<<<<<<<<<<........>>>>>>>>>>>>>..............................................................................................................................................................................................................................................................................................
NC_008258.1/771549-772046                      CACCUCAUAAAACGGGUGCCGGGAUUGCUACCCCGACGAUGACUACUGCGCAUAACCGCGCUCAGGCGGUUUUUUUAUGCGUCAAGCACAGCCACAUUCAGAUUAUG.GUG.G.G.GC..GUGC..AG.GG.CAGCC...GCAA.....GGCUG.GCCGGU...UUCGGUAGUC..........ACCGGUUGUAGC.A.ACCCU..GUG...C....GU..CU.C.AC.CACCCAUGAGAUUGCUACCUCUGGUGGUGAGUCAUUUAAACUGACUAUCGAGGCUGCCAUCAUGGCUACUAUCCUUACCCUUUCUCACCCUGACGCAACCAUCGAAAAUGGUCGCGCUGUCACUACGUCUGUUGCGGUUGCGAAGUUCUUCCGGAAAAUGCACAAAAACGUUAUUCAGAAGAUCGAAACUCUCGAAUGCUCGCGGGAGUUUAACCGGCUUAAUUUUAAGCCCGUCACCUAUACCGACGCCAAAGGCGAAAAACGCCCAAUGUACCAAAUCACCAAAAACGGCUUCGUUUUCCUGGUGAUGGGCUUCA
#=GR NC_008258.1/771549-772046 CODON           ..................................................................................................................................................................................................................................................................................................................................................................................................................................................................................................................................................................
#=GR NC_008258.1/771549-772046 SS_TT           .............................................................................................................................................................................................................................<<.<.<<.<<<<<<<<<<........>>>>>>>>>>>>>..............................................................................................................................................................................................................................................................................................
NC_004337.1/913350-913847                      CACCUCAUAAAACGGGUGCCGGGAUUGCUACCCCGACGAUGACUACUGCGCAUAACCGCGCUCAGGCGGUUUUUUUAUGCGUCAAGCACAGCCACAUUCAGAUUAUG.GUG.G.G.GC..GUGC..AG.GG.CAGCC...GCAA.....GGCUG.GCCGGU...UUCGGUAGUC..........ACCGGUUGUAGC.A.ACCCU..GUG...C....GU..CU.C.AC.CACCCAUGAGAUUGCUACCUCUGGUGGUGAGUCAUUUAAACUGACUAUCGAGGCUGCCAUCAUGGCUACUAUCCUUACCCUUUCUCACCCUGACGCAACCAUCGAAAAUGGUCGCGCUGUCACUACGUCUGUUGCGGUUGCGGAGUUCUUCCGGAAAAUGCACAAAAACGUUAUUCAGAAGAUCGAAACUCUCGAAUGCUCGCCGGAGUUUAACCGGCUUAAUUUUAAGCCCGUCACCUAUACCGACGCCAAAGGCGAAAAACGCCCAAUGUACCAAAUCACCAAAAACGGCUUCGUUUUCCUGGUGAUGGGCUUCA
#=GR NC_004337.1/913350-913847 CODON           ..................................................................................................................................................................................................................................................................................................................................................................................................................................................................................................................................................................
#=GR NC_004337.1/913350-913847 SS_TT           .............................................................................................................................................................................................................................<<.<.<<.<<<<<<<<<<........>>>>>>>>>>>>>..............................................................................................................................................................................................................................................................................................
NC_004741.1/908150-908647                      CACCUCAUAAAACGGGUGCCGGGAUUGCUACCCCGACGAUGACUACUGCGCAUAACCGCGCUCAGGCGGUUUUUUUAUGCGUCAAGCACAGCCACAUUCAGAUUAUG.GUG.G.G.GC..GUGC..AG.GG.CAGCC...GCAA.....GGCUG.GCCGGU...UUCGGUAGUC..........ACCGGUUGUAGC.A.ACCCU..GUG...C....GU..CU.C.AC.CACCCAUGAGAUUGCUACCUCUGGUGGUGAGUCAUUUAAACUGACUAUCGAGGCUGCCAUCAUGGCUACUAUCCUUACCCUUUCUCACCCUGACGCAACCAUCGAAAAUGGUCGCGCUGUCACUACGUCUGUUGCGGUUGCGGAGUUCUUCCGGAAAAUGCACAAAACGUUAUUCAGAAGAUCGAAACUCUCGAAUGCUCGCCGGAGUUUAACCGGCUUAAUUUUAAGCCCGUCACCUAUACCGACGCCAAAGGCGAAAAACGCCCAAUGUACCAAAUCACCAAAAACGGCUUCGUUUUCCUGGUGAUGGGCUUCAC
#=GR NC_004741.1/908150-908647 CODON           ................................................................................................................................................................................................................................................................................................................................................................................................................................................................................................................AUG...............................................
#=GR NC_004741.1/908150-908647 SS_TT           .............................................................................................................................................................................................................................<<.<.<<.<<<<<<<<<<........>>>>>>>>>>>>>..............................................................................................................................................................................................................................................................................................
NZ_AAJX01000004.1/60175-60672                  CACCUUAUAAAGCGGGUGCCGGGAUUGGCGUCCUGGAGAAGGCUACCGCGUACAACCGCGUAGAUGCGGUUUUUUUGUACGCAUUAUUUUGUCACGCCCAAAUUAUG.GUG.G.G.GC..GUAC..AG.GG.GCAUC...GCAA.....GAUGC.GCCGGU...AAGGGUAGCC..........GCCGGUAACGCC.A.ACUCU..GUA...C....GU..CU.C.AC.CACCUCUAUGAUUGGCGUCUUAUGUGGUGAGUUUUUUAAGCUUGCUACCGAGGCUGCCAUUAUGGCUACGAUCCCAACCUUUGUUCACCCUGAAAUCACGAUCAUCAAUGGUCGUGCUGUCACUACAUCUCUUGCAGUUGCUAACUACUUUACUAAACGGCAUGAGCGGGUUUUAGAUAGAAUUCGAAACCUUGAAUGCUCCGCUGAAUUUGCUGAACACAAUUUUGUGUUAAGUGGUUAUAUCGACGCUUCAGGCCGCAAACUACCUUGCUAUCAAAUAACCCGCGAUGGCUUUGCGUUUCUUGCUAUGGGUUUCA
#=GR NZ_AAJX01000004.1/60175-60672 CODON       ..................................................................................................................................................................................................................................................................................................................................................................................................................................................................................................................................................................
#=GR NZ_AAJX01000004.1/60175-60672 SS_TT       ..................................................................................................................................................................................................................................................................................................................................................................................................................................................................................................................................................................
NC_009514.1/36478-36975                        CACCUUAUAAAGCGGGUGCCGGGAUUGGCGUCCUGGAGAAGGCUACCGCGUACAACCGCGUAGAUGCGGUUUUUUUGUACGCAUUAUUUUGUCACGCCCAAAUUAUG.GUG.G.G.GC..GUAC..AG.GG.GCAUC...GCAA.....GAUGC.GCCGGU...AAGGGUAGCC..........GCCGGUAACGCC.A.ACUCU..GUA...C....GU..CU.C.AC.CACCUCUAUGAUUGGCGUCUUAUGUGGUGAGUUUUUUAAGCUUGCUACCGAGGCUGCCAUUAUGGCUACGAUCCCAACCUUUGUUCACCCUGAAAUCACGAUCAUCAAUGGUCGUGCUGUCACUACAUCUCUUGCAGUUGCUAACUACUUUACUAAACGGCAUGAGCGGGUUUUAGAUAGAAUUCGAAACCUUGAAUGCUCCGCUGAAUUUGCUGAACACAAUUUUGUGUUAAGUGGUUAUACCGACGCUUCAGGCCGCAAACUACCUUGCUAUCAAAUAACCCGCGAUGGCUUUGCGUUUCUUGCUAUGGGUUUCA
#=GR NC_009514.1/36478-36975 CODON             ..................................................................................................................................................................................................................................................................................................................................................................................................................................................................................................................................................................
#=GR NC_009514.1/36478-36975 SS_TT             ..................................................................................................................................................................................................................................................................................................................................................................................................................................................................................................................................................................
NC_007384.1/1984324-1984821                    ACACAACCGCAAAAUCGGUUGUCGGGAUUGGCGUCUCGGAUAACAUCACAACGCAUAGCCGCGUUUGCGGUUUUUUUUGCGUUAAGCAUUGCCACAUUCGCAUUAUG.GUG.G.G.GC..GUGC..AG.GG.GCGGA...GAAA.....UCCGC.GCCGGG...UUUUGUGAUG..........ACCGGUUACGCC.A.ACCCU..GUA...C....GU..CU.C.AC.CACCUCCCUGAUUGGCGUCAGAGGUGGUGAUCAUCCAAUUAAUUGGAGUCAUCACAUAUGAAUACAGCUAUAACUUUUUCUAACGAGUCACCAAAAGUCUUUUUCAAAGAUGGUCGCCUGGUUACCACCUCUCAAGCUGUUGCCGACUACUUCGAUAAACAACAUAAACACGUUUUAGCUAAGAUUGACACACUCGACUGCUCUCCCGAAUUUACAUCAGCCAACUUUUCGGCCGAUGUUCAGACUGUCGAAAUUGGCAACGGCGCAGAACGUGAAUCACGAUGCUACCUGAUCACAAAAGACGGCUUCAUGUUCCU
#=GR NC_007384.1/1984324-1984821 CODON         ..............................................................................................................................................................................................................................................................................................AUG.................................................................................................................................................................................................................................................................
#=GR NC_007384.1/1984324-1984821 SS_TT         ..................................................................................................................................................................................................................................................................................................................................................................................................................................................................................................................................................................
NZ_AAKA01000012.1/23026-22529                  CCGCACCUUAUAAAGCGGGUGCCGGGAUUGGCGUCCUGAAAUUCGCACAUGCGCAUAACCGCGCUUCAGCGGUUUUUUUGCGCACGUUUCCUCACAUCCAAAUUAUG.GUG.G.G.GC..GUGC..AG.GG.GCAUC...GAAA.....GAUGC.GCCGGG...GUCAUGUGCG..........ACCGGUUACGCC.A.ACCCU..GUA...C....GU..CU.C.AC.CACCUCUGUGAUUGGCGUCCCAUGUGGUGAGUUUUCAAAAUUCGCACAUGAGGAUGUCACUAUGGCAACCACCCCUACCCAAACUCACCCUAAAAUUGAUGUUAUCCAUGGGAAGGCUGUUACCUCUUCUUUGGCCGUUGCCGAAUAUUUCUGCAAGCAGCACAAAAACGUUAUUCAAAAAAUCCAGACGCUUGAGUGCUCUGUUGAAUUCACUGAGCUGAAUUUUCAGCCCAGUGAUUACACCGAUUGCACAGGCCGCAAACUACCUUGCUAUCAAAUCACCCGCGAUGGCUUCGCGUUCCUUGCUAUGGGCUUUA
#=GR NZ_AAKA01000012.1/23026-22529 CODON       ..................................................................................................................................................................................................................................................................................................................................................................................................................................................................................................................................................................
#=GR NZ_AAKA01000012.1/23026-22529 SS_TT       ..................................................................................................................................................................................................................................................................................................................................................................................................................................................................................................................................................................
NC_008258.1/2768041-2768538                    CACCUUAUAAAGCGGGGGCCGGGAUUGGCGUCCUGAAAUUCAAUAUAGAGCAUAACCGCGCUCAUGCGGUUUUUUCGUGUCAUGAGCAUUGCUACGCCCAAAUUAUG.GUG.G.G.GC..GUGC..AG.GG.GCAUC...GCAA.....GAUGC.GCCGGG...UUCUAUGUUG..........ACCGGUUACGCC.A.ACCCU..GUA...C....GU..CU.C.AC.CACCUCUGUGAUUGGCGUCCCAUGUGGUGAGUUCUUUGAAUUCAACAUAGGGGCUGUCACCAUGACUACUCUCCCAACCCUCUCUCAACCUGAAAUUGCCAUCGUUGAUGGUUAGGCUGUUACUUCAUCCCUGGCUGUUGCCAACUUCUUCUCUAAACGUCAUGACGAUGUUCUGAAAAAGAUCCGCAUUUUGGAUUGUUCUCCAGAGUUUUGUGCCCGCAAUUUUGCGGAGACAUCAAUUUUGGUACGCCAGCCCAACGGCGGUACUCGCAAACUUCCCUGCUACCAAAUUACCCGCGACGGCUUCGCCUUCCUUG
#=GR NC_008258.1/2768041-2768538 CODON         ......................................................................................................................................................................................................................................................................................................................................................................................................................................................................................AUG.........................................................................
#=GR NC_008258.1/2768041-2768538 SS_TT         ..................................................................................................................................................................................................................................................................................................................................................................................................................................................................................................................................................................
NZ_AAKB01000061.1/3662-4159                    CACCUUAUAAAGCGGGUGCCGGGAUUGGCGUCCUGAAAUUCAAUAUAGAGCAUAACCGCGCUCAUGCGGUUUUUUCGUGUCAUGAGCAUUGCUACGCCCAAAUUAUG.GUG.G.G.GC..GUGC..AG.GG.GCAUC...GCAA.....GAUGC.GCCGGG...UUCUAUGUUG..........ACCGGUUACGCC.A.ACCCU..GUA...C....GU..CU.C.AC.CACCUCUGUGAUUGGCGUCCCAUGUGGUGAGUUCUUUGAAUUCAACAUAGGGGCUGUCACCAUGACUACUCUCCCAACCCUCUCUCAACCUGAAAUUGCCAUCGUUGAUGGUCAGGCUGUUACUUCAUCCCUGGCUGUUGCCAACUUCUUCUCUAAACGUCAUGACGAUGUUCUGAAAAAGAUCCGCAUUUUGGAUUGUUCUCCAGAGUUUUGUGCCCGCAAUUUUGCGGAGACAUCAAUUUUGGUACGCCAGCCCAACGGCGGUACUCGCAAACUUCCCUGCUACCAAAUCACCCGCGACGGCUUCGCCUUCCUUG
#=GR NZ_AAKB01000061.1/3662-4159 CODON         ..................................................................................................................................................................................................................................................................................................................................................................................................................................................................................................................................................................
#=GR NZ_AAKB01000061.1/3662-4159 SS_TT         ..................................................................................................................................................................................................................................................................................................................................................................................................................................................................................................................................................................
NC_002695.1/2598483-2598980                    AAACGGGUGCCGGGAUUCUCAACCCGAUACAGAGCAAAGCGCAUAACCGCGCUAGCGGUUUUUUUGUGCGUACUGUAUUGCCACGUCUUUUUCGCGUCAGAAUUAUG.GCG.G.G.GC..GUAC..GG.GG.CCGAC...UUCG.....GUCGG.GCCGGA...UUCUUUGCUC..........UCCGGUGUUGAG.A.ACCCU..GUA...C....GU..CU.C.GC.CAGCCCGAGAUUCUCAACUCUGGAUGGUGAGUUAUUUCUAUCACCGAGCAAAGAGGCCACACCAUGGCAGACCGCAAACAGCACCGCGCUAUCGCGGAGCGUCGUCACAUCCAGACUGAAAUCAACCGCAGACUUUCCCGCGCAUCACGCGUCGCGCAAAUCAUGCACAUCAAUAUGCUGCAUGAGCGCAGCCACGCACUAUCAAACAUUUAUUCCGCCUCUGUUUUCAGCUAUCUGGCGGAUGAUCUGCACGAGUUUCAACAGCUCAUCCAGCAGCAAAACAAACUCCAUUAAUUCCUGUUCCGGGCCUUUCCUGC
#=GR NC_002695.1/2598483-2598980 CODON         ....................................................................................................................................................................................................................................................................................................AUG...........................................................................................................................................................................................................................................................
#=GR NC_002695.1/2598483-2598980 SS_TT         ..................................................................................................................................................................................................................................................................................................................................................................................................................................................................................................................................................................
NZ_AAKB01000056.1/1-434                        ................................................................UGCGGUUUUUUUGUGUCAUGAGCAGCAUUACGCCCAAAUUAUG.GUG.G.G.GC..GUGC..AG.GG.CCAAC...UUCG.....GUUGG.GCCGGG...UUCUUUGGUG..........ACCGGUU.UCUC.ACCCCCU..GUA...C....GU..CU.C.AC.CACCUAUUGCCGUGAGAAGCUUUGGUGGUGAGUUAUUAAAAAUCACCAAAGAGGCUGCCAUCAUGGCUACGAUCCCAACCCUCACUCAACCUGAAAUUGCCAUCGUUGAUGGUCAGGCUGUUACUUCAUCCCUGGCUGUUGCCAACUUCUUCUCUAAACGUCAUGACGAUGUUCUGAAAAAGAUCCGCAUUUUGGAUUGUUCUCCAGAGUUUUGUGCCCGCAAUUUUGCGGAGACAUCAAUUUUGGUACGCCAGCCCAACGGUGGUACUCGCAAACUUCCCUGCUACCAAAUCACCCGCGACGGCUUCGCCUUCCUU
#=GR NZ_AAKB01000056.1/1-434 CODON             ..................................................................................................................................................................................................................................................................................................................................................................................................................................................................................................................................................................
#=GR NZ_AAKB01000056.1/1-434 SS_TT             ..................................................................................................................................................................................................................................................................................................................................................................................................................................................................................................................................................................
NZ_ABAO01000085.1/1927-1430                    CACCUCAUAAAGCGGGUGCCGGGCGUGGAAACCCGGAAUUCAAUAUAGAGCACAACCGCGCUCAUGCGGUUUUUUCUUGUCAUGAGCAUUGCUACGCCCAAAUUAUG.GUG.G.G.GC..GUGC..AG.GG.CCAGU...UUCG.....GCUGG.GCCGGG...UUCUAUGUUG..........ACCGGUAUUUCC.A.CCCCU..GUA...C....GU..CU.C.AC.CACCUAUAAGGUCGUGGAAAGCCUUGGUGGUGAGUUCAUUGAAUUCAACAUAGAGGCUGCCACUAUGGCUACUGUCCCAACCCUCGCUCAACCUGAAAUUAGAAUUAUUAACGGCCAAGCCGUUACUUCCUCCCUGGCUGUUGCCGACUACUUCAUCAAGCGUCACGCUGAUGUUAUCCGUAAAAUAGAAUCUCUCGAAUGUUCCACUCUAUUUCGUCAACGCAAUUUUGCGUUUACAUCGAUUUCAAUAAAUCAGCCCAACGGCGGUACCCGCAAACUCCCAUGCUAUCAAAUCACCCGCGAUGGUUUUGCGUUCC
#=GR NZ_ABAO01000085.1/1927-1430 CODON         ..................................................................................................................................................................................................................................................................................................................................................................................................................................................................................................................................................................
#=GR NZ_ABAO01000085.1/1927-1430 SS_TT         ..................................................................................................................................................................................................................................................................................................................................................................................................................................................................................................................................................................
NC_006905.1/1315052-1315549                    CACCUUAUAAAGCGGGUGCCGGGCGUGGAAACCCGGAAUUCAAUAUAGAGCACAACCGCGCUCAUGCGGUUUUUUCUUGUCAUGAGCAUUGCUACGCCCAAAUUAUG.GUG.G.G.GC..GUGC..AG.GG.CCAGU...UUCG.....GCUGG.GCCGGG...UUCUAUGUUG..........ACCGGUAUUUCC.A.CCCCU..GUA...C....GU..CU.C.AC.CACCUAUAAGGUCGUGGAAAGCCUUGGUGGUGAGUUCAUUGAAUUCAACAUAGAGGCUGCCACUAUGGCUACUGUCACAACCCUCGCUCAACCUGAAAUUAGAAUUAUUAACGGCCAAGCCGUUACUUCCUCCCUGGCUGUUGCCGACUACUUCAUCAAGCGUCACGCUGAUGUUAUCCGUAAAAUAGAAUCUCUCGAAUGUUCCACUCUAUUUCGUAAACGCAAUUUUGCGUUUACAUCGAUUUCAAUAAAUCAGCCCAACGGCGGUACUCGCAAACUCCCAUGCUAUCAAAUCACACGCGAUGGUUUUGCUUUCC
#=GR NC_006905.1/1315052-1315549 CODON         ..................................................................................................................................................................................................................................................................................................................................................................................................................................................................................................................................................................
#=GR NC_006905.1/1315052-1315549 SS_TT         ..................................................................................................................................................................................................................................................................................................................................................................................................................................................................................................................................................................
NZ_AAMK01000006.1/59158-59655                  CACCUUAUAAAGCGGGUGCCGGGCGUGGAAACCCGGAAUUCACCAAAGCGCACAACCGCGCUCUUGCGGUUUUUUUGUGUAAUGAGCAGCAUUACGCCCAAAUUAUG.GUG.G.G.GC..GUGC..AG.GG.CCAAC...UUCG.....GUUGG.GCCGGG...UUCUUUGGUG..........ACCGGUAUUUCC.A.CCCCU..GUA...C....GU..CU.C.AC.CACCAAUAAGGUCGUGGAAAGCCUUGGUGGUGAGUUAUUAAAAAUCACCAAAGAGGCUGCCAUCAUGGCUACGAUCCCAACCCUCACUCAACCUGAAAUUGCCAUCGUUGAUGGUCAGGCUGUUACUUCAUCCCUGGCUGUUGCCAACUUCUUCUCCAAACGUCAUGACGAUGUACUGAAAAAGAUCCGCACGCUUGAAUGCUCUGCAUCAUUCACUGCCCGCAAUUUUUCGGUGAGUGAUUACACCGAUUGCACAGGCCGCAAACUACCUUGCUAUCAAAUAACCCGCGACGGCUUUGCGUUUCUUGCUAUGGGGU
#=GR NZ_AAMK01000006.1/59158-59655 CODON       ..................................................................................................................................................................................................................................................................................................................................................................................................................................................................................................................................................................
#=GR NZ_AAMK01000006.1/59158-59655 SS_TT       .............................................................................................................................................................................................................................<<.<.<<.<<<<<<<<<<<<........>>>>>>>>>>>>>>...........................................................................................................................................................................................................................................................................................
NC_007946.1/4997022-4997519                    CACCUUAUAAAGCGGGUGCCGGGCGUGGAAACCCGGAAUUCACCAAAGCGCACAACCGCGCUCUUGCGGUUUUUUUGUGUCAUGAGCAGCAUUACGCCCAAAUUAUG.GUG.G.G.GC..GUGC..AG.GG.CCAAC...UUCG.....GUUGG.GCCGGG...UUCUUUGGUG..........ACCGGUAUUUCC.A.CCCCU..GUA...C....GU..CU.C.AC.CACCAAUAAGGUCGUGGAAAGCCUUGGUGGUGAGUUAUUAAAAAUCACCAAAGAGGCUGCCAUCAUGGCUACGAUCCCAACCCUCACUCAACCUGAAAUUGCCAUCGUUGAUGGUCAGGCUGUUACUUCAUCCCUGGCUGUUGCCAACUUCUUCUCCAAACGUCAUGACGAUGUACUGAAAAAGAUCCGCACGCUUGAAUGUUCCGCAUCAUUCACUGCCCGCAAUUUUUCGGUGAGUGAUUACACCGAUUGCACAGGCCGCAAACUACCUUGCUAUCAAAUAACCCGCGACGGCUUUGCGUUUCUUGCUAUGGGUU
#=GR NC_007946.1/4997022-4997519 CODON         ..................................................................................................................................................................................................................................................................................................................................................................................................................................................................................................................................................................
#=GR NC_007946.1/4997022-4997519 SS_TT         .............................................................................................................................................................................................................................<<.<.<<.<<<<<<<<<<<<........>>>>>>>>>>>>>>...........................................................................................................................................................................................................................................................................................
NZ_AAJX01000031.1/41335-41832                  CACCUUAUAAAGCGGGUGCCGGGCGUGGAAACCCGAAAUUCAAUAUAGAGCACAACCGCGCUCAUGCGGUUUUUUCGUGUCAUGAGCAUCGUUACGCCCAAAUUAUG.GUG.G.G.GC..GUGC..AG.GG.CCAAC...UUCG.....GUUGG.GCCGGG...UUCUAUGUUG..........ACCGGUAUUUCC.A.CCCCU..GUA...C....GU..CU.C.AC.CACCUAUAUGGUCGUGGAAAGCCUUGGUGGUGAGUUCAUUGAAUUCAACAUAGGGGCUGUCACCAUGACUACUCUCCCAACCCAAUCUCACCCUGAAAUCACGAUUAUCAAUGGUCGCGUUGUCACCACAUCUCUUGCAGUAGCUAAUUACUUUACUAAACGGCAUGAGCGGGUUUUAGAUAGAAUUAGAAACCUCGAAUGUUCCGCUGAAUUUACUGAACACAAUUUUGUGUUAAGUGAAUACACCGACGCAUCAGGCCGCAAACUACCUUGCUAUCAAAUCACCCGCGAUGGCUUCGCGUUCCUUGCCAUGGGCU
#=GR NZ_AAJX01000031.1/41335-41832 CODON       ..................................................................................................................................................................................................................................................................................................................................................................................................................................................................................................................................................................
#=GR NZ_AAJX01000031.1/41335-41832 SS_TT       ..................................................................................................................................................................................................................................................................................................................................................................................................................................................................................................................................................................
NZ_AAJX01000103.1/3279-2782                    AAACGGGUGCCGGGUUUCGCAGCCCGCUGACAAACGUAGCGCACAACCGCGCCAGCGGUUUUUUUGUGCGUACUGUAUCGCCACGUCUUUUUCGCAUCAGAAUUAUG.GUG.G.G.GC..GUAC..GG.GG.CCGAC...UUCG.....GUCGG.GCCGGG...UUCUGCGUUU..........GCCGGUACUGCG.A.ACCUC..GUA...C....GU..CU.C.GC.CACCCACAGUUUCGCAGCUCUGGAUGGUGAGUUUUCAAAACUUACACACGUAGAGGCCACACCAUGGCAAACCGCAAACAGCACCGCGCUAUCGCGGAGCGUCGUCACAUCCAGACUGAAAUCAACCGCAGACUUUCCCGCGCAUCACGCGUCGCGCAAAUCAUGCACAUCAAUAUGCUGCAUGAGCGUAGCUGCGAACUUUCAAACCUCUAUUCAUCCGCUGUUUUCAGUUAUCUGGCGGAUGAUCUGCGCGAGCUUCAGCAGCUCAUCCAGCAGCAAAACAAACUCCAUUAAUUCCUGUUCCGGGCCUUUCCUGC
#=GR NZ_AAJX01000103.1/3279-2782 CODON         ....................................................................................................................................................................................................................................................................................................AUG...........................................................................................................................................................................................................................................................
#=GR NZ_AAJX01000103.1/3279-2782 SS_TT         ..................................................................................................................................................................................................................................................................................................................................................................................................................................................................................................................................................................
NZ_AAMK01000026.1/15371-15868                  AAACGGGUGCCGGGUUUCGCAGCCUGCUGACAAACAUAGCGCACAACCGCGCCAGCGGUUUUUUUGUGCGUACUGUAUCGCCACGUUUUUUUCGCACACGAAUUAUG.GCG.G.G.GC..GUAC..GG.GG.CCGAC...UUCG.....GUCGG.GCCGGG...UUCUAUGUUU..........GCCGGUACUGCG.A.ACCUC..GUA...C....GU..CU.C.GC.CACCCACAGUUUCGCAGCUCUGGAUGGUGAGUUUUCAAAACUUACACACAUAGAGGCCACACCAUGGCAAACCGCAAACAGCACCGCGCUAUCGCGGAGCGUCGUCACAUCCAGACUGAAAUCAACCGCAGACUUUCCCGCGCAUUCCGCGUCGCUAAAAUCAUGCACAUCAAUAUGCUGCAUGAGCGUAGCUGCGAACUUUCAAACCUCUACUCAUCCGCUGUUUUCAGUUAUCUGGCGGAUGAUCUGCGCGAGCUUCAGCAGCUCAUCCAGCAGCAAAACAAACUCCAUUAAUUCCUGUUCCGGGCCUUUCCUGC
#=GR NZ_AAMK01000026.1/15371-15868 CODON       ....................................................................................................................................................................................................................................................................................................AUG...........................................................................................................................................................................................................................................................
#=GR NZ_AAMK01000026.1/15371-15868 SS_TT       ..................................................................................................................................................................................................................................................................................................................................................................................................................................................................................................................................................................
NZ_AAJW01000006.1/161943-162440                AAACGGGUGCCGGGUUUCGCAGCCUGCUGACUACACAAGCGCACAACCGCGCCAGCGGUUUUUUUGUGCGUACUGUAUUGCCACGUUUUUUUCGCGUCAGAAUUAUG.GCG.G.G.GC..GUAC..GG.GG.CCGAC...UUCG.....GUCGG.GCCGGG...UUCUUGUGUA..........GCCGGUACUGCG.A.ACCUC..GUA...C....GU..CU.C.GC.CACCCACAGUUUCGCAGCUCUGGAUGGUGAGUUUUCACAACUUACUACACAAGGGGCCACACCAUGGCAAACCGCAAACCACACCGCGCUAUCGCGGAGCGUCGUCACAUCCAGACUGAAAUCAACCGCAGACUUUCCCGCGCAUCACGCGUCGCGCAAAUCAUGCACAUCAAUAUGCUGCAUGAGCGCAGCCACGCACUAUCAAACAUUUAUUCCGCCUCUGUUUUCAGCUAUCUGGCGGAUGAUCUGCACGAGCUUCAACAGCUCAUCCAGCAGCAAAACAAACUCCAUUAACUCCUGUUCCGGGCCUUUCCUGC
#=GR NZ_AAJW01000006.1/161943-162440 CODON     ....................................................................................................................................................................................................................................................................................................AUG...........................................................................................................................................................................................................................................................
#=GR NZ_AAJW01000006.1/161943-162440 SS_TT     ..................................................................................................................................................................................................................................................................................................................................................................................................................................................................................................................................................................
NZ_AAMJ01000008.1/123889-124386                AAACGGGUGCCGGGUUUCGCAGCCUGCUGACUACACAAGCGCACAACCGCGCCAGCGGUUUUUUUGUGCGUACUGUAUUGCUACGUUUUUUUCGCGUCAGAAUUAUG.GCG.G.G.GC..GUAC..GG.GG.CCGAC...UUCG.....GUCGG.GCCGGG...UUCUUGUGUA..........GCCGGUACUGCG.A.ACCUC..GUA...C....GU..CU.C.GC.CACCCACAGUUUCGCAGCUCUGGAUGGUGAGUUUUCACAACUUACUACACAAGGGGCCACACCAUGGCAAACCGCAAACCACACCGCGCUAUCGCGGAGCGUCGUCACAUCCAGACUGAAAUCAACCGCAGACUUUCCCGCGCAUCACGCGUCGCGCAAAUCAUGCACAUCAAUAUGUUGCAUGAGCGCAGCCACGCACUAUCAAACAUUUAUUCCGCCUCUGUUUUCAGCUAUCUGGCGGAUGAUCUGCACGAGCUUCAACAGCUCAUCCAGCAGCAAAACAAACUCCAUUAAUUCCUGUUCCGGGCCUUUCCUGC
#=GR NZ_AAMJ01000008.1/123889-124386 CODON     ....................................................................................................................................................................................................................................................................................................AUG...........................................................................................................................................................................................................................................................
#=GR NZ_AAMJ01000008.1/123889-124386 SS_TT     ..................................................................................................................................................................................................................................................................................................................................................................................................................................................................................................................................................................
NZ_AAJT01000067.1/18216-17719                  AAACGGGUGCCGGGUUUCGCAGCCUGCUGACUACACAAGCGCACAACCGCGCCAGCGGUUUUUUUGUGCGUACUGUAUUGCCACGUUUUUUUCGCGUCAGAAUUAUG.GCG.G.G.GC..GUAC..GG.GG.CCGAC...UUCG.....GUCGG.GCCGGG...UUCUUGUGUA..........GCCGGUACUGCG.A.ACCUC..GUA...C....GU..CU.C.GC.CACCCACAGUUUCGCAGCUCUGGAUGGUGAGUUUUCACAACUUACUACACAAGGGGCCACACCAUGGCAAACCGCAAACCACACCGCGCUAUCGCGGAGCGUCGUCACAUCCAGACUGAAAUCAACCGCAGACUUUCCCGCGCAUCACGCGUCGCGCAAAUCAUGCACAUCAAUAUGUUGCAUGAGCGCAGCCACGCACUAUCAAACAUUUAUUCCGCCUCUGUUUUCAGCUAUCUGGCGGAUGAUCUGCACGAGCUUCAACAGCUCAUCCAGCAGCAAAACAAACUCCAUUAAUUCCUGUUCCGGGCCUUUCCUGC
#=GR NZ_AAJT01000067.1/18216-17719 CODON       ....................................................................................................................................................................................................................................................................................................AUG...........................................................................................................................................................................................................................................................
#=GR NZ_AAJT01000067.1/18216-17719 SS_TT       ..................................................................................................................................................................................................................................................................................................................................................................................................................................................................................................................................................................
NZ_AAJV01000026.1/43600-44097                  AAACGGGUGCCGGGAUUUCCACCCCGCUGACUAGCAAAGCGCACAACCGCGCCAGCGGUUUUUUUGUGCGUACCGUAUCGCCACGUCUUUUUCGCGUCAGAAUUAUG.GUG.G.G.GC..GUAU..GG.GG.CCGAC...UUCG.....GUCGG.GCCGGG...UUCUUUGCUA..........GCCGGUUGUGGA.A.ACCCU..GUA...C....GU..CU.C.AC.CACCCCGAGUUUUCCACCUCUGGAUGGUGAGUUUUUAAAACUUACUAGCAAAGAGGCCACACCAUGGCAAACCGCAAACAGCAUCGCGCUAUCGCGGAGCGUCGUCACAUCCAGACUGAAAUCAACCGCAGACUUUUCCGCGCAUUCCGCGUCGCGCAAAUCAUGCACAUCAAUAUGCUGCAUGAACGCAGUCACGCACUAUCGAACAGCUAUUCCGCCUCUGUUUUCAGCUAUCUGGCGGAUGAUCUGCGCGAGCUUCAGCAGCUCAUCCAGCAGCAAAACAAACUCCAUUAAUUCCUGUUCCGGGCCUUUCCUGC
#=GR NZ_AAJV01000026.1/43600-44097 CODON       .........................................................................................................................................................................................................................................................................................................................................................................................................................GUA......................................................................................................................................
#=GR NZ_AAJV01000026.1/43600-44097 SS_TT       ..................................................................................................................................................................................................................................................................................................................................................................................................................................................................................................................................................................
NZ_AAKB01000017.1/49898-50395                  AAACGGGUGCCGGGAUUGAGACCCCGCUGACAAACAUAGCGCACAACCGCGCCAGCGGUUUUUUUGUGCGUACUGUAUCGCCACAUCUUUUUCGCACACGAAUUAUG.GUG.G.G.GC..GUAC..GG.GG.CCGAC...UUCG.....GUCGG.GCCGGG...UUCUAUGUUU..........GCCGGUAGUCUC.A.ACCCU..GUA...C....GU..CU.C.GC.CACCCCGAGUUUGAGACCUCUGGAUGGUGAGUUUUCAAAACUUACACACAUAGAGGCCACAUCAUGGCAAACCGCAAACAACAGCGCGCAUACGCUGCGCGUCGUCACAUCCAGACUGAAAUCAACCGCAGACUUUUCCGCGCAUCACGCGUCGCGCAAAUCAUGCACAUCAAUAUGCUGCAUGAACGCAGCCACGCGCUGUCAGACAGCUACUGCGCCGCUGUAUUCAGCUAUCUGGCGGAUGAUCUGCACGAGCUUCAACAGCUCAUCCAGCAGCAAAACAAACUCCAUUAAUUCCUGUUCCGGGCCUUUCCUGC
#=GR NZ_AAKB01000017.1/49898-50395 CODON       ....................................................................................................................................................................................................................................................................................................AUG...........................................................................................................................................................................................................................................................
#=GR NZ_AAKB01000017.1/49898-50395 SS_TT       ..................................................................................................................................................................................................................................................................................................................................................................................................................................................................................................................................................................
NC_007946.1/942127-941628                      AACGGGUGCCGGGAUUGGAACCCCGCUGAUCAACAAAGCGCACAACCGCGCCAGCGGUUUUUUUGUGCGUACCGUAUCGCCGCAUAUUUUUUCGCACACGAAUUAUG.GUG.G.G.GC..GUAC..GG.GG.CCGAC...UUCG.....GUCGG.GCCGGGUU.UUCUUUGUUG..........ACCGGUAGUUCC.A.ACCCU..GUA...C....GU..CU.C.AC.CACCCCGAGCUUGGAACCUCUGGAUGGUGAGUAUUCAAAACUUACCAACAAAGAGGCCACACCAUGGCAAACCGCAAACAGCACCGCGCUAUCGCGGAGCGUCGUCACAUCCAGACUGAAAUCAACCGCAGACUUUUCCGCGCAUUCCGCGUCGCGCAAAUCAUGCACAUCAAUAUGCUGCAUGAACGCAGUCACGCACUAUCGAACAGCUAUUCCGCCUCUGUUUUCAGCUAUCUGGCGGAUGAUCUGCGCGAGCUUCAGCAGCUCAUCCAGCAGCAAAACAAACUCCAUUAAUUCCUGUUCCGGGCCUUUCCUGC
#=GR NC_007946.1/942127-941628 CODON           ....................................................................................................................................................................................................................................................................................................AUG..............................................................................................................................GUA..........................................................................................................................
#=GR NC_007946.1/942127-941628 SS_TT           ..................................................................................................................................................................................................................................................................................................................................................................................................................................................................................................................................................................
NZ_AAMK01000002.1/372573-373070                AAACGGGUGCCGGGAUUGGAACCCCGCUGACAACCAAAGCGCACAACCGCGCCAGCGGUUUUUUUGUGCGUACCGUAUCGCCACGUCUUUUUCGCACACGAAUUAUG.GUG.A.G.GC..GUAU..GG.GG.CCGAC...UUCG.....GUCGG.GCCGGG...UUCUUUGGUU..........GCCGGUAGUUCC.A.ACCCU..GUA...C....GU..CU.C.AC.CACCCCGAGCUUGGAACCUCUGGAUGGUGAGUUUUCAAAACUUACAACCAAAGAGGCCACACCAUGGCAAACCGCAAACAGCACCGCGCUAUCGCGGAGCGUCGUCACAUCCAGACUGAAAUCGAUCGCAGACUCACCCGCGCCGCACACAUCGCCUUUAUCAUGCAAUCCAACACAUUGCACAGACUCAACAGCACUAUUUCAGCCGACUACUGCGCCGCUGUAUUCAGCUAUCUGGCGGAAGACCUCCUGUCUCUUCAGGAUCUCAUCCAGCAGCAAAACAAACUCCAUUAAUUCCUGUUCCGGGCCUUUCUUGC
#=GR NZ_AAMK01000002.1/372573-373070 CODON     ..........................................................................................................................................................................................................................................................................................................................................................................................................GUA.....................................................................................................................................................
#=GR NZ_AAMK01000002.1/372573-373070 SS_TT     ..................................................................................................................................................................................................................................................................................................................................................................................................................................................................................................................................................................
NZ_AAJZ01000001.1/4973744-4973249              GCCGCAAAAUCGGUUGCCGGGAUUUGCACCCCGGAUAUCUAAAAGGCGACAACGACGCGCCAGCGUCUUUUUUAUUGUCGUGCGCACAGCCACAUCCGCGAUUUAUG.GUG.G.G.GC..GUGU..AG.GG.GAGUC...GAAA.....GGCUC.GCCGGG...UCCUUUUAG............CCGGUAGUGCA.A.ACCCU..GCA...U....GU..CU.C.AC.CACCCAAAGAUUUGCACCUGAGGGGGGUGAUUAUCCGACUAAAAGGAAAUCGCUAUGACAACUCAAGUAUCCGCAGCAGCCAUCUCCCCGAUUAUCCACAACCAACUUCCCGUCCUCACCACCGAAUUACUCGCGAACCUCUAUGGCACAGAGCCGGAUUACAUUCGUAAAAACCAUAACCGGAACUCAGAGCGAUUCGUGGUCGGGAAGCAUUACUUUUUGCUCGAAGGUGAGGAGUUGCGCGAAUUUAAGCACAGCAUGUCUUUAAGACCUCCUGUGAAAAUCGCCAGAAAUGUCCGCUCUCUCAUCCUCUGGAC
#=GR NZ_AAJZ01000001.1/4973744-4973249 CODON   ...........................................................................................................................................................................................................................................................................................AUG....................................................................................................................................................................................................................................................................
#=GR NZ_AAJZ01000001.1/4973744-4973249 SS_TT   ..................................................................................................................................................................................................................................................................................................................................................................................................................................................................................................................................................................
NZ_AAUN01000029.1/36000-36497                  AGCCGCAAAAUCGGUUGCCGGGUUUCGCAGCUCGAACAUCACGGAAGCGCACGACCGCGCCAGCGGUUUUUUUAUGUGUGAAGCAUGGCCACAUUUACGAAUCAAUG.GUG.G.G.GC..GUGC..AG.GG.GAGCC...GAAA.....GGCUC.GCCGGG...UUCUUUCGUG..........ACCGGUACUGCG.A.ACCUU..GUA...C....GU..CU.C.AC.CACCCCGAGUUUCGCAGCAAAAGGUGGUGACUCCAAAAUCACGAAAGGAGUUAAACCAUGACUAAUCAACUCGCAUUCCGCGAUACUCAAUUCAACGUUGUAAACCACGUCAAUCAAAUCUGGUUAACAAGUAAAGAGCUAGCCGCCGCCUUAAAGUAUUCCAGCGCAAAAUCUGUAACUGACAUAUAUAACAAAAAUGAAGAUGAAUUUACGGAUGCUAUGUCAUUGGUCGUCGAAUCAAUGACCAAUGGGAUAAACGGCAGCAAGCGCCGCAUGAAGGUUAGAGUUUUCUCCCUGCGCGGUGCCCACCUGAUCGC
#=GR NZ_AAUN01000029.1/36000-36497 CODON       ..............................................................................................................................................................................................................................................................................................AUG.................................................................................................................................................................................................................................................................
#=GR NZ_AAUN01000029.1/36000-36497 SS_TT       ..................................................................................................................................................................................................................................................................................................................................................................................................................................................................................................................................................................
NC_003197.1/2762865-2762372                    GCCAGCAAAAUCUGGCGUCGGGAUUGGCGUCCCGGAAUUUCACCGCGACAGAGACACGCCGCGAGCGUGUUUUUUAUUGUCGUUUGUAUACGCGCAUUUGAAUUAUG.GUG.G.G.GC..GUAU..GG.GG.GAGCC...GAAA.....GGCUC.GCCGG......UCGGUGAU...........CUGGUUACGCC.A.ACCCU..GUA...C....GU..CU.C.AC.CACCCAAUCCGAUUGGCGUCGGCGGUGGUGAUAAACAAAACAAUCACCGGAGGGCGUCAUUAUGACCACUCAAAUCUCUGUCGAAACUCUUUCCCCGAUUACCCAUAACCAAAUUCCCGUUAUUACUACCGAACUUUUGGCGCACUUAUACGGCACAAAAAUCAAAAACAUUUCUGAUAACUUUCUGAACAACACCACGCGAUUCGUUGUAGGAAAGCAUUUUUUUAAAAUUGAAAAAAACGAAUUACGCGAGUUCAAGAACAGACCCGAAACAAUCGGGUUAGUUGGUAAAAAUGCCCGUUCCCUAAUCCUCUGGA
#=GR NC_003197.1/2762865-2762372 CODON         ..................................................................................................................................................................................................................................................................................................AUG.............................................................................................................................................................................................................................................................
#=GR NC_003197.1/2762865-2762372 SS_TT         ..................................................................................................................................................................................................................................................................................................................................................................................................................................................................................................................................................................
NZ_ABAN01000002.1/64-557                       GCCAGCAAAAUCUGGCGUCGGGAUUGGCGUCCCGGAAUUUCACCGCGACAGAGACACGCCGCGAGCGUGUUUUUUAUUGUCGUUUGUAUACGCGCAUCUGAAUUAUG.GUG.G.G.GC..GUAU..GG.GG.GAGCC...GAAA.....GGCUC.GCCGG......UCGGUGAU...........CCGGUUACGCC.A.ACCCU..GUA...C....GU..CU.C.AU.CACCCAAUCCGAUUGGCGUCGGCGGUGGUGAUAAACAAAACAAUCACCGGAGGGCGUCACCAUGACCACUCAAAUCUCUGUCGAAACUCUUUCCCCGAUUACCCAUAACCAAAUUCCCGUUAUUACUACCGAACUUUUGGCGUACUUAUACGGCACAAAAAUCAAAAACAUUUCUGAUAACUUUCUGAACAACACCACGCGAUUCGUUGUAGGAAAGCAUUUUUUUAAAAUUGAAAAAAGCGAAUUACGCGAGUUCAAGAACAGACCCGAAACAAUCGGGUUAGUUGGUAAAAAUGCCCGUUCCCUAAUCCUCUGGA
#=GR NZ_ABAN01000002.1/64-557 CODON            ..................................................................................................................................................................................................................................................................................................................................................................................................................................................................................................................................................................
#=GR NZ_ABAN01000002.1/64-557 SS_TT            ..................................................................................................................................................................................................................................................................................................................................................................................................................................................................................................................................................................
NZ_ABAO01000067.1/2572-2079                    GCCAGCAAAAUCUGGCGUCGGGAUUGGCGUCCCGGAAUUUCACCGCGACAGAGACACGCCGCGAGCGUGUUUUUUAUUGUCGUUUGUAUACGCGCAUUUGAAUUAUG.GUG.G.G.GC..GUAU..GG.GG.GAGCC...GAAA.....GGCUC.GCCGG......UCGGUGAU...........CCGGUUACGCC.A.ACCCU..GUA...C....GU..CU.C.AC.CACCCAAUCCGAUUGGCGUCGGCGGUGGUGAUAAACAAAACAAUCACCGGAGGGCGUCAUUAUGACCACUCAAAUCUCUGUCGAAACUCUUUCCCCGAUUACCCAUAACCAAAUUCCCGUUAUUACUACCGAACUUUUGGCGCACUUAUACGGCACAAAAAUCAAAAACAUUUCUGAUAACUUUCUGAACAACACCACGCGAUUCGUUGUAGGAAAGCAUUUUUUUAAAAUUGAAAAAAACGAAUUACGCGAGUUCAAGAACAGACCCGAAACAAUCGGGUUAGUUGGUAAAAAUGCCCGUUCCCUAAUCCUCUGGA
#=GR NZ_ABAO01000067.1/2572-2079 CODON         ..................................................................................................................................................................................................................................................................................................................................................................................................................................................................................................................................................................
#=GR NZ_ABAO01000067.1/2572-2079 SS_TT         ..................................................................................................................................................................................................................................................................................................................................................................................................................................................................................................................................................................
NZ_AAJZ01000001.1/4210020-4209527              CACGGCUGGCUCGUUGCCCGUAAAGAACAACUGGUGGAAAGGCUGAUGCAGCUUUAGCAGAUAUAACAAGUGUUUUUUCUCGUAUGCACGCGCACAUAUGAAUUAUU.GUG.G.G.GC..GCAU..GG.GG.GAGCU...GAAA.....AGCUC.GUCGG......UCGGUUUC...........CCGGUAGUUCC.A.ACCCU..GUG...C....GU..CU.C.AC.CACCCGAUGAUUGGAACCUGACGGUGGUGAUAGUUUAAGUUUAGAAACCACUAGAGGACGUCAUUAUGACAACUCAAAUCUCUGUUGAAACCAUAUCCCCGCUCAUCCAUAACCAGAUUCCUGUUAUCAUCACCGAACUUUUGGAUCAGCUUUAGGUGCCAAGAUCAACAACAUCAGAGUCAAUUACACCCGUAACUCUGAGCGGUUUGUUUGUGGGAGGCACUACUUCAAAUUAGAGGGAAAUGAUUUGCGAGAAUUUAAGAACAAACUGCGACAAAACACAACACGAAUGAGGCGUGUUGUCGCACGUAAAAGUC
#=GR NZ_AAJZ01000001.1/4210020-4209527 CODON   ..................................................................................................................................................................................................................................................................................................................................................................................................................................................................................................................................................................
#=GR NZ_AAJZ01000001.1/4210020-4209527 SS_TT   ..............................................................................................................................................................................................................................<.<.<<.<<<<..................>>>>>>>>...............................................................................................................................................................................................................................................................................................
NC_007384.1/2936519-2936026                    GCCAGCAAAAUCUGGCGUCGGGAUUGGAACCCCGGAUAGAGACCGCGACAGACACACGCCGCGAGCGUGUUUUUUAUUGUCGUAUGCACGCGCACAUCUGAAUUAUG.GUG.G.G.GC..GCAU..GG.GG.GAGCU...GAAA.....AGCUC.GCCGG......UCGGUUUC...........CCGGUAGUUCC.A.ACCCU..GUG...C....GU..CU.C.AC.CACCCGAUGAUUGGAACCUGACGGUGUUGACAGUUUCAGGUUUGCAGUUUACAUUUCCCCGCGGUGCUCAAAACACCUCGAAAGCGGUAUCCACACCCGAUAGCCAUGUGGUUUUUUUGUGUCCAGAAUUCUUGGUUUAUGACCGGGUGUGCGGCUAAUACAAUACCAGCAAUGGAAAUACGCCCGCCGACUUUCGACGGUUUUGAGCGCCCGGUCACCCUCUCAAAAGGGGUAAAUCAAAAUAUUCGAAAGGACAUGUCUAUGAAUCGCACGUCUAUUGAAAAACUCCCGUCACUUACGCAUAACCAUCUUCCUGU
#=GR NC_007384.1/2936519-2936026 CODON         ....................................................................................................................................................................................................................................................................................................AUG...........................................................................................................................................................................................................................................................
#=GR NC_007384.1/2936519-2936026 SS_TT         .............................................................................................................................................................................................................................................................................................................................................................................................................................................<<<<<<<<<<<<.................>>>>>>>>>>>>>...........................................................................
NC_008149.1/1777737-1778234                    UACACCUGCAAAAUCAGGUGUCGGGAUUUGCACCCUGGAUAUCACAACAACGCAUAGCCGCGUUUGCGGUUUUUUUAUGCGUAACGUAUGACUACAUCAGAACAAUG.GUG.G.G.GC..GUAC..GG.GG.GAGCU...GAAA.....GGCUC.GCCGGG...UGUUGUUGUG..........ACCGGUAGUGCA.A.ACCUC..GUA...C....GU..CU.C.AC.CACCCAAUGAUUUGCACCAGACGGUGGUGAUCAUCCUAUAUGUAGGAGAAUCACAACUAUGAAUACUCAAUUAUCCUUUCGCAACACUCAAUUCGAUAUUGCCAAUCACUCUGGACAAAUCUGGUUACGUGGGACUGAAAUUGCCAAAGCGCUUGGCAUGGAAAAAUCAGAUGCAGUAAGCCAGAUAUACAAUCGAAAUUCCGACGAAUUUACAGAAGCCAUGACCUUGACCCUCAAAUUGAGUGUAAAGGGGUUUGGUAACGGAAAGUCAGCAAAAGACGUUAGAGUUUUCUCCCUGCGCGGCGCUCAUUUGAUCG
#=GR NC_008149.1/1777737-1778234 CODON         ...............................................................................................................................................................................................................................................................................................AUG................................................................................................................................................................................................................................................................
#=GR NC_008149.1/1777737-1778234 SS_TT         ..................................................................................................................................................................................................................................................................................................................................................................................................................................................................................................................................................................
NZ_AAKS01000038.1/24299-24796                  UACACCUGCAAAAUCAGGUGUCGGGAUUUGCACCCUGGAUAUCACAACAACGCAUAGCCGCGUUUGCGGUUUUUUUAUGCGUAAAGUAUGACUACAUCAGAACAAUG.GUG.G.G.GC..GUAC..GG.GG.GAGCU...GAAA.....GGCUC.GCCGGG...UGUUGUUGUG..........ACCGGUAGUGCA.A.ACCUC..GUA...C....GU..CU.C.AC.CACCCAAUGAUUUGCACCAGACGGUGGUGAUCAUCCUAUAUGUAGGAGAAUCACAACUAUGAAUACUCAAUUAUCCUUUCGCAACACUCAAUUCGAUAUUGCCAAUCACUCUGGACAAAUCUGGUUACGUGGGACUGAAAUUGCCAAAGCGCUUGGCAUGGAAAAAUCAGAUGCAGUAAGCCAGAUAUACAAUCGAAAUUCCGACGAAUUUACAGAAGCCAUGACCUUGACCCUCAAAUUGAGUGUAAAGGGGUUUGGUAACGGAAAGUCAGCAAAAGACGUUAGAGUUUUCUCCCUGCGCGGCGCUCAUUUGAUCG
#=GR NZ_AAKS01000038.1/24299-24796 CODON       ...............................................................................................................................................................................................................................................................................................AUG................................................................................................................................................................................................................................................................
#=GR NZ_AAKS01000038.1/24299-24796 SS_TT       ..................................................................................................................................................................................................................................................................................................................................................................................................................................................................................................................................................................
NZ_AAKB01000062.1/3701-4195                    UCAGCAAAAUCUGGCGUCGGGAUUGGAACCCCGGAUAUUCAACCGCGACAGACACACGCCGCGAGCGUGUUUUUUAUUGUCGUAAGCACACGCACAUCUGAAUAAUG.GUG.G.G.GC..GUAU..GG.GG.GAGCU...GAAA.....GGCUC.GCCGG....UUGGUUGAU............CCGGUAGUUCC.A.ACCCU..GUA...C....GU..CU.C.AC.CACCCAAUGAUUGGAACCUGACGGUGGUGAUAGUUAAAUCCAUCAACCAGAGGGCGUUAUCAUGACGACUCAAGUUUCUGUCGAAACUCUUUCCCCGAUCACACACAACCAGCUCCCAGUUGUCACUACAGAGUUACUGGCCAAACUAUAUGGCUGUAGCGUCGAGUGUAUUCAUAGAAAUCACCACCGUAAUAAAGAGCGAUUUGCAGAAGGGAAGCACUACAUAAUUGCGAAAGGCGCAGACCUCCAAAAUUUGAAAAUCUCUUUAAGGGAUUUUCAAACGAUCGCCCCAAAUGUCCGAAAGCUCAUACUCUGGA
#=GR NZ_AAKB01000062.1/3701-4195 CODON         ..................................................................................................................................................................................................................................................................................................................................................................................................................................................................................................................................................................
#=GR NZ_AAKB01000062.1/3701-4195 SS_TT         ..................................................................................................................................................................................................................................................................................................................................................................................................................................................................................................................................................................
NZ_AAKB01000008.1/102965-102468                GUGCACCUUAUAAAACGGGUGCCGGGAUUAGCCUCCUGAAAACAACUGAAGCGCACAGCACGCGCCCCGCGUGUUUUUUUGUGCCGCAUAGCCACACCUUAUCAAUG.GUG.G.G.CU..GUAC..GG.GG.GCGGA...GCAA.....UCCGC.GCCGGU...UUCUUCAGUG..........UCCGGUAAGGCU.A.ACCCU..GUA...C....AG..UC.C.GC.CACCAGCGAAAUUAGCCUUUUGCGUGGCGGUUAUCUUAACCACACUGAGGAGGCUGCCAACAUGGCUACUACCCCUACCCUCGUACAUUCUCAAACUGCCUUUAUCUGGCGCUUUAUUGCCUUUGGCGCGUCAGAACAUCAAAUCAUCCACGUAACCGCCUGGACGGAACGCGAAGCGCGUAGCCGUUGCCCGUCUGGUUGUGUUGCUGUAUUCGCUGCCCGUAUUCGUCAGGGGGUGGCCCAUGUGUAAAAACCGCUUGCAAAAAAUUAUCACAGGGCUGUAUUCUUCCUGUGUCGCCCACAUGGCGACCGGGUUU
#=GR NZ_AAKB01000008.1/102965-102468 CODON     ...................................................................................................................................................................................................................................................................................................................................................................................................................................................................................................................................................AUG............
#=GR NZ_AAKB01000008.1/102965-102468 SS_TT     ..............................................................................................................................................................................................................................<.<.<<.<<<<<<<<<<........>>>>>>>>>>>>...............................................................................................................................................................................................................................................................................................
NC_008800.1/2104329-2103834                    GGUUAUAGUCACACCGCAGCGGUAAAAUCCUUUACCGGAUUUGGCAGUCCGGCAUACACCAAAGCGCAUGGCGUAAAUACGGUUACAUUGUUAAUAAGCAAGAAAUG.GUG.A.G.CU..GGGC..GG.GG.GCAUC...GUAA.....GGUGC.GCCAG....UUUUUGGGUG..........ACUGGUC.UGUC.A.ACCCC..AUC...C....AG..CU.C.AG.CACCUACAGAGAUGAAAAUCUCAAGAUGGCGAUCUAAAUCCCGCCUACCAGGAAACGAACAUUAUUUAUUCAACGGCCAGAUGGGUGACCCAAUAACUCGUCGUCGAACAAGGAAGCACUGGUGAAAAUUGCAGAAGCACUUGAGCUAGAAGGCUAUCUGAAAGGAUACAUUGAAAGUUAUCAGGAAAGUCAGCGGGAAACGAUACUGAAAAUUGCCCGGUCUUUACUGGCCGAAGGUGUUGAUCGCGCUCUGGUAAAGGAAGUCACUGGCCUACGUGAUGAAGACCUGACGCAAUAACGCGUUAACCCCCAUUCUA
#=GR NC_008800.1/2104329-2103834 CODON         ..................................................................................................................................................................................................................................................................................................................................................................................................................................................................................................................................................................
#=GR NC_008800.1/2104329-2103834 SS_TT         ..................................................................................................................................................................................................................................................................................................................................................................................................................................................................................................................................................................
NC_008800.1/4499027-4498531                    AGCGGCAAAAUCCGUUGCUGGGUUUAGCAGCCUGAGACAAAACAGAGCGCACAACCGCGCAGGCGGUUACUAUGUGCGGGUACAGUUACACCUGUGAAAAAGCAAUG.GUG.G.G.CU..GGAC..GG.GG.GCAUC...GAAA.....GAUGC.GCCGGG...UUCUCUGUUG..........ACCGGUC.UGCU.A.ACCCC..GUU...C....AG..UC.C.AC.CACCCAAAGGGAUUAGCAGCUCUUGGUGGUGGGAUAAAGCCAUCAACUGAGAGGUUGUCAUCAUGGAUUCGACGACUAAAGCCCCUUGCCGUACCGCUUUUUUUCACCUGCCAGCAUCACUGGCCGCCACUCUCCGGCCGGAGGUGCGCCAUGUACGAUAACUCGCCCCGCGAAGUGGAAGACCUCAUUGAUCAUUGCCGUGCGCUCAUUUACGCCGUUGUCGUGCUUGAUCAACCCGCUGCAAAAGAAAUACUCAAUCUCAUCCUAUGGCAGCAAAUAGACCUGCUAUAUCAAACUUAUCAUCACGCCACCAGCGA
#=GR NC_008800.1/4499027-4498531 CODON         ...........................................................................................................................................................................................................................................................................................AUG....................................................................................................................................................................................................................................................................
#=GR NC_008800.1/4499027-4498531 SS_TT         ..................................................................................................................................................................................................................................................................................................................................................................................................................................................................................................................................................................
NC_009708.1/1070076-1069580                    CAGCGGCAAAAUCCGUUGCUGGGUUUAGCAGCCUGAGACAAAACAGAGCGCACAACCGCGCAGGCGGUUACUAUGUGCGGGUACAGUUACACCUGUGAAAAACAAUG.GUG.G.G.CU..GGAC..GG.GG.GCAUC...GAAA.....GAUGC.GCCGGG...UUCUCUGUUG..........ACCGGUC.UGCU.A.ACCCC..GUU...C....AG..UC.C.AC.CACCCAAAGGGAUUAGCAGCUCUUGGUGGUGGGAUAAAGCCAUCAACUGAGAGGUUGUCAUCAUGGAUUCGACGACUCAAGCCCCUUGCCGUAAAGCUUUUCUUCACCUGCCAACAUCACUGGCCGCCACUCUCCCGCCGGAGGUGCGCCAUGUACGAUAAUACGCCCCGCGAAGUGGAAGAAGUCAUUGAUCACUGCCGUGCACUGAUCUACGCCAUCAUCACACUCGAAUCCCCGGAAGUGAAAGAAAUACUCAACGUUGUCCUACAACAGCAAAUAGAUCUGCUACAUCAAACUUAUCAUCAAGCCACCAGCGA
#=GR NC_009708.1/1070076-1069580 CODON         ........................................................................................................AUG................................................................................................................................................................................................................................................................................AUG....................................................................................................................................................................
#=GR NC_009708.1/1070076-1069580 SS_TT         ..................................................................................................................................................................................................................................................................................................................................................................................................................................................................................................................................................................
NC_005810.1/4074458-4074954                    CAGCGGCAAAAUCCGUUGCUGGGUUUAGCAGCCUGAGACAAAACAGAGCGCACAACCGCGCAGGCGGUUACUAUGUGCGGGUACAGUUACACCUGUGAAAAACAAUG.GUG.G.G.CU..GGAC..GG.GG.GCAUC...GAAA.....GAUGC.GCCGGG...UUCUCUGUUG..........ACCGGUC.UGCU.A.ACCCC..GUU...C....AG..UC.C.AC.CACCCAAAGGGAUUAGCAGCUCUUGGUGGUGGGAUAAAGCCAUCAACUGAGAGGUUGUCAUCAUGGAUUCGACGACUCAAGCCCCUUGCCGUAAAGCUUUUCUUCACCUGCCAACAUCACUGGCCGCCACUCUCCCGCCGGAGGUGCGCCAUGUACGAUAAUACGCCCCGCGAAGUGGAAGAAGUCAUUGAUCACUGCCGUGCACUGAUCUACGCCAUCAUCACACUCGAAUCCCCGGAAGUGAAAGAAAUACUCAACUUUGUCCUACAACAGCAAAUAGAUCUGCUAAGCCACCAGCGAGCCUCUCGAGGCCGAAU
#=GR NC_005810.1/4074458-4074954 CODON         ..................................................................................................................................................................................................................................................................................................................................................................................................................................................................................................................................................................
#=GR NC_005810.1/4074458-4074954 SS_TT         ..................................................................................................................................................................................................................................................................................................................................................................................................................................................................................................................................................................
NC_006155.1/3687740-3688236                    CAGCGGCAAAAUCCGUUGCUGGGUUUAGCAGCCUGAGACAAAACAGAGCGCACAACCGCGCAGGCGGUUACUAUGUGCGGGUACAGUUACACCUGUGAAAAACAAUG.GUG.G.G.CU..GGAC..GG.GG.GCAUC...GAAA.....GAUGC.GCCGGG...UUCUCUGUUG..........ACCGGUC.UGCU.A.ACCCC..GUU...C....AG..UC.C.AC.CACCCAAAGGGAUUAGCAGCUCUUGGUGGUGGGAUAAAGCCAUCAACUGAGAGGUUGUCAUCAUGGAUUCGACGACUCAAGCCCCUUGCCGUAAAGCUUUUCUUCACCUGCCAACAUCACUGGCCGCCACUCUCCCGCCGGAGGUGCGCCAUGUACGAUAAUACGCCCCGCGAAGUGGAAGAAGUCAUUGAUCACUGCCGUGCACUGAUCUACGCCAUCAUCACACUCGAAUCCCCGGAAGUGAAAGAAAUACUCAACUUUGUCCUACAACAGCAAAUAGAUCUGCUACAUCAAACUUAUCAUCAAGCCACCAGCGA
#=GR NC_006155.1/3687740-3688236 CODON         ..................................................................................................................................................................................................................................................................................................................................................................................................................................................................................................................................................................
#=GR NC_006155.1/3687740-3688236 SS_TT         ..................................................................................................................................................................................................................................................................................................................................................................................................................................................................................................................................................................
NC_008800.1/1858179-1857683                    GGCAAAAUCCGCUGCCGGAUUUGACAGUCCGGAAUUCAUUGAAACGCACAACCUUAGUUUCGGCUAUUAUGUGCGGGCACAGUGACACCUGUAAUAAGUAAGCAAUG.GUG.A.G.CU..GGGC..GG.GG.GCAUC...GCAA.....GAUGC.GCCGGG...UUCUUCGAUG..........ACCGGUC.UGUC.A.ACCCC..GCC...C....AG..UU.C.AC.CACCCAUAAGAAAUUGACAGUUCUUGGUGGUGAUAAUUGUCCCCAUCGAAGAGGUAGUCAUCAUGGAUCUGACGACUAAACACCUGUCAUUAUUUACCAGCAAUAUCAUUGUUAUUCCCACACCUGUUGCUUCAUCUGCCCCUCUGCUGCCGGAGGUGCGCUAUGUACGAUGACACCCCCUGCGACGUAGAAGAACUUAUCGAUCACUGCCGUGCGUUGAUUUACGCCAUCAUUUCCGUUGAUCGGGCCGAUGCUAAAGAGAUUCUUUCGCUUAUUUUGUGGCAACAAAUUGAUGCGUUACACAGUACUUAUCUGCG
#=GR NC_008800.1/1858179-1857683 CODON         ...............................................................................................................................................................................................................................................................................................................................................GUAUG..............................................................................................................................................................................................................
#=GR NC_008800.1/1858179-1857683 SS_TT         ..................................................................................................................................................................................................................................................................................................................................................................................................................................................................................................................................................................
NZ_AALC01000034.1/29666-30163                  CGCAGCGGAAAAAUCUGCUGCCGGGUUUGGAACCCCGUAUUUCAACAGGGCGCAUAACUGCGUAAGCGGUUAUUAUGUGCGGAGCACGGCUACAUCUGUAAUCAAUG.GUG.A.G.CU..GGGC..AG.GG.GCAUC...GCAA.....GAUGC.GCCGGA...UUCUCUGUUG..........ACCGGUAGUUCC.A.ACCUU..GCU...C....AG..UU.C.AC.CACCCAUUAAGAGAUUGGAACCUCGGGCGGUGAGUUUAACCACCUUCAACUGAGAGGUUGUCAUCAUGGAUUCGACGACUAAGCCCCCUUGCAAUACCAUUACUUACCCACCUGUAUCGCUCCCUAUCACCCUCCUGUUGGAGGUGCGCCAUGUACGAUGAUUCGCCCCGCGAAUUAGAAGAACUAAUCGACCACUGCCGCGCCCUGAUUUACGCCAUCGUCACCCUUGAUCGAGCAGAUACAAAAGAAGUUCUCUCGCUUAUUUUAUGGCAACAGAUUGACGUGUUACGCAGAACUUAUGAGCGAGAUACUCAUGA
#=GR NZ_AALC01000034.1/29666-30163 CODON       ...........................................................................................................................................................................................................................................................................................................................................................................................AUG....................................................................................................................................................................
#=GR NZ_AALC01000034.1/29666-30163 SS_TT       .............................................................................................................................................................................................................................<<.<.<<.<<<<<...................>>>>>>>>>>...........................................................................................................................................................................................................................................................................................
NZ_AALF01000002.1/162545-163041                GGGUUAUAGUCACACCGCAGCGGUAAAAUCCUUUACCGGAUUUGGCAGUCCGGCAUAGACCAAAGCGCAUGAUAUAGAUACGGUUACAUGGUAAUAAGCAAGAAAUG.GUG.A.G.CU..GGGU..GG.GG.GCAUU...GCAA.....GAUGC.ACCGG....UUUCUUGGUG..........GCCGGUAGUUCC.A.ACCUC..GCU...C....AG..UU.C.AC.CACCCAUAGAGAUGAAAAUCUCAAGAUGGUGAGUAUCAACACCGUCAACUGUGAAAGACUAAUAGCAACUCGGCGUAGUACAAGGAAGCACUGAUGGCAAUUGCAGAAUCACUUGAACUAGAAGGCUAUCUGAAAGGAUACACUGAAAGCUAUCAGGAAAGUCAGCGGGAGACGAUACUGAAAAUCGCCCGGUCUUUACUGGCCGAAGGUGUUGAUCGCACUCUGGUAAAGGAAGUCACUGGCCUACGUGAUGAAGACCUGACGCAAUAACGCGUUAACCCCCAUUCUAACGGGCGAUGUUGUGUUAGACGUUGCCU
#=GR NZ_AALF01000002.1/162545-163041 CODON     .........................................................................................................................................................................................................................................GUA......................................................................................AUG.............................................................................................................................................................................................................................
#=GR NZ_AALF01000002.1/162545-163041 SS_TT     ..................................................................................................................................................................................................................................................................................................................................................................................................................................................................................................................................................................
NC_008800.1/1860000-1859504                    GUUAUAGUCAGCACCGCUGCGGUAAAUUCCUUUACCGGAUUUGGCGGUCCGGCAUAAGCCAAAGCGCAUGACGUAAAUACGGUUACAUUGGUAAUAAGCAAGAAAUG.GUG.A.G.CU..GGGU..GG.GG.GCAUU...GCAA.....GAUGC.ACCGG....UUUCUUGGUG..........GCCGGUAGUUCC.A.ACCUC..GCU...C....AG..UU.C.AC.CACCCAUAAAGAGAUUGGAACCUCAAGCUAGCGAUCUAAAUCCCGUCGACCAAGAAACGACCAUUAUUAAUUCAACGGCCAGAUGGGUGAGCCAAUAACUCGUCCGUAGUACAAGGAAGCACUGAUGACAAUUGCAGAAUCACUUGAACUAGAAGGCUAUCUGAAAGGAUACACUGAAAGCUAUCAGGAAAGUCAGCGGGAGACGAUACUGAAAAUCGCCCGGUCUUUACUGGCCGAAGGUGUUGAUCGCACUCUGGUAAAGGAAGUCACUGGCCUACGUGAUGAAGACCUGACGCAAUAACGCGUUAACCCCCAUU
#=GR NC_008800.1/1860000-1859504 CODON         ..................................................................................................................................................................................................................................................................................................................................................................................................................................................................................................................................................................
#=GR NC_008800.1/1860000-1859504 SS_TT         ..................................................................................................................................................................................................................................................................................................................................................................................................................................................................................................................................................................
NZ_AALF01000002.1/164323-164820                GGCAAAAUCCGCGGUCGAGUUUGGAACCCCGGAAAUUACCAAAGCGCACGACCGUAGACACGGCUAUUAUGUGCGGGCACAGUGACACCUGUAAUAUGCAAGAAACG.GUG.A.A.CU..GGGU..GG.GG.GCAUC...GCAA.....GAUGC.GCCGGG...UUCUUUGGUA..........ACCGGUAGUUCC.A.ACCUC..GCU...C....AG..UU.C.AC.CACCCAUAAAGAGAUUGGAACCUCAAGGUGGUGAUUAGUCCCCCUACCAAAGAGGUAGUCAUCAUGGAUCUGACGACUAAACACCUGUCAUUAUUUACCAGCAAUAUCAUUGUUAUUCCCACACCUGUUUCUUCAUCUGCCCCUCUGCUACCGGAGGUGCGCUAUGUACGAUGACACCCCUGCGAAGUAGAAGAGCUUAUCGACCACUGCCGUGCGCUGAUUUACGCCAUCGUUACCCUUGAUCGUGCCGAUGCUAAAGAGGUUCUUUCUCUUAUUUUGUGGCAGCAAAUUGAUGCGUUGCACAGUACUUAUCUACG
#=GR NZ_AALF01000002.1/164323-164820 CODON     ..................................................................................................................................................................................................................................................................................................................................................................................................................................................................................................................................................................
#=GR NZ_AALF01000002.1/164323-164820 SS_TT     ..................................................................................................................................................................................................................................................................................................................................................................................................................................................................................................................................................................
NC_007613.1/1140437-1140933                    GCAAAAUCAGGUGCCGGGAUUGGAACCCCGAAAUAUAACCAUACUGGCGACACGUGACGCGUCUGCGUCUUUUUUUAUGUCGCGCGCUUAGCUACACCAAAAUUAUG.GUG.G.G.CU..GGGC..GG.GG.GCACC...GUAA.....GGUGC.GCCGG....UUCCAGUAUG..........GCCGGUAGUUCC.A.ACCUC..GUU...C....AG..UC.C.AC.CACCCAUGAGAUUGGAACCUCUGGUGGUGGUUUUCAAACCACAUACUGGAGGCUGCCUUUAUGGCUACGAUCCCCACUCAGACACACCCGUUACUUGCUGUUCCCUUCAGUGCUGCCACAGAUUUUACCGUACUGGCAGACCACUGCGAAAACGUCGCCGAAACCCUGAUCGAAAGCGAAGAUCCGGUGCUGCGGCUGGCGCUUUGCGGGCGACUUGCCGCCUGUCUCACUUUGCUGCAACCCACGCUGAACGACCCCAUCCCGUCUCAUCUGACUGACAGCCUGACCGUUGAUGCUCUACCUGCCGAUAUGCCCCG
#=GR NC_007613.1/1140437-1140933 CODON         .................................................................................................................................................................................................................................................................................................AUG..............................................................................................................................................................................................................................................................
#=GR NC_007613.1/1140437-1140933 SS_TT         ..............................................................................................................................................................................................................................<.<.<<.<<<<<<<<<<........>>>>>>>>>>>>...............................................................................................................................................................................................................................................................................................
BAAW01012961.1/730-235                         GCACCUGCAAAUUCAGGUGCCGGGAUUGGAACCCCGAGAAAUGUUACAGGCGACAUACGACGCGCCCGCGUCUUUUUUUAUGUCGUGCGCUCAGCUAUACCUCAAUG.GUG.G...CU..GGGC..GG.GG.GCACC...GUAA.....GGUGC.GCCGGU...UGCCUGUAAC..........GCCGGUAGUUCC.A.ACCCC..GUU...C....AG..UC.C.AC.CACCAU.GAGAUUGGAACCUCUGGUGGUGGGUUUUUAACCCGUUACAGGAGGCUGCCACUAUGGCUACUACCCUCAUCCAGACACACCCGUUACUUUCCGUUCACUUCAAUGCCGCUACGGACUUCACCGUCCUUGCCGAUCACUGCGAAAAUUUCGCCGAAACCCUGAUAGAAAACGACGAUCCCACGCUCAAAAUGGCGCUUUGCGGCAGGCUCAACGCCGCUCUGACAUUGCUCCAGCCUACGCUGUUAGAACCCGUCCCGCCCCAUCUUGUUGAAAGCCUGACCGUCGAUACUCUCCCGGCGAAUUCCCCCGA
#=GR BAAW01012961.1/730-235 CODON              .................................................................................................................................................................................................................................................................................................AUG..............................................................................................................................................................................................................................................................
#=GR BAAW01012961.1/730-235 SS_TT              .............................................................................................................................................................................................................................<<.<.<<.<<<<<<.<<<........>>>>>>>>>>>>>..............................................................................................................................................................................................................................................................................................
NC_006905.1/1315704-1316200                    CGUUGCUGUAAAUCCAGCAACCGGGUUUAGCAGCCUGGAACACAUCACAGCGCACAACCGCGCCUGCGGUUUUUUUGUGUGCAAUGCCCCGUCACAUUUGAAUUAUG.GUG.G.C.UU..GGGU..AG.GG.GAGCC...GAAA.....GGCUC.GCCGGG...UUCUGUGAUG..........ACCGGUC.UGCU.A.ACCCU..GCU...C....AG..GU.C.AC.CACCAGUUGUUUAGCAGCAGCUUGUGGUGAUAAGUCAAAACUCAUCACAGGGGCUGUCGUUAUGACUACCAUCCCAACCCUCGAUCAACCUGAACUUUGCGUUAUUGAUGGCAAAGUCGUUACUUCCUCACUGGCUGUUGCCGAUUAUUUCCAUAAGCCACAUAAAGACGUACUGGCUAAGAUUUCCCGCCUGGAUUGUUCUGUCGAAUUUACCGAGCGAAAUUUCUCGCUCAGCAAAUACACCGAUGUAACAGGGCGUAAGUUACAGUGUUAUCACAUCACCAGAAACGGUUUUGCGUUCCUGGCCAUGAGUUUUA
#=GR NC_006905.1/1315704-1316200 CODON         ..................................................................................................................................................................................................................................................................................................................................................................................................................................................................................................................................................................
#=GR NC_006905.1/1315704-1316200 SS_TT         ...................................................................................................................................................................................................................................................<<<<<<<<<<<<<<<<...........>>>>>>>>>>>>>>>.....................................................................................................................................................................................................................................................................
NC_000935.1/28258-27762                        UGCAAAAUCAGGUGUCGGGUUUGAGACCCCGUAUUAGCUAACAAGGCGCAUAGCACGCAGUAAGCGUGUUUUUUUUAUGCGUCAGGCUGCCAUAUCAAAAAUCAAUG.GUG.G.G.CU..GGAU..GG.GG.GAGCC...GAAA.....GGCUC.GCUGG....GUCCUUGUUA..........GCCGGUAGUCUC.A.ACCCU..GUU...C....AG..UU.C.AC.CGCCAAUAUGAGUUUGAGACCUCAAAGGUGGUGAUUAUCCUUAACUAACAAGGAAAUCAUUACUAUGACUACUUUAGUUUUCCGCAAUACUGUUCUUGAAACCAUAUCUCAUAAUGGGCAGAUUUGGUUUACGUCUAGCGUGCUUGCUAAGGCAUUACAAUACUCCAGCAGUAAAUCCGUUACCGAUCUUUAUCACAAAAAUUCUGAUGAAUUCGCGGAUCAUAUGUCCAAGGUCGUUGAUUCGACGACCUUAGGAAAAUCUCGUAACAAAACAAGAAUUUUUUCUCUACGUGGGGCACACUUAAUCGCCAUAUUUU
#=GR NC_000935.1/28258-27762 CODON             ..................................................................................................................................................................................................................................................................................................................................................................................................................................................................................................................................................................
#=GR NC_000935.1/28258-27762 SS_TT             ..................................................................................................................................................................................................................................................................................................................................................................................................................................................................................................................................................................
NC_007712.1/1935587-1935091                    CACCUGCAAAUUCAGGUGUCGGGUUUGAGACCCCGGUUAUCUAAGAAGGCGCAUAACACGCCGAGAACGUGUUUUUUUAUGCGUCAGUCCGCCAUAUCAGAAUAAUG.GUG.G.G.CU..GGAU..GG.GG.GAGCC...GCAA.....GGCUC.GCCGG....GUCCUUCUUA..........GCCGGUAGUCUC.A.ACCCU..GUU...C....AG..CU.C.GC.CACCAAUAUGAGUUUGAGACCUCUAGGUGGUGAUGUUCCUUAACUAAGAAGGAAAUCAUUACUAUGACAACCUUAAUGUUCCGUAACACCAUUCUUGAAACCAUUCCCCACAACGGGCAGAUCUGGUUCACCUCUACCGAACUUGCUAAAGCACUCGAGUAUGCAGAUCCUAAAGCAGUUUCCGGGCUUUAUAACAGCAACGAAGAUAAAUUCGCAACAGGCAUGUCAUUGGUGGUCGAAUCAACCACCAAUGGAAUAAACAAUAGUUUACGUAAAAUUAAAACCAGCAUUUUCUCCCUGCGGUGCACAUCUCGUCG
#=GR NC_007712.1/1935587-1935091 CODON         ..................................................................................................................................................................................................................................................................................................................................................................................................................................................................................................................................................................
#=GR NC_007712.1/1935587-1935091 SS_TT         ....................................................................................................................................................................................................................<....<<..<<.<.<<.<<<<.....................>>>>>>>>>>..........................................................................................................................................................................................................................................................................................
NZ_AAMJ01000022.1/3616-4109                    UCUAUUUCAGGAAGGAGUGUCCGUUAAACUCAGGCUACCUCAAAACGGUGCAUAACCGCGCUGGCGGUUUUUUUAUGCGCUAAGCACAGUCACAUUCGCGAUUUAUG.GUG.G.G.CU..GUGU..GG.GG.GAGUU...GAGA.....GACUC.GCCGG....AUGUUUCGA............CCGGUUACGCC.A.ACCCU..GCA...C....AG..UU.C.AC.CACCCA.GCGAUUGGCGUCGCAGGUGGUGAGUUAAAAACCAUCGAAACGCGAGGUCGUUAUGACUGUUCAGAUUUCUGUCAAAAACCUUUCCCCUGUUACCUAUAACCAGAUUCCUGUUAUUACCACCGAACUUUUGGCGCAGCUUUACGGCACUGAGCCGGUGCGUAUUCGCCAGAAUCAUCAUGAGAACAAAGUACGCUUCGUUGAAGGGAAACACUUUUUCAAAGUUGUUGGUAAUGACCUUAAAGAAUUGCGGGUAGCUUUAAACUACUCACAAAAUCCCAUCUCUCCCAAAAACCGCUCCCUCAUUCUCUGG
#=GR NZ_AAMJ01000022.1/3616-4109 CODON         ................................................................................................................................................................................................................................................................................................AUG...............................................................................................................................................................................................................................................................
#=GR NZ_AAMJ01000022.1/3616-4109 SS_TT         .............................................................................................................................................................................................................................<<.<.<<.<<<<<<.<<<<<....>>>>>>>>>>>>>>>..............................................................................................................................................................................................................................................................................................
NZ_AAKB01000065.1/5091-5288                    CACCUUAUAAAACGGGUGCCGGGAUUUGCACCCCGGAAUUGAUCAAGGCGAUAUAUGACGCGCCAGCGUCUUUUUUAUCGUCCACGCUCACGCACGCCAGAAUUAUG.GUG.G.G.CU..GGGC..AG.GG.GAGCC...GAAA.....GGCUC.GCCGGU...UUCCUUGAUC..........GCCGGUAGUGCA.A.ACCCU..GUU...C....AG..UC.C.GC.CACCAGCGAGAUUUGCA............................................................................................................................................................................................................................................................................................................
#=GR NZ_AAKB01000065.1/5091-5288 CODON         ..................................................................................................................................................................................................................................................................................................................................................................................................................................................................................................................................................................
#=GR NZ_AAKB01000065.1/5091-5288 SS_TT         ..................................................................................................................................................................................................................................................................................................................................................................................................................................................................................................................................................................
NC_003356.1/9512-10009                         CACCUUAUAAAGCGGGUGCCGGGAUUGGAACCCCGGAAUUGCUCGAGGCGAUAUACGACGCGCCAGCGUCUUUUUUAUCGUCCAUGCUCGCGCACGCCAGAAUUAUG.GUG.G.G.CU..GGGC..AG.GG.GAGCC...GAAA.....GGCUC.GCCGGU...UUCCUUGAGC..........GCCGGUAGUUCC.A.ACCCU..GUU...C....AG..UC.C.GC.CACCAGCGAGCUUGGAACCUCCGGUGGUGGAAGUUUUUCACUGCUCAAGGAGGCUGCCAUCAUGGCUACAGUCCCAACUUCCCCAUACCUGAAAAUCGAAGUCGUCAACGGCAAGGCCGUUAUUUUCUCCCUGCAUGUUGCCUGCCACUUUAAGCGCAUGCACCAGAACAUCGUCGACAAAAUCGAGUAUCUGAACUGCUCACGUGAAUUCUUCUCCCGUAAUUUCAUUCCGGGUACUUACCACGUGUAUGGCGAUUCCCUGCGUGGUUAUUACAUCACCCUUGAUGGGCUGAUGAUGCUUCAGCUUGGGUUAAGUC
#=GR NC_003356.1/9512-10009 CODON              ..................................................................................................................................................................................................................................................................................................................................................................................................................................................................................................................................................................
#=GR NC_003356.1/9512-10009 SS_TT              ..................................................................................................................................................................................................................................................................................................................................................................................................................................................................................................................................................................
NZ_AAKB01000061.1/2350-2847                    CCCCUUAUAAAGCGGGGGCCGGGAUUGGAACCCCGGAAUUGAUCGAGGCGAUAUACGACGCGCCAGCGUCUUUUUUAUCGUCCGCGCUCACGCACGCCAGAAUUAUG.GUG.G.G.CU..GGGC..AG.GG.GAGCC...GAAA.....GGCUC.GCCGGU...UUCCUUGAUC..........GCCGGUAGUUCC.A.ACCCU..GUU...C....AG..UC.C.GC.CACCAGCGAGCUUGGAACCUCCGGUGGUGGAAGUUUUUCACCGAUCAAGGAGGCUGCCAUCAUGGCUACGAUCCCAGUUUCCCCAUUCCUCAAAAUCGAAGUCGUCAACGGCAAGGCCGUUAUUUUCUCUUUGCAUGUAGCCUGCCAUUUCAAGCGCAUGCACCAGAACAUCGUCGACAAAAUCGAGUAUCUGAACUGCUCGCGCGAAUUUUUUACCCGCAAUUUCAUACCGGGUACUUACCACAUCUAUGACGACUCUCUGCGUGGUUAUUACAUCACCCUUGAUGGUCUGAUGCUGCUUCAGCUUGGGUUAAGUC
#=GR NZ_AAKB01000061.1/2350-2847 CODON         ..................................................................................................................................................................................................................................................................................................................................................................................................................................................................................................................................................................
#=GR NZ_AAKB01000061.1/2350-2847 SS_TT         ..................................................................................................................................................................................................................................................................................................................................................................................................................................................................................................................................................................
NZ_AAKB01000061.1/3006-3503                    CACCUUAUAAAGCGGGUGCCGGGAUUUGCACCCCGGAAUUGUCAACGGCGAUAUACGACGCGCCAGCGUCUUUUUUAUCGUCCGCGCUCACGCACGCCAGAAUUAUG.GUG.G.G.CU..GGGC..AG.GG.GAGCC...GAAA.....GGCUC.GCCGGU...CUCCGUUGAC..........GCCGGUAGUGCA.A.ACCCU..GUU...C....AG..UC.C.GC.CACCAGCGAGAUUUGCACCUCCGGUGGUGGAAGUUUUCCACAGUCAACGGAGGCUGCCAUCAUGGCUACAGUCCCAACCCACUCAUUCCUCAAAAUUGAGACCGUCAACGGCAAGGCCGUUAUUUUCUCUUUGCAUGUGGCCUGCCACUUUAAGCGCAUGCACCAGAACAUCGUCGACAAAAUCGAGUAUCUGAACUGCUCGCGCGAAUUUUUUACCCGCAAUUUCAUACCGGGUACUUACCACAUCUAUGACGACUCUCUGCGUGGUUAUUACAUCACCCUUGAUGGUCUGAUGCUGCUUCAGCUUGGGUUAAGUC
#=GR NZ_AAKB01000061.1/3006-3503 CODON         ..................................................................................................................................................................................................................................................................................................................................................................................................................................................................................................................................................................
#=GR NZ_AAKB01000061.1/3006-3503 SS_TT         ..................................................................................................................................................................................................................................................................................................................................................................................................................................................................................................................................................................
NZ_AAMJ01000006.1/84123-83626                  UGUACGAGGCGACACAUGACGCGCCGAGCGUCUUUUUUUGUGCCGUUAGCCAGACUCACACUUUUUUCAGUGAUGCGGUUAUAAUCCGCGUCGCUUGCAAAAUUAUG.GUG.G.G.CU..GGAC..AG.GG.CAGCC...GAAA.....GGCUG.GCCGGU...UUCCUUGUAC..........GCCGGUACUGCG.A.ACUCU..GUU...C....AG..UC.C.AC.CACCAGCGAGUUUCGCAGCUCCGGUGGUGGGAAGAACUCCCAGUACAAGGAGGCUGCCACAUGCUGGCUACUACCACUACCCAAAAACCGCAAUUUAUCUGGAUUAUCGCCGCAGUUCGCCGCGAUUGCCCGACAAUUACCGCCAAAAUUCAUCAUAUUGCUGCCGAGUCUGAACGCGAUGCUCGCCGUUCUCUGGUGCGCGAUCACAUCUGCUUUUUUGCUGGUCGUAUCCGCAUGGAGGUGGCACAUGAUUAAAACCUACGAUGUGCAUAUGGAUCCCCUCGAACGCACAAGCCAGAUCAUCACACUGACAGAAG
#=GR NZ_AAMJ01000006.1/84123-83626 CODON       ..................................................................................................................................................................................................................................................................................................................................................................................................................................................................................................................................................................
#=GR NZ_AAMJ01000006.1/84123-83626 SS_TT       ..................................................................................................................................................................................................................................................................................................................................................................................................................................................................................................................................................................
NZ_AAJW01000030.1/27842-27348                  CGCCAGCAAAAUCUGGCGUCGGGAUUAGCACCCCGGAUAUCGAAACGGUGCAUAACCGCGCUGGCGGUUUUUUUAUGCGCUAAGCACAGUCACAUUCGCGAUUUAUG.GCG.G.G.CU..GUGU..GG.GG.GAGCC...GAAA.....GGCUC.GCCGG....AUGUUUCGA............CCGGUAGUGCU.A.ACCCC..GCA...C....AG..UU.C.GC.CACCACGAUGAUUAGCACCUGACGGUGGCGAGGUAAAAAUUAUCGAAACGCGAGGUCAUUAUGGCUGUUCAAAUUUCUGUCGAAAACCUUUCCCCUGUUACCUAUAACCAGAUCCCCGUAAUUACUACUGAACUGUUGGCUCACCUUUACGGAACAAAAAUCAAAAACAUUUCUGAUAACUUUCUGAACAACACGACGCGAUUCAUGCCCGGAAAGCAUUACUUUAAAAUUGAAAAAAACGAAUUACGCGAGUUUAAGAACAGACCCGAAACAAUCGGGUUAGUUGGUAAAAAUGCCCGCUCCCUCAUCCUCUGGAC
#=GR NZ_AAJW01000030.1/27842-27348 CODON       .................................................................................................................................................................................................................................................................................................................................................................................................................................................AUG..............................................................................................................
#=GR NZ_AAJW01000030.1/27842-27348 SS_TT       .......................................<<<<<<<<<<<<......>>>>>>>>>>...............................................................................................................................................................................................................................................................................................................................................................................................................................................................................................
NC_007606.1/2215406-2214912                    CCAGCAAAAUCUGGCGUCGGGAUUGAGACCCCGGAUGUUUACGGAGCGAUAUGAGACGCGCCCGCGUCUUUUUUAUAUCGUUUGCACAGUCACAUUCGCGAUUUAUG.GUG.G.G.CU..GUGU..GG.GG.GAGCC...GAAA.....GGCUC.GCCGGU...UUCCGUAC.............CCGGUAGUCUC.A.ACCCU..GCA...C....AG..CU.C.GC.CACCAGAUUAUUGAGACCAGAAGGUGGCGAUAAUGACCAAAUGUACGGAGUUAUCGUUAUGCUCACUCAAAUUUCUGUCGACACUCUUCCUGCAAUCACCCACAACCAGAUCCGCGUUAUUACAACUGAACUUCUGGCGCAGUUAUACGGAACAAAAAUCAAAAACAUUUCUGAUAAUUUUCUGAACAACACGAUGCGAUUCGUGGUAGGAAAGCAUUACUUUAAAAUUGAAAAAAACGAAUUACGCGAGUUUAAGAACAGACCCGAAACAAUCGGGUUAGUUGGUAAAAAUGCCCGCUCCCUCAUCCUCUGGACAG
#=GR NC_007606.1/2215406-2214912 CODON         ..................................................AUG.............................................................................................................................................................................................................................................................................................................................................................................................................................................................................................................
#=GR NC_007606.1/2215406-2214912 SS_TT         ..................................................................................................................................................................................................................................................................................................................................................................................................................................................................................................................................................................
NZ_AAJZ01000001.1/4210761-4210269              AGCAAAAUCUGGCGUCGGGAUUGGAACCCCGGAUGUUUACGGAGCGAUAUGAGACGCGCCCGCGUCUUUUUUUCAUAUCGUUUGCACAGUCACAUUCGCGAUUUAUG.GCG.G.G.CU..GUGU..GG.GG.GAGCC...GAAA.....GGCUC.GCCGGU...UUCCGUAC.............CCGGUAGUUCC.A.ACCCC..GCA...C....AG..UU.C.GC.CACCA..UGAUGAUUGGAACCUGAAGGUGGCGAUAAUUUUCAAAUGUACGGAGUUAUCGUUAUGCCCACUCAAAUUUCUGUCGACACUCUUCCUGCAAUCACCCACAACCAGGUCCCCGUUAUUACAACUGAACUUCUGGCGCAGUUAUACGGAACAAAAAUCAAAAACAUUUCUGAUAACUUUCGGAACAACACGACGCGAUUCGUGGUAGGAAAGCAUUACUUUAAAAUUGAAAAAAACGAAUUACGCGAGUUUAAGAACAGACCUGAAACAAUCGGGUUAGUUGGUAAAAAUGCCCGUUCCCUUAUCCUCUGGA
#=GR NZ_AAJZ01000001.1/4210761-4210269 CODON   ................................................................................................................................................................................................................................................................................AUG...............................................................................................................................................................................................................................................................................
#=GR NZ_AAJZ01000001.1/4210761-4210269 SS_TT   ..............................................................................................................................................................................................................................<.<.<<.<<<<.....................>>>>>>>>............................................................................................................................................................................................................................................................................................
NC_004337.1/1400822-1401316                    CAGCAAAAUCUGGCGUCGGGAUUGGCGUCCCGGAUGUUUACGGAGCGAUAUGAGACGCGCCCGCGUCUUUUUUCAUAUCGUUUGCACAGUCACAUUCGCGAUUUAUG.GCG.G.G.CU..GUGU..GG.GG.GAGCC...GAAA.....GGCUC.GCCGGU...UUCCGUAC.............CCGGUUACGCC.A.ACCCU..GCA...C....AG..UU.C.GC.CACCAGUUCGAUUGGCGUCGUCGGUGGCGAUAAUUUCCAAAUGUACGGAGUUAUCGUUAUGACCACUCAAAUCUCUGUUGAAACUCUCUCCCCGAUCACCCAUAACCAGUGAGGUAGCCUGAGUUUAACGGACACUCCUUCCUGAAAUAGAAUGGCAUCAGAAGGAGCUAAUAAUGAGCAGAAAAACCCAACGUUACUCUAAAGAGUUCAAAGCCGAAGCUGUCAGAACGGUUCUUGAAAAUCAACUUUCGAUCAGUGAAGGCGCUUCCCGAUUAUCCCUUCCUGAAGGCACUUUAGGACAAUGGGUUACCGCCGCC
#=GR NC_004337.1/1400822-1401316 CODON         ..................................................................................................................................................................................................................................................................................................................................................................................................................AUG.............................................................................................................................................
#=GR NC_004337.1/1400822-1401316 SS_TT         ..................................................................................................................................................................................................................................................................................................................................................................................................................................................................................................................................................................
NC_003198.1/1915350-1914856                    CAGCAAAAUCUGGCGUCGGGAUUGGCGUCCCGGAUGUUUACGGAGCGAUAUGAGACGCGCCCGCGUCUUUUUUCAUAUCGUUUGCACAGUCACAUUCGCGAUUUAUG.GCG.G.G.CU..GUGU..GG.GG.GAGCC...GAAA.....GGCUC.GCCGGU...UUCCGUAC.............CCGGUUACGCC.A.ACCCU..GCA...C....AG..UU.C.GC.CACCAGUUCGAUUGGCGUCGUCGGUGGCGAUAAUUUCCAAAUGUACGGAGUUAUCGUUAUGACCACUCAAAUCUCUGUUGAAACUCUCUCCCCGAUCACCCAUAACCAGAUUCCUGUUAUUACCACCGAACUUUUGGCGCAGCUUUACGGCACUGAGCCGGUGCGUAUUCGCCAGAAUCAUCAUGAGAACAAAGUACGCUUCGUUGAAGGGAAACACUUUUUCAAAGUUGUUGGUAAUGACCUUAAAGAAUUGCGGGUCGCUUUAAACUACUCACAAAAUCCAGUUUCACCCAAAGCCCGCUCCCUCAUCCUCUGGA
#=GR NC_003198.1/1915350-1914856 CODON         ...............................................................................................................................................................................................................................................................................................AUG................................................................................................................................................................................................................................................................
#=GR NC_003198.1/1915350-1914856 SS_TT         ..................................................................................................................................................................................................................................................................................................................................................................................................................................................................................................................................................................
NC_007606.1/553848-553354                      CAGCAAAAUCUGGCGUCGGGAUUGGCGUCCCGGAUGUUUACGGAGCGAUAUGAGACGCGCCCGCGUCUUUUUUCAUAUCGUUUGCACAGUCUCAUUCGCGAUUUAUG.GCG.G.G.CU..GUGU..GG.GG.GAGCC...GAAA.....GGCUC.GCCGGU...UUCCGUAC.............CCGGUUACGCC.A.ACCCU..GCA...C....AG..UU.C.GC.CACCAGUUCGAUUGGCGUCGUCGGUGGCGAUAAUUUCCAAAUGUACGGAGUUAUCGUUAUGACCACUCAAAUCUCUGUUGAAACUCUCUCCCCGAUCACCCAUAACCAGAUUCCUGUUAUUACCACCGAACUUUUGGCGCAGCUUUACGGCACUGAGCCGGUGCGUAUUCGCCAGAAUCAUCAUGAGAACAAAGUACGCUUCGUUGAAGGGAAACACUUUUUCAAAGUUGUUGGUAAUGACCUUAAAGAAUUGCGGGUAGCUUUAAACUACUCACAAAAUCCCAUCUCUCCCAAAGCCCGCUCCCUCAUCCUCUGGA
#=GR NC_007606.1/553848-553354 CODON           ...............................................................................................................................................................................................................................................................................................AUG................................................................................................................................................................................................................................................................
#=GR NC_007606.1/553848-553354 SS_TT           ..................................................................................................................................................................................................................................................................................................................................................................................................................................................................................................................................................................
NZ_AAJV01000004.1/34672-34177                  CACGCGCCAGCAAAAUCUGGCGUCGGGAUUGGCGUCCCGGAUGAAAAAGGCGACAACAGACGCGCCAGCGUCUUUUUUAUUGUCGUUUGCACUGUCACAUCUCAAUG.GUG.G.G.CU..GUGU..GG.GG.GCGGA...GCGA.....UCCGC.GCCGG....UUCCUUUUUC...........CCGGUUACGCC.A.ACCCU..GCA...C....AG..UU.C.AC.CACCAUACUGAUUGGCGUCAGCAGUGGUGAUGAUUCACAUAGAAAAAGGAUCAUCCUGUGGCUAUUCAAAUCUCAGUUGAAACUCUUUCCCCGCUCCCCCAUAACCAAAUCCCUGUCAUUACUACCGAGCUUUUGGCACAACUUUAUGGCACCGAAACUAAUAACAUCAAAGUGAACUAUACACGCAAUGCCGAGCGUUUUGUUUGUGGGAAACACUACUUCAAAUUGGAAGGAGCUGAGUUGCGGGAAUUUAAGAACAAGGUUACUCAAAGUAACUUAGUUGCACCGCGUACAAAGCACCUCAUCCUCUGGACAGA
#=GR NZ_AAJV01000004.1/34672-34177 CODON       .........................................................................................................................................................................................................................................................................................................................................................................AUG......................................................................................................................................................................................
#=GR NZ_AAJV01000004.1/34672-34177 SS_TT       ..................................................................................................................................................................................................................................................................................................................................................................................................................................................................................................................................................................
NC_003444.1/27604-28101                        CACCUUAUAAAGCGGGUGCCGGGAUUGGCGUCCUGGAAUUGAUCAAGGCGAUAUAUGACGCGCCAGCGUCUUUUUUAUCGUCCGCAUUUGCUCACAUCAAAGUUAUG.GUG.G.G.CU..GGGC..GG.GG.GCAUC...GAAA.....GAUGC.GCCGGU...UUCCUUGAUC..........ACCGGUUACGCC.A.ACCCC..GUU...C....AG..UU.C.AC.CACCAGCGAAAUUGCCGUUUCCGGUGGUGGAAGUAUUUCACCGAUCAAGGAGGCUGCCAUCAUGGCUACUGUCCCAGCCCUCACUCGUCUGAAUGAUGAAGACUUACAUAAACUCAGUUAUGUAACAACUGCACUACGUGCUCUGCGCAAGGUAACUCUUUCGGAUCCCCAGGCGCAUCAGGUUUUGGUAGAAACCCUUCUUAACUUGCAGGCUGAACGUAUUCGUCUGGCGGAUAAGGCUAAUUUUCAUAUUCACCGUCUCCUGAAUAUCAGCGGAGGGCAUCGUCAUGCUUAAUCCGUUGAGCCUCAAUAUUCGC
#=GR NC_003444.1/27604-28101 CODON             ..................................................................................................................................................................................................................................................................................................................................................................................................................................................................................................................................................................
#=GR NC_003444.1/27604-28101 SS_TT             ..................................................................................................................................................................................................................................................................................................................................................................................................................................................................................................................................................................
NC_002695.1/1263191-1263683                    GCCAGCAAAAUCUGGCGUCGGGAUUGGCGUCCUGGAUAGAGACCGCGACAGAUACACGCCGCGAGCGUGUUUUUUAUUGUCGUAUGCACGCGCACAUCUGAAUUAUG.GUG.G.G.CU..GUGU..GG.GG.GCGGA...GAGA.....UCCGC.GCCGG......UCGGUUUC...........CCGGUUACGCC.A.ACCCU..GCA...C....AG..UU.C.AC.CACCAG.ACGAUUGGCGUCGUCGGUGGUGAGUUAUUAAGAAACCACCAGAGGGCGUCAUUAUGACAACUCAAAUUUCUGUUGAAACUCUCUCCCCGAUCACCCAUAACCAGAUUCCUGUUAUUACCACCGAACUUUUGGCGCAGCUUUACGGCACUGAGCCGGUGCGUAUUCGCCAGAAUCAUCAUGAGAACAAAGUACGCUUCGUUGAAGGGAAACACUUUUUCAAAGUUGUUGGUAAUGACCUUAAAGAAUUGCGGGUAGCUUUAAACUACUCACAAAAUUUGCGGGUUACUUUAAGUAACUCACAAAAUUUGCA
#=GR NC_002695.1/1263191-1263683 CODON         .................................................................................................................................................................................................................................................................................................AUG..............................................................................................................................................................................................................................................................
#=GR NC_002695.1/1263191-1263683 SS_TT         .............................................................................................................................................................................................................................<<.<.<<.<<<<<<.<<<<<....>>>>>>>>>>>>>>>..............................................................................................................................................................................................................................................................................................
NZ_ABFF01000008.1/134174-133682                GCCAGCAAAAUCUGGCGUCGGGAUUGGCGUCCCGGAUAGAAACCGCGACAGACACACGCCGCGAGCGUGUUUUUUAUUGUCGUAUGCACGCGCACAUCUGAAUUAUG.GUG.G.G.CU..GUGU..GG.GG.GCACC...GAAA.....GGUGC.GCCGG......UUGGUUUC...........CCGGUUACGCC.A.ACCCU..GCA...C....AG..UU.C.AC.CACCAG.ACGAUUGGCGUCGUCGGUGGUGAGUUAUUUAGAAACCACUCUAGGGCGUCAUUAUGACAACUCAAAUCUCUGUCGAAACUCUUUCCCCGAUUACCCAUAACCAAAUUCCCGUUAUAACUACCGAACUUUUGGCGCAGUUAUACGGCACAAAAAUCAAAAACAUUUCUGAUAACUUUCUGAACAACACCACGCGAUUCGUAGUAGGAAAGCAUUACUUUAAAAUUGAAAAAAACGAAUUACGCGAGUUCAAAAACAGACCCGAAACAAUCGGGUUAGUUGGUAAAAAUGCCCGUUCCCUAAUCCUCUGGAC
#=GR NZ_ABFF01000008.1/134174-133682 CODON     ..................................................................................................................................................................................................................................................................................................................................................................................................................................................................................................................................................................
#=GR NZ_ABFF01000008.1/134174-133682 SS_TT     .............................................................................................................................................................................................................................<<.<.<<.<<<<<<.<<<<<....>>>>>>>>>>>>>>>..............................................................................................................................................................................................................................................................................................
BABF01001575.1/2653-3150                       CACCUUAUAAAGCGGGUGCCGGGAUUGGCGUCCUGAAAUUGUCAACGGCGAUGUAUGACGCGCCAGCGUCUUUUUUAUCGUCCGCAUUUGCUCACAUCCAGAUUAUG.GUG.G.G.CU..GGGC..GG.GG.GCACC...GAAA.....GGUGC.GCCGGU...CUCCGUUGAC..........GCCGGUUACGCC.A.ACCCC..GUC...C....AG..UU.C.AC.CACCAGUGAAAUUGGCGUUUCCGGUGGUGGAAGUUUUUCACUGUCAACGGAGGCUGCCAUCAUGGCUACGAUCCCAGCCCUCACUCAACCUGAAAUCACCAUUGACAACGGCCAGGCCGUUACCACUUCUUUGGCUGUUGCCAACUUCUUCUCCAAGCGUCACGACGAUGUGCUGAAAAAGAUCCGCACUCUGGAUUGUUCCCCAGAGUUUUGUGCCCGCAAUUUUGCGGAGACAUCGAUUUCGGUAAAUCAACCGAACGGUGGUACACGCAAGCUCCCUUGCUAUCAAAUCACACGAGACGGUUUUGCGUUUCUUG
#=GR BABF01001575.1/2653-3150 CODON            ........................................................................................................AUG.......................................................................................................................................................................................................................................................................................................................................................................................................................................................
#=GR BABF01001575.1/2653-3150 SS_TT            ..........................................................................................................................................................................................................................................................................................................................................<<<<<<<<<<<<<<<.............>>>>>>>>>>>>>>>.............................................................................................................................................................................
NZ_AAJV01000109.1/1178-681                     CACCUUAUAAAGCGGGUGCCGGGAUUGGCGUCCUGAAAUUGUCAACGGCGAUGUAUGACGCGCCAGCGUCUUUUUUAUCGUCCGCAUUUGCUCACAUCCAGAUUAUG.GUG.G.G.CU..GGGC..GG.GG.GCACC...GAAA.....GGUGC.GCCGGU...CUCCGUUGAC..........GCCGGUUACGCC.A.ACCCC..GUC...C....AG..UU.C.AC.CACCAGUGAAAUUGGCGUUUCCGGUGGUGGAAGUUUUUCACUGUCAACGGAGGCUGCCAUCAUGGCUACGAUCCAAGCCCUCACUCAACCUGAAAUCACCAUUGACAACGGCCAGGCCGUUACCACUUCUUUGGCUGUUGCCAACUUCUUCUCCAAGCGUCACGACGAUGUGCUGAAAAAGAUCCGCACUCUGGAUUGUUCCCCUGAGUUUUGUGCCCGCAAUUUUGCGGAGACAUCGAUUUCGGUAAAUCAACCGAACGGUGGUACACGCAAGCUCCCUUGCUAUCAAAUCACACGAGACGGUUUUGCGUUUCUUG
#=GR NZ_AAJV01000109.1/1178-681 CODON          ..................................................................................................................................................................................................................................................................................................................................................................................................................................................................................................................................................................
#=GR NZ_AAJV01000109.1/1178-681 SS_TT          ..........................................................................................................................................................................................................................................................................................................................................<<<<<<<<<<<<<<<.............>>>>>>>>>>>>>>>.............................................................................................................................................................................
NZ_ABAP01000068.1/6337-5840                    CACCUCAUAAAGCGGGUGCCGGGAUUGGCGUCCUGGAAUUGCAUACGGCGACAAUGGGCGCGUUAGCGUCUUUUUUGUUGCUACAGCUCAGCUAUACCCAAAUUAUG.GUG.G.G.CU..GGGU..GG.GG.GCACC...GAAA.....GGUGC.GCCGGU...UUCCGUAUGC..........GCCGGUUACGCC.A.ACCCU..GCU...C....AG..UU.C.AC.CACCAGCGAAAUUGGCGUUUCCGGUGGUGGAAGUUAUCCAUUGCAUACGGAGGCUGCCAUCAUGGCUACGAUCCCUGCCUUAGUACAACCUGAACUUUGCAUUAUUGCAGGCAAAGUUGUUACUUCUUCUCUGGCUGUUGCUAGUUAUUUCGGCAAACAACACAAAAAUGUCAUUCAAAAAAUUGCGUCUCUUGAAUGCUCUGCCGAAUUUACUGAGCUGAAUUUUCAGCUCAGUGAGUACAUCGACGCAUCAGGCCGCAAACUACCUUGCUAUCAAAUAACCCGCGACGGCUUUGCUUUCCUUGCUAUGGGCUUUA
#=GR NZ_ABAP01000068.1/6337-5840 CODON         ..................................................................................................................................................................................................................................................................................................................................................................................................................................................................................................................................................................
#=GR NZ_ABAP01000068.1/6337-5840 SS_TT         ..................................................................................................................................................................................................................................................................................................................................................................................................................................................................................................................................................................
NZ_ABFF01000019.1/53710-54207                  CACCUCAUAAAGCGGGUGCCGGGAUUGGCGUCCUGGAAUUGCAUACGGCGACAAUGGGCGCGUUAGCGUCUUUUUUGUUGCUACACCUCAGCUAUACCCAAAUUAUG.GUG.G.G.CU..GGGU..GG.GG.GCACC...GAAA.....GGUGC.GCCGGU...UUCCGUAUGC..........GCCGGUUACGCC.A.ACCCU..GCU...C....AG..UU.C.AC.CACCAGCGAAAUUGGCGUUUCCGGUGGUGGAAGUUAUCCAUUGCAUACGGAGGCGGCCAUCAUGGCUACAGUCCCAACUCUCGCUCAACCUGAAAUCAGUGUUAUUAACGGGCAAGCCGUUACUUCUUCCCUUGCUGUUGCCGACUACUUCACCAAACGUCAUGACGAUGUUCUGAAAAAGAUCCGCGCACUUGAUUGCUCUCCUGAGUUUACUGCCCGCAAUUUUGCGGUGAGUGAUUACACCGACGCAUCUGGCCGCAAACUUCCCUGCUACAACAUCACCCGCGACGGCUUUGCUUUCCUUGCUAUGGGCUUUA
#=GR NZ_ABFF01000019.1/53710-54207 CODON       ..................................................................................................................................................................................................................................................................................................................................................................................................................................................................................................................................................................
#=GR NZ_ABFF01000019.1/53710-54207 SS_TT       ..................................................................................................................................................................................................................................................................................................................................................................................................................................................................................................................................................................
NZ_AAJU01000058.1/322-1                        CACCUUAUAAAGCGGGUGCCGGGAUUGGCGUCCUGGAAAUGUUAUCGGCGAUAUAUGACGCGCCAGCGUCUUUUUUAUCGUCUGCGUCUGCGCACACCCAAAUUAUG.GUG.G.G.CU..GGAC..GG.GG.GCACU...GAAA.....GGUGC.GCCGGU...UUCCGAUAAC..........GCCGGUUACGCC.A.ACCCC..GUU...C....AG..UU.C.AC.CACCAGCGAAAUUGGCGUUUCCGGUGGUGAAGGUAAUUCACUGUUAUCGGAGGCUGCCAUCAUGGCUACUGUCCCAGCCCUCACUCGUCUGAAUGAUGAAGACUUACAUAAACUCAGUUAUGUAACAACUGCACUACGUGC................................................................................................................................................................................
#=GR NZ_AAJU01000058.1/322-1 CODON             ..................................................................................................................................................................................................................................................................................................................................................................................................................................................................................................................................................................
#=GR NZ_AAJU01000058.1/322-1 SS_TT             ..................................................................................................................................................................................................................................................................................................................................................................................................................................................................................................................................................................
BABF01001366.1/2034-2314                       CACCUUAUAAAGCGGGUGACGGGAUUGGCGUCCUGGAAAUGUUAUCGGCGAUAUAUGACGCGCCAGCGUCUUUUUUAUCGUCUGCGUCUGUGCACACCCAAAUUAUG.GUG.G.G.CU..GGAC..GG.GG.GCACC...GAAA.....GGUGC.GCCGGU...UUCCGAUAAC..........GCCGGUUACGCC.A.ACCCC..GUU...C....AG..UU.C.AC.CACCAGCGAAAUUGGCGUUUCCGGUGGUGAAGGUAAUUCACUGUUAUCGGAGGCUGCCAUCAUGGCUACUGUCCCAGCCCUCACUCGUCUGAAUGAUGAA.........................................................................................................................................................................................................................
#=GR BABF01001366.1/2034-2314 CODON            ..................................................................................................................................................................................................................................................................................................................................................................................................................................................................................................................................................................
#=GR BABF01001366.1/2034-2314 SS_TT            ..................................................................................................................................................................................................................................................................................................................................................................................................................................................................................................................................................................
NZ_ABAN01000056.1/13098-12601                  CACCUUAUAAAGCGGGUGCCGGGAUUGGCGUCCUGGAAUUGUUAUCGGCGACAAAUGACGCGCCUGCGUCUUUUUUAUUGUCGCAGCUCGGCUAUAUCCAAAUUAUG.GUG.G.G.CU..GGGU..AG.GG.GCACC...GAAA.....GGUGC.GCCGGU...UUCCGAUAAC..........GCCGGUUACGCC.A.ACCCU..GCU...C....AG..UU.C.AC.CACCAGUGAAAUUGGCGUUUCCGGUGGUGGAGUCACAUCCAAGUUAUCGGAGGCGGCCAUCAUAGCUACAGUCCCAACUCUCGCUCAACCUGAAAUCAGUGUUAUUAACGGGCAAGCCGUUACUUCUUCCCUUGCUGUUGCCGACUACUUCACCAAACGUCAUGACGAUGUUCUGAAAAAGAUCCGCUCACUUGAUUGCUCUCCUGAGUUUACUGCCCGCAAUUUUGCGGUGAGUGAUUACACCGACGCAUCUGGCCGCAAACUUCCCUGCUACAACAUCACCCGCGACGGCUUUGCUUUCCUUGCUAUGGGCUUUA
#=GR NZ_ABAN01000056.1/13098-12601 CODON       ..................................................................................................................................................................................................................................................................................................................................................................................................................................................................................................................................................................
#=GR NZ_ABAN01000056.1/13098-12601 SS_TT       ..................................................................................................................................................................................................................................................................................................................................................................................................................................................................................................................................................................
NC_008563.1/2745196-2745690                    GCACUGGCAAAAUCCAGUGCCGGGAUUGGCGUCCCGGAUUACUAAAAGGCGCAUUCACCGCGCAAGCGGUUUUUUUAUGCGUAUAGCACGGCCACAUUCGUAUUAUG.GUG.G.G.CU..GUGU..GG.GG.GCACC...GAAA.....GGUGC.GCCGGG...UCCUUUUAG............CCGGUUACGCC.A.ACCCU..GCA...C....AG..UU.C.AC.CACCAA.CCGAUUGGCGUCGGUAGUGGUGAUUAACCAGACUAAAAGGUAACCACUAUGACAGCUACAAAAAGCACGUCCAUUUUUUCUUUCGAAUCCCAAGCCGAUAUACGGGUAAUCGUCAUUAAUGGUGAGCCAUGGUUUAUCGCUUCAGAUGUUUGUCGGGCUAUAGGCAUAGCAAACCAUCGAGAUGCUGUUCGAAAACUUGAUGAUGAUGAGAAGGGCGUCGCUUCAACCGACACCCCUGGCGGUGAGCAAGAAUCGAUCAUCAUCUCCGAGUCAGGCCUCUACACACUGAUCCUCCGCUGCCGCGACGCAG
#=GR NC_008563.1/2745196-2745690 CODON         ............................................................................................................................................................................................................................................................................................AUG...................................................................................................................................................................................................................................................................
#=GR NC_008563.1/2745196-2745690 SS_TT         ..............................................................................................................................................................................................................................<.<.<<.<<<<<<.<<<<<....>>>>>>>>>>>>>>...............................................................................................................................................................................................................................................................................................
NC_007804.2/20463-19968                        GCACUGGCAAAAUCCAGUGCCGGGAUUGGCGUCCCGGGUUACUAAAAGGCGCAUUCACCGCGCAAGCGGUUUUUUUAUGCGUAUAGCACGGUCACAUUCGUAUUAUG.GUG.G.G.CU..GUGU..GG.GG.GCACC...GAAA.....GGUGC.GCCGG....GUCCUUUUAG...........CCGGUUACGCC.A.ACCCU..GCA...C....AG..UU.C.AC.CACCAACCGAUUGGCGUAGGUAGUGGUGAUUAACCAGACUAAAAGGUAACCACUAUGACAGCUACAAAAAGCACGUCCAUUUUUUCUUUCGAAUCCCAAGCCGAUAUACGGGUAAUCGUCAUUAAUGGUGAGCCAUGGUUUAUCGCUUCAGAUGUUUGUCGGGCUAUAGGCAUAGCAAACCAUCGAGAUGCUGUUCGAAAACUUGAUGAUGAUGAGAAGGGUGUCGCUUCAACCGACACCCCUGGCGGUGAGCAAGAAUCGAUCAUCAUCUCCGAGUCAGGACUCUACACACUGAUCCUCCGCUGCCGCGAUGCGGU
#=GR NC_007804.2/20463-19968 CODON             ..................................................................................................................................................................................................................................................................................................................................................................................................................................................................................................................................................................
#=GR NC_007804.2/20463-19968 SS_TT             ..................................................................................................................................................................................................................................................................................................................................................................................................................................................................................................................................................................
BAAX01012263.1/1343-850                        CACUGGCAAAAUCCAGUGCCGGGAUUGGCGUCCCGGGUUACUAAGUGGCGCAUACCACGCCAGACGUGGUUUUUUUAUGCGUUAAGCACAGCUAUAUCCGAAUUAUG.GUG.G.G.CU..GGGC..AG.GG.GUCC....GAAA......GGAC.GCCGG....UACCACUUAG..........GCCGGUA.CGCC.A.ACCUU..GUC...C....AG..UU.C.AC.CACCAGUAAUUGGCGUUGCGGUGGUGAUUAAAAUCACUAAGUGGAGAUAACCACCAUGGCUAAUGCUCAAACUUCCAUCUUCAAAUUUGAAUCUGUUAACCCUAUCCGUUCCAUCAUUAUCGAUGGCCAACCAUGGUUUGUAGCCCAAGACGUUUGUAGUGCGCUGCGUAUCCNAAACGUCACCCAAGCACUUGAAAAACUGGAUGAUGAUGAAAGGUCUAUGUUCAACAUAGGGCAUGAACAUCGUGCAAUUUUUGACAGCCGAGUAAAAGAGAUCAACAUCAUCUCCGAGUCAGGCCUCUACACACUGAUCCUCC
#=GR BAAX01012263.1/1343-850 CODON             ............................................................................................................................................................................................................................................................................................AUG...................................................................................................................................................................................................................................................................
#=GR BAAX01012263.1/1343-850 SS_TT             ..............................................................................................................................................................................................................................<.<.<<.<<<<<<<<<<....>>>>>>>>>>>>>..................................................................................................................................................................................................................................................................................................
NC_007182.1/21211-21706                        UCAUACCUUUGAUAAAUCAGAGGUCGGGAUUGAUACCUCGAAGCCAAAUACCAGUAUGAUAUACUUAUGGUAUAUUAUACCGGCAUCAGAAGCUCAUCAAAUCAAUG.GUG.G.G.CU..GGAC..AG.GG.GAACU...GAAA.....GGUUC.GCCGUU...AGCUUUGGC............ACGGUAGUAUC.A.CCCCU..GUU...C....AG..UU.C.AC.CACCAGCGCAGCUUGGAUGAAGCAUGGUGGUGGUCUUUUUUCCCUGCUUAGGAAAAGGAUUAUCUUAUGAACAUGAAUGGAAAAUAACAGGAAACAAUGGUCUAUAAAAGACCAUGAAUCACGGUAUUUAUUUAUUAAUAAAUCAGCAUUACAAUACUAUGGCAUCCCUUUAAACUUCGAUUAUCAUGGAUGCCGAGAUGAGGAACUUCCUCAUCCUGGUGCAGAGUUAGCUUCAGAAUUUCAAAAAAAUGACAAAAUAAUUCUUAAUAAAGAAAUACCAAUCACUGAAAUUGAAACUCAUAUUUACGGGAAAAUGA
#=GR NC_007182.1/21211-21706 CODON             .................................................................................................................................................................................................................................................................................................................AUG..............................................................................................................................................................................................................................................
#=GR NC_007182.1/21211-21706 SS_TT             .........................................................................................................<<.<<<.<.<.<<..<<<<..<<.......>>...>>>>.....>>>>>.>>>>...................................................................................................................................................................................................................................................................................................................................................................................................
NC_007713.1/50594-51089                        UCAUACCUUUGAUAAAUCAGAGGUCGGGAUUGAUACCUCGAAGCCAAAUACCAGUAUGAUAUACUUAUGGUAUAUUGUACCGGCAUCAGAAGCUCAUCAAAUCAAUG.GUG.G.G.CU..GGAC..AG.GG.GAACU...GAAA.....GGUUC.GCCGUU...AGCUUUGGC............ACGGUAGUAUC.A.CCCCU..GUU...C....AG..UU.C.AC.CACCAGCGCAGCUUGGAUGAAGCAUGGUGGUGGUCUUUUUUCCCUGCUUAGGAAAAGGAUUAUCUUAUGAACAUUAAUGGAAAAUAACAGAAAACAAUGGUCUAUAAAAGACCAUGAAUCACGGUAUUUAUUUAUUAAUAAAUCAGCAUUACAAUACUAUGGCAUCCCUUUAAACUUCGAUUAUCAUGGAUGCCGAGAUGAGGAACUUCCUCAUCCUGGUGCAGAGUUAGCUUCAGAAUUUCAAAAAAAUGACAAAAUAAUUCUUAAUAAAGAAAUACCAAUAACUGAAAUUGAAACUCAUAUUUACGGGAAAAUGA
#=GR NC_007713.1/50594-51089 CODON             ..................................................................................................................................................................................................................................................................................................................................................................................................................................................................................................................................................................
#=GR NC_007713.1/50594-51089 SS_TT             .........................................................................................................<<.<<<.<.<.<<..<<<<..<<.......>>...>>>>.....>>>>>.>>>>...................................................................................................................................................................................................................................................................................................................................................................................................
NC_007492.1/1502880-1503380                    GCUGAUGAAUCGGCGAUCGGGAUUGGAACCCCGGCGACUUCCCAAAAAAGCAAAAGCAGCUUUCAUGACGUAUGCUUGCCCGCCUUCAUGGUGUGCACACUGUUAUG.GCG.G.C.UG..UGCG..CG.AG.AGAC....UUCGA.....GUCU.GUCGGG...CUUUUGGCUUUUUUCG....CCCGGG..UUCC.A.ACUCG..UGU...A....CA..GC.U.GC.CACCUCUUCGAUUGGAACCGAGUAGGUCAGCUCCACCUAUCGACUAGAAAGAAGCCAUUAUGAAGAAGCCAACCCCGAAUCCCCCCGAAGUCGAAACCGACCCAACAUCCCCGUACGUAUCGAUCGACUGCAGAAAACUCCACGACGCCGCCAACCGGGCCCUCGAUCACUACCUCUGCCCCGGCGCCCAUGUCAUGGGCACGACCAACCAGCCCGAUCCGAUGUACUUCGCCAACCCGGCCUACGACACCGAAUCCCUGCUGGCCAACGCCAGCGAAUCACUGGGCUCGGCAUCCGAGAUGCUCAACAACUUCGCC
#=GR NC_007492.1/1502880-1503380 CODON         ................................................................................................................................................................................................................................................................................................AUG...............................................................................................................................................................................................................................................................
#=GR NC_007492.1/1502880-1503380 SS_TT         ..................................................................................................................................................................................................................................................................................................................................................................................................................................................................................................................................................................
NC_009512.1/339537-340036                      CGCCGAAGUAACGCUGUUGUCGGGGAAGUGGCUCACGGAUACCGUUUUCGGGUCGCUCUGGCGACUGGGUGUGAGAACCCGACUUUGAACGUAUCGGCUGCGUAAUG.GCG.A.C.UG..UGCG..CG.GG.CAGAC...CUUG.....GUCUG.GCCGAGC..UUCCUACGUUCA........CUCGGUU.UCUC.A.CCUCG..UGC...A....CG..GU.U.GC.CGCCUUUGUUCCGUGAGAAAGAAUGAACACGGCAACUCCUUUUGAACUAGGGAGUUUGAAAAGUGAAAACGAUCGAUUCUGAUCCCAACAGCCCCAAGCCAAUCACAACCGCAGGCGUGGAAACCUUCCUCGCAGCCGGUAACCCAUCCCUCAAUCUGCUACGCGUAGAGCCCGGCGUCCCCGUCGACGCGGCCUACGAGCAUGUCUCGAUCCUGAUGGGCUACAUCAAGCACCUGGUGCGCGAGGGGGAUAUGGAGGACGACCAUAAAUUCCUGGGGGCUGCCGAUUACCUGUGCGACAUGGCCAAGGCGCUGAUG
#=GR NC_009512.1/339537-340036 CODON           ...................................................................................................................................................................................................................................................................................................AUG............................................................................................................................................................................................................................................................
#=GR NC_009512.1/339537-340036 SS_TT           .............................................................................................................................................................................................................................<<.<.<<.<<<<<<<<<<<.........>>>>>>>>>>>>>>>>.........................................................................................................................................................................................................................................................................................
NC_007492.1/5257718-5257223                    UCGCUGCCAAUUCAGCGAACAGGCGUGGAAACCUGAUUUCAAGUAGUUGCAAAGCAUCUCCCCGUAAUCGUUGCCGAUGUCUUCUUUCGUCUGCAAACUGCGUCGCG.GCG.G.C.UG..UGCG..CA.GG.CAGAC...UUCG.....GUCUG.GCCGGU...UGCCUACUU...........AUCGGUU.UUCC.A.CCCUG..CGU...A....CA..GC.U.GC.CACCUUUUGUCGUGUGGAAACGACAAGGGAUGGCUCCAUAGCCAAGUAGGAGCUUUUCAUGGACAAACUGAUACCCGACCCACCCCUCGAAUCACCCACCCCACUCGAAGAGGCCAUGCGCGCCGAAGACCUCGCCCGUAACCGCGAAGCAAUCAAACGCGCCCUCGACUACUACCUCUGCCCCAACCCCACCAAGCCGCGCCCGAGCACGAUGUACAUGGUCACUCCUAACGUCGACACCGAAAGCCUGCUGGCCAAUGCCUGCGAGUCCCUGGCGUCGGCCAGUACCAUCGCCAGCAAUUUCGCCAAUGAGCUUU
#=GR NC_007492.1/5257718-5257223 CODON         ...............................................................................................................................................................................................................................................................................................AUG................................................................................................................................................................................................................................................................
#=GR NC_007492.1/5257718-5257223 SS_TT         ..................................................................................................................................................................................................................................................................................................................................................................................................................................................................................................................................................................
sludgeOz_Contig11395/4520-5015                 AAAAAACCUUAUCGGGAUUGCAACCCCGUCUAAUUACCAAGCGUACAGCCGCGCUAAGCGGUUUUUUUGUGCCAGCAUAAAACUAUUUUCACAAAAAAUCGUCUAUG.UGG.G.A.CU..GUAC..GA.GG.CAACC...UUCG.....GGUUG.GCCGG....UGCUUGGUAG...........CCGGUUGUUGC.A.ACCUC..GUA...C....AG.CUC.C.CG.CACCUC.UGCUGCAACCAGACUGCGGGUAGUUCAAACCUUUACCAAGGACACUACCAUGUCAAACCUAGUCACGUCCCCCGAACUUACCAUUUUGAAUGGUGUUGCUUUCUGUACCAGCCUGCAAGUUGCUGAUCAUUUCGAUAAACGUCAUGACAAUAUAGUGCGCGAUAUUGAAGCAACUAUUACGCAAGUCAUUGAUUCUUCCGAAGACCUCAAAUCUGAGGGCACCGAAAAGUUCUUUCAAAAAGCCACCUACACCCUCACCAAUAACCUCGGCCACGAAGUCAAAAAACCCAUGUACCUCCUCACUCGCGAC
#=GR sludgeOz_Contig11395/4520-5015 CODON      .............................................................................................................................................................................................................................................................................................AUG..................................................................................................................................................................................................................................................................
#=GR sludgeOz_Contig11395/4520-5015 SS_TT      ..................................................................................................................................................................................................................................................................................................................................................................................................................................................................................................................................................................
sludgeOz_Contig11626/4544-4048                 AAAAACCUUAUCGGGAGUAGAAACCCGCCGAUUUGCAGAGCGUACAGACCGCGCUAAGCGGUUUUUUUGUGCCAACGCUAAACUAUUGCCACAAAAAUUCCUCUAUG.CGG.G.A.CU..GUGC..GG.GG.CAGCC...UUCG.....GGCUG.GCCGG....UACUCUGUAG...........CCGGUUUUUCU.A.CCCCC..GUA...C....AG.CUC.C.CG.CACCUAAUUUGUAGAAAGAUUAAUGCGGGUAGUCCAAACUUUACAGAGGCUACUAAGAUGACUACUUCACAUCUCCCCCUAAACACGUCCAGCGAAAACACCGAAAUCGAAGCCCCCGAACUAAUGCUGAUUGCAGGCAAAGCUUUUUGCACGAGCCUGCAAGUCGCGGAACAUUUCGAGAAACGUCAUGCUGAUGUUUUGCGCGAUAUUGAAGCAAUUAGCACGCAAGUUAUUGAAAAUCGCUAUAAACGCAAAUCUGCGUUCAUAGAAGAUUUGUUUGAAAAGGCGGAAUACGAGGUUCAUACCGGCCUGAAUAC
#=GR sludgeOz_Contig11626/4544-4048 CODON      ..............................................................................................................................................................................................................................................................................................AUG.................................................................................................................................................................................................................................................................
#=GR sludgeOz_Contig11626/4544-4048 SS_TT      ..................................................................................................................................................................................................................................................................................................................................................................................................................................................................................................................................................................
sludgeOz_Contig11626/29342-29838               AAAAACCUUAUCAGGAUUGGAACCCUGCCGGAAUAAAGAGCGUACAGACCACGCUAAGUGGUUUUUUUGUGCCUGCAAUAAACUAUUGCCACAAAAGAUCGUCUAUG.UGG.G.A.CU..GUGC..GG.GG.CAGCC...UUCG.....GGCUG.GCCGGU...UACUCUUUA............CCGGUAGUUCC.A.ACCUC..GCA...C....AG.CUC.C.CG.CUCCUCUGCUUGGAACCAGAAUGCGGGUAGUCCAACUUAAAAAGAGACUACUCAUCAUGACUCAUACGUCACUUAUCACUCAGCCUGAACUCACUAUUCUGAAUGGCGUUGCUUUCUGCACUAGCCUGCAAGUGGCUGAACACUUCGAUAAAACACACGCGAAUGUGUUGAAAGAUAUUGAACGAACUAUUGAACAAGUUAUUGAAACUUCCGAAGAAGUAAAAUCUUACUCCACCGAAAACCUCUUCCAAAAAGCUACCUACACCCUCACCAAUAACCUCGGCCACGAAGUCAAAAAACCCAUGUACCUCCUCACC
#=GR sludgeOz_Contig11626/29342-29838 CODON    .............................................................................................................................................................................................................................................................................................AUG..................................................................................................................................................................................................................................................................
#=GR sludgeOz_Contig11626/29342-29838 SS_TT    ..................................................................................................................................................................................................................................................................................................................................................................................................................................................................................................................................................................
sludgeOz_Contig9633/3149-2689                  ..................................GGGGCGCUGGAUGACAGACGCGCAGCGGUUUUUUUGUGCCACUGAAAACUAUUGUCACAAAAAAUCGUCUAUG.UGG.G.A.CU..GUGC..GG.GG.CAGCC...UUCG.....GGCUG.GCCGG....UUCGUAUGCU...........CCGGUAUUUCC.A.CCCCC..GUA...C....AG...C.U.CC.CGCCCUUAAUCUGUGGAAAGAUUAAAGCGGGUAGUCCAAUUAGCAUACGGAACUACUACGAUGACUACUUCACAUCUCCCCCUCAGCACGUCCAGCGAAAACAUCGAAAUCGAAGCCCCCGAACUGAUGCUGAUUGCAGGCAAAGCUUUUUGCACGAGCCUGCAAGUGGCGGAACAUUUCGAGAAACAGCAUAAGAAUGUUUUGCGCGAUAUUGAGGAAAUUAUCACGCAAGUCAUUGAUAAUCGCUAUAAGCUCAAAUCUGAGCGCAUAGAUGAACUGUUCGAGAAGGCGGAAUACGAGGUUCAUACCGGCCUGAA
#=GR sludgeOz_Contig9633/3149-2689 CODON       ..................................................................................................................................................................................................................................................................................................................................................................................................................................................................................................................................................................
#=GR sludgeOz_Contig9633/3149-2689 SS_TT       ..................................................................................................................................................................................................................................................................................................................................................................................................................................................................................................................................................................
NZ_ABBH01000502.1/7045-7548                    GCUGAAACAACAGCGGCUCGGGCGUCGCGGCUCGAUAUGCAAAAGGCGGACGACCGCCUCCCGGCGGUAUUUUUUCGUCCGUGUGCCUUCGCACGUCUCCUUCAAUG.GCG.G.G.CCUUGGCUGAGG.GG.ACACC...UUCG.....GGUGU.GCCGGU...UUCCUUUUGC..........GCCGGUC.CGCG.A.ACCCCAAAGC...C.UUGCG..CC.U.GC.CACCA..UCGCUUCGCGGCGGUGAUGGCGGGUUUCGAAACCGCUGCAAAAGGAGGCCGCACCCAAUGCGCCAGUCCACGCACGCCCGUACCGGGCAGCAAUCCCACCUCAUUCGAUCCAUCGUCCGUGCAGCCUUGCGCGACGCGGCAACCGCCAGCACGUAUCAAGACGCGCUCGACGCAACCGGCGCGGCACUGGCCGCGAUCGCGGCGCUCGUCCGUGCGGAGGUGCGUCAUGGCUGAGCUGCGCUGCAAGAUCGGCGAUCUGGCGAUCGUCACGAAGUGCGAUGCUCGCUCGCGUAUCGGCAUGCUGGUCGAG
#=GR NZ_ABBH01000502.1/7045-7548 CODON         ..................................................................................................................................................................................................................................................................................................................................................................................................................................................................................................................................................................
#=GR NZ_ABBH01000502.1/7045-7548 SS_TT         .....................................................<<<<<....>>>>>...............................................................................................................................................................................................................................................................................................................................................................................................................................................................................................
NZ_ABBO01000018.1/1838-1335                    GCUGAAACAACAGCGGCUCGGGCGUCGCGGCUCGAUACGCAAAAGGCGGACGACCGCCUCCCGGCGGUAUUUUUUCGUCCGUGUGCCUUCGCACGUCUCCUUCAAUG.GCG.G.G.CCUUGGCUGAGG.GG.ACACC...UUCG.....GGUGU.GCCGGU...UUCCUUUUGC..........GCCGGUC.CGCG.A.ACCCCAAAGC...C.UUGCG..CC.U.GC.CACCA..UCGCUUCGCGGCGGUGAUGGCGGGUUUCGAAACCGCUGCAAAAGGAGGCCGCACCCAAUGCGCCAGUCCACGCACGCCCGUACCGGGCAGCAAUCCCACCUCAUUCAAUCCAUCGUCCGCGCAGCACUGCGCGACGCGGCAACCGCCAGCACGUAUCAAGACGCCCUCGAUGCAACCGGCGCGGCACUGUCCGCAAUUGCAGCGCUCGUUCGUGCGGAGGUGCGUCAUGGCUGACCUGCGCUGCAAGAUUGGCGAUCUGGCGAUCGUCACGCAAUGCGAUGCGCGCUCACGCAUUGGCAUGCUGGUUGAG
#=GR NZ_ABBO01000018.1/1838-1335 CODON         ..................................................................................................................................................................................................................................................................................................................................................................................................................................................................................................................................................................
#=GR NZ_ABBO01000018.1/1838-1335 SS_TT         .....................................................<<<<<....>>>>>...............................................................................................................................................................................................................................................................................................................................................................................................................................................................................................
NC_003295.1/1663751-1664248                    UCGCGUAGACAAACGCGAUCGGGCUUGGCCGCUCGACUACCAGAGGCGCGAUCCCGUCGUGAGCGGCGGUAUCAUCUGCGCCGUUGCCUUCGCGCGCCCUUUCAAUG.GCG.G.G.UCG.AGGU..GG.GG.ACACC...UUCG.....GGUGU.GCCGG....UUCCUGGUAG...........CCGGUC.GGCC.A.ACCCC..GCU...U..UCGG..UC.C.GC.CGCCCGUAUCUUGGCCGAUGCAUGGCGGACCUCCACCCAUUACCAGGAGUCCGCAUCAUGCACUGCACCGCCGCUCAUUCUGAGCAAACCCGUCAUUCUUCCCAGUCCCCUCUCUGCUCUACCGAGUACGCGGCAAGGCGUGCGCGUAUCAGCGGCAAGCUAUUCGCGGUGCGCUGGCCCGAGGUCCGUGAGCAGAUGCCCGAAGAGGCCACCAUUGGCGACUACCGCAUCAAGUGCGAGGCCGACUGGAGGGAGGCCCAUUUGUUUCCAGAGCGAACCCUGGGUGCGUUCCUUGACGGGUUCAAUGCGGAAGUGGC
#=GR NC_003295.1/1663751-1664248 CODON         ........................................................................................................................................................................................................................................................................................................................................................................................................................................AUG.......................................................................................................................
#=GR NC_003295.1/1663751-1664248 SS_TT         ..................................................................................................................................................................................................................................................................................................................................................................................................................................................................................................................................................................
NC_007712.1/1527680-1527189                    GCACUUGCAAAUUCAGGUGCCGGGAUUCGCAACCCGCCGUGUGUACCGGCCAAUAACACGCCGAGAGCGUGUUUUUUUAUUGGUCAAAACCUAGUCACAGAACAAUG.GUG.G.C.UC..AGGU..GG.GG.GAGCC...GUAUAA...GGCUC.GCCGG.........GGUAC..........ACCGGUAUUGCG.A.ACCCC..GCU...U....GG..GC.U.AC.CACCA..GUGAUUCGCAACUCUGAUGGUAGCGUUACCCAAAUGUACCAUUGGAGGUCAUUAUGACCAUUCAUACCAGCCUUGCUGCACCUAAAGUUACUAUCCACGAUGGUAAAGCUAUUACCACCACCGAUGACGUUGCCGCUUACUUCGGCAAACAACCACAUCAUGUUGUACAAAAAGUAGAAUCCCUUGAAUGUUCAGAAGAUUUUAUCAUCCGCAACUUUUCGCGAAUGAUAAAAAAUGUACAACUUGCCAAAGGAGCAACGCGUGAGGUCGUCUACUAUGAAAUGACCAAGGACGGCUUCGUCUUCCUCGU
#=GR NC_007712.1/1527680-1527189 CODON         .....................................................................................................................................................................................................................................................................................AUG..........................................................................................................................................................................................................................................................................
#=GR NC_007712.1/1527680-1527189 SS_TT         ..................................................................................................................................................................................................................................................................................................................................................................................................................................................................................................................<<<<<<<<<<<................>>>>>>>>>>>..........
NC_007951.1/915898-916400                      AGUUCGCCGUCGUUCAAGGACGGUCAGGCUUGACAGCCUGGAAACCAAACCCGCACGCUUGCCCGGGCAAGCAUGUGCGUCUGUUUCUGCACGUCCCUUUUGCAAUG.GGC.G.G.GCCGUGAU..AG.GG.AGACC...UUCG.....GGUCU.GCUGGU...UUGGUUUGGU..........GCCAGUC.UGUC.A.ACCUU..GUC...ACUGUGC..CC.G.CU.CACCACCGCGUAAGCGCGUGUGUGGGCGAUCGAAUACGUUUCAGGGAGAUCGCGCCAUGACUAAAUCCGUCAAGCAUUCACGCACCACGUCGCGCCCACCCGUUGAUGCAUUUCAAUACGAAAAACUAGCCUUAUCCGCAUUCGGACUGGUUGAACGGCAGCUAGGCCAACUGGACAAACUGGUCACGCUUGCGGCUUCGAUAGUUAGGAAUCCGGCUAUAACGCGAGAAGAAAGACACCGACAGCGGAGAUUGCUGGAAGUGCUGGUGGACACCGUCGAGGACUACCAACGCGAAGUCGAGAAUGACCGUGAGUUA
#=GR NC_007951.1/915898-916400 CODON           .........................................................................................................................................................................AUG......................................................................................................................................................................................................................................................................................................................................................................................
#=GR NC_007951.1/915898-916400 SS_TT           ..................................................................................................................................................................................................................................................................................................................................................................................................................................................................................................................................................................
NZ_AAUH01000005.1/66933-66431                  UCAAUUCGCCGUCGUUCAAGGACGGUCAGGUUUGACAGCCUGCAACCAAACCCGCACGCUUGCCCGGGCAAGUCUGUGCGUCUGUUUCUGCGCGUCCAUCUGCAAUG.GGC.G.G.GCCGUGAU..GG.GG.AGACC...UUUUG....GGUCU.GCUGG....UUUGGUUUGG..........GCCAGUC.UGUC.A.ACCUU..GUC...ACUGUGC..CC.G.CU.CACCACCGCGUAAGCGCGUGUGUGGGCGAUCGAAUACGUUUCAGGGAGAUCGCGCCAUGAGUAAAUCCGCCAAGCAUUCACGCAUCACGUCGCGCCCACCGGUUGACGCACUUCAAUACGAAAAGCUCGCCUUAUCGGCCUUUGGACUGCUUGAACGGCAGCUGAGUCAACUGGACAAGUUGGUCACACUCGCGGCUUCAAUAGUUAGGAGUCCAGCUGUGACGCGAGAAGAAAGACACCGGCAACGGAAAUUGCUGGAACUGCUGUUGGACACGGGCGAGGACUACCAACGCGAAGUCGAGAUGGACCGUGACUUA
#=GR NZ_AAUH01000005.1/66933-66431 CODON       ..............................................................................................................................................AUG.................................................................................................................................................................................................................................................................................................................................................................................................................
#=GR NZ_AAUH01000005.1/66933-66431 SS_TT       ..................................................................................................................................................................................................................................................................................................................................................................................................................................................................................................................................................................
NZ_AAVY01000026.1/50758-50257                  CUGCCGUUUCGCUGUUGUUGCUCACAACCAUCAGGGCUAACUUCCCUGGGUCGUCAUCUUUGACGAUUUGGGUGUGAGAGCCCGCAAACUUCGGCAGUACUGCUAUG.GCA.G.C.CGC.AACG..CG.GG.CAGGC...UUCG.....GCCUG.GCUGGC...UUAUGCCGAUCUUU......GCCGGUC.UCUC.A.CCCCG..CGU...U....CG..GC.U.GC.CACCUUAUUCUGUGAGAGGAAGACGAAGGGCAGCUCAAAUCCAGCCACGAUCGGAUCUGCACCAUGAAGAAAAUCGUACCCGACCCACCCCGCUCCAAACUCCUCACCAACCCGUACUUCUCCAUCCACACCGACAUGCCCCCUCCAGACGCCCUGGCCCACGCCAGCGAACUGCUGCGCGGCGUCGCCGAAACCAUCGACGAACACUGCCGCACCCACGCCGGCGAACCGGGCCUGAGCAUGCUCAGCAACGCCGAGCACGCCUGCGAAACAUCCAGAGCCCUGAUCGAGCAUGCCUUGACUGGCCUCUACAACGC
#=GR NZ_AAVY01000026.1/50758-50257 CODON       ....................................................................................................................................................................................................................................................................................................AUG...........................................................................................................................................................................................................................................................
#=GR NZ_AAVY01000026.1/50758-50257 SS_TT       ..................................................................................................................................................................................................................................................................................................................................................................................................................................................................................................................................................................
NC_008027.1/5668072-5667576                    UUGCGGAAGCUUCGAUGUUGUCGGGGAAAUGCCCCAGGCAUAACGUCUUCGGGUCGCUUUCGGGCGACCGGGAUUGAGACCCCUGGAUCAAUAGAUGCCACUCCAUG.GCA.G.C.CG..CACG..CG.GG.CAGGC...UUCG.....GCCUG.GUCGGGU..UUCCUAUUGG..........CCCGGG..UCUC.ACCCCCG..CGU...G....UU..GC.U.GC.CACCAU.UUCCGUGAGACGAAUAGGACGGCAGUUCCUGGCAUUUCAAUAGGAGCUUCCAGAAUGAAAAAGAUCGUCCCCGAUCCACCUUCCACCCCAUUGAUCCCCUUCGAACCCCCACCCCUCGCGCUGCAAUCCCCGCUCGGCAUCAACGAAUGCCACAGCAUGCUCCACACCCUGAGCCUGAUCAUGCACGAAACCGUGAACGUCUUCCUCGACAGCCAGCCCGGCCGUGCGCGCGAUGCGAUGGGCAUGAACAUCCGCCUGCUGUGCCGCUUCAUGACGGUAUUGCACGACCAGACGAUGACGGAGGGAGCAA
#=GR NC_008027.1/5668072-5667576 CODON         .......................................................................................................GUA........................................................................................................................................................................................AUG.............................................................................................................................................................................................................................................................
#=GR NC_008027.1/5668072-5667576 SS_TT         ..................................................................................................................................................................................................................................................................................................................................................................................................................................................................................................................................................................
NC_009434.1/813510-813018                      CAGCACUCCAAUAGGUUUGUGCUCCCCUUUAAAGGGGACGGGAUUGGCGUUCCGGUCUGAGACAGGGCUAAGCGAGGCUUAGCUCUGAGCAUGGCUGUGUCUUUAUG.GGC.G.G.GC..CGUG..CG.GG.GCAUC...UUCG.....GAUGC.GCCGG......CCCUCAG...........ACCGGUA.CGCC.A.ACCCG..UGC...G....GU..CU.G.CU.CACCCAAUUGGCGUUGGGUGGCAGAACUAUUCCGUUCUGAGGAUCACACCAUGAAUGAAACCAUCUCUUCGCAAAGCGAAGCCAGCCGAGCCGUUUCCAAUAGCUGCGAUGCCAAUAGCGGCACAGGAAAAUGCUUCACCCCACUCCGUCACGAUGAACCUCACAGCUUGAUCGGCUAUCUCAGCAGCGCGUCAGCGCCCGAUCUUUACGAUGCAGCAACGCUUCGUCACACCGCUGCCCUCGGGGUUCUUUGUGUACUCAGCAGCGCGCCAGACCUGAAUGGGCUAAGCACAUCAAACCUGCAGAGUUGCAUCCAG
#=GR NC_009434.1/813510-813018 CODON           .........................................................................................................................AUG......................................................................................................................................................................................................................................................................................................................................................................................................................................
#=GR NC_009434.1/813510-813018 SS_TT           ..................................................................................................................................................................................................................................................................................................................................................................................................................................................................................................................................................................
NC_007712.1/2086152-2085658                    AUAUGCAAAUUCAGGUGCUGGGAUUGUCACCCCGAUGAAUAAACCGCGCCAAUAGACACGCCGCGAGCGUGUUUUUUUAUUGGCCCCAGCCAAGUCACAUAUCAAUG.GUG.G.C.UC..AGGU..GG.GG.GAACC...GAAA.....GGUUC.GCCGG....UUGGUUUAU............CCGGUUGUGAC.A.ACCCU..GUC...U....GG..GC.U.AC.CACCAAUGAGAUUGUCACCUCGGGUUUAUAGCGAGUACCGCUAUAAACCACUGGAGGUCAUUAUGACCGCAUUAUCUAUCACACCAUUCACUUUUGAAGAUCACCUGGUGCGCACCGUCGUCAUUAACGAUGAGCCGUGGUUCUUUGCUGUAGAUGUAUACAGCGCCCUUGAUAUUCAAAACCCCUCUAAAGCCUUGAAAAUACUGGAUAGCAAUGAACGGUCUAACUUUAAGUUAGGGCGUCAGGGAGAUGCGAACAUCAUAUCCGAGUCCGGCAUGUUCACCUUGGUAUUACGCUGCCGUUACGCUGUGAAGCAA
#=GR NC_007712.1/2086152-2085658 CODON         ...................................................................................................................................................................................................................................................................................................AUG............................................................................................................................................................................................................................................................
#=GR NC_007712.1/2086152-2085658 SS_TT         ..................................................................................................................................................................................................................................................................................................................................................................................................................................................................................................................................................................
NC_001901.1/28488-27991                        CUGCAGCAAAAUCUGCAGCCGGGCCUCUCAACCCCGAAUGACAAGAAGCGCACAACACGCGCCAGCGUGUUUUUUUGUGUGUUAAAUCUGCGCAUACCUGAAUUAUG.GUG.G.C.UC..AGAU..GG.GG.CCAAC...UUCG.....GUUGG.GCCGGU...UUCUUCUUGU..........ACCGGUGUUGAG.A.ACCCU..GUC...U....GG..GC.U.AC.CACCCCUAUAGAGAUUCUCAACUCUGGUGGUAGCACCCUAUACAAGAUAGGAAUGCAUACCAUGUUCAAAUUCAAAUUUGCAGCUGUCGUCCGCACGGACAAAAAAUCCCAUAUCCACCGCCUUUCCACCAUUGCAUCAUCCGAGCGAGAAGCUCGUCGCCAGUUCGCCAGCCGUUUUGUCCUCGUUCUGUCAGCCCGUAUCCCGGUCAGCGAGGUGAUCGCAUGAACCAGAUUCAGUUAAACGCCCAGGGCCUGCUGGAGACGAUUGAGGAACGCCUGCUGCAGGUUGAAGCGCUUGUGGGCUCUGCUCACCGCAC
#=GR NC_001901.1/28488-27991 CODON             ..................................................................................................................................................................................................................................................................................................................................................................................................................................................................................................................................................................
#=GR NC_001901.1/28488-27991 SS_TT             .............................................................................................................<<.<.<.<<..<<<<..<<.<<.....>...>>>>.....>>>>>.>>>>...................................................................................................................................................................................................................................................................................................................................................................................................
BAAW01005016.1/364-861                         AUUCACAGGCGACACAACACGCGCCUUGCGUGUUUUUUUACGUCGUAGCUCAGGCACACCUAUAUUUCGGGCUGUGGUGUUUACACCGUGGUUCCAGUCAAAUAAUG.GUG.G.C.UC..GAGU..GG.GG.CAGUC...UUCG.....GACUG.GCCGGU...AUUCUGUGAA..........GCCGGUACUGCA.A.ACCCU..GUU...C....GG..GU.C.AC.CACCAAUGAGAUUUGCAGCUCCGGUGGUGGCGUUAACCGCUAUUCACAGGAGGUUGCCCUAAUGGCUACGACCCUCACCCAGUCUCACCCCAAAUUUAUCUUAAGUGUUUGCCGCCGUUCGCCGCGCAGACCGUAAGCCGCGUAUCUGUAUGCUCCGCACCGUUUGCCCGGUGACGAGCAGGCCGCCCGUCGCUCUCUCGUUCGCGAUUACGUGCUCUCCCUUGCUGCCCGUCUGCCGGUUGCGGAGGUAUGCCAUGCAUAACACUCAGAGCGUCUCAGCGCGUCGUGAUGUUCAGGAACAUCUCAGCCCUGAGUCA
#=GR BAAW01005016.1/364-861 CODON              ...................................................................................................................................................................................................................................................................................................................................................................................................................................................................................................AUG............................................................
#=GR BAAW01005016.1/364-861 SS_TT              ..................................................................................................................................................................................................................................................................................................................................................................................................................................................................................................................................................................
NC_009778.1/2971461-2970964                    AUCUAACGGCGACACCAGACGCGCCUUGCGUCUUUUUUUGUGUCAUUGCCUUUGCGCAUCUGUUACUUGCACUGCGGUUUCUUUGCCGUUGUGGCUAUCGUGUAAUG.GUG.G.C.UC..AGGC..GG.GG.CUGAC...UUCG.....GUCAG.GCCGGU...AUCCGUUAGA..........GCCGGUAUUUCC.A.CCCCC..GUC...U....GG..GC.U.AC.CACCAGUGAGCGUGGAAACUCCGGUGGUAGCGUUACCCGCUAUCUAACGGAGGUUGCCACCAUGGCUACAGUCCUCGCUUCAUCACAUCCUGAAUUUACCUUUCUCUUUCUUGCCGUUCGCCGCGCUGACUGCGGUGCGCAGCCAUUAGCUGUUCGUGUUAAUGCCGGUACUGAACGUGCUGCACGUGCGCAACUCAUUUCGGAUUAUGUGUUGUGUUUUGCCGGACGGCUUCCUGUCUGCCAGCGCCGGGAGGUACGGGCAUGAAAACGUAUCAGCAACCUGUCUGUACUCUCAGUGAACAGGGCGAAAACCGGCU
#=GR NC_009778.1/2971461-2970964 CODON         ..........................................................................................................................................................................................................................................................................................................................................................................................................................................................................................................AUG.....................................................
#=GR NC_009778.1/2971461-2970964 SS_TT         ..................................................................................................................................................................................................................................................................................................................................................................................................................................................................................................................................................................
NC_004631.1/4674109-4674606                    AUCUAACGGCGACACCUGACGCGCCAUGCGUCUUUUUUUGUGUCUAUGCCCUCGUGCACCUGUUACUUGCGCAAUGGUUUCAUGACCUUUGCAGCUAUCGAGUAAUG.GUG.G.C.UC..AGGC..GG.GG.CCGAC...UUCG.....GUCGG.GCCGGU...AUCCGUUAGA..........GCCGGUAUUUCC.A.CCCCC..GUC...U....GG..GC.U.AC.CACCACUGAGCGUGGAAACUCCGGUGGUAGCAUAACCUGCUAUCUAACGGAGGUUGCCCUUAUGGCUACGAUCCUCACCCCGUCAUACCCGCAGUUUGUCUUUGUGUUUGCCGCUGUUCGUCGCGCAGACCGUAAACCCCGUAUCUGUAUGCUUCGCACCGUUGCCGGUGAUGAACAGGCCGCACGUCUUUCCCUCGUUCGCGAUUACGUCCUCUCGUUCGCUGGUCGUCUGCCGGUUGCGGAGGUGCGCGCAUGAGACACACCACCAUUACCGCCCGUGACCUCGAAUGUCUGGAGCAUAUGCGCAACGUCGGCCA
#=GR NC_004631.1/4674109-4674606 CODON         .....................................................AUG.........................................................................................................................................................................................................................................................................................................................................................................................................................................AUG..............................................................
#=GR NC_004631.1/4674109-4674606 SS_TT         ..................................................................................................................................................................................................................................................................................................................................................................................................................................................................................................................................................................
NC_005069.1/23619-24116                        CGUUGCAGCAAAAUCUGCGACCGGGCGUAGGAACCUGAACCCCAUCGGCGGCACAUACACGCUAGGCGUGUUUUUUUGUGUCUAUGCCUGAGCACAGCCAAAUUAUG.GCA.G.U.CC..AGGC..GG.AG.CAGCU...UUCG.....AGCUG.GCCGGU...AUCCGUUGGG..........GCCGGUAUUCCU.A.CCUCC..GUU...U....GG..GC.U.GC.CACCCCAUAGAGUGUAGGAACUCUGGUGGUAGCAUCACUACCCAUCGGAGUUCAUACAAUGUACACAUUCAAAUUCGCGGCAAUUUGCCGCACCGACCGAAAAAAUCACAUCCAUCAUUUUUCCACUAUUGCCGAUACAGAGCAGGCCGCUCGUCGCCAGCUAACUGGAAAAUUCGUGCUAUUUUUCUGUGCUCGCCUACCAGUUAUUGGGGGUGCAGCAUGAUCCACGAUGUUCGGCAGCAAAUUUAAUCUCUAACUGUCAUAAAGGGAAAGUCAGCAACUUAUCUACUUAAUAGCCGCAUAUUAAGGCGGCUAUC
#=GR NC_005069.1/23619-24116 CODON             ..................................................................................................................................................................................................................................................................................................................................................................................................................................................................................................................................................................
#=GR NC_005069.1/23619-24116 SS_TT             .......................................................................................................................................................<<<.<<<<<<...<.....>>>>..........>>>>>.....................................................................................................................................................................................................................................................................................................................................................................
NC_007712.1/2901689-2902183                    CAGCGGCAAAUUCCGUUGCCGGGUUUGAGACCCCGUAUAUCGAUCUGGUGCCAAGACACGCACCCAAAGCGUUUUUUUUGUUGCCUGUAGCCCAUCAUUC...AAUG.GUG.G.C.UC..AGGC..GG.GG.CAGCC...UUCG.....GGCUG.GCCGGA...UUCCAGAUUG..........ACCGGUAGUCUC.A.ACCCC..GUC...U....GG..GC.U.GC.CACCAAUGAGCUUGAGACCUCUGGUGGUAGCAAUAGAUUUCUCAAUCUGGAGGCUGCCAUAUGGCUACUACUACCCCUAUCCAAACCUCGCCCGUUGUUACGAUCGCUGAUGGCCACGUUGUCACGACUUCAAUCGCUGUUGCGGAGUAUUUUCAAAAGCCCCACAAAGACGUUUUGGCAAAGAUCGCACGUCUGGAAUGUUCGGCUGAAUUCACUGAGCGAAAUUUUUCGCCCAGUGAAUACACCGACUCAACAGGAAGGCAACUCUCCCCUGCUACCAGAUCACCCGAGACGGCUUCGCAUUCCUGGCAAUGGGU
#=GR NC_007712.1/2901689-2902183 CODON         ..................................................................................................................................................................................................................................................................................................................................................................................................................................................................................................................................................................
#=GR NC_007712.1/2901689-2902183 SS_TT         ..................................................................................................................................................................................................................................................................................................................................................................................................................................................................................................................................................................
NC_007712.1/2897517-2897023                    CAGCGGCAAAUUCCGUUGCCGGGUUUGAGACCCCGUAUAUCGUAUCGGUGCCAGAACACGCACCCAAAGCGUGUUUUUUGUUGCCUGUAGUUACCCAUUC...AAUG.GUG.G.C.UC..AGGC..GG.GG.CAGCC...UAAG.....GGCUG.GCCGGG...UUCCGAUACG..........ACCGGUAGUCUC.A.ACCCC..GUC...U....GG..GC.U.GC.CACCAAUGAGCUUGAGACCUCUGGUGGUGGUUGUUUUACCAUCGUAUCGGAGGCUGUCAUAAUGACUACUACCCUCACCCAAGCUAAGACUAUUGAAAUCGUAGAGCCGAAAGUUUUUGAACAGAACGGUAAAAUUUUAACUACUUCCUUUGAUGUUGCAGCAUAUUUCCGUAAACGCCAUGACGAUGUACUAAAAAAAUUCGAGCCGUUAUAGCCGAUUGUGAGCGUGACUAUCAUGUCAGCAAUUUUGCGGAGAUGUUCCAAGAGGUCGAAGUUGCCAAUGGAGCAGUGCGUAAAAGCCCGUACUUUGAACUCAC
#=GR NC_007712.1/2897517-2897023 CODON         ..................................................................................................................................................................................................................................................................................................................................................................................................................................................................................................................................................................
#=GR NC_007712.1/2897517-2897023 SS_TT         ..............................................................................................................................................................................................................................<.<.<<.<<<<<<<<<<........>>>>>>>>>>>>...............................................................................................................................................................................................................................................................................................
NZ_AAKB01000013.1/22227-21730                  ACUUCAAGGCGACAUAUGACGCGCCAUGCGUCUUUUUUUACGUCGUUGCUUCGGCACACCUGUUUUUCUGGCUGUGGUUUUUAAACCGUAGCCUCUGUCAGAUAAUG.GUG.G.U.CC..GGGC..GG.GG.CAGCC...UUCG.....GGCUG.GCCGGU...UUCCUUGAAG..........GCCGGUAUUCCU.A.CCCCC..GUC...C....GG..GC.U.AC.CACCCAUGAGCGUAGGAACUCCAGUGGUAGCUGUAACUGUUACUUCAAGGAGGCUGCCAUCAUGGCUACAACCCUUACCCCCUCACACCCUGAAUUUGUCUUUGUGUUUGCCGCUGUCCGUCGCGCAGACCGCCAUCCCCGUAUCUGUAUGCUUCGCACCGUCGCCGGUGAUGAACGCAGCGCCCGCCGUUCCCUUGUCCGUGACUAUGUGCUCUCCCUUGCUGCCCGUCUGCCGGUGAUGGGGGUGUCCCGUGCGUAAUAAAAAAGCCCCUCAGACCGUCUCAGCGCGUCAUGACGCCCGUGAACACCUCAGCAUU
#=GR NZ_AAKB01000013.1/22227-21730 CODON       ........................................................................................................AUG.......................................................................................................................................................................................................................................................................................................................................................................................................................................................
#=GR NZ_AAKB01000013.1/22227-21730 SS_TT       .........................................................................................................<<.<<<.<.<.<<..<<<.................>>>>.....>>>>>.>>>>...................................................................................................................................................................................................................................................................................................................................................................................................
NZ_ABEN01000001.1/4717971-4718468              ACUUAUUGGCGACACCAGACGCGCCGUGCGUCUUUUUUUACGUCGUUGCUCAGGCACACCCAUUUUUCGGGCUGCGGUGCUUAUACCUUAGUCCCUGUCAGAUAAUG.GUG.G.U.CC..GGGC..GG.GG.CAGCC...UUCG.....GGCUG.GCCGGU...UUCCAAUAAG..........GCCGGUAUUCCU.A.CCCCC..GUU...C....GG..GU.C.AC.CACCCAUGAGCGUAGGAACUCCGGUGGUGGCAUUUACCGCGACUUAUUGGAGGUUGCCCUUAUGGCUACGAUCCUCGCCCCUUCACAUCCUCAAUUUAUAUUUGUUUUUGCCGCCGUUCGUCGUGCAGAACGUAAACCACGUAUCAGUAUGCUGCGUAUCGUCGCCAGCAAUGAGCAUCAUGCACGUCUUUCACUGGUCCAUGAGUAUGUGCUUUGCCUUGCUGCUCGCCUGCCUGUCCGGGAGGUGAUGUGAUGAAUCACGCCGCAAUCUCUUAUGACGAUAUUGUCCGCCUGAAGCAUCUUCGUAACGUGGGGGA
#=GR NZ_ABEN01000001.1/4717971-4718468 CODON   ..................................................................................................................................................................................................................................................................................................................................................................................................................................................................................................................................................................
#=GR NZ_ABEN01000001.1/4717971-4718468 SS_TT   ....................................................................................................................<<..<<<<..<<.......................>>>.>>>>>..................................................................................................................................................................................................................................................................................................................................................................................................
NC_009436.1/3381172-3381669                    UAACUAUGGCGACAUCAGACGCGCCUUGCGUCUUUUUUUAUGUCUGUGCCUUGAUGCAUCCAUUCAUUACACAAUGGUUAAUUUACCACUGUGUAUAUCGUGUAAUG.GUG.G.C.UC..AGGC..GG.GG.CAGCC...UUCG.....GGCUG.GCCGGU...UCUCAUAGUU..........ACCGGUAUUCCU.A.CCCCC..GUC...U....GG..GC.U.AC.CACCCAUGAGUGUAGGAACUCCGGUGGUAGCUGUUACCAGCUAACUAUGAAGGUUGCCCUUAUGGCUACGAUCCUCACCCCGUUACACCCGCAAUUUGUCUUCGUGUUUGCCGCUAUUUGUCGCGCAGAUCGUAAACCCCGUAUCUGUAUGCUUCGCACCGUGGCCGGUGACGAGCACGCCGCACGCCGUUCCCUUGUUCGUGAUUACAUCCUCUCGUUUGCUGGCCGUCUGCCGGUGGCGGAGGUGCACGCAUGAAACAUCCCGUGAUCACCCUGAAAGACCUUGAAUGCCUUGAGCACCUGCGCAACGUCGGCCA
#=GR NC_009436.1/3381172-3381669 CODON         .................................................................................................................................................................................................................................................................................................................................................................................................................................................................................................AUG..............................................................
#=GR NC_009436.1/3381172-3381669 SS_TT         ...................................................................<<<<<<<<<<<......>>>>>>>>>>>...................................................................................................................................................................................................................................................................................................................................................................................................................................................................
NZ_AALC01000015.1/69145-69642                  UAAUCUUGGCGACACAACACGCGCCUGGCGUGUUUUUUUAUGUCGUGGCCUUGGCCUACCAGUUUUUUGCGCAGUGGUUUCUAUACCGCUGUCGCUAUCAAGCAAUG.GUG.G.C.UC..AGGC..GG.GG.CAGCU...UUCG.....GGCUG.GCCGGU...UUCCAAGGUU..........GCCGGUAUUCCU.A.CCCCC..GUC...U....GG..GC.U.AC.CACCCAUGAGUGUAGGAACUCCGGUGGUAGCGUUAAUCCGCUAACCUUGGAGGCUGCCACUAUGGCUACAUCCCUCACCCCGUUACACCCGCAAUUUAUCUAUCUGUUUGCUGCUGUUCGCCGUACUGAAUUAACAGCGCGUCCCUGCAUGUUGCGUACCACCGCCAGCAGUGAGAAGAAUGCCCGCCUGCGUUUAACCCGUGACUACAUCCUGUCGUUUGCUGGCCGCCUGCCACUGGGGGAAGUCGCAUGAAUACCCUUGCCGCCCGUUAUCUCAGCGAUACGCAGUACACCAUUCCUCACGCUGAUUUCUUACG
#=GR NZ_AALC01000015.1/69145-69642 CODON       ..............................................................................................................................................................................................................................................................................................................................................................................................................................................................................................AUG.................................................................
#=GR NZ_AALC01000015.1/69145-69642 SS_TT       ..................................................................................................................................................................................................................................................................................................................................................................................................................................................................................................................................................................
NZ_AALD01000007.1/16482-16979                  ACUUAUUGGCGACUCAACACGCGCCAUGCGUGUUUUUUUAUGUCGUGGCCUCGGCCUACCAGUUUUUUACGCAGUGGUUUCUAUACCGCUGUCGUUAUCGAGCAAUG.GUG.G.C.CC..AGGC..GG.GG.CAGCC...UUCG.....GGCUG.GCCGGU...UUCCAAUAAG..........GCCGGUAUUCCU.A.CCCCC..GUC...U....GG..GC.U.AC.CACCCAUAAGUGUAGGAACUUCGGUGGUAGCAAUAACCAAUACUUAUUGGAGGCUGCCACUAUGGCUACAUCCCUCACCCCGUUACACCCGCAAUUUAUCUAUCUGUUUGCUGUUGUUCGCCGUACUGAAUUAACGGCGCGUCCCUGCAUGUUGCGUACCACUGCCAGCAGUGAGAAGAAUGCUCGCCUGCGUUUAACCCGUGACUACAUCCUGUCGUUUGCUGGCCGCCUGCCACUUGGGGAGGUCGCAUGAAUACCCUUGCCGCCCGUUAUGACCGUGAUACGCAGUACAGCAUCCCUCACGCUGAUUUUUUACG
#=GR NZ_AALD01000007.1/16482-16979 CODON       ..............................................................................................................................................................................................................................................................................................................................................................................................................................................................................................AUG.................................................................
#=GR NZ_AALD01000007.1/16482-16979 SS_TT       ..................................................................................................................................................................................................................................................................................................................................................................................................................................................................................................................................................................
NC_009778.1/596195-595698                      ACUUAUUGGCGACACAACACGCGCCAUGCGUGUUUUUUUGUGUCGUUGCCUCAGUGCGCCAUUUUUUAGCGCAGCGGUUCUUAUGCCGUUGUGCCAUCAUAAUUAUG.GUG.G.C.UC..AGGC..GG.GG.CAGCC...UUCG.....GGCUG.GCCGGU...UUCCAAUAAG..........GCCGGUAUUCCU.A.CCCCC..GUC...U....GG..GC.U.AC.CACCCUUGAGCGUAGGAACUCUGGUGGUAGCAGUUACAGCUACUUAUUGGAGAUUGUCCCUAUGACAACGGCCCCUGCUGCCACUCAUCCCGAAUUCACCUUUAUCUUUGCCGCCGUGCGCCGCACCGAUAUCUUCGCGCGCCCCUGCAUGCUGCGUACCGUUGCCGGAGAUGAGCGCACCGCCCGUGCCCGCCUCGUUCGCAACUACGUUCUCUACUUUGCCGGUCGCCUGCCGGUUAAGGCGGUGGCGGCAUGAACACCCUAGCUGAACGCCAUAACGGCCAGUCGGCCUGCUCCAUUUCGCAUGCUGAUUACCU
#=GR NC_009778.1/596195-595698 CODON           ........................................................................................................AUG......................................................................................................................................................................................................................................................................................................................................................................................AUG..............................................................
#=GR NC_009778.1/596195-595698 SS_TT           ..................................................................................................................................................................................................................................................................................................................................................................................................................................................................................................................................................................
NZ_AALE01000013.1/3259-2765                    ACUCAAUGGCGACACAACACGCGCCAGGCGUGUUUUUUUAUGUCGUGGCCUCGGCCUACCAGUUUUUUGCACAGUGGUUUCUACACCGCUGUCGCUAUCAAGCAAUG.GUG.G.C.UC..AGGC..GG.GG.CAGCU...UUCG.....GGCUG.GCCGGU...AUCCAUUGAG..........GCCGGUU.UCUC.A.CCCCC..GUC...U....GG..GC.U.AC.CACCC..AAGUGUGAGAACUCAAGUGGUAGCAAUAACCAUGACUCAAUGGAGGCUGCCACUAUGGCUACAUCCCUCACCCCGUUACACCCGCAAUUUAUCUAUCUGUUUGCUGCUGUUCGCCGUACUGAAUUAACAGCGCGUCCCUGCAUGUUGCGUACCAUCGCCAGCAGUGAGAAAAAUGCUCGCCUGCGUUUAACCCGUGACUACAUCCUGUCGUUUGCUGGCCGUCUGCCACUGGGGGAAGUCGCAUGAAUACCCUUGCCGCCCGUUAUGACUGUGAUACGCAGUACAGCAUCCCUCACGCCGAUUUCUUACG
#=GR NZ_AALE01000013.1/3259-2765 CODON         ..............................................................................................................................................................................................................................................................................................................................................................................................................................................................................................AUG.................................................................
#=GR NZ_AALE01000013.1/3259-2765 SS_TT         .......................................................................................................................................................<<<.<<<<<<...<.....>>>>..........>>>>>.....................................................................................................................................................................................................................................................................................................................................................................
NZ_ABAN01000037.1/23194-22697                  ACGCGCCAGGCGUGUUUUUUUGUGUCGCAGCUUUGACUCACCUAAAAUUUAUGGUGUGGUGGCUGAUUGUAUUUUUUUAUUUUUUACGCCACAUCAUCAGUAUUAUG.GUA.G.U.CC..AGGC..GG.GG.CAGCU...UUCG.....GGCUG.GCCGGU...AUCCUUCAGA..........GCCGGUAUUCCU.A.CCCCC..GUC...U....GG..GC.U.AC.CACCCAUGAGCGUAGGAACUCCGGUGGUAGCGUUACCCGCUAUCUGAAGGAGGUUGCCAUUAUGGUUACAGUCCCUGCUUUAUCUCACCCUGAAUUUACCUUUGUCUUUCUGGCUGUCCGCCGUACAGACCGUGAUGCCCGUCCACGUCCUGUGCGUGUAAUCGCAGACUGUGAGCAUGCUGCACGCCUUAAACUUGCCACUGAAUUUAUCCUGAGCUUUGCUGCCCGUAUCCCUGUGAAAAACGCCGGGGAGGUGGUUGCAUGAAAUCCAUGAAUUUUAAGCAAGGCUGCAUAUUGAGUGAACUGGGGGAAAGUCG
#=GR NZ_ABAN01000037.1/23194-22697 CODON       ..................................................................................................................................................................................................................................................................................................................................................................................................................................................................................................................................................................
#=GR NZ_ABAN01000037.1/23194-22697 SS_TT       ..................................................................................................................................................................................................................................................................................................................................................................................................................................................................................................................................................................
NZ_ABEL01000004.1/418302-417805                ACGCGCCAGGCGUGUUUUUUUGUGUCGCAGCUUUGACUCACCUAAAAUUUAUGGUGUGGUGGCUGAUUGUAUUUUUUUAUUUUUUACGCCACAUCAUCAGUAUUAUG.GUA.G.U.CC..AGGC..GG.GG.CAGCU...UUCG.....GGCUG.GCCGGU...AUCCUUCAGA..........GCCGGUAUUCCU.A.CCCCC..GUC...U....GG..GC.U.AC.CACCCAUGAGCGUAGGAACUCCGGUGGUAGCGUUACCCGCUAUCUGAAGGAGGUUGCCAUUAUGGCUACAGUCCCUGCUUUAUCUCACCCUGAAUUUACCUUUGUCUUUCUGGCUGUUCGCCGUACAGACCGUGAUGCCCGUCCACGUCCUGUGCGUGUAAUCGCAGACUGCGAGCAUGCUGCACGCCUUAAACUUGCCACUGAAUUUAUCCUGAGCUUUGCUGCCCGUAUCCCUGUGAAAAGUGCCGGGGAGGUGGUUGCAUGAAAUCCAUAAAUUUUAAGCAAGGCUGCAUAUUGAGCGAACUGGGUGAGAGUCG
#=GR NZ_ABEL01000004.1/418302-417805 CODON     ..................................................................................................................................................................................................................................................................................................................................................................................................................................................................................................................................................................
#=GR NZ_ABEL01000004.1/418302-417805 SS_TT     ..................................................................................................................................................................................................................................................................................................................................................................................................................................................................................................................................................................
NZ_ABEN01000001.1/2885096-2885593              AGGCGACACGACACGCGCCAUGCGUGUUUUUUUAUGUCGUUGCUCAGGCACACCCAUUUUCAGGGCUGUGGUGUUUAUUCGUGCACCAGAGUCCUUUUCUGAUAAUG.GUA.G.U.CC..GGGC..GG.GG.CAGCC...UUCG.....GGCUG.GCCGGU...UUCCUUGAAG..........GCCGGUUACGCC.A.ACCCC..GUU...C....GG..GC.U.GC.CACCAGUGAAAUUGGCGUUUCCGGUGGUAGUUUUUCAAACUACUUCAAGGAGGCUGCCAUCAUGGCUACUACCCUCACCCAGUCACACCCGCAGUUUGUCUUUGUGUUUGCCGCCGUUCGUCGCGCAGACCGUAAACCCCGUAUCUGUAUGCUUCGCACCGUUGCCGGUGAUGAACACGCCGCACGUCUUUCCCUCGUUCGCGAUUACGUCCUCUCGUUUGCUGGCCGUCUGCCGGUUGCGGAGGCGCACGCAUGAGACACACCACCAUUACCGCCCGAGACCUCGAAUGUCUGGAGCAUAUGCGCAACGUCGGCCA
#=GR NZ_ABEN01000001.1/2885096-2885593 CODON   ..................................................................................................................................................................................................................................................................................................................................................................................................................................................................................................................................................................
#=GR NZ_ABEN01000001.1/2885096-2885593 SS_TT   ..............................................................<<<<<<<<<<<<........>>>>>>>>>>>>....................................................................................................................................................................................................................................................................................................................................................................................................................................................................
NZ_ABEW01000002.1/653415-652918                AGGCGACACGACACGCGCCAUGCGUGUUUUUUUAUGUCGUUGCUCAGGCACACCCAUUUUCAGGGCUGUGGUGUUUAUUCGUGCACCAGAGUCCUUUUCUGAUAAUG.GUA.G.U.CC..GGGC..GG.GG.CAGCC...UUCG.....GGCUG.GCCGGU...AUCCUUGAAG..........GCCGGUUACGCC.A.ACCCC..GUU...C....GG..GC.U.GC.CACCAGUGAAAUUGGCGUUUCCGGUGGUAGUUUUUCAAACUACUUCAAGGAGGCUGCCAUCAUGGCUACUACCCUCACCCAGUCACACCCGCAGUUUGUCUUUGUGUUUGCCGCUGUUCGUCGCGCAGACCGUAAACCCCGUAUCUGUAUGCUUCGCACCGUUGCCGGUGAUGAACACGCCGCACGUCUUUCCCUCGUUCGCGAUUACGUCCUCUCGUUUGCUGGCCGUCUGCCGGUUGCGGAGGUGUGCGCAUGAGACACACCACCAUUACCGCCCGUGACCUCGAAUGUCUGGAGCAUAUGCGCAAUGUCGGCCA
#=GR NZ_ABEW01000002.1/653415-652918 CODON     ..................................................................................................................................................................................................................................................................................................................................................................................................................................................................................................................................................................
#=GR NZ_ABEW01000002.1/653415-652918 SS_TT     ..............................................................<<<<<<<<<<<<........>>>>>>>>>>>>....................................................................................................................................................................................................................................................................................................................................................................................................................................................................
NC_002695.1/318567-319064                      UGGCGACAAUUGACGCCCCUUGCGUCUUUUUUUACGUCGUAGCUCAGGCACAACCAUUUUCAGGGCUGUGGUGUUUAUGCUUACACCAUGGUUCUAUCGAGAUAAUG.GUA.G.U.CC..GGGC..GG.GG.CAGCC...UUCG.....GGCUG.GCCGGU...UUCCAAUAAG..........GCCGGUUACGCC.A.ACCCC..GUU...C....GG..GC.U.GC.CACCAGUGAAAUUGGCGUUUCCGGUGGUAGCAAUAACCGCUACUUAUUGGAGGCUGCCAUCAUGGCUACAAUCCUCACCCCGUCACACCCGCAAUAUGUCUUUGUGUUUGCCGCAAUCCGCCGUGCUGACACUCACCCCCGCAUCUGUAUGCUUCGCACUGUCUCCUGCGAUGAGCGUUCCGCGCGCCGUUUGCUAGUCCGAGAUUAUGUACUCUCCCUUUCUGCACGGCUGCCUGCCGGGGAGGUGACGCUAUGAACCAGUUUGAGAUUUCCUACGACGAUGUUGUAAGGCUGAAACAUUUACGCAAUGUGGGUGA
#=GR NC_002695.1/318567-319064 CODON           .................................................................................................................................................................................................................................................................................................................................................................................................................................................................................................AUG..............................................................
#=GR NC_002695.1/318567-319064 SS_TT           ....................................................................................................................<<..<<<<..<<.......................>>>.>>>>>..................................................................................................................................................................................................................................................................................................................................................................................................
BAAX01008057.1/641-145                         UGGCGACAACUGACGCGCCUUGCGUCUUUUUUUACGUCGUAGCUCAGGCACACCCAUUUUCCGGGCUGUGGUGUUUGUGUGUACACCGUGGUUCUUUCAAGAUAAUG.GCA.G.U.CC..GGGC..GG.GG.CAGCC...UUCG.....GGCUG.GC.GGU...UUCCAAUAAG..........GCCGGUUACGCC.A.ACCCC..GUU...C....GG..GC.U.GC.CACCAGUGAAAUUGGCGUUUCCGGUGGUAGCAAUAACCGCUACUUAUUGGAGGCUGCCAUCAUGGCUACAAUCCUCACCCCGUCAUACCCGCAAUAUGUCUUUGUGUUUGCCGCAAUCCGCCGUGCUGACACUCAACCCCGCAUUUUUAUGCUUCGCACUGUAGCCUGCGAUGAGCGUUCCGCGCGUCUUUCGCUGGUCCGUGAUUAUGUGCUCUCCCUUUCUGCACGCCUGCCUGCCGGGGAGGUGAUGCUAUGAACCAGUUUGAGAUCUCCUACGACGAUGUUGUAAGGCUGAAACAUUUACGCAAUGUGGGUGA
#=GR BAAX01008057.1/641-145 CODON              ......................................................................AUG........................................................................................................................................................................................................................................................................................................................................................................................................................AUG..............................................................
#=GR BAAX01008057.1/641-145 SS_TT              ..............................................................<<<<<<<<<<<<........>>>>>>>>>>>>....................................................................................................................................................................................................................................................................................................................................................................................................................................................................
BAAW01000581.1/4287-3790                       UGGCGACAACUGACGCGCCUUGCGUCUUUUUUUACGUCGUAGCUCAGGCACACCCAUUUUCCGGGCUGUGGUGUUUGUGUGUACACCGUGGUUCUUUCAAGAUAAUG.GCA.G.U.CC..GGGC..GG.GG.CAGCC...UUCG.....GGCUG.GCCGGU...UUCCAAUAAG..........GCCGGUUACGCC.A.ACCCC..GUU...C....GG..GC.U.GC.CACCAGUGAAAUUGGCGUUUCCGGUGGUAGCAAUAACCGCUACUUAUUGGAGGCUGCCAUCAUGGCUACAAUCCUCACCCCGUCAUACCCGCAAUAUGUCUUUGUGUUUGCCGCAAUCCGCCGUGCUGACACUCAACCCCGCAUUUUUAUGCUUCGCACUGUAGCCUGCGAUGAGCGUUCCGCGCGUCUUUCGCUGGUCCGUGAUUAUGUGCUCUCCCUUUCUGCACGCCUGCCUGCCGGGGAGGUGAUGCUAUGAACCAGUUUGAGAUCUCCUACGACGAUGUUGUAAGGCUGAAACAUUUACGCAAUGUGGGUGA
#=GR BAAW01000581.1/4287-3790 CODON            ........................................................................................................AUG......................................................................................................................................................................................................................................................................................................................................................................................AUG..............................................................
#=GR BAAW01000581.1/4287-3790 SS_TT            ..............................................................<<<<<<<<<<<<........>>>>>>>>>>>>....................................................................................................................................................................................................................................................................................................................................................................................................................................................................
NC_004631.1/2740995-2741492                    UUUGUGUCGCAAUCAACGCCACAGAGCGCCAGAUUAUGGUGUGGCGUGUGGUUUGCCGUGCAGGUAUGAUCCUGUUCGCAAUCGCAUGUUAUGCCACUGAGUCAAUG.GUA.G.C.UC..AGGC..GG.GG.CAGCC...UCCG.....GGCUG.GCCGGU...UUCCGAUAAC..........GCCGGUAUUCUC.A.CCCCC..GUC...U....GG..GC.U.AU.CGCCAUCGAGCGUGAGAACUCCGGCGAUAGCGUCAUUUACGCUGUUAUCGGAGGUUGCCUUAUGGCUACGACCCUUACCCCCUCACAUCCUGAAUUUGUCUUUGUGUUUGCGGCUGUCCGUCGCGCAGACCGUCAUCCCCGUAUCUGCAUGCUUCGCACCGUCGCCGGUGAUGAACGCAGCGCCCGCCGUUCCCUUGUCCGUGACUAUGUGCUCUCCCUUGCUGCCCGUCUGCCGGUGGUGGAGGUGUCCCGUGCGUAAUAAAAAAGCCCCUCAGACCGUCUCAGCGCGUCAUGACGCCCGUGAACACCUCAGCAUU
#=GR NC_004631.1/2740995-2741492 CODON         ...................................AUG..........................................................................................................................................................................................................................................................................................................................................................................................................................................................AUG...............................................................
#=GR NC_004631.1/2740995-2741492 SS_TT         ..................................................................................................................................................................................................................................................................................................................................................................................................................................................................................................................................................................
[truncated: 515,878 more chars]
