# Supplementary material for: Comparative genomics reveals 104 candidate structured RNAs from bacteria, archaea, and their metagenomes
Source: Genome Biol. 2010 Mar 15;11(3):R31. doi: 10.1186/gb-2010-11-3-r31 (PMC2864571; doi:10.1186/gb-2010-11-3-r31)
Supplement: Additional file 4 — Raw text alignment files, including annotation. Raw alignments of RNAs, including annotations (for example, predicted transcription terminators, flanking sequences) in "Stockholm" text format. The alignment format and appropriate viewing programs are discussed on Wikipedia [113]. The Stockholm files can be retrieved from the .tar.gz archive file by using programs such as WinZip (Windows), StuffIt Expander (Mac), or tar/gzip (UNIX). [file gb-2010-11-3-r31-S4.GZ › sto/Acido-1.sto]

# STOCKHOLM 1.0
#=GF ID Acido-1
#=GF DE Acido-1 RNA
#=GF AU Weinberg Z
#=GF TP Gene; sRNA;
#=GF WK http://en.wikipedia.org/wiki/Acido-1_RNA_motif
#=GF DATABASES microbial 25 env 4
#=GF FancifyStockholm -upDownGeneStats -mergeTandem
#=GF FancifyStockholmGeneContext -leftCount 1 -rightCount 1

#=GF ORIGINAL_MOTIF 84	80	0	0	refseq	25	acido	jeremy	s30_40_50S100O5Min3	cmfinder		ethresh=2&nr=0	end
NC_008009.1/235944-235485              GACGGAAACAUUCCGAGCUACGCUGCGCAUUGAUACACCCCAGGAAGUGCAGUAUUUCCGUCACGGCGGAAUUCUGCAUUACGUGGUGCGGCAGUUGGCGGGAGCAGCGAA...GAA.......UUAGUUGCGAAACUGAUUGACU.GACGGCGGGAGAGAUCCCGCCGUUUUGCUUUGUCCCAAUGUGAGUACCACCUUCCCGUGAUUCCCUUCAGCUACUCUGCUUGCUAGCUUGAUAAAAAGGCCCGUAUUUUCCCAAUGCACGAGUGGCUACCGAAGUCCGUUCUUGCGCUGCGUGAUUACUCCCGCCAGCGCUUUGUUGCCGACCUGCUUGCCGGCAUUACUGUGGGGCUGGUUGCGCUUCCGCUGGCGAUGGCGUUUGCCAUUGCUUCUGGCGUGCCGCCGCAGAGCGGACUGUAUUGCGCGAUCGUCGCCGGGUUCCUCGUCUCGGCGUGCGGUGGUUCGCUGA
#=GR NC_008009.1/235944-235485 CODON   ....................................................................................................................................................................................................................................................................AUG................................................................................................................................................................................................................
#=GR NC_008009.1/235944-235485 SS_TT   .............................................................................................................................................<<<<<.<<<<<<<<<<....>>>>>>>>>>>>>.........................................................................................................................................................................................................................................................................................................
NC_008536.1/3413864-3414330            AGCCCACCGCCACAUGCUCAAUCUCAAGGAGACCGCCUCGCACACGGGCAGUUUUCCAAAAUCGGAAGUAGGGGGUGGUUUUAAGGGGUAGGGCAGGUUUAAAGGGUCCG..CCUGGGUAGUA..CGGACCCUGCACUCAGAGGGUUGGCGGCGGGAGGGGUCUCGCCGCCAGGGAUGCUGUUAAAUUCAAUAUACCGAUUUCAGAGCCGUUUGUCCACAAUUAUUUUUAGCGACUCGAGUCUCCCGUUUGUUCCUGGCUGUAGAUUACGUUUCACGGAACGAUGAUUUCGUCGCCCGGUUUCAGCCAAAUAUUCUGUGCAGGAUUCUUGCCGGUCUUGACCUCUUCGUAGCGAAACCGGAACUCCGUGACCUUGCCGCCUUCCCUCCGGACAAUCCGAAUCUCCUUCGUAUUCGCGGACUCCAGAAAUCCCCCGGCCUCGACCAGCGCCCGCAGGACUGUCGUCGGGUAC
#=GR NC_008536.1/3413864-3414330 CODON .......................................................................................................................................................................................................................................................................................................................................................................................................................................................................................
#=GR NC_008536.1/3413864-3414330 SS_TT .......................................................................................................................................................................................................................................................................................................................................................................................................................................................................................
NC_008536.1/3480619-3481084            GCGGGAACUGGGGCUGAAGUUGGUGAAGCAGACGCGAAUGUACCCCGUGAUCGUGGUGGAUCACAUCGCGGAGAAGCCGGUGGAGUGACCCGUAAAAAGUAAUGGCCCCGAGC.UGGGUA...CUCGGGGCCUGCACUCAGAGGGU.GGCGGUGGGAGGGGACUCACCGCCAGGAUGCUGUCUGUGUUGAUCUAAGAUUAAUAUUUUAAGACCUCCUUGUCAACUAUUAUUUUGAUGAUUUCGCAAAAAAGUUUUCCGCCUCAGGGGGGCUUUUCCCCGUCAUCGUGAUUGUGUAUGCUAUAUCAGCUCUGAGGGAGGGCGGGAAAUGCGCAUCACUCUGUUGAUGGUGCUGGGUUUAACCGUGGGCUGGGCGCAGUCGGAUCCGGGAGAGGUUCUUCGGCAAUGGCUGGAGGAAGGCCGGGCAGCCGUACAGGCCGGCCAGUUCGACGCCGCGAUCGCCAGGUUUCAGAA
#=GR NC_008536.1/3480619-3481084 CODON .....................................................................................................................................................................................................................................................................................................................................AUG...............................................................................................................................................
#=GR NC_008536.1/3480619-3481084 SS_TT .......................................................................................................................................................................................................................................................................................................................................................................................................................................................................................
NC_008536.1/3481595-3482060            CGGUGAGACGAUCUCCGCACUCAAACAGGCGCCUUCGCCGGAAAACCUGGCGAAAGUGACUUCGCUGCUCCAAGGAUUGAAAUAGGAGCCCUAAAAAGAUAAUGGCCCCGAGC.UGGGUA...CUCGGGGCCUGCACUCAGAGGGU.GGCGGUGGGAGGGGACUCACCGCCUGGGAUGCUGUCUGUUUGAUCUAAUAUUAGCAAUUUAAGGCCUUCUUGUCUAGUAUUAUUUUAUAAAAAACGCAGGACCGAAAAAGUCCCGGUUAGUACUGGUUAAUGUUAUCUUCCGGGGAUUCCCUAACUCUCUGUUUUUAAAUAAGAUAUCCGGAUGACAGGUACUCGCGCCGAGGGGGUGAUAGCGGCCUCGAAAUAACUAAAGACAGCUUGAGCGUUCUCCGUACCCCUGCAAUUCUGUCUUUGGAAGGUGGGCGCAUGCAAAUGUUUGACAGCCACGAUGACCGGUCGAUGAAC
#=GR NC_008536.1/3481595-3482060 CODON ................................................................................................................................................................................................................................................................................................................................................................................................................................................AUG....................................
#=GR NC_008536.1/3481595-3482060 SS_TT .......................................................................................................................................................................................................................................................................................................................................................................................................................................................................................
#=GC SS_cons                           ....................................................................................................,,,<<<<<<<<<_.______...>>>>>>>>>,,,,,,,,,,,,,,.<<<<<<<<<______>>>>>>>>>............................................................................................................................................................................................................................................................................................................
#=GC ACTUAL_MOTIF                      ....................................................................................................<.....................................................................>............................................................................................................................................................................................................................................................................................................
#=GC HYPHENATION                       ****************************************************************************************************.......................................................................************************************************************************************************************************************************************************************************************************************************************************************************************
#=GC R2R_LABEL                         -------------------------------------------------------------------------------------------------------.......<.............>.a.....1.2d..3..4..e..c.......................------------------------------------------------------------------------------------------------------------------------------------------------------------------------------------------------------------------------------------------------------------------------------------------------------------
#=GF R2R var_hairpin < >
#=GF R2R keep < >
#=GF qR2R place_explicit c a -90 7 -1 0 0 0 f
#=GF R2R var_backbone_range 1 2
#=GF R2R var_backbone_range 3 4
#=GF R2R place_explicit d d-- -45 1 0 0 0 -90
#=GF qR2R place_explicit 3 3-- +45 1 0 0 0 +90
#=GF qR2R place_explicit 3 3-- -45 1 0 0 0 -90
#=GF R2R place_explicit e e-- +45 1 0 0 0 +90
#=GF R2R place_explicit c c-- +45 1 0 0 0 +90 f
#=GF DUPLICATES NONE
#=GF SORT_STATS 4 71 0
#=GC cons                              RRnnnAnnnnnnCnnRnYnnnnnUnnRnRnnRnYnCnYCnYAnRnnGnnnnnnnnnYnnRnYnnRnnGnRRnnnnnnnnnnnRnGGnGYnnnRnnnRnnnRRnGnnnCnRn-n-nRRnnn----nYRGnnnCnRnACUnAnnGRnU-GRCGGYGGGAGRGRnCYCRCCGYYnnGnnUnnUnYYRRnnUnAnYnnnnnnnnnYnRnnnnnnnYYnYnnnnnnUnnnnUUnnnnnnYUnRnRnnnnnnnnYnnnUYYYnnCnnYRnRnnRnnnnYYnCnnRnnnnYGnYYUYGYnnYnCnnnnYYnnYCnnnYnnnnnnnnYRnnRYYnnYnYnnnnnYYnRCnYnnYnRnRGnGnnRnnnnnRCYYCnnnnnnnnRnnRnnYUYnYYnnnRnYnnUnnnRnnCYnYnnYRnAnYnRnnnnnnnYRnnnRnYCnnYGnnnnnnnYYnnnnnYCGnnRnRnnnnnGUYnnnnRn
#=GC conss                             331111111111311313111113111131131313133131131131111111111113111131131331111111111131131311113111111111111111114040111444000041111111111111111111110111111111111111111111111111113113111331111111111111111113111111111111111113111111111111331113111111113111333311111311311311113113111111113133331311313111131113311131111111131113331131311111131331311313133111131111113333111111113113113331331113131131113113313113113131311111113111111331133111111111111111131111311111333111111
#=GC col_entropy_0                     110100101111011111111110100011010110110010110100011110110111000011101111111111010110001001011101011000000110000000000000000000001100000000000000000000000000000000000000000000100110100111000010010101001001011110100000111000110100110101101001001011111100011101011101110111001010110011100011010111110001010011011111111111110011111111111110011101111111010001111110100110011111111111011010111101110101101110111111000111111111111001101101110011111100111100000100111010001111100
#=GC col_entropy_1                     .......................................................................................................................................................................................................................................................................................................................................................................................................................................................................................
#=GC col_entropy_2                     459480494594745544945447498855858497447840559578859449458555899945475455555449949948075785954585949888908550888988888888888988805580888000808808808080009000008089080900088980597557599444808059958995899995855558989898555987598500558595474894985854554989744495059495498445895847449955587844740545457985948995794555544554559955444545554949844479495454947809455559487447955545954994944758455584548475594557454554997454455495595989485575947844955499955998078598445948774945489
#=GC col_entropy_3                     909920999299990099972979993300303999999370009292209979722200299972990702000999979993090922909232999333903220332932333333222923302230333000303303302030009000003039030900033930099009099779302029923992299990222223929293222929293200222290999299932329029939999790029790792792390279979902229279990092909922972990999200097207009900999290029979397999790927999209902209929799900090929997997903702237292990099029907227999909700992290939920090979279900999900993093292972972999970739
#=GC cov_SS_cons                       .......................................................................................................02220?200...........002?02220...............120002010......010200021............................................................................................................................................................................................................................................................................................................
#=GF NUM_COV 6
#=GF WEIGHT_MAP  NC_008009.1/235944-235485 1.07442 NC_008536.1/3413864-3414330 1.02962 NC_008536.1/3480619-3481084 0.94798 NC_008536.1/3481595-3482060 0.94798
#=GF USED_GSC TRUE
#=GF DID_FRAGMENTARY FALSE
//
