# Supplementary material for: Comparative genomics reveals 104 candidate structured RNAs from bacteria, archaea, and their metagenomes
Source: Genome Biol. 2010 Mar 15;11(3):R31. doi: 10.1186/gb-2010-11-3-r31 (PMC2864571; doi:10.1186/gb-2010-11-3-r31)
Supplement: Additional file 4 — Raw text alignment files, including annotation. Raw alignments of RNAs, including annotations (for example, predicted transcription terminators, flanking sequences) in "Stockholm" text format. The alignment format and appropriate viewing programs are discussed on Wikipedia [113]. The Stockholm files can be retrieved from the .tar.gz archive file by using programs such as WinZip (Windows), StuffIt Expander (Mac), or tar/gzip (UNIX). [file gb-2010-11-3-r31-S4.GZ › sto/Actino-pnp.sto]

# STOCKHOLM 1.0
#=GF ID Actino-pnp
#=GF DE Actino-pnp RNA
#=GF AU Weinberg Z
#=GF TP Cis-reg;
#=GF WK http://en.wikipedia.org/wiki/Actino-pnp_RNA_motif
#=GF DATABASES microbial 25 env 4
#=GF FancifyStockholm -longtable -wrapGeneContext 6in -recycleGeneColors
#=GF FancifyStockholmGeneContext -leftNothing -rightOperonOrCount 1
#=GF ORIGINAL_MOTIF 82	384	0	1	refseq	25	actino	jeremy	s45_50_55S100O5Min4	cmfinder		end

JCVI_SCAF_1096628304755/1868-1496            ........................................................................................GAUUUAUCGAUGAUCGAUCAUCGAUGAUCGAGCAUCGA......................UCACGUCGA.....................UCGAUGAUCGAUGAUCGAUGAU.CG.AUCAUCGAUCAUCGAAGAUCGUUAAGCGACCAUCGAUCAUCGAUGACCGAUCCUGGAUGAUAUAUACAGUACAUACAUAAUCAUGUCUAGAUGAUGUUUUUAAAAAUAUGCUUAUUUCUUGUAUCUUGUUAUUAAAUUAAAAGUAUAUAUAUAUAUCCACAGCGCAGCAAAGCUGCGACCCCGCCACCGCGCCAAGAACAAAGUAACAAAGUAGCAAGUCCAUAUGAAAAAUUGAUCAAAACACUCGAAACGAUUAAAAACGAAGCGAAAACUAUCGACCAAAAUCGAUUAAAAAUCGAUCA
#=GR JCVI_SCAF_1096628304755/1868-1496 CODON ..........................................................................................................................................................................................................................................................................................................................................................................................................................................................................................................................
#=GR JCVI_SCAF_1096628304755/1868-1496 SS_TT ..........................................................................................................................................................................................................................................................................................................................................................................................................................................................................................................................
JCVI_SCAF_1096627653623/319-780              UCCGUCGCUAAUCGACGGUUUCGAGACAACUACAUACCAAUCUUCGAGGUCGGCAACGGCCAAGAGGGAUUAUUGGAACACUCUCGCUAGUGCGAAGUAACGUGGUCCUCGGUAGUGGUUCA.CAC.A....A.C.............UUUUCU.................G...U.UGUG.UGUGCUUCGAUCGAUGAU.CA.UCGACUCAACUAGUCAAAAGUCUUUGCCUUCAAUCCCUUAUCGCUUCGCGUGCCUCGAUCUCAUCUGAGAGCACCGUGCUCGCUAUGAGUUUUAAAACCUGAUCGCGAGCGAUCAGAACGCACGAAAAGGAGACCCAAGAAGUGGGUAAUCAAAUAGUAGGAAAAGAAGUACAGAGCGCUGUUGCGACAAUCGACAAUGGCAAAUUCGGCAAGCGCGAGAUCAGAUUCGAAACUGGUCGACUCGCCCAGCAGGCGUCAGGGAGCGCAACCGUCUUUCUUGAUGAUGAGACGAUGUUGCUCGC
#=GR JCVI_SCAF_1096627653623/319-780 CODON   ...........................................................................................................................................................................................................................................................................................................................AUG............................................................................................................................................................................................
#=GR JCVI_SCAF_1096627653623/319-780 SS_TT   .....................................................................................................................<<<<<.<<<.<....<..........................................>.>>>>.>>>>>...............................................................................................................................................................................................................................................................................................................................
JCVI_SCAF_1101668161176/1057-1428            GGAAGUGAGCUGUGUCGGUUUCGUGCCGACACAGCAAGCACAAAAUCAAGACUCGCAGUUUUGCGAUAACCGCGGAUAGCACGCACAUUCGAGCAGUUUGGUCGGUCCUCGGUAGUGAA.GUUCGG.C....U.C.............AAU....................G...A.GCCGCGC.UUCUCGAUCGAAGAU.CG.ACAUGUGAUUUGAAUGCAUUUCACUCGUUUGAAGUGUGGUGUUAUCCCUUUAUGAAGAGGGAGGUUACCCAUGGAGGGUAACGAAGUACAGACCAGCGUUGCUGUGAUUGACAAUGGGUCAUUCGGAAAGCGCACAGUUAAGUUCGAAACCGGACGUCUGGCACGUCAGGCAAACGGAACCGCAGUUGUUUACAUGGAUGACGACACAAUGUUGC.......................................................................................
#=GR JCVI_SCAF_1101668161176/1057-1428 CODON ..........................................................................................................................................................................................................................................................................................................................................................................................................................................................................................................................
#=GR JCVI_SCAF_1101668161176/1057-1428 SS_TT ..........................................................................................................................................................................................................................................................................................................................................................................................................................................................................................................................
JCVI_SCAF_1101668134089/1062-604             UAUUUAAUUGAUUUAAUUCAGCUAAAUAGAUUCGGCAAGCACAAAGUAAGACUCGCUAAUUAGCGAAAACCGCGGAUAGCACUCACCUUCAAACUGUUUGGUCGGUCCUCGGUAGUGAA.GUUCGG.C....U.C.............GAU....................G...A.GCCGCGC.UUCUCGAUCGAAGAU.CG.ACAUGUGACUUGAAUGCAAUUCACUCGUGCGAAGUGCAGUGUUAUCCCUUUAUGAAGAGGGAGGUUACCCAUGGAGGGAACCGAAGUACAGUCAAGCGUUGCUGUGAUUGACAAUGGGUCAUUCGGAAAGCGCACAAUAAAGUUCGAAACCGGACGUCUGGCACGCCAGGCAAAUGGAACUGCAUCAGUCUAUUUAGAUGAUGAAACCAUGUUGCUUUCUGCAACAACUGCAGGAAAAUCACCAAAGGAUCAAUUUGAUUUCUUUCCACUAACUGUAGAUGUUGAAGAACGCAUGUACGCAG
#=GR JCVI_SCAF_1101668134089/1062-604 CODON  ..................................................................................................................................................................................................................................................................................AUG.....................................................................................................................................................................................................................................
#=GR JCVI_SCAF_1101668134089/1062-604 SS_TT  ..........................................................................................................................................................................................................................................................................................................................................................................................................................................................................................................................
NC_007777.1/4254211-4253742                  UCUGACGCAUCGGGGGUAGGUACCGAAUGCGUCGAGCCGUCGGCGGAGUCGUCCGCUCGGCGGUGUGGAGGACCUGGCCGGGUCCGUGGUGGUGCGAGCCGCCGGUCCUCGGUCGUGGU.CGCCGG.GA...U.G..G..GU......ACGG...............GCACCGG.A.CCCGGGG.ACUUCGACUGAGCAC.CG.GCAUCCUCGUUGGCGUGGACCCGGCCGUAGAAGAGGCUCGGCCGCGUGGAUCCGGCCGAGGAAGAGGAUGGAGUGGUUCGAGUGGACGACUCGACACAUGCGGCCGAAGCGGUCAUCGCGACCCCGGCCGGAGACCGGACGGUUCGGUUCGAGACCGGACGUCUCGCCAAGCAGGCCGCCGGCUCCGCCGUCGCCUACCUGGGCGACACGAUGGUGCUCUCGGCGACGACGGUCAGCAAGCAGCCCAAGGAACAGCUCGACUUCUUCCCGCUGACGGUGGAUGUCGAGGAGCGGAUGUACGC
#=GR NC_007777.1/4254211-4253742 CODON       .............................................................................................................................................................................................................................................................................................AUG..........................................................................................................................................................................................................................
#=GR NC_007777.1/4254211-4253742 SS_TT       ..........................................................................................................................................................................................................................................................................................................................................................................................................................................................................................................................
NZ_AAII01000067.1/33526-33056                CCUCCGGCACAUCGGGGGUAGAUACCGGUGUGCCGGGCCGCCGGCGGCGAAUGGCCGCCGGCGGCCGGCAGGACCCAGCCGGGUCCGCGCGGCAUGAGCCGCCGGUCCUCGGUCGUGGC.CGCCGG.GA...C.G..A.GCGCC....GUC..............GGUGC.C...G.CCCGGAG.ACUUCGACUGAGCAC.CG.GCAUCCUCCAUGGCGCGGGCACGGCCCACGAUGAGGAUGGAGUAUCGAGUGGACGACUCGACACAGGCGGCAGAGGCCGUCAUCACGACCCCGACCGGGGCCCGCACGGUCCGUUUCGAGACCGGCCGGCUGGCCAGGCAGGCCGCUGGCGCGGUCGUCGCCCACCUCGGCGACACGAUGGUCCUCUCGGCGACGACGGUCAGCCGCUCGCCGAAGGAGCAGCUGGACUUCUUCCCCCUGACGGUGGACGUCGAGGAGCGGAUGUACGCGGCCGGGCGCAUCCCCGGCUCGUUCUUCCGCCG
#=GR NZ_AAII01000067.1/33526-33056 CODON     ............................................................................................................................................................................................................................................................AUG...........................................................................................................................................................................................................................................................
#=GR NZ_AAII01000067.1/33526-33056 SS_TT     ..........................................................................................................................................................................................................................................................................................................................................................................................................................................................................................................................
NC_008278.1/6238231-6237764                  CCUCUGACGCAUCGGGGGUAGAUACCAGAUGCGUCGCCCGUCGGCGGAGGUCUCCGUCGGCGGAUCGGAGGACCUGACCGGGUCCGUGGCGGCGAGAGCCGCCGGUCCUCGGUCGUGGU.CGCCGG.G....A.GCGG.GC.......UUC.................GUCC...UCCCCGGGG.GCUUCGACUGAGCAC.CG.GCAUCCUCGGGACGCGGACCCGGCCGAAGAACAAGAUCGGCUGCGUGGACCCGGCCGAAGAAGAGGAUGGAGUGGUUCGAGUGGACGACUCGACACAUGCGGCCGAGGCGGUCAUUGCGACCCCGGCCGGAAACCGUACGGUGCGCUUCGAGACCGGUCGGCUGGCCAGGCAGGCCGCCGGUUCCGCCGUCGCCUACCUGGGCGACACGAUGGUGCUCUCGGCGACGACGGUCAGCAAGCAGCCCAAGGAACAGCUCGACUUCUUCCCCCUGACGGUGGACGUCGAGGAGCGGAUGUACGCC
#=GR NC_008278.1/6238231-6237764 CODON       ............................................................................................................................................................................................................................................................................................AUG...........................................................................................................................................................................................................................
#=GR NC_008278.1/6238231-6237764 SS_TT       ..........................................................................................................................................................................................................................................................................................................................................................................................................................................................................................................................
NC_008578.1/1705930-1705470                  UCUCGGCUGCCGGCACCGUCAUGACGGCGGCGCGCGGCCGGCGUCCGUGGCGCACAAUCACACAAGGAAAGACCAGCUGGAGCCCAGCCGACCUCUGGCCGCCGGUCCUCGGUCGUGGU.CU.CCG.GG...A.G..C..........GCAA..................GC...U.GCGG.AG.GCUUCCAUCGAAGAC.CG.GCCACCACCUCCGGCGCGGCGGGCUCCCCAAUCCCCAAGGAGGAGUUCGUGGCCGACCACGACGUCCACACUGCCGAGGCCGUCAUCGACAACGGCUCAUUCGGCGUCCGCACCGUGCGGUUUGAGACCGGGCGGCUCGCCCGGCAAGCCGGCGGUUCCGCCGUCGCCUAUCUCGGCGACACGAUGGUGCUCUCGGCAACCACGGCAAGCAAGGAACCUCGAGAGCAGUUCGACUUCUUCCCGCUCACGGUCGAUGUUGAGGAGCGGCUCUAUGCGGCGGGCCGGAUUCCCGGCUCGUUCUU
#=GR NC_008578.1/1705930-1705470 CODON       ............................................................................................................................................................................................................................................................AUG...........................................................................................................................................................................................................................................................
#=GR NC_008578.1/1705930-1705470 SS_TT       ..........................................................................................................................................................................................................................................................................................................................................................................................................................................................................................................................
NC_008699.1/3377520-3377045                  CAGGGCGGCGGCCGGCGCGUUUCCUCUUCUCGGAGGAACUUGGCUAGAUUCACCGUGAACAACAUCUGAAAACACCCAGGAGCGACCCGCCCCGUUCUGGCUCGGUCCUCGGUAGUGGC.UCUCAGCA....U.C.....CGGCCGGCUCU..........GCCG..CGCAG...A.UCUGCGG.GCCUCGAUCGAAGAC.CG.GCUCGCAGCAGCGGGACGCCGCGGAUCGCUCCGCGACAGAAGAGGGACACACCCUUGACCGACCCCGAGAUCUCUGCCGUCGAGACCGUUCUGGACAACGGCAAGUUCGGCACCCGCACCGUCAAGUUCGAGACCGGCCUACUGGCCCGGCAGGCUGCCGGCGCCGUGACCGCCUACCUCGACGAGGACACCAUGCUCCUGUCGGCCACCACGGCCGGCAAGCACCCGAAGGACCACUUCGACUUCUUCCCGCUCACCAUCGACGUCGAGGAGCGGAUGUACGCCGCGGGCAAGAUCCCCGG
#=GR NC_008699.1/3377520-3377045 CODON       ..................................................................................................................................................................................................................................................................AUG.....................................................................................................................................................................................................................................................
#=GR NC_008699.1/3377520-3377045 SS_TT       ..........................................................................................................................................................................................................................................................................................................................................................................................................................................................................................................................
JCVI_SCAF_1096627678551/571-113              AUUGAUAUCGAGCGCUACCGCUCGAUUGUCGAUCGCCUUAGCCUGCGCCGAUAACAAACACACAAAUACAAAACAAGCGCGAGAACUCCGCUCAAUAGGUUGGGGUCCUCGGUAGUGGC.UCUCGGAU....A...............UUUA.......................U.GCCGACG.GCUUCGAUCGAUGAU.CU.CCAUCGCAGAUAGCUAAUACUCGCGAGAUAUGGAGAAGACCCAUGUCGGGUCACGACACACAAGUUCAUUCAUCAGAAGCAGUUAUCGAUAACGGGAAGUUUGGAAAGCGAAUCAUUCGUUUCGAGACUGGUCGAUUAGCUCGUCAGGCAGCAGGCUCAGCAGUAGUUACCCUCGAUGAGGACACCACACUGCUCUCUGCGACAACCGCAUCAAAGAAUCCUAAAGAUCAAUUCGAUUUCUUCCCGCUUACCGUUGAUGUGGAAGAACGUAUGUAUGCAGUGGGCCGAAUUCCCGGUUCAUU
#=GR JCVI_SCAF_1096627678551/571-113 CODON   .....................................................................................................................................................................................................................AUG..................................................................................................................................................................................................................................................................................................
#=GR JCVI_SCAF_1096627678551/571-113 SS_TT   ..........................................................................................................................................................................................................................................................................................................................................................................................................................................................................................................................
NC_008711.1/1715242-1715714                  CUGCGCCGCUAGUCUGCCUUUAGGGGCGGCCCGCUCCGUUUCGGAACGGGCCGCCUUCUUCACCAACAACUAAAAACAGGAAUCAACCGCAUCGCGCAUUCGCGGUCCUCGGUAGUGAU.UCCCGG.GAA..A.C..C.AUC......UGUGAC.............GAUGA...UGCCCGUGG.AUCUCGAUCGAUGAC.CG.GGUGUCGUACAGGCCAGGAAAAAAGAAGAGGCCUGGGUUGAUGCGGCGGACUUCCGCUAACAGAAACGGAGGUGACUCUCUAUGGAGGGUCCCGAAAUCCAGUUCUCAGAAGCCAUUAUCGACAACGGACGUUUCGGCAAGCGAGUCAUUCGCUUCGAAACCGGCCGCCUUGCCAAGCAGGCAGCCGGCGCGUCGAUGGUCUACAUCGACGAAGACACCGCACUGCUCUCGGCAACCACCGCUGGCAAGCAGCCGCGCGAAGGUUUCGACUUCUUCCCGCUGACGGUUGAUGUUGAAGAGCG
#=GR NC_008711.1/1715242-1715714 CODON       .............................................................................................................................................................................................................................................................................................AUG..........................................................................................................................................................................................................................
#=GR NC_008711.1/1715242-1715714 SS_TT       ........................<<<<<<<<<<<<.......>>>>>>>>>>>>...................................................................................................................................................................................................................................................................................................................................................................................................................................................................
NC_009664.1/1567531-1568001                  UCGGGUCCACCCCUGUUGCGCAUUCCCGCCGCACUCGCGGCAGACUCCUGAGUGCACGACCCAGGAGCACACGCACACCCAGCGGCACCGCGCAGCGUCGACCGGUCCUCGGUAGUGGC.CUCCGG.A....A.G..C..........AGCACGACCACCA.........GC...U.UCCGUGG.GCCUCGAUCGAAGGC.CG.GGGCGCGCGGGUGCCGCGCACACCGGAGGAGGAACCCCUUGGAGGGUCCUGAGAUCACCGCCGCCGAAGCCGUCAUCGACAACGGCUCGUUCGGCACCCGCACCAUCCGCUUCGAGACCGGGCGCCUCGCCAAGCAGGCCGCCGGGUCCGCCGCGGUCUACCUCGACGGCGAGUCCUUCCUGCUGAGCGCGACCACCGCCGGCAAGUCCCCGAAGGACCAGUUCGACUUCUUCCCCCUGACGGUGGACGUCGAGGAGCGCAGCUACGCCGCCGGCAAGAUCCCCGGCUCGUUCUUCCGCCGC
#=GR NC_009664.1/1567531-1568001 CODON       ..................................................................................................................................................................................................................................................AUG.....................................................................................................................................................................................................................................................................
#=GR NC_009664.1/1567531-1568001 SS_TT       ..........................................................................................................................................................................................................................................................................................................................................................................................................................................................................................................................
NZ_AAYI02000004.1/1711991-1711533            CCUGCGCCGCUGAUUUUGGGCCGGCCCGCCUCCCGUAGCGGAGACGGGCCGGUUUUCACACGCCCGCCUCGGGCAAACCGUUAAUUCUCGCGCGAAAGCCGCCGGUUUUCGACAGUGGC.CUACGG.A....G...............CGUU.......................UAUCCGUGG.GCUUCGAUCGAAGGC.CG.AAGUGGAGCGCGACACCAACAAACCAAGGAGAAACGCCCCAUGAUGGAAGGCUCCGACAUCAUCGCCGCAGAGGCGAUUAUCGAUAACGGCCGUUUCGGUAAGCGCACCGUGCGCUUCGAAACCGGCCGUCUCGCCAAGCAGGCCGCCGGCUCCGCCCUGGCCUACCUGGACGAUUCCACCACCGUUCUGUCCGCCACCACGGUGGGCAAGAACCCCAAGGACCAGUUCGACUUCUUCCCGCUGACCGUCGACGUUGAAGAGCGUCAGUACGCCGCGGGUCGCAUCCCCGGUUCCUUCUUCC
#=GR NZ_AAYI02000004.1/1711991-1711533 CODON ....................................................................................................................................................................................................................................................AUG...................................................................................................................................................................................................................................................................
#=GR NZ_AAYI02000004.1/1711991-1711533 SS_TT ....................<<<<<<<<<<<<<......>>>>>>>>>>>>>......................................................................................................................................................................................................................................................................................................................................................................................................................................................................
NC_007333.1/925736-926206                    AACAGUCAGGCAUUCCCGCGCUCCCACCCUCGGCCGUCUCUAGCCACGGUGGCAUCUUCCGGUAGGCGAGGAGAACACCCUCGCCACGGUGUCGAGAAAGGCCGGUCUUCGGUAGUGGU.UCUCCG.AC...A.CG.C.CC.......GCACCA..............GGGG...UCUCGGGGA.ACUUCGAUCGAUGGC.CG.GCCGUCGGGGCCAUCGCGGUACGGCUGCGGCGGUCCGCCCGGCCUACCGCGGAGUCCUCACGACUCUCGAGACGGACACCUACGGGGCACGGACGCGGGAUCUUCGUUAUCCGUGUAGGAGGUCGCCCAUGGAGGGCGUGUAUUCUGCCGAGGCCGUCAUCGACAACGGCCGUUUCGGCACCCGUACGAUCCGCUUCGAGACCGGUCGCCUGGCCCGCCAGGCCACAGGGUCGGCUACGGCCUACCUUGACGACGAGACGAUGGUCCUGUCGGCGACGACCGUGUCGAAGCGCCCCAAGGAG
#=GR NC_007333.1/925736-926206 CODON         ............................................................................................................................................................................................................................................................................................................................................AUG...........................................................................................................................................................................
#=GR NC_007333.1/925736-926206 SS_TT         ....................................................................................................................................................................................................................................................................................................................<<<<<<<<<<<............>>>>>>>>>>>....................................................................................................................................................................
NC_008268.1/7150593-7151051                  UCACUCCGGUAGCCGGCGGGGCCUUGCUUAGACUGGGCCUCGCUGGCUAUCGGCGUUAGCUGCCGAGGGCAGCACUACCGUAUGCACCCGAGAAUGUGGUGUCGGUCUUCGGUAGUGGU.CUUCCG.G....A.C.............ACG....................G...U.CCGGGGG.ACUUCGAUCGACGGC.CG.CCUCCGCACAGCGACAUCCCGAGAACUCGAGAGGGGGAUGUCCCUCAGGUGCGCAGUUCUCGCCAGGAGGGUGAGAACGCCCCCGCGGGUACGGCGAAGACGAGAGGGAAGUGAAAAGAAGAGAUGACAGAGAAUUCCGCAGUAGAGGUCGAUGAGGGCGUGUUCGAAUCCACCGCCGUGAUCGACAACGGGUCCUUCGGAACCCGCACCAUUCGUUUCGAGACCGGUCGCCUCGCGCAGCAGGCAGCCGGCGCCGUCGUCGCCUACCUGGACGACGAGACGAUGCUGCUGUCCGCGACGAG
#=GR NC_008268.1/7150593-7151051 CODON       .......................................................................................................................................................................................................................................................................................................................................AUG................................................................................................................................................................................
#=GR NC_008268.1/7150593-7151051 SS_TT       ..........................................................................................................................................................................................................................................................................................................................................................................................................................................................................................................................
NC_006085.1/1592180-1591722                  ACCGCGUGCAUCGCGGCAAUUCGUGGGAUUGGUCGCUGAUGCCGUAGACUCAUAACCACACUAAGAAUCACUGUAACCGUCGACUGCCUCCCCAUGACACAUGGGUCCUCGGUAGUGGC.CACCGG.G....G...............CGCGA......................U.CCCGGCG.GCUUCGAUCGAAGAC.CG.GUGUGGUCUCUAAAGGGGCGCCUUGUGGAGCGCCUGCGGGCGGUGGUCGGCCCUGCGAAAGGAUAUCCCUGUGGAGGGACCUGGACUCGAGUUCACCGAGGCCAUUAUCGAUAACGGCAAGCUUGGUAAGCAUGUCGUCCGUUUUGAGGCGGGACUGCUGGCUCAGCAGGCGGAUGGAUCCGCCGCCGUCUACCUUGAUGGUGACACUAUGCUGCUGUCGGCCACUACGGCCGCUAAAACUCCUCGCGAUUCCAUCGACUUUUUCCCGCUGACGGUCGACGUCGAGGAGCGCAUGUAUGCCG
#=GR NC_006085.1/1592180-1591722 CODON       ..................................................................................................................................................................................................................................................................................AUG.....................................................................................................................................................................................................................................
#=GR NC_006085.1/1592180-1591722 SS_TT       ..........................................................................................................................................................................................................................................................................................................................................................................................................................................................................................................................
NC_006361.1/4102458-4101995                  AGACGUAGAAUCGGCCCCGUUGGCUAUUCGUGUAUGAGGGGUGGUUACCUCCCCCGGGCACGAACAACAUGUGCACAGCCGUAUGCACCCGCCGCGUGGCGUCGGUCUUCGGUAGUGGCCUCUCGA.G....U.G..G..........ACAU..................CC...G.CCCGUCGGGCUUCGAUCGAUGAC.CG.CCUCCGCGUCGCCGUUUCCAAGGGGGAUCGGCCGGGUGUGCGCGUCGUGGCCAGGAGGGCUACCGCGCGACCGUGCCGGGUACGGCUGACGACAGCCGGAUCGCGUCCGACGGACGCUCGAUCCGGCGAGACGAGAGGUUGAGAGAAGACAAUGACGCAGACAAGUGAACGCAAGUCCUCGGCCGUGGAGGUCGAGCCGGGUGUGUUCGAAUCGGUCGCGCUGAUCGACAACGGCAGCUACGGCACCCGCACGGUGCGGUUCGAGACCGGCAGGCUGGCGCGCCAGGCCGCCGGGUCGGUCG
#=GR NC_006361.1/4102458-4101995 CODON       ...................................................................................................................................................................................................................................................................................................................................................................AUG....................................................................................................................................................
#=GR NC_006361.1/4102458-4101995 SS_TT       ..........................................................................................................................................................................................................................................................................................................................................................................................................................................................................................................................
JCVI_SCAF_1101668152286/1146-683             GUGCUUUGAUUGAACGUUUAGGUAUUCGUCGCUAACUCAUUUAAUUUAUUAUUCGAAAAACCAAUCGGGUAAUUAGUUAGAAGAAAUAAAGAAGAUGACCUUCGGUCCUCGGUAGUGAU.GUCCGG.A....A.A..A..........AAGUUC................UU...U.UCCGUGC.GUCUCGAUCGAUGAC.CG.GGUCUAAAAUUAGUUUUAAAUUAUUUCUUUUAAUAAAAUUACCCCUGUAAAGAAAACAGAGGAAAGCCCAUGACGGGUUCAGCAAUACAUAAAUCAACGGCUGUUAUUGAUAACGGUCCGUUUGGAAAAGUAAAUAUCCGCUUUGAAACAGGACGCUUAGCUCAACAAGCAGGCGGUGCUGUUCAAGCAUUCUUAGAUGACGACACGAUGGUUUUGUCUGCAACAACUGCAGGUAAAGAACCAAAAGACUCAUUUGAUUUUUUCCCAUUAACAAUCGAUGUUGAAGAAAAAAUGUAUGCACU
#=GR JCVI_SCAF_1101668152286/1146-683 CODON  .................................................................................................................................................................................................................................................................................AUG......................................................................................................................................................................................................................................
#=GR JCVI_SCAF_1101668152286/1146-683 SS_TT  ..........................................................................................................................................................................................................................................................................................................................................................................................................................................................................................................................
JCVI_SCAF_1101668623901/861-387              CACUGAGCGAUUGCACUGAGCGAUUGCACUGAGCGAAUGCACUGACAACCGAAUAGCGAAAACCAAACCGCAAGGAUCCGGGGCGCUACGGUGCGCCGUCGUCGGUCCUCGGUAGUGGC.CCUCGAAGGGAUU.C....GCGC.....CCA...............GCGC.GAG.AACCCGGGG.GCCUCGAUCGAAGAC.CG.CCACUGGACGACUGCCGUGGUUGCCCCUGCUUGCAAACCAAGGAAACAGGAGGCACCCGUGGAGGGUUCCCAGAUCGCGACGGCCGAGGCCGUCAUCGACAACGGCGCGUUCGGAACGCGCACCAUCACCUUCGAGACCGGGCGAUUGGCUCGGCAGGCCGCCGGAUCGGUAGCCGUGUACCUCGACGGUGGCACCAUGCUGCUGAGCGCCACGACGGCGUCCAAGCAGCCCAAGGAUCAAUUCGACUUCUUCCCGCUCACGGUCGACGUCGAGGAGCGGAUGUACUCCGUGGGGCGCAUCC
#=GR JCVI_SCAF_1101668623901/861-387 CODON   ...........................................................................AUG............................................................................................................................................................................................................................................................................................................................................................................................................................................
#=GR JCVI_SCAF_1101668623901/861-387 SS_TT   ..........................................................................................................................................................................................................................................................................................................................................................................................................................................................................................................................
JCVI_SCAF_1096627457080/948-476              GGAAUUCGCCGUUAAUUUUUAAAAGUUAAUAAGUAGUACUUGGUAGGAAAGUUGGGCCUCAUACGGAGGCCUGACUGGAGCAUCAGCGCCCACGAGGAUAAAUGGUCCUCGGUAGUGGC.UCACGA.A....A.UGCUGAUU......CAGAA..............AAUAA...U.UUCGUGG.ACUUCGAUCGAAGAU.UCAUUUGCCUUAUGUGGUGCGCUGACUUAAUUAAAGGAGCGCCCUAUGGAGGGUCAAGACGUAAAAUCAGCAGUAGCCGUUAUCGAUAACGGAAAGUUCGGAAAGCGCGAGAUCAAGUUCGAAACAGGACGCCUCGCUAAGCAAGCAGCAGGAGCUGCAGCUGUUUAUCUCGAUGAUCAGACAAUGAUCUUCUCGGCAACAACAGCAUCAAAGACACCUAAGGAUCAAUUCGACUUCUUCCCACUCACAGUGGAUGUUGAAGAGAAGAUGUAUGCCAUCGGCAAGAUUCCUGGUUCAUUCUUCCG
#=GR JCVI_SCAF_1096627457080/948-476 CODON   ......................................................................................................................................................................................................................................................AUG.................................................................................................................................................................................................................................................................
#=GR JCVI_SCAF_1096627457080/948-476 SS_TT   ..........................................................................................................................................................................................................................................................................................................................................................................................................................................................................................................................
JCVI_SCAF_1101668138734/942-471              AUUUUGCAAUAUCUUGCAAAGACCGAUGUAACACGUUACAGAGCGAUUAUCGAAAAACUCGGUAUUCGUCGCUAAUUUAGCAAAACUCACUCAUCAGUGAAUCGGUCCUCGGUUGUGGC.UCCCGG.GCCAAA.U..U.UA.......UUAAUU..............UAAA...U.CCCGUGG.GCUUCCAUCGAAGAU.CC.GUUACUGAUGCGUGUUCAUUAGAAAUGGAGUCGACCUAUGGAAGGUCAAGAUGUUAAGACCGCCGUUGCAGUAAUUGAUAACGGCAAAUAUGGAAAGCGCGAAAUCCGGUUUGAAACCGGCCGCCUAGCACGUCAAGCGUCAGGAACUGCGCUUGUUUAUUUAGAUGAUGAUUCAAUGUUGCUCUCUGCAACAACUGCUGGAAAGCAGCCAAAGGAUCAAUUCGAUUUCUUCCCACUAACCGUGGAUGUUGAAGAACGUAUGUAUGCCGCAGGAAAGAUUCCAGGAUCUUUCUUCCGUCGCG
#=GR JCVI_SCAF_1101668138734/942-471 CODON   .................................................................................................................................................................................................................................................AUG......................................................................................................................................................................................................................................................................
#=GR JCVI_SCAF_1101668138734/942-471 SS_TT   ..........................................................................................................................................................................................................................................................................................................................................................................................................................................................................................................................
JCVI_SCAF_1101668248408/1168-695             CUUGCAAUACCUUGCAAAGACCGACAUCAAUCGCUACCGCGCAAUUAUUGAAAAACUCGGCAUCCGCCGAUAAACAAAUUAAACCUACGGGGGCGUAAGUCAUGGUCUCCGGUAGUGGU.UUUCAG.A....U.AAUUAGAUUU....AAU..............AAAUC.U...A.UCUGAGA.ACUUCGAUCGUAGAUUCA.UUUCUCUCGUCGCCCGUGGGUUCGAAGAGAAUGGAGCGACCCAUGGAGGGUCAAGACGUUAAGCAUGCCGUUGCAGUUAUAGAUAACGGAAAAUUCGGAAAGCGCGAGAUUCGUUUCGAGACUGGCCGCUUGGCAAGACAAGCAGCUGGUUGCGCAACCGUUUAUUUAGAUGAUGAGACCAUGUUGCUUUCUGCAACUACUGUCUCAAAGUCACCAAAAGACCAAUUCGAUUUCUUCCCACUUACUGUGGAUGUCGAAGAGCGUAUGUAUUCACUCGGAAAGAUCCCAGGAUCAUUUUUUCG
#=GR JCVI_SCAF_1101668248408/1168-695 CODON  .......................................................................................................................................................................AUG................................................................................................................................................................................................................................................................................................................................................
#=GR JCVI_SCAF_1101668248408/1168-695 SS_TT  .....................................................................................................................<<.<<<<<<.<....<.<<<<............................>>>>.>...>.>>>>>>>.>>...............................................................................................................................................................................................................................................................................................................................
JCVI_SCAF_1101668243999/1095-622             CUUGCAAUACCUUGCAAAGACCGACAUCAAUCGCUACCGCGCAAUUAUUGAAAAACUCGGCAUCCGCCGAUAAACAAAUUAAACCUACGGGGGCGUAAGUCAUGGUCUCCGGUAGUGGU.UUUCAG.A....U.AAUUAGAUCU....AAU..............AAAUC.U...A.UCUGAGA.ACUUCGAUCGUAGAUUCA.UUUCUCUCGUCGCCCGUGGGUUCGAAGAGAAUGGAGCGACCCAUGGAGGGUCAAGACGUUAAGCAUGCCGUUGCAGUUAUAGAUAACGGAAAAUUCGGAAAGCGCGAGAUUCGUUUCGAGACUGGCCGCUUGGCAAGACAAGCAGCUGGUUGCGCAACCGUUUAUUUAGAUGAUGAGACCAUGUUGCUUUCUGCAACUACUGUCUCAAAGUCACCAAAAGACCAAUUCGAUUUCUUCCCACUUACUGUGGAUGUCGAAGAGCGUAUGUAUUCACUCGGAAAGAUCCCAGGAUCAUUUUUCCG
#=GR JCVI_SCAF_1101668243999/1095-622 CODON  .......................................................................................................................................................................AUG................................................................................................................................................................................................................................................................................................................................................
#=GR JCVI_SCAF_1101668243999/1095-622 SS_TT  .....................................................................................................................<<.<<<<<<.<....<.<<<<............................>>>>.>...>.>>>>>>>.>>...............................................................................................................................................................................................................................................................................................................................
JCVI_SCAF_1096626897378/1700-1221            CCUUCAGUACCUUGCGAAGACAGAUAUCAACCGUUACCGCGCAAUUAUCGAGAAGCUCGGUAUUCGCCGCUAAUUAAGUAAAACCAAUCUGCCGUAGAGCAAUGGUCCUCGGUAGUGGU.UUCCGC.G....CACGACAUCCUU....ACU..............AAGGAAACAAGUCGCGUGA.ACUUCGAUCGAAGAUUCA.UUCUCUAGGCAGAUUAAAAAACUCGGCAAUUCUGUCGUGUUUUCAAUCUACAAAGAGGAGGACCCAUGGAGGGUCAAGAGGUUCAAUCAGCCGUUGCAGUUAUUGAUAACGGAAAAUUCGGAAAACGAGAGAUUCGUUUUGAAACAGGUCGCCUAGCGCGCCAAGCAGCAGGAGCAGCAGCUGUUUACUUAGAUGAUCAAACAAUGAUCUUCUCAGCAACAACAGCAUCAAAGACUCCAAAGGAUCAAUUUGAUUUCUUCCCAUUAACAGUUGAUGUUGAAGAGAAGAUGUAUGCAGUUGGU
#=GR JCVI_SCAF_1096626897378/1700-1221 CODON .............................................................................................................................................................................................................................................................................AUG..........................................................................................................................................................................................................................................
#=GR JCVI_SCAF_1096626897378/1700-1221 SS_TT ..........................................................................................................................................................................................................................................................................................................................................................................................................................................................................................................................
JCVI_SCAF_1101668100121/748-284              CCUUCAAUACCUAGCGAAGACAGAUAUCAACCGUUACCGCGCAAUUAUCGAAAAACUCGGUAUUCGCCGCUAAUUAAGUACAACCAAUCUGCCGUAGAGCGAUGGUCCUCGGUAGUGGU.UUCCGC.G....C...............UUGAAUACUU.................G.CGCGUGA.ACUUCGAUCGAAGAU.UCAUUCUCUCGGCAGAUUAAAAACUCAACAAUUCUGUUGUGUUUUCAAUCUACAAAGAGGAGGACCCAUGGAGGGUCAAGAGGUUCAGUCAGCCGUUGCAGUUAUUGAUAACGGAAAAUUCGGAAAACGAGAGAUUCGUUUUGAAACAGGUCGCCUAGCGCGCCAAGCAGCUGGAGCUGCAGCUGUUUAUCUAGAUGAUCAAACAAUGAUCUUCUCUGCGACAACAGCAUCAAAAACUCCAAAGGAUCAAUUUGAUUUCUUCCCUUUAACAGUUGAUGUUGAAGAGAAGAUGUAUGCAGUUGGUC
#=GR JCVI_SCAF_1101668100121/748-284 CODON   ........................................................................................................................................................AUG...............................................................................................................................................................................................................................................................................................................................................................
#=GR JCVI_SCAF_1101668100121/748-284 SS_TT   .....................................................................................................................<<.<<<<<<.<....<..........................................>.>>>>>>>.>>...............................................................................................................................................................................................................................................................................................................................
JCVI_SCAF_1101668160289/898-427              CCUUCAAUACCUAGCGAAGACAGAUAUCAACCGUUACCGCGCAAUUAUCGAGAAGCUCGGUAUUCGCCGCUAAUUAAGUAAAACCAAUCUGCCGUAGAGCGAUGGUCCUCGGUAGUGGU.UUCCGC.GAA..C.A.............GAUAUAAGUAUUUG.........U...G.CGCGUGA.ACUUCGAUCGAAGAC.UC.UUGCAUCUUGUGCAGAUUAAAAAACUCAACAAAUCUGUUGUGUUUUCAAUCUACAAAGAGGAGGACCCAUGGAGGGUCAAGAGGUUCAGUCAGCCGUUGCAGUUAUUGAUAACGGAAAAUUCGGAAAACGAGAGAUUCGUUUUGAAACAGGACGCCUAGCGCGCCAAGCAGCAGGAGCUGCAGCGGUUUACUUAGAUGAUCAAACAAUGAUCUUCUCAGCAACAACCGCAUCAAAGACACCUAAGGAUCAAUUUGAUUUCUUCCCUUUGACAGUUGAUGUUGAAGAGAAGAUGUACGCAGUU
#=GR JCVI_SCAF_1101668160289/898-427 CODON   ............................................................................................................................................................................................................................................AUG...........................................................................................................................................................................................................................................................................
#=GR JCVI_SCAF_1101668160289/898-427 SS_TT   .............................................................................................................................................................................................................................................................................................................................................................................<<<<<<<<<<<....>>>>>>>>>.....................................................................................................................
JCVI_SCAF_1101668116854/1386-924             UUCAAUAUCUUGCUAAGACAGAUAUCAACCGUUACCGCGUGAUUAUCGAGAAGCUCGGUAUUCGCCGCUAAUUAAUUAAUACCUACACCACUUCAAGGCAAAUGGUCCUCGGUAGUGGU.UUCCGC.A....C.A.............AAUUAA.................U...G.UGCGUGA.ACUUCGAUCGAAGAU.UCAUUCUCCUUUAAGUGGGUAGUAACCACGAUGUGACUUGCAAUGAGUCGCGUCCAUAGUAAUAAAGGAGGACCCAUGGAGGGUCAAGAGGUUCAGUCAGCCGUUGCGGUUAUUGAUAACGGAAAAUUUGGAAAACGAGAGAUUCGUUUUGAAACAGGUCGCCUAGCGCGCCAAGCAGCAGGAGCAGCAGCAGUUUACUUAGAUGAUCAAACAAUGAUCUUCUCAGCAACAACUGCAUCAAAGACUCCUAAAGAUCAAUUUGAUUUCUUUCCUUUAACAGUUGAUGUUGAAGAAAAGAUGUAUGC
#=GR JCVI_SCAF_1101668116854/1386-924 CODON  ...................................................................................................................................................................................................................................................AUG....................................................................................................................................................................................................................................................................
#=GR JCVI_SCAF_1101668116854/1386-924 SS_TT  ..................................................................................................................................................................................................................................................................................................................................................................................................................................................................................<<<<<<<<<<<<<<.....>>>>>>>>>>>>>>.......
JCVI_SCAF_1101668148428/865-403              UUCAAUACCUUGCUAAGACAGAUAUCAACCGUUACCGCGUGAUUAUCGAGAAGCUCGGUAUUCGCCGCUAAUUAAGUAAUACCUACACCACUUCAAGGCAAAUGGUCCUCGGUAGUGGU.UUCCGC.A....C.A.............AAUUAA.................U...G.UGCGUGA.ACUUCGAUCGAAGAU.UCAUUUCUCCUUUAAGUGGGUAGUAACCACGAUGUGACUUGCAAUGAGUCGCGUCCAUAGUAAUAAAGGAGGACCCAUGGAGGGUCAAGAGGUUCAGUCAGCCGUUGCAGUUAUUGAUAACGGAAAAUUUGGAAAACGAGAGAUUCGUUUUGAAACAGGUCGCCUAGCGCGCCAAGCAGCAGGAGCAGCAGCAGUUUAUUUAGAUGAUCAAACAAUGAUCUUCUCAGCAACAACUGCAUCAAAGACUCCUAAAGAUCAAUUUGAUUUCUUUCCUUUAACAGUUGAUGUUGAAGAAACGAUGUAUG
#=GR JCVI_SCAF_1101668148428/865-403 CODON   ....................................................................................................................................................................................................................................................AUG...................................................................................................................................................................................................................................................................
#=GR JCVI_SCAF_1101668148428/865-403 SS_TT   ..........................................................................................................................................................................................................................................................................................................................................................................................................................................................................................................................
JCVI_SCAF_1101668122106/1227-762             AUCAAUCGUUAUCGUGCGAUUAUCGAAAAGCUCGGUAUUCGCCGCUAAUUAAAUAACUACCCACCAGGGGAGUUUGAAGUUUCCAGUUUUAUUUGGAAGCAAUGGUCCUCGGUAGUGGU.UUCCGCAA....G.AC.G.C........UUUC.................GUU...C.UGCGUGA.ACUUCGAUCGACGAU.UC.AUUACUUCAUAUUAUUUACUGAAAACUCCUUGCGAACCUGGAACGGGUACAUAAAUUAAGGAGGACCCAUGGAGGGUCAAGAAGUACAGUCAUCAGUUGCCGUUAUCGAUAAUGGCAAAUUCGGAAAGCGCGAAAUCCGCUUUGAAACAGGACGCCUAGCGCGUCAAGCAGCAGGAGCCGCAGCAGUUUAUCUAGAUGAUCAAACAAUGAUCUUCUCAGCAACAACUGCCUCAAAGACUCCAAAAGAUCAAUUCGACUUCUUUCCUUUAACAGUAGAUGUUGAAGAGAAGAUGUAUGCAGUC
#=GR JCVI_SCAF_1101668122106/1227-762 CODON  ................................................................................................................................................................................................................................................................................AUG.......................................................................................................................................................................................................................................
#=GR JCVI_SCAF_1101668122106/1227-762 SS_TT  ..............................................................................................................................................................................................................................................................................................................................................................................................................................................................................<<<<<<<<<<<<<<.....>>>>>>>>>>>>>>...........
JCVI_SCAF_1101668118458/773-300              AGACAGAUAUCAAUCGUUAUCGCGCAAUUAUCGAGAAGCUCGGUAUUCGCCGCUAAUUAAUCCAGUACAAAGUUAGAUAAGAACUACACGCCGGGGGACAUAUGGUCCUCGGUAGUGGU.UUCCAG.A....U.G..U.AUGCA....CCAGA............UGUAUAU...A.GCUGUGA.ACUUCGAUCGAAGAUUCA.UUUGUUUCGCCUCGCGUGUAGUUACCGCUCCAAGGUGGAUUGAUUCAUCCCUGAAUUAGCCCCUUGGAAUAGAAACACGAAUCAAAGGAGGACCCAUGGAGGGUCAAGACGUUAAGUCAGCAGUAGCCGUUAUCGAUAACGGAAAGUUCGGAAAGCGCGAGAUCAAGUUCGAAACAGGACGCCUCGCAAAGCAAGCAGCAGGAGCUGCAGCUGUUUAUCUCGACGAUCAGACAAUGAUCUUCUCGGCAACAACAGCAUCAAAGACACCUAAGGAUCAAUUCGACUUCUUUCCACUCACAGUG
#=GR JCVI_SCAF_1101668118458/773-300 CODON   ................................................................................................................................................................................................................................................................................AUG.......................................................................................................................................................................................................................................
#=GR JCVI_SCAF_1101668118458/773-300 SS_TT   ...................................................................................<<<<<<<<<<<<<<........>>>>>>>>>>>>>....................................................................................................................................................................................................................................................................................................................................................................................................
JCVI_SCAF_1096626901761/919-1383             AAAGACAGAUAUUGCGCGAUACCGCGCGAUCAUCGACAAACUCGGCAUCCGCCGUUAGUUUGCUGAACAAUUAAAUAAUCACCCAGCGCAACGCUAGAGGUUUGGUCCUCGGUGGUGGC.UUACGG......A.U..U.U........AAACAA...............GAA...U.GCCGUUG.GCUUCGAUCGAAGAU.CC.AUUCUCUAUAAAUAUGUGCGCGGGUGUUAGAGAAUAGGAGAGACCCAUGGAGGGUCAAGACGUUAAGUCUGCCGCUGUCACAAUUGACAACGGAAAAUUUGGAAAACGAGAAAUUCGUUUCGAAACUGGUCGCCUAGCGCGCCAAGCUGCAGGAACUGCAGUUGUUUAUCUAGAUGAUGAAACUAUGUUGCUAUCAGCAACUACUGCUUCAAAGUCACCUAAAGAUCAAUUCGACUUCUUCCCAUUAACAGUUGAUGUGGAAGAGCGCAUGUAUGCAAUUGGAAAGAUCCCAGGAUCAUUUU
#=GR JCVI_SCAF_1096626901761/919-1383 CODON  ..........................................................................................................................................................................................................................................................AUG.............................................................................................................................................................................................................................................................
#=GR JCVI_SCAF_1096626901761/919-1383 SS_TT  ..........................................................................................................................................................................................................................................................................................................................................................................................................................................................................................................................
JCVI_SCAF_1101668114308/1482-1011            AUUCUUCAGUACCUCGCAAAGACAGAUAUUAAUCGCUACAGAGCGAUUAUUGAAAAACUCGGCAUUCGCCGUUAAUUAGACACACCUACCCGCCGACGGCAAUGGUCCUCGGUAGUGGU.UUCCGG.AG...A.U..U.U.CU.....UUCGU.............AGAAAAG..U.UCCGUGA.ACUUCGAUCGAAGAU.UC.AUAUGUCCUCUCGGCGCGGGUAGCUGAGAAAAGGAGCGACCCAUGGAGGGUCAAGAGGUUCAGACCGCAGUAGCCGUUAUUGAUAACGGAAAGUUUGGAAAACGAGAGAUUCGUUUUGAAACAGGACGUCUAGCACGUCAAGCAGCAGGAGCAGCAGCAGUUUAUUUGGAUGAUCAAACAAUGAUCUUCUCAGCAACAACUGCAUCAAAGACUCCAAAAGAUCAAUUCGAUUUCUUUCCUUUGACAGUAGAUGUUGAAGAGAAGAUGUAUGCAGUUGGUCGUAUUCCAGGAUCAUUCUUCCG
#=GR JCVI_SCAF_1101668114308/1482-1011 CODON ......................................................................................................................................................................................................................................................AUG.................................................................................................................................................................................................................................................................
#=GR JCVI_SCAF_1101668114308/1482-1011 SS_TT ..........................................................................................................................................................................................................................................................................................................................................................................................................................................................................................................................
JCVI_SCAF_1096627654472/1130-660             UUGCAGUACCUCGCUAAAACUGACAUUGAUCGCUAUAGAGCGAUUAUCGAAAAGCUCGGUAUUCGUCGUUAAUUAAACGCAAAACUUUAUUUGCAAGAGUUUUGGUCCUCGGUAGUGGU.UUCCGG.A....A.A..G.UUUG.....UUAAU.............UAAAUU...U.GCCGUGA.ACUUCGAUCGAUGAU.CC.AAUCUCCAAUAAAGUUUUGUUAGAAAUGGAGAUGACCGAUGGAAGGUCAAGAUGUAAAAAGCGCCGUUGCCAAAAUUGAUAACGGUAAGUUUGGAAAGCGGGAGAUCCGCUUUGAAACUGGACGUCUAGCACGUCAAGCAGCGGGUACCGCUGUUGUUUAUUUAGAUGAUGACAGCAUGUUGCUAUCUGCAACUACUGCAUCAAAAAAUCCGAAGGAUCAAUUUGAUUUCUUCCCAUUAACUGUAGAUGUGGAAGAGCGCAUGUCUGCAGCUGCAAAAAUUCCUGGCUCAUUCUUNNNNNNN
#=GR JCVI_SCAF_1096627654472/1130-660 CODON  ..................................................................................................................................................................................................................................................AUG.....................................................................................................................................................................................................................................................................
#=GR JCVI_SCAF_1096627654472/1130-660 SS_TT  ..........................................................................................................................................................................................................................................................................................................................................................................................................................................................................................................................
JCVI_SCAF_1101667162011/210-1                GUACCUCGCCAAAACAGAUAUUGAACGCUAUAGAGCGAUAAUCGAAAAGCUCGAUCUUCGCAGAUAAGUUAAUUCAACUAAUAACUUUAUUGUUCAGAGUUUUGGUCCUCGGUAGUGGU.UUCCGG.A....A.U.............CGGAU..................A...U.UCCGUGA.ACUUCGAUCGAAGAU.CC.AUUCUCUACAUAAAGUGUUGAGAAAUGGAGAUGACCCAUGGAGGGUCAAGA...........................................................................................................................................................................................................................................................
#=GR JCVI_SCAF_1101667162011/210-1 CODON     ..........................................................................................................................................................................................................................................................................................................................................................................................................................................................................................................................
#=GR JCVI_SCAF_1101667162011/210-1 SS_TT     ..........................................................................................................................................................................................................................................................................................................................................................................................................................................................................................................................
JCVI_SCAF_1101668104815/1-412                ................................................CUCGAUCUUCGCCGCUAAGAAAAAAAUCAGCAAAAACUUUAUUUAAAAGAGUUUUGGUCCUCGGUAGUGGU.UUCCGG.A....A.A.............ACGU...................U...U.UCCGUGA.ACUUCGAUCGAAGAU.CC.AUUCUCCUUAAUUAAAGUGUUGAGAAAUGGAGAUGACCCAUGGAGGGUCAAGAUGUGCAAUCAGCCGUUGCAAAAAUAGACAACGGUAAAUUUGGAAAGCGGGAGAUCCGCUUUGAAACUGGCCGACUAGCUCGGCAAGCAGCGGGAACCGCUGUUGUGUACUUAGAUGAUGACAGCAUGUUGCUAUCUGCAACUACUGCAUCAAAAAAUCCGAAGGAUCAAUUUGAUUUCUUCCCACUUACAGUUGAUGUGGAAGAGCGAAUGUAUGCCGCUGGCAAAAUUCCUGGAUCAUUCUUUCGUAG
#=GR JCVI_SCAF_1101668104815/1-412 CODON     ..........................................................................................................................................................................................................................................................................................................................................................................................................................................................................................................................
#=GR JCVI_SCAF_1101668104815/1-412 SS_TT     ..........................................................................................................................................................................................................................................................................................................................................................................................................................................................................................................................
JCVI_SCAF_1101668107913/927-468              UACCUCGCCAAGACAGAUAUUGAGCGCUAUAGAGCGAUUAUCGAAAAGCUCGAUCUUCGCCGCUAAGAAAAAAAUCAGCAAAAACUUUAUUCAAAAGAGUUUUGGUCCUCGGUAGUGGU.UUCCGG.A....A.A.............ACGU...................U...U.UCCGUGA.ACUUCGAUCGAAGAU.CC.AUUCUCCUUAAUUAAAGUGUUGAGAAAUGGAGAUGACCCAUGGAGGGUCAAGAUGUGCAAUCAGCCGUUGCCAAAAUAGACAACGGUAAAUUUGGAAAGCGGGAGAUCCGCUUUGAAACUGGCCGACUAGCUCGGCAAGCAGCGGGAACCGCUGUUGUGUACUUAGAUGAUGACAGCAUGUUGCUAUCUGCAACUACUGCAUCAAAAAAUCCGAAGGAUCAAUUUGAUUUCUUCCCACUUACAGUUGAUGUGGAAGAGCGAAUGUAUGCCGCUGGCAAAAUUCCUGGAUCAUUUUUUCGUAG
#=GR JCVI_SCAF_1101668107913/927-468 CODON   ...................................................................................................................................................................................................................................................AUG....................................................................................................................................................................................................................................................................
#=GR JCVI_SCAF_1101668107913/927-468 SS_TT   ..........................................................................................................................................................................................................................................................................................................................................................................................................................................................................................................................
JCVI_SCAF_1096627446429/820-1224             AUCGCGCAAUUAUCGAGAAACUCGGUAUCCGUCGCUAAUAGCAAACCCAGUAGUUCUUAUCUAAGAACUCUGUAAUUAACACGACGCCUCGCAUCAAGUAAUUGGUCCUCGGUAGUGGU.UUCCGG.A....A.A.............UGA....................U...U.UCCGUGA.ACUUCGAUCGAAGAU.CC.AUUUCCUGAUGCGAGGCACUUCAUCAAAAGAAUUUUGAUGGGGAUUUAAAGAAAUGGAGCGACCUAUGGAAGGUCAAGAUGUGAAGUUCGCCGUUGCCAAGAUUGAUAACGGCAAGUUUGGAAAAAGAGAGAUCCGCUUUGAAACCGGGCGCCUAGCUCGUCAAGCAGCAGGUACCGCAGUCGUUUAUCUCGACGAUGAUUCAAUGUUGCUUUCAGCAACAACCGCUUCAAAGCAACCGAAAGACCAA......................................................
#=GR JCVI_SCAF_1096627446429/820-1224 CODON  ..........................................................................................................................................................................................................................................................................................................................................................................................................................................................................................................................
#=GR JCVI_SCAF_1096627446429/820-1224 SS_TT  ..........................................................................................................................................................................................................................................................................................................................................................................................................................................................................................................................
JCVI_SCAF_1096626895935/1904-2364            UACCUCGCCAAGACGGACAUUGAGCGCUAUAGAGCGAUAAUCGAAAAGCUCGAUCUUCGCCGUUAAAUAAAAAUCAGCAAAAAACUUUAUCGCUAAGAGUUUUGGUCCUCGGUAGUGGU.UUCCGG.A....A.A..A..........CGA...................UU...U.UCCGUGA.ACUUCGAUCGAAGAU.CC.AUUCUCUAGAUUUAAAGUGUUGAGAAAUGGAGAUGACCCAUGGAGGGUCAAGAUGUGCAAUCAGCCGUUGCAAAAAUAGACAACGGUAAAUUUGGAAAGCGGGAGAUCCGCUUUGAAACUGGCCGACUAGCUCGGCAAGCAUCGGGAACAGCCGUUGUUUAUUUGGAUGAUGACAGCAUGUUGCUAUCUGCAACUACUGCAUCAAAGAAACCAAAGGAUCAAUUUGAUUUCUUCCCUCUAACUGUUGAUGUAGAAGAGCGAAUGUAUGCCGCUGGAAAAAUUCCAGGGUCAUUUUUCCGUCG
#=GR JCVI_SCAF_1096626895935/1904-2364 CODON ...................................................................................................................................................................................................................................................AUG...............GUA..................................................................................................................................................................................................................................................
#=GR JCVI_SCAF_1096626895935/1904-2364 SS_TT ..........................................................................................................................................................................................................................................................................................................................................................................................................................................................................................................................
JCVI_SCAF_1096627298438/1041-581             AUACCUCGCCAAGACAGACAUUGAGCGCUAUAGAGCGAUUAUCGAAAAGCUCGAUCUUCGCAGAUAAAUAAAAUCAGCAAAAAACUUUAUCGUUAAGAGUUUUGGUCCUCGGUAGUGGU.UUCCGG.A....A.A..A..........CGA...................UU...U.UCCGUGA.ACUUCGAUCGAAGAU.CC.AUUCUCUUUGUAUAAAGUGUUGAGAAAUGGAGAUGACCCAUGGAGGGUCAAGAUGUUAAUUCAGCCGUUGCAAAAAUAGAUAACGGUAAAUUUGGAAAGCGGGAGAUCCGCUUUGAAACUGGCCGACUUGCUCGGCAAGCAGCAGGAACUGCUGUUGUGUACUUAGAUGAUGACAGCAUGUUGCUAUCUGCAACUACUGCUUCAAAAAAUCCGAAAGAUCAAUUUGAUUUCUUUCCACUAACCGUAGAUGUAGAAGAGAGAAUGUAUGCUGCUGGGAAAAUACCUGGUUCUUUUUUCCGUCG
#=GR JCVI_SCAF_1096627298438/1041-581 CODON  ...................................................................................................................................................................................................................................................AUG...............GUA..................................................................................................................................................................................................................................................
#=GR JCVI_SCAF_1096627298438/1041-581 SS_TT  ................................................................................................................................................................................................................................................................................................................................................<<<<<<<<<<......>>>>>>>>>.................................................................................................................................................
JCVI_SCAF_1101668121219/659-1119             UACCUCGCCAAGACGGAUAUUGAGCGCUAUAGAGCGAUUAUCGAAAAGCUCGAUCUUCGCCGUUAAAUAACAAUCAGCAAAAAACUUUAUCGCUAAGAGUUUUGGUCCUCGGUAGUGGU.UUCCGG.A....A.A..A..........CGA...................UU...U.UCCGUGA.ACUUCGAUCGAAGAU.CC.AUUCUCUAGAUUUAAAGUGUUGAGAAAUGGAGAUGACCCAUGGAGGGUCAAGAUGUGCAAUCAGCCGUUGCAAAAAUAGACAACGGUAAAUUUGGAAAGCGGGAGAUCCGCUUUGAAACUGGCCGACUAGCUCGGCAAGCAGCGGGAACAGCCGUUGUUUAUUUAGAUGAUGACAGCAUGUUGCUUUCUGCAACUACUGCAUCAAAAAAUCCGAAGGAUCAAUUUGAUUUCUUCCCACUAACAGUUGAUGUGGAAGAGCGAAUGUAUGCUGCUGGAAAAAUUCCAGGAUCAUUUUUCCGUCG
#=GR JCVI_SCAF_1101668121219/659-1119 CODON  ...................................................................................................................................................................................................................................................AUG...............GUA..................................................................................................................................................................................................................................................
#=GR JCVI_SCAF_1101668121219/659-1119 SS_TT  ..........................................................................................................................................................................................................................................................................................................................................................................................................................................................................................................................
JCVI_SCAF_1096626198158/667-993              UGCAAAGAAAGAUAUCGCUCGUUAUCGCGCGAUAAUCGACAAACUCGGCAUCCGCCGUUAGUUUGAUAAAAAGUUAAUAGAAAACUUCGCGGGCUAGUUGAUUGGUCCUCGGUGGUGGC.UUCCGG.A....................AUAAA........................UCCGUGA.GCUUCGAUCGAAGAU.CC.AUUCUCUAGAGGCUGCGUAGUUUUAGAGAAUAGGAGAGACCCAUGGAGGGUCAAGACGUUAAGUAUGCCGUUGCAAAAAUAGACAACGGCAAAUUUGGGAAACGUGAAAUACGUUUCGAAACUGGUCGACUGGCGCGUCAGCUGCUGGAACCGCAGUUGUGUAUCUAGAUGA..................................................................................................................................
#=GR JCVI_SCAF_1096626198158/667-993 CODON   ..........................................................................................................................................................................................................................................................................................................................................................................................................................................................................................................................
#=GR JCVI_SCAF_1096626198158/667-993 SS_TT   ..........................................................................................................................................................................................................................................................................................................................................................................................................................................................................................................................
JCVI_SCAF_1096627650139/615-157              GACCGAUAUCGAGCGUUAUCGCGCGAUCAUCGACAAGCUCGGCAUCCGCCGUUAGUUUGAAUUCAACAAUUUCAUAACCCAACUCUGCGCGGGCCGGAAGACUGGUCCUCGGUGGUGGC.UUACGG.A....G.A.............UGA....................U...C.UCCGUGG.GCUUCGAUCGAAGAU.CC.AUUCUCUGGUAGCCGUGCUGAGCAACGCCAUAACUGGCGCAAGAGAAUAGGAGAGACCCAUGGAGGGUCAAGACGUUAAGUCUGCCGUUGCCACAAUCGACAACGGAAAAUUUGGGAAACGAGAGAUUCGUUUCGAAACUGGUCGCCUCGCGCGACAGGCUGCGGGAACUGCAGUCGUCUAUCUUGAUGAUGAGACGAUGCUGCUCUCUGCCACAACUGCUUCAAAAUCACCACGCGAAUCAUUCGAUUUCUUCCCGCUCACGGUUGAUGUCGAAGAGCGCAUGUAUUCAGUAGGAAAGAUC
#=GR JCVI_SCAF_1096627650139/615-157 CODON   .......................................................................................................................................................................................................................................................................AUG................................................................................................................................................................................................................................................
#=GR JCVI_SCAF_1096627650139/615-157 SS_TT   .....................................................................................................................................................................................................................................................................................................................................................................<<<<<<<<<<<.....>>>>>>>>>>...........................................................................................................................
JCVI_SCAF_1101668247038/1246-1585            UUGCAAAGACCGAUAUCGCUCGUUAUCGCGCGAUCAUCGACAAGCUCGGCAUCCGCCGCUAGUUUGAAAUAAUUUAAUAAAUCUCGCCACGGGCCGGAUGACUGGUCCUCGGUGGUGGC.UUACGG......................AUGAUUG.......................CCGUGG.GCUUCGAUCGAAGAU.CC.AUUCUCUGGUGGCCGUGGUGGGAAUAGAGAAUAGGAGAGACCCAUGGAGGGUCAAGACGUUAGUUAUGCCGUUGCAAAGAUAGAUAACGGCAAAUUUGGGAAACGAGAGAUUCGUUUCGAAACCGGGCGCCUAGCGCGCCAAGCUGCAGGAACUGCAGUCGUUUAUCUCGAUGAUGAAACUAUGU.....................................................................................................................
#=GR JCVI_SCAF_1101668247038/1246-1585 CODON ..........................................................................................................................................................................................................................................................................................................................................................................................................................................................................................................................
#=GR JCVI_SCAF_1101668247038/1246-1585 SS_TT ........................................................................................................<<<<<<<<<<<<...................................>>>>.......................>>>>>>.>>...............................................................................................................................................................................................................................................................................................................................
JCVI_SCAF_1096627006102/1834-1376            CUAAGACAGAUAUCGCUCGCUAUCGUGCGAUUAUCGACAAGCUCGGCAUCCGCCGUUAGUUUGCUUUUAAAAAUUUAAUAUCUCCUACGCGGGCUAGAAGACUGGUCCUCGGUGGUGGC.UUACGG......................AUAACGAUG.....................CCGUUG.GCUUCGAUCGAAGAU.CC.AUUCUCUAGAAGCCGCGUGGGUAUUUAGAGAAUAGGAGAGACCCAUGGAGGGUCAAGACGUUAAGUCUGCCGUUGCCACAAUUGACAACGGAAAGUUUGGAAAACGAGAGAUUCGUUUUGAAACCGGACGCCUUGCGCGCCAAGCUGCAGGAACUGCAGUCGUAUUUCUUGAUGAUGAAUCAAUGUUGCUAUCGGCAACAACUGCUUCAAAAUCACCUAAAGAUCAAUUCGAUUUCUUUCCUCUGACAGUAGAUGUGGAAGAGAGAAUGUAUUCGGUUGGUCGAAUUCCGGGAUCGUUCUUC
#=GR JCVI_SCAF_1096627006102/1834-1376 CODON ........................................................................................................................................................................................................................................................AUG...............................................................................................................................................................................................................................................................
#=GR JCVI_SCAF_1096627006102/1834-1376 SS_TT ..........................................................................................................................................................................................................................................................................................................................................................................................................................................................................................................................
JCVI_SCAF_1101667164550/465-9                UUGCAAAGACCGAUAUCGCUCGUUACCGCGCGAUCAUCGACAAGCUCGGCAUCCGCCGAUAGUUUGAAAUAACUUAAUAAAUCUCGCCACAGGCCGGAAGGCUGGUCCUCGGUGGUGGC.UUACGGAU....................GAUU.........................GCCGUGG.GCUUCGAUCGAAGAU.CC.AUUCUCUGGUGGCUGUGGUGGGAAUAGAGAAUAGGAGAGACCCAUGGAGGGUCAAGACGUUAGUUAUGCCGUUGCAAAAAUUGAUAACGGCAAAUUUGGAAAACGAGAGAUUCGUUUUGAAACUGGGCGUUUAGCGCGCCAAGCUGCGGGAACCGCAGUCGUUUAUUUGGAUGAUGAGACGAUGUUGCUAUCAGCAACAACUGCUUCAAAGAAUCCAAAAGAUCAAUUCGAUUUCUUCCCACUCACUGUUGAUGUGGAAGAGCGAAUGUAUUCGGUGGGAAGAAUCCCUGGUUCUUCUCCGU
#=GR JCVI_SCAF_1101667164550/465-9 CODON     .......................................................................................................................................................................................................................................................AUG................................................................................................................................................................................................................................................................
#=GR JCVI_SCAF_1101667164550/465-9 SS_TT     ........................................................................................................<<<<<<<<<<<<.................................>>>.........................>>>>>>>.>>...............................................................................................................................................................................................................................................................................................................................
JCVI_SCAF_1101668245159/632-168              AAAGACAGAUAUCGAGCGUUACCGCGCGAUUAUCGACAAACUCGGCAUCCGCCGUUAGUUUGUUUUAAAACUACAUAUUUACCCAGCGCAAGACCGGAUGAUUGGUCCUCGGUGGUGGC.UUACGG.A....U.U..U.U........UACA.................AGA...ACGCCGUGG.GCUUCGAUCGAAGAU.CC.AUUCUCUGGCAAUGCGCUGGUUAUAGAGAAUAGGAGAGACCCAUGGAGGGUCAAGACGUUAAGUCUGCCGUUGCAACAAUUGACAACGGAAAGUUUGGAAAACGAGAGAUUCGUUUUGAAACCGGCCGCCUAGCGCGCCAAGCUGCAGGAACUGCAGUUGUUUACCUCGAUGAUGAUUCGAUGUUGCUCUCUGCAACAACCGCAUCAAAAUCACCACGCGAUCAAUUCGACUUCUUCCCACUCACUGUUGAUGUGGAAGAGAGAAUGUACGCCGUCGGAAAGAUUCCAGGAUCAUUUUUCCG
#=GR JCVI_SCAF_1101668245159/632-168 CODON   ......................................................................................................................................................................................................................................................AUG.................................................................................................................................................................................................................................................................
#=GR JCVI_SCAF_1101668245159/632-168 SS_TT   ..........................................................................................................................................................................................................................................................................................................................................................................................................................................................................................................................
JCVI_SCAF_1096627382872/2593-2129            AAAGACAGAUAUCGAGCGUUACCGCGCGAUUAUCGACAAACUCGGCAUCCGCCGUUAGUUUGUUUUAAAACUACAUAUUUACCCAGCGCAAGACCGGAUGAUUGGUCCUCGGUGGUGGC.UUACGG.A....U.U..U.U........UACA.................AGA...ACGCCGUGG.GCUUCGAUCGAAGAU.CC.AUUCUCUGGCAAUGCGCUGGUUAUAGAGAAUAGGAGAGACCCAUGGAGGGUCAAGACGUUAAGUCUGCCGUUGCAACAAUUGACAACGGAAAGUUUGGAAAACGAGAGAUUCGUUUUGAAACCGGCCGCCUAGCGCGCCAAGCUGCAGGAACUGCAGUUGUUUACCUCGACGAUGAUUCGAUGUUGCUCUCUGCAACAACCGCAUCAAAAUCACCACGCGAUCAAUUCGACUUCUUCCCGCUCACUGUUGAUGUGGAAGAGAGAAUGUACGCCGUAGGAAAGAUCCCAGGAUCAUUUUUCCG
#=GR JCVI_SCAF_1096627382872/2593-2129 CODON ......................................................................................................................................................................................................................................................AUG.................................................................................................................................................................................................................................................................
#=GR JCVI_SCAF_1096627382872/2593-2129 SS_TT ..........................................................................................................................................................................................................................................................................................................................................................................................................................................................................................................................
JCVI_SCAF_1096627672664/406-1                AAAGACAGAUAUCGAGCGUUACCGCGCGAUUAUCGACAAACUCGGCAUCCGCCGUUAGUUUGUUUUAAAACUACAUAUUUACCCAGCGCAAGACCGGAUGAUUGGUCCUCGGUGGUGGC.UUACGG.A....U.U..U.U........UACA.................AGA...ACGCCGUGG.GCUUCGAUCGAAGAU.CC.AUUCUCUGGCAAUGCGCUGGUUAUAGAGAAUAGGAGAGACCCAUGGAGGGUCAAGACGUUAAGUCUGCCGUUGCAACAAUUGACAACGGAAAGUUUGGAAAACGAGAGAUUCGUUUUGAAACCGGCCGCUUAGCGCGCCAAGCUGCAGGAACUGCAGUUGUUUACCUCGAUGAUGAUUCGAUGUUGCUCUCUGCAACAACCGCAUCAAAAUCACCACGCGAUCAAUUCGACUUCUUCCCACUC...........................................................
#=GR JCVI_SCAF_1096627672664/406-1 CODON     ..........................................................................................................................................................................................................................................................................................................................................................................................................................................................................................................................
#=GR JCVI_SCAF_1096627672664/406-1 SS_TT     ..........................................................................................................................................................................................................................................................................................................................................................................................................................................................................................................................
JCVI_SCAF_1101668233903/859-400              UAUUCGCCGCUAAAAAAUAACGAAAACUGAAUAACAGAAAAACUAACUAACAACAACCAAGGUUUUUAGUCGGUGCAAUUAAUUUGUAUCGAUUGCAGAGAUUGGUCCUCGGUAGUGGU.UUCCGG.G....................CAGUUAUA.....................CCCGUGA.ACUUCGAUCGAAGAU.CC.AUUUUCUAAUAAUCUAAAAAUAAUUGGUUGAGAAAUGGAGUUGGCCCAUGUCGGGUCAAGAAAUUCACUCUGCCGUUGCAAAAAUAGAUAACGGCAAAUUUGGAAAACGACAGAUUCGAUUUGAAACUGGACGUUUAGCAAGACAGGCUGCCGGUUGCGCAGUGGUUUAUUUAGAUGAUGACAGCAUGUUGCUCUCGGCUACAACUGUCUCUAAAAAUCCGAAAGAUCAAUUUGAUUUCUUCCCAUUAACAGUUGAUAUCGAAGAGAGAAUGUAUGCCGCAGGCAGAAUUCCCGGUUCAUUC
#=GR JCVI_SCAF_1101668233903/859-400 CODON   ...................................................................................................................................................................................................................................AUG....................................................................................................................................................................................................................................................................................
#=GR JCVI_SCAF_1101668233903/859-400 SS_TT   ..........................................................................................................................................................................................................................................................................................................................................................................................................................................................................................................................
JCVI_SCAF_1096627005160/693-231              CGGUAUUCGUCGCUAACUUAAAAAAUACAAUUUCAUAUAGAUAAAAAUAAAUAACAACUAGCUACAACCUAGAUUUCAAUUUUUUAAAUUUUAAAUAAAAAUUGGUCCUCGGUAGUGGU.UUCCGGGG....U.U..U..........UACA..................AG...A.CCCGUGA.ACUUCGAUCGAAGAU.CC.AUUUCAAAGAAAUCUGGUUGAGAAAUGGAGUUGGCCCAUGUCGGGUCAAGAAAUUCACUCUGCCGUUGCGAAAAUCGACAAUGGCAAAUUCGGAAAACGUCAGAUUCGUUUUGAAACUGGACGUUUAGCAAGACAGGCUGCCGGUUGCGCAGUUGUCUAUCUCGACGAUGACAGCAUGUUGCUUUCGGCAACAACUGUUUCCAAAAAACCAAAAGAUCAAUUUGAUUUCUUUCCACUAACAGUUGAUGUGGAAGAACGUAUGUAUGCAGCCGGAAAAAUUCCUGGCUCAUUCUUUAGACGUG
#=GR JCVI_SCAF_1096627005160/693-231 CODON   ...............................................................................................................................................................................................AUG........................................................................................................................................................................................................................................................................................................................
#=GR JCVI_SCAF_1096627005160/693-231 SS_TT   ....................................................................................................................................................................................................................................................................................................................................................................................................................................................................................<<<<<<<<<........>>>>>>>>.............
JCVI_SCAF_1096627015732/427-1                AAAAACACAAUUUCAUAUAGAUAAAAAUAAAUAAACUAGCUACAACCUAGAUUUCAAUUUUUUAAAUUUUAAAAUAAAAAAAUUGCAAAAAUUGCAAAAAAUUGGUCCUCGGUAGUGGU.UUCCGGGG....U.U..U..........UACA..................AG...A.CCCGUGA.ACUUCGAUCGAAGAU.CC.AUUUCAAAGAAAUCUGGUUGAGAAAUGGAGUUGGCCCAUGUCGGGUCAAGAAAUUCACUCUGCCGUUGCGAAAAUCGACAAUGGCAAAUUCGGAAAACGUCAGAUUCGUUUUGAAACUGGACGUUUAGCAAGACAAGCUGCCGGUUGCGCAGUUGUCUAUCUCGAUGAUGACAGCAUGUUGCUUUCAGCAACAACUGUUUCCAAAAAACCAAAAGAUCAAUUUGAUUUCUUUCCACUCACAGUUGAUGUGGAAGAACGUAUGUAUG....................................
#=GR JCVI_SCAF_1096627015732/427-1 CODON     ..........................................................................................................................................................................................................................................................................................................................................................................................................................................................................................................................
#=GR JCVI_SCAF_1096627015732/427-1 SS_TT     ..........................................................................................................................................................................................................................................................................................................................................................................................................................................................................................................................
JCVI_SCAF_1096627667722/1-442                .....................AAAAUACAAUUUCAUACAGAGAAAAAUAAAUAACAACUAGCUACAACCUAGAUUUCAAUUUUUUAAAUUUUAAAUAAAAAUUGGUCCUCGGUAGUGGU.UUCCGGGG....U.U..U..........UACA..................AG...A.CCCGUGA.ACUUCGAUCGAAGAU.CC.AUUUCAAAGAAAUCUGGUUGAGAAAUGGAGUUGGCCCAUGUCGGGUCAAGAAAUUCACUCUGCCGUUGCGAAAAUCGACAAUGGCAAAUUUGGAAAACGUCAGAUUCGUUUUGAAACUGGACGUUUAGCAAGACAGGCUGCCGGUUGCGCAGUUGUCUAUCUCGAUGAUGACAGCAUGUUGCUUUCGGCAACAACUGUUUCCAAAAAACCAAAAGAUCAAUUUGAUUUCUUUCCACUCACAGUUGAUGUGGAAGAACGUAUGUAUGCAGCUGGAAGAAUUCCUGGCUCAUUCUUUAGACGCG
#=GR JCVI_SCAF_1096627667722/1-442 CODON     ..........................................................................................................................................................................................................................................................................................................................................................................................................................................................................................................................
#=GR JCVI_SCAF_1096627667722/1-442 SS_TT     ..........................................................................................................................................................................................................................................................................................................................................................................................................................................................................................................................
JCVI_SCAF_1101668120237/702-242              UCUUCAGUACCUCGCAAAGACAGAUAUCAAUCGUUAUCGCGCAAUUAUCGAGAAGCUCGGUAUUCGCCGCUAAUUAAGAAUUAACUACCCGCCGGGGGACAAUGGUCCUCGGUAGUGGU.UUCCAG.A....U.G.............UUUG...................C...A.UCUGUGA.ACUUCGAUCGAAGAU.UCAUUUGUUUCGCCUUGCGUGUAGUUACCGCUCCAAGCUGUGCAGAUGCACCUUGGAAUUUGAAACAAAGGAGGACCCAUGGAGGGUCAAGACGUUAAGACAGCAGUAGCCGUUAUCGAUAACGGAAAGUUCGGAAAGCGCGAGAUUAAGUUCGAAACAGGACGCCUCGCAAAGCAAGCAGCAGGAGCUGCAGCUGUGUAUCUCGAUGAUCAGACAAUGAUCUUCUCAGCUACAACAGCAUCAAAGACACCUAAGGAUCAAUUCGACUUCUUCCCACUAACAGUGGAUGUUGAAGAGAAGAUGUA
#=GR JCVI_SCAF_1101668120237/702-242 CODON   .......................................................................................................................................................................................................................................................................................AUG................................................................................................................................................................................................................................
#=GR JCVI_SCAF_1101668120237/702-242 SS_TT   ....................................................................................<<<<<<<<<<<<<<.......>>>>>>>>>>>>>....................................................................................................................................................................................................................................................................................................................................................................................................
JCVI_SCAF_1101668151658/524-997              UUGCAGUACCUUGCAAAGACAGAUAUCAACCGUUAUCGCGCAAUUAUCGAGAAGCUCGGUAUUCGCCGCUAAUUAAUUAUUAACUACACGCCGGGGGACUAAUGGUCCUCGGUAGUGGU.UUCCAG.A....U.G....CAAGCA...CUAGA...........UGUUUGGC...A.UCUGUGA.ACUUCGAUCGAAGAU.UC.AUUUGUUUCGCCUCGCGUGUAGUUACCGCUCUAAGGUGCAUUUAACGUGCCUUAGAAAAAGAAGGAAACGAAUCAAAGGAGGACCCAUGGAGGGUCAAGACGUUAAGUCAGCAGUAGCCGUUAUCGAUAACGGAAAGUUCGGAAAGCGCGAGAUCAAGUUUGAAACUGGUCGCCUCGCAAAGCAAGCAGCAGGAGCUGCAGCUGUAUAUCUAGAUGAUCAAACAAUGAUCUUCUCAGCAACAACAGCAUCAAAGUCACCUAAGGACCAAUUCGACUUCUUCCCACUUACAGUGGAUGUCGAA
#=GR JCVI_SCAF_1101668151658/524-997 CODON   ........................................................................................................................................................A...........UG....................................................................................................................................................................................................................................................................................................................................................
#=GR JCVI_SCAF_1101668151658/524-997 SS_TT   ...................................................................................<<<<<<<<<<<<<<........>>>>>>>>>>>>>....................................................................................................................................................................................................................................................................................................................................................................................................
JCVI_SCAF_1101668143468/1090-1538            UCUUCAGUACCUCGCAAAGACAGAUAUCAAUCGUUAUCGCGCGAUUAUCGAAAAGCUCGGUAUUCGUCGCUAAUUAAGUAAGCACUGCGUCCCGAGGAGAAAUGGUCCUCGGUAGUGGU.UUCCGG.A....U.G.............AUU....................C...A.UCCGUGA.ACUUCGAUCGAAGAUACA.UUCCUACCUCGCUGCGGGCGCUGUAGAAAUGGAGAGACCCAUGGAGGGUCAAGACGUUAAGACAGCAGUAGCCGUUAUUGAUAACGGAAAGUUUGGUAAGCGCGAGAUUCGCUUUGAAACAGGGCGACUUGCAAAGCAGGCAGCAGGAGCUGCCGCUGUAUAUCUAGAUGAUCAGACAAUGAUCUUCUCAGCAACAACAGCUUCGAAGACACCAAAAGAUCAAUUCGACUUCUUUCCUUUGACAGUAGAUGUUGAAGAGAAGAUGUACGCAGUCGGAAAGAUCCCAGGUUC...........
#=GR JCVI_SCAF_1101668143468/1090-1538 CODON ..........................................................................................................................................................................................................................................................................................................................................................................................................................................................................................................................
#=GR JCVI_SCAF_1101668143468/1090-1538 SS_TT ..........................................................................................................................................................................................................................................................................................................................................................................................................................................................................................................................
JCVI_SCAF_1096627298000/770-1246             UCAAAGACAGAUAUCAAUCGUUAUCGCGUAAUUAUCGAAAAGCUCGGUAUUCGCCGUUAAUUAAUUUACCUACCUGACCGCACUCUUGAAGUAACGGAGCAAUGGUCCUCGGUAGUGGU.UUCCGC.AGA..G.C..G.CGA......UUAAAUUCGC.........UUGCG...U.UGCGUGA.ACUUCGAUCGAAGAUUCA.UUCUCCUUAAAAAACUCGAGCCGCGGUAGGUAGUUGAGGAUAAAAAGGAGGACCCAUGGAGGGUCAAGAAGUUCAGUCAGCCGUUGCAGUUAUUGAUAACGGAAAAUUUGGUAAGCGUGAGAUUCGCUUCGAAACAGGACGACUAGCUCGUCAAGCAGCAGGAGCCGCAGCUGUUUAUCUAGAUGAUCAAACAAUGAUCUUUUCAGCUACAACAGCAUCAAAGACUCCAAAAGAUCAAUUCGAUUUCUUUCCUUUAACAGUAGAUGUUGAAGAGAAGAUGUAUGCAGUUGGUCGUAUUCCGG
#=GR JCVI_SCAF_1096627298000/770-1246 CODON  ...................................................................................................................................................................................................................................................................AUG....................................................................................................................................................................................................................................................
#=GR JCVI_SCAF_1096627298000/770-1246 SS_TT  ..........................................................................................................................................................................................................................................................................................................................................................................................................................................................................................................................
JCVI_SCAF_1101668115969/1350-884             AUAUCAAUCGUUAUCGUGCGAUUAUCGAAAAGCUCGGUAUUCGCCGCUAAUUAAAUAACUACCCGCCAGGGGAGUUUGGUUUCCAGUUUUAUGUGGAAGCAAUGGUCCUCGGUAGUGGU.UUCCGC.A....A.G..G.C........GCCAAA...............GUU...U.UGCGUGA.ACUUCAAUCGACGAUUCA.UUACUUCACAUACUUUGCUGGUAACUCCUUGCGAACCUGGAAUGGGUACAUCAAUUAAAGGAGGACCCAUGGAGGGUCAAGAAGUACAGUCAUCAGUUGCCGUUAUCGAUAACGGCAAAUUCGGAAAGCGCGAAAUCCGCUUUGAAACAGGACGCCUUGCGCGUCAAGCAGCCGGAGCUGCCGCAGUUUACUUAGAUGAUCAGACGAUGAUCUUCUCUGCUACAACCGCAUCUAAGACUCCAAAAGAUCAAUUCGACUUCUUCCCAUUAACAGUAGAUGUUGAAGAGAAGAUGUAUGCAGUU
#=GR JCVI_SCAF_1101668115969/1350-884 CODON  ............................................................................................AUG...........................................................................................................................................................................................................................................................................................................................................................................................................................
#=GR JCVI_SCAF_1101668115969/1350-884 SS_TT  ..........................................................................................................................................................................................................................................................................................................................................................................................................................................................................................................................
JCVI_SCAF_1101668253034/736-1193             UUUUGCAGUACCUGGCAAAGACCGACAUCAAUCGCUACCGCGCAAUUAUUGAAAAACUCGGCAUCCGCCGAUAAACAAUUAAACCUACGGGGACGGCAUUAAUGGUCUCCGGUAGUGGU.UUACGA.A....................AUUGA........................UUCGUGA.ACUUCGAUCGUAGAUUCA.UUUCUCUCGUCGCCCGUGGGUUCGAAGAGAAUGGAGCGACCCAUGGAGGGUCAAGACGUUAAGCAUGCCGUUGCAGUUAUAGACAACGGAAAGUUCGGCAAGCGAGAGAUUCGCUUUGAGACUGGUCGACUAGCAAAGCAAGCAGCUGGUUGUGCCACAGUUUAUUUAGAUGAUGAAACAAUGUUGCUAUCGGCGACUACAGUUUCAAAGUCACCAAAAGAUCAAUUCGACUUCUUCCCAUUAACCGUGGAUGUCGAAGAGCGUAUGUAUUCAAUCGGAAAGAUCCCUGGAUCAUUCUUCCG
#=GR JCVI_SCAF_1101668253034/736-1193 CODON  ...............................................................................................................................................................................................AUG........................................................................................................................................................................................................................................................................................................................
#=GR JCVI_SCAF_1101668253034/736-1193 SS_TT  ..........................................................................................................................................................................................................................................................................................................................................................................................................................................................................................................................
JCVI_SCAF_1101668115647/1299-1494            AUUUUGCAAUAUCUUGCAAAGACCGAUGUAACACGUUACAGAGCGAUUAUCGAAAAACUCGGUAUUCGUCGCUAAAUUAGCAAAACUCACUCAUCAGUGAAUCGGUCCUCGGUUGUGGC.UUCCGG.G....CCU..A.AAUU.....UUUU..............AAUU.AAAU..CCCGUGG.GCUUCCAUCGAAGAU.CC.GUUACUGAUGUGUGUUCAUUAGAAAU....................................................................................................................................................................................................................................................................................
#=GR JCVI_SCAF_1101668115647/1299-1494 CODON ..........................................................................................................................................................................................................................................................................................................................................................................................................................................................................................................................
#=GR JCVI_SCAF_1101668115647/1299-1494 SS_TT ..........................................................................................................................................................................................................................................................................................................................................................................................................................................................................................................................
JCVI_SCAF_1101668141007/940-469              AUUUUGCAAUAUCUUGCAAAGACCGAUGUAACACGUUACAGAGCGAUUAUCGAAAAACUCGGUAUUCGUCGCUAAAUUAGCAAAACUCACUCAUCAGUGAAUCGGUCCUCGGUUGUGGC.UUCCGG.GCC..U.A..A.AUU......CUUU...............AAUUUA..AUCCCGUGG.GCUUCCAUCGAAGAU.CC.GUUACUGAUGCGUGUUCAUUAGAAAUGGAGUCGACCUAUGGAAGGUCAAGAUGUUAAGACCGCCGUUGCAGUAAUUGAUAACGGCAAAUUUGGAAAGCGCGAAAUCCGGUUUGAAACCGGCCGCCUAGCACGUCAAGCGUCAGGAACUGCGCUUGUUUAUUUAGAUGAUGAUUCAAUGUUGCUCUCUGCAACAACUGCUGGAAAGCAGCCAAAGGAUCAAUUCGAUUUCUUCCCACUAACUGUGGAUGUUGAAGAACGUAUGUAUGCCGCAGGAAAGAUUCCAGGAUCUUUCUUCCGUCGCG
#=GR JCVI_SCAF_1101668141007/940-469 CODON   .................................................................................................................................................................................................................................................AUG......................................................................................................................................................................................................................................................................
#=GR JCVI_SCAF_1101668141007/940-469 SS_TT   ..........................................................................................................................................................................................................................................................................................................................................................................................................................................................................................................................
NZ_AAGP01000012.1/38373-37899                GCCCGGAGACUGCCCAUGGCAUGCCCGGGUGGAAUGCGAGGCAAUGGCUCACAGGGGCAACUGCGGUAGACUUCAACGUGGACAACCAUGCCAUGGACGUUUCGGUCCUCGGUAGUGGC.UUCCGG.AAGA.G.C..ACGCAU.....GCGC..............AUGCUGA..U.UCCGUGG.GCCCCGAUCGAUGAC.CG.GCUUGGAUCCAUGGGGUUGUCCGAGCCAAUAUCCACCGGAUCGACGCGGGCCUCUUUCGCCUUCAUUCUUCGAAGGUGUCCGCGUGCCGGUUACAAACAAGGAGAAUACGUGGGACUCAACCCUGAAUCCGCCGUAGCGCACAUUGACAAUGGCAGCUACGGUUCACACACCAUCCGCUUCGAAACAGGACGGCUUGCACAGCAGGCCGCCGGUUCUGCCGUCGCCUACCUCGACGACGAAACCAUGCUGUUCUCGGCCACCUCGGCGGGCAAGAACCCCCGUGAGGGCUUCGACUUCUUCC
#=GR NZ_AAGP01000012.1/38373-37899 CODON     .........................................................................................................................................................................................................................................................................................................................AUG..............................................................................................................................................................................................
#=GR NZ_AAGP01000012.1/38373-37899 SS_TT     ...............................................................................................................................................................................................................................................................................................................................................<<<<<<<<<............>>>>>>>>>>............................................................................................................................................
NC_008541.1/1593672-1594148                  CUGCGCCGCUAGUCAGACCUGAGGGGCGGCCCCUUCCGUGACGGAAAGGGCCGCCUUCUUCAACCAAAACUAAACAGGAGGAUCAACCGCAUCACGCAUUCGCGGUCCUCGGUAGUGAU.UCCCGG.GAA..C.G....GCUUCG...AAGAA...........UGAAGCCC...GGCCCGUGG.GUCUCGAUCGAUGAC.CG.GGUGCAGUGCAGGCCAGUAGACAGAUGCUGGACUGGGUUGAUGCGGCUGGACUUCCGUUAACCAAGAAACGGAGGUGACUCUCUUGGAGGGUCCCGAAAUCCAGUUCUCAGAAGCCGUCAUUGACAAUGGCCGCUUCGGCAAGCGUGUAAUCCGCUUCGAAACCGGCCGCCUUGCCAAGCAGGCAGCCGGCGCAGCCAUGGUGUACAUCGACGAAGACACCGCGCUGCUGUCCGCAACCACCGCCGGCAAGCACCCGCGUGAAGGCUUUGACUUCUUCCCGCUGACCGUUGACGUCGAAGAG
#=GR NC_008541.1/1593672-1594148 CODON       ...............................................................................................................................................................................................................................................................................................AUG........................................................................................................................................................................................................................
#=GR NC_008541.1/1593672-1594148 SS_TT       ........................<<<<<<<<<<<..........>>>>>>>>>>...................................................................................................................................................................................................................................................................................................................................................................................................................................................................
NZ_AAWA01000012.1/89275-89748                GGGAGUGGCCGACCGGGCCGCUCCCCCGAUCCGUACACCGCCAGGAACUACGACAACCAGGGCCGCACGACCACCCGACCCACCGGGAGCCGGUCAGCGUACCGGUCUCCGGUAGUGGCCCC.CGG.G....CAU..CCGGC......AGCAC..............GCCGACCCG.CCCG.GGCGCUUCGAUCGAAGAC.CG.GCCGUCUGAGCAGCUGCGUGUCGCGGUCCGUAGACGCGAAGGAGCGCAACCACAGAUGACCGAGAGUAACCUCGGCGCCCAGUCUCGUACCGCCACGAUCGACAACGGUGCCUUCGGCACCCGGGUGAUCACCUUUUCCACCGGCCGGCUGGCCCGCCAGGCCGCCGGCUCCGUCGUCGCCCAGCUCGGCGAGACGGUCGUCCUCUCCGCCACCACCGUCGGCCGGCAGCCGAAGGAGCAGUUCGACUUCUUCCCGCUGACCGUCGACGUCGAGGAGCGGAUGUACGCCGCGGGCCGGAUCC
#=GR NZ_AAWA01000012.1/89275-89748 CODON     ...................................................................................................................................................................................................................................................................AUG....................................................................................................................................................................................................................................................
#=GR NZ_AAWA01000012.1/89275-89748 SS_TT     ..........................................................................................................................................................................................................................................................................................................................................................................................................................................................................................................................
NC_009380.1/1548620-1549093                  GGAGGGGCCGACCGGCCGCUCCCCCGUUCCGGUUCACCGCCAGAACCCUCCGACAACCAGGGCCGCACGACCCCCCGACACGCCGGGAGCCGGUCAGCGCACCGGUCUCCGGUAGUGGCCUC.CGG.GCAUCC.G..GCAUC......UCGCC..............GAUCC...G.CCCG.GGCGCUUCGAUCGAAGAC.CG.GCCGUCUGAGCAGCUGCGCGUCGCGGUCCGCAGACGCGAAGGAGCGCAACCACAGAUGACCGAGAGCAACCUCGGUACCGAGUCUCGUACCGCCACGAUCGACAACGGGGCCUUCGGCACCCGUGUGAUCACCUUCUCCACCGGUCGGCUGGCCCGCCAGGCCGCCGGCUCCGUCGUCGCCCAGCUCGGCGAGACGGUCGUCCUCUCCGCCACCACCGUUGGCCGGCAGCCGAAGGAGCAUUUCGACUUCUUCCCGCUGACCGUCGACGUCGAGGAGCGGAUGUACGCGGCGGGCCGGAUCC
#=GR NC_009380.1/1548620-1549093 CODON       ...................................................................................................................................................................................................................................................................AUG....................................................................................................................................................................................................................................................
#=GR NC_009380.1/1548620-1549093 SS_TT       ..........................................................................................................................................................................................................................................................................................................................................................................................................................................................................................................................
JCVI_SCAF_1096627357583/453-1                GGUGCAGGCCGAUAAGGAGGGGGACUGCGCCGCUAGGUGCAGGCCGGUUAAUUGAAAAGGAUGACGAUCACACGGGUGUCGUGUGCGGAUGUGGUGAUGAGUCGGUCCUCGGUAGUGGC.UUCCGG.G....C.A.............GAUGA..................U...G.CCCGUGG.GCCUCGAUCGAAGAC.CG.GCCGAGCACCCGCGACAGACUCCUGUGCGAUCGAACGCAUCAUGGAUGCGUAUCGACGAUGAAGGAGUAACCCGUGGACGGGUCCACUAUCACCGCCACCGAGGCGGUUCUUGACAACGGGCCGUUCGGCUCGCGAACAGUUCGUUUCGAAACCGGCCGCCUGGCUCGCCAGGCGGGUGGUGCGGUGUCGGCGUUCUUGGACGACGACACCAUGCUGUUGAGCACGACGACGGCGUCUAAGUCGCCGAAGGAGCAUUUCGAUUUCUUUCCGCUGACCGUCGAUGUGGAGGAGCG........
#=GR JCVI_SCAF_1096627357583/453-1 CODON     ..........................................................................................................................................................................................................................................................................................................................................................................................................................................................................................................................
#=GR JCVI_SCAF_1096627357583/453-1 SS_TT     ..........................................................................................................................................................................................................................................................................................................................................................................................................................................................................................................................
NC_003888.3/6259524-6259983                  GGGCCGCUCCCUUUGCUGUACGUGCGCGCUGUCGCCGCCCCUUUGUAGUGUGGUAACAGAAGAACAAGACGUACGAGGAGAAGCGGACCGCACCGCCGCCGCCGGUCCUCGGUAGUGGCCCC.CGG.G....G.G.............CAGA...................U...C.CCCG.GGUGCUUCGAUCGAAGAC.CG.GCCCGCAUUGCACGGACGCUUCUCCGGCACCGUCCCCUCCGCCACACGGGCGGCGUGGGACAAAAGACGACAAGCAUCGGAGAAACCACUAGUGGAGAACGAGACCCACUACGCCGAAGCCGUGAUCGACAACGGCGCGUUCGGCACCCGCACCAUCCGCUUCGAGACGGGCCGCCUGGCCCGUCAGGCCGCCGGUUCCGCCGUGGCGUACCUGGACGACGACACCAUGGUGCUGUCGGCCACCAGCGCCUCCAAGAACCCGAAGGACCAGCUCGACUUCUUCCCCCUGACGGUGGACGUCG
#=GR NC_003888.3/6259524-6259983 CODON       .......................................................................................................................................................................................................................................................................................................AUG................................................................................................................................................................................................................
#=GR NC_003888.3/6259524-6259983 SS_TT       ..........................................................................................................................................................................................................................................................................................................................................................................................................................................................................................................................
NC_003155.3/3089317-3088856                  GUAGCACAACGCAAUACGUACGACACACAACGUGGUACACCGACAGCGCACAGCGAUGACGGCACGCCACACCCAACGAGGAGAAGCGCACCUCGCCGCCGCCGGUCCUCGGUAGUGGCCCC.CGG.G....G...............GAAGUGAG...................C.CCCG.GGUGCUUCGAUCGAAGAC.CG.GCCCGCACCAGUGGAGCGCUUCUCCGACCACCGUCCCCCUGCCACACGGGCAGCCCGGGACAAAAGACGAAAAGUAUCGGAGAAAACGCUAGUGGAGAACGAGACCCACUACGCCGAGGCCGUCAUUGACAACGGUUCCUUCGGCACCCGCACCAUCCGCUUCGAGACGGGCCGCCUGGCCAAGCAGGCCGCCGGCUCCGCCGUCGCGUACCUGGACGACGACACCAUGGUGCUGUCGGCCACCACCGCCUCCAAGAAGCCCAAGGAAAAUCUCGACUUCUUCCCCCUCACGGUGGACGUCG
#=GR NC_003155.3/3089317-3088856 CODON       .......................................................................................................................................................................................................................................................................................................AUG................................................................................................................................................................................................................
#=GR NC_003155.3/3089317-3088856 SS_TT       .....................................................................................................................<<<<<.<<<.<.................................................>>>>.>>>>>...............................................................................................................................................................................................................................................................................................................................
NC_009142.1/6641739-6641270                  GGGAGUGGCCGGUCGGCCGCUCCCCUCGGUGCAUGAAGAGGGGGCGGCGCCGCCGCCCGCAGAACUGCAGAGAGCUCACGGUGACAGCGGGCAAGCGUCCGCCGGUCCUCGGUAGUGGC.UCCCGG.GCG..G.A..C.CUC......GCAG...............GAGGU...U.CCCGAGG.GCUUCGAUCGAUGGC.CG.GCCUCGUCGGACCACGACCCGGAUGCGCUGCCGUGGGCCUCGUGGAGACGAGGAGAAACCAACUUGACUGACGUGCAGUCACUGGACGAGGGCGUGUACGAAGCGACCGCGGUGCUGGACAACGGCGCCUUCGGCACCCGUACCGUCCGAUUCGAGACCGGCCGGCUGGCCAAGCAGGCCGCCGGCAGCGUCGUCGCCUACCUCGACGACGACACCAUGCUGCUCUCGGCCACCACGGCCUCCAAGCAGCCGAAGGAGCACUUCGACUUCUUCCCGCUGACCGUCGACGUCGAGGAGCGGAU
#=GR NC_009142.1/6641739-6641270 CODON       ...........................................................................................................................................................................................................................................................................AUG............................................................................................................................................................................................................................................
#=GR NC_009142.1/6641739-6641270 SS_TT       ..........................................................................................................................................................................................................................................................................................................................................................................................................................................................................................................................
NC_002944.2/3223371-3222901                  AGCAACCGGUGCGGUCACGCAGAUCCGCGUGUGCCGUUCCAGCGUGUCACUACGCACCUUUCGAGGGGGCACCUUCGAGGGAGCAGCCCGGUCUGCAUCGGGCGGUCUUCGGUAGUGGCUGC.CGG.G....C.U....CUCCG....GAUC.............UGGAGCA...G.GUCG.GCCGCUUCGAUCGAUGGC.CG.UAGCCGCAUACAGACUGGCUCCUCGAAAAGCUCCGCGGGUGGCUCGCAGGCCCAUUCGGGUCGGUGAGUGAUCCUGCAAACCCUCUCCAGUUGCGCGUGAUGACGCGAAACAGCCGAAUAAGAGAGGCCGUACGGACGUCUAUGUCUGUCGCUGAAAUUGAAGAAGGCGUGUUCGAGGCGACCGCCACCAUCGACAACGGGAGCUUCGGCACCCGCACCAUCCGCUUCGAGACCGGCCGGUUGGCCCAGCAGGCCGCCGGCGCCGUCGUCGCCUACCUCGACGACGAGAACAUGCUGUUGUC
#=GR NC_002944.2/3223371-3222901 CODON       .........................................................................................................................................................................................................................................................................................................................................................AUG..............................................................................................................................................................
#=GR NC_002944.2/3223371-3222901 SS_TT       ..........................................................................................................................................................................................................................................................................................................................................................................................................................................................................................................................
NC_008595.1/3805047-3804577                  AGCAACCGGUGCGGUCACGCAGAUCCGCGUGUGCCGUUCCAGCGUGUCACUACGCACCUUUCGAGGGGGCACCUUCGAGGGAGCAGCCCGGUCUGCAUCGGGCGGUCUUCGGUAGUGGCUGC.CGG.G....C.U....CUCCG....GAUC.............UGGAGCA...G.GUCG.GCCGCUUCGAUCGAUGGC.CG.UAGCCGCAUACAGACUGGCUCCUCGAAAAGCUCCGCGGGUGGCUCGCAGGCCCAUUCGGGUCGGUGAGUGAUCCUGCAAACCCUCUCCAGUUGCGCGUGAUGACGCGAAACAGCCGAAUAAGAGAGGCCGUACGGACGUCUAUGUCUGUCGCUGAAAUUGAAGAAGGCGUGUUCGAGGCGACCGCCACCAUCGACAACGGGAGCUUCGGCACCCGCACCAUCCGCUUCGAGACCGGCCGGUUGGCCCAGCAGGCUGCCGGCGCCGUCGUCGCCUACCUCGACGACGAGAACAUGCUGUUGUC
#=GR NC_008595.1/3805047-3804577 CODON       ....................................................................................................................................................................................................................................................................................................................................................................................AUG...................................................................................................................................
#=GR NC_008595.1/3805047-3804577 SS_TT       ..........................................................................................................................................................................................................................................................................................................................................................................................................................................................................................................................
NC_002677.1/1013587-1014057                  GCCGGUUCGGUCCAAGCAAGUGGUGUGGUUCUCGCAAAUCCGCGUGUUCCGCUCCAGUGUGUCACUGUGUAAGUCCGAGGGCGCUGCUCUGUCUGUAUCGGGCGGUCUUCGGUAGUGGCUGU.CGG.G....C.U....CUCCG....GAUC.............UGGAGCA...G.GUCG.GCCGCUUCGAUCGAUGGC.CG.UAGUCGUAUUCAGACUGUGCUCUCCGGGAUUGCGUGCGUGGCGCCGAAACAGAUUAAUAACGAGAGAGGCUGUGCGGACGGUUAUGUCUGUAGCUGAAAUCGAAGAGGGCGUGUUCGAGGCAACCGUUACUAUCGAUAACGGGAGUUUCGGCACCCGCGCCAUCCGUUUUGAGACCGGGCGCUUAGCCUUGCAAGCCGCUGGCGCAGUGGUGGCCUACCUGGACGCCGACAAUAUGCUCUUGUCGGCGACCACCGCCAGCAAGAACCCCAAGGAGCAAUUCGACUUCUUCCCGCUUACGGUC
#=GR NC_002677.1/1013587-1014057 CODON       ...............................................................................................................................................................................................................................................................................................AUG........................................................................................................................................................................................................................
#=GR NC_002677.1/1013587-1014057 SS_TT       ..........................................................................................................................................................................................................................................................................................................................................................................................................................................................................................................................
NC_009565.1/3104833-3104363                  GCCGGUUCGGCCCAGCAAAUGGUGCGGUACGCGCAGAACCGCGUGUGCCGUUCCAGCGAGUCACUAUGCAUAUCCAAGGGAGCACCCCCGGCCUGUAUCGGGCGGUCCUCGGUAGUGGCUGC.CGG.G....C.U....CUCCG....GAUC.............UGGGGCA...G.GUCG.GCCGCUUCGAUCGAUGGC.CG.UAGCCGCAUUCAGACCUUUUCUCCUGGGAAGCUCUCGGGGUUCGGCGAACCCGCUGGAUUGCGCGUGACGACGCGAAACAGCUCAAUAAUCCAGAGAGGCCGCACGGACGUCAUGUCUGCCGCUGAAAUUGACGAAGGCGUGUUCGAGACGACCGCCACCAUCGACAACGGGAGCUUUGGCACCCGGACCAUCCGCUUCGAGACCGGCCGAUUGGCCUUGCAGGCCGCCGGCGCGGUGGUCGCCUACCUCGACGACGACAACAUGCUGCUGUCGGCGACCACCGCCAGCAAGAACCCCAAAG
#=GR NC_009565.1/3104833-3104363 CODON       ............................................................................................................................................................................................................................................................................................................................AUG...........................................................................................................................................................................................
#=GR NC_009565.1/3104833-3104363 SS_TT       ..........................................................................................................................................................................................................................................................................................................................................................................................................................................................................................................................
NC_002945.3/3049427-3048957                  GCCGGUUCGGCCCAGCAAAUGGUGCGGUACGCGCAGAACCGCGUGUGCCGUUCCAGCGAGUCACUAUGCAUAUCCAAGGGAGCACCCCCGGCCUGUAUCGGGCGGUCCUCGGUAGUGGCUGC.CGG.G....C.U....CUCCG....GAUC.............UGGGGCA...G.GUCG.GCCGCUUCGAUCGAUGGC.CG.UAGCCGCAUUCAGACCUUUUCCCCUGGGAAGCUCUCGGGGUUCGGCGAACCCGCUGGAUUGCGCGUGACGACGCGAAACAGCUCAAUAAUCCAGAGAGGCCGCACGGACGUCAUGUCUGCCGCUGAAAUUGACGAAGGCGUGUUCGAGACGACCGCCACCAUCGACAACGGGAGCUUUGGCACCCGGACCAUCCGCUUCGAGACCGGCCGAUUGGCCUUGCAGGCCGCCGGCGCGGUGGUCGCCUACCUCGACGACGACAACAUGCUGCUGUCGGCGACCACCGCCAGCAAGAACCCCAAAG
#=GR NC_002945.3/3049427-3048957 CODON       ............................................................................................................................................................................................................................................................................................................................AUG...........................................................................................................................................................................................
#=GR NC_002945.3/3049427-3048957 SS_TT       ..........................................................................................................................................................................................................................................................................................................................................................................................................................................................................................................................
NC_008146.1/2248587-2249048                  CAUUGGUGUGUUCGACGCGAUGCGCGAACACAAUAUUGGGUGCGAAACACGCGGUCCGCGGGCUUCGUUCCCGUGUGUCAUGCCAGGAGCCGCCUGAUCGGGCGGUCUUCGGUAGUGGCUGC.CGG.U....G.A..C..........GCGA..................GU...C.CCCG.GCCGCUUCGAUCGACGGC.CG.UAGCCGCAUCAAGGCCGGUGGUUCAUCCGCUGUGAGUGUUCCCGGCGUGACGACGCGAAACAGCUGAAUGAAUUCAGAGAGGCUGUACGGACGUCAAUGUCUGUAGUUGAAAUUGAAGACGGUGUGUACGAAUCGACCGCCGUCAUCGACAACGGGAGCUUCGGCACCCGCACCAUCCGUUUCGAGACCGGCCGGCUGGCCCAGCAGGCCGCCGGCGCCGUCGUCGCCUACCUCGACGACGAGACCAUGCUGCUGUCGGCCACCUCGGCCAGCAAGAGCCCGAAGGACCACUUCGACUUCUU
#=GR NC_008146.1/2248587-2249048 CODON       ............................................................................................................................................................................................................................................................................................................AUG...........................................................................................................................................................................................................
#=GR NC_008146.1/2248587-2249048 SS_TT       ..........................................................................................................................................................................................................................................................................................................................................................................................................................................................................................................................
NC_008611.1/2397506-2397977                  CCCAUUCGGCCCAGGCACUGUGGUACGGUUCACGCAGAUCCGCGUGCGCCGUUCCAGCGAGUCGCUACGUAUGUCCGAGGGAGCAGCCCUGCCUGUAUCGGGCGGUCUUCGGUAGUGGCUGC.CGG.G....CAC..C.CCG......GAUC...............UGGGGAAAG.UCCG.GCCGCUUCGAUCGACGGC.CG.UAGCCGCAUCCAGGCCGGCCCAUCUGGGUCCGCGAGGAGUCCUGCAAACUCAUCGGGUUGCGUGUGACGCCGCGAAACAGCUGAAUAACCCAGAGAGGGCCGCACGGACGUUAUGUCUGUAGCUGAAACUGAAGAAGGCGUGUUCGAAGCAACCGCCACCAUCGACAACGGGAGCUUCGGCACCCGCACCAUCCGUUUCGAGACUGGCCGAUUGGCCCAGCAGGCCGCCGGCUCGGUGGUCGGAUACCUCGACGACGAGAACAUGUUGCUGUCGGCGACCACCGCCAGCAAGAACCCCAAAG
#=GR NC_008611.1/2397506-2397977 CODON       .......................................................................................................................................................................................................................................................................................................................................................AUG................................................................................................................................................................
#=GR NC_008611.1/2397506-2397977 SS_TT       ..........................................................................................................................................................................................................................................................................................................................................................................................................................................................................................................................
NC_008596.1/2735753-2736221                  GUCUGCUCAGUGGGCGCUCGUUGGUCGUACGAACGUCAGGUGCGACACCCGCGAUCCGUGGGUGACGUUCCUGCGAGUCACGUCAGGGCCAGCCUGAUCGGGCGGUCUUCGGUAGUGGC.UGCCGG.GA...A.UCCA.AA.......CAGG................UUUA...U.CCCGACA.GCUUCGAUCGACGGC.CG.UAGCCGUUCAAGAGCAGUGGCUUUCUGAGCGUGACGACGCGAAAAAGAUGUUGAAUUGAAAGAGGCCACUGGACUAAAUGUCUGUAGUCGAACUUGAAGACGGUGUGUACGAAUCGACCGCUGUCAUCGACAACGGGAGCUUCGGCACCCGCACCAUCCGUUUCGAGACCGGGCGCCUCGCCCAGCAGGCCGCCGGCUCCGCCGUCGCCUACCUCGAUGACGAGACCAUGCUGCUGAGCGCGACGACCGCCAGCAAGAACCCCAAGGACCACUUCGACUUCUUCCCGCUCACGGUGGACGUC
#=GR NC_008596.1/2735753-2736221 CODON       .........................................................................................................................................................................................................................................................................................AUG..............................................................................................................................................................................................................................
#=GR NC_008596.1/2735753-2736221 SS_TT       ..........................................................................................................................................................................................................................................................................................................................................................................................................................................................................................................................
NC_008726.1/2507841-2508299                  CAUGGGUGCGUUCCGAUGCCAACGGCACGAACAACUGGGUGCGGUCCUCGCAGAUCCGCGUGCACCGUUCCCGCGUGACAUGACACAAACCGCCCGAUCGCGCGGUCUUCGGUAGUGGC.UGCCGG.A....G...............AGACA......................C.UCCGGCA.GCUUCGAUCGACGGC.CG.UCGACGCAUCAGGGCGAGACUUCCCGGGGCGACCCGGAGUUGUCCGCAUCAUUGCGCGUGAUCACGCGAAACCGCUGAUGUGAAUCAGAGAGGCCAUACGGACGUCCAUGUCUGUAGUUGAAAUUGAAGACGGCGUGUUCGAAUCCACCGCCACCAUCGACAACGGGAGCUUCGGCACCCGCACCAUUCGCUUCGAGGCCGGCCGGCUGGCCCAGCAGGCUGCCGGAGCCGUCGUCGCCUACCUCGACGACGAGACCAUGCUGCUGAGCGCGACGACCGCCAGCAAGAGCCCCAAAGAGCAC
#=GR NC_008726.1/2507841-2508299 CODON       .......................................................................................................................................................................................................................................................................................................................AUG................................................................................................................................................................................................
#=GR NC_008726.1/2507841-2508299 SS_TT       ..........................................................................................................................................................................................................................................................................................................................................................................................................................................................................................................................
NC_009338.1/4277116-4276658                  AGGUGCGUUCGACUGCCAUCGGCACGAACACACAUGGGUGCGGUCCUCGCAGACCCGCGUGCACCGUUCCCGCGUGACACGACAAGGAACCGCCUGAUCGCGCGGUCUUCGGUAGUGGC.UGCCGG.A....G...............AGAGA......................C.UCCGACA.GCUUCGAUCGACGGC.CG.UCGACGCAUCCGGGCCGGCCUUCUCGGAACCCUUCCGAGUCCGCAUUCGCUGCGCGUGUCCACGCGAAACAGUUGAAGGACGAUCUAGAGAGGCCGUACGGACGUCUAUGUCUGUAGUUGAAAUCGAAGAGGGCGUGUUCGAAUCCACCGCCACCAUCGACAACGGGAGCUUCGGCACCCGCACCAUCCGUUUCGAGACCGGCCGGCUGGCCCGCCAAGCCGCCGGCGCCGUCGUCGCCUACCUCGACGACGAGACCAUGCUGCUGAGCGCCACGACCGCCAGCAAGCAGCCCAAGGAGCAU
#=GR NC_009338.1/4277116-4276658 CODON       .......................................................................................................................................................................................................................................................................................................................AUG................................................................................................................................................................................................
#=GR NC_009338.1/4277116-4276658 SS_TT       ..........................................................................................................................................................................................................................................................................................................................................................................................................................................................................................................................
NC_006087.1/918855-919331                    UCUGUCGUCAUACGCAGCCGUCCUCGCGGCGGAAUGCAGCGUCCCCUGGUAGGAUUCUGGUGGUCGGCCGCGUGCCGGCCGCCGGAGCAGGCUGGCAGCAGCUGGUCCUCGGUGGUGGU.AUCCGG.A....U.G....CG.UUCGCCGUCA.........GGC.AAUCGGC...A.GCCGUGU.AUUUCUACUGAUGGC.CA.GACGGGCUCAGCCCACGCACCUGCCUGGGAUGCCGCGCGUACACGCACUCGCGUGUCGAACUGCCUGCUCGCUCCACCGCUCCAUACGAAGAGCAAAGGAGAGUCGCGCCCAAACGGGGCCGCGACGUUAAACAUAAGGAGAAAGACCUCUUGGAAGGUCCCGAAAUCACAUUCGCCGAAGCCAUGCUCGACAACGGCCGCUUCGGCGCCCGCACCGUCCGGUUCGAGACCGGGCGCAUCGCUCAGCAGGCCCAGGGCGCUGUCGCCGCCUACCUCGACGAGGAAACCAUGCUGCUGAGCGC
#=GR NC_006087.1/918855-919331 CODON         ..................................................................................................................................................................................................................................................................................................................................................................AUG.....................................................................................................................................................
#=GR NC_006087.1/918855-919331 SS_TT         ..........................................................................................................................................................................................................................................................................................................................................................................................................................................................................................................................
JCVI_SCAF_1096626904161/455-1                GUAUCGCUUUUGGGGGACAAUCGCGCUACCCUAAAGCAGUAGGUGAAUCUCACCUGCACACAACUGAAUAUGGCUCUCUACGGGAGUAGGUGGGUCAGGAGCUGGUCACCGGUGGUGGUCUACUGU.C....................ACAG.........................GACAGUGCACUUCUACUGUUGGC.CA.GAAACAGGCCCCACAGAUGUGGUGGACUCAUCCUUCCCUCUCUCGUCGUGGCGUGCCGCCAUGCCCGGCCGAUCGGUUUGGCAUGUUCGAAGAGAUAUAAGGAGAUGUGACCUUAAUGGAAGGUCCAGAAAUCAAGUUCGCUGAAGCUGUUUUGGAUAACGGCAAGUUCGGAAAGCGCACCGUGCGCUUUGAAACGGGCCGUUUGGCCCAGCAAGCCCAGGGUGCGGUUGCCGCUUACCUGGAUGAAGAAACCAUGUUGCUCUCGGCAACGAGUGCCUCGAAGAAUGCCCGUGAGGGUU...
#=GR JCVI_SCAF_1096626904161/455-1 CODON     ..........................................................................................................................................................................................................................................................................................................................................................................................................................................................................................................................
#=GR JCVI_SCAF_1096626904161/455-1 SS_TT     .......................................................................................................................................................................................................................................................................<<<<<<<<<<<....>>>>>>>>>>>.........................................................................................................................................................................................................................
JCVI_SCAF_1096626894801/1500-1043            GUAUCGCUUUUGGGGGACAAUCGCGAUACCCUAAACCAGUAGGUGAAUCUCGCCCGCACACAACUGAAUAUGGCUCUCUACGGGAGUAGGUGGGUCAGGAGCUGGUCACCGGUGGUGGUCUACUGU.C....................CAGG.........................GACAGUGCACUUCUACUGUUGGC.CA.GAAACAGGCCCCACGUAUGUGGUGGACUCAUCCUUCCCUCUCUCGUCGUGGCGUGCCGCCAUGCCCGACCGGUCGGUUGGGCAUGUUCGAAGAGAAAUAAGGAGAUGUGACCUUAAUGGAAGGUCCAGAAAUCAAGUUCGCUGAAGCCGUAUUGGAUAACGGCAAGUUCGGAAAGCGCACCGUGCGCUUUGAAACGGGUCGUUUGGCCCAGCAAGCCCAGGGUGCGGUUGCCGCAUACCUCGAUGAAGAAACCAUGUUGCUCUCGGCAACGAGUGCCUCGAAGAAUGCCCGCGAGGGUUUUG
#=GR JCVI_SCAF_1096626894801/1500-1043 CODON ......................................................................................................................................................................................................................................................................................................................AUG.................................................................................................................................................................................................
#=GR JCVI_SCAF_1096626894801/1500-1043 SS_TT .......................................................................................................................................................................................................................................................................<<<<<<<<<<<....>>>>>>>>>>>.........................................................................................................................................................................................................................
JCVI_SCAF_1101667060140/482-25               GUAUCGCUUUUGGCGGACAAUCGCGAUACCCUAAACCAGUAGGUGAAUCUCACCUGCACACAACUGAAUAUGGCUCUCUACGGGAGUAGGUGGGUCAGGAGCUGGUCACCGGUGGUGGUCUACUGU.C....................CAGG.........................GACAGUGCACUUCUACUGUUGGC.CA.GAAACAGGCCCCACGUAUGUGGUGGACUCAUCCUUCCCUCUCUCGUCGUGGCGUGCCGCCAUGCCCGACCGGUCGGUUGGGCAUGUUCGAAGAGAAAUAAGGAGAUGUGACCUUAAUGGAAGGUCCAGAAAUCAAGUUCGCUGAAGCCGUAUUGGAUAACGGCAAGUUCGGAAAGCGCACCGUGCGCUUUGAAACGGGUCGUUUGGCCCAACAAGCCCAGGGUGCGGUUGCCGCAUAUCUGGAUGAAGAAACCAUGUUGCUCUCGGCAACGAGUGCCUCGAAGAAUGCCCGCGAGGGUUUUG
#=GR JCVI_SCAF_1101667060140/482-25 CODON    ......................................................................................................................................................................................................................................................................................................................AUG.................................................................................................................................................................................................
#=GR JCVI_SCAF_1101667060140/482-25 SS_TT    .......................................................................................................................................................................................................................................................................<<<<<<<<<<<....>>>>>>>>>>>.........................................................................................................................................................................................................................
JCVI_SCAF_1101668772299/1125-1365            GCUAACGCGCUCCUGCUUCCUGCCUGCUACCCUUAAGCAGGCGCACAGUCGUGCGCGAGAAGAAAAAACUGCAUAAAGACGCAUUCGAAGAAGACAAUUCGCUGGUCACCGGUGGUGGUCUACUGA.G....G.G..G..........AUCU..................CC...C.CACGGUGCACUUCUACUGUUGGC.CA.GUUCUCAUGAAAGUCCUCCUCGGAGCGUGCGCACGCGGGUCUGCCUGCGUGCAGUGCAACGAUGAAUAAGGAGAAAACA...............................................................................................................................................................................................................................
#=GR JCVI_SCAF_1101668772299/1125-1365 CODON ..........................................................................................................................................................................................................................................................................................................................................................................................................................................................................................................................
#=GR JCVI_SCAF_1101668772299/1125-1365 SS_TT ..........................................................................................................................................................................................................................................................................................................................................................................................................................................................................................................................
JCVI_SCAF_1096627358323/274-1                GCUAACGCGCUCCUGCUUCCUGCCUGCUACCCUUAAGCAGGCGCACAGUCGUGCGCGAGAAGAAAAAACUGCAUAAAGACGCAUUCGAAGAAGACAAUUCGCUGGUCACCGGUGGUGGUCUACUGA.G....G.G..G..........AUCU..................CC...C.CACGGUGCACUUCUACUGUUGGC.CA.GUUCUCAUGAAAGUCCUCCUCGGAGCGUGCGCACGCGGGUCUGCCUGCGUGCAGUGCAACGAUGAAUAAGGAGAAAACACCUCAUGGAAGGUGACGACAUCACCUGGUCCGA..............................................................................................................................................................................................
#=GR JCVI_SCAF_1096627358323/274-1 CODON     ..........................................................................................................................................................................................................................................................................................................................................................................................................................................................................................................................
#=GR JCVI_SCAF_1096627358323/274-1 SS_TT     ..........................................................................................................................................................................................................................................................................................................................................................................................................................................................................................................................
JCVI_SCAF_1096627364885/1183-1646            GCUAACGCGCUCCUGCUUCCUGCCUGCUACCCUUAAGCAGGCGCACAGUCGUGCGCGAGAAGAAAAAACUGCAUAAAGACGUAUUCGAAGAAGACAAUUCGCUGGUCACCGGUGGUGGUCUACUGA.G....G.G..G..........AUCU..................CC...C.CACGGUGCACUUCUACUGUUGGC.CA.GUUCUCACGAAAGUCCUCCUCGGAGCGUGCGCACGCGGGUCUGCCUGCGUGCAGUGCAACGAUGAAUAAGGAGAAAACACCUCAUGGAAGGUGACGACAUCACCUGGUCCGAAGCUGUUUUAGAUAACGGAAAAUUCGGAACCAGAACCGUUCGUUUUGAAACCGGGCGUCUCGCCCAGCAAGCACAGGGGGCGGUUGCCGCCUACCUCGACGAGGAGACAAUGCUCCUCUCGGCGACCAGUGCUGGCAAAAACCCCAGGGAAGGCUUUGAUUUCUUCCCGCUCACUGUUGAUGUGGAAGAG
#=GR JCVI_SCAF_1096627364885/1183-1646 CODON .............................................................................................................................................................................................................................................................................AUG..........................................................................................................................................................................................................................................
#=GR JCVI_SCAF_1096627364885/1183-1646 SS_TT ..........................................................................................................................................................................................................................................................................................................................................................................................................................................................................................................................
NC_009480.1/2312698-2312242                  UCCCGGGCCGGCGAGGGGCCGGGUGCUACCAUGUCCGAAGUGAUCCAGCGGACGCCCAGCGUCACGAUGCGAUCACGACAGAUGGAGCUGGCCGGCAGGAGCUGGUCGUUGGUGGUGGUAUUCCGA.G....................UCG..........................CUCGGAGCAUUCCCACUGAUGGC.CA.GACAUGCGCCCGCCGCCGUCGGCCACCGGCCGACGAGCGGAACCAGCCGCGCACGUGCACCCGGAUCCCGCAUCAGGCGGGCGCCGGGGUGUCGCCUCGCCCGCUCCUCCUCUGUCGCAGGAGGUCCGCAUCCACACGGGAUGCAGGACGAGCGCCCGACGGGCGUCGCCGAGAGGCGCAACACGAAGGAGAGAGACCUCAAUGGAAGGUCCAGAGAUCAAGUUCGCCGAGGCAGUCCUCGACAACGGCAAGUACGGAACGCGCACGGUCCGGUUCGAGGCCGGCCGCCUCGCGCAGCAGGC
#=GR NC_009480.1/2312698-2312242 CODON       .....................................................................................................................................................................................................................................................................................................................................................................................................................AUG..................................................................................................
#=GR NC_009480.1/2312698-2312242 SS_TT       ..........................................................................................................................................................................................................................................................................................................................................................................................................................................................................................................................
JCVI_SCAF_1096627387932/1267-811             AAUUCAGCUUUGAUAAAAAACCCUCCAUCUUUUGGUGGAGGGUUUUUUAUGUCUUAUUUCUGGCUUGACUGCUAGGCUGAACGUGGAGUUAGGCCGAGGGUUGGGUCAUCGGUGGAAAA.AUCUGG.A....................GUUCU........................UCCAGGU.CUUUUGACUGAGGAC.CA.AACCUUCUAGGUGGGCUACGGAUGGUUCACCGCUCCCACUUGCUAGGUGAUGCCUGGCUAUGUCUUAAAGAAGGAGUGACCUUGGAGGGUCCAGAAAUUAAAUCAGCCGAAUGCGUUAUCGACAACGGAAAAUUCGGCAAGCGAACAGUUCGAUUUGAAACCGGCAGACUUGCCCAACAGGCGCAGGGUUCGGCGGUUGCAUACAUCGAUGAAGAAACUAUGCUUUUCAGCGCAACAACCGCUUCAAAGCAACCAAAAGAUCAAUUCGAUUUUUUCCCGCUAACAAUUGACGUCGAGGAGCG
#=GR JCVI_SCAF_1096627387932/1267-811 CODON  .................................................................................................................................................................................................................................AUG......................................................................................................................................................................................................................................................................................
#=GR JCVI_SCAF_1096627387932/1267-811 SS_TT  ....................<<<<<<<<<....>>>>>>>>>................................................................................................................................................................................................................................................................................................................................................................................................................................................................................
JCVI_SCAF_1096627357648/900-1356             UAACUCAGUUUUGAUAAAAAACCCUCCAUCAUUUGGUGGAGGGUUUUUAUGUUUUUAUUUGCGCUUGCCUGCUAGGCUUACAAAGGAGUUAGGCCGAGGGUUGGGUCAUCGGUGGAAAA.AUCUGG.A....................AACGU........................UCCAGGU.CUUUUGACUGAGGAC.CA.AACCUUCUAGGUGAGCUACGGAUGGUUCACUGCUCCCAUUUGCUAGGCGAUGCUUAGCCGUGUCUUAAAGAAGGAGUGACCUUGGAGGGUCCAGAAAUUAAAUCAGCCGAAUGCGUAAUUGAUAAUGGAAAGUUCGGCACCAGAACAGUUCGAUUUGAAACCGGAAGACUUGCCCAGCAGGCACAGGGUUCUGCAGUUGCAUACAUCGAUGAAGAAACUAUGCUUUUCAGCGCAACAACCGCUUCAAAGCAACCAAAAGAUCAAUUUGACUUUUUCCCGCUAACAAUUGACGUCGAGGAGCG
#=GR JCVI_SCAF_1096627357648/900-1356 CODON  .......................................................................................................................................................................................................................................................................................AUG................................................................................................................................................................................................................................
#=GR JCVI_SCAF_1096627357648/900-1356 SS_TT  .....................<<<<<<<<<....>>>>>>>>>...............................................................................................................................................................................................................................................................................................................................................................................................................................................................................
JCVI_SCAF_1101668632187/895-1351             AAUUCAGUCUUAACAAAAACCCUCCAUCUCUUGGUGGAGGGUUUUUUUAUGUUUUAUUUCUGGCUUGACUGCUAGGCUGAACGCGGAGUUAGGCCGAGGGUUGGGUCAUCGGUGGAAAA.AUCUGG.A....................ACUUU........................UCCAGGU.CUUUUGACUGAGGAC.CA.AACCUUCUAGGUGAGCUACGGAUGGUUCACCGCUCCCAUUUGCUAGGUGAUGCCUGGCUAUGUCUUAUAGAAGGAGUGACCUUGGAGGGUCCAGAAAUUAAAUCAGCCGAAUGUGUGAUUGACAACGGAAAAUUCGGCAAGCGAACAGUUCGAUUUGAAACCGGCAGACUUGCCCAGCAGGCACAGGGUUCGGCGGUUGCAUACAUCGAUGAAGAAACUAUGCUUUUCAGCGCAACAACCGCUUCCAAGCAACCAAAAGAUCAAUUUGAUUUUUUCCCACUAACAAUUGAUGUCGAGGAGCG
#=GR JCVI_SCAF_1101668632187/895-1351 CODON  .................................................................................................................................................................................................................................AUG......................................................................................................................................................................................................................................................................................
#=GR JCVI_SCAF_1101668632187/895-1351 SS_TT  ...................<<<<<<<<<....>>>>>>>>>.................................................................................................................................................................................................................................................................................................................................................................................................................................................................................
JCVI_SCAF_1096626905106/993-1451             UAGAUGAUUUUCAAUUACCCCCGGCAAACCGCCGGGGGUUUUUGCUUCUAGGCAUUUUUGACCCUAAGUUGUUACGCUUGUAAUACGGAGGAGCCCGAAGGCGGGUCCUCGGUGGAAGA.UUUUGG.G....................UCACGGC......................CCCAGAA.UUUUUUACUGACGAC.CA.GCACUUCCUCCUCCUAGCACGCAUGCGAAAAGCCGAUUUGGUUUUUUGCGUUUGUUGCGUGCGCGUAAGGAUAAGGAGGGGCCAUGGAAGGCCCAGAGAUUAAAUUCGCAGAAGCCGUGAUUGAUAACGGCAAAUUCGGAAAGCGCACCAUUCGCUUCGAGGCAGGGCGCCUUGCCCAGCAGGCAGCAGGUGCUGCGGCCGUCUACAUCGACGAGGAGACAAUGCUCUUCUCGGCAACCAGCGCUUCAAAGCAGCCCAAGGAGCAGUUCGACUUCUUCCCGCUGACCAUCGACGUUGAAGAG
#=GR JCVI_SCAF_1096626905106/993-1451 CODON  ...............................................................................................................................................................................................................................................................................................AUG........................................................................................................................................................................................................................
#=GR JCVI_SCAF_1096626905106/993-1451 SS_TT  .................<<<<<<<<.....>>>>>>>>....................................................................................................................................................................................................................................................................................................................................................................................................................................................................................
JCVI_SCAF_1096627298538/1018-563             GGUAUCCGCCGCUAACUAGCAAAACACUGUUAUUGACCUAGAUUCCUAGGCAAUUUUGCCCUGCCCUGUUAGGCUCGUAAGGAGCGAUGAGGACAGGUUUGCUGGUCUUCGGUGGUGGAUCUUGGG......................AAAU..........................CCCAAGUUUUUCUACUGACGAU.CA.GGCACGCUUUUCAAGUCUUGAGAAGCAAAAAAUCUCUCGCCUCAUUCUCGCUAUGCGCAUUUACCCAACAGUUGGGUGAAAUUAGUGCGCAUUACAAGAACAAAGAGGAGGGACCAUGGAAAGUCCAGAAAUUAAAUCAGCCGAAACAGUAAUUGAUAACGGCAAGUACGGAAAGCGAACCAUUCGCUUUGAAGCUGGAAGACUGGCGCAACAGGCGCAAGGUUCAGCAGCCAUCUACCUAGACGGCGAAACAAUGCUCUUUUCGGCAACUAGCGCAAGCAAGCAGCCAAAAGAUCAGUUCG
#=GR JCVI_SCAF_1096627298538/1018-563 CODON  ...............................................................................................................................................................................................................................................................................................................................AUG........................................................................................................................................................................................
#=GR JCVI_SCAF_1096627298538/1018-563 SS_TT  ..........................................................................................................................................................................................................................................................................................................................................................................................................................................................................................................................
#=GF END_OF_NEW_HITS here
#=GC SS_cons                                 ....................................................................................................<<<<<<<-.<<<<---<<<.<<.<<<.<....<.<..<.<<<<<<<<<.............>>>>>>>>>>>...>.>>>>.>>.>>>--->>>>.->>>.>>.>>............................................................................................................................................................................................................................................................................................................
#=GC ACTUAL_MOTIF                            ....................................................................................................<........................................................................................................>............................................................................................................................................................................................................................................................................................................
#=GC HYPHENATION                             ****************************************************************************************************..........................................................................................................************************************************************************************************************************************************************************************************************************************************************************************************************
#=GC R2R_LABEL                               ----------------------------------------------------------------------------------------------------..................................<....................................>..................................------------------------------------------------------------------------------------------------------------------------------------------------------------------------------------------------------------------------------------------------------------------------------------------------------------
#=GF R2R var_hairpin < >
#=GF DUPLICATES NC_008146.1/2248587-2249048=NC_009077.1/2189866-2190327=NC_008705.1/2267571-2268032 NC_009565.1/3104833-3104363=NC_008769.1/3046326-3045856=NC_009525.1/3104846-3104376=NC_002755.2/3087601-3087131=NC_000962.2/3092878-3092408=NZ_AAKR01000096.1/9217-8747=NZ_AASN01000042.1/38663-38193=NZ_AAYK01000241.1/33036-32566
#=GF SORT_STATS 91 106 0
#=GF SORT_STATS 91 106 0
#=GC cons                                    nnnnnnnnnnnnnnnnnnnnnnnnnnnnnnnnnnnnnnnnnnnnnnnnnnnnnnnnnnnnnnnnnnnnnnnnnnnnnnnnnnnnnnnnnnnnnnnnRnnnRnYGGUCYUCGGURGUGGY-YYnCGG-R----n-n-------------nnnn------------------nn---n-YCCGnRR-RCUUCGAUCGAnGRY-Cn-nnnnYnnnnnnnnnnnnnnnnnnnnnnnnnnnnnnnnnnnnnnnnnnnnnnnnnnnnnnnnnnnnnnnnnnnnnnnnnnnnnnnnnnnRnnnnnnnnnnnnnnnnnnnnnnnnnnnnnnnnnnnnnnnnnnnnnnnnnnnnnnnnnnnnnnnnnnnnnnnnnnnnnnnnnnnnnnnnnnnnnnnnnnnnnnnnnnnnnnnnnnnnnnnnnnnnnnnnnnnnnnnnnnnnnnnnnnnnnnnnnnnnnnnnnnnnnnnnnnnnnnnnnnnnnnnnnnnnnnnnnnnnnnnnnnnnnnnnnnnnn
#=GC conss                                   11111111111111111111111111111111111111111111111111111111111111111111111111111111111111111111111131113121111221121212222033323303000030400000000000001113000000000000000000440003033323330233223133121211031011113111111111111111111111111111111111111111111111111111111111111111111111111111111111113111111111111111111111111111111111111111111111111111111111111111111111111111111111112222222222222222222222222222222222222222222222222222222222222222222222222222222222222222222222222222222222222222222222222233333333
#=GC col_entropy_0                           22222222222222222222222222222122222221222222222222222122222222212222222121221222212112211111111111111110000100000100001111100101100020200101111000001112110000000000001111120002011001111100000000001000001011111111111111111111111111121221122111112122111211212212221221122222221221212212222222211222222112122122222222222222222222222222222222212222222222222222212221212222122222222222222222222222222222222222222222222222222222222222222222222222222222222222222222222222222222222222222222222222222222222222222222
#=GC col_entropy_1                           ..........................................................................................................................................................................................................................................................................................................................................................................................................................................................................................................................
#=GC col_entropy_2                           10010100000000001011000000000900100009000000000000000900000000090000000909009000090990099988899867997920101231021112343145647056063232254847640942229993738753111222380567926422771748251467327066026289456387886789999999898899999999909009900899990900999088090090009008900000009009090090000000098000000990900800000000000100000000000000000000090000000000000000090009090000900000000000001000001110111110011111011111010000100101011001011110111011001011111101111212211111221112122222221112211122111222122121122120
#=GC col_entropy_3                           07808076405977610410783736688539078787881017798864377880076874763654616689427771076434782217449418046580300052000631424424460828690306955251499231416440800198999641112169892791554009451102493033076729700518941966675402669893875677006039630645893302276178293353128354715410319549021293868645487457176764672867438747645093975236675566437391793421564938743252592827881587679208467923371469692346150048655503851443057893499165816836475389445686574915514474787091158418017970700021237942098900906121844848636723
#=GC cov_SS_cons                             ....................................................................................................???1211..1120...222.2?.222.?....2.2..?.2222??02?.............?20??2222?2...2.?222.?2.222...0211..112.1?.??............................................................................................................................................................................................................................................................................................................
#=GF NUM_COV 16
#=GF WEIGHT_MAP  JCVI_SCAF_1096628304755/1868-1496 1.66141 JCVI_SCAF_1096627653623/319-780 1.5045 JCVI_SCAF_1101668161176/1057-1428 0.958454 JCVI_SCAF_1101668134089/1062-604 0.958454 NC_007777.1/4254211-4253742 1.43637 NZ_AAII01000067.1/33526-33056 1.40762 NC_008278.1/6238231-6237764 1.40762 NC_008578.1/1705930-1705470 1.48993 NC_008699.1/3377520-3377045 1.55562 JCVI_SCAF_1096627678551/571-113 1.48993 NC_008711.1/1715242-1715714 1.33561 NC_009664.1/1567531-1568001 1.28572 NZ_AAYI02000004.1/1711991-1711533 1.29771 NC_007333.1/925736-926206 1.5885 NC_008268.1/7150593-7151051 1.5194 NC_006085.1/1592180-1591722 1.38315 NC_006361.1/4102458-4101995 1.51874 JCVI_SCAF_1101668152286/1146-683 1.42749 JCVI_SCAF_1101668623901/861-387 1.41017 JCVI_SCAF_1096627457080/948-476 0.905226 JCVI_SCAF_1101668138734/942-471 0.389922 JCVI_SCAF_1101668248408/1168-695 0.385166 JCVI_SCAF_1101668243999/1095-622 0.385166 JCVI_SCAF_1096626897378/1700-1221 1.16632 JCVI_SCAF_1101668100121/748-284 1.22075 JCVI_SCAF_1101668160289/898-427 0.990828 JCVI_SCAF_1101668116854/1386-924 1.27906 JCVI_SCAF_1101668148428/865-403 1.27906 JCVI_SCAF_1101668122106/1227-762 0.887045 JCVI_SCAF_1101668118458/773-300 1.40565 JCVI_SCAF_1096626901761/919-1383 1.27749 JCVI_SCAF_1101668114308/1482-1011 0.905226 JCVI_SCAF_1096627654472/1130-660 1.25009 JCVI_SCAF_1101667162011/210-1 0.76886 JCVI_SCAF_1101668104815/1-412 0.229755 JCVI_SCAF_1101668107913/927-468 0.229755 JCVI_SCAF_1096627446429/820-1224 1.16632 JCVI_SCAF_1096626895935/1904-2364 0.293381 JCVI_SCAF_1096627298438/1041-581 0.578713 JCVI_SCAF_1101668121219/659-1119 0.293381 JCVI_SCAF_1096626198158/667-993 1.04501 JCVI_SCAF_1096627650139/615-157 1.38227 JCVI_SCAF_1101668247038/1246-1585 0.751685 JCVI_SCAF_1096627006102/1834-1376 1.352 JCVI_SCAF_1101667164550/465-9 0.751685 JCVI_SCAF_1101668245159/632-168 0.270546 JCVI_SCAF_1096627382872/2593-2129 0.40582 JCVI_SCAF_1096627672664/406-1 0.270546 JCVI_SCAF_1101668233903/859-400 1.33737 JCVI_SCAF_1096627005160/693-231 0.367797 JCVI_SCAF_1096627015732/427-1 0.655215 JCVI_SCAF_1096627667722/1-442 0.367797 JCVI_SCAF_1101668120237/702-242 1.31301 JCVI_SCAF_1101668151658/524-997 1.39528 JCVI_SCAF_1101668143468/1090-1538 1.31301 JCVI_SCAF_1096627298000/770-1246 1.35971 JCVI_SCAF_1101668115969/1350-884 0.887045 JCVI_SCAF_1101668253034/736-1193 0.755286 JCVI_SCAF_1101668115647/1299-1494 0.45164 JCVI_SCAF_1101668141007/940-469 0.389922 NZ_AAGP01000012.1/38373-37899 1.53525 NC_008541.1/1593672-1594148 1.27582 NZ_AAWA01000012.1/89275-89748 0.887479 NC_009380.1/1548620-1549093 0.887479 JCVI_SCAF_1096627357583/453-1 1.3486 NC_003888.3/6259524-6259983 1.03047 NC_003155.3/3089317-3088856 1.03047 NC_009142.1/6641739-6641270 1.52065 NC_002944.2/3223371-3222901 0.718801 NC_008595.1/3805047-3804577 0.718801 NC_002677.1/1013587-1014057 1.40565 NC_009565.1/3104833-3104363 0.57195 NC_002945.3/3049427-3048957 0.57195 NC_008146.1/2248587-2249048 1.49402 NC_008611.1/2397506-2397977 1.13697 NC_008596.1/2735753-2736221 1.47314 NC_008726.1/2507841-2508299 1.10504 NC_009338.1/4277116-4276658 1.10504 NC_006087.1/918855-919331 1.52061 JCVI_SCAF_1096626904161/455-1 0.668361 JCVI_SCAF_1096626894801/1500-1043 0.43902 JCVI_SCAF_1101667060140/482-25 0.43902 JCVI_SCAF_1101668772299/1125-1365 0.325122 JCVI_SCAF_1096627358323/274-1 0.325122 JCVI_SCAF_1096627364885/1183-1646 0.650244 NC_009480.1/2312698-2312242 1.50869 JCVI_SCAF_1096627387932/1267-811 0.57361 JCVI_SCAF_1096627357648/900-1356 0.741638 JCVI_SCAF_1101668632187/895-1351 0.57361 JCVI_SCAF_1096626905106/993-1451 1.27582 JCVI_SCAF_1096627298538/1018-563 1.3953
#=GF USED_GSC TRUE
#=GF DID_FRAGMENTARY FALSE
//
