# Supplementary material for: Comparative genomics reveals 104 candidate structured RNAs from bacteria, archaea, and their metagenomes
Source: Genome Biol. 2010 Mar 15;11(3):R31. doi: 10.1186/gb-2010-11-3-r31 (PMC2864571; doi:10.1186/gb-2010-11-3-r31)
Supplement: Additional file 4 — Raw text alignment files, including annotation. Raw alignments of RNAs, including annotations (for example, predicted transcription terminators, flanking sequences) in "Stockholm" text format. The alignment format and appropriate viewing programs are discussed on Wikipedia [113]. The Stockholm files can be retrieved from the .tar.gz archive file by using programs such as WinZip (Windows), StuffIt Expander (Mac), or tar/gzip (UNIX). [file gb-2010-11-3-r31-S4.GZ › sto/Flavo-1.sto]

# STOCKHOLM 1.0
#=GF ID Flavo-1
#=GF DE Flavo-1 RNA
#=GF AU Weinberg Z
#=GF TP Gene; sRNA;
#=GF WK http://en.wikipedia.org/wiki/Flavo-1_RNA_motif
#=GF DATABASES microbial 25 env 4
#=GF FancifyStockholm -mergeTandem -recycleGeneColors -longtable
#=GF FancifyStockholmGeneContext -leftCount 1 -rightCount 1
#=GF ORIGINAL_MOTIF 68	1486	0	0	refseq	25	bacteroid	jeremy	s45_55S100O5Min3	cmfinder		end
JCVI_SCAF_1101668255295/1032-565             GGAUUCCCCAAGGGCAGUUACUUGUAUUUUGAAUUUCUUUCCCCCAAAAGCCCAUUUCUUCUAUCUUUGUGCCUUGUUUUGAGCGGGAUGCCCCGCGUGA...............GGGAUA.GAAGC.GGCAU.CCC......GGCAACCC.....GAU........................................GGAA..............................................AUC...GGGGAGGCGG...GAU.ACAGCGGAUAGCCCGACC....CGCCCCUUUUCGGGCGGGGCACGCCCAAAAAAUCCAUUUCUACCAAGUUCACCAGAUACACGCAGUGAAAACGUACCAAGAAUUCAAACAGGUCGACUACCCGCACAUCGGAGAGUCCGUCCUUCAGUAUUGGAAAGAAAAUCAAAUCUUCGAGAAGUCUAUUGCCAACCGUGAGGGUGCCGAGACGUUUACCUUUUUUGAGGGCCCGCCUUCGGCCAAUGGCACUCCGGGAAUUCACCACGUGAUGGCACGUACCCUAAAGGAUAUCUUCUGCCGAUACAAGACGCUGCGAGGAUUCCA
#=GR JCVI_SCAF_1101668255295/1032-565 CODON  ......................................................................................................................AUG.........................................................................................................................................................................................................................................................................................................................................................................................................................................................................................
#=GR JCVI_SCAF_1101668255295/1032-565 SS_TT  ..................................................................................................................................................................................................................................................................................................................................................................................................................................................................................................................................................................................................................
NZ_AAMZ01000012.1/2569-3063                  UUUUAGUUAUGGUAUGAGGUGUAAAUUAUAAUCUAGUCGCGGAGUAGUUUGACAGUUGUGAUACUGAUUUGACAAUGAAUAAUGAAAGUUAGCACCGCUUAAUUCCUU.GCGUUAGGGAUA.GUAGU.GGUUA.CCCUGCAGUGUU..GUG................................................GAGCGAUAGCGUAGCAU.......................................CAC...GAAG..CGUA.UGAACGUAUAGCCCGGUCUCUAUACUUGAAGAAUGAAAUGAUGAAAGAAUAGGGGCACGCCCUAGUAGAAAGAAAGAGACUAUCUAAAAAGUUCCCAAUCUAGUUUUACAGAAAAUACGUUAGAAUAUAUAGCAGCGCUCUGAUCACCUAUGUCUGUGAGUGCAUAAUCUACGUGAAUACCUUUGUACUUAAAACCUACUCCUAUAUUAGGCUGGAAGCCCACCGUAGUAUUAUUAUCAAUUGCUGUGAGUUCUUGAAAAUUACCUACACCUGCUCGCACAUACACCAGCUCUGCAUAACCAAAUUCAAGGCCUAGGGCAGG
#=GR NZ_AAMZ01000012.1/2569-3063 CODON       ..................................................................................................................................................................................................................................................................................................................................................................................................................................................................................................................................................................................................................
#=GR NZ_AAMZ01000012.1/2569-3063 SS_TT       ..................................................................................................................................................................................................................................................................................................................................................................................................................................................................................................................................................................................................................
NZ_AAPR01000002.1/378882-378371              CAUAUUAUCCAAUGAACUUUCUUAGGGUUUUAAACUAAACCUUUACCCCUAUCUAUUUUUAAGAUAAACAUAAUUCAUUCUUCAGAAAACAAAAUAAUAAAAAGCCUC.GCGUGAGGGAUU.GUAGC.GGUUA.CCCCGAA...CU..AAA.....AAA..GC..AG..AAG.UCUUAC....................CUGA.................................GUAAGACUUUUGCUUU...UGU...GGA.GGCGUA.AUAGCAAAAAGCCCGACCCCGUCCCGAUCUUUAUCGGAACGGGGUCACGCCCAUCUACUUUUUAAAAAAAUUACAUGUUUCUACGGUACUGUCCGCCGACUUCAAAAAGAGCUUCUGUGAUUUGACCCAAAGAACAAUACUUGGUCGCUUGCAUCAAUUCUUCGAAGAUGUUUUCGUUUUUGAUAGCCGCUUCUUGUAUGCGUUUUAGGUUGUCUUGUGCUUUACCUUCAUGAACCGUAUGCAGUUUGUUGAGCGUAUUGAUUUGGAACUCUUUCUCCUUUUCUGUCGCCCGAAUCACUUCCCUUGGUUUUACCGUUGGCGA
#=GR NZ_AAPR01000002.1/378882-378371 CODON   ..................................................................................................................................................................................................................................................................................................................................................................................................................................................................................................................................................................................................................
#=GR NZ_AAPR01000002.1/378882-378371 SS_TT   ..................................................................................................................................................................................................................................................................................................................................................................................................................................................................................................................................................................................................................
NZ_AAMP01000001.1/1197411-1197919            GCGACCAGCGACAAUAACUUCGUGUUCCUUAGAUAAGGUAGUAUUUAAAUAUCUUCCGAUGGUUCCGUUACCACCAACUAAUAGGAUUUUCAUUUUGUAUUGUUUUUU.GCGUUAGGGAUU.GA.GC.GGUUU.GU........UUGAACU..CUUCUU..AA..UG..UCA.CAUU................GAG...CGCAGUCGA..............................AAUGCGGCAUUAA..........AAAA..GUGA.GUAGCGA.AAGCCCGACCUUUAGGUAACGCCCAAAUUCUAUAAAUUCACGUUUUCGAUAAUCGCCGCAUAGCCUUGUCCAACGCCGACGCACAUCGUGACUAAUGCGUAACGCUUGUUGGUUUCCUGCAACUCCAAAGCGGCAGAAUAGGCGAUGCGCGCGCCUGUGACACCAAGCGGAUGACCGAUGGCAAUUGAGCCGCCAUUAGGGUUAAUUCUUGGGUCGUUGUCCUCCAAUCCCCAUUCGCGAAUGCAGGCUAAAGCUUGCGCCGCAAAGGCUUCGUUGAGUUCGAUGAUGUCUAUAUCUUCCAUAGUUAACCCGGC
#=GR NZ_AAMP01000001.1/1197411-1197919 CODON ..........................................................................................GUA.....................................................................................................................................................................................................................................................................................................................................................................................................................................................................................................................
#=GR NZ_AAMP01000001.1/1197411-1197919 SS_TT ..................................................................................................................................................................................................................................................................................................................................................................................................................................................................................................................................................................................................................
NC_009441.1/5740949-5741454                  UUAACGUAGAUAAUAUGCAUACGUUGUUAAACCCGACAGGUUUUGAAAACCUGUCGGGUUUGUUAUCGAAACAAUGUUAUGAGACGAAAUUUAAUUAUUACCGUAAAU.GCGUGAGGGAUU.GAGGC.GGUAU.CUC.......CC..GAU.....UUA..GA..AA..AAC.AA.GGCU...................UUUU................................AGCCGUAGUUUUUCUAA...AUCG..GGA.....AU.AAAGCCGAAAGCCCGACCCGUAGGGACACGCCCAUAUUAUGCAAAGGUUUGCUGAAGCUAAUUUCCUGAGUAAUUAGGACAGCCAAAACAUUUUCUGCGGAGAUCAAACUGAUAGGUUAAAGAAAGCUCAUAAAUACCUCCUGUUUUUCCAAUUUUGGUUGUAUUAAAAUCAUAAGAAAAACCUAGUCUUAAAUGUUCGUACUGCAAUCCUGUCAAUAAAUUUACUGAGGUCAUUAAAUCGCCGUUGGCACCAUUUUUUGCUGGAUUUGUAACCGCUGUAGCUCCAAAAAAUAUCUUUUCGAAUAAUAUAGAAGCUCCUAAG
#=GR NC_009441.1/5740949-5741454 CODON       ..................................................................................................................................................................................................................................................................................................................................................................................................................................................................................................................................................................................................................
#=GR NC_009441.1/5740949-5741454 SS_TT       ...............................<<<<<<<<<<<.....>>>>>>>>>>>........................................................................................................................................................................................................................................................................................................................................................................................................................................................................................................................................................
NZ_AAPR01000018.1/8174-8666                  AUAAGGAUAAAGUUGUUAUAGCAGUAUUUAGUGGAGAUGAACAGAUUGAAACGACGCGAACAGCAUUUUUAGGACCGCGGACUUAUAAGUAAUUCGGAGUUAUAAAAU.GCGUGAGGGAUA.GUAGA.GGAAA.GCC......CACAGCUCG....CCU..GA..A.................................GGC...........................................UUUCUGGA..GAGCGAGGA....CUU.GCAACGUAUAGCCCGACCUUUUUGAUGCUUUUGCGAAAAAAGGACACGCCCAAAACAGUAAAAAUAAAUAUAGAUUAAAUCAAUAUAAAUUAAAUCAGGAUGAAGGAAAAUAUUAAGAAGGAUUGCUGCCAAGGUUGCAAAAAUGGUCAAUCAGGAAAGAAUCCUUUAUGUAAGGCAAAACUGAUGAGCUCAAAACUCGAUGCUGAAAAGCAAAAUACCAAAAAAUAGGAAUUAUGAAAAUAAAUUGGGGAACAGGACUAGUCAUUGGAAUGGUGAUUUUUAUAGGCUUUAUUCUCAUUUUGGUGUAUAAAAUGACGACCGA
#=GR NZ_AAPR01000018.1/8174-8666 CODON       ...................................................................................................................................................................................................................................................................................................................................................................................AUG...................................................................................................................................AUG......................................................................................
#=GR NZ_AAPR01000018.1/8174-8666 SS_TT       ..................................................................................................................................................................................................................................................................................................................................................................................................................................................................................................................................................................................................................
NC_009613.1/2312573-2312089                  UUCAUUGUUGUGUUGUAGUUUUUGCAAAAAUAAGGAUUUAACUGUAAAGUGCGCAAAUAUUUUUGUAAAGUUCAUAAGGUAAAAAGAAUGUUUGGGGUUUGAUAAGUU.GCGUGAAGGAUA.GAAGU.GAAA..AG........CC..CACAG...CCU........................................GACGA.............................................AGGAA.GUGCGAGGAC...U.U.GUAACGGAUAGCCUGACCCUUUUCGGGUCACGCCCCAAAAAAAUAUUUGCUUUGCAAAAAAACAAAACUCCGGUACCCGAGAGUAAAGCUCGAACUGACUGGGGUUUUGAUUGCUUUGCAAAAAACAAAACUCCGGUACCCGAGAGCAAAGCUCGAACUGACUGGGGUUUUGUUUGCUUUGCAAAAAACAAAACUCCGGAACCCGAGAGCAAAGCUCGAACUGACUGGGGUUUUGUUUGCUUUGCAAAAAACAAAACUCCGGUAAUCAGCCGGAGUUUCAAUCAUCAAUCAAAAAACGAACAGUUAAUCAAACUGUUAGUUA
#=GR NC_009613.1/2312573-2312089 CODON       ..GUA.............................................................................................................................................................................................................................................................................................................................................................................................................................................................................................................................................................................................................
#=GR NC_009613.1/2312573-2312089 SS_TT       ................................................................................................................................................................................................................................................................................................................................................................................................................................................................................................................................................<<<<<<<.....>>>>>>>...............................................
NC_009441.1/2016597-2017081                  CGAUUUUGAUUGUGGAGUUUCUAGUGUGAUUUCUCGUUCCUCGAAAUGACAAGAUUGUGAGAAGUUUGAAAUGAAAUUAUAAAUGUAAACGUUCUUAUGAAUACGUUC.GCGUGAGGGAUA.GAAGU.GGAA..AG........CC..CGCAG...CCU........................................GACGA.............................................AGGAA.GUGCGAGGAC...U.U.GUAACGGAUAGCCCGACCCGGAGGGGCACGCCCAAAUUUAUAUAUUUUUAUUUAUGAAUAAUGCCUACAGAUAUCUGUAGAAAAUUCAGGUUAAAUUAAUUCAGGAAUUUUGAUGUAGGCAUUAGUAUAUUUCUAUAUUUGCCCGCAAAACAAAUAAUAAUCAUAAGAUGAGAAUAAAUUUUAUUUUAAUAAUGAGUGCUUUAUGCAUUACAUCAUUCGUACAUUCACAAUCAGCCGGAAUUACAUUUAAUUUUGGAAUGGGAGAACAAAAAGCUAAUGCUGUAAUUUUUAAAAAAGAUAAACAAAAAGUCAGCGGAAUAGU
#=GR NC_009441.1/2016597-2017081 CODON       .......................................................................................................................................................................................................................................................................................................................................................................................................................................................AUG........................................................................................................................................................
#=GR NC_009441.1/2016597-2017081 SS_TT       ..................................................................................................................................................................................................................................................................................................................................................................................................................................................................................................................................................................................................................
NC_009441.1/6000123-5999639                  AUUGGCGACAUUCUGUGUGGAGCUAGUUGUGUGUCCUUCGACUCCGCUCAGGAUGACAAGAUUGUGUGUAGAAAGUGGAAAGCCAAAAAAGUUCUCAAUAAACCGUUC.GCGUGAGGGAUA.GAAGU.GAAA..AG........CC..CACAG...CCU........................................GACGA.............................................AGGAA.GUGCGAGGAC...U.U.GAAACGGAUAGCCCGACCCGGAGGGACACGCCCAAAACGUUAACCUUAGAAUCUUAGUAUCUCAGCACCUUAGAAGCUUAAAAAAAACUAACUAACCAUGAAAAAUAAAAAAAUAAUAAUUAUUGGGGUUUUGUCCCUGUUUACUGUUGGAAAUAUGAAUGCACAAAAAAAGCCGUAUUUGGAUAAAAACAAAACUAUUGAGCAAAGAAUUGAUUUGCUUUUGCCUUUGAUGACUUUGGAGGAGAAAGUGGGGCAGAUGAACCAAUAUAACGGUUUUUGGGACGUAACGGGACCAGCUCCAAAAGGCGGAACAGCUGAAUUA
#=GR NC_009441.1/6000123-5999639 CODON       .................................................................................................................................................................................................................................................................................................................................................................................AUG..............................................................................................................................................................................................................................
#=GR NC_009441.1/6000123-5999639 SS_TT       ..................................................................................................................................................................................................................................................................................................................................................................................................................................................................................................................................................................................................................
NC_009613.1/87366-87849                      GUAGAAGGAAUUUGUUAGCCCUGUUUGUUUUUUAAUUUCGAAAAUAUAAAGAAACUAAUUUUUUGAUAGUUUCAAAUGAAAUUUAUAUCAUGUAGUUAGAGUGCUCUC.GCAUUAGGGAUU.GUAGC.G..GU.AG........CC..CACAG...CCU........................................GACGA.............................................AGGAA.GUGCGAGGAC...UAC..AAGCGCAAAGCCCGACCCGACUUUUUUAGGAGGGGAAUGCCAAAAUAAUUACCCUUUUAUUUUUUGUAAUGAUGUUUUUAUUCCUUUUAUUAAUGAUGAGCUGAAGCCUUGGUGUUCCAUUUCGUUGAGUCCUACGAUGGUGCAUCCUUGCGGGGUGGUUACUCUGUCUAUGAGUUGUUCUGGGUGUACUUUUUCUUCUAGGAGCAUUUUUGCGGCGCCUUUUGCGGUUUGUGCUGCUAUGGCGAGUGCGGUUUGUGCAUCGAAACCUAUUUCUAUUCCGGCUUGCAUGGAGGCGCGAAUGUAGCGUAGGGCAUAAGCGGU
#=GR NC_009613.1/87366-87849 CODON           ..................................................................................................................................................................................................................................................................................................................................................................................................................................................................................................................................................................................................................
#=GR NC_009613.1/87366-87849 SS_TT           ..................................................................................................................................................................................................................................................................................................................................................................................................................................................................................................................................................................................................................
NC_009613.1/727166-727649                    GUCAAAAGAAGAUAUAAUAGAAUUGUUAAAAUAAAAUCAUCUGCCAGUUGUGUAAAGGGUUGUAAAGUUUGGUUUUUGAGGCAAUAUUGUGUUGCUUUUUUGUUUUUU.GCGUGAGGGAUU.GCAGC.G..GU.AG........CC..CACAG...CCU........................................GACGA.............................................AGGAA.GUGCGAGGAC...UAC..AAGCGGAAAGCCCGACCCUUUUCGGGGCACGCCCUAAAAUUAAAAUUGUUAAUUAAAUUCAUAAUUCACAAUUCAUAAUUCAUAAUUAUUUUAUAUUUGCGGUUAUGAAAUUUGAUUUACUUAAAAAAGAUCCGCAAACAAAAGCCAGAGCAGGUAGUAUAACAACUGAUCAUGGCGUGAUUGAAACUCCUAUUUUUAUGCCUGUUGGUACGGUUGCAUCUGUAAAAGGGGUGCACCAAAGAGAGCUUAAAGAAGAAAUAAAUCCUGAUAUUAUUUUAGGAAAUACGUAUCAUUUGUAUUUGCGUCCGAAAACCGAUAUUC
#=GR NC_009613.1/727166-727649 CODON         .........................................................................................................................................................................................................................................................................................................................................................................................AUG......................................................................................................................................................................................................................
#=GR NC_009613.1/727166-727649 SS_TT         ..................................................................................................................................................................................................................................................................................................................................................................................................................................................................................................................................................................................................................
NC_009613.1/774864-775347                    AGAUUAUUGAAAUUUAAAUGAUUAAAUAUUUUUUUUGAGGUGUGUUAAUUAUAAAAUUAUAUUGCUAGAUUUUAACUUUUUAGUUGCUAUUAUAAGAUACUGUUUCUU.GCGUGAGUGGUA.GUAGC.G..GU.AG........CC..CACAG...CCU........................................GACGA.............................................AGGAA.GUGCGAGGAC...UAC..AAGCGAAUAACACGACCCUUGUGGUCACGCCCUAAAAAAAUUAAUUACCUGGUUUAUCUACUUUUGGUCUUUGCUUUUGGUUUGCUAGCUGCCAAGCGAUGCUAAAUGCUAGUUGUGUUCUUUUUGCUAGGGCAUCAAAUUCUAUUUUGUUUAUUUCGUCUGAUGCUUGGUGAUAGUCUGCGUGAACGCCAUUGAACAAAAAUACCGAUGGUAUGUUGUUUUUUGCAAAGUUAUAAUGGUCUGAUCGAUAGUAGUAACGGUUUGGGUCGUUGCGGUCGUUAAACUUGUAAUCUAAAGUGAUGUUUGUAUAUUUUUUGUUGG
#=GR NC_009613.1/774864-775347 CODON         ..................................................................................................................................................................................................................................................................................................................................................................................................................................................................................................................................................................................................................
#=GR NC_009613.1/774864-775347 SS_TT         ..................................................................................................................................................................................................................................................................................................................................................................................................................................................................................................................................................................................................................
NC_006873.1/906-433                          UGAAGUCUAUAAAACCGAAUAUCCAAUGCCUUGCCUUUGUAGGUGCUUCAUAGAAGCGGUGAAAAAAGCAAAGCAUUGGAUAUACCUUAGAAGGGUGGGUGGGAAAAU.GCGUUAGGACUU.GCAGC.GGAA..AG........CC..CAC................................................AGCGUA..................................................GCG..AGGAC...U.U.GCAGCGAAAAGCCCGACCUGAAAGGUAACGCCCUAUUUAUUUCUUCUAUUCAUCAAUCUUACUUUUUCAUAACGUAAAUACCUAUACAAAGUAGCCUUACUUCCAAUGUGUAAAAUUCUACAUAUUUCAUCUAUAGAAUAAUCCCGAUUUUCAUAUAAACGCUUUGCUGCUAUAGCUUUUCUCUUUGCAUCUUCCGAUAACCCUAUAGGUCGUCCCGUAAGUUUCCCUCGUUCUUUUGCAGCUUGUAAUCCAGCCCUAGUUCGUUCUACUAUUAUUUCACGUUCAUAUUCAGCCAAUGAAGCAAAAAUUCCAAAUUGACAUC
#=GR NC_006873.1/906-433 CODON               ..................................................................................................................................................................................................................................................................................................................................................................................................................................................................................................................................................................................................................
#=GR NC_006873.1/906-433 SS_TT               ..................................................................................................................................................................................................................................................................................................................................................................................................................................................................................................................................................................................................................
NC_008571.1/442338-441857                    GCGAAUGCCAGGCUUUUUUAUUUUAAAAUUUUUUGAAAUUUUGAAUAUAAGUUACCGACUACCUUCUUAGCAAUCCAAAAAAUUAAAAGUUUUAGGAUUAAUUAAUUU.GCGUUAGGGAUU.GCAGC.GGAA..AG........CC..CACAG.....C........................................GACUG.............................................GA.AG.GAGCGAGGAC...U.U.GAAGCGAAAAGCCCGGCACAAAGUGCAACGCCCAAAAAAAUAAAAUAUAAUUUUUGUAACAUUAAGAGUACUUCUUACGUAUAAAUAUAUAGAAGAGCUAUGCACAAUUAAAAUCCAAGAGAAGAUAGAUGAGACAACUCAAGAUUACGAAGCAGGUUACCAAUCGUGAAACCGCUUCGUUAGACAAGUAUUUGCAAGAAAUUGGAAAAGUAGACCUGAUCACCGCUGAUGAAGAGGUAGAAUUGGCACAAAGAAUUAAAGCUGGUGAUGACCGUGCCCUGGAGAAACUAACCAAAGCGAACCUUCGUUUUGUGGUUUCUGU
#=GR NC_008571.1/442338-441857 CODON         ................................................................................................................................................................................................................................................................................................................................................................................................................AUG...............................................................................................................................................................................................
#=GR NC_008571.1/442338-441857 SS_TT         ...................................................................................................................................................................................................................................................................................................................................................................................................................................<<<<<<<<<<<...........>>>>>>>>>>...............................................................................................................................................
NC_004703.1/18833-18357                      GCCUGCUGGCAAUGACAAAAUGAUAUUGCGUGCCUGGCUGAUCGGUGCGGUUCUCCCACCAUGCAGACAAAUCCCGGUAACAGAAUGACAAAGCGGACACCCAAAAUU.GCGUUAGGGAUU.GCAGA.GUAA..AG........CC..CACAG...............................................CCUU................................................UA.G.GCGAGGAC...U.U.GGAGCGUAAAGCCCGACCGUCCCACGGGAACGCCCAAAAGAAAAAGAAUCCCCCGAACAUUCAUCCGGGGGACAUUCAGGCCGUCACGUCAAUUAUAAUACAGAUUAAGAUCAUCCGUACUUAUCUCCUUCCCGUCCCGGAAAACAAGGCUCUUUUUCUCGAUCUCCUUUCCGUUUUUGUAAACGGUCACUACCCACUGCAUCGGCUCGUUCACAACGCCGUCCUCUCCGUCCACGACACCACCGGAAACGGCAAACUCGAUCGCCUUUCCCGUCGUGCUUAACGUCACCUUUUCGACGGCCAGUUCUUCAUCGCUUAGAAU
#=GR NC_004703.1/18833-18357 CODON           ..................................................................................................................................................................................................................................................................................................................................................................................................................................................................................................................................................................................................................
#=GR NC_004703.1/18833-18357 SS_TT           ..................................................................................................................................................................................................................................................................................................................................................................................................................................................................................................................................................................................................................
NZ_AAMP01000001.1/75796-76253                AUAACAAGGUAUUGGCAUACCUUUUGCAUUUUUGAAGGUGCAAAGGUAUUAUAAUUAUUCUACCUUUGCUUUAGAUUUAUUUUAAGGCUUUGUAAUGUAUGAGUCUUA.GCGUUAGGGAUU.GAAGC....UG.UU........AC.....................................................CGUG...........................................................UA....ACA.....CUGAAAGCCCGACCCGAUUUAGGGUAACGCCCACAUCUUUAUUAUACCAAACUAACUGUAUAUUGUUUGAUGUGAAAUAUGUUCUUUGAAAGCAAAAUUUUCAAUACAAACUUGGGGUCGACUGGUUUUGACAGCAGGUCUAAUUGAAUAGUAAGCAUGUCGAGCGCUGGGACACAGCUCGUAAAUCUCAUGAUUCACACUUUUUUAAACGGCGAGAAUAACUACGCCUUGGCUGCAUAAUCCGAAUUACAGUAGGAUUAACUUAAUCACGUGUUAGACACGUGACCAAGAUGUCUCGAGAAGGCCUUGGUUUACGGC
#=GR NZ_AAMP01000001.1/75796-76253 CODON     ..................................................................................................................................................................................................................................................................................................................................................................................................................................................................................................................................................................................................................
#=GR NZ_AAMP01000001.1/75796-76253 SS_TT     ..................................................................................................................................................................................................................................................................................................................................................................................................................................................................................................................................................................................................................
NC_009441.1/6019488-6019966                  AUAAUUUUUUAAAAAAACUCAUUUUUAAUUUAUUGUUAGUUUUAGAUUGUUCUUGAGUUUUGAAACAAUCCUGAUGUUUAUAGAACGCGUAUUGUUUUUAAUCUAACC.......CCGACA.GGAUC.GAUAU.CCU......UUG..CCU.....GGC........................................UUUUUUUA..........................................GAC...AGG...UAAA...GAU.AAAGAGUAUGGCGGGAACAAAUGUUUAAAAAAAACACAAUUUGUGGUGUUUCUAUAAAAUUUUAAACAAAUAUAAAAAUAAAAAAGCUACUUCCGAAAGAAAGUAGCUUUUCUAUAUAUUGUAUUUGUAAUUAUUUCUUUUUCAAGAAUUCAUCAACUAAUUCAGGAGCCAUAAUAGAUUCUACGAAUAUAUAUGCACCAGUUUUUGGAGAUUUUACCAUUUUGAUGGCUUUUGAUAAUCUCUUAGAAGAUGUUUGUAACGAUGCUACGGUUUUCUUUGCCAUGAUUCAAAUGUUAUUUGAAGUUUUUAUAAAACUCAAAUG
#=GR NC_009441.1/6019488-6019966 CODON       ...................GUA..................................................................................................................................................................................................................................................................................................................................................................................................................................................................................................................................................GUA.......................................
#=GR NC_009441.1/6019488-6019966 SS_TT       ..................................................................................................................................................................................................................................................................................................................................................................................................................................................................................................................................................................................................................
NC_009613.1/1534555-1534080                  UUUCUAGGGUUGUGGUAGAGCAGGAAUUGUCUUCUUAUUUUGUUUUUAAUCCUAUUGUUAAUUAUGAGUUUGUAAAAUCCAAAGAGGCGAAUAAUUUUAUGAAUAGCC.......CUGAUA.GAGGC.GAUA...GC......UCU..CGU.....UGA........................................GUUUUUU...........................................UCGAA.ACG...AGAC.....U.AAAGCCGAUAGCAGGAAUUGCGAUUACAAAAAAAGCCUGAAACUUUCGCUUCAGACUAUUUUUAUUUAACUUUUUUUGGGGUCUUAUCCUCUUUGUCUUACGGUUUCAUAUAAAAAUGCGCCGCAAGCUACGGAAACAUUUAGGGAUCCAAUGGUUCCAAACAUUGGUAAUUUGGCUUUUUCAUCUACGAUUUUUAAAACAGAAGGAUUUACUCCUCGGUCUUCGCUUCCCAUGAUGAUGGCAACGCCUUCGUUUAGUGAAAUGUCAUAAAUAUUGCUUUCGGUUUUUUCGGUAGCAGCUACCGUUUUUAUGCCAGAAGCUU
#=GR NC_009613.1/1534555-1534080 CODON       ..................................................................................................................................................................................................................................................................................................................................................................................................................................................................................................................................................................................................................
#=GR NC_009613.1/1534555-1534080 SS_TT       ..................................................................................................................................................................................................................................................................................................................................................................................................................................................................................................................................................................................................................
NC_008571.1/3524214-3524687                  UUUUGAGUCAGAAUUGUGCAUGAGAUUUCUCAUUCGCUAAGCUCGUCGAAUUGACAUUUGGUAAAUUGAGAUUGCUUCGCUGCACUCGCAAUGACUCUAAAGAGCAUU.GCGCAAGGGAUA.GCAGC.GGUUA.GCU.......CC..........CGC........................................UUUUC.............................................GCG.........GGA....CUA.UGAGCGAAUAGCCCGACCCGUAAGGGUUGCGCACUAAGUAUUAUCACUCGCAUACCACUCUGCAAAAGAGGUUUCAGUUUCCUGCAAUUUUAGGGAAUGUAAAUUAAUAUGUGUAGGAAGGUGUUUUUUAAUCUUUUCAGCGAAAUCUAUUACCAUAUUUUCGCUCGUAGGCUGAUAUUCUACCAGGAUCACGUCAUGCCCUCGAUCUUUCAAUUCGUUUGCAAGUUCCACGUGAGGAGUGUUUUUAUUGAAAACAGUAGCAUGAUCAAACUGGUCUACAAUUUCAGAUUUCACGAUCUUUUUGAGGUCUCCGAAAUCUAUC
#=GR NC_008571.1/3524214-3524687 CODON       ..................................................................................................................................................................................................................................................................................................................................................................................................................................................................................................................................................................................................................
#=GR NC_008571.1/3524214-3524687 SS_TT       ..................................................................................................................................................................................................................................................................................................................................................................................................................................................................................................................................................................................................................
NZ_AANA01000001.1/1303139-1302657            GACUCUUUAAAAGAAGAUAAUGAUAGGCAAUUUUUAAGAACUAUUGCACCUGGCUCUGGUUUACAACUCUAUACUAUUGAUUUAGAACUCUAGAUUUUAAACAAGCCU.GCACAAAGGAUU.GAAGC.AUUUG.UUUGAGCUCUUU..UUG.....U..........................................UUUU................................................A...CAA...AAAA...GCG.AGUGCAGAAAGCCUGACCUGAAAGGUUGUGCCAUAAAAAAAAUCCAUCUUAAUUAAAAGAUGGAUUUUCUAUUAUAUAUAAAGUAAUGUAUUAACCUUUUAUUACACCUCUAGAAAUUACUAUUUUCUGAAUCUCUGAAGUUCCUUCAUAAAUUUGAGUAAUUUUUGCAUCACGCAUUAAACGUUCUACAUGGUAUUCUUUUACGAAACCAUUACCUCCAUGAAUUUGAACAGCUUCUACAGUUUGUUCCAUAGCUACUUUAGAUGCGUAUAAUUUAGCCAUAGCAGAAGCCAUGUCGUAAUUUUCUUUACGAUCUUUUUGC
#=GR NZ_AANA01000001.1/1303139-1302657 CODON ..................................................................................................................................................................................................................................................................................................................................................................................................................................................................................................................................................................................................................
#=GR NZ_AANA01000001.1/1303139-1302657 SS_TT .................................................................................................................................................................................................................................................................................................................<<<<<<<<<<<<<<<<<......>>>>>>>>>>>>>>>>>>........................................................................................................................................................................................................................................................
NZ_AAXX01000001.1/700903-700409              AGUAUUUAAUUCCAAAGCUUGUAUAAUAUUUUUAAUUUUAUCAUCCAUAUUUGUACUUAUUAAAGAUACUUAAACAAAUUUAAUAAAUUUCAAUUGAAAUCCAAGUCU.GCGUUAGGGAUA.GCAGC.AUUUG.UUUGAGCUCUUA..CUU.....AAA..AU....................................ACCUAAGA........................................AUUUU...AAG...UAAA...GCG.AGUGUGGAUAGCCCGACUCGCUUAGGCGGAGUAACGCAUAAAAAAUCCGACUCUUGUGAAGUCGGAUUUCAUGUUUUAUCUUAAUGUUUUAUUUCAACGUACUUGGACAAACAAAAGCUGUUAAAGGUACAUUUGUAUUUCUUAUACCAGCAAUUCCCUUUUCUACAUUAAUCAUGUUGUGAUAACCUCUAGCUUUUAAAAUGGAUGCCAUGAUUACAGAACGAUAUCCUCCAGCGCAGUGUAAGAAGAAUUUCUCUUCUUUUGGCACUUCUGCAAGUUGUUCAUUUACAUAAUCUAGAGGAAUAUUAAUAGCAUUUUCUAC
#=GR NZ_AAXX01000001.1/700903-700409 CODON   .............................................GUA..................................................................................................................................................................................................................................................................................................................................................................................................................................................................................................................................................................
#=GR NZ_AAXX01000001.1/700903-700409 SS_TT   .............................................................................................................................................................................................................................................................................................................................<<<<<<<.......>>>>>>>................................................................................................................................................................................................................................................................
NZ_AAPR01000003.1/277059-277607              UUGGAAAUACGAAGAGUUCUAAAGAGAUUAAAAUGCAAAUUGAUAGAUUUAUAAGUCUAUAAACAUAGCUUAGAAUAAAACCUAUAAACCAAGAAGAACGUAAAGCCU.GCGUUAGGGAUA.GCAGU.GGAAA.GCC......UAUAAAGA.....AAA..GC..CU..UUA.AAAAUA.AAGCCUAGC.CA.AGC...GACUAAGAGAA.........GCUCUGGGU.AGGUUUAUAUUUUUUUAGGUUUU...ACUGAAAUAG...CUU.GGAACAUAUAGCCCGACCUUCCCCAAUCUAAUGGGGAGGGCAACGCCCAUAAUUUAGUGAUUUGUUUCUGUGUAGAGUUUUGUAAAAUGCUUGUAGAAAUAUGGAAUGGUCUCAAUCCCUUUUAAGUAAUUCCAAAUCCCAAAAUGCUCAUUUGGAGAAUGUAUGGCAUCGGAGUUAAGUCCAAACCCCAUUAAGACGGUUUUACUUUGCAAAUACUUUUCAAAUAAGGAGACAAUGGGAAUGCUUCCACCGCUGCGUUGUGGGACAGCCGCUUUGCCAAAGACAUCGUGGAAAGCAAGAUCUGCAGCUUUAUACUCGAUAC
#=GR NZ_AAPR01000003.1/277059-277607 CODON   ..................................................................................................................................................................................................................................................................................................................................................................................................................................................................................................................................................................................................................
#=GR NZ_AAPR01000003.1/277059-277607 SS_TT   ..................................................................................................................................................................................................................................................................................................................................................................................................................................................................................................................................................................................................................
NZ_AAXX01000001.1/681087-681576              GGAAUGAAAAAACAAGAAAAAGGGCAAGAGCAAGGGCAAGGGCAAAGUAUUGCUCGCCUUACGAGUUGUGGCGAUAGUCAUCUGGAAUACCAAACGUCUUGAAUAGCC.......CCGAUG.GAAGU.GGAAA.UCC......UGU..UAU.....UGU..GA..GA..UUG.C.........................CUC.......................................GCAAGCUCGCA...AUG...ACAG...AUU.AUAACGGACAGCGGAACUGAGAGUUUUAUGGAAUGCAGAACGGCUGCUUCAAAAAAAAUUACUUCUUAGCUUCUGUGCUAGGUUUGGUUUUAAUUUUAGUAAUCCAAUGGUCAUUCAGCUUAUCAAAAUCGAUAGGCUUUGCGGAUUCCUGUUUGGUUAAUUGCUUUUGAUUGAAUGCCGCAUUUAAGAUUCCUUCUAUUUGGUAAUCUUCUUUUACAUCGUAUGGUUUGUAUUGGGUUUUUAAAUUAAUAUCGAAUAAAUAAGCCGUUGAAUUUGCCCAAAAAGCCUUCCAUCCACUUUUAUACUCCUUUAUUAAAUCGAA
#=GR NZ_AAXX01000001.1/681087-681576 CODON   ...AUG............................................................................................................................................................................................................................................................................................................................................................................................................................................................................................................................................................................................................
#=GR NZ_AAXX01000001.1/681087-681576 SS_TT   ......................<<<<<<<<<<<................>>>>>>>>>........................................................................................................................................................................................................................................................................................................................................................................................................................................................................................................................................................
NC_009441.1/2219640-2219156                  AAGUGGCUAAGGUUUUAAGAAGCUAAGAUAGUAAGUUUUUCUACGUUUAUUUCUUACAGAAAUAUUUUACCCAACAAUAAAACACAUCCCAAAAACAAAACAUCUAGU.CCAGCCCCGAUA.GAAGC.GGUAU.CCU......UUUUUUCC.....CU.........................................UCUUU..............................................AG...GGAAGAAAA....GAUACAAGCGGAUAGCGGGACUAAAGGUGGUUGAACCCCAAUAAAUUGAUGCUGCAAAAAAUCUAAAAUCUGCAUUCUAAAUUCUGCAUUCUUUUCUUUAUCUUUGCACACUUAAAAAAUAGAGCACAAAAUGGCAUUAUCAGAACAAGAAAUCAUCAGAAGAGAAAAACUUCAAAACUUACGCAAUCUGGGAAUCAAUCCUUAUCCAGCUAAUCUUUUUCCUGUAAAUCAUACUUCGAAGCAGAUAAAGGAAACUUUUGAGGAAGGUAAGAAGGUUAUCGUUGCGGGACGUUUGAUGAGUGUUCGUGAUCAGGGUAAAGCUUGUU
#=GR NC_009441.1/2219640-2219156 CODON       ..............................................................................................................................................................................................................................................................................................................................................................................................................AUG.................................................................................................................................................................................................
#=GR NC_009441.1/2219640-2219156 SS_TT       ..................................................................................................................................................................................................................................................................................................................................................................................................................................................................................................................................................................................................................
NC_002967.9/1611536-1612067                  AGAUUCCUUUGUGUUUUGAUAAUAUUUUACAAAAUUAUUGAGUUAACAUAAACUAUGAAACUAAAACCUUGUAUUUAUUCACAACCUAACUAUCUCACUUCUCGGACA.......GCGAUU.GAAGC.AGAAA.UCC......UUU..UUGCGGUGUGU..UUAAG...CAAAAA...GCAAG.CUCUGACC.......GGAG....................GGAAG.AGCCUUGCCUGUGAAGACAAAUGCAGCAA...AAAG...AUU.GGAGCGGAAAGCGCGGUGUUCAAUUUUGUUUUCUUCGUAAUGCUAAAAAACAAAAUUGAGCAGUCCGCCAAAACAAACUCAUUACUAGACAGCCCCACUGACAUGCCUUUUGGAAAUAGGUGGAGCAGAUACAAGGAGCCUAGUAAAAAUAAAGCGGAGGCGUAUCGGGUAUACGUCGAGCAUUUAUUUUUACGUAGCGACGCAGGAGAUGCCCGCAUAUUUUCAAAAGAGGUAAUUCACGACGGUCUGGGAAGAAUAAGCUACACAGCCAAAGAAGGAGAAGUGUACAUUGACGGAACGAAUGAUCAAACCCAAACGGGCU
#=GR NC_002967.9/1611536-1612067 CODON       ......................................................AUG.........................................................................................................................................................................................................................................................................................................................................................................................................................................................................................................................................................
#=GR NC_002967.9/1611536-1612067 SS_TT       .........................................................................................................................................................................................................................................................................................................................................................................................................................................<<<<<<<<<<<<.....>>>>>>>>>>>.............................................................................................................................................
NC_009441.1/5269545-5269068                  GUGCGUAGCACGAACAAUGAAACCCGUGUUGAACUGAACUGCUGAGAUUCCUCAACUAUGGGUUUUUCGUAAAGAUUUUACUGAUAAGCAGAAUACUUCUCUCCAGCC.......CCGAUU.GCAGC.GGAAA.UCC.....GUUUCUGCC.....G..........................................GGGUC...............................................C...GGCACAAAAG...AUU.ACAGCGCAAAGCGGGAGAGGCUGCCAGAUAAAAAGCCUUGAGAUUCUGCUUCAAAAAAGCACUGCUGUCAUUCAGUUUAAAAAUAUCAGCAAGGACCAGCCAUUAGAAUCAGCAUAAAAAGAACUAAAAACAGGCAUAAAAAAUGGGGUUUAAAAACCCCAUUCUCUUCUUUUAAAAGUAAGUAAGACUGCCAAAAAUUAUUUCUUAGACUCCUCAAUAGAAACUUUUCUAAACUCUUUUAAAAGUUUUUCAAUUUCCAAAGUUGAUUUACGAGCUCUUGCUCCAGCAGCUUUUACACCUUUCUCAACUAGAGAAUCUGAUU
#=GR NC_009441.1/5269545-5269068 CODON       ..................................................................................................................................................................................................................................................................................................................................................................................................................................................................................................................................................................................................................
#=GR NC_009441.1/5269545-5269068 SS_TT       .............................................................................................................................................................................................................................................................................................................................................................................................................................<<<<<<<<......>>>>>>>>...............................................................................................................................................................
NZ_AAPR01000007.1/184745-185229              UUUCAUAGGCUUUAUUUUAAGAUGUUUUUUGCUUCAAAGAUAGUAUUUAUAUCUACUUUUGCGCUUCAAGUUUGAGAGGUUACUUCUUUUUAAUAAUCGAAGUCGCUC.GCGUUAGGGAUA.GAAGC.GGCAU.CCC......UCA..UUG.....CCG..AU....................................AGGU............................................AUCGG...AAA...UGAG...GAU.AUAGCAUAUAGCCCGACGCUUUGGAAGGCUAGAGUCGACCAAAGGGAAACGCCCAACUUAAGAUCAUUGACAGAUAAAGUGAUAGAAAAUUUAAGUUCAAUUACUGACUUUGUAAGUAUGGGGUCGAUUUGGUUUUGACAGCAAGGCCAAUUGGAUGGUAAGCACGUCGAGCGCUGGAAUAUAGCUCGUAAAUCUCAUGUUUCACACUUUUUUAAACGGCGAAGAUAACUACGCCUUGGCUGCAUAAUCCGAAUCACAGUAGGAUAUGUUUAACCGUUACCAGGUAACGGGCUAAGAUGUCUCGCAAAAGCCUUGAUUUACG
#=GR NZ_AAPR01000007.1/184745-185229 CODON   ...GUA............................................................................................................................................................................................................................................................................................................................................................................................................................................................................................................................................................................................................
#=GR NZ_AAPR01000007.1/184745-185229 SS_TT   ..................................................................................................................................................................................................................................................................................................................................................................................................................................................................................................................................................................................................................
JCVI_SCAF_1101667376369/629-162              GAUAAUGUAUAAAAUGAUAAUAACUGAAAGUAGAUAAACCAUGACUUGUUAAAUUUUAUCAAAGAUAGCCUAAAGUUUACAAAAGGAAAAAUGAUUUCUCUAAUAGCC.......CUGAUG.GGAAU.GGCAU.CC.......UCC..CAA................................................CUUGA...................................................UUG...GGA....GAU.AGAAUGGACAGCAGGAAAAAGGUUUAUAGAUAAAGCCCAAGCGAUUUGCUUCAACUUCAAAACACAACUUCAAAAAGCAAUAGCAAUUUCAAAAGAAUAUAGAUGCUGAAACAAGUUCAGCAUGACAAAAAAUGUUUAUUUAUUUUUCUUAUCACUUUCAAUCACUCCAUCUCUUAAACGGAUAAUUCUAUGUGCAUGUUCUGCAAUGUCUUCUUCGUGUGUUACAAGUAUAACCGUAUUUCCAUUGGCAUGAAUUUCAUCAAAAAGGCCCAUGAUUUCUACAGAAGUUUUACUGUCUAAGUUUCCAGUUGGCUCAUCGGCA
#=GR JCVI_SCAF_1101667376369/629-162 CODON   ..................................................................................................................................................................................................................................................................................................................................................................................................................................................................................................................................................................................................................
#=GR JCVI_SCAF_1101667376369/629-162 SS_TT   ..................................................................................................................................................................................................................................................................................................................................................................................................................................................................................................................................................................................................................
NC_009613.1/1376902-1377443                  UCUUUAAUUGGUAUAAUUAACAUAAUAUUGACACCUCCUCUCGUUAAGCGGCAAAGGUAGUUAUUUUUUUUUGAAUUAUGAUUUUUUCUGUCUGUUUUUUUUUUAGCC.......CAGAUA.GAAAU.GGAAA.GC........UU..UUGCAGUUGGC..........UUG.UAUUUUUUCUUGACAC.GAAAG.AGCGACCAACGGAA......GCUCCUUUUGUG.GCUUUGAAAAAAACAG....GCCUACAAA...AAA....CUU.GGAAUGUAUAGCUGGAAUGGCUUCUAAAUGAAUUAGAAAUUAUUUUACCGCUGGUUUGUAGUCUUGUUUUUCGAAUAUCAUUUUUGAUAAUAUUUCUUUAAGGAUUUCUGAUGUUCCGCCGCCUAUUGGCCCUAAACGACUGUCUCGUAAUAAUCGUGCUAAUGGGUAUUCUUCCAUAUAGCCAUAGCCACCAAGCAUUUGUAGGCAAUCGUAAAUAGCUAAAUCUGCUACUUUUGUAGAUUUUAAUUUUGCCAUUGUUGCUUCUUUAACUACGUAUUCGCCUUGGUCUAGUCUGGCGGUUGCUGCAUAAUUAAAUAUUUUA
#=GR NC_009613.1/1376902-1377443 CODON       ....................GUA...........................................................................................................................................................................................................................................................................................................................................................................................................................................................................................................................................................................................
#=GR NC_009613.1/1376902-1377443 SS_TT       ..................................................................................................................................................................................................................................................................................................................................................................................................................................................................................................................................................................................................................
JCVI_SCAF_1096627455085/353-1                AACUGUUAGAGUGUAAUAAUCAUUAAUUUGACUUAUCAAGAAUUUCAUUUUGAACACUUCGAAACAUUGGUUUUAAGUUAUAAAUGUGUUGGUAAGCAAUAUU...UC.GCGUGAGGGAUU.GCAGC.GGAAA.UCC......UUU.....................................................GUGGAACGAAGUGGAGC.............................................AAAG...AUU.GCAGCGGAAUGCCCGACCAAGUUUAACGAAAAAUUGUCUCGUGCCUCAAAAUGUUCUAAACGAGGGCACGCCCAAAAAAAAUAUUUAAAAUCAAAGAUGUAUUUAUUGGUGAGAUUUAAAUCGUAAAAUUUCAUUGAAAUUAAGAUUUGUUUUUCAAAAAACAGAGAGUUGCUUUUAUUGUAACAAAAAGAAAUGU..............................................................................................................................
#=GR JCVI_SCAF_1096627455085/353-1 CODON     ..................................................................................................................................................................................................................................................................................................................................................................................................................................................................................................................................................................................................................
#=GR JCVI_SCAF_1096627455085/353-1 SS_TT     ..................................................................................................................................................................................................................................................................................................................................................................................................................................................................................................................................................................................................................
JCVI_SCAF_1096627685283/1135-1635            UAUGGAUUGUAGUGUAGUUUGUGCCGUAAAUUUAGGAAUUAAAUAGUGAAUGCCGAAAAUAAAUAAUCCCAUCUACUAAAGGUAAAUGGGAUUUUUCUAUGUCUAGCC.......CCGAUG.GGAAC.GGUAU.CCU......UUUUUAGG.....AUU..GGCCUG..AGC.AUU.......................UGCG....................................AAGGCACAUCAAU...CCUGAAAAA....GAU.ACAGUGGACAGCGGGAAACACCUGCCUGCCGGCAGGCAGGUCUCCUAAAAUUACAUUUCAAAUUCGUCGGUGCUUUGUUCUUCCGGAUUGUCUACGGCAGUCGAAUCAGCUUCGGCUUUUGGUGGUGACCAACAAUCGACCUUAAUUGAUAAGUUAUCCGGUCGUUGGAAUGGAUCUUUAGAGAUUUGCAAGUCUUUGUCUUCGUAACAUUUUUUCAUCAUAUAACCCCAAAUCGGUAAUGCAGCUGUGGCGCCUUGUCCGUAAGUAAUGCCUUUGAAACGUGCGGAACGGUCUUCGCAACCUACCCAAACUCCGGUCACUA
#=GR JCVI_SCAF_1096627685283/1135-1635 CODON ............................GUA...................................................................................................................................................................................................................................................................................................................................................................................................................................................................................................................................................................................
#=GR JCVI_SCAF_1096627685283/1135-1635 SS_TT ..................................................................<<<<<<<<<<.....>>>>>>>>>>.......................................................................................................................................................................................................................................................................................................................................................................................................................................................................................................................
NC_008255.1/1783574-1784053                  UUAUUUUUGUCAUGCUGAAACAGUAAUAAAAAAGUCUGUUCAGUAUGUUUUGUUUCUUAACAUGUUACCAGCUUCAGACAGAUUAUUCAACACACAACUCUCACCGGC.GCGUUAGGGGUA.GGAGC.GGAAA.UCC......UUUUU........UGU........................................UUUUC.............................................ACAAA.......AAAG...GUU.GGAGCGGAUAGCCCGGCGCCAGCAUUGCGCCCAGUGCAGGAACUUAUUUUAAGCUUGUAGUUUUCCGGCGCAAAGCAGGCGAACGCCCUGUUACAAAAUUAAAAAUUCCAAAACACAAGUAUCAAAUAGAUAGAUUUUGGUUCGCCGCGGCGAAUUGUUUUUUGUUAUUUGGCAUCCAUCGGACAACAAAGUACACAUCAUAAGAAAACGUUUAUCUCUCUUUUAUUUUUAAUUCACGUGUGAAUUUUUAAAACAAAUCAAAAGUGAAUUUCUAUAAGUAAUAAAAAUAAAUACAAUGGAAGAAAAUGACAGGAAAAUCAAA
#=GR NC_008255.1/1783574-1784053 CODON       .......................................................................................................................................................................................................................................................................................................................................................................................................................................................................................................................................................................................AUG........................
#=GR NC_008255.1/1783574-1784053 SS_TT       ............................................>>>...................................................................................................................................................................................................................................................................................................................................................................................................................................................................................................................................................................
sludgeOz_Contig8743/843-361                  AGUUUAGAAGAGAACUAGUUUAGCUCGGAAGAGAACUUGAUGUUUGUUGCUACUAAACUUUAAGUUUUGACAAAACUUUUUGAUACAAAAGACAAAUACUGACUAGCC.......CUGAUU.GUAGU.GAAAA.UAG.......AAAAUGC.....UUC..CA....................................UUGUU...........................................UGGAA...GCAUUUUU.U...AUU.GUAACGGAAAGCAGGAAUAAGGAAACCAAAAAGUCCCAAGCGGUUCGCUCCUAUUUAUUUAUCAAGUCAAAAUAACUUUUUUCGAUACUUUCUUGAUGAUUUGGAUGGGCAAUUUUAACUAAUUCUGCCAUUCGCUGCUUCAAGGUUUUUCCAUAUAAAUCGGCAAUUCCGUUUUCGGUAAUGAUGUAUUGCGCAUGGGAACGAGUCGUGACAACUCCUGCGCCUUGCUUCAAGAAUGGAACGAUGCGACUUUCGCCUUUUUUAGUGAUUGACGGCAAAGCGAUGAUGGCUUUUCCGCCUGGACUUAACGACGCACCGCGAA
#=GR sludgeOz_Contig8743/843-361 CODON       ..................................................................................................................................................................................................................................................................................................................................................................................................................................................................................................................................................................................................................
#=GR sludgeOz_Contig8743/843-361 SS_TT       ..................................................................................................................................................................................................................................................................................................................................................................................................................................................................................................................................................................................................................
NZ_AAMP01000003.1/116129-116599              CAAAACCCCUUAUAAAUUGUAGUUUACAUUUUAUAAGGGGUUUUUUCCUGCAAGUAAAAACAGUGUUGUAGGAAAGUUACCAAUACACGAUAUUUGUCCUUCAUUACU.GCGCUAAGGAUA.GAAGC.GGUA..UCA......UCC..UUU................................................GU......................................................AAA...GGAG...A.U.UUAGCGAAUAGCCUGUUUAAGCGCCCAAAUAACACAAUAAAAUUUUAUAGAAGGAUGAUGAAUAAAAAUACAGUAUUGGCUUGGGCCACAUUUAUAAUGAUAUUAGUAGGUCUAGGAUUAAUUGCUCUAGGUGCUUUUAAAUAUGACGAUGUUGCCGGUUGGGGCUUUGUGUCUGUGGGAAUUGGUUUCUUUGCUAUUGCUUGGGUGUUUAAUGCCUUAAAAGGACGCGUUUAGUAAUCCUCUUAUUUUAAAUUUAAAUUUUUGACUAUUUAUGAGCGACGAUAAAAAAGUAAUUUUUUCAAUGUCUGGUGUAAGCAAGACA
#=GR NZ_AAMP01000003.1/116129-116599 CODON   .........................................................................................................................................................................................................................................................................................................................................AUG...................................................................................................................................................................................................................AUG................................................
#=GR NZ_AAMP01000003.1/116129-116599 SS_TT   ..................................................................................................................................................................................................................................................................................................................................................................................................................................................................................................................................................................................................................
NC_009613.1/1248568-1249060                  AAGCAUUCUGAAUUUUGUUUUUGCUACAAAUUGUACGGAUUAUUUAGUGUUUAGUUUUGGCACAAAUGAGGGGGUUUGCAAGAAUUGAAUUUCAAAUUCUGGCUAGCC.......CCGAUU.GCAGC.GGAAA.UCC......UAU..UAU.....AGU..UG..UC..AGG.U.........................UUUUUU....................................ACCUGACAGCU...AUA...AUAG...AUU.GAAGCGAAAAGCGGGAAUUUUGUUUGCAAAAAUUCGCAAGCUUUUCGCUUCAAAAAAAACUUUUAAACAUUAGCUUUCUUAGUCGUUAUUUUCUAUUUGUUUGUAAGCGUCGAUUACUUUUUUAACCAACUUGUGGCGAACAAUAUCUUUGUCAUCGAGGUAAAUGAUGCUAAUUCCUUCUACGUCUUUUAAUACUAAAAUGGCUUCUUUUAGUCCAGAAAUGGUUCUUCGUGGCAAAUCGACCUGUCCUGGAUCUCCGGUUAUCAUAAACUUGGCGUUUUUUCCCAUACGGGUUAAGAACAUUUUCAUUUGAGAAUGUGUG
#=GR NC_009613.1/1248568-1249060 CODON       ..................................................................................................................................................................................................................................................................................................................................................................................................................................................................................................................................................................................................................
#=GR NC_009613.1/1248568-1249060 SS_TT       ..................................................................................................................................................................................................................................................................................................................................................................................................................................................................................................................................................................................................................
NC_008571.1/386166-386663                    GCUCAAGGUGACAGUUUCAGGUUGACGAAAUAUAGAAUUCUGAAAGCUCAGAAUUAGAGAUAAAUAAAAAGAAAUAGGCUUAUCGCUGAAGACUGAUAAAAAAAUAAU.GCGUUAGGGAUU.GCAGC.GGUAU.CCU......UUU..ACU.....GUU..AUGCUG..A.G.CUU.......................GUGA....................................AAGU....AUGAC...AGU...AAAA...GAU.AUAGCGUAAAGCCCGGCCUAAAAGGCAACGCCCAAAAACAACAAAAAGUUUAGUUUAAUGAAAGUUACCGAACAUAUUGAAAAAGCAAAUGGGAAAACAUUGUUUUCGUUUGAAAUAAUUCCGCCGAAGAAAGGGAAGAAUAUUCAGGAACUCUAUGAUAAUAUAGAUCCGCUAAUGGAUUUUAAACCUCCGUUUAUUGAUGUGACGACUUCACGGGAGGAACAUUUGUAUGUAGAUCGCGACGGACUUUUUGAUAGAAAAAUCACUCGUAUGCGGCCGGGAACUGUUGGGAUUUGUGCGGCGAUCAAACAUAAAUACAAUG
#=GR NC_008571.1/386166-386663 CODON         .........................................................................................................................................................................................................................................................................................................................................AUG......................................................................................................................................................................................................................................................................
#=GR NC_008571.1/386166-386663 SS_TT         ..................................................................................................................................................................................................................................................................................................................................................................................................................................................................................................................................................................................................................
JCVI_SCAF_1101668142625/773-298              GUAUUAAGAUAGGUACUUCGAUAAUAGUAAAAUAGAAUCUGAAAUAAAUUCAGAUUGACAAAACAUAAGUUAAAUUCAGAUUGACAAAUCCAAUCGUAAUUUAUAGCC.......CCGGUA.GUAGC.GGCGU.CC.......UGU..UGU.....GGC..G.....................................GGUUU............................................CGCC...ACA...ACA....GAU.AGAGCAAAUAACGGGACAAAUCGUGUGGAGAAAAAAGAUUUUUGUGCUCCUAGAAAACAAAACUAAAACUUGUGCUCCUUUUUAGUUAUGACCAAUAAUGACACGAACGAAAUUACGGCUGCAACGGAUAAAUAAUAUCCCACAAAAUCAAUUCCGUAGUUUUUGGCAAGCCAAAUGGCAAUCAUGGGUGCAAAGGCGGCUCCUAUAAUUCCUGCAAAAUUAAACGUUAGGGAAGCGCCUGAAUACCGCACUUCGGUAGGAAAAAGUUCCGAUAAAAAAGUGCCCAUUGGUCCGUAGGUCAAUCCCAUUAAGGUCAUUCCAA
#=GR JCVI_SCAF_1101668142625/773-298 CODON   ..................................................................................................................................................................................................................................................................................................................................................................................................................................................................................................................................................................................................................
#=GR JCVI_SCAF_1101668142625/773-298 SS_TT   ..................................................................................................................................................................................................................................................................................................................................................................................................................................................................................................................................................................................................................
NC_009613.1/2036869-2036365                  UCGGUUCUUGAAGCUAAUGAUAUUAUAGAAAUGGAAGAAAUAGAACGUGAUUUAGGAUUUUAGGUGUUUUUUUUGCUUAAUUAGUAUGAGGUAUGCUUCUUUCUAGCC.......CCGAUU.GAAGC.GAAAA.UCC......UGU..CAU.....UGC.....UAAAAAAA.UA........................UUGCUGUUUUAUUGUUU........................UGUUUCU..GCA...AUG...ACAG...AUU.GUAGUGUAAAGCGGGAGAAUGUUUGUUUAAAAACGAACUCAUUCUUGCUCCUAAUAAUAAGUUGUACAACUAUUUGUGAUUAUAAAAAAAAGAAUUACUUUUGCAGUUCAAAAUGCAGAGUAGGGUUUCGUUUGGAAAUUAUUUUUUUAUGUAAAACACUUUUGUUUUUCUAUCGCUUAAAGAAACCCACGAAAAACAAAAUACAAAUUUUUAUCAGCAUGUCUGAAACAUUAAAAUCACAAGAACAGUUUUUAGCAGAUUUUAACUGGCACAAUUAUUCUGAAGGAAUAGAUCCAGUUGAUGCAGCAAACUUAAGAGAAUU
#=GR NC_009613.1/2036869-2036365 CODON       ..........................................................................................................................................................................................................................................................................................................................................................................................................................................................................................................AUG.....................................................................................................
#=GR NC_009613.1/2036869-2036365 SS_TT       ..................................................................................................................................................................................................................................................................................................................................................................................................................................................................................................................................................................................................................
JCVI_SCAF_1096627503475/854-379              UAUCAUGGCUUGUUUUAAAAUAAAGAAGAUAAAAAAAUACUGAUUAACAGUAAAUUAGAAACAAAGGGAAAGAAAUUAUUGAACUUUUUCUAGGAUUACAACAUAGAA.......GCGAUA.GCAGC.GGCAU.CCU......UUU..UUGU....CCU........................................GAUA..............................................AGG...UAA...AAAA...GAU.AUAGCGAAUAGCGCGACCCGAAGGGGAACGCCCUUAUAUUACAGUAAAUGAUUUUUACCCUUACCGUUCCUUUUUGUAGCGUUGGACCGCAUGAAAGUCCUUAUCUUUGGUGGUGGUGAAAUUUCAGAAAAAAGACAUACGAUCGUUGACAAAAGAGGAACUCAGGAGGUUUUUCUUGGAUCGAGGCGAUCAAGCAUUCCGCGGAAAUCAGGUCUAUGAAUGGUUGUGGAAUAAAUCACUACAUUCUUUUGAAGAAAUGUCGAACAUUUCUAAGGCAACUCGUGUUAUGUUGGAGAAACAUUUUGUAAUUAAUCACAUAAAG
#=GR JCVI_SCAF_1096627503475/854-379 CODON   ..........................................................................................................................................................................................................................................................................................................................................................................................AUG.....................................................................................................................................................................................................................
#=GR JCVI_SCAF_1096627503475/854-379 SS_TT   ..................................................................................................................................................................................................................................................................................................................................................................................................................................................................................................................................................................................................................
NC_009613.1/1170993-1170515                  AUCCUACAUUAUCAUCUAAUCGCAAAUCACGGCGGAACCAGAAUAUAUUCAUUUGUAAGGUUUUGUUUUUAGGAAUGUUGUAAAAAAUCGUAAAGUUACAAUUUAGCC.......CCGAUU.GAAGCUUGUAU.CCU......UUU..GGC.....UCA........................................UUUUUCU...........................................UGA...GCC...AAAA...GAU.ACUGCGAAAAGCGGGAUUAUGGCUGUAAAGGAACGAAAUGUUGUGCUCCUAAAGAUUUUAAUUGUUGACUAAAAGGGUUGACAUUCCGCCAUCGACAUGGAAAAUUUGACCAGAAAUCCAACUGCUAUUGUUGCUAAUUAGGAAGCUUGCCAUUUGUGCAAUAUCGUUUGCAGUUCCGAAGCGUUUUAGUGGGUGACGCAAGGCAGAUUUUUCUUUUUUCUCGUCGUUAUUUAGGAAUUUAUCAGCCAGUGGGGUAUUUGUUAGUGAUGGUGCAAUGACGUUUACCCUAAUUUUUGGUGCGUACUCGGCAGCUAGUGCUUUU
#=GR NC_009613.1/1170993-1170515 CODON       .................................................GUA..............................................................................................................................................................................................................................................................................................................................................................................................................................................................................................................................................................
#=GR NC_009613.1/1170993-1170515 SS_TT       ...........................................................................................................................................................................................................................................................................................................................................................................................................................................................................................................................................<<<<<<<<<<<<............>>>>>>>>>>>>...................................
NC_009613.1/2053896-2053415                  AGUUUCUGCUGAUGGCAAAUUAUAUAAUGGUGCCAAAGUGAAUUUUUGAUAAUUUGAUUUCAGAGAAUUUUCUCUAUAAAAUUAAGAGUUGGUUUAUAAAACAAUGCC.GCGUAAGGGAUA.GUAGU.GGAAA.UCC.......UU..UUU.....G..........................................AGAGGA.............................................AC...GAACAAAAAG...AUU.GUAACGAAUAGCCCGACCCGCUUUUUCAGCGGGUUACGCCCAAAUAAAAAAAAAUUAUGCAAGAAGGUAUAUCAGGUAAAAUAGCACAUUUUUUUAUUAAUUCGAAAUUGACCAUUUUGUUGAUGGUGGGUUUGAUGAUAAUUGGAGUGUACAGCUCGUUUUUAAUUCCGAGGGAAGAAGAGCCACAAAUAAAUGUUCCUAUGGCCGAUGUCAUGGUGGGUUAUCCCGGUGCUAGCCCAAGUGAAGUAGAAAGUCGUGUUGUAAAACCAUUAGAAAAAAUAUUAUCUAAUAUAAAAGGGGUAGAACACGUGCAUAGUAUGGC
#=GR NC_009613.1/2053896-2053415 CODON       ........................................................................................................................................................................................................................................................................................................................................AUG.......................................................................................................................................................................................................................................................................
#=GR NC_009613.1/2053896-2053415 SS_TT       ..................................................................................................................................................................................................................................................................................................................................................................................................................................................................................................................................................................................................................
NC_009613.1/1308886-1309429                  GGUUUUCUGGGGGAAAUUAUUUUGAGAACUAAGAAUAAUGAAGAAAGAUAUAAGGUUUCGAAAGAGAUAAAUUUGUAAAACUUAGGUUUAAUUAUACGACUAUUAGCC.......CCGAUU.GCAGU.GGAAA.GC........UU..UUUGAAAUCUC..GU........U.ACAUUUUUUCUUGCUA.AAAAAG...AGCGACGGUAGGAGCUC...CUUUUUUUG.CUUAGAAAAAAGUAA...ACGAGAGGAAA...AAA....CUU.GUAACGAAAAGCGGGAAAUAGCUCCUAAAAAAAAUAAAAAAUGAAUAUACCACAAAAUAUAUUAGAUGCCGUAAAUGUUUGGCUUACGCCAACGUUUGAUAGUAAAACGCAAGACGAAAUUAAGGAAAUAAUGACCUCAUCGCCUAAAGAACUUGAAGAUUGUUUUUAUAAAAAUCUCGAAUUUGGUACUGGCGGAAUGCGUGGCAUUAUGGGGGUUGGAUCCAAUAGAAUUAACAAAUAUACGCUAGGCAAAAAUACGCAAGGUUUGUCUGAUUAUUUGCACAAAUCGUUCCCAAACCAGGAAAUAAAAGUGGCCAUUGCU
#=GR NC_009613.1/1308886-1309429 CODON       ........................................................................................................................................................................................................................................................................................................................AUG.......................................................................................................................................................................................................................................................................................
#=GR NC_009613.1/1308886-1309429 SS_TT       ..................................................................................................................................................................................................................................................................................................................................................................................................................................................................................................................................................................................................................
NZ_AAPD01000003.1/306399-306873              GUCAACAUCUUUUAGAUCGAGAUCUUUAACAGCUAUGGACGUAAUUAAUGAAUUCAUUUUUAAAAUUUAAAGUGCUAUUGAUAAUCAUUUAUACUGGUUAAUAGAACU.GCGUUAAGGAUU.GUAAC.GGCAU.CC........UU..UUG..................................................CGA...................................................UGGAGCAAAA...GAU.AUAGUGAAAAGCCUGACCCGAUAGGGUAACGCCAUUAUAAGAAUUCUAAGUGCUCGCAAUAAUCUACUUAAAACUAUGUCGCAUUUCAUCUGUUGAUGAAGCGCCUAAAAGCUGAUUAAAUGUCUUGAUAUGAUUGAAAUUAUCAUUGAUGGCCUGUGACACCACAAGUCCCGAAAUACCGGUUUCUAAGAUAGCUUUUACAUCAGCUGUAUGAAUAUCACCAUAGGCGAGUAGUGGUGUUUCAGUUUUUAAGGAGUCCCUAAUAACUGAAUAAGCGGUAAGGUCUAGCGGCGAUGUGACUGGAUCUGUAGUGGACUUAAAU
#=GR NZ_AAPD01000003.1/306399-306873 CODON   ......................................................GUA.........................................................................................................................................................................................................................................................................................................................................................................................................................................................................................................................................................
#=GR NZ_AAPD01000003.1/306399-306873 SS_TT   ..................................................................................................................................................................................................................................................................................................................................................................................................................................................................................................................................................................................................................
NC_009441.1/4084447-4084921                  AAAUUUCAACUAAUCAUUAAACAACUAUAAAUCAAUAGCUUAUUUUAUAAAAAAAUAUUUAAAAAAUACCAUUAUUUCUUAUGAAAAAUAAAAAUUUUCUCAAUAGCC.......CCGAUC.GAAGU.GAUAU.CCU......UUU..CAU.....GCU........................................UCUUU.............................................AGC...AGG...AAA....GAU.AUAACGAAGAGCGGGACUAAAGCUUCUUUUGAAAAUGAUUCAAUCUGCUCCUAAAAACAAAAAAAAACAUCAGCUAUUAACUGAUGUUUUCUUUAAAGUAUAUUUUGACGUGAAUUUUAUGCUAUUUUCUUUUUAAAAAUCUUUUUGAACAAAUUUACAAAUCCUAAAACAACGAAACCUAAUAUUAACCCAAUUACAAAUUCCUUUAUUAUGGAAGGGAUAUUAAUUUUUUCUGCUAAAUGAUGAAAAUACGGAAUAUAGUGUACAAAGAUACCGCCAGCAACUAAUAGUAAUGCAAUUGUACCUAUUAUAGUCAACCCUU
#=GR NC_009441.1/4084447-4084921 CODON       ..................................................................................................................................................................................................................................................................................................................................................................................................................................................................................................................................................................................................................
#=GR NC_009441.1/4084447-4084921 SS_TT       ..................................................................................................................................................................................................................................................................................................................................................................................................................................................................................................................................................................................................................
JCVI_SCAF_1101668138832/968-1456             AGAAGAGUGAAUAUUGAAUGUUGAAAUUGCAUUCAACCAUAUAAGGAAUAUAAGGAAAUAUAAGGUUUUGUGAAAUUUGAUAUUGUUAUUAAAAUUGCAC......CC.GCGUUAGGGAUA.GCAGC.GGCAU.CCU......UUU..UAA.....AAG..........GAG.ACU.......................GAGGAACUCGA.............................AGUCAC....CGU...UUA...AAAA...GAU.AGAGCGCAUAGCCCGACCUGAAAGGGAACGCCCAUGUUAGAAAAGCUCAGUGGACACAAUUAUAAAUGAAAUUAUACCGUCGCGAGAACCUCAAUUAAAUAAUCAAUGUCUUCCUUAGUAUUAUAAUGACUGAAAGAAAUGCGUAAACUUGGCUUUGCCAAAUCAUCUGGCGAAAGAAUUUCUGUUAAGACAUGAGAAGCACUAGUACUCCCCGACUGACAAGCACUUCCGCGCGAAACAGCAAUUCCUUUCAUAUCUAAAUGAAAUAACAACAUUCCUGUUUUAUCAUCCGAAAUCGGCAAGACUACAUUUAUAAU.....
#=GR JCVI_SCAF_1101668138832/968-1456 CODON  ..................................................................................................................................................................................................................................................................................................................................................................................................................................................................................................................................................................................................................
#=GR JCVI_SCAF_1101668138832/968-1456 SS_TT  ..................................................................................................................................................................................................................................................................................................................................................................................................................................................................................................................................................................................................................
JCVI_SCAF_1101668152124/572-96               GUCGUGAGACGGUUUAUACUGAAUUAAACAGAACGAAAAACCGGUUUAGGACUCACAACUUCAGUUGUUUUAUAUGUUGUUUUUUGUACGUAUUUUUGUC......CC.GCGAAAGGGAUA.GCAGC.GGCAU.CCU......UUU..GU.................................................GAAGCGAAAGCGGA...........................................AC...AAAA...GAU.AGAGCGAAUAGCCCGACCCAAGGCUAUGAAAGACAAGUUUCAAAACUAAAUAAUCUGCCUGGGGUUUCGCCCAAAAAAAUCAAAAGAAUGUCAGAAAGAAAAAAAGUAGCUUUUUAUACGCUAGGUUGCAAACUGAAUUUUUCGGAAACUUCGACUAUUGCACGUAAUUUACAAGACGAAGGUUUUGAUCGUGUGGAUUUUGAAGAAGUGGCAGAUAUGUAUGUGAUCAAUACCUGUUCUGUGACGGAAAAUGCCGACAAGCAGUUCAAGCAAGUGGUGCGAAAAGCAAUGAAGUUGAAUGACAAGGCUUUUGUGGCUGCGG
#=GR JCVI_SCAF_1101668152124/572-96 CODON    ......................................................................................................................................................................................................................................................................................................................................AUG.........................................................................................................................................................................................................................................................................
#=GR JCVI_SCAF_1101668152124/572-96 SS_TT    ..................................................................................................................................................................................................................................................................................................................................................................................................................................................................................................................................................................................................................
JCVI_SCAF_1101668140290/974-498              GUAGUAAGACGGUUUAUACUGAAUUAAGUAGCACUAAAAAUCGGGAUAGGACUCUCUACUUCAGUUGUUUUAUAUGUUGUUUUUUGUACGUAUUUUUGUC......CC.GCGAAAGGGAUA.GCAGC.GGCAU.CCU......UUU..GU.................................................GAAGCGAAAGCGGA...........................................AC...AAAA...GAU.CCAGCGAAUAGCCCGACCCAAGGCUAUGAUAGAUGCGAUUUUCAACAAAAUAAUCCGCCUGGGGUUUCGCCCAAAAAAAUCAAAAGAAUGUCAGAAAGAAAAAAAGUAGCUUUUUAUACGCUGGGUUGCAAACUGAAUUUUUCGGAAACUUCGACUAUUGCACGUAAUUUACAAGACGAAGGUUUUGAUCGUGUGGAUUUUGAAGAAGUGGCAGAUAUGUAUGUAAUCAAUACCUGUUCUGUGACGGAGAAUGCCGAUAAGCAGUUCAAACAAGUGGUGCGAAAAGCAAUGAAGUUGAACGACAAGGCUUUUGUGGCUGCGG
#=GR JCVI_SCAF_1101668140290/974-498 CODON   ..............................................................................................................................................................................................................................................................................................................................................................AUG.................................................................................................................................................................................................................................................
#=GR JCVI_SCAF_1101668140290/974-498 SS_TT   ..................................................................................................................................................................................................................................................................................................................................................................................................................................................................................................................................................................................................................
soil_XZS18398_b2/706-235                     UGAAAUGCAAAGCAAAUGAAGUUUUUCGGUGUGUGCAAAUUUUUCGGGGGAAAUUUUAAAUCUUUUUUCGAAUGGACGUCGAUCCUCGGACUUGCAGGAA......UU.GCGCGAGGGAUG.GCAGC.GGCAU.CCU......UUU.....................................................GUGAGGAACGAGC.................................................AAAA...GAU.ACAGCGAACAGCCCGACCCUUGUGGUCGCGCCCUAAACUUCAAUCACAAAGUUCACUUGUCGAAGGUCAAUGCGCACCUUGCACUUCGCAUGAUUUUUCAUACUUUUGUGUCACUAAAUCAAUAACAAUCACCAUGAGUUCAUUUGACGUUGCUGUGAUCGGUUCAGGUCCAGGAGGUUAUGUAGCCGCGAUCCGUUGUGCGCAAUUAGGUUUCAAGACUGCCAUCAUAGAAAAAUAUGCUACACUCGGCGGAACCUGCCUUAACGUAGGUUGCAUCCCAUCAAAGGCGCUGCUCGAUUCAUCGCACCAUUAUCACGACGCU
#=GR soil_XZS18398_b2/706-235 CODON          .....................................................................................................................................................................................................................................................................................................................................................................................................................AUG..........................................................................................................................................................................................
#=GR soil_XZS18398_b2/706-235 SS_TT          ..................................................................................................................................................................................................................................................................................................................................................................................................................................................................................................................................................................................................................
JCVI_SCAF_1101668161155/1091-1440            UUGUUUGUUCAUUUGUCAUUACGAGGAACGAAGCAAUCUUAACUAGUUCCUUUUUUUAUUGCGAGCCAAAGGUACAAAGUUUUGAAAAUAAAAACGCUUUUUCUAGCC.......CUGAUG.GAAGC.GACAU.CCU......UUU..AAC.....GCU........................................UCCCA.............................................AGC...GUU...AAAA...GAU.AAAGCGUACAGCAGGACCAAAAGGGAUAAAAAAAUAAAAAUGACUGCUCCUGAAAAAACUAGGAUGUUUUUCAAUUUUUGAAAUUGCUACGUUUUCAAAUUUAACUAUCUUUGCGCUCUUAAAAUCCGAAUACAAUGGCAUUAUCCGAACAAGAAAUUUUACGUAGAGAAGCACUUACCGAAUUACGCAAUUUAGG..............................................................................................................................
#=GR JCVI_SCAF_1101668161155/1091-1440 CODON ..................................................................................................................................................................................................................................................................................................................................................................................................................................................................................................................................................................................................................
#=GR JCVI_SCAF_1101668161155/1091-1440 SS_TT ..................................................................................................................................................................................................................................................................................................................................................................................................................................................................................................................................................................................................................
JCVI_SCAF_1096627458992/666-1141             NNNNNNNNNNNNNNNNNNNNNNNNNNNNNNNNNUCAUUUUAAAUCGUUCCUUUUUAUAUUGCGAGCCAAAGGUACAAAGUUUUGAAAAUAAAAACGCCUUUUCUAGCC.......CUGAUG.GAAGC.GACAU.CCU......UUU..AAC.....GCU........................................UCCCA.............................................AGC...GUU...AAAA...GAU.ACAGCGUACAGCAGGACCCAACGAGAUAAAAAACAAAAAGUGCUGCUUCUGAAAAAACUGAGAUGUUUUUCAAAUUUUGAAAUUGCUACGUUUUCAAAUUUAACUAUCUUUGCGCUCUUAAAAUCCGAAUACAAUGGCAUUAUCCGAACAAGAAAUUUUACGUAGAGAAGCACUUACCGAAUUACGCAAUUUAGGUAUUGAGCCGUAUCCAGCAGCCGAGUUUACCACCACCGCUUAUUCGAGCGAAAUCCUAGCUAACUUCGAGAAAUACGAAGGUAAGGAAGUGAUUUUAGCGGGUCGAUUGAUGGGAAAACGCAUCAUG
#=GR JCVI_SCAF_1096627458992/666-1141 CODON  .....................................................................................................................................................................................................................................................................................................................................................................................................................AUG..........................................................................................................................................................................................
#=GR JCVI_SCAF_1096627458992/666-1141 SS_TT  ..................................................................................................................................................................................................................................................................................................................................................................................................................................................................................................................................................................................................................
NZ_AAXX01000001.1/83659-84135                UAAACAUUUUUACUUUAAUAAAUGGGAUUGCAAAUGUAUUGCCAAAUGUUUAAAAAUGUCAAAUUGUCAGGAAAAAUUUAAUUGAAAUUAAAUACGUGUGUUUUAGAC.......CCGAUA.GAAGC.GACAU.CC.......UUU..AUU.....GCU..UU....................................UUUU............................................AAUGC...AAU...AAA....GAU.AUAGCGCAUAGCGGGACCACUAUUGAACUGAAAUGGAAUUGUGUUCUUCUGAAAAUUAUUUUAAUAAAUCGGUCAAGGCUUUGUCUAAGGACGCAAAUUUAAAUUGGAAGUUUUCAUCUAAUAAUUUUCUGCAGCUUACAUGUUGACUUGAAAAUAAUAUUUCGUUCAUUUCACCAAGAAUUAAUUUCAUGGCAAAUUGUGGAAUAUUUGGAAGAAAUAAAGGUUUGCCAAGUGUUUUAGCAAUUGCUUUAGUUAAUUCUGAAUUUGAUACCGGGUAAGGAGAAACUCCAUUGAAAAUUCCGGGUAAUUUAUAAUCGAUUAC
#=GR NZ_AAXX01000001.1/83659-84135 CODON     ....GUA...........................................................................................................................................................................................................................................................................................................................................................................................................................................................................................................................................................................................................
#=GR NZ_AAXX01000001.1/83659-84135 SS_TT     ..................................................................................................................................................................................................................................................................................................................................................................................................................................................................................................................................................................................................................
NZ_AAOG01000002.1/549959-549439              AAAUCAGCAUUCUCUUUAUUGGGAAUUGAAGUUCCUGAAAGAAUGUAAAAAUAGCUUUCAGAAGCAAGAUCUAGUUGGUAAUAAGAACAAAAGUUAGUAAAUUUGCAU.GCGUUAGGGAUU.GCAAU.GAUAU.CCU......UUU..GCU.....GUGAAUU......CGG.AUC........CAUCU..........GCAAAGA...................AGA.UGCAAAUUUAGA.UCGAAAACAC...AGC...AAAA...GAU.AAAACGAAAAGCCCGCUCGAACGCCCAAAACAGAAAGUUAAAAAAAAGAUAUGAAAUACGACAUCAUUAUUAUCGGAAGUGGACCUGGAGGAUAUGUUACAGGAAUUAGAGCUUCUCAAUUGGGUUUUAAAGUUGCUAUUGUAGAAAAAGAAUCUUUAGGAGGAAUUUGCCUAAACUGGGGUUGUAUUCCAACAAAAGCAUUGCUAAAAUCUGCACAAGUAUACGAUUACUUAAAGCAUGUUGAUGAAUAUGGUUUAAAAGCAGAAGCAAUUGACAAAGAUUUUGACGCAGUAAUUAAAAGGAGCCGCGGUAUUGCAGACGG
#=GR NZ_AAOG01000002.1/549959-549439 CODON   ..................................................................................................................................................................................................................................................................................................................................AUG.............................................................................................................................................................................................................................................................................
#=GR NZ_AAOG01000002.1/549959-549439 SS_TT   ..................................................................................................................................................................................................................................................................................................................................................................................................................................................................................................................................................................................................................
NC_009613.1/499444-498963                    AUUAGAAAAGCAGAAGUUGCUGGAAAAAUCGUGAAUAAAAGAUUUAUUGCUACUUAUUUUAGACUGCUUGCCGAAAUAACAAAAUAAAAACUAGUUUGCUCUUUAGCC.......CCGAUG.GAAGG.GAAAA.UCC......UUU..AUGGAA..GUC........................................UUUUUU............................................GACGA.CAU...AAAG...AUUUGGAAU.GACAGCGGGAAACCAAGUUUCUAGAGAAGCCUAAAAGUUUGCGCUUCUAAAAAAAACACUAUUUUUGCUUGAGAUUAUAAAUUUUCUUACAUUAUAUACUUUAAAUUAAAGACAUGAAAGCAUACGUAUUCCCUGGUCAAGGCGCACAAUUUUCAGGAAUGGGCAAAGACUUAUAUGAAAAUUCAGAAUUAGCAAAAGCAUUAUUUGAAAAAGCAAACGAAAUAUUAGGCUUCCGAAUUACAGAUAUUAUGUUUGAGGGAACUGCCGAGGAACUAAAAGAAACCAAAGUAACACAACCUGCGGUAUUUUUACAUUC
#=GR NC_009613.1/499444-498963 CODON         .......................................................................................................................................................................................................................................................................................................................................................................................................AUG........................................................................................................................................................................................................
#=GR NC_009613.1/499444-498963 SS_TT         ..................................................................................................................................................................................................................................................................................................................................................................................................................................................................................................................................................................................................................
NC_009441.1/1737334-1736853                  UAAGAUGCUAAGUUUUUUUAUUAUGAUUUUGAAGCAAACCUGUUAGCUUUGCUUCGAAUAUUUUGUUCACAUUAAUUCCAAAAGUGCACUAUUGCUGGCUCAUUAGCC.......CCGAUU.GAAGA.GGAAA.UUA......UUUUGCUU.....UUU........................................UCUUU.............................................AAAA..AAGCAAAAUG...AUU.GCAACGAAAAGCGGGAACUAUUGACUGCAAAAAUGCGCCAAUGAUUCGCUCCUUUACUGAGUUAUUUCAGUAAAUAUUGUAUGUUGUCUGGAAAAGUUUUGAGAAAUACGAGUAUGUAUUUGUGUUAUCUAUCUUUAAUACUGGAAAAUGUCGUAUAAAGUAGAAUUUAGCACCUUCUUUAUGAUAAAGGGUUGCUAAGGUUUCAUCGGGUCUAUCCCUCCGCCUUUCGUGAUAACUGACAAUAAUUUUAAGAACAGUGCAAAGGUAUGAAAUAGGGUUUCGAUUUGCAAAUGUUUUUUUCUAAGGUUCUGAGAGGCUGAGG
#=GR NC_009441.1/1737334-1736853 CODON       ..................................................................................................................................................................................................................................................................................................................................................................................................................................................................................................................................................................................................................
#=GR NC_009441.1/1737334-1736853 SS_TT       ...........................<<<<<<<<<<<.........>>>>>>>>>>>........................................................................................................................................................................................................................................................................................................................................................................................................................................................................................................................................................
wf3_Contig2121/788-1210                      UGAGGUUAAAAUAAUUAAAAAGGACUUUAAUUCUAAUUACACUUUUCAUUUUUUCUAUGGUAUUUUAUGAAAAUUAAAGCUCUCUCUCUAAUCUAUAUUACUGUAAUA.......AGGAUU.GCAGC.GGUAU.CCU......UUU..UUU................................................GAGGAACGA...............................................AAA...AAAA...GAU.UUAGCGUAAAGCCUGAUUACUUUUGGUUUUUUCUGACAAAAGUAAAUUGCCCAAAAAAGUACUAAAAUAGAGUUGUAGGCAACAGUCUAAAAAUUUACAUAAAUAAAUUUAAGAGCACAAAAAAAAUCCCAAACAAAUGAAUGCUUGGGAUUUAUAUAAGCUAUAAAAAGUGAAGCGUUAUUAUUAUAAUCUAACAACGCCAACGUUUUUUUCUAGUAUCUGUAGUAUUCAGGUUUGUAAGGACCUUCGACUUUAACACCAAUAUACUCUG...................................................
#=GR wf3_Contig2121/788-1210 CODON           ..................................................................................................................................................................................................................................................................................................................................................................................................................................................................................................................................................................................................................
#=GR wf3_Contig2121/788-1210 SS_TT           ..................................................................................................................................................................................................................................................................................................................................................................................................................................................................................................................................................................................................................
NZ_AAXX01000001.1/707396-707893              UAACUGCGGAAUUAAAGAACAAAGGCUAGGGCAAGGGCAAGAACAAGUUUUACUAACGUUACGAGUCGUGGCGAUAGUCAUCUGGAAUACCUAACGUCUUUAAUAGCC.......CCGAUG.GAAGU.GGAAA.UCU......UUU..UUUU....CCU..UGCUUC..GAC.UU........................CGCUC....................................AACUUGACAAGGU..AAA...AAAA...AUU.GUAACGGACAGCGGGACUGAGAGUUUUAUGAAAUGUAGAACGGCUGCUUCAAAAAAAAUUAAUCGAAACGUAUUGCUUUUACAGGUGAAAUUUUGGUGAUAAUGUAAGAUGGGAUUAAUAAAACCAACAAACAAACGAUUACGGUUCCUAUAUUUAAUAAUAUGAUGUGAAACAAAUUGAUACUUACCGGCGCUUCAUUUACGUAGUAGUUUUCAGGAUUUAAUUGGAUUAUGCCGAAGAACUUUUGAAUUAACAAUAACGAAAUAGCUAUUAGAUUUCCCCAAAAUAAUCCGCGUGCAAUUAAAUAAAAUGCAUUGUAAAG
#=GR NZ_AAXX01000001.1/707396-707893 CODON   ..................................................................................................................................................................................................................................................................................................................................................................................................................................................................................................................................................................................................................
#=GR NZ_AAXX01000001.1/707396-707893 SS_TT   ..................................................................................................................................................................................................................................................................................................................................................................................................................................................................................................................................................................................................................
NZ_AAXX01000003.1/127163-126666              AUGGCUUAACUGCGGAAUUAAAGAACAAAGGCAAGGGCAAGGGCAAGAUUUACUAGCGUUACGAGUCGUGGCGAUAGUCAUCUGGAAUACCAAACGUCUUUAAUAGCC.......CAGAUG.GAAGU.GGAAA.UCU......UUU..UUUA....CCU..UG..UU................................UCGACUUCGCUCAACUU.............................GACAAGGU..AAA...AAAA...AUU.GUAACGGACAGCGGGACUAAAAGUUUUAUAGAAUGCAAAAUGUGUGCUACUAAUCUUUUUUAACAAUAUACCUAUAUAUAUAUUGUAUGGAUUUUAUUAAUGCUUAUAUUUGCAACUUAUAAAUUUUAAAAAAUGAUAAAAGUUACUUUACCCGACGGGUCGGUUAAGGAGAUGGUAAAAGGAGCCACUCCAAUGGAUGUUGCUAAAAGUAUUAGCGAAGGAUUAGCUAGAAAUGUGAUUUCUGCAUCUUACAAUGGCACUACUAUUGAAACAACCACGACUUUAACGACGGACGGUACACUUGUUUUAUAUACUUGGAAUG
#=GR NZ_AAXX01000003.1/127163-126666 CODON   ...........................................................................................................................................................................................................................................................................................................................................................................................................................................................AUG....................................................................................................................................................
#=GR NZ_AAXX01000003.1/127163-126666 SS_TT   ..................................................................................................................................................................................................................................................................................................................................................................................................................................................................................................................................................................................................................
NC_009441.1/3139039-3138562                  UCAAUUGCUGAUGAGCUUAGGUUUGAAACUGUAUUACGCAGUUUUACUGUUAUUCUACUGAGCUUCAAAAUUGAUUUAUCUCUAACAGCCGUUAGCAUUUUUUUAGCC.......CCGAUA.GCAGC.GGAAA.UCC.......UUC.UGC................................................GCCGGUGUUCG.............................................GCACA.AAAG...AUU.GCAGCGGAUAGCAGGAAAAAGCUCCUGAAAAACAACAUUAAACCUAAAGUAGUACAACCGGCCCUGCCGCGUAUCACAGGUGCAUAAAAGAUUUAAAUGAAUACGGCUGUAUAAACUACGUCCCAAAAAAAAAUAGAAACCAGAAAAGCGUCAUUUAUUUUCUUGUUUAAAAGUGGAGCCGCUAUUUUUUGGACAGUAAAAAUAAGAUCAGUUUUUUAUAAAUGUUUAGUAAUUUAAAUUUUGUCGCAAAAUCGUGGCACCUGCAGUUUUAGGAAACGAUAAGCAUAGUAAAAUCAAGCCCUAAGAAGAUCAAGUUCGAAAC
#=GR NC_009441.1/3139039-3138562 CODON       ..................................................................................................................................................................................................................................................................................................................................................................................................................................................................................................................................................................................................................
#=GR NC_009441.1/3139039-3138562 SS_TT       ..................................................................................................................................................................................................................................................................................................................................................................................................................................................................................................................................................................................................................
NC_009613.1/2778308-2777765                  UGAUAAAAUUGAAAAAAUGACGGGUAUAGAUUUUUUUCCUAAUCUUCCUGAUGGGAUUGAAAAAAGACUGGAAACGAGCCGUAAUUUUAAGGGUUGGAGUUUUUAGCC.......CAGAUA.GUAAC.GGAAA.GCC......UUU..UGA.....GAA..GAAAGGCUUAU.UUUUCUUGAUAAAAAA.C.AAC....GACCAACGGAA..........GUUCGUUU.UUUGUUUAGAAAAAUUGCUUUUC...UGAUUAAAAG...CUU.GUAGUGUAUAGCUGGAAAUGGCUCUUUAUGCUUACCACUCGUUUACUUUAUUGGCAUCCAUUUUUAUAAAAAUGAAUAGUAAAAUGGUAAAUCCCCAAAGGCUAGAUCCUCCGUAUGACAUGAAGGGGAGGGGUACGCCAAUGGUUGGAAAAAUGCCUAUUACCAUGGAUAUGUUUACAAAAAAGUGAGUAAAUAGUACCGAUGCCACGCCGUAGCCAUAUACUCUGCUAAAUUUUGUUUUUUGGUUUUCGGCCAGAUAAAGUAUGCGCAAGAUGAGUCCUACGAAUAGUAAAAUUAAUACAAAGGAGCCUGCAAAUCCCCA
#=GR NC_009613.1/2778308-2777765 CODON       ..................................................................................................................................................................................................................................................................................................................................................................................................................................................................................................................................................................................................................
#=GR NC_009613.1/2778308-2777765 SS_TT       ...................................................................................................................................<<.<<<......<<<..<............>>>>>>>>>........................................................................................................................................................................................................................................................................................................................................................................................................................................
sludgeOz_Contig3324/865-1340                 AACAUUGAUAAAUGAUGAUUGAUGAAUGAUCUGCUGACCGCUGAUUGCAGAAAGCUGAUUGCGAAAAAUUCAUCCAUUGAAAAAAGAGAAUUGUCUGUCUGGUUAGCC.......CCGAUU.GCAGC.GGCAU.CCU......UUU..GCG.....GAA........................................CGAAG.............................................UGC...AGC...AAAA...GAU.ACAGCGGAAAGCGGGACAGAAUUUGAAAAGAAGCAAAAACUUUCUUGCUUCUCAUAAAAUAAAUAAAAAAUAUAUUUCUGACAAUGAAAUUAACGAAUAGAUCCAAAGUGGUCAGCAACAAAAAAAUGUCGUUCGCGGAGAAAUUAUACAUUCCCGCGGUGCUGCAAGGUAUGGGAAUUACCAUGCGUCAUGCUGCGAAAACGGUUUUUGGUGAUGGUACUGCCACCAUUCAAUAUCCUGAAGAAGUACGGCCGAGAGUGAAAAUUUGGCGCGGCGAACAUGUGCUGAAACGCGACGAUGAAGGCAGAGAAAGAUGUACUGC
#=GR sludgeOz_Contig3324/865-1340 CODON      ...................................................................................................................................................................................................................................................................................................................................................................AUG............................................................................................................................................................................................................................................
#=GR sludgeOz_Contig3324/865-1340 SS_TT      ..................................................................................................................................................................................................................................................................................................................................................................................................................................................................................................................................................................................................................
JCVI_SCAF_1096627458069/1198-1437            ACCAAUUAAUUGGACUACUUUUUUCAUGUGGAGUAAUUUGAAAUUGAUGCAAUGUAAAUAAAAAUUGGGAAUUAUUUCCAACUGAAAAAGCAGUUGCGUGGUCUAGCC.......CCGAUA.GCAGC.GGCAU.CC.......UUU..UGG................................................ACUAUAGG................................................CCA...AAAA...GAU.AAAGCGAAUAGCGGGACAAAAUGCCUUUGAAAAUCAAAACAAAUGCUCCUAAAAACAAGCAAAAUAAUUUUGAAAAAUCCACCGCAAUUU........................................................................................................................................................................................................................................
#=GR JCVI_SCAF_1096627458069/1198-1437 CODON ..................................................................................................................................................................................................................................................................................................................................................................................................................................................................................................................................................................................................................
#=GR JCVI_SCAF_1096627458069/1198-1437 SS_TT ..................................................................................................................................................................................................................................................................................................................................................................................................................................................................................................................................................................................................................
NC_009613.1/310403-310874                    GAUGUUUUGGCUAUUUGGCUAUCUAUAUUCAUACUUCAAAUGUAUUGAAAGAUUGAAAGAUUUAAAAAUUAAAAGAUAACAAAAGUGUAAUUGGUUUUUUGUUUAGCC.......CCGAUU.GUAGC.CGAUA.UCC......UUU..GU.................................................GAGGUACGA................................................AC...AAAG...AUA.AAGGCGAAAAGCGGGAAAAUGGUUUGCUGAGAAUGCCCAAGCGGGUCGCUCCUCUAAAAAAAAAAGGCCUAACUUUUUGUUAGACCUAGAUUUUUUUUUUUUUCUUACAAUAGGGCGGUUAGGCUGUCUGCGUAAGUUUGUUUAGGGGCAACGCCUACUUGUCUUCCUACUACUUCUCCGUUUUGGAAAACUAGGACUGUUGGGAUAUUUCGAACGCCAUAUUUUGCAGCAAAUUCUUGGUUUGCGUCGACAUCUACUUUUCCUACUAUUGCUUUUCCUUCAAAUUCGGUUGCGAUUUCUUCGAUAACUGGGCCAACCAUGC
#=GR NC_009613.1/310403-310874 CODON         .............................GUA..................................................................................................................................................................................................................................................................................................................................................................................................................................................................................................................................................................................
#=GR NC_009613.1/310403-310874 SS_TT         ..................................................................................................................................................................................................................................................................................................................................................................................................................................................................................................................................................................................................................
NC_009613.1/2214769-2215312                  UUUUGAAGUUUUUUGCUAAUGUCUUCAAUUUGUUUGUUUGUUUUUUCUUCUGAUUUUUGUUGGAGUAUGAUUUUUAAUUGGUUGUUCAUGUGUUUUGUGUUUUUAGCC.......CAGAUG.GAAAC.GGAAA.UCC.......UU..UUGCGGGAAAA..UU..GU..AUU.UUUUAU.UGCCUAAAA.AG.AGC...GACCAAAGGAA.........GCUCCUUUU.UGGGCUUAUAAAAAA.ACAAUUUUACAAA...AAAG...AUU.GUAGUGUACAGCUGGAUUGGCUUUUAAUUAUUGUGUUUAAAAAUCGAACAAUUUGUCUUCGACUAUGUUGGGGAUUGUAAUUUUUAGUAGCGGUUGUGCGGCCAUGGCUCUUUGGAUUGCGAAAAUUGCGUUGUUGUUUCUUGCCCAGCUUCUGCGUGAUAUCCCGUUGUUUACGUCCCAGAAAAGCAUUGAUUCUAAUCGUUUUGAGGCUUCUUUUGAGCCGUCGAGCACCAUGCCGAAGCCGCCGUUUAUUACUUCUCCCCAGCCUACGCCGCCACCGUUGUGGAUAGAUACCCAUGUGGCGCCACGGAAGCUGUCGCCA
#=GR NC_009613.1/2214769-2215312 CODON       ......................................................................................GUA.........................................................................................................................................................................................................................................................................................................................................................................................................................................................................................................................
#=GR NC_009613.1/2214769-2215312 SS_TT       .....................................................................................................................................................................................<<<<<<<<.<<.<<<.......................>>>>>>>>>.>>>>>........................................................................................................................................................................................................................................................................................................................................................................
NZ_AANA01000002.1/151371-151860              GGUGCUAUUAAAUUACUCAUUAGUGUGUUGUUAUUUUUUGCAAAGAUAAUUAAUUAGGUAAAGAACUUAGUUUGAAUUAAUUUAAAUUCUUUGGCAAAUAGUUUAGCC.......CUGAUU.GUAAU.GGCAU.CCU......UUUAAGGU.....AAA................................CAGAU...GAAA................AUCUGC........................UUU...AUCUAAAAA....GAU.AAAAUGGAAAGCAGGAAAUAGCUUCAAAAAAAAACUCUCAAAAAUUAAUUUGAGAGUUUUAAGCUGUAUGAAUUUGAAUGCUUACCCUAAGUAAGUCAUUAAAAUUUUAGAUCUAGAAGUAUGUUUUAAUCUUCUUAUUGCUUUUUCUUUAAUUUGACGAACACGUUCACGAGUUAAAUCGAAAGUUUCACCAAUUUCUUCUAAGGUCAUUGGUUGGUGCUCACCUAAACCAAAGUAUAAUUUAACAACAUCUGCUUCUCUUGGUGUAAGCGUUUCUAAUGCUCUGUUAAUUUCUAUACGUAAAGAUUCGUGUAAUAAUACA
#=GR NZ_AANA01000002.1/151371-151860 CODON   .................GUA..............................................................................................................................................................................................................................................................................................................................................................................................................................................................................................................................................................................................
#=GR NZ_AANA01000002.1/151371-151860 SS_TT   ..................................................................................................................................................................................................................................................................................................................................................................................................................................................................................................................................................................................................................
NZ_AAPR01000031.1/20949-20474                CUGAUAAAGGCUAUGCUAAUUAUUUCAACUUUAAUCCAGCAUAAAAUCUGAACUGCGUUGUUGUAUAAUUAAAUUUAUUUAUAGGACAUUAUAAAUUUAACUAGGCAU.GAGUUAGGGAUU.GUAUU.GGCAU.CCU......UUU..........GCU........................................CUUUC.............................................GGC.........AAAA...GAU.AAAAAGGAAAGCCCGACCACGCUUUUUUUUUAAAGCGUGGGAACUUCCUAAAAAUCUUACAAAUACACUUCAGAUCCUUUUUCUUUAAACUCUUUCGAUUUGGCUUCCAUGCCUUUGACGAUGACUUCAUUGUUUACAAUGUCGUUUUCUGCGGCAAAGUCGCGUACUUCCUGAGAGAUUUUCAUAGAACAGAACUUAGGACCACACAUAGAGCAGAAAUGCGCCACUUUUGCGCCAUCUGCGGGUAAAGUUUCAUCGUGGUAUUCUAAGGCGCGCUCUGGGUCUAAUCCUAAAUUAAACUGAUCUUCCCAACGGAACUCAA
#=GR NZ_AAPR01000031.1/20949-20474 CODON     ..................................................................................................................................................................................................................................................................................................................................................................................................................................................................................................................................................................................................................
#=GR NZ_AAPR01000031.1/20949-20474 SS_TT     ..................................................................................................................................................................................................................................................................................................................................................................................................................................................................................................................................................................................................................
NZ_AAOG01000003.1/81016-81491                CUGUGUGAGGAUUUCAAUUUCACCAACAAUAUCUUUUUCAGGUGCUAAUAAAAUGAGCAUUCUUAUUCAAUUUUAUUCGGUUAAAGUAGAUCGGAUCGCGUUUACUAU.GAGUUAGGGAUU.GUAUG.GACAU.CCU......UUU..GC.................................................GUUUUUA..................................................GC...AAAA...GAU.AGAAAGGAAAGCCCGCCCACGCUUUUUUUUCAAAGCGUGGGAACUUCCUAAAAAUUUUACAAAUACACUUCAGAUCCUUUGUCUUUAAACUCUUUUGACUUGGCUUCCAUGCCCUUGGCGAUUACCUCAUUGUCUACAAUUUCGUUUUCUGCAGCAAAGUCACGUACUUCCUGAGAAAUUUUCAUAGAACAAAACUUAGGACCACACAUAGAACAGAAAUGGGCAACCUUUGCGCCGUCUGCAGGCAAAGUUUCAUCGUGGUAUUCCAACGCACGUUCGGGAUCUAAACCUAAAUUAAACUGAUCUUCCCAACGGAACUCAA
#=GR NZ_AAOG01000003.1/81016-81491 CODON     .........................................................GUA......................................................................................................................................................................................................................................................................................................................................................................................................................................................................................................................................................
#=GR NZ_AAOG01000003.1/81016-81491 SS_TT     ..................................................................................................................................................................................................................................................................................................................................................................................................................................................................................................................................................................................................................
NZ_AAPR01000031.1/29622-29147                UAGACAGUGGGGAUUAAAAUUUACCUCAAGAUAUCAAUGAAAAAAUCAUCGAUAUUUUGAGGUAUUAUUGUUAUACAGUUUUAUGUGAUUAUAAAUUUACUUAGACAU.GAGUUAGGGAUU.GUAUU.GGCAU.CCU......UUU..GC.................................................UUUUUCU..................................................GC...AAAA...GAU.AGAAAGGAAAGCCUGACUACUCUCUUUUAUACCUACUUCUAUAUUGCGGUAAUUUAUUAGCGAGCUCACAUCUGUUUUGUGAAAACCUAAAAAAAUACAGGCGUUUUCACUUUGAUACCUUUAUAAUUAAUACACUGUUUUUUAAAAGUUAUUAUUUCGUGCCUAAUGAUUAUGUAACUUAUCCAAAGAAUAAGCGUCUUAAUAAAAACAUAGUAAAACUAAAGAAGUCAGAAUUAAACAUCAAUUUCAUCAAAAGUGAUCAAACUCAUAUCUCCAUUUUUUAAAAAAAUGCAUUUAUUUAAAUAUGCGAUCCUAUUGCUGC
#=GR NZ_AAPR01000031.1/29622-29147 CODON     ................................................................................................................................................................................................................................................................................................................................................................................................................................................................................................................................................................................AUG...............................
#=GR NZ_AAPR01000031.1/29622-29147 SS_TT     .....................<<<<<<<<<<<<<<<<<<<.....>>>>>>>>>>>>>>>>>>>..................................................................................................................................................................................................................................................................................................................................................................................................................................................................................................................................................
NC_009613.1/633851-633358                    CUGAAAUUGUUUUUUUUAGCAAUACAAUCUACUUAUUUUAAACAAUAAAAUGGUUUAAUCUUAUAAUUUACUGCUUUUAUUAUUGAGAUUUUCUUUUGGAUUUUCUCU.GCGUGAGGGAUU.GAAGU.GGAGC.UCU......UUU..UUU.....GUU..UG..GC................................GUUUUUUA......................................GCCAAAU...AAA...AAAA...AGCGGGAACGAAAAGCCCGACCCGUAGUUUUUACGUAGGGUCACGCCCAAAUAAUAUAGAUUGUAAAUUAUAGUAUUGAACGCUAUAAAAAUUACCCUAUACUAUGAAAUCAUUUUUAGUUGCCCUAUUGUUAGGGUUUGCCAUUUUUUGUAAUGCACAAAAUAAAAUUACAGGUGCUAUUACUAAUUCCGAAAAUAAAAUUUUAGAAACUGUCUUGGUUUCUAUUCCUGAGUUAAAUAAAGAAACAAUCUCUGAUAGUAACGGGAAUUUCUUGUUUUUAGAUUUGCCAAAAGGAAAAUUUAAAAUAUCUUUUUCUCUUGUGGGUU
#=GR NC_009613.1/633851-633358 CODON         ...................................................................................................................................................................................................................................................................................................................................................................................AUG............................................................................................................................................................................................................................
#=GR NC_009613.1/633851-633358 SS_TT         ..................................................................................................................................................................................................................................................................................................................................................................................................................................................................................................................................................................................................................
wf3_AHAI827_g1/828-359                       UGUUAGGCAUUUCGUUAUCCAAUUUAAACACACAAAAAGCCAUAAAAAAACCCGAAUCUAAAACGGUAAGUGUACAGCUUAAAUUCGGGUUUUAAUUAUU......UU.GCGUUAGCGAUA.GUAAC.GGCAU.CCU......UUU..GCU................................................UCUUC...................................................UGC...AAAA...GAU.AUAGUGGAAAGCGCAAUCCAGUUUAAGUAUUAAAAUGGAAACGCCCUAAUUUUUAAAUCUCUGAAACACGUAGCGUAUUCACCAUCCCUUUGUCCUGUAUUGGCAUUGCGGCAAGACUUACCAACAUAUCGCCUUUGCUAACAAAACCUUGAUCGAAGGCGAAUUUAUUAACGUCCUCAAUAGUUUCGUCUGUACUUACAUAUUUAUCGUAAUGGAAUGCUUUAACACCCCAAAGCAAGCUGAGCUGCGUUAAAAUACGUUUGUUUGACGUAAAUACUAAAAUGUGAGCACUUGGUCUCCAAGCCGAAAUUUGAAAUGCUGU
#=GR wf3_AHAI827_g1/828-359 CODON            ..................................................................................................................................................................................................................................................................................................................................................................................................................................................................................................................................................................................................................
#=GR wf3_AHAI827_g1/828-359 SS_TT            ..................................................................................................................................................................................................................................................................................................................................................................................................................................................................................................................................................................................................................
NZ_AAXX01000002.1/108584-108088              GCAAACGCCAUUGAUUGAUGAAUUAGUCAUUGAAAUUUCGAGACAUAAUUAUACUCCUGAAUAUAUUGAGUUAACGAAAGAGUUCUAUUUGAAGAUGUAACCCUAGCC.......CAGAUA.GAAGA.GAAAA.UCC......UUU..UUAUA...CCU......GA..CAG.GUUUUC.........................................................GAAAACCUGCA..AGGCA.UAA...AAAG...AUU.GAAACGGAUAGCUGGAUAAAGCUUCGAAAAAUUAUAACACUUGUUCAUUGAUUUGUUAAAAAUCUUUACUUACUUUUGUGACUUUCAAAUCAAAAACUAUGAGACCAGACUUAUUUCAAUCUCCAGAUUAUUAUUUAUUAGACGAAUUAUUAUCUGACGAACAUAAAAUGGUGCGUGAUGCUGCACGUGCUUGGGUAAAAAAAGAAGUAUCUCCUAUUAUUGAGGAAUACGCUCAAAAAGCAGAAUUUCCACAUCAAAUCGUAAAAGGUUUAGGAGAAAUUGGUGGAUUUGGUCCAUAUAUUCCAGUGGAAUAUGGUGGUGC
#=GR NZ_AAXX01000002.1/108584-108088 CODON   ..................................................................................................................................................................................................................................................................................................................................................................................AUG.............................................................................................................................................................................................................................
#=GR NZ_AAXX01000002.1/108584-108088 SS_TT   ..................................................................................................................................................................................................................................................................................................................................................................................................................................................................................................................................................................................................................
NC_009441.1/5524698-5524217                  UAAAGAAGAAACAUUAAAAGUUCUGGAAGAAAUUAGGGAUGAAUUGAAAGAAUUAAAUAAAAACAAUUCUUCUAAGCAAUUUUAAGUUGUAAUUUUGCAGCUGAGUUU.GCGUGAGGGAUA.GAGGC.GUUAU.CC........UU..UUG.....U..........................................GAAGAGAA............................................A...CGGAACAAAA...GAU.AGAGCCGAAAGCCCGACCCUUGUGGUCACGCCAAAAAAUAAAUCAACACAAUUUAAAUAUAAUAGAUUAUGAAAUUUUUUAUUGAUACAGCUAAUUUAGCUCAAAUUAAAGAAGCACAAGCUUUAGGUGUUUUAGAUGGUGUAACAACUAAUCCGUCGUUAAUGGCGAAAGAAGGUAUUACCGGAAAAAACAACAUCCUUAAGCAUUAUGUUGAUAUUUGCAAUCUUGUAGAAGGUGAUGUAAGUGCUGAAGUUAAUGCUCUUGACUUUGAAGGAAUGGUUAAAGAAGGUGAGGAGCUUGCUGAAUUACAUGAGCAAAUCGU
#=GR NC_009441.1/5524698-5524217 CODON       ....................................................................................................................................................................................................................................................................................................................................................AUG...........................................................................................................................................................................................................................................................
#=GR NC_009441.1/5524698-5524217 SS_TT       .................................................................................................................................................................................................................................................................................................................................................................................................................................................................................................................................................<<<<<<<<<<<<................>>>>>>>>>>>>.........................
NZ_AAXX01000001.1/665952-665486              UUUAAAUGGCAGCCUGAUGACAAGGCGCCUGAUACACAAAUAGGUUUUGUGGUAGUUAAUUUUCAAGUAGGAGAAUAAUCAAGAAAUCCUAAAGUUAACUCUUUAACC.......CCGAUA.GAAAU.GAAAA.UCC.......AA..UGC................................................GCUA....................................................GCA...UU.G...AUU.GUAAUGGAUAGCGGGAAAAUGGACAGCAAGAAAUCCUAAACCAUUCGUUUCAAAUAAUUAAAAAUGACUUACAAAGAAACUACAGAUUGGAUGUUUCAGCAAUUGCCAAUGUUUCAAAUGCAAGGCGCUUUGGCUUAUAAAAAAGAUUUGACCAAUACUUUAUUGUUAGUUGAUUAUUUAAAUCAUCCAGAAACUAAAUUUAAAUCGAUUCAUGUAGCAGGUACAAAUGGUAAAGGGUCAACUUCUUCUAUGUUAGCAUCUAUUCUUCAAGAAGCAGGUUAUAAAGUUGGGUUGUAUACAUCACCACAUUUAAAAGAUUUUC
#=GR NZ_AAXX01000001.1/665952-665486 CODON   ...............................................................................................................................................................................................................................................................................................................................................AUG................................................................................................................................................................................................................................................................
#=GR NZ_AAXX01000001.1/665952-665486 SS_TT   ..................................................................................................................................................................................................................................................................................................................................................................................................................................................................................................................................................................................................................
JCVI_SCAF_1096626882301/1619-1145            UCACGUUUUUUGUUGCUUCGAUGCAUGAAUUUGAGCUGUUUUACGAUGCGUAUGAAACCGUUAUUAAAAAUAUUUAAUACUCCUAAUUUAUAGCUGGUGC......CC.GCGCUAAGGAUG.GACGU.GGAAA.UCC......UUU..UUU.....GGG........................................AGCGG.............................................CCC...AAA...AAAG...AUU.GCAGC.CACAGCCUGACCAAGCAUUUGGGCUUGGGAGCGCCCAAAAAAAAUUACUUUAGAAAAGGAAUGCUAAAGGGAUAUUUUGGGGCUUGUCCGCUGUUUGCUUUGAUGGCAUUUACAAUGGGAAACACAAAUGCUAUGAUGGCAAUGGCAAUGAUUCCUAGCAAGCCCAACCCAAGGAGCAGUACCAAGGGAACACAAAGAAUAAUAUAGAUAAAAAUAGAGAUUCUAAAGUUUAAAAUGGCUUUUCCGUGCUGGUCCAUGCCUUGGACCUCAUCUUUUUUGGUGAGCCAUAAAAUUAACGGCACAAUAAAGCCACCAA
#=GR JCVI_SCAF_1096626882301/1619-1145 CODON ..................................................................................................................................................................................................................................................................................................................................................................................................................................................................................................................................................................................................................
#=GR JCVI_SCAF_1096626882301/1619-1145 SS_TT ............................................................................................................................................................................................................................................................................................................................................................................................................................................................................................................................................<<<<<<<<<<.....>>>>>>>>>..............................................
NC_009441.1/2274536-2275017                  UUGAUUCUUUUAUGUUUUCUAUUCUCAAAAGUAACUACCACAAUAAGUUAUAUUUUAUGGAAAACCGUAAUGCUGUUUUUUAUUCUAAAAACGGUUAUGGAAAAGUCU.GCGUAAGGGAUA.GAAGC.GGCAU.CC........UUUUAUG.....UUG........................................GGGUU.............................................CAC...CAU...AAAA...GAU.AGAGUGGAUAGCCCGACCCGAAGGGAUACGCCCAGAAUAUUUUUCGAUAAUCUAAAAACUAUGAUCUAAAAUCUAAAUUUUCUAAAAAAAGUAUAUCUUUAACCAACCUAAAACCAAAAACAAUGCAAGAAGAGAACCAAGAACAUUUUAAAAGAGAACUCGGAUUAUUAGACGGAACCAUGCUUGUGGUUGGUUCAAUGAUUGGGUCUGGAAUAUUUAUUGUAAGUGCCGAUAUUGCCAGGCAGGUAGGAUCUGCAGGAUGGCUUACUCUAAUUUGGCUGAUAUCAGGAUUAAUUACCAUUAUUGCUGCUGUAAGCUAUGG
#=GR NC_009441.1/2274536-2275017 CODON       ..........................................................................................................................................................................................................................................................................................................................................................................................................AUG.....................................................................................................................................................................................................
#=GR NC_009441.1/2274536-2275017 SS_TT       ..................................................................................................................................................................................................................................................................................................................................................................................................................................................................................................................................................................................................................
JCVI_SCAF_1096627456999/1417-929             AAGCGAAAACGAGUUGCAUGUCUUUGAAGGUUAAAUUGGACACCAAAGAUAUUGAAUUUAAAAUUUUAAAGUGAAAGUAAUAUGGGUUUCAAAACCAAAUUUCUAGCC.......CAGAUA.GGAGU.GAAAA.UCC......UUG..UUCCAAUGCGA..GG....................................UGUUG...........................................CCUCGAAUGGAG..CAAG...AUU.GCAACGGAUAGCUGGAAAGCGCUCCUAAAAAUAAAUAGCCUUUCAAUUCUGUUAAUCAAUUUUAAAUAAUUAUUUUUGCUACACGUUAAAAAAAACUAUUUCAAAACUAUAUCAUGGUAAAAGAUUUAUUCGAAAGAAUUCAGACUAAUAAAGGACCGUUAGGUAAAUGGGCUUCACAAGCAGAAGGUUAUUUUGUGUUUCCAAAAUUGGAAGGCGAAUUAGGGCCUAGAAUGAAAUUUCAAGGAAAAGAUAUUUUGAACUGGAGUUUGAAUGACUAUUUAGGUCUAGCCAACCACCCAGAAGUACGUAAAGCGGAUGCUGA
#=GR JCVI_SCAF_1096627456999/1417-929 CODON  .............................................................GUA..............................................................................................................................................................................................................................................................................................................................AUG.................................................................................................................................................................................................................
#=GR JCVI_SCAF_1096627456999/1417-929 SS_TT  ..................................................................................................................................................................................................................................................................................................................................................................................................................................................................................................................................................................................................................
wf3_Contig7634/2593-2111                     UAAUCUAUUGCUAGAAUUUGAGCCAUUUUAUUUUUUUUAUGCAAAUUUAAGGUUUAUAUCCUUAUUAGAUUAAUUAUUGCGGCAAAUUUAAAUGUAGUGGUUAUAUUU.GCGUGAAGGAUU.GUAGU.GACAU.CCU......UUU..UAA.....UUU........................................UGAU..............................................AAAAA.UUG...AAAA...GAU.AUAACGAAAAGCCUGACCUUUAGGGCACGCCAAAAAAAUCACAAUAACUUACAUUCCUUAUUUUUACGAAUUUACAAAAUUAUUUAUAAUGACGAAUUUACAACAAAUUAUAGAAAAAGCUUGGGACGACCGCACGUUGUUAAACAAAGAACAAACCACCGAUGCCAUUAGAAAAGUAGUGCAAUUAUUGGACGACGGCGCUUUGCGUGUAGCGGAACCAACAGCUAGUGGGUGGCAAGUUAACGAGUGGGUAAAAAAGGCUGUGGUUUUGUAUUUUCCGAUACAGAAAAUGGAAACUAUGGAGGCUGGGAUUUUCGAAUAC
#=GR wf3_Contig7634/2593-2111 CODON          .......................GUA..............................................................................................................................................................................................................................................................................................................................................AUG.......................................................................................................................................................................................................................................
#=GR wf3_Contig7634/2593-2111 SS_TT          ..................................................................................................................................................................................................................................................................................................................................................................................................................................................................................................................................................................................................................
NZ_AANA01000001.1/2098810-2098333            UUUUAAUAAACCUGCUUCGAAAACCGUAAAUAAACCUGUUGGUCCUGCACCUAUUAUUAAUAUAUCUGUUUUUAUCAUUUUGAUAAAAAUAUUUUGAGUUUGCUGAGC.GCGUUAAGGAUU.GUAGU.GACAU.CC........UU..UU.U....UGU........................................UUUUC.............................................ACA....AA...AAA....GAU.AUAAUGUAAAGCCUGACCUUUAGGUAACGCCCGAAUAAAAAUUUAAUUAAGCAACGUUUAUUACUUGCUCUAUUUGUGGAGCGUACUUUUUAAUGGUAGCUUCUACACCGUUUUUUAAGGUCAUUUGGUUUACAGAACAACCUGUACAUGCACCUUGCAAUUGUACUUUUACAAUGGCAUCUUCUAUGGAAAGCAACUUAAUGUUUCCUCCAUCACUCAUUAAAAAAGGACGAAUUUCAUCUAACGCUUUUUCUACGUUAUUAUGUAUUUCUUGUGCUGUCAUAAUCUUAUUUUUUAACUGAACUACAGCCACUCAUUGUAG
#=GR NZ_AANA01000001.1/2098810-2098333 CODON ...........................................................................GUA..........................................................................................................................................................................................................................................................................................................................................................................................................................................................................................GUA.......................................
#=GR NZ_AANA01000001.1/2098810-2098333 SS_TT ..................................................................................................................................................................................................................................................................................................................................................................................................................................................................................................................................................................................................................
NC_009613.1/774274-774769                    GACAAAUAACGUUGAGUUUAGAGUAAUGAAUCUUAAAGUAGAAAAAGGAAGGGAUGCUUUUUUUAUGUUUUUUUGUUGCAAACACAAAAUUAAAUUUACUUUUUAGCC.......CUGAUA.GUAGU.GGAAA.UCC......UAA..CAA.....AAA.........................AAAAC.AACUAU...GAUA................AUAGUUGUU.U...................UUU...UUG...UUAG...AUU.GUAACGAAUAGCAGGAACGAAGUUUGCAAGUAUGCCUAAGUUUUUCGCUUUAAACUCAAAACUUUUUUUUUGACAAUAUCCCUAGUAAAUUUUACUAAAGGAUGCUCAAGUUUUAUAAGGUUUAAUACCCUAGUUUGAAAUGGGCUUUGCUGUAAAUUUAUACCAAUUUAGAUUUAAAAAUACUGAAAUAUUUAUUGAGGAUGUUGUCAUUCCGAGGAACGAGGAAUCUCAUAAUUUGAAUAACUUGAUGAUAUUCCUCGUUCCUCGGAAUGACAAACUGUAUGUUUUUUUAUCCCAGUAAAUUUAAACUUUAAAUGGUAUU
#=GR NC_009613.1/774274-774769 CODON         ..................................................................................................................................................................................................................................................................................................................................................................................................................................................................................................................................................................................................................
#=GR NC_009613.1/774274-774769 SS_TT         ..................................................................................................................................................................................................................................................................................................................................................................................................................................................................................................................................................................................................................
NC_009613.1/1895658-1895173                  UAUAUCUGUUUCGAUCAUUUUAUUCUAGUCUAAAGUAUAAGGAUUUAAAGUGCUAAAGACUUUAAAUUUUUGAAAAUCUAAUUAUAUUUUGAAAAACAUUGUUGGUUU.GCGUGAGGGAUU.GCAGU.GGAAA.UC........CU..UUUUU...GAG........................................GUUUUU............................................CUCCG.AAAAAAAGA.....UU.GUAACGGAAAGCCCGACCCGAUUUUUCUUCGGGUCACGCCCAAUUUUAGGCUAUAUUUACUACGGUUUCUAUUUGUGGUGCGUAUUUUUUUAUUGUGGUUUCUACUCCAGCUCGCAUGGUCAUUUGGCUUACACUGCAUGAGUUACAAGCGCCUUGUAGGCGAACCUUGACGUGUUUAGAGUCUUCUAUUGAAACCAAUUCUAUAUCACCGCCAUCGGAAUUCAGAAAAGGUCUGAUUUCUUCUAAGGCUUUUUCUACGUUUAAUGUUAGUUCUUCUGGUGUCAUAAUCUAUUUUUUAUUUGCUGCUGAACAACCUGCCAUA
#=GR NC_009613.1/1895658-1895173 CODON       ...............GUA........................................................................................................................................................................................................................................................................................................................................................................................................................................................................................................................................................GUA.....................................
#=GR NC_009613.1/1895658-1895173 SS_TT       ..................................................................................................................................................................................................................................................................................................................................................................................................................................................................................................................................................................................................................
sludgeOz_Contig4957/774-296                  UAAAACGUGCUUUUUAUUGUUUUUUUUUAAACCAUUAAGUAAGUUAAGUUUAUUAAGAAAUAGUUCUUUUGGAAACUUGAUUUUGCAAAAAUGGUUAGCUUUUUAGCC.......CUGAUU.GCAGC.GGUAU.CUU......UUU..AUU.....UUU..UU....................................CUUU............................................AAAAA...AAU...AAAA...AAU.AUAGCGGAAAGCAGGAAUAUGGUUUGCUGAAAUGCGCAAGCCAUUCGCUCCAUGCUUCGACAAGCUCAGCAGGACAAACUAGUUUAAAAUUAUUUUAUGUUAUGUGGAAAGUGAGAGAAAUUCUCGUGGUUAUCUGUUUCGCCGAAGCGAAUAGAAUGUAGCACCUUUUCGUGUUGAUAGGUUGCUAAGCUUUCAUUGAGUCUAAUCUCUCCAGCUUUCGUGAUAACGGUCAAUAAGUUUAUGAACGGUGCAAAGUAAUGGUAUAGAUUGUUAAUUUGCAAGUGUUUUGUAAAAAUAAAAACCUACAACGUUAUAAUGUUGC
#=GR sludgeOz_Contig4957/774-296 CODON       ......................................................................................................................................................................................................................................................................................................................................................................................................................................................................................................................................................................GUA.........................................
#=GR sludgeOz_Contig4957/774-296 SS_TT       ..................................................................................................................................................................................................................................................................................................................................................................................................................................................................................................................................................................................................................
NC_009613.1/1509139-1509634                  GUUGCAUUGUUAUAUUUAGUUGUGGUGCAAAAAUAAAGUUUUUUUCUUAAUUAAACCAUAAAAGAUAUCUAAGGAAAUACAAGUAUUCGAAUAAUUUACUAGCUAGCC.......CUGAUG.GAAGU.GGAAA.UCC......UUU..AUA.....CAC..........UAA.ACAGGUUU..................UUAA...............................AAACCUGUUUA....GUG...UAU...AAAG...AUU.GUAAC.GACAGCAGGAAUAUGGUUUGCUGGUAAAGUCCCGAGCCUUUCGCUCCUCUUCUUAUUAGAUUUAGUGCUAUAAAAAAAGGAUAAACUAGUAAAAGUUUAUCCUUAAUAUUUAUGAACUGAAUGUCAUAUUAUUCUGCACUAUCAGUAGUUUCUUCAGUUGUGUUAGCUGGAGCUUCGGUAGUUGGUUCAGCUUUUUUAGCUUUUCCACCACGACGGCUUUUAGUUUUCACUUCUUCUUUUUUACCACCGUUGUAUAGUUCGUUGAAAUCUACUAAUUCGAUCAUCGCCAUAUCUGCGUUAUCUCCUAAACGAUUAC
#=GR NC_009613.1/1509139-1509634 CODON       ....GUA...........................................................................................................................................................................................................................................................................................................................................................................................................................................................................................................................................................................................................
#=GR NC_009613.1/1509139-1509634 SS_TT       ..................................................................................................................................................................................................................................................................................................................................................................................................................................................................................................................................................................................................................
wf3_Contig1248/454-1                         AAUAACUGAUGAAGCGUUUCUAUUUCAUUAGGAACAUCUUGUUCUGGUGCUAUAACGAUUAUCAUUUUUUUAAAUACAAUUUAAAAGUUUUAGAUGAUGCUUAAGUUA.......GGGAUU.GUAAU.GGCAU.CC.......UUU..UGC................................................UUUUUUU.................................................GCA...AAA....GAU.AUAACGGAAAGCCCGCCUUCGCCUUUUCUUAAAAAGGCGAAGGAACUUCCAUAGUACUUUAUAAAUAAACUUCUGAGCCUUUAUCUUUAAAUUCUUUAGAUUUUUCUUCCAUUCCUUUUGCGAAUACUUCGUCUCCUUUUAUUUCGUUAACGGCAGCAAAAUCUCUGACUUCCUGAGAAAUUUUCAUCGAGCAGAAUUUUGGGCCACACAUAGAACAAAAAUGAGCGAUUUUUGCACCAUCGGCAGGGAGUGUUUCAUCGUGAUAUUCGCGUGCUAAUUAUACGUCUAAUGUCCAAAUAACUCGUG................
#=GR wf3_Contig1248/454-1 CODON              ..................................................................................................................................................................................................................................................................................................................................................................................................................................................................................................................................................................................................................
#=GR wf3_Contig1248/454-1 SS_TT              ..................................................................................................................................................................................................................................................................................................................................................................................................................................................................................................................................................................................................................
JCVI_SCAF_1101668153802/1201-1468            AGCUGGCGAUAAUAUGGGUCCAGAAAAACUAAAAAAAGCUGAAUCGCUUGGUGUAAAAUUAAUUAACGAAUAUGAGUUUUUGGAAAUGUUGACAUAGAUU......UC.GCGUUAAGGAUU.GAAGU.GGAAA.UCC......UUU..UGAAA...GCUGAGC....................................UUGC............................................GAAGC...UCA...AAAG...AUU.GAAGCAAAAAGCCUGACCCGCAGGGAAACGCCCAAAUAAUUAAAAUACAAUUUUACAUCGAACCUAAUCAAAAUAAUUAAAAAUGAAAACAGCUAUCGUAUUAGGAG.......................................................................................................................................................................................................................
#=GR JCVI_SCAF_1101668153802/1201-1468 CODON ..................................................................................................................................................................................................................................................................................................................................................................................................................................................................................................................................................................................................................
#=GR JCVI_SCAF_1101668153802/1201-1468 SS_TT ..................................................................................................................................................................................................................................................................................................................................................................................................................................................................................................................................................................................................................
JCVI_SCAF_1101668158720/1412-929             UUUUAUGAGGUGCUUAAAGAAAUAAAAGAAGGAAAUAAAUUAAAAAAAUUGUUGAUGAUAACACCAACAAAGACUGAAAAUAAAAUCAUUAAUAAAUCCU......CU.GCGUUAAGGAUU.GUAGU.GAAAA.UCC......UUU..UGCUC...GCUGAGC....................................UUGUC...........................................GAAGC...GCA...AAAG...AUU.GAAACGGAAAGCCUGGCCGAAGGCAACGCCCUAAAAAUUUAAAAAAAAUUCAAAGAAAGCCUACAAAUGCAUGCUGUCUUUUUUCGCUAAAAGUACCUCUUCAGAUUCUUUGUGAUCGUCAUCAGGCACGCAGCAAUCUACUGGGCAAACCGCAGCACAUUGUGGUUCAUCAUGAAAACCAGCACACUCUGUACAUUUAUCAGUAGCAAUGUAAUACACAUCCAUACUGUAAGGCACUGAGGAUCGUUGCAUCCACAGUAAUCCUGUAUUUUACCAGUAAAUGUCGUUUUACUUUUGUACCGUCAGCAAAACGCCAUUCAGC
#=GR JCVI_SCAF_1101668158720/1412-929 CODON  ...............................................................................................................................................................................................................................................................................................................................................................................................................................................................................................................................................GUA................................................................
#=GR JCVI_SCAF_1101668158720/1412-929 SS_TT  ..................................................................................................................................................................................................................................................................................................................................................................................................................................................................................................................................................................................................................
wf3_AHAI6559_x1/343-1                        GGGCUUCGGGACAAGCUGUUCAAAAUAUGAAUUUAAUGUUUGGUUUUGAUGAAACAGAAGGUUUAAAACUGAAAGCAACUUAUUUUUAAAAGUACUGCAG......CU.GCGUUAGCGGUU.GAAGU.GGCAU.CCU......UUU..UAU.....UUG..UC.U....CCU.C.........................GAGCGCAGUCGA..............................GAGGUUGACAA...AUA...AAAA...GAU.AUAACGGAAAACGCGACCCUUGUGGUAACGCCCAAAUAAUAAAAAGAUGUCACCUUGAGCGCAAUCGAAAGGUCUUAUUAAAAAGAACGUUUAAUUAAAAAGAUAAUAGUCAUUGCGAGCUACACGAGUGACGCUCGAGCCGAGCAAAAGCUCAAGCUGCGCCUUCN...........................................................................................................................................................
#=GR wf3_AHAI6559_x1/343-1 CODON             ..................................................................................................................................................................................................................................................................................................................................................................................................................................................................................................................................................................................................................
#=GR wf3_AHAI6559_x1/343-1 SS_TT             ..................................................................................................................................................................................................................................................................................................................................................................................................................................................................................................................................................................................................................
NC_009613.1/1651457-1651938                  GCAGUGCUUUUUCGAUUACUUGAUCUGGUACUUCAUCGUCUGUAAAAUGACGGGUAUCUCUGCGGGAUUGUAUGAUUUGGUCUAGAUUCAUCUUAUUGGGUUGCGGGC.GCGUUAGGGAUG.GUAGC.GGCAU.CC........UUUUGUG.....GCG........................................GGGUU.............................................CGC...CAC...AAAA...GAU.AUAGCGCACAGCCCGACCCUUGUGGUAACGCCCAAAUUAUUGGCUCAUUUGAUCUGAUUUUUUUAGGUUUUGUUUCCCUGUGAUAAAGUAUUAAUGUUUUGGGGGUAUAUUAUGGUUAUUCCUCUUUAAUUGUAACAGGAAUUCCGGAAAUCAUUAGUAUUACUUUGUUUGCUUUUUGGGCUAUAUAUUGGUUUAUCCAGCCUUGUAGUUCUGUAAAUUUUCGUCCGAUGUGGGUUUGGGCAUGAACGCCCAUUCCUAUUUCGUUUGUAACGAUAAUUAUUGUGGUGUUUUGUUGUUUUGCAAUGGCAUUAAUUUCAGCUUU
#=GR NC_009613.1/1651457-1651938 CODON       ........................................................................................GUA.......................................................................................................................................................................................................................................................................................................................................................................................................................................................................................................................
#=GR NC_009613.1/1651457-1651938 SS_TT       .................................................................................................................................................................................................................................................................................................................................................................................................................................................................<<<<<<<<<<<<<<.....>>>>>>>>>>>>>>>...............................................................................................................
wf3_Contig6579/45-524                        UUUGGAUUGCGGGGAAAAACCUUUGAGUUUUUUAAGGUAAAAUGGUUAAUAUCAUUUGAUAUCAUUAUUUUACUUGCAAAAGUUAAAUUGUAACUUUGCA......UU.GCGUUAAGGAUG.GAAGU.GGCAU.CCU......UUU..UUUGU...UGC..CA....................................CAAA............................................UGGCA...AAA...AAA....GAU.AUAACGGACAGCCUGACCCUUGUGGUAACGCCCAAAUUUUUAUAAUGAAAAAAAGAAUUCUUGUUGCACCUUUAAAUUGGGGAAUUGGUCAUGCGACGCGAUGCAUACCUAUUAUUAACGCCUUGAUUGAAGCGGGUUUUGAGCCUAUUAUUGCUAGUGAUGGUCAAGCGUUAGAUUUGCUUAAAAAAGAAUUUGAGAGUGUGACCUGCCUUACAUUACCUGCUUACAAUGUUACGUAUGCCAAAUCUAAAACAUGGUUUAAAUGGUUAAUGCUUUGGCAAUUACCUAAAAUUAAAAAAGCGAUAAAAAAAGAACAUCGCGC
#=GR wf3_Contig6579/45-524 CODON             ............................................................................................................................................................................................................................................................................................................................AUG...................................................................................................................................................................................................................................................................................
#=GR wf3_Contig6579/45-524 SS_TT             ..................................................................................................................................................................................................................................................................................................................................................................................................................................................................................................................................................................................................................
NC_009613.1/1035139-1035616                  UAUUCAAAUUAUGAGAUUCCUCGUUCCUCGGAAUGACAACAUCCUCAAUAAAUAUUCCAGUAUUUUUAAAGAUAAAUUGGUAUAAGGUUGAAUUUUAGACAUCAUUUU.GCGUUAGGGAUA.GCAGC.GAAAA.UC........CU..CCC.....GAU........................................UUUUC.............................................UUC...GGG.....AG...AUU.GUAGCGUAUAGCCCGACCCUUUUGGUAACGCCCAAACGAUAAUAUUUUUGCUAAUUAAUUGAGUGUUUUUUUUGCGACUCUGCGGCUUUGCGUGAAUAUCUCUGGCAAAGGCAGACUCGCAAGAAAAGUGUAUAAAUUAUGAAUUAAGAUGAAAACAAAAAAAAUCCCAAUCUUUAGACUGGGAUUUUCUUAUAGUAAGUAAUAUAAAUUUGUUGUUGAUAAAACGUUUAUUUUACUUUGUUAAGUAUAGUUUUGAAAGCUACUGGGUGAUUCAUAGCUAAAUCUGCAAGAACUUUACGGUUCAAUUCGAUGUUAUGUUUUU
#=GR NC_009613.1/1035139-1035616 CODON       ..................................................................................................................................................................................................................................................................................................................................................................................................................................................................................................................................................................................................................
#=GR NC_009613.1/1035139-1035616 SS_TT       ..................................................................................................................................................................................................................................................................................................................................................................................................................................................................................................................................................................................................................
NZ_ABCO01000011.1/43184-42711                GUUUAUCUUUAAUCACCAAACUUAAGACGAAGUAUUUUUAAAAUAAACGACACUUUUAUUUUAACACGCUGCUUAUCUUAACAUUACAGUUUAAUCUUUU......UU.GUGUUAGGGAUU.GAUGC.GGCAU.CC.......UUU..UUU.....GCU........................................UUUUC.............................................UGC...AAA...AAA....GAU.AUAGCGGAAAGCCCGGUUAUUUUGCCUCUUUAGGCUAAAUAAAACACCAUAAUCAGUAAAAAAUAAUGAGAAAUGAAUGAUUAAAUUUAAAGAGCGAACAUCUAAAUUACUGUUUUCUAAACUACUACGCAAAUUAUAGUGAGAUUAUUUUAUUCAGUCUUCUUAUUCCAAUGGGUAGAAAGGUCAAAAUAAUCUAUAGGAAAUGCUGGUUUUUGUCUUUCAAGGCGGUUACUUUGAAAACUUCGUUCUAAUAUAUCUUCUAUAAGAUAGUCUUCUUUCACCUCAAAAGGCUUGUAUUCUUUCUUUAUAGAUAUAUCAAACA
#=GR NZ_ABCO01000011.1/43184-42711 CODON     ..................................................................................................................................................................................................................................................................................................................................................................................................................................................................................................................................................................................................................
#=GR NZ_ABCO01000011.1/43184-42711 SS_TT     ..................................................................................................................................................................................................................................................................................................................................................................................................................................................................................................................................................................................................................
JCVI_SCAF_1101668153165/99-589               UUGUACAAAAAUUGAAGAUUUACUAAAACCAUUACCAGCAAUAACAGAUACAAACGUAAACCCAAAAAUCAUAUACGGCAAAAAUUUCAUAUCCGACUAAAA.......GCGUUAAGGAUA.GUAGC.GGCAU.CCU......UUU..UUU.....GGC..UA....................................CCCACAAUAAUAGUUU................................UGGCC...AAA...AAAA...GAU.AUAGCGAAUAGCCUGCCCGAUAGGGAACGCCCAAAUUAAAAAAAAAUCAAAAAAAAAUUAUACAAAUGAAAAAACUUUUUAUCCUACUAGACCAAUUCGAAAAUUACGUUAUCCGAAAAGUAGAAAAAAUUUACAGAUUUAUUGUCCGCAAAAAAUACACCAGCUCAAAAGUAGUGGACAGAAUCAUCUACAAAAAAAUAAUUUCAGCAGACAUCAUCGACAUCAUUCGUCGCAAAGGCAGUAAAUAUAUCCCAGAAAACAUACGCAACCGUCAAGAAGUAAAAGCAAUCGUUAUAGCUAGACAUAAUGAAAAAAUGCUAGA
#=GR JCVI_SCAF_1101668153165/99-589 CODON    ..................................................................................................................................................................................................................................................................................................................................................................................................................................................................................................................................................................................................................
#=GR JCVI_SCAF_1101668153165/99-589 SS_TT    ..................................................................................................................................................................................................................................................................................................................................................................................................................................................................................................................................................................................................................
wf3_Contig4932/693-215                       CCUAAAUGAUUGUCUGAGGCGAAAUAUAUUUUUUUUCCUUUUGGAAUUUGCAUGUGGUAAAGAUAACUAUUUCUUGAUAAUGCCUAUCGUUAGCAGGUGUGU.......GCGUUAGCGAUU.GAUAC.GGUAU.CCU......UUU..UUGUG...CGC........................................GCUUAU............................................GCG...CAA...AAAA...GAU.AUAGUGGAAAGCGCGACUCUUGUGGUAACGCCCAAAUUAUUUAUUGGUUAUCGCUGGCGUACCAUUGUGCGUAGCUGGUUGCGGUUUCGGAUAGUUUUAAAGAGUGCAGUUUGAUGUUGUUUGGUAAACGGUCUUGUAUUUUUUGUGCAAAAUCGAUGACCAUCAUUUCGCUGGUUGGUUGAUAAUCUACCAGUAACACGUUGUGGUCUCUGUCCUGAAGCUCUUUGGCUAGUUGGACAUGUGGUGUGUUUUUGUUAAAUACUGUGGCGUGAUCAAAAACGUCUACAAUUUCUUCUUUUACUAUUUUUUUUAGAUCUGUAAA
#=GR wf3_Contig4932/693-215 CODON            ..................................................GUA.............................................................................................................................................................................................................................................................................................................................................................................................................................................................................................................................................................
#=GR wf3_Contig4932/693-215 SS_TT            ..................................................................................................................................................................................................................................................................................................................................................................................................................................................................................................................................................................................................................
wf1_Contig1516/516-990                       CAGUGUUGUUUUAAACUUUAUGUAAUGGAUACAAAUGAAGGCUUAAAAUGGCUUGAGUAAAAUUUUUAAAUAAUUAAUUUACAGACUUUGUUUGCGAUUG......CU.GCGUUAGGGAUU.GGAAC.GGCAU.CC.......UUU..UUU.....UUG........................................CAUUU.............................................CAA...AAA...AAAA...GAU.AUAGUGAAAAGCCCGACCCCUUGCUUUUUGGCAAGGGGAAACGCCAAAAAAACAGAAUAUAAGUUUCAAUCUUGAUUCACAUUAAUUGCAUUAAACGAUAUUUCGGGCAAAGCCAACUUAAACAUGUUCACCACCAAAGAAGGUGGUUUUAAAAGUUAAAAUAAAAUAAUAAAUUGAUAAUUGCAUGGCGGUAGGCCAUAAAUAAUAAUAGUUCGGGAAAUUACUGAGGGUUGAUCAGAAUCUAGACUCGGGGAUAUGUAUUCUUGAUUUUCAUGAGGACAAAUGUAUCAAUUUCCUAGCCUGAAAAAAUAAAAUCGGGGAA
#=GR wf1_Contig1516/516-990 CODON            ..................................................................................................................................................................................................................................................................................................................................................................................................................................................................................................................................................................................................................
#=GR wf1_Contig1516/516-990 SS_TT            ..................................................................................................................................................................................................................................................................................................................................................................................................................................................................................................................................................................................................................
wf1_Contig56/228-702                         AGUGUUGUUUUAAACUUUAUGUAAUGGAUACAAAUGAAGGCUUAAAAAUGGCUUGAGUAAAAGUUUAAAAUAAUUAAUUUACAGACUUUGUUUGCGAUUG......CU.GCGUUAGGGAUU.GGAAC.GGCAU.CC.......UUU..UUU.....UUG........................................CAUUU.............................................CAG...AAA...AAAA...GAU.AUAGUGAAAAGCCCGACCCCUUGCUUUUUGGCAAGGGGAAACGCCAAAAAAAUAGAAUAUAAAUUUCAAACUUGAUUCGCAUUAAUUGCAUUAAACAAUAUUUCAGGCAAAGCCAAUUUAAACAUGUUCACCACCAAAGAAGGUGGUUUUAAAGUUUAAAAUAAAAUAUUAGAUAUUAGCCUUAAUUCUUCGGAGAGUAGAUCAUUAAAAUCUAUGUUUAAUGAAAAACGAGAAAUAGCAGGAUUAAGCAAAACUCAGUUUGAAAGACUCGCAAAUAUUCAAAGACGUAGUUUGGAUGGAAUCCUGGAUAAAACUUCAAAAC
#=GR wf1_Contig56/228-702 CODON              .....................................................................................................................................................................................................................................................................................................................................................................................................................................................................................................AUG..........................................................................................................
#=GR wf1_Contig56/228-702 SS_TT              ..................................................................................................................................................................................................................................................................................................................................................................................................................................................................................................................................................................................................................
wf3_AHAI17743_g2/367-845                     GAGAUUAAUUCUACAACUGUAAAUAGGAAUAUGAUUAUUCUUGAUGUUGUUUUAAGAACUCAGGAUUUUUUUGAAGAAGACAAUUAAAAAUACGCGGUUAUUUUAAUUUGCGUGAGUGAUU.GCAGC.GGCAU.CCU......UUU..UAU................................................UUUUUCU.................................................AUA...AAAA...GAU.AUAGCGUAAAGCACGACCUUUAGGGCACGCCCAAAUAAAUAUGGACGUUCAAUUUAAUAUUACCGCAUAGUUUUGUAAAUUCGUAACUUCUUUAAACAAAUUAAAAAAUUACCAAUGAGUAAAUACGAUAUUAUUGUUCUUGGAAGUGGUCCUGGAGGCUAUGUUACUGCCAUUAGAGCAUCGCAACUAGGUUUUAAAACCGCUGUUAUUGAAAAGGAAAGCCUUGGUGGCGUUUGCCUUAACUGGGGGUGUAUCCCAACGAAAGCUUUAUUAAAAUCUGCGCAAGUUUUUGAAUAUUUAAAGCACGCUAACGAUUAUGGUU
#=GR wf3_AHAI17743_g2/367-845 CODON          ..................................................................................................................................................................................................................................................................................................................................................................................................AUG.............................................................................................................................................................................................................
#=GR wf3_AHAI17743_g2/367-845 SS_TT          ..................................................................................................................................................................................................................................................................................................................................................................................................................................................................................................................................................................................................................
JCVI_SCAF_1101667193122/449-910              UUUAGGUAGCGCUCAACAAUCGUUAAUCUUCAAUCUGCAAUCCAAAACUUUGCUUUAUAUUUGCCGAUUAAAAGACUGCUGUAAAAGGGAUAGAGGUGGU......UU.GCGUGAGGGAUU.GGAGU.GGAAA.UCC......UUU..UGC.....UUU........................................UGAAA.............................................AAAA..GCA...AAAG...AUU.GCAACGGAAAGCCCGGCCCUCUUUCGACAGGCUCAAGACAGGCCAAGGGGACACGCCCUAAUUAAAUUGACAAAGAAAGAAAAUGACAUGCGAUGCAUUGCAUGUUUCCGAUAAAAAACAUUCAUUCUACAUGAAACAUAUUAGAAAUUUUUGCAUUAUUGCCCACAUUGACCACGGGAAAAGUACGUUGGCCGACCGAUUGUUGAGUGCUACUCAAACCGUUUCGGCUCGAGAGGAAAAAGCGCAGUUGUUGGACAACAUGGAUUUAGAGCGCGAGCGUGGGAUUACCAUUAAGAGUCACGCCAUU...............
#=GR JCVI_SCAF_1101667193122/449-910 CODON   ..................................................................................................................................................................................................................................................................................................................................................................................................................................................................................................................................................................................................................
#=GR JCVI_SCAF_1101667193122/449-910 SS_TT   ..................................................................................................................................................................................................................................................................................................................................................................................................................................................................................................................................................................................................................
JCVI_SCAF_1096626901114/1514-1034            UAACGACAUUUGUUCUAUGUUUUUAGAAUUAACUCUACAAAUGUAGAAUAUAAAUUGAAAUAAACAAAUUUUUAGUAAAAAUAAUUUACUAGUCGCGGAA......UU.GCGUUAAGGAUG.GAAGU.GGAAA.UCC......UUU..UUA.....UUU..UU....................................UCUUU...........................................AAAAA...UAA...AAAG...AUUGUGAACGGACAGCCUGCCCAUGCUGGAAAAAUAGUGGAAGCAUGGAAACGCCAAAAAAAAUCCGCUCAUUCUGAAGAACAAGCGGAAGUUUAUAUAAAAAGAGAAUUUAUUUACUCAGUUCUACAAAAUACUUGUAAAAUAGCGGAAUGGUUUCGAUUCCUUUCAAGUAGUUAAAUAUCCCAAAAUGUUCGUUUGGAGAAUGAAUCGCAUCGCUGUCUAAUCCAAAUCCCAUUAGGAUGGUUUUACUUUUCAAUUCUUUUUCAAAUAAAGCUACAAUUGGAAUACUUCCGCCUGAGCGAACCGGAAUUGCUGGAACGCCAAAG
#=GR JCVI_SCAF_1096626901114/1514-1034 CODON ..................................................................................................................................................................................................................................................................................................................................................................................................................................................................................................................................................................................................................
#=GR JCVI_SCAF_1096626901114/1514-1034 SS_TT ............<<<<<................>>>>>>>>>>>>>>>..................................................................................................................................................................................................................................................................................................................................................................................................................................................................................................................................................................
sludgeOz_Contig3301/617-138                  AUCAUUAUAAAAGUUUAUGGGUUUAUGUGUUUAGAAGUUUAUGCAUACAAAAGUCUAAAACAUAAAUUUUUUAUUAUAUGACAUUUGUCAGUUCAUGGGU......UU.GCGUUAGGGAUU.GCAGU.GAAAA.UCC......UUU..UAU.....UUU..UU....................................UCUUU...........................................AAAAA...AUA...AAAG...AUU.GUAACGGAAAGCCCGACCUCGUUUUUUUUGAACGAGGUAACGCCAUAAUAAAAUUAAGCUACGUUUUCUACCGUUUCAAUUUGUGGUGCAUACUUUUUUAUGGUAGUUUCAACUCCAGCUUUCAUAGUGCUGAUGCUUAAACUACACGAUGUGCAUGCGCCUUGAAGACGAACUUUUACGUGUUUGUCGUCGUCUAUAGAAACCAAGCUAAUGUCGCCGCCAUCAGAGUUUAAAAACGGUCUGAUUUCGUCUAAUGCUUUUUCAACGUUUAAGGUUAAUUCUUCGUUUGUCAUAAUUAAUUUAGUUUUCAGUCGCAGUUUUC
#=GR sludgeOz_Contig3301/617-138 CODON       ..GUA.............................................................................................................................................................................................................................................................................................................................................................................................................................................................................................................................................................................GUA.............................
#=GR sludgeOz_Contig3301/617-138 SS_TT       ..................................................................................................................................................................................................................................................................................................................................................................................................................................................................................................................................................................................................................
NC_009613.1/1104989-1105474                  UGUCUAUGGCUGGAAUUAUUCUCAUUUAUUUAAGUCUUAAAGUUUAAAAGUCAAAUGUCAUAAAGUCAUUUAGAUUUCUAAAAAGUUUUUUAAUUGGUAUGCUGUUUU.GCGUUAGGGAUU.GUAGU.GGAAA.UCC......UUU..UGU.....UUU..UU....................................CCUUU...........................................AAAAA...ACA...AAAG...AUU.GCAACGGAAAGCCCGCUCGAACGCCCAAAUUAUAAUUCUAAAAAGUUUUUUAAUAUUUGUUCUCCUAUUUUCCCGCUUUUUUCUGGGUGAAAUUGUACGCCGUAGAAAUUGUUUUUUUGUAAUGCUGAUGAAUAUUCCGUUUCAUAGUUUGUAAAAGCAAUGGCUUCGGCACAUUUUGGAGCAUAAAAACUAUGCACUAAAUACAGGUAUUCGUUUUCAGAAAUUCCUUCAAACAAACUAGAUUUCAAAUUAUAAAUGUUAUUCCAACCCAUUUGUGGCACUUUUACUUUGUUGGAAAAUUUAAUAAUAUCGAUAUCGAAAA
#=GR NC_009613.1/1104989-1105474 CODON       ......................GUA.........................................................................................................................................................................................................................................................................................................................................................................................................................................................................................................................................................................................
#=GR NC_009613.1/1104989-1105474 SS_TT       ..................................................................................................................................................................................................................................................................................................................................................................................................................................................................................................................................................................................................................
wf3_Contig4156/1307-832                      CACUAGUGGAUCACAGAAUCGGCUCGAGUUGGUUAAUAAAUUAUAAAGAUGACUAAUACGGUUUACAACAAUUGUGAUUAGUCUUUAACUUGGCUGGUAC......UU.GCGUUAGCGAUU.GUAGC.GGAAA.UCC......UUU..UUA................................................UGAGGCACGAU.............................................UAA...AAAG...AUU.GUAACGUAAAGCGCGNACCUUGGGUAACGCCCAAAAUAAAAAUGGUUGAAAUUAAAAAGUCCCUUUGUUUAAUGCAAAGGGACUUUUUUUAAUCUAAUUUAUCGGUUAGUUUUUGAAACACUUUUUUAGCAUCCUUACCUUCGUACAAUACCGCGUAUACUGCGUCUACAAUGGGUAAGCGUGUUUUCUUUUUGUUUUUCUCGUUAAGUAAAUGGGCACUUUUUGUGGCAUAGUAACCUUCUGCGACCAUACUCAUUUCCAUUUGUGCAGAUUUUACGGUGUAGCCUUUACCAAUCAUGUUUCCAAACAUGCGGUUUCUAGA
#=GR wf3_Contig4156/1307-832 CODON           ..................................................................................................................................................................................................................................................................................................................................................................................................................................................................................................................................................................................................................
#=GR wf3_Contig4156/1307-832 SS_TT           ..................................................................................................................................................................................................................................................................................................................................................................................................................................................................................................................................................................................................................
NC_009613.1/1068241-1068726                  UUACACCAAAUGCGGCUACUAAGGUUUGUUUUUUUUUUGAAAAUAAAUGGGUGUAGGCUAUUUGAGCAUUAAUGUUGUGGUUGUAGUUUUUAGCCAUCUGGUUUUUUU.GCGUUAAGGAUU.GUAGU.GAAAA.UCC......UUU..UUG.....GCG..A.....................................UUUUUCU..........................................UCGC...CAA...AAAG...AUU.GUAACGGAAAGCCUGACCCCGAUUUUUCUUCGGGGUAACGCCCUAGUUUUUCUAAUCUAAUUCUUUUAGAAUGGUUUGGUUUUCUUUUAGACCUUGUAAAAUUUGUACGUAAUUUGAGGAGAUAAUGCCUGUUUGUACAUUUAUUUGUUUUUUAUUGGUGUUUAAAACUUUAUUUCCAUAGCCUAAAUAGCUUCUUGGAAUUACUAAUGUGUUUUUGCAUUGACUCACUAGAAUAUUGGCUUCUAGUUGUGUUCCUGAUAUGGCAAAAUCUAUUGGUUUGGUAAAAAUGGCUUUGACUAUGAAGGAUUGCGAUUGCUCAUCG
#=GR NC_009613.1/1068241-1068726 CODON       ..............................................................................................GUA.................................................................................................................................................................................................................................................................................................................................................................................................................................................................................................................
#=GR NC_009613.1/1068241-1068726 SS_TT       ......................................................................................................................................<<<......<<<..<<<.....<<<..<......................................................................................>>>>...>>>...>>>>...>.....................................................................................................................................................................................................................................................................................................................................
NC_009613.1/1132810-1133295                  UUUAAGUUCUGAGUGACAAAGGUUUUUAUAUUUUUUGAAUUGUUUUUAUUUUUACACAAAUUAAAUAAAUUAUUGUUGUUUUGACUGGGUUGAAUUUAAUAUCGAGCU.GCGUUAGGGAUA.GUAGC.GAAAA.UCC......UUU..UUAGA...GGC........................................UUUUC.............................................GCCGA.UAA...AAAG...AUU.GUAGCGAAUAGCCCGACCCUUGUGGUAACGCCCUAAUUUUAGUUUACAAAAUUUUCGUCUUUAAAGCCUAUUAAAUAUAACUUGUCUUUUGCUCUUGUCAUGGCGGUAUAUAACCAGCGAAUGUAAUCUUUAUCGAUUCCGUUGGGCAAAUAUGGUUGCUCGAUAAAUACGGUAUUCCAUUGUCCGCCUUGCGAUUUGUGGCAGGUUAUGGCAUACGAGAAUUUGACUUGCAGGGCAUUGAAAUAUUCAUUUUCUUUUACUUUUUGGAACUUUUUGUAUUUAGUGGUUUCAUUUUCAUAAUCUUUGAUGACUUCUUCGUACA
#=GR NC_009613.1/1132810-1133295 CODON       ..................................................................................................................................................................................................................................................................................................................................................................................................................................................................................................................................................................................................................
#=GR NC_009613.1/1132810-1133295 SS_TT       ..................................................................................................................................................................................................................................................................................................................................................................................................................................................................................................................................................................................................................
JCVI_SCAF_1096628075201/993-1454             CAACGGGCACCAGAAGGAGGCAUCCGUGCGAGCUGCUUUGAAAAAUCACCGCAAAUUCGCAGAUUUUCUUGAUUGGAUGGAUUAGAAAAUCACCGAGGGU......UU.GCGUUAAGGAUG.GAAGU.GGAAA.UCC......UUU..UUA.....GGC..GC..C.................................AUUUUUA........................................GGCGUC...UAA...AAAG...AUUGAGAGCGUACAGCCUGACCUUGUUGCUUGAUGAAUUGUGUUUUUCAAGAAGGAUUUUAUGCAACAAGGGAACGCCCAAAAAAAAUCCGCCCUGUGGAGAGCGGAUGAUGUGGGUUUUGACAGAAUCUAUUUUGAUAAUUCUACAAAAUACUUGUAAAACAACGGAAUGGUUUCGAUUCCUUUGAGGUAAUUGAAGAUCCCGAAGUGUUCGUUUGGCGAGUGAAUGGCAUCGCUGUCGAGACCAAAUCCCAUGAGGAUGGUUUUUGAUUUCAAUUCUUUUUCGAAUAAAGCUACAAUAGGG.......................
#=GR JCVI_SCAF_1096628075201/993-1454 CODON  ..................................................................................................................................................................................................................................................................................................................................................................................................................................................................................................................................................................................................................
#=GR JCVI_SCAF_1096628075201/993-1454 SS_TT  ..................................................................................................................................................................................................................................................................................................................................................................................................................................................................................................................................................................................................................
wf3_Contig3210/504-33                        AUUUGGACGAACUAAUUGAGAAAAAAGAAAAUCCAGAAGUGAGAAGUAAAAUUGGAUAUAAAUAAAAGUUCAAAUUAUAUAAAAUAGUUGGCAAAUAGUU......UU.GCGUUAGGGAUU.GAAGU.GGAAA.UCC......UUU..UUA................................................UUUUUCA.................................................UAA...AAAG...AUU.GUAGCGUAAAGCCCGACCUUUUUAGGAACGCCCAAAAUGAAUUAAUUUUUGAUAUUAUUUUUAUCAAAACAAAUAAAUACACAAUUAAACGAUUAAAUAGUUAAACGUUUUUAUGAGUGAAGAAAUAAACGAGAACGAACACGAAGAGGAAUUAACGAAUCAAGAAAAUCAAGCUGAAGAAAUUGAGAACUUGUCAGAAUCUGUAGAAACCAUUACCAAAGUUACAGGAAUGUACAAAGAGUGGUUUUUAGAUUAUGCAAGUUAUGUAAUUUUAGAGAGAGCUGUGCCUUCUUUAGAAGAUGGUUUGAAACCUGUGCAACGU
#=GR wf3_Contig3210/504-33 CODON             ................................................................................................................................................................................................................................................................................................................................................................................................AUG...............................................................................................................................................................................................................
#=GR wf3_Contig3210/504-33 SS_TT             ..................................................................................................................................................................................................................................................................................................................................................................................................................................................................................................................................................................................................................
NC_009613.1/1446648-1447127                  UGCCUAUGUCAUAAAAAUUGGAAUAGGCAAAAUUUCGCAAGCCUAUACCGUCAGGCAAUAAUAUAAAUACUUUGGGCUUAAUUCUAUUAUUUAUAGCGUU......UU.GCGUUAGGGAUU.GAAGU.GGAAA.UCC......UUU..UUG.....AGG..CU....................................UUUUU...........................................UGCCU...CAA...AAAG...AUU.GUAACGUAAAGCCCGACCCUUGUGGUAACGCCCAAAUAAUGAGAUUUAAAAAAGCUGUUUAUGGUAGUAUUUAGUGAUCCUUUGUUGUUGGCCAUUAUAUAUCGUUAAAUUGUUUUUGGUAAUUUAUUUGCCAAAUGUCAUUUUUUUCUAGAGAUGCUAAGAAUAAUUUUGCGCUAUUUCCUUGUCCGAAAUCAUUUUUAGAAGGCUGUACCUUGUGAGAAUCGAUGCUAGACAAUGCUUCUUGGAUAUGCAACUUGUUGUAAUCUACAUUGAUAAUAUGAGUAUGGGCUGCUCUGUUUUGUUGGCGGGUUCCUAUAUUAAU
#=GR NC_009613.1/1446648-1447127 CODON       ............................................................................................................................................................................................................................................................................................................................................................................GUA...................................................................................................................................................................................................................................
#=GR NC_009613.1/1446648-1447127 SS_TT       ......................................................................................................................................<<<......<<<..<<<.....<<<..<......................................................................................>>>>...>>>...>>>>...>.....................................................................................................................................................................................................................................................................................................................................
NC_009613.1/1526842-1527328                  UUCGUGAUUUAAAUAAUUUAAUUUUGAAGGCUAAAGUGUGAAGGAUUUUUUAUUUUAAGUUACUAUUGAACUUUGAAUAACUAUUUUUGAUUGCUGGCGCAUGCCCCU.GCGUGAGGGAUU.GAAGU.GAAAA.UCC.......UU.UUUUGA...GGC........................................UUUUC.............................................GCCGAUGAA...AAAG...AUU.GUAACGGAAAGCCCGACCCGAGGAGGAACGACGAAGGGGCACGCCCUAAAAAAAACUAAACUAUUAUAAUUUUGAAAUUUAUUUUUUCUUUUUUUGUUGUAUUUAUUUGUCAGAAUGCGUUGGCACAGUUUUCUUAUUUGCAAAUUAAGGGGGCUGGUGAUAGGGAGUGUAGCAUAAUUGAUUCGAUAGGUUAUAGUAAGAGACAUGCCAAUACAAAAUCUGUUGUUGAACAAGCGAAUUUAUUUGCCGAUAAAUUAUUGAAAAACGGCUAUUUGACGGCCAAACAUGAGGGAGUGAUUACAGUAAAUGAUUCUACUUUUUU
#=GR NC_009613.1/1526842-1527328 CODON       .......................................................................................................................................................................................................................................................................................................................................................AUG........................................................................................................................................................................................................................................................
#=GR NC_009613.1/1526842-1527328 SS_TT       ..................................................................................................................................................................................................................................................................................................................................................................................................................................................................................................................................................................................................................
NC_009613.1/1244241-1244722                  CGCAGAUGACACGGAUUUGAUAAAUUAAAAAAAAAUGGAUUUGUUUGUUUUUGGAAAUAGCUGGGUCAAAAUUUUGAAUGCUGAAUGCUGAUGUGCUGCG......CC.GCGUGAGGGAUA.GCAGC.GGAAA.UCC......UUU..UUU..UGAGGC........................................UUUUC.............................................GCCGAUAAA...AAAG...AUU.GUAGCGCAUAGCCCGACCCGACCUUUUCGGGAGGGGCACGCCCAAAAAAUUAAAAAUUAAAAAACAUACCUUAUAUAUGAUACUUGUUUUAUGGGGUUUUGUGUGAUUCUUUCCAGGAUUUUACUAGUUUUGCAUAGCUUACGUCGUUUUUUGCGGGUUGUUUUGGUAGUCGGCCGUCGAAGAAUGCUUUGUACAAAAUGCCUUCGAUGGUGAGGUCUUCGGCAACGGUGUAGGGAUCGUAUGUGGUUUUGAGGUUUAUAUCGAAUAUUUUUGCGGUUUGGUUGGACCAAAAGGCUUUCCAGCCGCUUUUUAGUUCUUUUAU
#=GR NC_009613.1/1244241-1244722 CODON       ..................................................................................................................................................................................................................................................................................................................................................................................................................................................................................................................................................................................................................
#=GR NC_009613.1/1244241-1244722 SS_TT       ......................................................................................................................................................................................................................................................................................................................................................................................................................................................................................................................................................................<<<<<<<<...........>>>>>>>>.................
NC_009613.1/1590715-1591196                  UUUGCAACGCAGAUGACACGGAUUUGAUAAAUUAAAAAAAAUGGAUUUGUUUGUUUUUGGAAAUAGCUGGGAUCAAAAUUUUGAAUGCUGAUGUGCUGCG......CC.GCGUGAGGGAUA.GCAGC.GGAAA.UCC......UUU..UUU..UGAGGC........................................UUUUC.............................................GCCGAUAAA...AAAG...AUU.GUAGCGCAUAGCCCGACCCGACCUUUUCGGGAGGGACACGCCAUUAUUAAAGAAGUACUAGCUGAAUUUUAUAGCUUUUACUGGUGAUAUUUUGGUUGUUAUCUUAGACUGGUGUUACUUUUUAAUAUUUCCAGGAAAAAAUGAACACAUAAAAAAAAGCCCCUACAAAAGGGGCUUUUUUUAAAAUUUGAACACAAUAAGUGUUAUAAAGAUGAAACGAAUCUAGUUAAUUUAGAUUUUAAGUUUGAUGCUUUAUUAUCAUGUAUAAUGUUUUUCUUAGCUAACUUAUCAAUCAUAGAGAUUACAUUUGAUAAUUUUGCAG
#=GR NC_009613.1/1590715-1591196 CODON       ..................................................................................................................................................................................................................................................................................................................................................................................................................................................................................................................................................................................................................
#=GR NC_009613.1/1590715-1591196 SS_TT       ..............................................................................................................................................................................................................................................................................................................................................................................................................................................<<<<<<.....>>>>>>...................................................................................................................................................
NC_009613.1/2504059-2504540                  CGCAGAUGACACGGAUUUGAUAAAUUAAAAAAAAUGGAUUUGUUUGUUUUUGGAAAUAGCUGGGUCAAAAUUUUGAAUGCUGAUGUGCUGAUGUGCUGCG......CC.GCGUGAGGGAUA.GCAGC.GGAAA.UCC......UUU..UUU..UGAGGC........................................UUUUC.............................................GCCGAUAAA...AAAG...AUU.GUAGCGCAUAGCCCGACCCGACCUUUUCGGGAGGGGCACGCCAUUAUUAAAGAAGUACUAGCUGAAUUUUAUAGCUUUUACUGGUGAUAUUUUGGUUAUUAUAUAGGUAGGGAUUGUUAGUACUAAUAGGCAUACUGUUAUUGUUCCUAGAUUAAGCAAGAGGAUGUGUGCUAUAUUUAUAUUGACUGGGGCUUGGUUAACGUAGUAGUUUUCUGGGUUUAGUUUUAUUAUUCCUGUGUGUUUUUGAAUAAGCAAUAGUCCUAUUCCUAUUGUAUUUCCCCAGAGUAGUCCCUUGGUUAUUAGGUGUACGGCGUUAUAGAGG
#=GR NC_009613.1/2504059-2504540 CODON       ..................................................................................................................................................................................................................................................................................................................................................................................................................................................................................................................................................................................................................
#=GR NC_009613.1/2504059-2504540 SS_TT       ..................................................................................................................................................................................................................................................................................................................................................................................................................................................................................................................................................................................................................
NC_009613.1/1039146-1038665                  CGCAGAUGACACGGAUUUGAUAAAUUAAAAAAAAAUGGAUUUGUUUGUUUUUGGAAAUAGCUGGGUCAAAAUUUUGAAUGCUGAAUGCUGAUGUGCUGCG......CC.GCGUGAGGGAUA.GCAGC.GGAAA.UCC......UUU..UUU..UGAGGC........................................UUUUC.............................................GCCGAUAAA...AAAG...AUU.GUAGCGCAUAGCCCGACCCGACCUUUUCGGGAGGGGCACGCCCAAAAAAUUAAAAAUUAAAAAACAUACCUUAUAUAUAUUGUAUGUUUUUUCGAAACUAGUAUAUUUGCAUUCAUAAAUUUACAAUAAUGAUUAAGAUUACAUUACCUGAUGGUUCGAUUAAAGAGUUUGAGAAUGGCGUAACUCCUAUGGAUGUUGCUAAAAGUAUUAGUGAAGGUUUGGCUAGAAAUGUGAUUUCGGCAGCUUUUAAUAAUAUUACGGUGGAGAUUUCGACGGAAUUGACCACGGAUGGUUCUCUUGUUUUGUAUACUUGGAAUGAUAA
#=GR NC_009613.1/1039146-1038665 CODON       ................................................................................................................................................................................................................................................................................................................................................................................................................AUG...............................................................................................................................................................................................
#=GR NC_009613.1/1039146-1038665 SS_TT       ..................................................................................................................................................................................................................................................................................................................................................................................................................................................................................................................................................................................................................
NC_009613.1/1726486-1726967                  CGCAGAUGACACGGAUUUGAUAAAUUAAAAAAAAUGGAUUUGUUUGUUUUUGGAAAUAGCUGGGUCAAAAUUUUGAAUGCUGAUGUGCUGAUGUGCUGCG......CC.GCGUGAGGGAUA.GCAGC.GGAAA.UCC......UUU..UUU..UGAGGC........................................UUUUC.............................................GCCGAUAAA...AAAG...AUU.GUAGCGCAUAGCCCGACCCGACCUUUUCGGGAGGGGCACGUCCAAAAAAUUAAAAAUUAAAAAUUAAAAAACAUACCUUAUAUAUGAUACUUGUUUUAUGGGGUUUGGGGAUCUAAGUUUAUAAACUUGUGUGGAAAUAUUAAAAGUAGGAUAUUUGUCGUUUAAAAAUAGAUAGAAAGGCAAGAUUAUUUUGUGGAAUUUAUGAAGUUGUUAUUGUCUGAAGUGAUAGUGGGUUAUUUUGGAUUGAUUUCUUAUAAAAAAAAUAUUUAAUCCUUGUGCGUUUCUUAAUUUCGUAUUUAUUAAUUGAAUUUAAAAGCGAUAA
#=GR NC_009613.1/1726486-1726967 CODON       ..................................................................................................................................................................................................................................................................................................................................................................................................................................................................................................................................................................................................................
#=GR NC_009613.1/1726486-1726967 SS_TT       ..................................................................................................................................................................................................................................................................................................................................................................................................................................................................................................................................................................................................................
NC_009613.1/570885-570404                    CGCAGAUGACACGGAUUUGAUAAAUUAAAAAAAAUGGAUUUGUUUGUUUUUGGAAAUAGCUGGGUCAAAAUUUUGAAUGCUGAUGUGCUGAUGUGCUGCG......CC.GCGUGAGGGAUA.GCAGC.GGAAA.UCC......UUU..UUU..UGAGGC........................................UUUUC.............................................GCCGAUAAA...AAAG...AUU.GUAGCGCAUAGCCCGACCCGACCUUUUCGGGAGGGGCACGCCAUUAUUUGGAUAAAGUUUAAAGCUUGUGAGAAAAUAUUGAAAUAUUGAUUUUUGUAUUUAAUUUUGGAAUAGGAAAAUGUCUGUUUUUUUCUUGCCCUAUAUAGCCAGAGUUAAAUCUAGCGGAAAUUUUUGGGGAAAUUUAAACCGAAAAUUUACUAAUACCAAUUUAUCUUUAAAAAUACUGGAAUAUUGAUUGAGGAUGUUGUCAUUCCGAGGAACGAGGAAUCUCAUAAUUUGAAUAACUUGAUGAGAUUCCUCGUUCCUCGGAAUGACAAACUGU
#=GR NC_009613.1/570885-570404 CODON         ..................................................................................................................................................................................................................................................................................................................................................................................................................................................................................................................................................................................................................
#=GR NC_009613.1/570885-570404 SS_TT         ..................................................................................................................................................................................................................................................................................................................................................................................................................................................................................................................................................................................................................
wf3_Contig3028/564-92                        GAAGUUCUGUAAUACAAACUUCUAAAACACACCCUGGUUUUAGUGAUUCUCUAACAGAAACGAUGACUUGUCUUUUUAAUGAAUUGGUAUUAUGAGUUUU......UU.GCGUUAGGGAUU.GUAAC.GAAAA.UCC......UUU..UUC................................................UUUUUUCA................................................GAA...AAAG...AUU.GUAGUGAAAAGCCCGACCCGAUAGGGAAACGCCCCAGAAAAUCACCUAUUAAUUCCCAUUUUGUUAAUCCAACGUACGUAAGCUUGUCUGUUAUUAUUGUGCUGCCUUAAGGUUUUAGCGAACAUAUGGUAGCCAGGAUUUUCUGGAUUGGCUACAAAAUAAUAGUAGUCGUGCUUUUCGAAAUUAAGUACUGCAUUGAUAGAGGAAAUAUCGGGCAUAGCAAUAGGUCCUGGAGGCAGCUCUUUAUACUUAUAAGUAUUAUAAGGCGAUUCGAUUUCUAAGUCUUUGUACAAAACACGCUUAAUAACGGUAUCAAAAUCUU
#=GR wf3_Contig3028/564-92 CODON             ..................................................................................................................................................................................................................................................................................................................................................................................................................................................................................................................................................................................................................
#=GR wf3_Contig3028/564-92 SS_TT             ..................................................................................................................................................................................................................................................................................................................................................................................................................................................................................................................................................................................................................
NC_009613.1/1383607-1384084                  GAGUAUGUUUUCUGAGUAUUUCAUUGUUUAUUUUAGAUUUUAAAGCCUAAUCAUUAAUUAUCGCAAAUGUAAUGAUUUGAAUGCUAAUUAUGAAACCGAAUGUUGUUU.GCGUGAGGGAUU.GAGGC.GGUAU.CCU.......UU..UUU................................................GAGGCACG................................................AAA...AAAA...GAU.AUAGCCGAAAGCCCGACUUGAGGAGGAACGACGAGAGGCACGCCCUAAAGAUGCAAUUUGAUUAUUGAAAAAAUGUCCAGACUAAACCAAAUCUAAUAAUAAAGUCUUUGUAAGGGUAAUUGGGGGCUGAGUAGUAGUUUCUUCCUGUGAAACUUGAGUUUAGAUGCUCGGCUUUUAGGAAUAUUCUGGCUUGACGAACUCGUGCAUUGAUGAAGAAAUCGACCAGUGGAAAAUUGCCAAUUUUAGUGUUUUCUUGCACGUAAAAUUCUCCUAUUAAGGGAUUGUAAUGGUUUGCGUAGUAUUUUGUAAAGGUUUGAAAGGU
#=GR NC_009613.1/1383607-1384084 CODON       .....................GUA..........................................................................................................................................................................................................................................................................................................................................................................................................................................................................................................................................................................................
#=GR NC_009613.1/1383607-1384084 SS_TT       ..................................................................................................................................................................................................................................................................................................................................................................................................................................................................................................................................................................................................................
NC_009613.1/500925-501402                    GUUUGACCUAUUCUUUGUGCUGCAAUGGCAAAUUCUUUUCCUAAUUCGCCUGAACCGAGUAGUAAUAUUUUCAUUUUUUUUGUGUAAUGUUGAGUUUGAGGUUUUUUU.GCGUGAGGGAUU.GAGGC.GGUAU.CCU......UUU..UU.................................................GAGGCACGA................................................AA...AAAA...GAU.AUAGCCGAAAGCCCGACCCCGCCAUUAAAAGCGGGGUCACGCCCAAAUGUAUAAAAAAAGCCUCAAGUUUCCUUGAGGCAAAUAAUUAGGCUAAUACUUCUUUUAUUCUUCGAAUGGCUUCGGUUAGGAUUUCUUCGCUGGUUGCGUAGGAGAUUCUGAUGCAGUUUGGGUUUCCAAAAGCGUCGCCAGUUACGGUGGCUACAUUGGCUUCGCCUAAUAGGUACAUCGAGAAAUCAUCGGCAUUGUUUAUGGUUUUUCCUCUUAAGGUUUUUCCGAAAUAAGCAGAAACAUCUGGGAAUACAUAAAAGGCACCUUCUGGGGU
#=GR NC_009613.1/500925-501402 CODON         .......................................................................GUA........................................................................................................................................................................................................................................................................................................................................................................................................................................................................................................................................
#=GR NC_009613.1/500925-501402 SS_TT         .............................................................................................................................<<.<<<<<.<<<......<<<..<........................................................>>>................................................>>...>>>>...>>>.>.................................................................................................................................................................................................................................................................................................................................
NC_009441.1/2021025-2021506                  UUAUAAUAUUGUAGAAUGGGAAUUUUGUAAUUUUUUUGUUUCACGCAGAUUUAGCAGAUCUAGGAGAUUUUUUUUCUUUUGAAAAUGAAUGUUCUCGUUUUACGGUUU.GCGUGAGGGAUU.GAGGC.GGUAU.CCU.......UU..UAUGA...AGC........................................GGA...............................................GCGGA.AUA...AAA....GAU.AUAGCCGAAAGCCCGACCCGAAGGGACACGCCCAAAUUAAAUGCAUAAAAAAACAGCUUAAAGUAUAAAAGUGAUGAAACUUUUGAACCUUAAGCCGUUUUAGUAAAAUUUAGAAUAUUGUUAUGCAGUCAAAGCUUCUUUGAUUCUGCGUAAAGCUUCUUUUAAAAUAUCGUUGCUUGUUGCAUAAGAGAAACGAAUACAGUUUGGAUUUCCAAAAGCAUCUCCUGUUACUGUUGCCACGUUUGCCUCAGCUAAAAGAUACAUAGAAACAUCGUUUGCAUCUUUAAUUUCGUGUCCUUUUAAAGUUUUUCCGAAGAAAGAA
#=GR NC_009441.1/2021025-2021506 CODON       ..................................................................................................................................................................................................................................................................................................................................................................................................................................................................................................................................................................................................................
#=GR NC_009441.1/2021025-2021506 SS_TT       ..................................................................................................................................................................................................................................................................................................................................................................................................................................................................................................................................................................................................................
NC_009613.1/615190-615671                    AUUUAACCACAAAGUGCACGAAGAUAUUCACCAAGUACACCAAGUUUUGUUUUUAUUUAGACCUAACAGGUUUUUAAAACCUGUUAGGUUUUUGUGAGUCUUUGUUUU.GCGUUAGGGAUU.GAGGC.GGUAU.CCU......UUU..UCU.....GG.........................................UUUUUCU............................................CC...AGA...AAAA...GAU.AUAGCCGAAAGCCCGACCCGACCUUUUCGGGAGGGUAACGCCCCAUUAUAAUUUGAAAUAAUCGAUAUAAGUGUUUAAAUCUUUGUCGCCACGACCUGAUAGAUUGAUGACUACAAUAUCUGUUGGUUUAAAUUUUUUAUGGUCUAAAACGGCAAAAGCAUGUGCGCUUUCUAUGGCUGGAAUAAUGCCUUCGGUUUGAGACAUUUUUAUGCCCCAAUUCAUGGCUUGAUCAUCAGUGAUGGAGAUAAAUUGGGCUCUUUUUGUUUCGAAUAAGUGAGCGUGCAUGGGGCCAACUCCGGGAUAAUCUAAUCCUGCGGAGAUA
#=GR NC_009613.1/615190-615671 CODON         ..................................................................................................................................................................................................................................................................................................................................................................................................................................................................................................................................................................................................................
#=GR NC_009613.1/615190-615671 SS_TT         .............................................................<<<<<<<<<<<.....>>>>>>>>>>>..........................................................................................................................................................................................................................................................................................................................................................................................................................................................................................................................
JCVI_SCAF_1096628183349/1018-1497            AACACAGUGAUUGGUUAUUACCUUCUCAAUUAGAUAAAUAAUUUGUUUUUAUAAACCCAAAAUCUUACUACUUUUACCACUUAAUUUUAGCGUUACUUAU......UU.GCGUUAAGGAUU.GAAGU.GGCAU.CCU......UUU..UUU.....GCU........................................GCCACAUAU.........................................GGC...AAA...AAAA...GAU.AUAACUGAAAGCCUGACCUAUAGGUAACGCCCAAAUAAUAAAAAAACAAUGUUACAACUACCUUUUAUUAGAGAGAACAAAGAAGCGGUUAUAAAACGUUUAGCUGCAAGAAAUAUUGAUGCUAAACCUUUAAUUGACCAAGUAAUUAUUUUAGAUGAAGAACGCCGUGCACUACAAACACAAUUAGAUAAUGUAUUGGCAGAAUCUAACAGUAUCUCCAAAGAAAUUGGUAUGUUGUUUAAAUCUGGUAAAGCUGAAGAAGCUAAUGCACUUAAAGCUAAAACUGGCGAUUUAAAAGAAAGCUCUAAAACCUUAUCAGAAC
#=GR JCVI_SCAF_1096628183349/1018-1497 CODON ................................................................................................................................................................................................................................................................................................................................AUG...............................................................................................................................................................................................................................................................................
#=GR JCVI_SCAF_1096628183349/1018-1497 SS_TT .................................................................................................................................................................................................................................................................................................................................................................................<<<<<<<<<<<<......>>>>>>>>>>>>...................................................................................................................................................................................................
wf3_Contig6516/2238-1752                     UCUGCUAUCAGGAUUUCUGUUCCUGGCUGCAUGGGUUGCACUUUAAAGUAAUACCCUAUGUAAAUAAUAUUUGACAUUAUAAUUUGUACUGUAUUUUGCAGAUUAGCCUGCGUUAGCGGUU.GUAGU.GGCAU.CCU......UUU..UUU.....GCU........................................GCCACAUAU.........................................GGC...AAA...AAAA...GAU.AUAACGGAAGACGCGACCCUUGUGGUAACGCCCAAAUUAUUUUAAUUUUUAUUGUUAUUUAAAAGGCAUUUACGAUUGCGUAAAAAUCUUCGGCUUUUAAGGCUGCUCCUCCAAUUAAUCCACCAUCUACGUCUGGUUUUGAGAAAAUUUCUUUGGCGUUUGCUGGUUUUACACUCCCUCCGUAAAGGAUAGUCAUGUCGUCCGCCACUUGGUUACCGUAUUUGUCGUUUAAUGUUUUACGGAUAAAUUUGUGCAUGUCUUGUGCUUGUUCUGGACUUGCUGUUUCUCCUGUUCCGAUUGCCCAUACAGGCUCAUAAGCCAA
#=GR wf3_Contig6516/2238-1752 CODON          ..........................................................................GUA.....................................................................................................................................................................................................................................................................................................................................................................................................................................................................................................................................
#=GR wf3_Contig6516/2238-1752 SS_TT          ..................................................................................................................................................................................................................................................................................................................................................................................................................................................................................................................................................................................................................
wf3_Contig947/603-123                        UAUAAUUACGACUUGAUAUCCACUAUUUUGAAGCUGAACAACUGUAUGCGACCCUAUAAAGCCUAAACCUCCUGUAACUAGUAUCUUCAUUUGCUUAUGCGU.......GCGUUAGGGAUA.GAAAC.GGUAU.CCU......UUU..UUU.....GCU........................................GCCAUAUAU.........................................GGC...AAA...AAAA...GAUUUUAGUGGAUAGCCCGACCCUUGUGGUAACGUCCUAAUUGUUUGCUAUAAAAUCUUUAAUAGUUUUUGUUAUAAAAUCUAUUUGAUCAUCUUCCAACUCGGUAUGCAUUGGUAAUGAAAUCACUUCUUUUAUUAAUUGAUUGGUAACUGUAAAAUCGGCCUCGUUAUACCUUGUAUCGCGAUAAGCUUUUUGCGCGUGCAACGGUAUUGGGUAAUAUACACCACAUGGGAUUCCGUUAUCGUUUAGAUGCUUUACCAAAGCGUCUCUGUCCACAUUUUUAACUUUUAAUGUAUAUUGAUGAAACACGUGACAGUUACAGGUAU
#=GR wf3_Contig947/603-123 CODON             .......................................................................................GUA........................................................................................................................................................................................................................................................................................................................................................................................................................................................................................................................
#=GR wf3_Contig947/603-123 SS_TT             ..................................................................................................................................................................................................................................................................................................................................................................................................................................................................................................................................................................................................................
wf3_Contig6825/366-1                         AGUAUUUAUAUAUGAAAAGACCUGAUAGAAUAUUAAUCCUAUCAGGUCUCUUGUUUUAUUUUGAUUGACCUUAACUGUUGUUUUUUUCAGGUCUUGUGGU......UU.GCGUUAGCGAUU.GAAAU.GACAU.CCU......UUU..UUU.....GCU........................................GCCAUAUAU.........................................GGC...AAA...AAAA...GAU.AUAAUGGAAAGCGCGACCCUUGUGGUAACGCCCAAAAUGUGCUAUUCGUUAUUUAAUUGCUCUCUGUAUAAAUGCAGAUUAGCUUUGGUUUUGUCAUCCAAAUCUGGCUCUUUUAUGUCUGAAUAUUGUUUUAAAGUGUCAUACAAAAUUUGAGCUACAAUUAAACGUGCUGUAGGUUGUCAUCUCGAGCCGAAUCUGAUCCCAUGGG..................................................................................................................
#=GR wf3_Contig6825/366-1 CODON              ..................................................................................................................................................................................................................................................................................................................................................................................................................................................................................................................................................................................................................
#=GR wf3_Contig6825/366-1 SS_TT              ..................................................................................................................................................................................................................................................................................................................................................................................................................................................................................................................................................................................................................
wf3_Contig1282/958-479                       UUUUUAUUUCUGAUAUAAAAAUACAAAUUAUAUGACCUUUAUAAAAGCUGAAACUAUAGUAAUUUUAUAUAUUAAAAUGUGUGUUUACUAUCGCUAGUCU......UU.GCGUUAGCGAUA.GUAAU.GACAU.CCU......UUU..UUU.....GCU........................................GCCAUAUAU.........................................GGC...AAA...AAAA...GAU.AUAAUGGAUAGCGCGACCCUUGUGGUAACGCCCAAAUUAUAGAACUCGUCUUUCCAGUUUAAACGGUCCAUUUGNUUGUAAGNCCAAGGUGCACCAUUGUUUUCUAUAUUGGUCAUCAUGUUAUUUAACUCGGUUGGUGCAGCACUUUGCUCCAUUACUAAAUAUUGACGCAUUUCCAUGAUAAUGUUUAAUGGAUCAAUACUAACUGGACACGCCUCUACACAGGCGUUACAACUUGUACAAGCCCAAAGCUCUUCGGUUGUAAUAUAGUCGCCUAAUAAUUGUUUACAGUCGUCUACAAACGUCCCUUUAUUGGCAUCUA
#=GR wf3_Contig1282/958-479 CODON            ..................................................................................................................................................................................................................................................................................................................................................................................................................................................................................................................................................................................................................
#=GR wf3_Contig1282/958-479 SS_TT            ..................................................................................................................................................................................................................................................................................................................................................................................................................................................................................................................................................................................................................
wf2_AHAA11796_x1/423-1                       UUUUUUAAAAAGCUCAUUUUCUUUAUUUUAUACUGAUAUAAAAGUGUUAAAAAUUAUACCAUUUUUAUGGUUUGGUCAAAUUGUCAUUAAAAACGAAAUG......CU.GCGUUAGGGAUU.GAAGC.GAUAU.CCU......UUU..UUG................................................UUUUUA..................................................UAA...AAAA...GAU.UUAGCGAAAAGCCCGACCACGCUUUUUUGCGUGGUAACGCCCAAAAGUACGUAAAUCUUAGACAUAAAAAAAGCUACUCUCAAUAGAAAGUAGCUUUGUAUAUUUUGGGUGUAAAGUAAUUACUUCUUAGCUAAAAAGCUAUCAACUUUACUUGGAUCCAUAAUUGCUUCAACAAAAGUAUAAGCUCCAGUUUUAGGAGACUUUACCAUUUUUAUGCUCUUAGAUAUCUUCAUCAUCCGUCUCUCGACCGANGUCGAAGCUCUUAAGUUUCACC................................................
#=GR wf2_AHAA11796_x1/423-1 CODON            ..................................................................................................................................................................................................................................................................................................................................................................................................................................................................................................................................................................................................................
#=GR wf2_AHAA11796_x1/423-1 SS_TT            ..................................................................................................................................................................................................................................................................................................................................................................................................................................................................................................................................................................................................................
wf3_Contig3627/98-569                        UUAAGCACAACGAAUGGAUAUUGCCUUCAAAAUAGGCGAAUAAAAUAUUUUUCGGCAUCCAAAAACUUACUACUUUUACGUUUUUAAAUUGUUAUUAUAA......UU.GCGUUAAGGAUU.GCAGC.GACAU.CCU......UUU..UUG................................................UUUUUCU.................................................CAA...AAAA...GAU.ACAGCGAAAAGCCUGACUUUACUGCGCUACGAAAGCGAAGUAAAGUAACGCCCAAACAAAAAAAUAUGUUACAAAUACCUUUUAUUAGAGAGAACAAAGCGCUUGUGAUUUCUCGUUUAGCAAAACGAAAUAUUGAUGCUACAGAGACCGUAAACGCUGUGAUUGUGUUAGAUGAAGAACGCCGUGCGUUACAAACGGAGUUAGAUAAUACGUUGGCAGAAUCGAACACGAUAUCUAAAGAAAUUGGUGUUUUAUACAAGUCGGGACAAGCUGAAAAAGCCAAUGAACUGAAAGAAAAAACAAUCGAACUUAAAGAGGUUAC
#=GR wf3_Contig3627/98-569 CODON             .................................................................................................................................................................................................................................................................................................................................................AUG..............................................................................................................................................................................................................................................................
#=GR wf3_Contig3627/98-569 SS_TT             ..................................................................................................................................................................................................................................................................................................................................................................................................................................................................................................................................................................................................................
wf3_Contig5507/479-951                       CUCUAUCUGUUUUUUUAUUGCUUUUUGGGGAUAAAAAAAUUCCGUUUAGUGCUGAGGUUAAUCAGUUUAAACGGAAUUUUAUUUUAUGUAAUUAUGUUGG......CU.GCGUUAGGGAUU.GUAGU.GGCAU.CCU......UUU..UUG................................................UCUUUUUU................................................CAA...AAAA...GAU.AUAACGGAAAGCCCGACCCUUGGGUAACGCCAAAAUUAUUUUAAAGUGUGUUAACGUUGUUUAGGUCUUCGAAUGCUUUUUUAAGACGCUCUACAAACGUUACUUCUCCUUUGCGUAACCAAACGCGUGGGUCGUAAUAUUUUUUGUUUGGAGAUUCUGGUCCAUCUGGAUUACCUAUUUGUGAUUGUAGGUAGUCUGAUUUUUCUGCCAUGUAAUCUCUUACUCCUGACAUGAAUGCGUAUUGCAUGUCUGUGUCAAUAUUCAUUUUUAUAACUCCGUAACCUAUAGCUUCUCUGAUUUCUUCUAGAGUAGAUCCUGAUCC
#=GR wf3_Contig5507/479-951 CODON            ......................................................................................................................................................................................................................................................................................................................................................................................................................................................................................................................................................GUA.........................................................
#=GR wf3_Contig5507/479-951 SS_TT            ..................................................................................................................................................................................................................................................................................................................................................................................................................................................................................................................................................................................................................
NZ_AANA01000001.1/1083653-1084130            AUAUUUUAAUUGCAGUUAAACUGCUGAUUUGUAAUUUUUGGACUGCAAAUGUACUUAUAAAAAAUGAAAUACAAAUUUUUAUAUGACUUUAUUUUAGAGUUGCAAUUU.GCGCUAGGGAUU.GAAAU.GGCAU.CCU......UUU..UUG................................................UUUUUCU.................................................CAA...AAAA...GAU.AUAAUGAAAAGCCCGACCUUUAGGUAACGCUCUAAUAAAUAAAAAAGCACUCCUAUUUUCUUUUACCAAAAAUCUGAGUGCUUUCUUAAUAUUAUCCGAAAACAAACUAGCUCACAAAAAAAACUAUCUUGCUGGUUUAUACUCCUUUUUAUCAAUUACCAUUUUUGCGAUAAUCUUAGGAUUAUUUUCGCAAAAAGCUAAUUUAAAAUAUUACGUUGCUGGUUUGUAUUCCUUUUUAUCAAUUACCAUUUUUGCGAUAAUCUCUUUUAAAAUUUCUGAUGUACCACCACCAAUUGGACCAAGUCUACUAUCUCUUAAUAAA
#=GR NZ_AANA01000001.1/1083653-1084130 CODON ..................................................................................................................................................................................................................................................................................................................................................................................................................................................................................................................................................................................................................
#=GR NZ_AANA01000001.1/1083653-1084130 SS_TT ..............................................................................................................................................................................................................................................................................................................................<<<<<<<<<<<<<.........>>>>>>>>>>>>>.................................................................................................................................................................................................................................................
NC_008571.1/2681742-2682251                  UGCUGACCCAAUUGGAAUCUCUGAUUGGUUUUCUUUGACAAUUGAUCUUUUGAAUAUGCGUCAUUCUGAACUUGUUUCAGAAUCUUAAUAUUAUAAAAGGUUGAAUUU.GCGUUAGGGAUU.GAAGC.GGCAU.CCU......UUU..UUGAA...GUG..CU..GA...GC.CC........................AGAGCCUGUCGAA............................GGGUCGAAGCACA..CAA...AAAA...GAU.AUAGCGGAAAGCCCGACCAUCGAGUGAUAACGAGAUGGGAACGCCAUCCUUCGACAAGCUCAGGAUGACAAAAAGAAAGAUGUUCAUUAUUUUAUGGGGUCGACUUGGUUUUGACAGCGAGUCUAAUUGAGUUGUAAGCACGUAGAGCGCUGGGAUAUAGCUCUUAAAUAUCAUAUUUCACACUUUUUUAAACGGCGAGAAUAACUACGCCUUGGCUGCGUAACCGAAUUACAGUAGGUUAUACUUAGUCCCUGCAAGGCAGGGAGCCGAGAUGUCUCGUGAAGGCCUUGAUUUACGGCAUUCACACCUGAGGCACCGAUAA
#=GR NC_008571.1/2681742-2682251 CODON       ..................................................................................................................................................................................................................................................................................................................................................................................................................................................................................................................................................................................................................
#=GR NC_008571.1/2681742-2682251 SS_TT       ..................................................................................................................................................................................................................................................................................................................................................................................................................................................................................................................................................................................................................
NZ_AAXX01000002.1/6437-5956                  AAUACUUAAAUUACGCCAUGAAUGUUGGGUAUUUUGUGAAACUUCUAAAAGAUUUUGCAUGCUAAAAGGUUUUUGUAAAAAUACAUUUUUUAAUUGAAAACAAGGGCU.GCGUUAGGGGUA.GAAGC.GAUAU.CCU......UUUA.UGU................................................AGCGAAG.................................................CGAAAUAAAA...GAU.UUAGCGAAUAGCCCGAACUCGCUAUAAGCGGAGUAACGCCCAAAUUAAAAAAGGAAAUGAUAUCUUUGCGUGUAUUUACAAUUAAAAAAAAUGGAAGAUUGUUUUGAAGCCUUAAUUGAAAGUUAUUUAGAAACCAAAGUAGGUGUGGUAGAACAUUUUGUUUCGGAAGAAUUAGCGCAGCAUUUGACAAACAGAUUGUUUAAUUUGAAAGAACAAAAUUUAUUGAAAGCUGCUGGAAUUGGAAAUGCAGCAAAAUUAACUCAAAAUUCAGCCAUAAGAAGUGAUGCUAUUUAUUGGUUAGACAGAGCUAAUAAUAACGAAC
#=GR NZ_AAXX01000002.1/6437-5956 CODON       .........................................................GUA..............................................................................................................................................................................................................................................................................................................AUG.....................................................................................................................................................................................................................................
#=GR NZ_AAXX01000002.1/6437-5956 SS_TT       ..................................................................................................................................................................................................................................................................................................................................................................................................................................................................................................................................................................................................................
JCVI_SCAF_1101668544195/155-1                GAAAGCCGGGGUCUUCAUUAUAGUACGGAUUACCCGGAAGACCGAACUCCUUCUAGGCAAGACACAAUCCUUUCCCAUCAAUUAUAAAAUCCCUGCGCCA...............GGGACC.GAAGC.GGAAA.UCC......UUU..CUC................................................AAUUU...................................................GAG...AAAG...AUU.GCAGCGUAGGGCCCG...................................................................................................................................................................................................................................................................................................................
#=GR JCVI_SCAF_1101668544195/155-1 CODON     ..................................................................................................................................................................................................................................................................................................................................................................................................................................................................................................................................................................................................................
#=GR JCVI_SCAF_1101668544195/155-1 SS_TT     ..................................................................................................................................................................................................................................................................................................................................................................................................................................................................................................................................................................................................................
NC_009613.1/2110113-2110600                  UAUUUCUACCAUAAUAUUGCUGUUCGAUGCCUAAAGUUAGGUUAAAUAAAUGAAUUAUGAAAGUUUUUUUUUGUUUUUGAAAUUGAAUUGUGUGCUGUGCAACAUUUU.GCGUUAGGGAUA.GAAAC.GGAAA.UCC.......UU..UUUU....GAG........................................GCUUU.............................................UUUGCCGAUAAAAAAG...AUU.GAAGUGUAUAGCCCGACCCUUGUGGUAACGCCCAACAGAGGCUGAAAGUGAGAACUGCUCAGGCUUUUUUUUUAGAAUCCUCUUUGUCGUUUGGCUUCAAAAAUUAAAAUAGCGGCUGCAACUGAAACAUUCAUGCUGUCUAUUUCGCCUUGCAUGGGGAUAAUGAUGUUUUGUGUUGCGUUGUUGCGCCAUUCUUGGGUUAGUCCUGUGGCUUCUGUGCCUACAACUAGUGCGGUUGGUGGGGUAUAGUCUUGAGUGUGAUAGGGGGUUGCGUUUUGUAAGGUAGCGCAGUAAAAAUUAAUUUUGUUUUCUUUUAGGUAGG
#=GR NC_009613.1/2110113-2110600 CODON       .........GUA......................................................................................................................................................................................................................................................................................................................................................................................................................................................................................................................................................................................................
#=GR NC_009613.1/2110113-2110600 SS_TT       ..................................................................................................................................................................................................................................................................................................................................................................................................................................................................................................................................................................................................................
wf3_AHAI3907_b1/689-1077                     GCAAUAUCAUUGCUAAAAAUAUACGGACACGUAAGGAGAGUUUUCUUAUUUUCAUUACUUAUUUUAAAGUAUUAAAUAUAGCAAUAAUCGAACCAAUGUA......CU.GCGUUAGCGAUA.GAAAC.GGCAU.CC.......UUU..UGC................................................UUUUUCU.................................................GCA...AAA....GAU.AUAAUGGAUAGCGCGACCGGNUGCCGCUUUUCGCNGGAACGGGUAACGUCCAANAGAUUAAAAUUUUUAUCCUUUUUUCUCUCGGAUGCGUUUGUAGAGUUUAAAAUCCAGCAUUAAUAAUAUACCCAAGUACCAUAAUACUAACUACACCAAAACCCCCAUUUAUAGGCACUUUUUUAAGAAGACUAAAAAUUCCGACCCGCAAAAUAAAUAAAUGUGGGGGCCCUCCUUCCCAUAAACC.................................................................................
#=GR wf3_AHAI3907_b1/689-1077 CODON          ..................................................................................................................................................................................................................................................................................................................................................................................................................................................................................................................................................................................................................
#=GR wf3_AHAI3907_b1/689-1077 SS_TT          ..................................................................................................................................................................................................................................................................................................................................................................................................................................................................................................................................................................................................................
NC_009613.1/1213737-1213260                  AAAUUACGAAUUACGAAUUAAAAAUGAGGUUUAAAAUUAAUCAUCUUUUUACCAUUGAUAUUGUUUUUUGUCAUUAAUAUUGAAAUUGAAUUUGUAAUUUUGUUUCUC.GCGUGAGUGAUU.GAGGC.GUUAU.CC........UU..UUU.....UG.........................................AGGAA..............................................CG...AAA...AAAA...GAU.AUAGCCGAAAGCACGACCCAGCUUUUUUUGCUGGGGCACGCCCAAAUUUUAAUAAUAAUAUUAAAUUAUAUAAAAUAUGAAAUUUUUUAUAGACACAGCAAAUCUUGCACAAAUAAAAGAAGCACAAGCACUUGGUGUUCUUGAUGGCGUUACGACAAAUCCGUCGCUUAUGGCCAAAGAAGGAAUUACGGGAAAAAAUAACAUUUUGAAGCAUUAUGUUGAUAUUUGUAAUAUUGUAGAAGGUGAUGUUAGUGCCGAAGUAAAUGCCAUGGAUUAUGACGGAAUGAUUCGUGAGGGCGAAGAAUUAGCUGAAUUACACGAU
#=GR NC_009613.1/1213737-1213260 CODON       ............................................................................................................................................................................................................................................................................................................................................................AUG...................................................................................................................................................................................................................................................
#=GR NC_009613.1/1213737-1213260 SS_TT       ..................................................................................................................................................................................................................................................................................................................................................................................................................................................................................................................................................................................................................
wf2_Contig4188/437-947                       UAGUACGAAAAUAAAAUAAACGGAACAGUUUUCAGUAUAUCCUGCAAAGUUUCUAAAACCUUGUAGGUAUCAAAAAAAGAUAAAAGAGUAGUUAGAAUUU......UC.GCGUUAAGGAUA.GUAGU.GGAAA.UCC......UUU..UUA.....UGUCAGU...................UCGAGUG.AAUUUG...CUUUG...............CAAAUUUGUAUCGAGA............ACACA...UAA...AAAG...AUU.GAAACGGAUAGCCUGUUUAAACGCCCAAAAAAAUAAAAUAAAAUGAAAGAAGGUUUAGCCGGAAAAAUAGCAAAAGUCUUUAUUGGAUCAAAACUUACAGUGCUUUUAAUGAUCGUUUUUAUGGUUGUUGGUGUAUAUGCUUCGUUUUUAAUCCCGAGAGAAGAAGAGCCACAAAUUGAUGUGCCCAUGGCAGAUAUUUUUGUGGGUUAUCCAGGUGCAAGUCCAAAAGAAGUGGAGUCUAGAGUUGUAAAACCGUUAGAAAAAUUGAUUUCGAAUAUCAAAGGAGUUGAGUAUGUGUAUUCUACUUCUAUGGAUGAAAAAG
#=GR wf2_Contig4188/437-947 CODON            ..........................................................................................................................................................................................................................................................................................................................AUG.....................................................................................................................................................................................................................................................................................
#=GR wf2_Contig4188/437-947 SS_TT            ..................................................................................................................................................................................................................................................................................................................................................................................................................................................................................................................................................................................................................
NC_009441.1/4794720-4794245                  CUGUAAAGAUAUCAAAAAUGUUUUUAAUUGUAAGAAAAAUAUUUCUUUUAAGUUUUUGUCUUUAAAUCAAAUUUCCAGAAAAUUCUCUUAUGAAAAUGAGUGCUAGCC.......CUGAUU.GUAAC.GACAU.CCU......UUU..GUG.....GUG........................................GGGUU.............................................CAC...CAC...AAAA...GAU.AUAGUGAAAAGCAGGAAUCAGCUCCUUAAAAAUCAAAUACGAAGAUAUGAAAUGGAAAUGAAAACCUAGGCUUGUAUAAUACUCAAAAUGGUUUUUGGAAUUUCGGCAAAAGCCUCAAAAGAAUAAGGUUUUAUAAGAUAGGCUUUUACGCCCAGAUCGUCGCAUUUUUCUUUGUAUGAGGGAUUUAUACUUGUAGAAUAUACAAAACAGGGAAUGUUUUUUAAGUCUGAGUUGUUUAAAAUUUGUUGUAAGGCUUCUAUGCCAUCGACAAUAGGCAUGUUAAUGUCGGUCAGGAUUACGUCUGGGCUUUCGUUUGAUGCGU
#=GR NC_009441.1/4794720-4794245 CODON       ..................................................................................................................................................................................................................................................................................................................................................................................................................................................................................................................................................................................................................
#=GR NC_009441.1/4794720-4794245 SS_TT       ..................................................................................................................................................................................................................................................................................................................................................................................................................................................................................................................................................................................................................
NC_009441.1/3128189-3128664                  CCAUUUUUUAGAUUUAGAAAAAUGCUAAUGUAAUUAAUUUCGGUAUUUAAUUAAAAAUAUUCUGAUUUGGUAAAUGUAAAAGUUCUAAUGAAAAUUAUUGACUUAGCC.......CCGAUA.GAAGC.GGCAU.CCU......UUU..AUG.....GCG........................................UUGUU.............................................CGC...CAU...AAAA...GAU.ACAGCGGAGAGCGGGAAACAGCUCCUGAAUAAUGACAUGGAAAUUAGUAUUAUGCCACGAAUGUCAGUCUUGAAAAAUGUCAUGUUGUCAGAUGAUUAUUAAUGUGUCAAUACCAAAACUGACAUUUUACUUUGGUUUUUUAUAUUGGCACAAAGAUUGACUUAUGCCACCUGAGUUAUAAAAAAAUAAAUCAAAAUUAAAUAUAUAAAAAAUGGGUAAAAUAAUCGGAAUUGACUUAGGUACGACGAACUCUUGUGUUUCUGUAAUGGAAGGUAACGAAGCAGUUGUUAUCCCUAAUGCAGAAGGAAAAAGAACGACUCCA
#=GR NC_009441.1/3128189-3128664 CODON       .GUA...............................................................................................................................................................................................................................................................................................................................................................................................................................................................................................AUG............................................................................................................
#=GR NC_009441.1/3128189-3128664 SS_TT       ..................................................................................................................................................................................................................................................................................................................................................................................................................................................................................................................................................................................................................
NC_009441.1/2573372-2573847                  UAUGUUUUAGCGUGUGGAGAUUUCUCCUUACGUCGAAAUGACAAGAUUGAGGUAUUCGUUGUGUAAAAUGUUUACUAAUUACUUCUCAUGAAACCAAGCGUCCUAGCC.......CUGAUG.GAAGC.GGCAU.CCU......UUU..GCG.....CCG........................................GGGUU.............................................CGG...CGU...AAAA...GAU.AUAGCGGACAGCAGGAAAUAGCUCCUUAUUAAACUUCUAAAUUUUUUGAGUACCAAAUUCCAAAAGAAAACAUUCAAAAAUUGUUUUCAUAAGCCUUCGACUUCGCUCAGGGUGACAAUUGAGUUAGAGAAAAAACCUUUGUCCCUUUGCAACUUUGAGCCUUUGUACCUUCUAUUUCAACACAAACUCAUUUUCCUUCAAUUUCUUUAAAACUGCGGCAAUAAUUUUAGAGCGGCAUUCUGAAUUUUCAGCCGUUGAUGCCGUUUUAACCCAAUACCGAAUAUUGAGCUGAAUAACACCCGCAGCGGCAACAUCGGUAAUU
#=GR NC_009441.1/2573372-2573847 CODON       ..................................................................................................................................................................................................................................................................................................................................................................................................................................................................................................................................................................................................................
#=GR NC_009441.1/2573372-2573847 SS_TT       .......................................................................................................................................................................................................................................................................................................................................................................<<<<<<<<<......>>>>>>>>>...................................................................................................................................................................................................................
NC_009441.1/5783102-5782627                  UGUAUUUCAUUUUGUUGUAAAUAUGUUGUUUGUAAAAAUGUAUUCAGUUAAAUUUUUGAUUUUCUGAGUUGAAAAAAUGAAGUUCUUUUGAAAAAAGCAGGUCUAGCC.......CUGAUG.GAAGC.GGCAU.CCU......UUU..GUG.....GCG........................................GUGUU.............................................CGC...CGC...AAAA...GAU.AUAGCAGACAGCAGGUUUCAGCUCCUUAAAAUACUCAUGUUCUUCUAAUUUAGAUAGUUGAAUAAUAUGCGGAAAAAAUCCUUAUUUAAAAUGAGUAUAAAUAUACGGAUAAAUGUUAUUUCACGAAAAUUGAUUUAGAUUUUAUUGCUGAGGAAAAAUAUAUACCCUACAUUUGUGGUAACAUUCAAAAAUUCCGGAAAACAUGUUUGAAUUUUCACAGUACUUAGGCUUUUUACUUUUCUUAACCAUACUAACUAUAGGGUUUUGGUUAAUGUUUUUCUUGGUUGGUUUCGUAUCUUAUUGGGUUACGGGAGCUAGCUGG
#=GR NC_009441.1/5783102-5782627 CODON       .......GUA........................................................................................................................................................................................................................................................................................................................................................................................................................................................................................................................................................................................................
#=GR NC_009441.1/5783102-5782627 SS_TT       ..................................................................................................................................................................................................................................................................................................................................................................................................................................................................................................................................................................................................................
NC_009441.1/5193457-5193932                  UUGUGAAAUUCCAAUCUUUGUCGAUUUGCGCGUGUGAUCCUUUGUUGCUCAGGAUGACAAACUGCGAGUUGAAAAUCUAAUGAAAAAAACACACGUUCUCUCCUAGCC.......CCGAUC.GAAAU.GUUAU.CUU......UUU..GUG.....GUG........................................GGGUU.............................................CAC...CAC...AAAA...AAU.AUAAUGCAGAGCGGGACAAAUGGUCAUGAAAACCGAAAAACUUCUGCUUCUUAAAAAAAUUACAUGACUAAAAAUCUCAAUAAAAUAAAGGGUUUGCAAAGAAUUUCAAAAACGCUUAUUGCACGAUAAGAAAAUAUUAUGAUAAAAAUAUUUUGAAAUUCGAAAAUCCGCCAUACAUUUGCCUAACAGUGUUAAACGAUUUAAUACUUGAAUACAAUGGCUAGCAAAGAUCGAAUUUUAAGACAAAAAGAAGAAACAAGGAAUAAUAUCCUUGGCGCUGCUUAUGAUAUCGUAAAAGAUGAAGGCUGGAAUGGUUUGAGUA
#=GR NC_009441.1/5193457-5193932 CODON       ........................................................................................................................................................................................................................................................................................................................................................................................................................................................................................................AUG.......................................................................................................
#=GR NC_009441.1/5193457-5193932 SS_TT       ..................................................................................................................................................................................................................................................................................................................................................................................................................................................................................................................................................................................................................
NC_009441.1/5605219-5604744                  AAAAUUUUAAAGCUGAAUUUCUUAACAAUUCUACAUGAAAAAAUAGAAGAAUUUGCUGUAUAAUAAGAGUUUUGCUGAUAAGUUCUUUUGAAAACAGGCGCCCUAGCC.......CUGAUG.GAAGC.GGCAU.CCU......UUUAUCGC................................................GCCGCG..................................................GCGGAUAAAA...GAU.ACAGCGGACAGCAGGAACAGCUCCUAAUUAAUAUUGAAGUAACCUUUAGUUUUUUACUAAUUCUAAAAUUUUGAAAUUGCUUUUUGGAGCUUCGCAAAGCGAACAGCAAUAGGUUUCAGGCAGAUUUUCGAACAAAAUACCUUUUGGAAUUCCCUGAGUUUCGUCUCCGUAUUCAGAAUUGUAAAGCGUUAAACAUUCCUGGCAUUGAUAAAUAUCUAAUUGCAGUUUUUCUUUUUUCUGUGGAUUUUCAUUGGUUUCAGCUGUAGAAUUUCCAAGUUCUUCAAAAUAUUUACGGCUUAAUUCAAUUAAAAUUGUUGGCAGU
#=GR NC_009441.1/5605219-5604744 CODON       ..................................................................................................................................................................................................................................................................................................................................................................................................................................................................................................................................................................................................................
#=GR NC_009441.1/5605219-5604744 SS_TT       ..................................................................................................................................................................................................................................................................................................................................................................................................................................................................................................................................................................................................................
sludgePhrap_Contig7145/20-499                GUGCUGCUGAGGUCGAUCUAAGUCCCUUGUGAAUAGUCAAAUUGUCUACGAUAAAACUUGAUUGUCUUUUAAAAUAUUUUUGAUUAGAAGCGGAAAUCGUAACUAGCC.......CCGAUU.GCAGC.GACAU.CC.......UUU..UUG................................................UGAGGAGGAACGACGAG.......................................CAA...AAA....GAU.ACAGCGGAAAGCGGGAAAUAGCUCCUGAUUAUCCACAAAAAAUGGGAGACGAAUCCCCCAAUUUUUCUAGAAUUUUCCGAUGUCGUCUCUGUAAUAUUCGUAAUCGAAAUUGAUUGUUUUCGCAUCUGCGUAAACGGUUUUUCUCGCUUCUUCAUAAGAAUCGGCGGUCGCGACCAAACACAAAACUCUACCGCCUGUCGUAAGAACUUUGUUGCCGGAAUUUCUUGCACCUGCAAAAAGUACCUGGCUGUGCGCUUUUUCAAGAUUUUUUAUUUCAAAACCUGUUUGAAUUUUUGCAGGAUAACCUCCUGAACACAUCACC
#=GR sludgePhrap_Contig7145/20-499 CODON     ..................................................................................................................................................................................................................................................................................................................................................................................................................................................................................................................................................................................................................
#=GR sludgePhrap_Contig7145/20-499 SS_TT     ..................................................................................................................................................................................................................................................................................................................................................................................................................................................................................................................................................................................................................
NC_009613.1/861560-861079                    AAAAGCAAUAGAACAAUUAUAUACUAUUAUACAUUAAAAACAAAGGUCAUACCACUAUUGAAGUCAUGACAAACAUUUAGCACACUAAUUAGAUAAACUAAAAUAGCC.......CUGAUA.GAGGC.GAUAU.CCU......UUU..UGU..AGAGCC........................................UUUUC.............................................GGCGAAACA...AAAA...GAU.AAAGCCGAAAGCAGGAUAAAGCUCCUAAAAAAACAUGAAAAAAUUAUUUAUACUUCCUUUGCUCUUAUUAUUAGCUUCUUGUUACAAUCAGGAACGAAAUUGCAAAGAUUUUAAAACUGGAAAAUUUACCUUUACGCAAGUGAUUGAUAAAGUUAAAAAAACAUCGACUUUCGAGCGCACCCAAAACCUACAAAUAGAAACUUUUGAAGGAAAAACAGAUACCGCAACAGUUCGCUGGGUAAACGAUUGCGAAUGUAUUUUGCAAAAAUUACACCCCAAGAAUAUGCAAGAAAAAAAGUCGAUUUCGAUGAGAAUAAUGACA
#=GR NC_009613.1/861560-861079 CODON         ..................................................................................................................................................................................................................................................................................................................AUG.............................................................................................................................................................................................................................................................................................
#=GR NC_009613.1/861560-861079 SS_TT         ..................................................................................................................................................................................................................................................................................................................................................................................................................................................................................................................................................................................................................
NC_009441.1/6017200-6016717                  ACCAAAAAUAUGUAAAAUAGUUUAAUGGGUUUUAUGAUCUUUUUGUUUCUUUUAAAUGAUAUAAAGUUACCUUUGUAAUUCACUAAAUUUCUUUUGAAAACGGAAGCC.ACAGCCCUGAUG.GGAGC.GGUAU.CCU......UUU..UU......GGG..CU....................................UCUUU...........................................AG.CC...GGG...AAAA...GAU.AUAGCAGACAGCAGGAUCAGCUCCUUAUUAAUAUUAUAAUUAUUAUGAAAAACACUUUUAUGAUUUUGGUUUUAUCGCUUUUGUUUGUAAGCUGUAAACAGGAAAUAAAACCGGCAGAUAUUGCAAAACUAAACGGAUAUUGGGAAAUUGAAAAAGUGGUUUUUGAUAAAGGUGAAGAUAAGGUUUACGGCAUGAACGAGAAUUUUGAUUAUUUCCAGAUUAAAGGCAAUAAAGGAACGCGUACAAAAGUAAUGGCGCAGCUUGACGGCACUUUUUUGACAACAGAUACUUUUGAAAAUGUUUCGGUUCGAUUUACAGACAA
#=GR NC_009441.1/6017200-6016717 CODON       ............................................................................................................................................................................................................................................................................................................................AUG...................................................................................................................................................................................................................................................................................
#=GR NC_009441.1/6017200-6016717 SS_TT       ..................................................................................................................................................................................................................................................................................................................................................................................................................................................................................................................................................................................................................
wf2_AHAA10979_x1/759-242                     CGGCUUUCUUUAGUUAGUCUUGGCUUUUGGCUUUUGGCUUUUGGCUUUUGGCUUUUAAAAAACCAUAAUUAUUAUUAUAAAACCAAAACUUUAUAGGUUGGCUUAGCC.......CCGAUU.GAAGU.GGCAU.CCU......UUUUAAUUGUCAGUUC..GA........................GU.GAAUUU...GUGAAGAAUGAGU.......AAAUUUGUA...................UCGAGAACAAAUUAAAAA...GAU.AUAACGGAAAGCGGGAAUUAGCUUCAAAAAAAAGCCAAAAAAAAGCGUCCCAUCUCAGGGAAGCUUUCCAUUGGUUAACAAAACCACGACACUUUUAUGAAAGUGCCAAAACAACACAACUAAAUGCUACUUUUAUAAAAAGCAGCCUGCGAAUAUACAAGCUUUUUUUAAACUAACAAUAUUUAACUAAAAAAUUAUAAAAUUUCUACAAAGAACUAGAUUGGUUUAUUAUGUAAUUGAUUGUAUCUUUGCGCCUUUAUUAUUAUAUAUCCUUUAAAGAAUACCGCAUUAUGCAAUUAUCAGAACAAGAAGUUGUACGAAG
#=GR wf2_AHAA10979_x1/759-242 CODON          ..................................................................................................................................................................................................................................................................................................................................................................................................................................................................................................................................................................................AUG.............................
#=GR wf2_AHAA10979_x1/759-242 SS_TT          ..................................................................................................................................................................................................................................................................................................................................................................................................................................................................................................................................................................................................................
NZ_AANC01000009.1/128064-127576              CAUAAUCGGUUCCUAAAAGCGGCAAAAAGUCUUGCGCUCCGUCAAAUAUUUUUUCCAGUCCGUAGUCGACUGAUUUCAAUUCUUUACUCAUUGUUUUAUGUUUUAGCC.......CUGAUU.GCAGC.GGCAU.CCU......UUUUAAUGG....UUGA.GC..C.................................UAAA...........................................GGCGAAAG.CAUUAAAAA....GAU.ACAGCGGAAAGCAGGAAAUAGCUCCUAAUACUCAUUUAAAAAUUAAUGCUCUAGCCACGAUUUGUAAUAGGUUUCAUCUGCAAUAGGCAUCGCAUCUUCACAGAUCUGUAAGGGUUUAAAAGUGUCUACCAUAACUGCAAGUUCUUCGGUCUCUGUUUUGCCGAUGCUGCGCUCUGUGGCUCCCGGAUGCGGCCCGUGCGGAAUGCCUGCCGGAUGCAACGAAAUAUGCCCUGCUUCAAUAUCGUUUCGGCUCAUAAAAUCACCGUCAACAUAAUACAACACCUCAUCGCUGUCGAUGUUGCUAUGAUUGUAGGGCGCCGGA
#=GR NZ_AANC01000009.1/128064-127576 CODON   ........................................................................................GUA.......................................................................................................................................................................................................................................................................................................................................................................................................................................................................................................................
#=GR NZ_AANC01000009.1/128064-127576 SS_TT   ..................................................................................................................................................................................................................................................................................................................................................................................................................................................................................................................................................................................................................
NC_009441.1/2303634-2303155                  CGAUUUUGCAGAGUUUUCAGCUUUUCCAACUCUUUUUAUAUGAUUCUUUAUCCUUUUAACGGCAUCUUUCCAUCUAAAAGCUUCUCCCCAGAAACAGAUGCCCUAGCC.......CCGAUA.GAAGC.GGAAA.UCC......UUU..UUG.....UGG..CG....................................GGGUU...........................................CGCCA...CAA...AAAG...AUU.GAAGAGGAUAGCGGGAUUUAGCUCCUGAAAAUCAUAAUACCAUACUUAUAUAUGUAUACACAAAAAAAACAAACCCGACAGGUUUUCAAAAACUGGCGGGUUAUGAGAAUGAAAUCUACUCUUAUAUAUAGUAUACUUAUAUAUGUAUACUUUCGUUUAGGCUGUCGAUUGCUUCUUUUGUGAUCUGGAUGCUUUUUAAUUUUGCCUGAUGAUCGAAGAUUGGACUUGUUACCAUUAGUUCGUCUAUUCUGGCGUAGUCGAUGAACUUUUUCAAAUCCGUUUUUAAUUGUUCUUUGUUUCCUGUGAAGGUCCCCGCUGUCAU
#=GR NC_009441.1/2303634-2303155 CODON       ..................................................................................................................................................................................................................................................................................................................................................................................................................................................................................................................................................................................................................
#=GR NC_009441.1/2303634-2303155 SS_TT       .........................................................................................................................................................................................................................................................................................................................................................<<<<<<<<...........>>>>>>>>..............................................................................................................................................................................................................................
NC_009441.1/29989-30468                      CCGAUUUUGCAGAGUUUUCAGCUUUUCCAACUCUUUUUAUAUGAUUCUUUAUCCUUUUAACGGCAUCUUUCCAUCUAAAAGCUUCUCCCGGAAACCGAUGCCCUAGCC.......CCGAUA.GAAGC.GGAAA.UCC......UUU..UUG.....UGG..CG....................................GGGUU...........................................CGCCA...CAA...AAAG...AUU.GAAGCGGAUAGCGGGAUUUAGCUCCUGAAAAUCAUAAUACCAUACUUAUAUAUGUAUACACAAAAAAAAACAAACCCGACAGGUUUUCAAAAACUGGCGGGUUAAAACUAGAAUUACCUUUAUAUAUAGUAGAGCAAAAACUAUACUUAUAUAUAAUAGAGUAAACUUGUACAUAUAUAUUGUAUGUAUUUUUGUAAUCAUGUAUAUUUGCAUUCACAAAAUUAUAAACAAUGAUCAAGAUUACUUUACCCGAUGGGUCAAUUAGAGAGUUCGCUCAAGGCGUAACUCCAAUGGAGGUCGCUAAAAACAUUAGCGAAGGUUU
#=GR NC_009441.1/29989-30468 CODON           ......................................................................................................................................................................................................................................................................................................................................................................................................................................................................................................................AUG.........................................................................................
#=GR NC_009441.1/29989-30468 SS_TT           ..........................................................................................................................................................................................................................................................................................................................................................<<<<<<<<...........>>>>>>>>.............................................................................................................................................................................................................................
NC_009441.1/506329-506808                    CCGAUUUUGCAGAGUUUUCAGCUUUUCCAACUCUUUUUAUAUGAUUCUUUAUCCUUUUAACGGCAUCUUUCCAUCUAAAAGCUUCUCCCGGAAACCGAUGCCCUAGCC.......CCGAUA.GAAGC.GGAAA.UCC......UUU..UUG.....UGG..CG....................................GGGUU...........................................CGCCA...CAA...AAAG...AUU.GAAGCGGAUAGCGGGAUUUAGCUCCUGAAAAUCAUAAUACCAUACUUAUAUAUGUAUACACAAAAAAACAAACCCGACAGGUUUCAAAAACUGUCGGGUUGAAAAUAUUCAUAUAUUUUAAAAUCAAUCGAAGCGAAUUGCUUUUACAGGAGAGAUUUUUGUUAUUAAAUAAGAAGGAAUUAAUAAUACGAGGAAACAUACAGUUAUAGUCAGCAAGUUCAACAAUACUAUAUAUGUCCAGUUUAAAUAUACCGGUGCCUGGUUCACAUAGUAGUUUUCGGGAUUAAGAUGAACAAUCCCAAAUUGCUGCUGGAUUAAGAGC
#=GR NC_009441.1/506329-506808 CODON         ..................................................................................................................................................................................................................................................................................................................................................................................................................................................................................................................................................................................................................
#=GR NC_009441.1/506329-506808 SS_TT         ........................................................................................................................................................................................................................................................................................................................................................<<<<<<<............>>>>>>>................................................................................................................................................................................................................................
NC_009441.1/3263236-3262757                  GUCGAUUUUGCAGAGUUUUCAGCUUUUCCAACUCUUUUUUAUGAUUCUUUAUCCUUUUAACGGCACCUUUCCAUCUAAAAACUCCUUCUGGAAACCGAUGCCCUAGCC.......CCGAUA.GAAGC.GGAAA.UCC......UUU..UUG.....UGG..CG....................................GGGUU...........................................UGCCA...CAA...AAAG...AUU.GAAGCGGAUAGCGAGAUUUAGCUCCUGAAAAUCAUAAUACCAUACUUAUAUAUGUAUACACACAAAAAAAAACCCGACAGAUUUCAAAAACUGUCGGGUUGUACCUAAUAUAUAAUAGUAUAUUAUUUUUUAUUGAUCUCUUUAGCUUUUGCUUCCCAGUGGGUCAUUAGAUUAUUAUAAUUUACCGGAUUGGCUGAAGGCUGAUUUACUAAACGUCCAGAUUCAAAUGCGCGGACAAGGAUUGUUUCUAUUAAAUAGUCUUCGUUAACUUCAAAAGGUUUGUAUUCUGUUUUUAAACUUAUAUCAAAUAAAUUUGCUGUUG
#=GR NC_009441.1/3263236-3262757 CODON       ..................................................................................................................................................................................................................................................................................................................................................................................................................................................................................................................................................................................................................
#=GR NC_009441.1/3263236-3262757 SS_TT       ........................................................................................................................................................................................................................................................................................................................................................<<<<<<<<..........>>>>>>>>................................................................................................................................................................................................................................
JCVI_SCAF_1096628078931/913-1388             UUGAUGAUUUAUAAUCGAUGAGGAAUGAAUUUUCUUUUACAAAUAAAUAUUAUAUAUUGGAAAAUUCAUGAUUAACUCGUAAAAAUUAACCGUUUCCUUCUCAUAGCC.......UCGAUU.GCAGC.GGCAU.CC.......UUU..UGU................................................GAAGCAAAGCGGA...........................................ACA...AAA....GAU.ACAGCGGAAAGCGGGAAAAAGCUCCUAAAAAAGAAGGAAGUUGGAAGAUGGAGGAUGGAAGUAUACGAUCAUUAAAAUAAAAAUUUAUUAAAUAAUGUGAGACUGAGGUUGCUUCGUCGCAUUCGAUUCUCGCAAAGACAAAAUAAAAGAGUAUGAAAAUAAUCUGUAUAGGAAGAAAUUACAGCGAACACGCAAAAGAACUGGGCAACGAAAUCCCUGAAAGACCGGUUAUUUUUAUGAAGCCGGAUACAGCGGUUUUGAAGGGAAAUGAUUUUUACAUUCCUGAGUUUUCAGAGGAUGUACAUUACGAACUGGAGGUUGU
#=GR JCVI_SCAF_1096628078931/913-1388 CODON  ........................................................................................................................................................................................................................................................................................................................................................................................................................................AUG.......................................................................................................................................................................
#=GR JCVI_SCAF_1096628078931/913-1388 SS_TT  ..................................................................................................................................................................................................................................................................................................................................................................................................................................................................................................................................................................................................................
NC_009613.1/1910857-1910374                  AAAUGACAAAUUGGAAUGAUGAGAAACUGAAUGAAAAUGAUAAUGUCUAACAGGUUUUGGAAACCUUGAAGGAUAACAAAAGCCCUUGUUACCCCAAGUUCCCUAGCC.......CAGAUA.GUAGU.GGAAA.UCC.......UU.UUGUG....UUC..GC....................................AAAAAAA.........................................GCGAAC..ACA...AAAG...AUU.GAAGCGAAUAGCUGGAAAUAGCUCCUUAAAAUAAACAAUAAAAAUGAAAAAAAUAAUAGUUACAGCUUUAAUAGCUUUUGGUUUUACAACGAUUAGUGCUCAGGAAGUGUCUAAAAGUCCUAUUGCGUUUUCGGGUUAUGUAGAUAUUUAUUAUAGUUAUGAUUUUGGGAAACCAGACAAUCAUACUCGACCAGGAUUUAUUUAUAAUUACAAUAAAUCGAAUGAAAUGAACCUGAAUUUGGGUAUGGUUAAAGUAAAUUAUGCGAAGGAGAAUGUUCGUGGGAAUUUUGCGUUAAUGGCAGGAACGUAUCCUCAGUAUAAU
#=GR NC_009613.1/1910857-1910374 CODON       ...........................................................................................................................................................................................................................................................................................................................AUG....................................................................................................................................................................................................................................................................................
#=GR NC_009613.1/1910857-1910374 SS_TT       ..................................................................................................................................................................................................................................................................................................................................................................................................................................................................................................................................................................................................................
JCVI_SCAF_1101668150988/819-1287             GCUUUGACGCUGAUUUUUAAAAUAUAAAUUACACACCAUUUAGAGUUGCGGUUUGUUUAAAAUCGUGAUUAGUACUCAAAAUUUAUCAAUACAUCUGAAGCCCUAGCC.......CAGAUA.GUAAU.GGAAA.UCC...........CAC.....GCU........................................UUUG..............................................GGC...GUG......G...AUU.GCAAUGGAUAGCUGGAAAUAGCUCCAAAAAAAAAUGCUGAAACGAGUUCAGUAUAAAUUACAAAUAACGAAAAACAGCGAAGGGAUUUUCUGUUUUAAAAACAAAAAAGUAUGUACGUAGUAAAAAGAGAUGGGCACAAAGAGCCUGUGAUGUUCGACAAAAUUACCGAUAGAAUUAAAAAACUAUGUUACGGUUUGAACGAUUUAGUUGAUGCUGUAAAAGUAGCAAUGCGAGUAAUUGAAGGACUUUAUGAUGGGGUUUCUACGUCAGAAUUAGAUAAUUUAGCAGCCGAAACUGCGGCUUCGAUGACCAUUGCGCAUCC
#=GR JCVI_SCAF_1101668150988/819-1287 CODON  ..............................................................................................................................................................................................................................................................................................................................................................................................AUG.................................................................................................................................................................................................................
#=GR JCVI_SCAF_1101668150988/819-1287 SS_TT  ..................................................................................................................................................................................................................................................................................................................................................................................................................................................................................................................................................................................................................
NC_009441.1/2164415-2164893                  UAUGCUGAAACGAUUUGGGUAUAAUCAAUAGGCUUUUGUUUAAUCGGUUAAUCGUUAAUUUGUUUAAUCGUUAAAUGAAAGUUCUUUUUGAAAAUAGGUGCCUUAGCC.......CUGAUA.GAAGU.GGAAA.UCC......UUU..UGU................................................GAAGCUUUAGCGGA..........................................ACA...AAAG...AUU.GAAACGGAUAGCAGGAAUAGCUCCUAAAAAAGAUAAAAACUUAGGUAUUUGGUCCCGAUAGCUAUCGGGAUAGUGACUUAGUCACUUUUUUAACUACCUUUGCAAAAAAUUUAAAUAAGGCAUUUAGGGUUUUAGUGAUCCGGUUUUUAGGCAGCUAAAGAUCUGAAAUUUAAAGUCUAAAGUCUAAAAUUCAAAAAAAAUGAAUAAUAACAUUGUUGCGAUAGUAGGAAGACCUAAUGUAGGGAAAUCGACCCUUUUUAAUAGGCUGAUACAAAGAAGAGAAGCUAUUGUAGAUUCAGUAUCUGGGGUUACCCGUGAUAGA
#=GR NC_009441.1/2164415-2164893 CODON       .......................................................................................................................................................................................................................................................................................................................................................................................................................................................................................AUG........................................................................................................................
#=GR NC_009441.1/2164415-2164893 SS_TT       ..................................................................................................................................................................................................................................................................................................................................................................................................................................................................................................................................................................................................................
sludgeOz_Contig5510/135-613                  AUUCAAAGAAGUUAAGGUAUGCUUUACGAAUGUCUUGUGAUUUCAUUUUAGAUUAUUAGACUGUUAGAUCUUUAGAUUAUUAGAUUUAAAAUGGUUUGUUGUUUAGCC.......CUGAUU.GAAGU.GGAAA.UCC......UUU..UUU.....UGA..GU....................................GAUA............................................ACUCA...AAA...AAAG...AUU.GCAACGAAAAGCAGGAAAAUGGUUUAUUGAAAAAGCCCAAAAGUUUCGCUCCUUAUCCCAAUCAAGUUGGGAUUGACAGUAAAAUUUGAAACAAGUUCAAAUUAAAUUUAAGGAUUAUUUGAAACAUUUGUUAAAUUUGUUCGUAUAACCAUUGUUUUUAAAAACCAGCACAAAAAUAGUAUAAAAUAAAAGAUGGCGAAAAAAGUAAAGUAUUAUUUCGAUACCGAAAGUUUAGCUUACCGAAAAAUUAAACCAAAAAAGACCAAGCAGUUGGGUUAUAUUGGUUUGUUUUUGUUGUCAUCGGCGUUGUUUGGAUUUUUGU
#=GR sludgeOz_Contig5510/135-613 CODON       ...........................................GUA............................................AUG...................................................................................................................................................................................................................................................................................................................................................................................AUG...............................................................................................................................
#=GR sludgeOz_Contig5510/135-613 SS_TT       ..................................................................................................................................................................................................................................................................................................................................................................................................................................................................................................................................................................................................................
JCVI_SCAF_1096627682972/961-455              GUUGUUGGUUUAUGUUUGCUCAUUGAGUGACAAAAUUAAUUUAUUGAACACUCAUAAUAAAAUGGAAUUAUUAAAGUUUAUAAACAUUCCUUUAGAUUCCUUUUAGCC.......CCGAUU.GAAGU.GGAAA.UCC......UUU..ACU.....GUUUUUGGAAAAAGCC.CU........................UCGACUGCGCUC.............................AGGGUGACAAAC...AGU...AAAG...AUU.GUAACGCAAAGCGGGAAAAUGGUAUACCGGUAAAUCCCGAGCCAUUCGCUUCUAAUCUUUUUCAAUAUUCAGAACAUCGCAAAAAAAAAGGAUAAACAAAACUGUUUAUCCUUUAUAUUUAAGAGUGGGCAACCAUUAGGCUUGCUCUUCUUUAGAUUCUUCGUCAGCCGGAGCUUCAGGUGUCUCUUCUACCGCAGGAGCUUCUGCUUCCGCUACCGGAGUUUCUUCAACAGCCGGAGUUUCUACUACUUCUGCAGCAGGAGUUUCCUCCACUACAUCUUCUACAACCGGUGCAGGAGCUUCUGCCUUAGGCGCAGCAGCU
#=GR JCVI_SCAF_1096627682972/961-455 CODON   ..................................................................................................................................................................................................................................................................................................................................................................................................................................................................................................................................................................................................................
#=GR JCVI_SCAF_1096627682972/961-455 SS_TT   ..................................................................................................................................................................................................................................................................................................................................................................................................................................................................................................................................................................................................................
NC_009613.1/1939345-1939849                  UUUGGCUAAUGUGCUUUUUCCUGUUGAGGAAAAUCCGUCGAUGGCAAUGGUUAUUUUUUUCAUUUUUUUUUAAAUGUUUAAUAGUAAUCGCAAAGUUUGUUUGUAGCC.......CCGAUA.GUAGU.GGAAA.UCC......UUU..UUU.....UUG......................UUUGAGUU.CU.CGC...UUUUUUU.............GCGAGGAAC.UUAAG...............CAA...AAA...AAAG...AUU.GAAACGGAUAGCGGGAGGUUUGUUUUUUUAGGGCUUUAUGGUUUCUGCUUCAAAAAAAAAAAUUAUUGUUCGUUGUUAUACAAAUUUAUUGUGAGUCCGAAUAAACUGGUGUUUGCGGCUAGGGUGUAUCGCGAGUAGGAAUAAUCGAAUCGGAAUUUUCUGAAUCUGAUUCCGAAUCCUGCUGAUAUUCCUGAGAAGGUGCGUUGUUCUAGUAUUUUUAGUUCGGCUGCUCGGCGGAAAUUAUAGCUUAAUCGUAGUGUGAAGGUUUUUUUGGGGAAAAUUUCGGCUCCAACGAUGACGUGUCGCAUUGUAUUGCCUAGGA
#=GR NC_009613.1/1939345-1939849 CODON       ............................................................GUA...................................................................................................................................................................................................................................................................................................................................................................................................................................................................................................................................................
#=GR NC_009613.1/1939345-1939849 SS_TT       ..................................................................................................................................................................................................................................................................................................................................................................................................................................................................................................................................................................................................................
soil_XZS22982_b2/548-71                      GUUUUGUAAUUCUGAUAUUACUCAUCGAUUAUUUUUUUUGCAAAUUUAGGAAAUAGAAGCGAGAAAUAGUCUUUUAUUGCAAAAAGGUCUUGAUUUACGGUUCUAGCC.......CUGAUA.GUAGA.GAAAA.UCC......UUU..UGUG....CCG........................................GGGUU.............................................CGGU..ACA...AAAG...AUU.GUAACGGAUAGCAGGAAACAGCUCCUGAAAAAACUACUUUUUAAAUUGCAGUAAAGCCUUUUUGGUAAAAUCAGAAAGAACCAAUUUACCCGUAAUAGCAGCACGUUCAAAAAGUAGGGAUUCCCAAUUUUCAGUAUUUUCCCAAAUGAUUUUCUUCAUUUCUGAUAAUGCCUCAGGAUUGUAACUGCUUAAUUUUUGGCUGAAAUUUGCUAUCGCAGUAUCGAGUUCAGACAUUCCGUGAAUAGCAGAAAAAAGGCCUUUUUGAAGUGCCCAGUUUGCCGAUUUCCAUUCAUGCGCUGCCAAAGUCAUUUCGGUCAUUGCC
#=GR soil_XZS22982_b2/548-71 CODON           ......................GUA..................................................................................................................................................................................................................................................................................................................................................................................................................................................................................................................................................................................GUA....
#=GR soil_XZS22982_b2/548-71 SS_TT           ..................................................................................................................................................................................................................................................................................................................................................................................................................................................................................................................................................................................................................
NC_009441.1/2008846-2008369                  ACUUGCGAAGAAUGGAUUAAAAUCCAUCCCUACAAUAUGUAUUGUUCCUUCGGAACUUUACGCCUUUACACCUAACCAACUUCUGAAAAUUAAAUUUCUAGUGUAGCC.......CCGAUA.GAAGU.GGAAA.UCC......UUU..UGUA....CCG........................................GGGUU.............................................CGGU..ACA...AAAG...AUU.GAAACGGAUAGCGGGACCUCAGGUCUUUUGAAAACGAUUCUUCUGCUUCAAAAAAAAACUUAGAAUCUUAGCCACUUAGAACCUCAGAAUCUUUUCUUAAUCUACAUUAAGUGCUUUUCCUUUACAUCGGCUGUAUCUUUGUACCAUCAAAAUCAAUAAAAGACAAAAUCAUGGAAAAUAUAGUAUUGCACAAAGCAGAAUCAAGAGGAAAUGCAAAUCACGGAUGGUUAAAUGCUUAUCAUAGUUUUAGUUUUGCGAGCUGGUACAAUCCAGAUAGAAUUCAAUUUGGAGCGCUUCGUGUUUUGAAUGACGAUACGAUUGC
#=GR NC_009441.1/2008846-2008369 CODON       ..........................................................................................................................................................................................................................................................................................................................................................................................................................................................AUG.....................................................................................................................................................
#=GR NC_009441.1/2008846-2008369 SS_TT       ..................................................................................................................................................................................................................................................................................................................................................................................................................................................................................................................................................................................................................
NC_009441.1/4304011-4304488                  UAACGAAUAUAUUUCAAGCGUUUCAACAAUAAAUAAGAACCAAGUUUCAACCUAAUCUACAGAUAAGACAAAGAAAGUACUAGUAAAAAUCGAUUGAAUUUUCUAGCC.......CCGAUA.GCAGU.GGAAA.UCC......UUU..UGCA....CCG........................................GGGUU.............................................CGGC..GCA...AAAG...AUU.GCAACGUAUAACGGAAAGAGCUCCUAAAAAUAAUGUUAAACCUAAAAAAUAAUAGUCUACACAAUCACCUAAGAGAUUUAGUAUAUUAUUCUUAUAUUCGCUAAAAAGCUUAUCAAUUACAAAAAACCUACUAAAAAAAUCGUAUUGGUGCCAUUUUAUGGCUUGAAUAAAUCAGCUAAGUGUAAUCUUAAAAAAAUGACAAAAAUGACACUUCGAUUAAAUUAUUCAACAUAUUUUAAUCAAAAUGAUACCAUAGAAGACUUACUUGCUCCAUUAGGAAAAAUGGAUUUAUUAAGAGCUGUAAGUUAUUUAAUAAACAGGA
#=GR NC_009441.1/4304011-4304488 CODON       ...................................................................................................................................................................................................................................................................................................................................................................................................................................................................................AUG............................................................................................................................
#=GR NC_009441.1/4304011-4304488 SS_TT       ..................................................................................................................................................................................................................................................................................................................................................................................................................................................................................................................................................................................................................
NC_009441.1/143266-143745                    AUAAUGUAUAUUUUUCUAUAAAUAUGUCGUCCCACUGGGACUUUCUUUUUUUUAAAAUUAAAUUUUUAAAAAGAACUCCAAAAAUAAAACACUGCCUCUCUUCCAGCC.......CUGAUG.GAAGC.GGAAA.UCC......UUU..UGC.....UUU..UU....................................CCUUU...........................................AAAAA...GCA...AAAG...AUU.GCAGCGUACAGCAGGAACCAAUUUUUACUAAAAAUGCAAAAUCUUUCGCUCUUGAUAAAUAUUCUUUUUAAUUAUGAAUAAGUUUAGGUAAAUUUGCGCUUUAUUUUUAGAAUAGUGCAAAAAGAAAUCAUAGUCCUACUUGGCGGUCCUGGUACAGGAAAAUCUACACUUAUAAACGAAUUAGUAGCUCGAGGCUAUUGCUGCUACCCAGAAAUUUCCAGAGAAGUUACUCUUGAAGCCCAAAAAAGAGGCAUCGAGCAAUUGUUCUUAGAACAGCCUUUAUUGUUUAGCGAAAUGCUGUUAGAAGGCCGUAUUCAGCAGU
#=GR NC_009441.1/143266-143745 CODON         .............................................................................................................................................................................................................................................................................................................................................................................AUG..................................................................................................................................................................................................................................
#=GR NC_009441.1/143266-143745 SS_TT         ..................................................................................................................................................................................................................................................................................................................................................................................................................................................................................................................................................................................................................
NC_009613.1/746292-745781                    UGUAUCAUUUUUUUUUGCUUUGUAAUAACAAAUAUACGAAGUUACCAAGGAAUCUUGGGUUGCUUUUGUAGGAAAAUUACAAGAAGGCGGUUUUAUUGCUUUUUAGCC.......CUGAUG.GAAGC.GGAAA.UCC......UUU..UUU.....UUG.................UGCGUAUGAGUGC.CUCGUG...UUUU................UACGGGGCA.CUCAUACGCA..........CAA...AAA...AAAG...AUU.GUAGC.AACAGCAGGAAUAUGGUUUGCAAGUUGGCGAAAAUUUUCGCUUCGAAAAAAAAUAGAUUAAACCUUUUUAGAUAUCUUUAGUCUUACUUAUAAAACAAACUUACUUUUGCACGACGAAAAAGAUUUUAUUGCUAAAUUAUUGAAUCCUAAAACGCAAAAUGAUGCGUUUGGGCUGCUCUUGCAAUUAUACCAAAAACCGUUGUAUUAUCAUGUAAGGAAUAUGGUUUUGAACCAUGAUGAUGCAGAUGAUGUUUUGCAAAAUACGUUUGUGAAAGUUUUUCGUAAUCUACAAAAUUUUAAAGGCGAUAGCAAAAUU
#=GR NC_009613.1/746292-745781 CODON         .....GUA........................................................................................................................................................................................................................................................................................................................................................................................AUG...............................................................................................................................................................................................................
#=GR NC_009613.1/746292-745781 SS_TT         ......................................................................................................................................<<<......<<<..<<<.....<<<.................<.....>>>>>>>.>>>>>...............................................................................................................................................................................................................................................................................................................................................................................................................
NC_009613.1/2287065-2287540                  AAAUCACGGGUUCCUUUGGGUAUGCUUGGUUUCAUUUUAUUGUGUAUUCGGGUUAUUCGAUUAUUUGGUUAUUCGAUUGCAGAAGGUUUUAAAAAUUGCUUUUUAGCC.......CUGAUG.GAAGC.GAAAA.UCC......UGU..UUC.....GUU........................................UUUUGG............................................AAC...GAA...ACAG...AUU.GUAGCG.ACAGCAGGAAAAUGGAUUACAAAAAAAUCCCAAGCUAUUCGCUCCUAAAACUUUUACAAAUAUCUUGUUUUUUAGCCUAUUUAUAAAAUUUUAAAUAGAAAGUUGUAACAAAAUCUGUAAUUUCGUGUCAAAUAAGUAUUAUGCUAGGAUUAUUUAAAGAAAAUGUAAAAAUUGCGUUGGGUUCUAUAAGAACGCAAAUGCUUCGCACCAUCUUGACAGUGCUUAUUAUUGCUAUUGGAAUUACGGCUUUGGUGGGAAUUCUUACUGUAGUUUCUGCUUUAGAAAAUACCUUGUCUAAUGAUUUUGCGUCGAUGG
#=GR NC_009613.1/2287065-2287540 CODON       ................................GUA................................................................................................................................................................................................................................................................................................................................................................................................AUG............................................................................................................................................................................
#=GR NC_009613.1/2287065-2287540 SS_TT       ..................................................................................................................................................................................................................................................................................................................................................................................................................................................................................................................................................................................................................
JCVI_SCAF_1096627031671/1498-1006            UAUUGAAAGCAGUACUAUAACUUCGGAGUUUGGCGGAAAAUUUAAGAACGACACCACCAAACGUGAAUUUUUAGAUUACAUCAAGUUAGAAACCAGUUUUUAAUAGCC.......CGGAUU.GCAGU.GAAAA.UCC......UUU..UUUU....AAU..AC..C.................................GUAGUGCCAACGAA.................................GGAAUUU..AAA...AAAG...AUU.GCAACGUAAAGCCGGAAAUAGCUCCAGAAAAAAUGCAACUUUACAAAAAUCAUACGCUCAAAAUUUACAACUCUCUCACAGGAGAAAAAGAACUUUUCAAACCGGUACACGAAGGCAAUGUCGGGAUGUAUGUUUGUGGUCCUACUGUAUAUAGCAAUGUACAUUUAGGCAAUGUGCGCACUUUCAUGUCGUUUGAUAUGAUUUUCCGCUAUUUGCUUCAUUUGGGUUACAAAGUGCGUUACGUGCGCAACAUCACAGACGUAGGUCACAUAGUAGAUGAUGUAGAUGACGGCGAAGAUAAAAUUGCCAAAAAAGCCCGACU
#=GR JCVI_SCAF_1096627031671/1498-1006 CODON ..........................................................................................................................................................................................................AUG.....................................................................................................................................................................................................................................................................................................................................................................................................
#=GR JCVI_SCAF_1096627031671/1498-1006 SS_TT ..................<<<<<<<<<<..........>>>>>>>>>>..................................................................................................................................................................................................................................................................................................................................................................................................................................................................................................................................................................
NC_009613.1/715309-715782                    AGAUACUAAAAGAGAGUUUCUUGAUUAUAUUAAGUUGGAAACGAAGUUUUAGAUAAGACGGAUAGAUUUUUAAAAAAAACAUUCUAAAGAGACCGAAAUGCCCUAGCC.......CUGAUU.GUAGU.GAAAA.UCC......UUU..UUU................................................GAGGCACGA...............................................AAA...AAAG...AUU.GAAACGUAAAGCAGGAAAAAGCUCCUAAAAAAAAUAAAAAAAUGCCAUUAUAUAAAUCGCAAUCUAUAAAAAUAUACAAUUCGCUUUCGGGCGAGAAAGAAAUUUUUUCACCUAUAAAUGAAGGGAAUAUUGGUAUGUAUGUUUGUGGCCCCACUGUGUAUAGCAAUGUUCAUUUAGGAAAUGUAAGAACUUUUAUGUCGUUUGACGUUAUUUAUCGCUACUUUUUGCAUUUGGGUUAUAAAGUUCGUUAUAUACGAAAUAUUACCGAUGUUGGUCAUAUUGUAGAUGAUGUAGAUCACGGUGAGGAUAAAAUUGCCAAAAA
#=GR NC_009613.1/715309-715782 CODON         .........................................................................................................................................................................................................................................................................................................................AUG......................................................................................................................................................................................................................................................................................
#=GR NC_009613.1/715309-715782 SS_TT         ..................................................................................................................................................................................................................................................................................................................................................................................................................................................................................................................................................................................................................
JCVI_SCAF_1101668151107/668-1139             ACAAAAAAUAGCACGGUUACCUUAACAGUGUUGUUUGAACUAUAGCCACUAUUUUAAUUGAUUUUAAAAAAAACAUCUUGUACUGAAAACAAGAUGUUUUUUUUAGCC.......CUGAUG.GAAGU.GAAAA.UCC......UAC..CGA................................................AUUUUCA.................................................UCG...GUAG...AUU.GUAACGGACAGCAGGAAUAAACGCCAUAAAAAACAGAAAGAUUUGUGCUCCUAAAAAUAAAAAACGUAAUUUUGCGCACCUUUCAAACUAUUGAAAGCUUACUACUAUGAGAACGAAAUCUUUAAAGAAAAAUAAAAUCAAUGUAAUUACUCUUGGUUGUUCCAAAAACAUCUACGACAGUGAAGUCUUAAUGGGACAAUUACGUGCCAGCGGCAAAGAAGUAACUCACGAGGCACCUGAAGCUGAAGAAGGUAAUAUUAUCGUCAUCAACACUUGUGGAUUUAUCGAUAAUGCCAAGGCAGAAUCGGUGAAUAUGAUUUUA
#=GR JCVI_SCAF_1101668151107/668-1139 CODON  ..........................................................................................................................................................................................................................................................................................................................................................................................AUG.....................................................................................................................................................................................................................
#=GR JCVI_SCAF_1101668151107/668-1139 SS_TT  .......................................<<<<<<<<<<<<<<<<......>>>>>>>>>>>>>>>......................................................................................................................................................................................................................................................................................................................................................................................................................................................................................................................................
NC_009613.1/1628489-1628984                  AUUUUUUUAAAAAAAUUCAUUUUAUUUGUUUUUUUUUAUGUGGUUAGAUUUUUAGAGUAUAGACUAAAAACCUAAUGUUUAAUAGAAGCCUACAGUUUGUAUUUAGCC.......CUGAUG.GAAGU.GAAAA.UCC......UUU..AUA.....UGU............................CA.UACAGG...UUUUUAGAA...........CCUGUAUG......................ACA...UAU...AAAG...AUU.GUAACGUACAGCAGGAAAAUGGUUUAAUAAAUUCGAAAAUGUUUUGCUCCUAAAAAAUUUUUACAUGCAAAUAUAAAACAAAAAAGCUACUUCCAAAAGAAAGUAGCUUUAGUAUAUUUAUUGUUCUGUUAGAUUAUUUCUUUUUUAAGAAUGUAUCUACUUCUUCUGGUGUCAUAAUUGCUUCAACAAAAGUGUAAGCUCCCGUUGUUGGGGAUUUUACCAUUUUGAUAGCUUUAGAUAAUCUUUUAGAAGCUGUUUGCAAACUUGCUACGGUUUUCUUUGCCAUGACUUAUUAUUAUUUAAUUUCUUUAUGAACAGUUAC
#=GR NC_009613.1/1628489-1628984 CODON       .................GUA.......................................................................................................................................................................................................................................................................................................................................................................................................................................................................................................................................................GUA....................................
#=GR NC_009613.1/1628489-1628984 SS_TT       ...............................................................................................................................................<<<..<<<.....<<<............................<<.<<<<<<...<.......>...........>>>>>>>>......................>>>...>>>...>>>>...>.....................................................................................................................................................................................................................................................................................................................................
NC_009613.1/253570-254041                    AUCCUUUGUUUUGCGUUGUGGUUGGGUUUUAUUCUUUUUUUGGUAGUUAUUCUUGGAAAGGAAGGGUUUUUUAUAAAUAGUUUUGUUUUUUGCCCAAAUGCCCUAGCC.......CUGAUA.GUAGU.GGAAA.UCC......UCG..CCA................................................UUUUUCU.................................................UGG...CGAG...AUU.GUAACGGAUAGCAGGAUUGGCUCCUAAAAAAAAUGUUUUAUUUUAAGAUUAUGGGUAAUACAAACUGUGAUUUUACUUUUAUUCCGCGUUUUAUAGCGGGUUCGAUAGUAGGGAAAUCUAGUAGUUUUGCUUGUAAGGUGCUGUCUAGUUUUAUGGUGUUAUACGUGCUGUUGUAUUUUGUAAGAUUGGGUUCGAAUUGUAUUUUUGCAUUGGCAAAAACGGUGAUUUUUAUGGGGAUGGUGUCUAUUUUUGGAAAUAGAAUUUUGAUGGAAUCUUGGGUUAGUUUUUCUUGAAGGGUAUUUGUUACAAGCUCGAAAAAACA
#=GR NC_009613.1/253570-254041 CODON         ..................................................................................................................................................................................................................................................................................................................................................................................................................................................................................................................................................................................................................
#=GR NC_009613.1/253570-254041 SS_TT         ......................................................................................................................................<<<......<<<..<<..........................................................................................................>>...>>>>...>.....................................................................................................................................................................................................................................................................................................................................
NC_009613.1/496680-496209                    AGCCUUCGUUUUGUAAUUCGACAACGGUGUGAGAACCUAUAAAUCCGAGACCUCCUGUUACUAGUAUUUUCAAUAGAUGUUGUGAUUUGUAUUUGUUACUUUUUAGCC.......CAGAUA.GCAGU.GAAAA.UCC......UCG..CCA................................................UUUUUCU.................................................UGG...CGAG...AUU.GCAACGGAUAGCUGGAUUAGCUCCUAAAAAAAAAUUAUUUAUUUAAAAACUCUAAAACUGAAUUGGUUAUAAAUUUUAUUUGUUCGUCGUCAAGUUCUGUGUGCAUUGGCAACGACAAUACUUCUUGAACUAAUUGAUUAGUUACUGGAAAAUCUUCUUCUUUAUAUCUAGAAUCUAAAUAAGCUUUUUGAGAAUGCAACGGAAUUGGGUAAUAAAUGGCACACGGAAUGUCUUUGCUUAAUAAAUAAUUCAUUAAACCAUUUCUGUCGGCAUCAACAAUUCGUAAUGUAUAUUGGUGAAAUACGUGACAAUCGCAGAUGUC
#=GR NC_009613.1/496680-496209 CODON         ......................................................................GUA.........................................................................................................................................................................................................................................................................................................................................................................................................................................................................................................................................
#=GR NC_009613.1/496680-496209 SS_TT         ..................................................................................................................................................................................................................................................................................................................................................................................................................................................................................................................................................................................................................
NC_009613.1/1414224-1413755                  CUUUCAAGAUUUCUUGUUCUUUAUUUAGGGUUGGUUUUUAAAAUAAAGUUUGUACUGCGAAUACCGAAUCUUGUAUUGCAAACAUGCGAUUGGUUUGCUAAUAUAGCC.......CUGAUG.GA.GU.GAAAA.UCC......UUG..CCA................................................UUUUUCU.................................................UGG...CAAG...AUU.GUAGCGA.GAGCAGGAAAUUAGAUUGCUAGAAAUGCCUGAAUGAUUACGCUUCAAAUAGAAAUUGAUAAAUGGUUUGGUUUAAUUUGUUGUCGUGCAUGCUGUGGCCUAGUUUUUGGGUUGUUAUGAAUUGUGCGUUUUUCCAAGCGUUGGCAAUUUUUUUUGCUUCGGUAAAAGCGAUGACUUCAUCGUGAAUGUCAUGGGCGAUGAUGCCUGGAAUGGUGGUGUUUUUUAAGAAUUUUUGGCUUGUAAAUUGGUUAGUGUUUAUGUUAAAUCUUUGUUGGAUGUAGGUUUUUAUGAGUUGGCUCAUUGUGGUGUUUAGUC
#=GR NC_009613.1/1414224-1413755 CODON       ..................................................................................................................................................................................................................................................................................................................................................................................................................................................................................................................................................................................................................
#=GR NC_009613.1/1414224-1413755 SS_TT       ..................................................................................................................................................................................................................................................................................................................................................................................................................................................................................................................................................................................................................
NC_009613.1/2705248-2704779                  UUUUUGCCAUUUGGCAUCGAUUUCGUUUGGAUUGUAUUUCAUUCUUUCUAAAAAAAGGUUCUUAAGGUUUUGUGAAAUUUCUGGGGCAAAAAUGGUUUGCUUUUAGCC.......CUGAUG.GA.GU.GAAAA.UCC......UUG..CCA................................................UUUUUCU.................................................UGG...CAAG...AUU.GUAGCGA.GAGCAGGAAUAGGGUUGGCAAAAAUGCCUGAAAUUUUCGCUUCAAAUUUAUUAUUUUAUUUGGUAAAUUAGUCCGAGUCCGUAGUUUUUGUUGUUUAUUAUUGGGUAGCUAAUAAGUGAGAGGUCUUUGUUUUUGUUGUCGAAAUUAAAGGGAUUCCAGUGGUUUAUUAUUGUGGCAAUGGCUAUUCCUACUCCUGCUCCUGCUACGACAUCGCCAGACCAGUGUUUGUUGUUUGCCAUGCGCAAUAUGGCUGUGCUUGUUGCAAAGAGAUAGCCUGAUGAGGCAUACCAGAUAUUGCUGUCUUUGUAUUCUAA
#=GR NC_009613.1/2705248-2704779 CODON       .......................................GUA........................................................................................................................................................................................................................................................................................................................................................................................................................................................................................................................................................................
#=GR NC_009613.1/2705248-2704779 SS_TT       ..................................................................................................................................................................................................................................................................................................................................................................................................................................................................................................................................................................................................................
NC_009613.1/1920725-1920257                  GCGUUGAAUUGUGCUGUCAUAUUCGUUGAUUAUUUCAUCCGUUUGCUUUCGCUUGGGUUGGUUAUUUGUUGAUUUGGUUGUUAUGAACGACUAAUUUGAAUUUUAGCC.......CUGAUG.GAAGU.GGAAA.UCC......UUG..CC.................................................UUUUUU...................................................GG...CAAG...AUU.GUAACGUACAGCAGGAAUAAUGUUGUUUUGAAAAGUGAUUGUUCUGCUCCUAAAAAUAGGAAUUUUUUUUUGGGUACACUUUUUGUAUGCAAAAGUAGGGAAAUGGAUUAAAUAUAAAAAGAGAGUUAAAAUAUUUGUAUGUUUAAUGAAACAAAACUAUUUUUACGAAUAAUUUUUUAAUUAAUAUUGAGAUGAGAAAUUUUUUUGCAAUUAUAUUGGUUUUUACUUUUGGUUUUCUUUCGCAUGCCCAAAGUGGUGCGAAAAUUGAGUUUACUGCCAAAGAUAAUACUAUAGAUUAUGGUACUGUGUCUAAAAAUGAUGA
#=GR NC_009613.1/1920725-1920257 CODON       .................GUA...........................................................................................................................................................................................................................................................................................................................................................................................................................................................AUG................................................................................................................................
#=GR NC_009613.1/1920725-1920257 SS_TT       ..................................................................................................................................................................................................................................................................................................................................................................................................................................................................................................................................................................................................................
NC_009613.1/1406169-1406638                  UGUCUAUCAUGAUAAAGUCGUUUCCUGUGCCUUGGUAUUUAUAGAGUUUCAUUUUUUGAGGUUAUUUGUGGGUUUGGUCUUUUGGAACGGUAUAUAUGAAUUUUAGCC.......CUGAUG.GAAGU.GGAAA.UCC......UUG..CC.................................................UUUUUUU..................................................GG...CAAG...AUU.GCAACGUACAGCAGGAAUACUGUUUGUUUGAAACUAUGAUGUUGUGCUCCUAAAAACAAUACAAAAGUACGAAUAUUAAUGUUAAGUUAAAAGUUGUUAAACGGGCGUUAAACUGUUUUUUUGAUGGUAACAAUUUUAUAAAUUUACGUUUAGAUUUUAAUAUUAAAAAUAAUUAAUUAUGAAAAAAUUUGCGAGUUUAUUUUUUGUGUCUUUGUUAAGCGGAGCUACAACGCUUGGGGCUUACAAAUUAUUUAUGGAAGAAGAUUCUUCUUCGAAAUUGUCGAUUGCGAGCGGUAAUUAUGCCAAAAAUGUAGGUCUGAAU
#=GR NC_009613.1/1406169-1406638 CODON       .................................................GUA..............................................................................................................................................................................................................................................................................................................................................................................................................AUG.............................................................................................................................................
#=GR NC_009613.1/1406169-1406638 SS_TT       ..................................................................................................................................................................................................................................................................................................................................................................................................................................................................................................................................................................................................................
NC_009613.1/2364197-2363727                  GUUCUUGUAGAUUUAUUUUAUAAGUGGUGGUGUUUAAAAAAAUAGGUUGCGUUUUACGGUUUUUGAUAUUUGUGUGUUUGCAAGUAUGCGAUUACUUUGCUUUUAGCC.......CUGAUG.GAUGU.GAAAA.UCC......UCG..CCA................................................UUUUUCU.................................................UGG...CGAG...AUU.GAAAC.GACAGCAGGUAUAUGGUUUGCAAGAUGCCACAAGUGAUGCUCUCCUAGAAAUCUUUUGCGAAUACAUUUUCUGAAAAGCCUAAAAUAUUUUUUAAUACUGUAGGGUUGCUAUUUGCAUAAAAUAUUUGUUGGCUGUUUUUUGUUGUGGUAUUUAAUAAAUUAUUUUUUUCUAAUAUGGUUUUGGUUUGUCUUGCUACUGCUUGACCUGAAUCGAUUAUUUUGAUGUUUUCGGGUAUGAUUUUUUUGAUGGCUGGUACUAGAUAUGGAUAGUGGCUGCAACCUAGUACUAGAUAAUCGAUGUUUGCUUUUAUCAUGG
#=GR NC_009613.1/2364197-2363727 CODON       ..................................................................................................................................................................................................................................................................................................................................................................................................................................................................................................................................................................................................................
#=GR NC_009613.1/2364197-2363727 SS_TT       ..................................................................................................................................................................................................................................................................................................................................................................................................................................................................................................................................................................................................................
NC_009613.1/789961-790432                    UUCGAUGAUUAGGAUUUUUGGCAUCUGUUUGUUGGGUUAUUUGUUGGUUUUGUUAUUGGUUUGAUUGGAAAUUUGUUUGCAAAAGUACGAAAAUUUUUCUCUUUAGCC.......CUGAUG.GAAGU.GGAAA.UCC......UCG..CCA................................................UUUUUCU.................................................UGG...CGAG...AUU.GUAACGUACAGCAGGUAUAUGAUUUGCUGAAAAUGCCCGUGUGAUUGGCUUCUAAUUGAUGUAUAUAUAUAUUAGUAUUUUAGCCAUUUGUAUAGUUCUUUCCAGGUUGGUUUUUUGCCAUACAUUAGGAUACCUACUCUGUAUAUUUUUGAGGCAAACCAGACUACGCCUAGGAAUGUUGUAAAUAGUAGGGUAAUUGAUAGGGCUAGUUGCCACCAUGGUACGCCAAAGGGAAUUCGCAUGAGCAUGACGAUUGGGGAGGUGAGGGGGAUCAUAGAGAAGAUGGUGGCUACGGUUCCGUGUGGGUCAUUGACUACUGUAA
#=GR NC_009613.1/789961-790432 CODON         .....................GUA..........................................................................................................................................................................................................................................................................................................................................................................................................................................................................................................................................................................................
#=GR NC_009613.1/789961-790432 SS_TT         ..................................................................................................................................................................................................................................................................................................................................................................................................................................................................................................................................................................................................................
NC_009613.1/2032764-2033233                  CUCCCCAAAUUCUUUCUUUUAGAAUGGGUUCGAAAACAAGGGGAUAUAAAUUUGUGCUCAUAGUUAAUGUUUUAAAUUGCAAAUGUGCCAAAAGAUUAUUAAAUAGCC.......CUGAUG.GA.GU.GAAAA.UCC......UCG..CCA................................................UUUUUCU.................................................UGG...CGAG...AUU.GUAAUGA.CAGCAGGAUUAUGGUUUGCUGGAAUGCCUAAGUGGUUCGCUUCUGAAGGGUAUUUAUUUUAGCUUUUGGAUUGCUUCGAGAGAUUUUGGGAUGUGCUGACUGGCGUUCAGGUUGUUGUAAACCAUUUGCACGGUGCCUUUUAGGUCGAUUACAUAGGUGACUCUUCCUGGGAUUAGUCCUAACAUUGCACUUGGUACGCCGAAGAGUUUUCUGAUGUUUUUGUCGUUAUCUGACAAUAAUGUGUAGGGUAAUUUGUGAUUUUGUGCGAAUUUUUUGUGGGAGUUUGGGCUAUCGCUGCUUAUACCGAUGACUUC
#=GR NC_009613.1/2032764-2033233 CODON       ..........................................................GUA.....................................................................................................................................................................................................................................................................................................................................................................................................................................................................................................................................................
#=GR NC_009613.1/2032764-2033233 SS_TT       ......................................................................................................................................<<<......<<<..<<<........................................................................................................>>>...>>>>...>.....................................................................................................................................................................................................................................................................................................................................
NC_009613.1/704814-704343                    UUUUGAGUGCCCAUUUUAUUGGAUUAGAAAAAACCAAAUAUACGAAAUAAUUUUAGAUAGAAAGAUAGCCCGAAAUUUUACAGAAAUGCCGUAAUAUCUCUGAUAGCC.......ACGAUU.GAAGU.GAAAA.UCC......UCG..CCA................................................UUUUUCU.................................................UGG...CGAG...AUU.GAAACGGAAAGCGGGAAAAUGGAUGACUGACAAUUCCCAAGCCAUUCGCUAUUAACAAAAAGAAAAGAUUGUUUGGUUACUUGCAAUGACCUACUUUUGUAAAAAAUUACUCUUGUGAAUUACUUAUCUGUUGAAAAUAUUUCGAAGUCUUUUGGCGAGCGAACUUUGUUUGAUAAAAUUUCUUUUGGAAUAAACAAAGACCAAAAAAUUGCUUUCAUUGCCAAGAAUGGUUCUGGAAAAACUACGAUCAUGAAUAUAUUAAAUGGUAUUGAUGAUCCUGAUACUGGGCAAGUUGUGAUUCGCAAAGAUAUUCGCAUGGCUU
#=GR NC_009613.1/704814-704343 CODON         ..................................................................................................................................................................................................................................................................................................................................................................................................AUG.............................................................................................................................................................................................................
#=GR NC_009613.1/704814-704343 SS_TT         ..................................................................................................................................................................................................................................................................................................................................................................................................................................................................................................................................................................................................................
NC_009613.1/2367614-2367143                  GCUAAUGUGUUUUUUGACCAUGCUUGCCAAUGUAUUGGGUUGUUGGCGUGUUGUAGCAAAUAGGGACUGGUUUCUAAAUUUAGCUGAUUCAUACUGGUUGGUUUAGCC.......CCGAUA.GUAGU.GGAAA.UCC......UCG..CCA................................................UUUUUCU.................................................UGG...CGAG...AUU.GCAACGGAUAGCGGGAAAUAGCUUCGAAAAAAAAGCGCUUCAAAUUUUGAAACGCUAAUUUAUGAUUUUAUGUGGGUUUUUUUAGUUUGAAAUGUGUUUUUAUUAUUUUUUAGCUAGGCAUUUAGUGCUUCUACUCUUAGUUCGGGUUGGUUUAGCAUGUCUUUUAGCAUGCUUUCUAUUCCGUUUUUUAGUGUGAAUGUUGACGAUGGGCAACCGCUACAGGCGCCUUGCAAGAUGACUUUUACUUGUUUGGUGUCUUGACAAUAGGAAUCGAAAAGGAUGUUUCCGCCAUCGGCAGCUACGGCUGGACGAAUGUAUUCUU
#=GR NC_009613.1/2367614-2367143 CODON       .....................................................................................................................................................GU................................................A..........................................................................................................................................................................................................................................................................................................................................................................................................
#=GR NC_009613.1/2367614-2367143 SS_TT       ..................................................................................................................................................................................................................................................................................................................................................................................................................................................................................................................................................................................................................
NC_009613.1/285671-286142                    UUAGAUUGGAAAUUUCUAAAUUUUUUACUGCGAUUCCUAUGUGUUCUAUUUUUCUCAUGGUUUUUUUACCAAAGUUCGCAAAAAUAGAGUUCAUUUCCUAAAAUAGCC.......CCGAUA.GUAGU.GAAAA.UCC......UCG..CCA................................................UUUUUCU.................................................UGG...CGAG...AUU.GCAACGGAUAGCGGGAACGUAAUUUGCUGAAAAUGCCCAAGUGUUUCGCUUCUAAUUUUGAGAAUGUAUUUGUAAUAAGUGUUCUUUUUUUUCGCUAAAAUAUCGUAUUUUUGCGGUAUGGAAACAAAUAGACAGAAAAAAAUAGGCGGUGUUAUUCAGAAGGAUUUGGUAGAUAUUUUGCAGGGUGAGAUUCGUAAGAACGGGAUUUCGAAUCUUGUUAUUUCGGUUUCUAAGGUGAGUGUAACUACAGAUUUAGGCGUGGCAAGGGUUUAUUUGAGUGUUUUUCCGCAAGAAAAAGCACCUGAAAUUUUAGAAUCUAUAA
#=GR NC_009613.1/285671-286142 CODON         .......................................................GUA...........................................................................................................................................................................................................................................................................................................................................AUG..........................................................................................................................................................................................................
#=GR NC_009613.1/285671-286142 SS_TT         ..................................................................................................................................................................................................................................................................................................................................................................................................................................................................................................................................................................................................................
NC_009613.1/554471-554950                    UUCUUUAAAAUUAAAACGGUAUGGUAUUGAUAAUAGAUGAAUUUGAAUGCUAAAGUUAGAUGAAGUAAUUGCAGGUUGGUUUGUUUUGAAGCGAAAUGUGUUUUAGCC.......CCGAUU.GCAGU.GGAAA.UCC.......UUUUUUGAG....GC........................................UUUUC.............................................GC....CGAUAAAAAG...AUU.GUAACGGAAAGCGGGAAAUAGCUCCUAAAAAAAACAGCUGUCAUAAAAUUAUGACAGCUGUAAUUGUUUUGUUUAUGAUCCGCACAUUUCGCAAUCUUCUGGGGUGGCAUUUUUUGCUAGUUGGAUCAUGGCGCUAUAUUCUUCGUUUGUCAUGGUUUUGGUUUGCGGUUCGACCUCGGUUAAGGUUGUUUGUUGUUUUACUUCGAUGGUAAUUGGUUCGGCUUUUUUGUCGUUAUUUAAGGUAAAUUUUAUGGCAUCGACUGCUGCUUUUGUUCUUAAAUAGUACAUUCCUGUUUUUAAUCCUGAUUUCCAAGCAUAAAAG
#=GR NC_009613.1/554471-554950 CODON         ..................................................................................................................................................................................................................................................................................................................................................................................................................................................................................................................................................................................................................
#=GR NC_009613.1/554471-554950 SS_TT         ..................................................................................................................................................................................................................................................................................................................<<<<<<<<<........>>>>>>>>>......................................................................................................................................................................................................................................................................
NC_009441.1/4289631-4290114                  AGACUUACCGGAAAAAUGGUUUUGUAUUUGGAUAAUUUGGCAAAUCCGAGGAAUGGGGCUUGAUGGCAGUGGCGCAGUUCAAAGAUGGAAAUAGGUAGCGUCCCCACC.GUAGCCCCGAUA.GCAGU.GGAAA.UCC......UUU..UUU.....GCC..GA....................................GGU.............................................UCGGC...ACA...AAAG...AUU.GAAACGGAUAGCGGGAAAAAGCUCCAAAAAAAAAUAAUAUUAAAACUAAAAAUAAUAUAAGUCCUAGAAUUCUGGUAAGCAUUCCCAAUACCGGGUUAACGGAGUACAUGCAGAAUUCUGCCCACUACUACAUCAAAGAGAAAAACCUAUAAUAUUCCUGACAGCAAAAGAAAGAUUCGCUCAAUGAUCGAAAUGCUAUUUGGCGCUUUAGAUCAGCAAAAAUAAAAUGACUCACUCCUACCGCCCUGAUUACCUGAUCGCUGUUUUAUAAUUGCAGAUCCUUAUUCUGUAAAAAUAUCGUAGCUAUCCUCUUUACAUUUGA
#=GR NC_009441.1/4289631-4290114 CODON       ..................................................................................................................................................................................................................................................................................................................................................................................................................................................................................................................................................................................................................
#=GR NC_009441.1/4289631-4290114 SS_TT       ..................................................................................................................................................................................................................................................................................................................................................................................................................................................................................................................................................................................................................
NC_009613.1/2008267-2008745                  GUUGUGAACAAUUUAAUUAACAUUUUUUAAUUGAUAAUUGACAGUUGACAAUUAAUAUUUUUUUUAAUUUGAUGACUGAAUGUUAAAUUUCAGAUCGAAGCUCUAGCC.......CUGAUA.GCAGU.GAAAA.UCC......UUU..UUU.....GAG........................................GUUUU.............................................UUC...CGAAAAAAAG...AUU.GUAACGGAUAGCAGGAAAUAGCUCCUAAAAAAAUUAUUCGUUAGUCAUUGUCAUGGCUAACUCAUUCAUAGCAUCAAUAAUUAUGCCACAACCUUCGCUAAUUUCUUGAUUUGAAAUGGUUAGCGGUGGCGUGAUGCGAAUGGCACAGCCUUCGAAGAGUAACCAAAACAAAAUUAAGCCUUUUUCUUGGCAUUUGAAGAUGAUUUGGUUUGUGAUUUCGGGGCUUUCUGUUAUAAUGGCAAGCAUGAGUCCUUCGCCUCGGAUUUCUUUUAUGAGUGGGUGUACUAAGAGUUGUCGGAAUAAUUUUUCUUUGUGCAAGGUU
#=GR NC_009613.1/2008267-2008745 CODON       ..................................................................................................................................................................................................................................................................................................................................................................................................................................................................................................................................................................................................................
#=GR NC_009613.1/2008267-2008745 SS_TT       ..................................................................................................................................................................................................................................................................................................................................................................................................................................................................................................................................................................................................................
NC_009613.1/609853-610331                    AUCGUCUUCUACUAUAGUUGUUGUCAUACUUUAAUUGAUAAUUGAUAAUUAACAAUUGAUAAUUAACAAUUGAUAAUUAUAAUUUGUUUUGAAGGCAAUGCCCUAGCC.......CUGAUA.GCAAC.GGAAA.UCC......UUU..UUU.....GAG........................................GUUUU.............................................UAC...CGAAAAAAAG...AUU.GUAGUGAAUAGCAGGAAAUAGCUCCUAAUAAUUUUUUGUAAUUUCUUAAUUUUUAUUUUCCAAGGAUUUGAAAGGAUUUUUUUUAAGUAAUCUGUAAAAAAUUAUUUUAUGUGAACAUCUACAUCUGCGUUCAUUCCCGGACGUAAUAAUUUUAUUUUUGCCGCUUCAUUAGUUGCAUCGAGGCUAAUUUUUACGGGCAAACGUUGUAUUGUUUUUACAAAAUUUCCCGUAGCAUUAUCUGGCGGUAAUAUAGAAAAACGAGCGCCUGUUGCUGGUGAAAAUGAAGUUAUUGUUCCUGAGAAGUCUGUGUCUGGAAAAGCAU
#=GR NC_009613.1/609853-610331 CODON         ........................GUA.......................................................................................................................................................................................................................................................................................................................................................................................................................................................................................................................................................................................
#=GR NC_009613.1/609853-610331 SS_TT         ..................................................................................................................................................................................................................................................................................................................................................................................................................................................................................................................................................................................................................
NC_009441.1/2288333-2287856                  GUGUCGAGAAUAGGAAUCGAAAAACUAAACGUAAAAAUUAAAUACCUACAAGGUUUUAAAAACCUUGCAGGAAACAAAAACGCCUUUUUUACCCCAAAUGCCCUAGCC.......CCGAUA.GUAGU.GGAAA.UCC......UUU..UGU.....GCC..G.....................................GGGUU............................................CGGC...ACA...AAAG...AUU.GCAACGAAUAGCGGGAUUAGCUCCUAAAAAAUCUACUAAUAAAUAAUAGAAUACCACAAAAAUGAAAAAAAUAAUACUUACUGCUUUAAUCGCUUUUGGUUAUAGCAAUUUACACGCACAAGAAGAAUCUAAAAGUCCAUUGACAUUUUCGGGAUAUGUAGAUGCAUAUUAUAGUUAUGAUUUCGGGAAGCCUGAAAAUCAUACUCGGCCAAACUUUUUUUACAGUUAUAAUAAAAGCAACGAGGUAAACCUGAAUUUGGGAAUGGCAAAAGUGAAUUAUUCGAAAGAAAAUAUUCGGGGAAAUUUUGCGCUGAUGGCGGGA
#=GR NC_009441.1/2288333-2287856 CODON       .............................................................................................................................................................................................................................................................................................................................................AUG..................................................................................................................................................................................................................................................................
#=GR NC_009441.1/2288333-2287856 SS_TT       ..................................................................................................................................................................................................................................................................................................................................................................................................................................................................................................................................................................................................................
NC_009441.1/4306193-4306670                  UAGUCUCAAACGCGCUUUACUAACAAUAUGUUAGCAGAAAUUAUAAAAAUAAAAAAAGCAGACAUUAUAUGGCGUAAUACCAGAACGUUGUGCGAUACAACACUAGCC.......CCGAUG.GCAGU.GGAAA.UCC......UUU..UGU.....GCC..G.....................................GUGUU............................................CGGC...ACA...AAAG...AUU.GAAGCGAACAGCGGGAAAAAGCUCCUAAAAAAUAAUAGUAUACACAAUCAACGACGAUAAUCAUUCCAAAGCAGUUUCCCCGGGCAGUUACCGAUACGGGAUUCAUCCAGCCUAAAACUAAAUCAGCUGAUUCUAAGCUAUAAUAAAACAGCAUCAGUAAAAGUAAAACAGCUGAUUCAAAGCCUAUUGGCGCACAAAUAAAAGAUUUACUAUAGUAUUGUUAUAUUCCCUAGCAAGCUUACUGCCUGCACAAAGCCGGCCAAAAUAAGCCGCACUGGUACCGUUUCAGAAAAAAAACGCAAGUAAAUAACAAUCAUUAAAA
#=GR NC_009441.1/4306193-4306670 CODON       ..................................................................................................................................................................................................................................................................................................................................................................................................................................................................................................................................................................................................................
#=GR NC_009441.1/4306193-4306670 SS_TT       ........................................................................................................................................................................................................................................................................................................................................................................................................<<<<<<<<<................>>>>>>>>>........................................................................................................................................................................
NC_009613.1/77664-77185                      AAAAAAAUAAUAAAAAUAAAUAAGGCUGUAAACAAAAUGUAUAAAAGUUAUUUAUUUAUUGGCAUGCGGAUGACACAUAUUUUUGAAUUGAAACGGAAUGCCCUAGCC.......CCGAUA.GUAGU.GAAAA.UCC......UUU..UUUGA...GGC........................................UUUUC.............................................GCCGA.AAA...AAAG...AUU.GAAACGAAUAGCGGGAUUAGCUCCUAAAAAACUUAUUUUUGCAAUCAUUUUACAAUGGCGAAUUAUAAUUUUUAAUUCGUAAUUUUUAAUUUUUAAUUGAUUAUGAUUCAAAACCCUAAAAGAUAUACGAUUACGGCAGCUUUGCCCUAUACAAACGGACCUAUUCAUAUUGGGCAUUUGGCGGGUGUUUACAUGCCUUCAGACAUUUAUUCACGCUAUUUAAGAUUGCAAGGAAAAGAUGUGGCGUUUAUGUGCGGAAGCGACGAACAUGGUGUUGCUAUUUCGAUGAAAGCCAAAAAAGAAGGCAUUACACCUCAGGAAG
#=GR NC_009613.1/77664-77185 CODON           ......................................................................................................................................................................................................................................................................................................................................................................................AUG.........................................................................................................................................................................................................................
#=GR NC_009613.1/77664-77185 SS_TT           ..................................................................................................................................................................................................................................................................................................................................................................................................................................................................................................................................................................................................................
NC_009613.1/1728175-1727698                  CAAUAAGGAUUAUUCCGUUGUGAAAACAUUUAAAGCGGCCUCUAAAGGGUCGCUUUUUUAUUUAGGUAUUUUGUGAAAAUGUUGUUUUAUUACCGCAAUGCCCUAGCC.......CCGAUA.GUAGU.GAAAA.UCC.......UU..UUUGA...GGC........................................UUUUC.............................................GCCG..AAA...AAAG...AUU.GCAACGGAUAGCGGGAUUGGCUCCUAAAAAAACUACUUUUGCAGCGCAGACCGCCUUAUCGUCGCCAAUUUAUUGGGGGAGGAAAGUCCGGACACCAGAGAGAAGCAUAGCGGGUAACACCCGUCGGCUCCAAUUUAUUGGGGUUAGGACAAGUGCAACAGAAAGUAUGUACAGGUAAUGCUGUAGUGAAACCAGGUAAACUCUAUGCGGUGAAAUUUCAAGUAUAUCGGUAGUUAAGGGCUUCUCGUCCGUUGCUGAAGGGUAGAAAGAUGGAGCUUGUGAGUAAUUGCAAGCCUAGAUAAAUGAUAAGGUAUCGUUAGUA
#=GR NC_009613.1/1728175-1727698 CODON       ..................................................................................................................................................................................................................................................................................................................................................................................................................................................................................................................................................................................................................
#=GR NC_009613.1/1728175-1727698 SS_TT       ..................................<<<<<<<.....>>>>>>>.............................................................................................................................................................................................................................................................................................................................................................................................................................................................................................................................................................
NC_009613.1/1187960-1187481                  UUGCUGAUGUUUUGUAUGUAAGUAGUUUCAUUUUUUUAUUUUUGACACUUGUUAAAAAAAUAGUACUGUUUUUUUGAUUGGUCACUUAUGGUUGCUGAUAUUUUAGCC.......CCGAUA.GUAGU.GGAAA.UCC......UUU..UUUGA...GGU........................................UUUUC.............................................UCCGA.AAA...AAAG...AUU.GUAACGGAUAGCGGGAAAUAGCUCCUAAAAUUUUGCUAUACUUGCUUUUUUCCAAGCGGGAAAUAGUUCGUUAGGUACUGUGUUUGCUUCUAAUAAUGAGUUUGUUUUUAUUUCGGGGUAUGUUUCUUCAAAGGUUUGUGUUUUGCCUAGAUGUGUUCUUGUGCUAACAACUGAUCGGUCUACUUUGUCUGGAUGGUCUAUUCCGGCUGAUGCCAUUAGAUCCAUUGCGCUUUUUACGGUUUCGUGCUGAAAUCUUGCUACUCGGAUACUUUUUUCUUCGGGAACUAAUCCUUUGGUUAAUUCUGGUUUUUGGGUGGCAACA
#=GR NC_009613.1/1187960-1187481 CODON       ............................GUA...................................................................................................................................................................................................................................................................................................................................................................................................................................................................................................................................................................................
#=GR NC_009613.1/1187960-1187481 SS_TT       ..................................................................................................................................................................................................................................................................................................................................................................................................................................................................................................................................................................................................................
NC_009613.1/304327-304806                    AAAAUUACUAUAAAUCUCUUGAAAAACUAACAGGAAUUACGAAAGCUAAUUAUAAUGACAAAGUUUGGGAAUUAAUAAAAAUGUCGAAAUAGCACAACAGCCCUAGCC.......CUGAUA.GUAGU.GGAAA.UCC......UUU..UUUGA...GGC........................................UUUUC.............................................GCCGA.AAA...AAAG...AUU.GUAACGGAUAGCAGGAAAUAGCUCCUAAUAAUUUAGUUUUUAGAGCUAUAAAUGUUACGGGAAAGGGAGUGGGGGUUUUUGUGGUUGUUUGGGGUAAAUAGAGAUAGAUUGCACCACCUUCUUUAUAGUAAACGGUGCUAAGCUUUUGUUGGGUAUAACCGCUCUAGCUUUUGUGAUAAGGGGCAAUAAGUUUGUGAACGACGCGAAUGUAAUUGAUGCAAAAAAAACAGAAAAGAUUAUUUUUCUGUUUUUUUGUUUUUAAUAAAUGUUAGAAUUAUUUUAUACCAUUUAAAGUUUAAAUUUACGGGGAUAAAAAAAACAU
#=GR NC_009613.1/304327-304806 CODON         ..................................................................................................................................................................................................................................................................................................................................................................................................................................................................................................................................................................................................................
#=GR NC_009613.1/304327-304806 SS_TT         ..................................................................................................................................................................................................................................................................................................................................................................................................................................................................................................................................................................................................................
NC_009613.1/2078880-2079361                  CAAUUGGCUUGAAAAAAUAUCAUCAAGAAUUGUUUUAAAAUUUGAUGAAGAAUGCGAACAAAUUAAUGAUUUUAUCUAUGAUUUCAUAGAAAACGGUUAGCCCUAGCC.......CCGAUA.GAAGU.GGAAA.UCC......UUU..UUU.....GGC..GA....................................UUUUUCU.........................................UCGCC...AAA...AAAG...AUU.GGAACGUAUAGCGGGAAAUAGCUCCUAAAAAACUUCUUUCAGUAGUUUCAAAGCUUUCGGGUUUGUUUAGCGAAAGUGUUGUUCCUUUCAAUAAAUUAUUGCAAUUUGAAGAUGGCAACAAUUUUUAUUCUUUCAAUUAUUUAUAAAUACUAAUAAAAUGAGUUUUUGGUUGCUAAUAAGUUCUAUGUUAUUUGGCUUUAUUCAGUUUAUAAUUACAAUAAAAAUGUAUUAUAUUAGGAUGCCUAUUUUCCAGUCUAUUGCAAUGGUACUUUAUGCUGUUGCGCAAUUUUCGUUUUAUAAAUUCAUGAUUUUAUCGGAGAAA
#=GR NC_009613.1/2078880-2079361 CODON       ..................................................................................................................................................................................................................................................................................................................................................................................................................................................................................................................................................................................................................
#=GR NC_009613.1/2078880-2079361 SS_TT       ..................................................................................................................................................................................................................................................................................................................................................................................................................................................................................................................................................................................................................
JCVI_SCAF_1096628065663/1910-1534            .....................................................................................................CCUAGCC.......CCGAUA.GAAGC.AGAAA.UCC......UUC..CGC.....GCC..G.....................................GGGUU............................................CGGC...GCA...GAAG...AUU.GGAGCGGAUAGCGGGAUCAGCUCCCAAAAAAUAGUAUAAACCUAAUAAUAAUAUUUAAUCUUACACACUAAAAAACCUAGGAAAAAAUAACAAUCCAAAAAAACAAUAUUGAACCUCAAAGAAAAUUCCCAGAGAUCAAAAUCAGCUGAUGCAUGAAUCCGAACCGUACAGAAUUCUUCCUGCCUGCAUCUCAAAGAAAAAAGAAUUAUUGUUCCAAAUCAAAGCCUUAAAAAUCACAAAAGCCAGCCCAAAGCGGCGAUGAUGGCAGCGACGUCUUUGAAACGAUAGGAUCCGAGAAGGGAAAUCCCCGGAACAGUGAAUC
#=GR JCVI_SCAF_1096628065663/1910-1534 CODON ..................................................................................................................................................................................................................................................................................................................................................................................................................................................................................................................................................................................................................
#=GR JCVI_SCAF_1096628065663/1910-1534 SS_TT ..................................................................................................................................................................................................................................................................................................................................................................................................................................................................................................................................................................................................................
NC_009441.1/3169016-3168533                  AUCAUGUGAAAAGUGAAAGUCCGGCUUAUAAUAAUUCAUAACCAGCCAAAAGAGGUCAAUUAAAGACAGUACCGGAUGUGCAGUUCUCCAAAAAGCGACCUGCUUCCC.ACAGCCCCGAUA.GAAGC.GGAAA.UCC......UUC..UGC.....GCC........................................GGGGUUC...........................................GGC...GCA...GAAG...AUU.AGAGCGGAUAGCGGGAAAAAGCUCCUGAAAAACAACAUUAAACCUAAAGUAAUACAACCGGUCCUGUCAAGUAUCACAGGCGCAUAAAGGAUUUAAAUGAAUACGGCUGUAUAAACUACAUCCCUAAAAAAAAUAGAAACCAGAAAAGCAUCAUUUAUUUUCUUGUUUAAAAACGCAGCUGCUAUUUUUUGGGUGCAAAAACUAGAACCGUUUUUAAAUGUUUAGUAAUUUAAAUUUUGUGGCAAAAUCGUGGCACUUGCAGUUUUAGGAAACGAUAAGCAUAGUAAAAUCAAGGCCUAAGGAGCUUAGGUUCGAAACUGUA
#=GR NC_009441.1/3169016-3168533 CODON       ..................................................................................................................................................................................................................................................................................................................................................................................................................................................................................................................................................................................................................
#=GR NC_009441.1/3169016-3168533 SS_TT       ..................................................................................................................................................................................................................................................................................................................................................................................................................................................................................................................................................................................................................
NC_009613.1/1935973-1935492                  GGUCCUUUCAUUUUUGUUUUUGUUUUUGUUUUUUUGAUUUGUUUGCUACGGCUUGGGUGUAGAUUUAGUUAUGUAUUUAAUGGGAUGUUUUUUUUUUUUUUUCUAGCC.......CUGAUA.GUAGU.GGAAA.UCC.......UUUUUUC.....UGG..CU....................................CCUUU...........................................AGCCAG..GAA...AAAG...AUU.GCAACGGAUAGCAGGAAAUAGCUUCUAAAAAUUAUUUGUAACCUAAUAUUUUUAGUACGUCUUCGGCUUUUUGUUGUUCAGAAAAAAUUUCUGUGGCAAUGAUUCCGUUUUCAUCUUUAUCUAUCAGGAUAUGUUUGGGUUGGGGGAUCAGGCAGUGAUGCAAGCCGCCGUAACCGCCUAUUGUUUCUUGGUAUGCUCCUGUGUUGAAGAAGCCUAUGUAUAAGGGUUUUUCUUUGUUGUAUUUUGGCAAAUAUAUGGCAUUCAUGUUUUGUUCGGAGUUGUAAUAAUCGUCGCUAUCGCAGGUCAUUCCUCCUAAUAAGAC
#=GR NC_009613.1/1935973-1935492 CODON       ........GUA.......................................................................................................................................................................................................................................................................................................................................................................................................................................................................................................................................................................................................
#=GR NC_009613.1/1935973-1935492 SS_TT       ..................................................................................................................................................................................................................................................................................................................................................................................................................................................................................................................................................................................................................
NC_009613.1/1008667-1009146                  AAGAUACCUCCUUAACGCACCAAGGCGCUCCACAAUACCUUUUAUUUGUUCGGUAUUUGUCAUAAAUUUGUUUAAUUUUGUAUUAAUAAUAAUGCUUCUUUUCUAGCC.......CCGAUA.GUAGU.GAAAA.UCC......UUU..UUC.....UGG..CU....................................CCUUU...........................................AGCCA...GGA...AAAG...AUU.GUAACGGAUAGCGGGAAUAGCUCCUAAAGAGGAUUGAUUGAUUUGUAAAAAUAAGAAUUUUAUCCGAAAUAUGGAAAUAAAUUUAGUUAGCGAUACUGUUACCAAGCCUACGCAAGAGAUGUUAGGUGUUAUGUUUGGUGCUAAAGUGGGUGAUGAUGUGUAUAAGCAAGACCCAACGGUUGUUGCUUUAGAGUGGAAAAUUGCCAAGAUGUUUGGUAUGCAGGCGGCUUUGUUUUUUCCUUCGGGUACUAUGGCUAAUCAGACUGCUAUAAAGUUGCAUACUAAUCCGGGUGAUCAGAUUAUUUGCGAUAAGUGGUCGCAU
#=GR NC_009613.1/1008667-1009146 CODON       ......................................................................................................................................................................................................................................................................................................................................................AUG.........................................................................................................................................................................................................................................................
#=GR NC_009613.1/1008667-1009146 SS_TT       ......................................................................................................................................<<<......<<<..<<<.....<<<..<<....................................................................................>>>>>...>>>...>>>>...>.....................................................................................................................................................................................................................................................................................................................................
NC_009613.1/562989-563469                    AAUAGGCUUUAUCGUAUUUGUUUUGUUUUAUUUCUUUCAUGAGUUACAAAAGUAGGUGUUUUUUGUUGUUUUUUAUUUGCAAAAAUUAAAGGGGUUUUUCUUAUAGCC.......CUGAUU.GUAAU.GGAAA.UCC......UUU..UGC.....UUU..UU....................................CUUUU...........................................AAAAAA..GCA...AAAG...AUU.GCAAUGGAAAGCAGGAAUAGGGUUGGCAAGAAUGCCCAAGCUUUUUGCUCCUAAUGAUAAAUUAUCUUCCCCAAACUGGGUUUUGUAUGAGUAGGGGUACGACUACUCCUAUUAUGAAUGCCGACAUGACGAGUGUCCAGUCUCUUUUGGAGAAUCUGAAAACGGUUUGUGCUAUGUAGGAUAUGAUUAGUAUUAGGAUAACGACUAUUAUUUGGGCGGUUUCUAUUCCUAAUGCGAACUCUGAUAGUGGUAAUAGUUUUUGGGUGGCGUUUCCUGGUAGUAUGGUUUUGAAAUAGUUAGAAAAGCCUAAUCCGUGUAUGAU
#=GR NC_009613.1/562989-563469 CODON         .....................................GUA..........................................................................................................................................................................................................................................................................................................................................................................................................................................................................................................................................................................
#=GR NC_009613.1/562989-563469 SS_TT         ..................................................................................................................................................................................................................................................................................................................................................................................................................................................................................................................................................................................................................
NC_009613.1/2807943-2808424                  AUUUGUUGAUUAUUUUUAUUUGCAUUUUUUAAAUUUUGGCACGCGGAUAACACGGAUUGAACGGAUUUUCGCGGAUUAUUUAGUGUUUGUUUUUACGGUUUUUUAGCC.......CCGAUA.AUAGU.GGAAA.UCC.......UU..UUUG....UUU........................................UUUUCUUU..........................................AAA...AAACAAAAAG...AUU.GUAACGGAUAGCGGGAAUAGCUUCUAAUUUUUAUUUUCUUUUUAAUAUUCUGAUUAAGGUUUCUUUUUCGCUAAAAUAAAUAAAAUAUAAGUAUAGUAUAAUGAUUCCUGUUUUUAUAAAAUAAUUUUCUCGAAUGUAUGGGAUAUAAAAGGAAAUUGCUGAAAAGGCAACGCUUAGGGUUAAAUAUCCUAGGAUUCGGUUUUUAUCAUAUGGUAUUGGAUAUUGGUUUUUUCCUAGCGUAUAGGAGAUGAGCAUCAUGCUUCCAUAGGCUGCAAUGGUUGCAAUUGCCGAGCCGUAAUAGCUCAUAGUUGGUAUGAGUAAG
#=GR NC_009613.1/2807943-2808424 CODON       ......................GUA.........................................................................................................................................................................................................................................................................................................................................................................................................................................................................................................................................................................................
#=GR NC_009613.1/2807943-2808424 SS_TT       ......................................................................................................................................<<<.......<<..<<<<....<<<........................................<<<...............................................>>>...>>>>>>>>>>...>.....................................................................................................................................................................................................................................................................................................................................
NC_009613.1/265505-265026                    GAACGAGUCCUAUUUUUAGUCUUCUGCUGGAGUCUUGUGUUUGUGAAAAGCAGAUGAGGGAGGUUAGGCAAAAGGUUAACAGAUACAAAAGACGCAUGCCUUUUAGCC.......CCGAUA.GCAAC.GGAAA.UCC......UUU..UUC.....UUU..CU....................................UUUUC...........................................AGAAA...GAA...AAAG...AUU.GGAGUGAAUAGCGGGAAAAUGGAUUGCUUGUGUGCUUUAUACAUUCGCUACAAAUAUUAGUUGUCUAAUUUGCUGUAAAAGUCGGUAAUUUUUUUGGCUUUUGAAAUACCUAUAAGGUCAGAUAUUUCUUUUUCUUUGGCUAAUUUUAAUCUUUUUACACUUUUGAAAUGUUUUAUUAAUGUUAGCAUUGUUUUUUCGCCAAUUCCUGGGAUGGUUUCUAUAGAUGAAUUGAGUGCUGCUUUACUGCGUUUGUCUCUGUGAAAGGUUAUUCCGAAUCGGUGUGCUUCGUUUCGUAAUUGUUGUAUUAUUUUUAGUGUUUCUG
#=GR NC_009613.1/265505-265026 CODON         .........................................................................................................................................................................................................................................................................................................................GUA......................................................................................................................................................................................................................................................................................
#=GR NC_009613.1/265505-265026 SS_TT         ..................................................................................................................................................................................................................................................................................................................................................................................................................................................................................................................................................................................................................
NC_009613.1/2333889-2334368                  UAUUUCUGCUACUUUUUUUUGAAUUUCGCUUUUUUUAGAACACGAAAUAAUGGCAAAUAGGAAUAGAACGAGUAUUAAAUAUUUUUUCAUAAACAUGAUUUUUUAGCC.......CAGAUA.AGAGU.GGAAA.UCC......UUU..UAU.....UUU..UU....................................CCUUC...........................................AAAAA...AUA...AAAG...AUU.GAAACGUAUAGCUGGAAUUGCUCCUAAUUAUUAUUUUUGCAAAUAUACAUUCGUUUUUAAAACAAAAGUAACCAUGCAAAAAAAUAGUACCAUAAAUUGUGAAAAAGUUAACGAACAUAUUGUAAACUGGCUAAAAACCUAUGCACAAAAGGCAAAAGUAAAUGGUUUUGUGAUAGGGAUUUCGGGCGGAAUAGAUUCGGCAGUUACCGCUACUUUAUGUGCGCAAACAGGACUAACGGUUUUGUGUGUAGAAAUGCCUAUACACCAAGCACAAAGUCAUAUAAAUAGAGCGCAAGAACAUAUUAUGCAGCUUAAGAAAAAU
#=GR NC_009613.1/2333889-2334368 CODON       .......................................................................................GUA...............................................................................................................................................................................................................................................................AUG......................................................................................................................................................................................................................................................
#=GR NC_009613.1/2333889-2334368 SS_TT       ..................................................................................................................................................................................................................................................................................................................................................................................................................................................................................................................................................................................................................
NC_009441.1/1625253-1625732                  UUUUGUUGGCAGUGCAAAUGCAUCUGCGCCAUCUAAUACUAAAUAUUCUCCAGAGAUGAAUAAUUUUCCGUUACUGUAAAAGGUUGUUGACAUACGUAUUUUUUAGCC.......CCGAUA.GAAGU.GGAAA.UCC......UUU..UGCUU...UUU........................................UCUUU.............................................AAAAA.GGA...AAAG...AUU.GCAGCGAAUAGCGGGAUCAGCUUCUAAUUAUUUUCUUAAACUUUCAAUGAAUUCAACUACGGCACUAUGUGAAACAGCAGUUUUCUUAAAAUGUGCUUUUAUCAAAUGACGUUCUUCGUCUGUAGCUUCAAACUGGUUGAUGAUAUUAUUUAAGUGCAUUUUCAUGUGUCCUUCCUGAAUUCCUGUUGUGGUUAAAGAACGCAAUGCUGCAAAAUUUUGUGCUAAACCUGCUACGGCAGUAAUUUCCAUUAACUCUUUUGCAGAAGGUUUUUCAAGCAUUUCCAUGCAUAAUUUUACUAAUGGAUGCAGUGAAGUCAGGCCG
#=GR NC_009441.1/1625253-1625732 CODON       ..........................................................................................GUA.....................................................................................................................................................................................................................................................................................................................................................................................................................................................................................................................
#=GR NC_009441.1/1625253-1625732 SS_TT       ..................................................................................................................................................................................................................................................................................................................................................................................................................................................................................................................................................................................................................
NC_009613.1/1550851-1550372                  AGGGCGCUGUAUCGUGUUUUGUGUCGAAUUUUUGAGUGAGUAUUUUCAUUUGCUGGCAAAGGCGCAAAGGCGCAAAGUUUAUGUUAAUUUAAGUUUCGGUUUUUAGCC.......CUGAUA.GCAGU.GGAAA.UCC......UUU..UCUUU...UUU........................................CCUUU.............................................AAAAA.AGA...AAAG...AUU.GCAACGAAUAGCAGGAAUAGCUUCUAAAAAAAAAUUACUUUUUUAAAUUUUCCGAAGAUUUAUUUACUGCUUCUUUUAGACUUUCUUUGUAGGAAAUGAUUUUGUCUAAAACUGAUUUGUUAGCAGAUCCUAUGAUUUGUGCAGCUAGAAUUCCUGCGUUUUUUGCGCCAUUUAAGGCUACGGUUGCUACGGGAACACCGCCUGGCAUUUGAAGUAUUGAUAAAACGGAAUCCCAACCAUCGAUAGAAUUGCUGGAUUUUACGGGUACGCCAAUGAUGGGUAAUGGCGACAUAGCGGCUACCAUUCCUGGCAAAUGCGCUGC
#=GR NC_009613.1/1550851-1550372 CODON       ..............................................GUA.................................................................................................................................................................................................................................................................................................................................................................................................................................................................................................................................................................
#=GR NC_009613.1/1550851-1550372 SS_TT       ..................................................................................................................................................................................................................................................................................................................................................................................................................................................................................................................................................................................................................
NC_009613.1/380859-380380                    UGUUUGGUCUCGCUCCAGUUCCUUUUUUAUUGCCUCCUGAAUUAUUCAUAACUUCUGUAAUUUGUGCAAAGAUAGUGUUUUAAGAGUUAAUAUUUUUUAUUUUUAGCC.......CUGAUA.GCAGU.GGAAA.UCC......UUU..UGUUU...UUU........................................CCUUU.............................................AAAAA.ACA...AAAG...AUU.GCAACGGAUAGCAGGAUUAGCUCCUAAAAAUUUAUAAUUUUAGCAAUGCUUUUCCGUUUAUUAAUACCGAGGGAUUUAUAAGAACAAUACAAAAAACACCAGCAACGAUAAGAAUUUUUAACACAACAUGAAGUUGUACAUAUUCGGCUUGCGUUUCAGAUUUCCAGAGUUUGAGCAGGAAUAAUAUUAGAAUUAUUAGACUGAUAUAAAAAUAAAUAUCCAUAUAACCUACGUCAUAUUUUUCGAUUAAAAUGUAAACUGGAAUAAUGGUCGAAAUGGUUAAAAAUGUGAUGAUUUGUUUAGAGACUCGCUCUCCGAAUCG
#=GR NC_009613.1/380859-380380 CODON         ..............................................GUA.................................................................................................................................................................................................................................................................................................................................................................................................................................................................................................................................................................
#=GR NC_009613.1/380859-380380 SS_TT         ..................................................................................................................................................................................................................................................................................................................................................................................................................................................................................................................................................................................................................
NC_009613.1/2670056-2670537                  UUUCCUUUAGGUAUUGCUCCCAGAUUAAUUUGGGUUGAUUGCCUAAUGGGGAAAAAGAGGAAAGGGCUGUAAUGACUAUUUUUUUAUUCAACUUAUGAUUUUUUAGCC.......CUGAUA.GCAGU.GGAAA.UCC......UUU..UCUUU...UUU........................................UCCUUU............................................AGA...AAAAGAAAAG...AUU.GCAACGGAUAGCAGGAAUAGCUACAAAUUUAAACUAUUUCUAAUGCUUCUUGUAUAGUUUGAUAUACUUUUUGCAAUUGUUCGUUUGUAAUGAUAUAGGGCGGUAGAAUAUAAAUUAUAUUUCCUACUGGGCGCAUGAUUAUGCCGUUUUUUAUAAAGAAAUUAUAGAGUUUAUUGCGUAGGUUUCCGUAAUAAGAUUCUUGGUUGUUGGUUUUUAUUUCUAAUGCAAAGAUUACGCCAAGUACGCGUGUUGUUUUUACUUUUUCGUGGCGUUUUAUGGUUUCUUGAAAUUGUAAAUGUUGAGUAUUUACUCUUUUAAUAUU
#=GR NC_009613.1/2670056-2670537 CODON       ........................................................................................GUA.......................................................................................................................................................................................................................................................................................................................................................................................................................................................................................................................
#=GR NC_009613.1/2670056-2670537 SS_TT       ..................................................................................................................................................................................................................................................................................................................................................................................................................................................................................................................................................................................................................
NC_009613.1/1246530-1246049                  AAAUUUGACUUAAAUUUCUAAUUCAUAUAAGUUUUGGGAGUUGUAUGUUGCUUGCUACUUAAAUACAAAAAAGCCGAAAUUCUGAAUUGAAUUUCGGCUUUUUUAGCC.......CAGAUA.GCAGU.GAAAA.UCC......UUU..UGC.....UUU..UU..U.................................UCUUU..........................................AGAAAA...GCA...AAAG...AUU.GUAACGUAUAGCUGGAUUAGCUCCUAAAAAAAUUAUUUAAAAUAAGAGAAUGUUUCGUUAUUUUCUAUUUUUAAUAAUGUUUCAUAAAUAAGUUUAAUCACGUUUUCUACAUCAUCACGAUGUACCAUUUCGACAGUCGUGUGCAUAUAACGCAGCGGAAGCGAAAUUAAUGCCGAAGCUACGCCACCAUUACUGUAUGCAAAAGCAUCGGUAUCUGUUCCUGUAACACGAGAGGAAGCCAAUCGCUGAAAAGGGAUUUCUUUUUCUAGGGCAGUAUUUAUAAUAAGUUCUCGUAAAUUAUUUUGUACUGCUGGGGCAUAAG
#=GR NC_009613.1/1246530-1246049 CODON       ..................................................................................................................................................................................................................................................................................................................................................................................................................................................................................................................................................................................................................
#=GR NC_009613.1/1246530-1246049 SS_TT       ........................................................................<<<<<<<<<<......>>>>>>>>>>................................................................................................................................................................................................................................................................................................................................................................................................................................................................................................................
NC_009613.1/197792-198271                    UAGAGAAUGCGGGUGUUUUCAUUUUAUAACUACGAAUUACACGAAUUAUGACGAAUUCGCAAUGUUGAAUUGAAUAUUAAAUCUUGUUUUAUGGCAAAUUUCCUAGCC.......CCGAUU.GCAAC.GGAAA.UCC......UUU..UUC.....UUG..CU....................................UCUUU...........................................AGCAA...GGA...AAAG...AUU.GAAGUGUAAAGCGGGAAAUAGCUCCUAAAAAUAUUUUUAAUGAAAUUAUAAGGGUUUGAAAUUUUAAUUCCAAAGUUAAUUGAUUAAUUUUGAAUUUAAUUAUAUAAUAAUCAUUUUAAAUAUACAAUUAUGGCUUUCGAAUUACCACAAUUACCUUAUGCAUACGAUGCAUUAGAACCUCAUAUUGAUGCGAGAACAAUGGAGAUUCACCAUUCGAAACAUCAUAAUGCUUAUACGACAAACUUAAAUGCAGCUAUUGCAGGAACGGAUCUGGAAGGCAAAAGUAUUGAAGAUAUUUUGAAAAAUCUUGAUUUGACUAAAG
#=GR NC_009613.1/197792-198271 CODON         ...................GUA...........................................................................................................................................................................................................................................................................................................................................................................................AUG..............................................................................................................................................................................................
#=GR NC_009613.1/197792-198271 SS_TT         ......................................................................................................................................<<<......<<<..<<<.....<<<..<<....................................................................................>>>>>...>>>...>>>>...>.....................................................................................................................................................................................................................................................................................................................................
NC_009613.1/689804-689325                    UAUUUUGAAACAAAUUUAAUAAACUUAACUAUAUAGUUUGCAAAGGUUUUGGCAAAGUUCAGAAUUUUUUUUGCCUAGAAUUUUAAAUUUAAGACGCAAGCCCUAGCC.......CCGAUU.GAAAC.GGAAA.UCC......UUU..UUA.....UUU..UU....................................CCUUU...........................................AAAAA...UAA...AAAG...AUU.GCAGUGUAAAGCGGGAAAUAGCUCCUAAAGAAAUUAUACUUUUUUCUUGUUUAUAUUGGGUAAGAAAUAACAAAUUAUUCCUAGAAUUGGCAAGUAGGAACAGAGUUGAUACACGAACGUAAUUGAGGUAUGGUCUGCUAGGAUUCCUAGUAAUGCUGAUCCUAAAGCGCCCAUUCCGAAGGCAAAUCCGUAAAAAAGUCCUGAUACCAUUCCUAGUUUUUUGGGUAAUAAUUCUUGUGCAUAAACGAUGAUGGCUGGAAAAGCUGAGGAUAUGAUAAUUCCUAUGAUUAUCAUGAGAAUAUCUGUAUAGAAAAGAUUGGCA
#=GR NC_009613.1/689804-689325 CODON         ..................................................................................................................................................................................................................................................................................................................................................................................................................................................................................................................................................................................................................
#=GR NC_009613.1/689804-689325 SS_TT         ..................................................................................................................................................................................................................................................................................................................................................................................................................................................................................................................................................................................................................
sludgeOz_Contig5854/223-702                  CAUUGUAGUUAGUUUUUAAACUUUGUAUGUUUUUAAUUAGUUGUGUUUGUGUAGUUUGUUUUUUGAAAUUGUGUUUAGCAAUUGCAAUUGUUUUUGUUGUUUUUAGCC.......CCGAUU.GUAAC.GGAAA.UCC......UUU..UUA.....AUU..UU....................................UCUUU...........................................AAAAU...UAN...AAAA...AUU.GUAGUGGAAAGCGGGAAAUAGCUUCUAAAAAUUAUUAACAAUAUCGAGAGAUUGCUUCGUUCCUCGCAAUGACUUUAAAAAAAAGCCGCUACUAAUAAAAGUAACGGCUUGAUAUUGAUUAAUUUCUAAUCAUUAUUUUUUGUGUCUUGGUUCAGAAGAUACGGUCAACUUAUGUCUUCCUUUAGCUCUACGACGAGCAAGGACUUUUCUUCCAUUUGCAGAAGCCAUUCUGUCCAUAAAUCCGUGUUUAUUUCUUCUUUUUCUUUUCGAUGGUUGAAACGUUCUUUUGCUCAUUGCUUUGUAUCUUUAAAAUCGUGUAUUA
#=GR sludgeOz_Contig5854/223-702 CODON       GUA...............................................................................................................................................................................................................................................................................................................................................................................................................................................................................................................................................................................................................
#=GR sludgeOz_Contig5854/223-702 SS_TT       ..................................................................................................................................................................................................................................................................................................................................................................................................................................................................................................................................................................................................................
NC_009441.1/2946822-2946341                  UUUAGUUGAUGUAAUGAAAGCAUUGGAAUCUAAAGUUUAGUUUUCAGUUUUCAGUCUCAGUUUUCAGCAAACUGAGACUGAAAACUGAGACUGAGUACUAACCUAGCC.......CCGAUA.GAAGU.AGAAA.UCC......UUU..UUU.....GUU..UU..U.................................UCUUU..........................................AAAAAC...AAA...AAAG...AUU.GUAAGGAAUAGCGGGAUUAGCUCCUAAAUCAAAAAAAAAUAUAAUACUUGGUUCAUCGAUUAAACAAUUAAACGAAUAAACAGUUAAACUUUUAUACGAUUAACCAAAUAAACAAUAAACACACAAUGAAAGUAUUAGCAAAUGACGGAAUUUCUAAAAGUGGAAUUCUAGCCUUAGAAAAAGGCGGAUUUGAAGUUAUAACUACAAAAGUAGCUCAGGAACAAGUAGCUAACUUUAUUAAUGAAAAUAAUGUAGACGUAAUUUUAGUGCGCAGUGCGACUAAAGUUCGUAAAGAUAUUAUCGACGCUUGUCCUGGUAUCAA
#=GR NC_009441.1/2946822-2946341 CODON       .............................................................................................................................................................................................................................................................................................................................................................................................................AUG..................................................................................................................................................................................................
#=GR NC_009441.1/2946822-2946341 SS_TT       ......................................................................................................................................<<<......<<<..<<<.....<<<..<<..<................................................................................>>>>>>...>>>...>>>>...>.....................................................................................................................................................................................................................................................................................................................................
NC_009613.1/909181-908700                    GUGCUGCUGCUAUUUGUAAUGGUGGUGGUGGUGCUUCUGCCAUUGUAAUUGAAAGAGCUUAAUAAAUUUUGAAUAAUAAAUUUUAAAAUUUACUGUGCUCCCCUAGCC.......CUGAUU.GCAGC.GAAAA.UCC......UUU..UUG.....UUU..UU....................................UCCUUU..........................................AAAAAA..CAA...AAAG...AUU.GUAGCGAAAAGCAGGAUUAGCUUCAAAUAAAAAUAAUACAAAUGAUGAAUUUUGGGUUUUAAUUGAUUCAAAAUUCAUCAUUUAAAAUUUAAAAUAAUUUUAAUGUUUGGAAUUUGUAAUUUAGCCAAUAUCCCUUUAAGAAUAGAACCCAGCGACCGAAGCGAAUUGGUUUCGCAAGUUUUGUUUGGCGAACAUUUUAGUAUUUUAGAAAAAACUCAGAAAUGGUCUAAAAUUCGUUUGAAUUUUGAUGAUUAUGAAGGUUGGGUAGAUAAUAAACAAUUUACAACAAUUACCGAAGAACAGUCUGAGCAAUUAUCUAAAG
#=GR NC_009613.1/909181-908700 CODON         ......................................................................................................................................................................................................................................................................................................................................................................................AUG.........................................................................................................................................................................................................................
#=GR NC_009613.1/909181-908700 SS_TT         ..........................................................................................................................................................................................................................................................................................................................<<<<<<<<<<<<<<<<......>>>>>>>>>>>>>>>>..................................................................................................................................................................................................................................................
NC_009613.1/1192956-1193435                  UUUAAUGUGGCGUAAAAGUAUAAAAAAGAGAUGGUUUUUUUGAGUACGAAUUACACAAAUUAACACGAAUUUUAAAAUAAUAUCGAAUAAUUACUGGUUUGCCUAGCC.......CUGAUA.GAAGU.GAAAA.UCC......UUU..UUG.....UUU..UU....................................CCUUU...........................................AAAAA...CAA...AAAG...AUU.GCAACGAAUAGCAGGAAAUUGCUCCUAAUAAAAAAUAUAUUUAUACAUUUGUUUUAUGAUGGUAUUAUCCAUUUGUAAGUUAUUAACAUAUUAUUUAAGAGAUGCAAAACAUUCCUAGUGUUGACUUGCGUGAUUUCCUUUCGGGUAACCCGGAACGUAAACAAAAAUUUGUAAAUGAAAUCGGAAAAGCUUUCGAAGAGAUUGGCUUCGUAGCGUUAAAAGGUCAUUUUUUAGAUGACAAAUUGGUUGGUGAAUUGUAUGGCGAAAUUAGAAAUUUUUUCUCCCUACCAUUAGAAACAAAAGAUGGCUAUGAAAUCCCUGG
#=GR NC_009613.1/1192956-1193435 CODON       .....................................................................................................................................................................................................................................................................................................................................................................................AUG..........................................................................................................................................................................................................................
#=GR NC_009613.1/1192956-1193435 SS_TT       ..................................................................................................................................................................................................................................................................................................................................................................................................................................................................................................................................................................................................................
NC_009613.1/730779-730299                    AUUUUUGUAUUUUGUUUAGGUUUGAAAAGCAAAGAUAGUUUUAAAUUUAAAGAUUGAAAAAUUUAAAUUUUGAAAAAUUUUGUUUCUUUUAGUUUAGAUGCCCUAGCC.......CAGAUG.GAAGG.GAAAA.UCC......UUU..UCU.....UUU..UU....................................UUCUUUA.........................................AAAAA...AGA...AAAG...AUU.GGAAU.GACAGCUGGAAAUAGCUCCUAAAAAAAUUACUUUUUUCUGUUCUUGAAAACGCCAUUGAGAAUUACCGUUGAUAAGAUGAUUAAGGCGCCUAUGUAAAAUUGUGUGCUCAUUUUUUCUUUGUCAUUGAAGAUAAUUAGGGCUAAAAUUAUGCCGUAAAUAGGUUCGAGAUUGAUGGUGAGCAUUACGGUAUAGGGGCUUAGGUAUUUCAUAACACCUAUCGAGGCUAUAAAUGCGUAUGCGGUGCAAAAUGAGCUUAAAACGAGUAACCAAAGUAAAUCAUUUGUUGAAAGCUGGAAGAAACUAGUUGUAAAAUUU
#=GR NC_009613.1/730779-730299 CODON         ..................................................................................................................................................................................................................................................................................................................................................................................................................................................................................................................................................................................................................
#=GR NC_009613.1/730779-730299 SS_TT         ..................................................................................................................................................................................................................................................................................................................................................................................................................................................................................................................................................................................................................
NC_009613.1/796690-797171                    UUAUUAAUUUUUUUAAAUAAAAUUAUACCCGAUAAGGUAUAUAAGUUGAAAUAAUUUGGGGGUUUGUGUAAGAAUUAUAAUGCUUUUAUUUGCUGUAAUGCCCUAGCC.......CAGAUU.GCAGU.GGAAA.UCC......UUU..UUG.....UUU..UU....................................UUCUUU..........................................AAAAAA..CAA...AAAG...AUU.GUAACGAAAAGCUGGAAAUAGCUCCUAAAAAAAAAGAAUCAUCAUCAAUCAAAAAAAGAACAGUUUAAUUACUAAAAAAGAAAUUUUAUGAACAUUGAAAACACGAAAGCACAAAUGCGAAAAGGGGUUCUCGAGUUUUGUAUUUUAUCUGUCUUAAAAGACAAAGAAGCUUAUACUUCGGAAAUUUUAGACACGCUAAAAAGCGCAAAGCUACUGGUGGUAGAAGGUACGGUGUAUCCUUUGCUUACGAGGCUUAAAAACGAUAAUUUGCUUAGUUAUCGCUGGGAAGAAUCUACUUCUGGGCCGCCAAGAAAGUAUUACG
#=GR NC_009613.1/796690-797171 CODON         .......................................................................................................................................................................................................................................................................................................................................................................AUG........................................................................................................................................................................................................................................
#=GR NC_009613.1/796690-797171 SS_TT         ......................................................................................................................................<<<......<<<..<<<.....<<<..<<....................................<...............................................>>>>>>..>>>...>>>>...>.....................................................................................................................................................................................................................................................................................................................................
[truncated: 75,437 more chars]
