# Supplementary material for: Comparative genomics reveals 104 candidate structured RNAs from bacteria, archaea, and their metagenomes
Source: Genome Biol. 2010 Mar 15;11(3):R31. doi: 10.1186/gb-2010-11-3-r31 (PMC2864571; doi:10.1186/gb-2010-11-3-r31)
Supplement: Additional file 4 — Raw text alignment files, including annotation. Raw alignments of RNAs, including annotations (for example, predicted transcription terminators, flanking sequences) in "Stockholm" text format. The alignment format and appropriate viewing programs are discussed on Wikipedia [113]. The Stockholm files can be retrieved from the .tar.gz archive file by using programs such as WinZip (Windows), StuffIt Expander (Mac), or tar/gzip (UNIX). [file gb-2010-11-3-r31-S4.GZ › sto/Pseudomon-1.sto]

# STOCKHOLM 1.0
#=GF ID Pseudomon-1
#=GF DE Pseudomon-1 RNA
#=GF AU Weinberg Z
#=GF TP Gene; sRNA;
#=GF WK http://en.wikipedia.org/wiki/Pseudomon-1_RNA_motif
#=GF DATABASES microbial 25 env 4
#=GF FancifyStockholm -upDownGeneStats -mergeTandem
#=GF FancifyStockholmGeneContext -leftCount 1 -rightCount 1
#=GF ORIGINAL_MOTIF 94	7567	0	1	refseq	25	gamma-pseudomon	jeremy	s32_38_45_55S100O5Min3	cmfinder		end
#=GF ORIGINAL_MOTIF_REVERSE_COMPLEMENT 1
wf3_AHAI8448_y1/1-464                        ........................................................GCGAACUAGUGGACACAGAUCGGCUGAGCGGCUCCAGAGCAUUCAUGCUCCUUAGAUGUGAUUNAGUGUUGGCAGAAA.ACC.GGGCUCUCCCUUUCCUAGCACAGCCCGGUAGUUAG.CCCCGA.GCCUC..CCUCCC.CAUA.GAUGCUCGGGGUUUUUUUU.GCCUGCGAUUUACUUGCGACGAUUAGUCAGCAGAAUCAUCGCCCCACUCGUCAUCACUCAGUUCUUCCGGCUCGCCUUCAUCCAGAUCGUCACCUACCAGAAGCUCUUCCUCUGGCGGGAACAAACACUGAUCCAAACGCGCGUAGGCUUCGUCUAUGCCCUGGCGCUUGGGCGCCGAGAACAACUGCACGGUGGACAGUUCGCCGAAGGUUUUGCGCAUAGUGGUCUGAAUUUUCAGCAGCGCAUUUUUUUGCCGCGCCGAACGCCAGCUUGUCAGACUUGCUUAACAAGACAUGGACAGGAAUCUG
#=GR wf3_AHAI8448_y1/1-464 CODON             .................................................................................................................................................................................................................................................................................................................................................................................................................................................................................................................................................
#=GR wf3_AHAI8448_y1/1-464 SS_TT             .................................................................................................................................................................................................................................................................................................................................................................................................................................................................................................................................................
NZ_AAAU03000001.1/218329-218839              AAAGCCGCCCCUUCGUGCCAGAGUCCCGUUCGCCGCUCCGACUGAACUUUUGGCGCGAUCGUGCAGUCAGACCCGGUACGAUUGGCUGAAAAGCCUCUCGAUGCUCCUU.GUUGUG.UUAAGUGUUGGCAGAUA.UUC.GGACU.......CUUCGG...GGUCCGGA.GUUGAACCCCGG.GCUUCUUCCUCCCCCACACGAAGUCCGGG..UUUUUUUUGCCCGGAAUCCUCCGCUUCCAUCUUGCCCGCCGCCCGGCGCCCGGCGCCUAAGCGCGCUCCAGGUCGGCCAGACCGGCCAUCGCGAACCGCCACAGACCGUCCGCCAGCGUCGCAGGCGACUGUGCGAACAGCGGCUGGAUCGGCGUCGCGCAGCGGCGGUCGACGAUCAGCAUGACCAGGCAGGGCGCUAUCACGCUGAGGACCAGCCGCGGCAUCCGCGGGUCCGUGGGCGCGAUGGCGGCGAUCUCGCCGACGAUCGUGGCGAGCACCUCGAACUUGGGCUGCGUUUCCUCCUGGAAGACUCUCU
#=GR NZ_AAAU03000001.1/218329-218839 CODON   .................................................................................................................................................................................................................................................................................................................................................................................................................................................................................................................................................
#=GR NZ_AAAU03000001.1/218329-218839 SS_TT   ................................................................................................................................................................................<<<<<.<<<<<..............>>>>>>>>>>..............................................................................................................................................................................................................................................................................................................................
NC_004578.1/373216-372699                    GGAUUCGUCAAACAUUGUAGGAAAUGUGAACUUUUCUUAAUUGCUGGAACUUAACCGUUUGGACAGGAGUCAGAGGUUCCGAUUGAUUGAAAAAUCCAUCGUGCUCUUAAGUUGUG.UUAAGUGUUGGCAGUUAUUCC.GGACC....CCACCCUAA...GGUCCGGACCUUAAGCCCCGGUACUUC.CCCUCCC.CAUGUGAAGUCCGGGGUCUUUUUUUGCCUGCGAUUUACUCCGCAGGCGCUUUGUCUUCCAGCUCCAUCCAGCCGGCCAGCACUGUGUAGGCCUCUUCCAGCCCCAUGCGUUUGGGCGCCGAAAACAACUGGAUGCUCACUGCGUCACCCCAGCCUUUGCGAAUCUCGGCCUGAACCUUGAGCAGCGUGUUCUUGGCAGCGCCGUAGGUCAGCUUGUCAGCUUUGGUCAGCAGGAUGUGCAUUGGCAUGUGGCUGGCAAUCGCCCAAUCGAGCAUCAGCAGGUCGAAGUCGGUCAUUGGAUGACGGAUGUCCAUCAUCAGGAUCAGCCCUUUCA
#=GR NC_004578.1/373216-372699 CODON         .................................................................................................................................................................................................................................................................................................................................................................................................................................................................................................................................................
#=GR NC_004578.1/373216-372699 SS_TT         ...............................................................................................................................................................................<<<<<<<<<<<<..............>>>>>>>>>>>.............................................................................................................................................................................................................................................................................................................................
NC_007005.1/287665-287150                    AGGUUCGUCAAAUAUUGUAGGAAAUGUGAACUUUUCUUCACUGCUGGAACUUAACCGUUUGGACAGGAGUCAGACGUGUCGAUUGGUUGAAAAAUCGAUCGUGCUCCUA.GUUGUG.UUAAGUGUUGGCAGUUA.UCC.AGAUC....CCACCCUAA...GGUCUGGACCUUAAGCCCCGGAACUUCCCCCUCCC.CAUGCGAAGUCCGGGGUCUUUUUU.GCCUGCGAUUUACUCCGCAGGUGCCUUGUCUUCCAGUUCCAUCCAGUCGGCCAGCACGGUGUAGGCCUCUUCCAGCCCCAUGCGCUUGGGGGCCGAGAACAACUGGAUGCUCACUGCAUCGCCCCAGCCUUUGCGAAUCUCGGCCUGAACCUUGAGCAGCGUGUUCUUGGCCGCGCCGUAGGUCAGCUUGUCGGCCUUGGUCAACAGAAUGUGCAUUGGCAUGUUGCUGGCGAUGGCCCAGUCCAGCAUCAACACGUCGAAGUCGGUCAUUGGAUGACGGAUAUCCAUCAUCAGGAUCAGCCCCUUCA
#=GR NC_007005.1/287665-287150 CODON         .................................................................................................................................................................................................................................................................................................................................................................................................................................................................................................................................................
#=GR NC_007005.1/287665-287150 SS_TT         ...............................................................................................................................................................................<<<<<<<<<<<<..............>>>>>>>>>>>.............................................................................................................................................................................................................................................................................................................................
NC_005773.3/299768-299253                    AGGUUCGUCAAACAUUGUAGGAAAUGUGAACUUUUCUUCAUUGCUGGAACUUAACCGUUUGGAUAGGAGUCAGAGGUCUCGAUUGGUUGAAAAAUCGAUCGUGCUCCUA.GUUGUG.UUAAGUGUUGGCAGUUA.UCC.AGAUC....CCACCCUAA...GGUCUGGACCUUAAGCCCCGGAACUUCCCCCUCCC.CAUGCGAAGUCCGGGGUCUUUUUU.GCCUGCGAUUUACUCCGCAGGCGCCUUGUCUUCCAGUUCCAUCCAGUCGGCCAGCACGGUGUAAGCCUCCUCCAGCCCCAUGCGCUUGGGAGCCGAGAACAACUGGAUGCUCACUGCAUCGCCCCAGCCUUUGCGAAUUUCGGUCUGAACCUUGAGCAGCGUGUUCUUCGCAGCGCCAUAGGUCAGCUUGUCGGCCUUGGUCAGCAGAAUGUGCAUCGGCAUGUUGCUGGCGAUGGCCCAGUCCAGCAUCAACAGGUCGAAAUCGGUCAUUGGAUGACGGAUAUCCAUCAUCAGGAUCAGACCCUUCA
#=GR NC_005773.3/299768-299253 CODON         .................................................................................................................................................................................................................................................................................................................................................................................................................................................................................................................................................
#=GR NC_005773.3/299768-299253 SS_TT         ...............................................................................................................................................................................<<<<<<<<<<<<..............>>>>>>>>>>>.............................................................................................................................................................................................................................................................................................................................
NC_009434.1/135760-136273                    UGCCGAAAAAUGUCGGUAGUCGACGAAAUUUUUUUCGUUCGCGUUGAACUUACGGCGCAACGCUCCGGUCAGAGCAUGCGAAGGGUGUAAAAGCCCUUCGAUGCUCCUU.GUUGUG.UUAAGUGUUGGCAGAUC.UCU.GGACC....CCGCCCUAGC..GGUCCGGA.UUCGA.CCUCGA.ACUUCCCCCUCCC.CCAAUGAAGUUCGAGGUUUUUUUU.GCCUGGAGAAAAGUUUGCGAGCCGGAUCCUCUGCCGCGAUGCGUCCUUGCUCGCACGCCUGAAGCGCUAAAUUAUGGCAGCUCCAACCCACCCCCAGCCUUAUGCAACCCGCGCAGUCGCUCACCGAUCUGGGCCAGGUUAACUUCGAUCGCUUCGAGUUCCUCGCGGCGCUCAUCGCCCAGCAGCACCCGGACUUCCUGGUCCAGCUCUUCGGUCAGCUGAUUCAGGCGCAGUUGGCGUUGUUCGCUUUCGCGUUCCAGGCGGGUCCAUUCGCGGGUUUGGGGCAGGCCGUAGCCGUCGCCGUCGAG
#=GR NC_009434.1/135760-136273 CODON         .................................................................................................................................................................................................................................................................................................................................................................................................................................................................................................................................................
#=GR NC_009434.1/135760-136273 SS_TT         .......................................................................<<<<<<<<<<<<<<........>>>>>>>>>>>>>.......................................................................................................................................................................................................................................................................................................................................................................................................................................
NZ_AAKV01000085.1/45882-46397                AGUGCCCGGUGAGGGUGCCGUGGAAAAGUUUUUCGCGGUGCGCUGAACUUUCCCGUUUUGCCGACAGUCAGAACACACGAAUGGCUUCUUGAGCCCUUCGAUGCUCCUUUGCAGUG.UUUAGUGUUGGCAGAU..UCCUGGACC....CCGCCCUAGC..GGUCCGGA.CUUGAACCCCGA.ACUUCCCCCUCCC.CAUACGAAGCUCGGGGUUUUUUUU.GCCUGGAAUUCAGGCUUCCUCGAACGCCUCUUGUUCCUCGUCCAGCAGGCCCAGCCAUUGCGCCAGGACCAUUUGCGCCUCGUCGACGCCCUGGCGCUUGGGCGCGGAGAACAGUUGCAGGGUGGCGACGUCGCCCCAGCCUUGCUGGACUUCCCGGCGUACCUUGAGCAGGGCGUUCUUGGCCGCGCCGAAGGCCAGCUUGUCGGCCUUGGUCAUCAGUACAUGGAUCGGUAGCUGGCUGGCCUGGGCCCAAUCCAGCAUCAGUCGGUCGAAGUCGGUGAGCGGGUGGCGGAUGUCCAUCAUCAGGA
#=GR NZ_AAKV01000085.1/45882-46397 CODON     .................................................................................................................................................................................................................................................................................................................................................................................................................................................................................................................................................
#=GR NZ_AAKV01000085.1/45882-46397 SS_TT     ...............................................................................................................................................................................<<<<<<.<<<<<..............>>>>>>>>>>>.............................................................................................................................................................................................................................................................................................................................
NZ_AAKW01000050.1/2292-1778                  AGUGCCCGGUGAGGGUGCCGUGGAAAAGUUUUUCGCGGUGCGCUGAACUUUCCCGUUUUGCCGACAGUCAGAACACACGAAUGGCUUCUUGAGCCCUUCGAUGCUCCUUUGCAGUG.UUUAGUGUUGGCAGAU..UCCUGGACC....CCGCCCUAGC..GGUCCGGA.CUUGAACCCCGA.ACUUC.CCCUCCC.CAUACGAAGCUCGGGGUUUUUUUU.GCCUGGAAUUCAGGCUUCCUCGAACGCCUCUUGUUCCUCAUCCAGCAGGCCCAGCCAUUGCGCCAGGACCAUUUGCGCCUCGUCGACGCCCUGGCGCUUGGGCGCGGAGAACAGUUGCAGGGUGGCGACGUCGCCCCAGCCUUGCUGGACUUCCCGGCGUACCUUGAGCAGGGCGUUCUUGGCCGCGCCGAAGGCCAGCUUGUCGGCCUUGGUCAUCAGUACAUGGAUCGGUAGCUGGCUGGCCUGGGCCCAAUCCAGCAUCAGUCGGUCGAAGUCGGUGAGCGGGUGGCGGAUGUCCAUCAUCAGGA
#=GR NZ_AAKW01000050.1/2292-1778 CODON       .................................................................................................................................................................................................................................................................................................................................................................................................................................................................................................................................................
#=GR NZ_AAKW01000050.1/2292-1778 SS_TT       ...............................................................................................................................................................................<<<<<<.<<<<<..............>>>>>>>>>>>.............................................................................................................................................................................................................................................................................................................................
NZ_AAQW01000001.1/6411626-6411111            AGUGCCCGGUGAGGGUGCCGUGGAAAAGUUUUUCGCGGUGCGCUGAACUUUCCCGUUUUGCCGACAGUCAGAACACACGAAUGGCUUCUUGAGCCCUUCGAUGCUCCUUUGCAGUG.UUUAGUGUUGGCAGAU..UCCUGGACC....CCGCCCUAGC..GGUCCGGA.CUUGAACCCCGA.ACUUCCCCCUCCC.CAUACGAAGCUCGGGGUUUUUUUU.GCCUGGAAUUCAGGCUUCCUCGAACGCCUCUUGUUCCUCGUCCAGCAGGCCCAGCCAUUGCGCCAGGACCAUUUGCGCCUCGUCGACGCCCUGGCGCUUGGGCGCGGAGAACAGUUGCAGGGUGGCGACGUCGCCCCAGCCUUGCUGGACUUCCCGGCGUACCUUGAGCAGGGCGUUCUUGGCCGCGCCGAAGGCCAGCUUGUCGGCCUUGGUCAUCAGUACAUGGAUCGGUAGCUGGCUGGCCUGGGCCCAAUCCAGCAUCAGUCGGUCGAAGUCGGUCAGCGGGUGGCGGAUGUCCAUCAUCAGGA
#=GR NZ_AAQW01000001.1/6411626-6411111 CODON .................................................................................................................................................................................................................................................................................................................................................................................................................................................................................................................................................
#=GR NZ_AAQW01000001.1/6411626-6411111 SS_TT ...............................................................................................................................................................................<<<<<<.<<<<<..............>>>>>>>>>>>.............................................................................................................................................................................................................................................................................................................................
NC_009656.1/6507917-6507402                  AGUGCCUGGGGUGGAUGCCGUGGAAAAGUUUUUCGCGGCGCGCUGAACUUUCCCGUUUUGCCGACAGUCAGAACACACGAAUGGCUGAUUGAGCCCUUCGAUGCUCCUUUGCAGUG.UUUAGUGUUGGCAGAU..UCCUGGACC....CCGCCCUAGC..GGUCCGGA.CUUGAACCCCGA.ACUUCCCCCUCCC.CAUACGAAGCUCGGGGUUUUUUUU.GCCUGGAAUUCAGGCUUCCCCGACCGGCUCUUCGUCCUCGUCCAGCAAGCCCAGCCAUUGCGCCAAGACCAUUUGCGCCUCGUCGACACCCUGGCGCUUGGGCGCGGAGAACAGCUGCAGGCUGGCGACAUCGCCCCAGCCCUGCUGGACUUCGCGGCGCACCUUGAGCAGGGCGUUCUUCGCCGCGCCGAAGGCCAGCUUGUCGGCCUUGGUCAUCAGCACAUGGAUCGGCAACUGGCUGGCCUGGGCCCAGUCCAGCAUGAGGCGGUCGAAGUCGGUCAGCGGAUGGCGGAUGUCCAUCAUCAGGA
#=GR NC_009656.1/6507917-6507402 CODON       ....................................................................................................................................................................................................................................................................................GUA..........................................................................................................................................................................................................................................................
#=GR NC_009656.1/6507917-6507402 SS_TT       ...............................................................................................................................................................................<<<<<<.<<<<<..............>>>>>>>>>>>.............................................................................................................................................................................................................................................................................................................................
NC_002516.2/6183737-6183222                  AGGGCCCGGGGAGGGUGCCGUGGAAAAGUUUUUCGCGGCGCGCUGAACUUUCCCGUUUUGCCGACAGUCAGAACACACGAAUGGCUUCUUGAGCCCUUCGAUGCUCCUUUGCAGUG.UUUAGUGUUGGCAGAU..UCCUGGACC....CCGCCCUAGC..GGUCCGGA.CUUGAACCCCGA.ACUUCCCCCUCCC.CAUACGAAGCUCGGGGUUUUUUUU.GCCUGGAAUUCAGGCUUCCUCGAACGCUUCUUGUUCCUCGUCCAGCAGGCCCAGCCAUUGCGCCAGGACCAUUUGCGCCUCGUCGACGCCCUGGCGCUUGGGCGCGGAGAACAGUUGCAGGGUGGCGACGUCGCCCCAGCCUUGCUGGACUUCCCGGCGUACCUUGAGCAGGGCGUUCUUGGCCGCGCCGAAGGCCAGCUUGUCGGCCUUGGUCAUCAGCACAUGGAUCGGCAACUGGCUGGCCUGUGCCCAAUCCAGCAUCAGUCGGUCGAAGUCGGUCAGCGGGUGGCGGAUGUCCAUCAUCAGGA
#=GR NC_002516.2/6183737-6183222 CODON       .................................................................................................................................................................................................................................................................................................................................................................................................................................................................................................................................................
#=GR NC_002516.2/6183737-6183222 SS_TT       ...............................................................................................................................................................................<<<<<<.<<<<<..............>>>>>>>>>>>.............................................................................................................................................................................................................................................................................................................................
NC_008463.1/6456648-6456133                  AGUGCCCGGGGAGGGUGCCGUGGAAAAGUUUUUCGCGGCGCGCUGAACUUUCCCGUUUUGCCGACAGUCAGAACACACGAAUGGCUUCUUGAGCCCUUCGAUGCUCCUUUGCAGUG.UUUAGUGUUGGCAGAU..UCCUGGACC....CCGCCCUAGC..GGUCCGGA.CUUGAACCCCGA.ACUUCCCCCUCCC.CAUACGAAGCUCGGGGUUUUUUUU.GCCUGGAAUUCAGGCUUCCUCGAACGCCUCUUGGUCCUCGUCCAGCAGGCCCAGCCAUUGCGCCAGGACCAUUUGCGCCUCGUCGACGCCCUGGCGCUUGGGCGCGGAGAACAGUUGCAGGGUGGCGACGUCGCCCCAGCCUUGCUGGACUUCCCGGCGUACCUUGAGCAGGGCGUUCUUGGCCGCGCCGAAGGCCAGCUUGUCGGCCUUGGUCAUCAGUACAUGGAUCGGUAGCUGGCUGGCCUGGGCCCAAUCCAGCAUCAGUCGGUCGAAGUCGGUGAGCGGGUGGCGGAUGUCCAUCAUCAGGA
#=GR NC_008463.1/6456648-6456133 CODON       .................................................................................................................................................................................................................................................................................................................................................................................................................................................................................................................................................
#=GR NC_008463.1/6456648-6456133 SS_TT       ...............................................................................................................................................................................<<<<<<.<<<<<..............>>>>>>>>>>>.............................................................................................................................................................................................................................................................................................................................
NC_007492.1/60981-60464                      CGGAUUGUUCUUGAGCUUAUUCCAAAGUUUUUUGAAAAGAAUCUGAACUAAUCUUGCGCCAGGGUACUCAGAGAUACUGAAUGGCUGGUGAAGCCCUUCGAUGCUCCUAUGUUGUG.UUAAGUGUUGGCAGAUA.UCU.GAACC....CCGCCCUAGC..GGUUCGGAACUUAAACCCCGGAACUUCUCCCUCCC.CAUAUGAAGUCCGGGGCUUUUUUU.GCCUGCGAUUUACUCAGCAGGCAAUUCAGCGCCUUUAUCCGCCAACUCCAUCCAGCCCGCCAACACAGUGUAAGCCUCUUCCAGGCCCAUGCGUUUUGGUGCGGAGAACAGCUGGAUCGUCACUUGAUCGCCCCAACCCUUACGGAUUUCCGACUGCACCUUGAGCAGCGUGUUCUUGGCUGCGCCGUAGGUCAGCUUGUCUGCCUUGGUCAGCAGAAUGUGCAUCGGCAUGCCGGCGGCAACGGCCCAGUCCAGCAUCAGCAGGUCGAAGUCGGUCAUUGGAUGACGGAUGUCCAUCAUCAGAAUCA
#=GR NC_007492.1/60981-60464 CODON           .................................................................................................................................................................................................................................................................................................................................................................................................................................................................................................................................................
#=GR NC_007492.1/60981-60464 SS_TT           ...............................................................................................................................................................................<<<<<<<<<<<<..............>>>>>>>>>>>.............................................................................................................................................................................................................................................................................................................................
JCVI_SCAF_1096628074974/793-277              AUCAAAAGGUGCUUUCUUAUUGCAAAUGGUUUUUAAGAAGGCGAUGAACUUUCCGCAAACCCACCCGGUCAGAGUUCAUGAAUGGCCGCAAAGCCCUUCAAUGCUCCUUUGUUGUG.UUAAGUGUUGGCAGACA.UCU.GAACC....CCGCCCUAGC..GGUUCAGACCUUGAACCCCGA.ACUUCUCCCUCCC.CAUACGAAGCUCGGGGUUUUUUUU.GCCUGUAGAAAACUGCCGCUAGCGGCAUUCUGAUGACCCUCUCCCUCCGGGAGAGGGUGCCCGAAGGGCGGGAGAGGGAGCUUACUCGCCCAUUACGAGUCGUCCCCGGUGCGCACAGCGCACCCUACGCUUGUGCCGCUAGCGACAUUCUGAUGGCACCCGAAGGGCGGGAGAGGGUGGGGCUUGUUCCUGCUGUUCCGUAGUGGGCACCGAAUACUCCCUACGAUCUCGGUGCGCACAGCGCACCCUACUUCAGGCCUCUUCAGCGUUUUCUUCACCCUCUUCCGGCAACAGAUCCAACCAACCGG
#=GR JCVI_SCAF_1096628074974/793-277 CODON   .................................................................................................................................................................................................................................................................................................................................................................................................................................................................................................................................................
#=GR JCVI_SCAF_1096628074974/793-277 SS_TT   ...............................................................................................................................................................................<<<<<<.<<<<<..............>>>>>>>>>>>.............................................................................................................................................................................................................................................................................................................................
JCVI_SCAF_1096628070897/876-360              NNNNNNNNNNNNNNNNNNNNNNNNNNNGGUUUUUAAGAAGGUGAUGAACUUUCCGCAAACCCACCCGGUCAGAGUUCAUGAAUGGCCGCAAAGCCCUUCAAUGCUCCUUUGUUGUG.UUAAGUGUUGGCAGACA.UCU.GAACC....CCGCCCUAGC..GGUUCAGACCUUGAACCCCGA.ACUUCUCCCUCCC.CAUACGAAGCUCGGGGUUUUUUUU.GCCUGUAAAAAGGCCGCUAGCGGCGAUCUGAUGACCCUCUCCCGCUUGCGGGAGACGACUGCAUGGAUGCAGGAGGUAGGGCGACGCAGGACGCCAAAGCCGAGGGUGCCCGAAGGGCGGGAGAGGGUGGGGCUUGCUCCUGUUGUUCCGUAGUGGGCACCGAAUACUCCCUGCGAUCUCGGUGCGCACAGCGCACCCUGCGCCUCAUUCCUCCUCAGCGCUUUCCUCAUCCUCUUCCGGCAACAGAUCCAGCCAACCUGCCAGCACCAUCUGCGCCUCCUCCACGCCCAUGCGCUUAGGCGCCGAGA
#=GR JCVI_SCAF_1096628070897/876-360 CODON   .................................................................................................................................................................................................................................................................................................................................................................................................................................................................................................................................................
#=GR JCVI_SCAF_1096628070897/876-360 SS_TT   ..............................................................................................................................................<<....<<<<<<<<<...............>>>>>>>>>.>>.........................................................................................................................................................................................................................................................................................................................................................
JCVI_SCAF_1101668316662/876-360              AUCAAACGACGCUUUCUUAUUGCAAAUGGUUUUUAAAAAAGCGAUGAACUUUCCGCCAGACAGCCAGGUCAGAGUUCGUGAAUGGCCGUUAAGCCCUUCAAUGCUCCUUUGUUGUG.UUAAGUGUUGGCAGACA.UCU.GGACC....CCGCCCUAGC..GGUUCAGACCUUGAACCCCGA.ACUUCUCCCUCCC.CAUACGAAGCUCGGGGUUUUUUUU.GCCUGAAAAAAAGCGGCCGCCAGCGGCAUUCUGCUGAGCCUCUCCCAUAUGGGAGACGACUGCGUGGAUGCAGGAGGAUGCCAAAGCCGGGGUUCCCGAAGGGCGGGAGCGGGCUUCUUUGAGGCAUCCCAACUCAAAACGGGCGUUGAACGAUCUUCUUCAGGUGCCGUAGCUGCAGCCUGACUCAGGCCUCAGUGCCUUCCUCAUCUUCUUCCGGCAGCAGGUCCAGCCAGGCGGCCAGCACCAUCUGCGCCUCUUCCACGCCCAUGCGCUUGGGCGCCGAGAACAGCUGGAUGCUGAUGCCUUCG
#=GR JCVI_SCAF_1101668316662/876-360 CODON   .................................................................................................................................................................................................................................................................................................................................................................................................................................................................................................................................................
#=GR JCVI_SCAF_1101668316662/876-360 SS_TT   ...............................................................................................................................................................................<<<<<<.<<<<<..............>>>>>>>>>>>.............................................................................................................................................................................................................................................................................................................................
NC_009439.1/155382-155898                    CUGAAUCGACGCUUUCUUAUGGCAAAUGGUUUUUAAGAAGGCGAUGAACUUUCCGCGACGCCGCCCGGUCAGAGCUCAUGAAUGGCCGCAAAGCCCUUCAAUGCUCCUUUGUUGUG.UUAAGCGUUGGCAGACA.UCU.GAACC....CCGCCCUAGC..GGUUCAGACCUUAAACCCCGA.ACUUCUCCCUCCC.CAUACGAAGCUCGGGGUUUUUUUU.GCCCAAAAAAAGCUGCCGCUAGCGGCAUUCUGAUGACCCUCUCCCUCCGGGAGAGGGUGCCCGAAGGGCGGGAGAGGGCUUCUCUGAUGCGCUUUCAAGUUAGAACUGGCGGCUACAGUUCCGUAGGGUGCGCCGUGCGCACCGGAUACCCCCUAGGGUCUCGGUGCGCACAGCCCCCCCCUACUUCAGGCCUCCUCGGCGCUUUCUUCAUCCUCUUGCGGCAACAGGUCCAGCCAGCCGGCCAGUACCAUCUGUGCCUCUUCCACGCCCAUGCGCUUGGGCGCCGAGAACAGCUGGAUGCUGAUGCC
#=GR NC_009439.1/155382-155898 CODON         .................................................................................................................................................................................................................................................................................................................................................................................................................................................................................................................................................
#=GR NC_009439.1/155382-155898 SS_TT         ...............................................................................................................................................................................<<<<<<.<<<<<..............>>>>>>>>>>>.............................................................................................................................................................................................................................................................................................................................
NC_004129.6/81638-82154                      CGAAAAUUUCAUCGAUUAUUGCCAAUAGUUUUUGCAACCGGCCGGAACUAAAUAGGUGAACGCCCACUCAGAGUUACUGAAUGGCUGGUGAAGCCCUUCGAUGCUCCUAUGUUGUG.UUAAGUGUUGGCAGAUA.UCU.GGACC....CCGCCCUAGC..GGUCUAGAACUUGAACCCCGA.ACUUCCCCCUCCC.CAUACGAAGUCCGGGGUUUUUUUU.GCCUGAAAACCGCCUGGGAAAUGAUCAUGCUGCGUUAAAAACGCGGCGCGAAAUGCUCAUUUACAGCCAGUAAACUCCGCUUUCGUACCGCGCUUUUGCCUUGCCUGAUCAUCCCCCAGGCAAUUUUCCCUACGUCUCUCAGGCCUCGGCUUCGGCGCCUUUGUCGGCCAGUUCCAUCCAGCCCGCCAGCACGGUGUAGGCCUCUUCCAGGCCCAUGCGCUUGGGGGCCGAGAACAGUUGGAUGGUGACGGCUUCGCCCCAGCCCUUGCGGAUCUGCGACUGCACCUUGAGCAGGGUGUUCUUGGCCG
#=GR NC_004129.6/81638-82154 CODON           .................................................................................................................................................................................................................................................................................................................................................................................................................................................................................................................................................
#=GR NC_004129.6/81638-82154 SS_TT           ...............................................................................................................................................................................<<<<<<.<<<<<..............>>>>>>>>>>>.............................................................................................................................................................................................................................................................................................................................
NC_008027.1/74408-74923                      UCCGGGGUUUCAUGAAACUAUCGCAAAUAGUUUCGAGGGGCUCGGAACUAAAUCGGUGAAGCGCUACUCAGAGGUACUGAAUGGCUGGUGAAGCCUUUCGAUGCUCCUAUGUUGUG.UUAAGUGUUGGCAGAUA.UCU.GGACC....CCGCCCUAGC..GGUCCGGA.CUUGAACCCCGA.ACUUCCCCCUCCC.CAUAUGAAGUCCGGGGUUUUUUUU.GCCCGGAAUUCAGGGGUGACAUCGAUCUUUGUAGGAGCGGCUUCAGCCGCGAUCACCCGCAGCGCGGGUGCCACGUUCCGAGGUGCCUGUUUCGCGGCUGAAGCCGCUCCUACAGGUUCCAUGACGAUUCAAGCCACCGGUUUGUCUUCCAACUCCAUCCAGUCCGCCAGCACGCGGUAGGCUUCUUCCAGCCCCAGACGCUUGGGCGCCGAGAACAGCUGGAUGGUCGUGCUAUCGCCCCAGCCCUUGCGAAUCUCCGACUGCACCUUGAGCAGGGUGUUCUUGCCCGCGCCGUGGGUCAGCUUGUC
#=GR NC_008027.1/74408-74923 CODON           .................................................................................................................................................................................................................................................................................................................................................................................................................................................................................................................................................
#=GR NC_008027.1/74408-74923 SS_TT           ...............................................................................................................................................................................<<<<<<.<<<<<..............>>>>>>>>>>>.............................................................................................................................................................................................................................................................................................................................
NZ_AAVY01000030.1/41120-40605                ACUACGGUUUCAUGAAACUAUCGCAAAUAGUUUUGAGGGCUCUGGAACUAAACCGGUGAAGCGGAACUCAGAGUAACUGAAUGGCUGGUGAAGCCCUUCGAUGCUCCUAUGUUGUG.UUAAGUGUUGGCAGAUA.UCU.GGACC....CCGCCCUAGC..GGUCCGGA.CUUGGACCCCGA.ACUUCCCCCUCCC.CAUACGAAGUCCGGGGUUUUUUUU.GCCCGAAAUUUGGCGUGGCGAUGCUUGCAUUAUCGCCAAAAGCCGGCCCCCACAGGGUGGGAAACCGACUUGCCGGCGAUGAAGUCGCUUCAGGCUACCGGCUUGUCUUCCAGCUCCAUCCAGCCCGCCAGCACCUUGUAGGCCUCUUCCAGCCCCAGACGCUUGGGGGCCGAGAACAGCUGGAUGGUCACGCCAUCCCCCCAACCUUUGCGGAUUUCCGACUGCACCUUGAGCAGGGUGUUCUUGCCUGCGCCGUGGGUCAGCUUGUCGGCCUUGGUCAGCAGGAUGUGCAUCGGCAUGCCGCUUGC
#=GR NZ_AAVY01000030.1/41120-40605 CODON     .................................................................................................................................................................................................................................................................................................................................................................................................................................................................................................................................................
#=GR NZ_AAVY01000030.1/41120-40605 SS_TT     ...............................................................................................................................................................................<<<<<<.<<<<<..............>>>>>>>>>>>.............................................................................................................................................................................................................................................................................................................................
NC_009512.1/143934-144449                    GCUUAAGUUUCAUGAAACUAUCGCAAAUAGUUUUGUGGGCUUCGGAACUAAACCGGUGAAGCGGAACUCAGAGUAACUGAAUGGCUGGUGAAGCCCUUCGAUGCUCCUAUGUUGUG.UUAAGUGUUGGCAGAUA.UCU.GGACC....CCGCCCUAGC..GGUCCGGA.CUUGGACCCCGA.ACUUCCCCCUCCC.CAUACGAAGUCCGGGGUUUUUUUU.GCCCGGAAUUUGCCGGAUGGCUUGUACUGAGCCUCCGUAGGCGCGGGUUUACCCGCGAAUGCGAUGUCGAAUUCACCGCUGCAUUCGCGGGUAAACCCGCUCCUACGGGUCAGGCGCAAAGCAUUAAAUGACCGGCUUGUCUUCCAGUUCCAUCCAGUCUGCCAGCACUCGGUAGGCGUCUUCCACGCCCAGGCGCUUGGGUGCCGAGAACAGCUGGAUGGUCACGCCAUCCCCCCAGCCCUUGCGGAUUUCCGACUGUACUUUCAGCAGUGUGUUCUUGCCCGCGCCGUGGGUCAGCUUGUCGGCCU
#=GR NC_009512.1/143934-144449 CODON         .................................................................................................................................................................................................................................................................................................................................................................................................................................................................................................................................................
#=GR NC_009512.1/143934-144449 SS_TT         ...............................................................................................................................................................................<<<<<<.<<<<<..............>>>>>>>>>>>.............................................................................................................................................................................................................................................................................................................................
NC_002947.3/130341-130856                    GCUUAAGUUUCAUGAAACUAUCGCAAAUAGUUUUAUGGGCUUCGGAACUAAACCGGUGAAGCGGAACUCAGAGUAACUGAAUGGCUGGUGAAGCCCUUCGAUGCUCCUAUGUUGUG.UUAAGUGUUGGCAGAUA.UCU.GGACC....CCGCCCUAGC..GGUCCGGA.CUUGGACCCCGA.ACUUCCCCCUCCC.CAUACGAAGUCCGGGGUUUUUUUU.GCCCGGAAUUUGCCGGGAGCGGGUUUUCUCGCGAAUGCGAUGUCGAAUACACCGCCGCAUUCGCGGGUAAACCCGGGUCAGGCGCAAACCACUAAACGACCGGCUUGUCUUCCAGUUCCAUCCAGUCCGCCAGCACACGGUAGGCGUCUUCCACGCCCAGGCGCUUGGGUGCCGAGAACAGCUGGAUGGUCACGCCAUCCCCCCAGCCCUUGCGGAUUUCCGACUGCACUUUCAGCAAUGUGUUCUUGCCGGCGCCGUGGGUCAGCUUGUCGGCCUUGGUCAGCAGGAUGUGCAUCGGCAUGCUGCUG
#=GR NC_002947.3/130341-130856 CODON         .................................................................................................................................................................................................................................................................................................................................................................................................................................................................................................................................................
#=GR NC_002947.3/130341-130856 SS_TT         ...............................................................................................................................................................................<<<<<<.<<<<<..............>>>>>>>>>>>.............................................................................................................................................................................................................................................................................................................................
NZ_AAXR01000002.1/40590-40075                GCUGAAGUUUCAUGAAACUAUCGCAAAUAGUUUUCAGGGCUUCGGAACUAAACCGGUGAAGCGGAACUCAGAGUAACUGAAUGGCUGGUGAAGCCCUUCGAUGCUCCUAUGUUGUG.UUAAGUGUUGGCAGAUA.UCU.GGACC....CCGCCCUAGC..GGUCCGGA.CUUGGACCCCGA.ACUUCCCCCUCCC.CAUACGAAGUCCGGGGUUUUUUUU.GCCCGGAAUUUGCCACCAAGGUGCCCCGCUCCCACAAGAGCGGGGCAGUGCAGCUUCAGGCGACUGGCUUGUCUUCCAGCUCCAUCCAGCCCGCCAGCACCCGGUAGGCGUCUUCCACGCCCAGGCGCUUGGGUGCCGAGAACAGCUGGAUGGUCACGCCAUCGCCCCAGCCCUUGCGGAUUUCCGACUGCACCUUGAGCAAGGUGUUCUUGCCCGCGCCGUGGGUCAGCUUGUCGGCCUUGGUCAGCAGGAUGUGCAUCGGCAUGCCGCUGGCCUUGGCCCAGUCGAGCAUCAUCUUGUCGAAGUCG
#=GR NZ_AAXR01000002.1/40590-40075 CODON     .................................................................................................................................................................................................................................................................................................................................................................................................................................................................................................................................................
#=GR NZ_AAXR01000002.1/40590-40075 SS_TT     ...............................................................................................................................................................................<<<<<<.<<<<<..............>>>>>>>>>>>.............................................................................................................................................................................................................................................................................................................................
#=GC SS_cons                                 ..................................................................................................................................,,,<.<<<.<<<<<......_____..-..>>>>>>>>>,,,<<<<<<<<<-<<<<<________._____>>>>>>>>>>>->>>.........................................................................................................................................................................................................................................................................................................................
#=GC ACTUAL_MOTIF                            ....................................................................................................<...............................................................................................................................>............................................................................................................................................................................................................................................................................................................
#=GC HYPHENATION                             ****************************************************************************************************.................................................................................................................................************************************************************************************************************************************************************************************************************************************************************************************************************
#=GC R2R_LABEL                               -----------------------------------------------------------------------------------------------------.............................................................................................................................---------------------------------------------------------------------------------------------------------------------------------------------------------------------------------------------------------------------------------------------------------------------------------------------------------------
#=GF DUPLICATES NONE
#=GF SORT_STATS 23 129 0
#=GF SORT_STATS 23 129 0
#=GC cons                                    nnnnnnnnnnnnYnnnnYnnnnnnnRnnnnUUUYnnRnnnnYnnnRAnYnnnYnGnnnnnnnRnnnnnYnRRRnnnYnnRAnnGnYnnYRAAGCCCUUCRAUGCUCCUnnGUUGUG-UUAAGUGUUGGCAGAYA-UCY-GGACC----CCGCCCUAGC--GGUYCRGAnCUURRACCCCGA-ACUUCYCCCUCCC-CAUAYGAAGYYCGGGGUUUUUUUU-GCCYGnAAnnnRnYnnnnnnnnnnnnnnnnnnnnnnnnnnnYYnnnnnnnnnnnnnnnnnnnnnnnnnnnnnnnnnnnnnnnnnnnnnnnnnnnnnnnnnnnnnnnnnnnnnnnnnnnnnnnnnnnRnYnnnnYnnnnnnnnnnnnnnnYYnnYnnnnnYnYnnnnnnnnnnnnnnnnnnnnnnnnnnnnnnnnnnnnnnnnnnnnnnnnnnnnnnnnnnnnnnnnnnnnnnnnnnnnnnnnnnnnnnYnnnnnnnnnnnnnnnnnnnnnnnnnnnnnnnnnnnnnnnnnnnnnnnnnnnnnnnnnnn
#=GC conss                                   2222222222223222232222222322223333223222232222323222323211111131111131232111211331121311333123333233211111211313211101131121111111122302210232230000233222222300212131124312113112113031211331111110123221121111121232111111011112133111213111111111111111111111111111331111111111111111111111111111111111111111111111111111111111111111111111111111111111131311113111111111111111331131111131311111111111111111111111111111111111111111111111111111111111111111111111111111111111111311111111111111111111111111111111111111111111111111111111111
#=GC col_entropy_0                           2222221122221212112111111111110001211221211211111111111111111111111111111111111101100111110000001001000000000100000000000000000000001000000000000000001000000000000000001000000000000000000100000000000010000000000000000000000000100011101111111111111111111111111111111111111111111111111111111111111111111111111111111111111111111111111111111111111111111111111111111111111111111111111111111111111111111111111111111111111111111111111111111111111111111111111111111111111111111111111111111111111111111111111111111111111111111111111111111
#=GC col_entropy_1                           .................................................................................................................................................................................................................................................................................................................................................................................................................................................................................................................................................
#=GC col_entropy_2                           1020109800105091980868875585859775165117157052155628651578764457662676332887184472249542577046751463400000209107300030060030000000041723383273253333371333334633303858034903889003007750300370000003037410030990030364000000400093875935294777858588989787778799979699335588677947976588779779369989989845879779989775868988997979877989836859897988986898966789923869988995789499379957688839779548578598979889774789799789977888947789687989859768898859898587989899978764979878889689979878779999589779788797988889587759987889979599859898778
#=GC col_entropy_3                           3708064693339800114655409865167225038108290578377397190986263664967131388442122698829418614023942234200000209504800070090000000000022227588977987777523755552277707616079205478005005280700720000005050200070580050582000000700070562364752265635581377918386158816375883269764808400647839695608292583805042706195761019052229398215253294775186543641377548336859850046725564994484157687937347776761337663973714923332774543627207828229692063335696630813496341784245240857858480462157938560767564581959537077005778877456473094464154529904
#=GC cov_SS_cons                             .....................................................................................................................................?.212.22212................21222212?...11?00200?.?0000..............0000??00200.?11.........................................................................................................................................................................................................................................................................................................................
#=GF NUM_COV 7
#=GF WEIGHT_MAP  wf3_AHAI8448_y1/1-464 1.65898 NZ_AAAU03000001.1/218329-218839 1.56509 NC_004578.1/373216-372699 0.812922 NC_007005.1/287665-287150 0.594821 NC_005773.3/299768-299253 0.594821 NC_009434.1/135760-136273 1.52066 NZ_AAKV01000085.1/45882-46397 0.130746 NZ_AAKW01000050.1/2292-1778 0.130873 NZ_AAQW01000001.1/6411626-6411111 0.130746 NC_009656.1/6507917-6507402 0.684356 NC_002516.2/6183737-6183222 0.386215 NC_008463.1/6456648-6456133 0.235328 NC_007492.1/60981-60464 1.41952 JCVI_SCAF_1096628074974/793-277 1.24263 JCVI_SCAF_1096628070897/876-360 1.40011 JCVI_SCAF_1101668316662/876-360 1.35931 NC_009439.1/155382-155898 1.24263 NC_004129.6/81638-82154 1.43787 NC_008027.1/74408-74923 1.32591 NZ_AAVY01000030.1/41120-40605 1.30889 NC_009512.1/143934-144449 1.2937 NC_002947.3/130341-130856 1.26194 NZ_AAXR01000002.1/40590-40075 1.26194
#=GF USED_GSC TRUE
#=GF DID_FRAGMENTARY FALSE
//
