# Supplementary material for: Comparative genomics reveals 104 candidate structured RNAs from bacteria, archaea, and their metagenomes
Source: Genome Biol. 2010 Mar 15;11(3):R31. doi: 10.1186/gb-2010-11-3-r31 (PMC2864571; doi:10.1186/gb-2010-11-3-r31)
Supplement: Additional file 4 — Raw text alignment files, including annotation. Raw alignments of RNAs, including annotations (for example, predicted transcription terminators, flanking sequences) in "Stockholm" text format. The alignment format and appropriate viewing programs are discussed on Wikipedia [113]. The Stockholm files can be retrieved from the .tar.gz archive file by using programs such as WinZip (Windows), StuffIt Expander (Mac), or tar/gzip (UNIX). [file gb-2010-11-3-r31-S4.GZ › sto/Pseudomon-2.sto]

# STOCKHOLM 1.0
#=GF ID Pseudomon-2
#=GF DE Pseudomon-2 RNA
#=GF AU Weinberg Z
#=GF TP Gene; sRNA;
#=GF WK http://en.wikipedia.org/wiki/Pseudomon-2_RNA_motif
#=GF DATABASES microbial 25 env 4
#=GF FancifyStockholm -upDownGeneStats -mergeTandem
#=GF FancifyStockholmGeneContext -leftCount 1 -rightCount 1
#=GF ORIGINAL_MOTIF 94	7952	0	0	refseq	25	gamma-pseudomon	jeremy	s32_38_45_55S100O5Min3	cmfinder		ethresh=2&nr=0	end
NC_002516.2/883690-883197                    CCGCCGAAACAAAUGCUCAAACAUUCCCGCCGCCGGGGCGACAUCUGCUCAAAAAAUGUCCUGGCCUUUCUUCGUCGAAAGAUAUACAAUCCGGGACUGCGUACCAAACUGAAAGUCAAUCAGGCUUUACCCC.ACGACC....GGGCCC.ACA..........GAUGAAAA........GGGCUCU.ACCAU.CAGGGUUACAGCCUUCCGAUGGUUCUUCGGUCGCCACUCUUCUGAAGCAAUCCCCUGCCACGCAGGGCCGAUGGGAAGACCGGCGUCCCGCAAUACCACCCGCAGAUUGAUCAGGAUCCUGGCCUGGAAACUUUCCUGCCAAUCGAUCCUCUGAUUAGUACCUGAACUGCCAGCUUGCUCUUUUCGAAAAAAGCCGGCAUAACCAGUACGUUCCCCCGACACAAAGCUUUCUUGGCACUGUCACGGAGCGGGAACAUUUGCAAUAUACGCUGCUCCAUAAGCGUGAAAGUAAAGGAACAUAAGAAUAUGUCUAUUCAACAUCGUAC
#=GR NC_002516.2/883690-883197 CODON         ....................................................................................................................................................................................................................................................................................................................................................................................................................................................................................................................AUG.................
#=GR NC_002516.2/883690-883197 SS_TT         ...............................<<<<<<<<<................>>>>>>>>>.......................................................................................................................................................................................................................................................................................................................................................................................................................................................................
NZ_AAKV01000120.1/2785-2291                  CCGCCGAAACAAAUGCUCAAACAUUCCCGCCGCCGGGGCGACAUCUGCUCAAAAAAUGUCCUGGCCUUUCUUCGUCGAAAGACAUACAAUCCGGGACUGCGUACCAAACUGAAAGUCAAUCAGGCUUUACCCCCACGACC....GGGCCC.ACA..........GAUGAAAA........GGGCUCU.ACCAU.CAGGGUUACAGCCUUCCGAUGGUUCUUCGGUAGCCACUCUUCUGAAGCAAUCCCCUGCCAUGCAGGGCCGAUGGGAAGACCGGCGUCCCGCAAUACCACCCGCAGAUUGAUCAGGAUCCUGGCCUGGAAACUUUCCUGCCAAUCGAUCCUCUGAUUAGUACCUGAACUGCCAGCUUGCUCUUUUCGAAAAAAGCCGGCAUAACCAGUACGUUCCCCCGACACAAAGCUUUCUUGGCACUGUCACGGAGCGGGAACAUUUGCAAUAUACGCUGCUCCAUAAGCGUGAAAGUAAAGGAACAUAAGAAUAUGUCUAUUCAACAUCGUAC
#=GR NZ_AAKV01000120.1/2785-2291 CODON       ........................................................................................................................................................................................................................................................................................................................................................................................................................................................................................................................................
#=GR NZ_AAKV01000120.1/2785-2291 SS_TT       ...............................<<<<<<<<<................>>>>>>>>>.......................................................................................................................................................................................................................................................................................................................................................................................................................................................................
NC_009656.1/4838412-4838905                  GCCCUGAAACAAAUGCUCAAACAUUCCCGACCCCGGGACGACAUCUGCUCAAAAAAUAUCCUGGCCUUUCCCGGCCGAAAGACAUACAAUCCGAAACUGCGUACCAAACUGAAAGUCAAUCAGGCUUUACCCC.ACGACC....GGGCCC.ACA..........GAUGAAAA........GGGCUCU.ACCAU.CAGGGUUACAGCCUUCCGAUGGUUCUUCGGUCGCCACUCUUCUGAAGCAAUCCCCUGCCACGCAGGGCCGAUGGGAAGACCGGCGUCCCGCAAUACCACCCGCAGAUUGAUCAGGAUCCUGGCCAGGAAACUUUUCCGUCAGUCCAUCCUCUGAUUAGUACCUGAACUGCCAGCUUGCUCUUUUCGAAAAAAGCCGGCAUAACCAGUACGUUCCCCCGACACAAAGCUUUCUUGGCACUGUCACGGAGCGGGAACAUUUGCAAUAUACGCUGACCUACAAGCGUGAAAGUAAAGGAAAUAAGAACAUGUCCAUUCAACAUCGUACU
#=GR NC_009656.1/4838412-4838905 CODON       ...................................................................................................................................................................................................................................................................................................................................................................................................................................................................AUG..................................................................
#=GR NC_009656.1/4838412-4838905 SS_TT       ........................................................................................................................................................................................................................................................................................................................................................................................................................................................................................................................................
NC_008463.1/4773697-4774190                  CCGCCGAAACAAAUUCUCAAACAUUCCCGCCGCCGGGACGACAUCUGCUCAAAAAAUGUCCUGGCCUUUCUUCGUCGAAAGACAUACAAUCCGGGACUGCGUACCAAACUGAAAGUCAAUCAGGCUUUACCCC.ACGACC....GGGCCC.ACA..........GAUGAAAA........GGGCUCU.ACCAU.CAGGGUUACAGCCUUCCGAUGGUUCUUCGGUCGCCACUCUUCUGAAGCAAUCCCCUGCCACGCAGGGCCGAUGGGAAGACCGGCGUCCCGCAAUACCACCCGCAGAUUGAUCAGGAUCCUGGCCUGGAAACUUUCCUGCCAAUCGAUCCUCUGAUUAGUACCUGAACUGCCAGCUUGCUCUUUUCGAAAAAAGCCGGCAUAACCAGUACGUUCCCCCGACACAAAGCUUUCUUGGCACUGUCACGGAGCGGGAACAUUUGCAAUAUACGCUGCUCCAUAAGCGUGAAAGUAAAGGAACAUAAGAAUAUGUCUAUUCAACAUCGUAC
#=GR NC_008463.1/4773697-4774190 CODON       ....................................................................................................................................................................................................................................................................................................................................................................................................................................................................................................................AUG.................
#=GR NC_008463.1/4773697-4774190 SS_TT       ...............................<<<<<<<<<................>>>>>>>>>.......................................................................................................................................................................................................................................................................................................................................................................................................................................................................
NZ_AAKW01000080.1/46659-46166                CCGCCGAAACAAAUGCUCAAACAUUCCCGCCGCAGGGGCGACAUCUGCUCAAAAAAUGUCCUGGCCUUUCUUCGUCGAAAGACAUACAAUCCGGGACUGCGUACCAAACUGAAAGUCAAUCAGGCUUUACCCCAAGA.CC....GGGCCC.ACA..........GAUGAAAA........GGGCUCU.ACCAU.CAGGGUUACAGCCUUCCGAUGGUUCUUCGGUCGCCACUCUUCUGAAGCAAUCCCCUGCCAAGCAGGGCCGAUGGGAAGACCGGCGUCCCGCAAUACCACCCGCAGAUUGAUCAGGAUCCUGGCCUGGAAACUUUCCUGCCAAUCGAUCCUCUGAUUAGUACCUGAACUGCCAGCUUGCUCUUUUCGAAAAAAGCCGGCAUAACCAGUACGUUCCCCCGACACAAAGCUUUCUUGGCACUGUCACGGAGCGGGAACAUUUGCAAUAUACGCUGCUCCAUAAGCGUGAAAGUAAAGGAACAUAAGAAUAUGUCUAUUCAACAUCGUAC
#=GR NZ_AAKW01000080.1/46659-46166 CODON     ........................................................................................................................................................................................................................................................................................................................................................................................................................................................................................................................................
#=GR NZ_AAKW01000080.1/46659-46166 SS_TT     ........................................................................................................................................................................................................................................................................................................................................................................................................................................................................................................................................
NZ_AAQW01000001.1/1453331-1452838            CCGCCGAAACAAAUGCUCAAACAUUCCCGCCGCCGGGGCGACAUCUGCUCAAAAAAUGUCCUGGCCUUUCUUCGUCGAAAGACAUACAAUCCGGGACUGCGUACCAAACUGAAAGUCAAUCAGGCUUUACCCCAAGA.CC....GGGCUC.ACA..........GAUGAAAA........GGGCUCU.ACCAU.CAGGGUUACAGCCUUCCGAUGGUUCUUCGGUCGCCACUCUUCUGAAGCAAUCCCCUGCCAAGCAGGGCCGAUGGGAAGACCGGCGUCCCGCAAUACCACCCGCAGAUUGAUCAGGAUCCUGGCCUGGAAACUUUCCUGCCAAUCGAUCCUCUGAUUAGUACCUGAACUGCCAGCUUGCUCUUUUCGAAAAAAGCCGGCAUAACCAGUACGUUCCCCCGACACAAAGCUUUCUUGGCACUGUCACGGAGCGGGAACAUUUGCAAUAUACGCUGCUCCAUAAGCGUGAAAGUAAAGGAACAUAAGAAUAUGUCUAUUCAACAUCGUAC
#=GR NZ_AAQW01000001.1/1453331-1452838 CODON ........................................................................................................................................................................................................................................................................................................................................................................................................................................................................................................................................
#=GR NZ_AAQW01000001.1/1453331-1452838 SS_TT ...............................<<<<<<<<<................>>>>>>>>>.......................................................................................................................................................................................................................................................................................................................................................................................................................................................................
NC_007492.1/1846673-1846171                  CCGGAUCGGGGCAAGUUUCAAGGCCUGGGCGAUAUCUCGGGAUUUUUUUGUUCAGCGGGUUUGCCUUCUUUGGAGCGUUCGGUUAGUAUCCGCGGCGUUAGUACCAAGCUGAAAGUCAAUUCCGGU..CGA.AUACA...CCCCCACGGU..CAAGGUUCUC.UCACAG...AAGCCUUCACCGAAAAAAGCGGGA.UCG...ACC.CCUCGAUGGUUUCCAGGUAAAUCUUGCGACAACACAGCCUUUGAAUCGAAUGCAAAGGGUGUUGCGAAGACCACUUACUCUGACCGAACCAACCUGCAAAUUGAUCAGGAUCUUCACCCCGGGCCCAGAACCUCUGCCCUCGAUGUGUUGCCUGUCCUCCUAAGUACCUACCUGCCAGCCCAAGCGCGCCAACUUUUAUAGCGCUCGAACUGGCUGCCUUGUUCCAGUCGGGUUCUUCGUUCGACCAAUGGUGGUUGACGUUACUGGAACGUUUUAACGUUGCACGGUUCUUAUCCGUGUCAUUUGUAGGAAC
#=GR NC_007492.1/1846673-1846171 CODON       ........................................................................................................................................................................................................................................................................................................................................................................................................................................................................................................................................
#=GR NC_007492.1/1846673-1846171 SS_TT       ..........................................................................................................................................................................................................................................................................................................................................................................................................................<<<<<<<<<<..........>>>>>>>>>.................................................................................
NC_004129.6/5126829-5127329                  ACGGUUACACAGCUGAUGCUUGAGCCUCUGGCCUCUUCUGAAAGUUUUUUCCUAGCACACUUGCAUUAUGUCGUUCAACCCAAUAGAAUCCUCGCCGUUAGUACCAAGCUGAAAGUCAAUUCUGGU..CGAACAAGU...CCCAUCGACAGCGU......CU.CCAACC...GAGCACAACGUCGAACACCAAGGA.CCG...ACCACCUCGAUGGUUUCCAGGUAAAGCUCACCCUAUCGCCCUUGAUACGAAUUCAACGGCAGUGCUCGAGCCAUUUACUCUGACCGAACCAACCUGCAAAUUGAUCAGGAUCUCCACCCUGGGCCCCGAACCUUUGCCCUUGCUGUGUUGCCUGCCCUCCUAAGUACCUACCUGCCAGCCCUAGCGCAACCAAUCAACGCGCUGCAACUGGCUGCUUUGUUCCAGUCAGGUUCUUCGUUUGACCAAUGCUGGUCGACGUUUACUGGAACGUUUUAACGUUGCACGGUUCUUAACCGUGUCAUUUGUAGGAACACCUA
#=GR NC_004129.6/5126829-5127329 CODON       ........................................................................................................................................................................................................................................................................................................................................................................................................................................................................................................................................
#=GR NC_004129.6/5126829-5127329 SS_TT       ........................................................................................................................................................................................................................................................................................................................................................................................<<<<<<<<<<<<<<...........>>>>>>>>>>>>>>.........................................................................................................
NC_005773.3/4236021-4236522                  AUCCGUGACCGUGCUGAUCUACCGUAUGGUCGGGCACUGGUGAAUUUUAUUUACCGACGCUUGCAAUACUUCGAAAUGGCGGGUAGCAUCAACGCCGUUAGUACUAAGCUGAAAAUCAAUUCCGGU..CGA.CAAG....UCCCCCGACAGACACUC...CU.CCAUGC...GACGAGAAUGUUGGCAACAAGGGA.UCG...ACCACCUCGAUGGUUUCCAGACAUGAACCUUUCGCGCUGAUGCACCAUUUGGGGUGAAAGUGCAGUCAUGGCUCUCAUGGUCUGCUUCAACCAGCCUGCAAUUGAUCAGGAUCUUCACCCGGAGCGUAGAACCUUUGCUCCUGUUGUGUUGCCUGCCCUCCUAAGUACCUACCGGUCAGCCAGAGCGCCAUACGAUAAAGCGCGCUUCAACUGCCUGUCUUUGUUCCAGUCAGGUUCUCCGCCCAGCCAGGCUUUUGUAUCAAAUGUCGGCCCGCGUUUACUGGAAUCUUUAUUUAUGCACGGUAUUGUUCCGUGUU
#=GR NC_005773.3/4236021-4236522 CODON       .........................................................................................................................................................................................................................................................................................................................................................................................................................................................................AUG............................................................
#=GR NC_005773.3/4236021-4236522 SS_TT       ........................................................................................................................................................................................................................................................................................................................................................................................................................................................................................................................................
NC_004578.1/1892215-1891714                  UCUGCGACGGUGCUGAUCUAUCGGUUGAUCGGGCACUGGUAAAUUUAUUCGAUAGCCCCCUUGCACUGCUGGUGCGGCAUCGGUAGUAUUGCCGCCGUUAGUACCAAGCUGAAAAUCAAUUCCGGU..CGA.CAAG....UCACCCGACAGACACUC...CU.CCAUGC...GACGAGAAUGUUGGCAACAAGGGA.UCG...ACCACCUCGAUGGUUUCCAGACAUGAACCUUUCGCACUGAUGCACCAUUUGGGGUGGCAGUGCAGACACGGCUCUCAUGGUCUGCUUCAACCAGCCUGCAAUUGAUCAGGAUCUUCACCCGGAGCGUAGAACCUUUGCUCCUGUUGUGUUGCCUGCCCUCCUAAGUACCUACCGGUCAGCCAGAGCGCCAUACUAUAAAGCGCGCUUCAACUGCCUGUCUUGUUCCAGUCAGGUUCUCCGCCCAGCCAGGCUUUUGUAUCAAAUGUCGGCCCGCGUUUACUGGAAUCUUUAUUUAUGCACGGUAUUGUUCCGUGUUG
#=GR NC_004578.1/1892215-1891714 CODON       .......................................................................................................................................................................................................................................................................................AUG..............................................................................................................................................................................................................................................
#=GR NC_004578.1/1892215-1891714 SS_TT       ........................................................................................................................................................................................................................................................................................................................................................................................................................................................................................................................................
NC_007005.1/4354512-4355013                  UCAGUCACCGUACUGAUUUAUCGGCUGGCCGGACACUGGUGAAGAUUUGUUCACUGCCACUUGCAAUGUCCUGAUGGGGCGAGUAAUAUCGCCGCCGUUAGUACCAAGCUGAAAAUCAAUUCCGGU..CGA.CAAG....UCCCCCGACAGACACUC...CU.CCAUGC...GACGAGAAUGUUGGCAACAAGGGA.UCG...ACCACCUCGAUGGUUUCCAGACAUGAACCUUUCGCGCUGAUUCACCAUUUGGGGUGACAGUGCAGUCAUGGCUCUCAUGCUCUGCUUCAACCAGCCUGCAAUUGAUCAGGAUCUUCACCCGGAGCGUAGAACCUUUGCUCCUGUUGUGUUGCCUGCCCUCCUAAGUACCUACCGGUCAGCCAGAGCGCCAUACGAUAAAGCGCGCUUCAACUGCCUGUCUUUGUUCCAGUCAGGUUCUCCGCCCAGCCAGGCUUUUGUAUCAAAUGUCGGCCCGCGUUUACUGGAAUCUUUAUUUUUGCACGGUAUUGUUCCGUGUU
#=GR NC_007005.1/4354512-4355013 CODON       ........................................................................................................................................................................................................................................................................................................................................................................................................................................................................................................................................
#=GR NC_007005.1/4354512-4355013 SS_TT       ........................................................................................................................................................................................................................................................................................................................................................................................................................................................................................................................................
NC_008027.1/1458408-1457926                  UUCACAGCAGCCGCUGGAAGGGACAUAAUGUUCGGCUUCGCGCAAUAAACAUCAAAAACUUGCAACCCCUGAAUCAUUCGUGUAGGGUUGCGCCCUGUUAGUACCCAGCUGAAAGUCAAUUCUGGC..CAU.UCAG....UCCU..........CGC...AG.CCCAAC...GCUGCCCC........AUC.AGGA.CCG...GCCCAUUCGAUGAUUCACUCGGCGGCUCAAGCUGCUCAAGCACGAAUCACGUUUCAGAUUGAUCAGGAUCUUCCCCGGCGCCUCGAACCCUGGCCCCGGUGUGCUGCCUGCCUUCUGUCGUACCUACCAGUCAGCCCAGCGCCACCUAUUGCAUGCGCCCCUCUGGCUGCCCUGUUCCAGUCAGGUUCUGCAUCUCCUUAAUAAAGAUGUCACUGGAACGUUUCUAUUGUGCACGGAUCAAAAGCCGUGUCUUACGCAGGAACAUCCAACAAUAUGAGUAACCAUCAACAGAUCCAGGUUGCCUUCGGCACCCUUUC
#=GR NC_008027.1/1458408-1457926 CODON       ............................................................................................................................................................................................................................................................................................................................................................................................................................................................................................AUG.........................................
#=GR NC_008027.1/1458408-1457926 SS_TT       ........................................................................................................................................................................................................................................................................................................................................................................................................................................................................................................................................
NZ_AAVY01000037.1/27578-28078                UUCACACAACGCAAAAGAAACGCCAUACUGCACGGCUUACCUGAAGAAAUGUGACAAAGCUUGCAAAGUACCCAAGCUUCCGGUAAGGUGCGCCUCGUUAGUACCAAGCUGAAAGUCAAUUCUGGC..CA..GAAGC...GUCCUUGCAGGCCUGCUCCCCC..CAAGA....GCAACA.CUGCUGAAACCAGGAC..CG...GCCCUUUCGAUGAUUCACUCACCAGCCUUGCGCUGUUCAGCACGAAUCACGUGACAGAUUGAUCAGGAUUCCAUACCGAUGGCCUAGAACCUUGGCCCCGGCAUGCUGCCUGCCCUCUGAAGUACCUACCAGUCAGCCCAAGCGCCCACUUUAUGAUUGCGCCCCCUCUGGCUGCCCUGUUCCAGUCAGGUUCGUUCGUCCCUUAAUAAAGGCGUCACUGGAACGUUUCUAUCAUGCACGGAUCAUAAUCCCCGUGUUUAAAGCAGGAACAUCCAACAAUAUGCAAACUCAUCAUCAAAUUCAGGCUGCCAUUGGCA
#=GR NZ_AAVY01000037.1/27578-28078 CODON     ...................................................................................................................................................................................................................................................................................................................................................................................................................................................................................................AUG..................................
#=GR NZ_AAVY01000037.1/27578-28078 SS_TT     ........................................................................................................................................................................................................................................................................................................................................................................................................................................................................................................................................
NZ_AAXR01000007.1/209-709                    CUCUUCACAGCAGCGAGAAUUCGCGCCAUACUGCGCGGCUCACCUGAACAAACGUAGUGCUUGCUAUACCUGUGCACUUGCGGUAAGGUGCGCCUCGUUAGUACCAAGCUGAAAGUCAAUUCUGGC..CA..CAAGC...GUCCUUG.CAGAACCGCUCCCC.CCAAGA...G.CGACCCUGCUGA.AACCAGGAC..CG...GCCCAUUCAAUGAUUCUGUCGCCAGCCUUGCGCUGUUCAAGCACGAAUCACAUGACAGAUUGAUCAGGAUCCCACCCCGACGGCCUAGAACCUUGGCCCCGGCGUGCUGCCUGCCUUCCGAAGUACCUACCAGUCAGCCCAAGCGCCCACAUUUGAUUGCGCCCCCUCUGGCUGCCCUGUUCCAGUCAGGUUCGUUCGUCCCUUAAUAAAGGCGUCACUGGAACGUUUCUAUCAUGCACGGAUCAUAUCCCCCGUGUUUAAAGCAGGAACCUCCAACAAUAUGCAAACUCAUCAUCAAAUUCAGGCUGCCAUUGGCA
#=GR NZ_AAXR01000007.1/209-709 CODON         ...................................................................................................................................................................................................................................................................................................................................................................................................................................................................................................AUG..................................
#=GR NZ_AAXR01000007.1/209-709 SS_TT         ........................................................................................................................................................................................................................................................................................................................................................................................................................................................................................................................................
NC_002947.3/1884127-1883627                  CUCUUCCCAGCAGCGAAAAUUCGCGCCAUACUGCGCGGCUCACCUGAACAAACGUAGUGCUUGCCAAACAUCUUCGCUUCCGGUAAGGUGCCCCUCGUUAGUACCAAGCUGAAAGUCAAUUCUGGC..CG..CAAGC...GUCCUUG.CAGGCUCGCUCCCC.CCAAGA...G.CGUCCCUGCUGA.AACAAGGAC..CG...GCCCAUUCAAUGAUUCCCUCGCCAGCCUUACGCUGCGCAAGCACGAAUCACAUGACAGAUUGAUCAGGAUCCCACCUCGACGGCCUAGAACCUUGGCCCCGGCGUGCUGCCUGCCUUCCGAAGUACCUACCAGUCAGCCCAAGCGCCUACAUUUGAUUGCGCCCCCUCUGGCUGCCCUGUUCCAGUCAGGUUCGUUCGUCCCUUAAUAAAGGCGUCACUGGAACGUUUCUAUCAUGCACGGAUCAUAACCCCCGUGUUUAAAGCAGGAACCUCCAACAAUAUGCAAACUCAUCAUCAGAUUCAGGCUGCCAUUGGCA
#=GR NC_002947.3/1884127-1883627 CODON       ...................................................................................................................................................................................................................................................................................................................................................................................................................................................................................................AUG..................................
#=GR NC_002947.3/1884127-1883627 SS_TT       ........................................................................................................................................................................................................................................................................................................................................................................................................................................................................................................................................
NC_009512.1/4546671-4547172                  CUCUUCCCAGCAGCGAAAAUUCGCGCCAUACUGCGCGGCUCACCUGAACAAACGUAGUGCUUGCCAAACCUCUUCGCUUCCGGUAAGGUGCCCCUCGUUAGUACCAAGCUGAAAGUCAAUUCUGGC..CG..CAAGC...GUCCUUG.CAGGCUCGCUCCCCCCCAAGA...G.CGUCCCUGCUGA.AACAAGGAC..CG...GCCCAUUCAAUGAUUCCCUCGCCAGCCUUACGCUGCGCAAGCACGAAUCACAUGACAGAUUGAUCAGGAUCCCACCUCGACGGCCUAGAACCUUGGCCCCGGCGUGCUGCCUGCCUUCCGAAGUACCUACCAGUCAGCCCAAGCGCCUACAUUUGAUUGCGCCCCCUCUGGCUGCCCUGUUCCAGUCAGGUUCGUUCGUCCCUUAAUAAAGGCGUCACUGGAACGUUUCUAUCAUGCACGGAUCAUAUCCCCCGUGUUUAAAGCAGGAACCUCCAACAAUAUGCAAACUCAUCAUCAGAUUCAGGCUGCCAUUGGCA
#=GR NC_009512.1/4546671-4547172 CODON       ...................................................................................................................................................................................................................................................................................................................................................................................................................................................................................................AUG..................................
#=GR NC_009512.1/4546671-4547172 SS_TT       ........................................................................................................................................................................................................................................................................................................................................................................................................................................................................................................................................
#=GC SS_cons                                 .................................................................................................................,,,,,,,,,,<<<..<<<<----....<<<<<<<<<<----<<<...-<.<_____...>>->>>-->>>>>>------>>>>>>>>...>>>,,,,,,,.....--............................................................................................................................................................................................................................................................................................................
#=GC ACTUAL_MOTIF                            ....................................................................................................<......................................................................................................................>............................................................................................................................................................................................................................................................................................................
#=GC HYPHENATION                             ****************************************************************************************************........................................................................................................................************************************************************************************************************************************************************************************************************************************************************************************************************
#=GC R2R_LABEL                               ----------------------------------------------------------------------------------------------------................................L..........................................................R..........................--------------------------------------------------------------------------------------------------------------------------------------------------------------------------------------------------------------------------------------------------------------------------------------------------------------
#=GF R2R turn_stem_at_internal L +1 R
#=GF R2R turn_stem_at_internal R -1 L
#=GF DUPLICATES NONE
#=GF SORT_STATS 16 120 0
#=GF SORT_STATS 16 120 0
#=GC cons                                    nYnnYnnnRnnnnYRnnnnnnnRnnYnnnnnnnnnYnnnnnnnnnUnnnnnnnAnnnnnYUUGnnnYnYnYnnnnnnnnnnRnnRRnRUnCnCnnYGUUAGUACCAAGCUGAAAGUCAAUUCYGGY--CRn-YnAnn---nYnnnnnnnnnnnnnnn---nn-nCAnRn---nnnnnnnnnnnnnnnnAYnnRGRA-nCG---RCCnYYUCGAUGRUUYYCnnRYnRRnnYYnYnYnnnYnnRnnCnnnnnnYnnnnnRnRnnnRnnRnnRnnnYnnYYnYnnnnnnYnnnnnnnnnnnYnnRnnnRnnnnnnnnnYYYnYnnnnnnnnYnRnnnnnYnnYYYnnnnnnnnnURYYnnnnYYCYYnnnnnnYnnCURYYnnnnnnnRnnnnnRYRnnnnnnnnnnYnnnnYnnnnnnnnRYYnYnnYnnYnnnnYnnnnnnYnRnnnnnnnnYnnYnnnnnnnnAnnnnnnnnnnYnnRnnnnnnRnnRnnYnnnnnnnnnnYnYnnnYnRYnnYnnnYn
#=GC conss                                   1111311131111331111111311211111111131111111113111111131111113331113111311111111111113113313131133133111123131111113111113331310033303311400033333333334433444000330433131000443333343333333413133333033300013133131311111113311131331113131311131131131111113111113131111113111111311331311111131111111111131131113111111111313131111111131311111311333111111111331311113333311111131133331111111131111131311111111113111131111111133313113112111131111113131111111131131111111131111111111311311111131131121111111111313111313311311131
#=GC col_entropy_0                           1011111110111111111110111111111111111111111110111111111111100001111101111111111110101011010101110000000000000000000000000010000001111100200011111211120111111110110100111000111111112111111101111010010000000011000000000001010010111101111111111111111111111111111111110111110111111111111101111110111111111111111111111111101111111111111111111111111111111111110100011101101111111100110111111110111110111111111111111111101111111101111111111111111111111111111111111111111101111111111111111011111111111101111111111111111111111111
#=GC col_entropy_1                           ........................................................................................................................................................................................................................................................................................................................................................................................................................................................................................................................................
#=GC col_entropy_2                           8958694429975517394379449295274968741872777847446885809389986551251998488585879649881992659662716066000035060000007000006640696664815608256693068219609736787229681365434666378768852598889301314637696666696045960500090094949849547494945145659529909854895584953548939794589987199318488997345729337939438888497457954555495941885987739574595388145984795777079588984462499595349467159695858549885749235544847892949825698788944492874183734842842931944974788854739355568865975929489689555977738574538597859578794938473785793958
#=GC col_entropy_3                           0787967059486389422889770786473824497875721745972161642960036669266662442864401534489927662967696066000046060000003000006670636663183004266655578203568683656473889566233666545990473323074700401655656666636002960200030096673939013290526006748294251163805432248052197088286413085380399332336357933841338103986746230565021881834959181513243398902146748453543533681766291606720163902805183238338427772837523215511675095388500097030902317055914118377187392923450352662163141706924810386997972537208785413393606362385622229112
#=GC cov_SS_cons                             ...........................................................................................................................022..2???........??0???2?2?....???....?.2........2?.???..?2?2??......?0?????2...220..........................................................................................................................................................................................................................................................................................................................
#=GF NUM_COV 6
#=GF WEIGHT_MAP  NC_002516.2/883690-883197 0.313773 NZ_AAKV01000120.1/2785-2291 0.313773 NC_009656.1/4838412-4838905 1.2088 NC_008463.1/4773697-4774190 0.313773 NZ_AAKW01000080.1/46659-46166 0.313773 NZ_AAQW01000001.1/1453331-1452838 0.313773 NC_007492.1/1846673-1846171 2.15891 NC_004129.6/5126829-5127329 2.10667 NC_005773.3/4236021-4236522 1.01202 NC_004578.1/1892215-1891714 1.31386 NC_007005.1/4354512-4355013 1.01202 NC_008027.1/1458408-1457926 2.12252 NZ_AAVY01000037.1/27578-28078 1.62506 NZ_AAXR01000007.1/209-709 0.896654 NC_002947.3/1884127-1883627 0.487312 NC_009512.1/4546671-4547172 0.487312
#=GF USED_GSC TRUE
#=GF DID_FRAGMENTARY FALSE
//
