# Supplementary material for: Comparative genomics reveals 104 candidate structured RNAs from bacteria, archaea, and their metagenomes
Source: Genome Biol. 2010 Mar 15;11(3):R31. doi: 10.1186/gb-2010-11-3-r31 (PMC2864571; doi:10.1186/gb-2010-11-3-r31)
Supplement: Additional file 4 — Raw text alignment files, including annotation. Raw alignments of RNAs, including annotations (for example, predicted transcription terminators, flanking sequences) in "Stockholm" text format. The alignment format and appropriate viewing programs are discussed on Wikipedia [113]. The Stockholm files can be retrieved from the .tar.gz archive file by using programs such as WinZip (Windows), StuffIt Expander (Mac), or tar/gzip (UNIX). [file gb-2010-11-3-r31-S4.GZ › sto/Pseudomon-GGDEF.sto]

# STOCKHOLM 1.0
#=GF ID Pseudomon-GGDEF
#=GF DE Pseudomon-GGDEF RNA
#=GF AU Weinberg Z
#=GF TP Cis-reg;
#=GF WK http://en.wikipedia.org/wiki/Pseudomon-GGDEF_RNA_motif
#=GF DATABASES microbial 25 env 4
#=GF FancifyStockholm -longtable -wrapGeneContext 6in -recycleGeneColors
#=GF FancifyStockholmGeneContext -leftNothing -rightOperonOrCount 1
#=GF ORIGINAL_MOTIF 94	2355	0	1	refseq	25	gamma-pseudomon	jeremy	s32_38_45_55S100O5Min3	cmfinder		end
NC_005773.3/4038806-4038284            AACUCGUGCUUUUCCAGCAGACGACGGAAGUUGAGAAUGGUGGUUUCGUCUGGAAGGUGAUCCUUCUCGAUCACAUCAUAGCGCGCCAGUGCUCAGUCUUGUUUUACCGUAAAGAAUUAAUUACCGCUGCCGAGAACAUUACAGGUGAGCAGGU...UACA.ACCCGGCUCACAUGAUGAGCAGCAAGCCACAUGCGCUUUGACUGUAGUGACAGAGAAGCCUUGCAAUGCUGAAAAAACUACUGGGUGCCUUGCGCACCCUGAUGUCCGUGCCCUCCGAUAAUCCUCGGCUGCUGCAAGCUCAAUACAUCGCAUUGUCCCGACAACUGCCGCUGAUGUACUUCGUGCUGUUGGUCAACACCUGGGCGCUUGCCGUUACCCAUUGGGCAACUGCCCCGAUGUGGCUGACGUUGCUGGUACCGACAGUCCUCACCAUCGGGUGCGGCAUUCGCGCGCGCAAAUGGCUGCUUACGGUAAACCAGACGCCGCCAGCUUCAAGUAAGAUUCUGGCGACGCUGCGCGGCACC
#=GR NC_005773.3/4038806-4038284 CODON ...................................................................................................................................................................................................................................AUG.........................................................................................................................................................................................................................................................................................................
#=GR NC_005773.3/4038806-4038284 SS_TT ...............................................................................................................................................................................................................................................................................................................................................................................................................................................................................................................................................
NC_004633.1/37035-36513                UGCCGAGCUAGGGGAUGGGUACUCACCCCCGGCUCGUCGUAUCCGUAAUAUUGACGGUGAUCCUUCUCGAUCACGUCAUAGCGCGCCAAUGCUCAGUCCUGUUUUACCGUAAAGAAUUAAUUACCGCUGCCGAGAGCAUUACAGGUGAGCAGGU...UACA.ACCUGGCUCGCAUGAUGAGCAGCAAGCCGCUUGCGCUUUGAAUGUACUGACAGAGAAGCCUUGCGAUGCUGAAAAAAAUGAUGGAUGCCUUGCGCACCCUGAUGUCCGUGCCCUCCGAUAAUCCUCGGCUGCUGCAAGCUCAAUACAUCGCAUUGUCCCGACAACUGCCGCUGAUGUACUUCGUGCUGUUGGUCAACACCUGGGCGCUUGCCUUUACCCAUUGGGCAACUGCCCCGAUGUGGCUGACGUUGCUGGUACCGACAGUCCUCACCAUCGGGUGCUGCAUUCGCGCGCGCAAGUGGCUGCUUACGGUAAACAAGCCGCCGCCAGCUUCAAGCACUAUUCUCGAGACGCUGCGCGGCACC
#=GR NC_004633.1/37035-36513 CODON     ...................................................................................................................................................................................................................................AUG.........................................................................................................................................................................................................................................................................................................
#=GR NC_004633.1/37035-36513 SS_TT     ...............................................................................................................................................................................................................................................................................................................................................................................................................................................................................................................................................
NC_007274.1/85853-86375                CUAAAACACCUGUUUGGCGUCAAUUCGCACCAGUACUCGCUUCCCGCCCAUGACGGAAAUUUCUGGGAUUCCGGCUUACAACCCCUGGCUGCCCUGUUUGAUUUUACCGUAAAGAAUUAAUUAUCGCUGCCGAGAGCAUUACAGGUGAGCAGGU...UACA.ACCUGGCUCGCAUGAUGAGCAGCAAGCCGCUUGCGCUUUGAAUGUACUGACAGAGAAGCCUUGCGAUGCUGAAAAAAAUGAUGGGGGCCUUGCGCACCCUGAUGUCCGUGCCCUCCGAUAAUCCUCGGCUGCUGCAAGCUCAAUACAUCGCAUUGUCCCGACAACUGCCGCUGAUGUACUUCGUGCUGUUGGUCAACACCUGGGCGCUUGCCUUUACCCAUUGGGCAACUGCCCCGAUGUGGCUGACGUUGCUGGUACCGACAGUCCUUACCAUCGGGUGCGGCAUUCGCGCGCGCAAGUGGCUGCUUACGGUAAACAAGCCGCCGCCAGCUUCAAGCACUAUUCUCGAGACGCUUCGCGGCACC
#=GR NC_007274.1/85853-86375 CODON     ...................................................................................................................................................................................................................................AUG.........................................................................................................................................................................................................................................................................................................
#=GR NC_007274.1/85853-86375 SS_TT     ...............................................................................................................................................................................................................................................................................................................................................................................................................................................................................................................................................
NC_007274.1/25086-24564                ACUCAUGCACCGUCUUGCCCAGCCACCUCCGGCUCGUCGUAUCCGUAAUACUGACGGUGAUCCUUCUCGAUCACGUCAUAGCGCGCCAAUGCUCAGUCCUGUUUUACCGUAAAGAAUUAAUUAUCGCUGCCGAGAGCAUUACAGGUGAGCAGGU...UACA.ACCUGGCUCGCAUGAUGAGCAGCAAGCCGCUUGCGCUUUGAAUGUACUGACAGAGAAGCCUUGCGAUGCUGAAAAAAAUGAUGGGGGCCUUGCGCACCCUGAUGUCCGUGCCCUCCGAUAAUCCUCGGCUGCUGCAAGCUCAAUACAUCGCAUUGUCCCGACAACUGCCGCUGAUGUACUUCGUGCUGUUGGUCAACACCUGGGCGCUUGCCUUUACCCAUUGGGCAACUGCCCCGAUGUGGCUGACGUUGCUGGUACCGACAGUCCUUACCAUCGGGUGCGGCAUUCGCGCGCGCAAGUGGCUGCUUACGGUAAACAAGCCGCCGCCAGCUUCAAGCACUAUUCUCGAGACGCUUCGCGGCACC
#=GR NC_007274.1/25086-24564 CODON     ...GUA.............................................................................................................................................................................................................................AUG.........................................................................................................................................................................................................................................................................................................
#=GR NC_007274.1/25086-24564 SS_TT     ...............................................................................................................................................................................................................................................................................................................................................................................................................................................................................................................................................
NC_005773.3/2854145-2854667            ACGAUUGAAAAGAGGAGUUUGCAAGCGUUUUAGAUAUACCCGAGCACCUGCUCGAAAAGGGUAUCGCCUGUUUAUUUCCAUUAAACCGACGCAUGGAUCGGUUUUACCGUAAAGAAUUAAUCACACCUGCCGAGAGCAUGACAAGUGGGCCGAU...CAUU.AAUUGGCUCACAUGAUGAGCAGCAAGCCACGUGUGCUUUGAUUGUAGUGACAGAGAAGCCUUGCGAUGCUGAAAAAACUAGUGAGUGCCUUGCGCACCGUGAUGUCUGUACCCGCUGAUAAUCCCAGGCUGUUGCAGGCCCAAUACGUUGCGUUGUCCCGACAGCUGCCAUUGAUGUAUUUCGUGCUGCUGGUCAACACCUGGGCGUUGGCAUUCACCCAUUGGGCAACUGCUCCGAUGUGGCUGACCCUGCUGGUUCCGGCGCUGCUCACUAUUGUUUGCGCUAUUCGUGCGCGCAAGUGGCUGCUCACGGUAAACCGGCCGCCACCCGCGCCAACCACCAUUCUGGCGACGUUGCGCGGGACC
#=GR NC_005773.3/2854145-2854667 CODON ...................................................................................................................................................................................................................................AUG.........................................................................................................................................................................................................................................................................................................
#=GR NC_005773.3/2854145-2854667 SS_TT ...............................................................................................................................................................................................................................................................................................................................................................................................................................................................................................................................................
NC_004578.1/3272776-3272254            GUGUAAGAGCCGCUGAUAUACCCCAGCCCCGAGGGCAGGUCGAGCGUACGCUCGAACAGCAUACUGCCGAUUUAUUUCAGUUAAACCGAUGCACGUCUCGGUUUUACCGUAAAGAAUUAAUCACAUCCGCCGAGAGCCUGACAAGCGAGCUGAU...UAAU.AUCGGGCUUGCAGAAUGAGCAGUAAGCCACGUGUGCUUUGACUGUGGUAACAGAGAAGCCUUGCGAUGCUGAAAAAACUAGCGGGUGCCUUGCGCACCCUGAUGUCUGUGCCUGCUGAUAACCCCAGGCUGCUUGAGGCCCAAUACGUCGCGUUGUCCCGACAACUGCCUUUGAUGUACUUCGUGUUGCUGGUCAACACCUGGGCGCUGGCCUUCACCCACCGCGAAACUGCGCCUGUGUGGCUGACGCUGCUGGUGCCGGUGUUGCUCACGGUCAUUUGCGGCAUUCGUGCCCGCAAGUGGCUGCUCACGGUUAACCGUCCGCCGCCCGCUGCGGCAACCAUUCUGGCGACCUUGCGCGGCACC
#=GR NC_004578.1/3272776-3272254 CODON ...................................................................................................................................................................................................................................AUG.........................................................................................................................................................................................................................................................................................................
#=GR NC_004578.1/3272776-3272254 SS_TT ...............................................................................................................................................................................................................................................................................................................................................................................................................................................................................................................................................
NC_007005.1/3294181-3293655            CCGUAGGGGACGCUUGAAAGGUGUACAAGCGUCAUUAAUCCAGGCGCGCGCAGGGGAAAGUGACCGGCGGGUUAUUUCAAUUAAACCGAUGCACGGCUCGGUUUUACCGUAAAGAAUUAAUCACUUCUGCCGAGAGCCUGACAAGCGAGCCGACAAUUAGCUGUCCGGUUCGCAUGAUGAGCAGCAAGCCACGUGUGCUUUGACUGUGGUAACAGAGAAGCCUUGCGAUGCUGAAAAAACUACCGGGUGCCUUGCGUGCCCUGAUGUCUGUGCCUGCUGAUAACCCCAGGUUGUUGCAGGCCCAGUACGUUGCGUUGUCCCGACAACUGCCGUUGAUGUACUUCGUGCUGCUGGUCAAUACCUGGGCGUUGGCGUUCACUCAUUGGCGAACCGCUCCGGUGUGGCUGACGCUGCUGGUCCCUGCGCUGCUCACGGUUAUCUGUGGCGUCCGUGCAAGCAAAUGGUUGCGCACUGUAAACCGGCCGCCACCCGCUCCGGCGAUCAUUCUGGCCACGCUGCGCGGUACG
#=GR NC_007005.1/3294181-3293655 CODON ...................................................................................................................................................................................................................................AUG.........................................................................................................................................................................................................................................................................................................
#=GR NC_007005.1/3294181-3293655 SS_TT ...............................................................................................................................................................................................................................................................................................................................................................................................................................................................................................................................................
#=GC SS_cons                           .............................................................................................................::::::::::::::::<<<<<------<<<<<---<<<<<<<<<<<..____>>>>>->>>>>>->>>>>->>>>>-----------<<<<<--<<<<____>>>>->>>>>:::::.............................................................................................................................................................................................................................................................................................................
#=GC ACTUAL_MOTIF                      ....................................................................................................<.............................................................................................................................>............................................................................................................................................................................................................................................................................................................
#=GC HYPHENATION                       ****************************************************************************************************...............................................................................................................................************************************************************************************************************************************************************************************************************************************************************************************************************
#=GC R2R_LABEL                         -----------------------------------------------------------------------------------------------------.................................................................................................................................---------------------------------------------------------------------------------------------------------------------------------------------------------------------------------------------------------------------------------------------------------------------------------------------------------
#=GF DUPLICATES NONE
#=GF SORT_STATS 7 127 0
#=GF SORT_STATS 7 127 0
#=GC cons                              nYnnnnnRnnnGnnnRRnnnnYnnnnnnnYnnnnnnnnnYYnnnYnYnYRYnnRRRRnRnnYnYYnnCnRYYnnnUYnnAnYRnRCCRRUGCnCRGYYYnGUUUUACCGUAAAGAAUUAAUYACnnCUGCCGAGAGCnUnACARGYGAGCnGRU---UAnn-AYCYGGCUCRCAUGAUGAGCAGCAAGCCRCnUGYGCUUUGAnUGURnURACAGAGAAGCCUUGCGAUGCUGAAAAAAnURnYGGGUGCCUUGCGCACCCUGAUGUCYGUGCCYnCYGAUAAYCCYnGGCUGYUGCARGCYCAAUACRUYGCRUUGUCCCGACAACUGCCRYUGAUGUACUUCGUGCUGYUGGUCAACACCUGGGCGYUnGCnUUYACCCAUUGGGnAACUGCYCCGRUGUGGCUGACGYUGCUGGUnCCGRCRnUnCUCACnRUYRnnUGCGGCAUUCGYGCRCGCAARUGGCUGCUYACGGUAAACnRGCCGCCRCCnGCUYCRRnnAYYAUUCUnGnGACGYUGCGCGGYACC
#=GC conss                             13111113111311133111131111111311111111133111313113111331311113113113133111111113113133313311133331113111111111111111111111131113111111131111111111131111130003111033331131311133111111113111111111111111111111111111111111111111113111111111111111111323111111113311311111111113111111111111111111311113311111113111111111111111111113111113111111113111111311111111113111111111111111311113113313311113113113111111111113111111111113131111113111111111113233313111113311111111311131113113111113311111111113311111133111111113113113111113113
#=GC col_entropy_0                     11111111111011111111111110111111011101111111111101011110100111001010011011100010101010001000101010000000000000000000000000001100000000000000000000000010000000011001010000000000000000000000000010000000000100000000000000000000000000000000000000100000000000000000000000000000000000000000000000000000000000000000000000000000000000000001000000000000000000000000000000000000000001000000000000010000001000000000000000000000001000000100000001000001000000000000001000000000000000000000000000000000000000100001011000000000000000000001000
#=GC col_entropy_1                     ...............................................................................................................................................................................................................................................................................................................................................................................................................................................................................................................................................
#=GC col_entropy_2                     87646514847585743888568579459234948998344454243594944349498834994955942933709956393935591600363649895000000000000000000009074406000000050909000909060040966666084664640060690066000000006000009040090000000400099090000000000000005000000000000909590647000000006600600000009006009909000009009900600906609009006000909009000000000006000003900000006000000600900000006000000000909003509006006606630006004006900000000006900000008006969409007004909994006466606009003600009000600069006006000996500009009006409997024000009096006907000003006
#=GC col_entropy_3                     15771627749820770251807810963297479499024780270890432974709907942087021999100987999997702800989790407000000000000000000009079907000000080409000904080090977778059779860070700077000000007000000000090000000700040040000000000000008000000000000000840847000000007700800000009008004909000004009900700407709009007000904009000000000008000000900000008000000700900000007000000000409000809007007707700007009007400000000008900000005007979909007009404499007488707009000700000000700079007007000097800004009008904498010000000007007407000000007
#=GC cov_SS_cons                       .............................................................................................................................?0?00......0?0??...021110?1?20......02?1?.011120.??0?0.00?0?...........00000..?000....000?.00000..................................................................................................................................................................................................................................................................................................................
#=GF NUM_COV 2
#=GF WEIGHT_MAP  NC_005773.3/4038806-4038284 0.969732 NC_004633.1/37035-36513 0.645218 NC_007274.1/85853-86375 0.9538 NC_007274.1/25086-24564 0.645218 NC_005773.3/2854145-2854667 1.27359 NC_004578.1/3272776-3272254 1.25622 NC_007005.1/3294181-3293655 1.25622
#=GF USED_GSC TRUE
#=GF DID_FRAGMENTARY FALSE
//
