# Supplementary material for: Comparative genomics reveals 104 candidate structured RNAs from bacteria, archaea, and their metagenomes
Source: Genome Biol. 2010 Mar 15;11(3):R31. doi: 10.1186/gb-2010-11-3-r31 (PMC2864571; doi:10.1186/gb-2010-11-3-r31)
Supplement: Additional file 4 — Raw text alignment files, including annotation. Raw alignments of RNAs, including annotations (for example, predicted transcription terminators, flanking sequences) in "Stockholm" text format. The alignment format and appropriate viewing programs are discussed on Wikipedia [113]. The Stockholm files can be retrieved from the .tar.gz archive file by using programs such as WinZip (Windows), StuffIt Expander (Mac), or tar/gzip (UNIX). [file gb-2010-11-3-r31-S4.GZ › sto/Rhodopirellula-1.sto]

# STOCKHOLM 1.0
#=GF ID Rhodopirellula-1
#=GF DE Rhodopirellula-1 RNA
#=GF AU Weinberg Z
#=GF TP Cis-reg;
#=GF WK http://en.wikipedia.org/wiki/Rhodopirellula-1_motif
#=GF DATABASES microbial 25 env 4
#=GF FancifyStockholm -longtable -wrapGeneContext 6in -recycleGeneColors
#=GF FancifyStockholmGeneContext -leftNothing -rightOperonOrCount 1
#=GF StockholmCheckOverlaps.pl -expectCrossOverlaps Transposase-resistance
#=GF ORIGINAL_MOTIF 103	85	0	0	refseq	25	plancto	jeremy	s35_45_55S100O5Min3	cmfinder		ethresh=2&nr=0	end
JCVI_SCAF_1101668587780/139-650                  ACCUUAAGCGGAAUUGCUAUCUUUCUCAUCGUCGUCUUCGGUUUAUCCGCCAACUCCACAUCGCUUUGGCUAUUCUUUGCCAACAAGAGAGCCAACGGCUAACCA.G..GC.GAU..GAAC.UGG.ACCUUU.AUACAGCUGGCCUUUGUUAUGAAAAGCCUGUUUUUAUUUUGUUCACAUGUCUGUGUUGGCUGU.............AU.AAAGGC.CAGUUAUCGC.UUUCGUUAGCUCCAUCUAUGAAUAGAAAAACCUCUACUCUCAUCAUUUGUGGCACUAUUAUGCUUGCCACUUCAUUUAUUAUUGCUGUCCUCUCUUUUCAGUACAUAAAUUCCUGGCAAACACCUCCGGGCCGGUUUUUGACUUCUCUUUUCACAUUUGGUAUUAUUCCACUCUUAUUUUCAAUCUCAUUCUUUGCAUUUUCUUAUAUAAAUUCAAUCAAUAAUACUCCAGCUAACGCUAGUCUUAAAAUAUUUGAAAACGAGUAUCCAAGCUUGAAAAAAGAAGAACUCGAGCAAUUUAGAAAGUG
#=GR JCVI_SCAF_1101668587780/139-650 CODON       .........................................................................................................................................................................................................................................................................................................................................................................................................................................................................................................................................................
#=GR JCVI_SCAF_1101668587780/139-650 SS_TT       .........................................................................................................................................................................................................................................................................................................................................................................................................................................................................................................................................................
JCVI_SCAF_1096627145484/336-822                  GUACCCAACGUGUACUCAAUAAAUGGUCGCAUCUAUUACGAAACGCCGGCCGGUGGACUUUCCGCUUCAGACCCGUUCGCAGAUGGCAAGCAGGCCACAAAACAA.A..CG.GAU..GAAC.GCG.AGCCGG...AUUAGGCUGGUCGGCUCGCUUCGCUCGGCAACGUCAACUC.....................................CCGGCC.GCGUUAUCCU.UGACGUUAGACGACUAAGGCUUUGCGAAUUGCUUCCGUCUUGUUCUGGGUGCUUGGCGUCCUUGUCGCGGCUCUGGCCGUCGCGGCGUGGUUAUUCGCUCUUGAUGCAUUUGAUCGCGCCAAUGCGGCAACAGGAUGGCACGGCUUGCCUGCUUUGUUCAGCGGCGGCGUGGCGUGGUUUACAGCGAUCGUGAGCAGCAUUUUGUCACUCGUCUUCAUUACGCUCGGGCUGGGCGCUAGAUGGUGGUACUACAGACGAAACGAGAAACGAGAUGUCGCCUAACCACCGGCUGCAGUUGACCGGCUGC
#=GR JCVI_SCAF_1096627145484/336-822 CODON       .........................................................................................................................................................................................................................................................................................................................................................................................................................................................................................................................................................
#=GR JCVI_SCAF_1096627145484/336-822 SS_TT       .................................................................................................................................................................................................................................................................................................<<<<<<<<<<<<.......>>>>>>>>>>>>.........................................................................................................................................................................................................................
JCVI_SCAF_1101668605391/803-1289                 GUACCCAACGUGUACUCAAUAAAUGGUCGCAUCUAUUACGAAACGCCGGCCGGUGAACUUUCCGCUUCAGACCCGUUCGCAGAUGGCAAGCAGGCCACAGAACAA.A..CG.GAU..GAAC.GCG.AGCCGG...AUUAGGCUGGUCGGCUCGCUUCGCUCGGCAACGUCAACUC.....................................CCGGCC.GCGUUAUCCU.GGACGUUAUGCGCUGCCACGAAUCACAAACGGAUGAAGAUCGACUAUCGGUGAUCGAAGCCGCACCGCGACUCAGACGUAGUAAAUUGCGGCGACCCUAUGCCGUCAACGAGAGACUUCCAUGGACGUUUUCGAUUUUGGCUAUCACGCCCGCAUUUUGACGUUCAAUCCGCGUCUGCCGCAUUACGCCAACUGCUGGACCGCGUCUUCACGUGGCGAAACGAACUUGCAGCAAGCAUUGCUGAACCUGACGUGAAAGCCGUUUCUCCCGAGUAUGAAAACGACCUUCAUGUAGACAAGUGCCACGC
#=GR JCVI_SCAF_1101668605391/803-1289 CODON      .........................................................................................................................................................................................................................................................................................................................................................................................................................................................................................................................................................
#=GR JCVI_SCAF_1101668605391/803-1289 SS_TT      .........................................................................................................................................................................................................................................................................................................................................................................................................................................................................................................................................................
soil_Contig17737/663-1144                        UCGACCUGCCCCGGUUCAUUGAGCGGCGGCGGGCUCUCGAAUGGCUACUGUCUCCAGAUUCGACUUGGGAUACGGUCUCAAUGAACACAUGAUGUUCGCUAACCA.G..GC.GUU..GCAC.GCG.AGCGGG.CGGCACCAUCGGUGU.UG.A.AAUCAGU.GUCACGCG.......................................UG.CCCGCC.GCGUGAACUU.UUGCGUUAGGUGCCCUUAUGUUUUCGCGAGAUGUUUACGGCACCCUCCGACCCAAUGGAGUACUAUCAUCACGCGGUUGAACUCACGCGUUGUGGUGAUUAUGCGAAGGGCAUUUGCGCCACUACAAUAAAGCGAUUGCGCUCAUCCCAAUGGCUCGAUGUUGAAGUAUACUGUCGCUGAUGGGUGUCGGUAUUGCCAAUUCACAUCCGUUGGCGAAGCCUGGUCGGACCUCGAAGCUGCGACUCGGAUGGCCAAAUGGCCGGGAUUUGCGCGGUAUCGAAGGUAGUGAAGCCGCACCAAGAAAUUU
#=GR soil_Contig17737/663-1144 CODON             .........................................................................................................................................................................................................................................................................................................................................................................................................................................................................................................................................................
#=GR soil_Contig17737/663-1144 SS_TT             .........................................................................................................................................................................................................................................................................................................................................................................................................................................................................................................................................................
sludgeOz_Contig686/130-635                       CCUUCACAACAAUUGUGGAUAACAGGCAAUGCGAGCAAUCGGACGAGUAAGCCCCACACACAUUGAUUUGGCUGUGAAUGUCCGCAAGACAAAUAGGCCGAACAG.G..GC.CAU..GCAC.CGA.AUCACC.A.UGCCUUCGGCACUUUUGUCACAGAGGCUGCUUGCGCACCCUCUGCGCCAAAAGCAGG..................U.GGUGAU.CGGUGAUGGC.GGACGUUAGGCAACCAGAAAUAUGUCUUUUCGAGUAUCACGCCCACUCAGUCAGCUGAUGCCAUCAUGCGUUGCACUCCUUGUCACAUGUAUCCUGAUGGCCUUCGUGUUUACUGCACUCGGUGACGCCACUCACGCUGAGAAGCGAACGGUUCCUCCAACUGUAUUUUUGGGUUUUCCUGAUUCCAUCACGAUUGAUUCAGUAUACAUCUAUCCAUCCUCAAUCGCCUUCCGCGCCCGCUCCGGACUGAAACCUCGCUCGAAGCUUGUCGCAGAGUUGUCGAACCUGCACGAGCGAGCGGAAUACA
#=GR sludgeOz_Contig686/130-635 CODON            ......................................................................................................................................................................................................................................................................................................................................AUG................................................................................................................................................................................................................
#=GR sludgeOz_Contig686/130-635 SS_TT            .........................................................................................................................................................................................................................................................................................................................................................................................................................................................................................................................................................
JCVI_SCAF_1101668636129/1048-527                 ACAGCGUUGCAAAGCAAAUGGAAGGUAAAUAUUUUGACUUUGAAUCGCUCGACGAACUUGGGAAGAUCUUUUGAAAUGACUGCCAACUCGGAUGCCGGAUAACAA.A..UC.GGU..CAAC.CGG.AGUUGG.CUCGCCUUUCGGUUUUUCAACGUCGUUUCCUUUGUUUACAAUUCUCGGUGUGCCAACGUCAAUUCCGUUGGUC...CG.CCAACC.CGGUUACCUC.GGACGUUCGCCGAGAAGCCCUCUCCACAACAGCAGUCACCUCGAUUGGACCGUUGCGAUUGCUCGAUCAGGCACGUCAGCUCCCACCAGUGUGACUGACGUCUGUCCGCGUUCAUCGCCGACACGACCAAACUUCGACGUUGGUGGCACCUACAGGGUCGUGUUCGUCCCGUGCCUUGGGAACGAUUCGCAGCGCUAUCCUGCAAACAUGCUCUACGCUAAACUGUUUGGAAAUGGACACGCCGUUUGCGCAAAUGGACGCUCGCAGUCAAUGCCCAAGAAAACAAGACAGGACGACGCCUACUUCG
#=GR JCVI_SCAF_1101668636129/1048-527 CODON      .........................................................................................................................................................................................................................................................................................................................................................................................................................................................................................................................................................
#=GR JCVI_SCAF_1101668636129/1048-527 SS_TT      .........................................................................................................................................................................................................................................................................................................................................................................................................................................................................................................................................................
NZ_ABCE01000004.1/216749-216266                  AAGAAUUACAGUGCGGACCGAGAUUGGCUGCUACAAUUCGUCCAGUUCCUUCGGGAAUGUGGCGGCUUCAAUACACUUGGAUGACAAUGAAACGGCGGAUAACAU.A..UC.GAU..GCAC.CGA.AGUGCC.CGCUGGUGCGCGUUU.UUUG.AAUUGAUCAUCGAUCG.......................................CG.GGCACU.CAGUGAUCUC.AAACAUUGGCGGGCUGACCAACGUACUCUCAUGAUUCACCACCGAAGACGACUGCUCAUCAUCGUUCCACUGCUCGCCGCCGUUGCGUGUUUCCUCGGUUGGUACGCAUACGCUGAAUACCGCAAGGCCCAAUUCCUGCGAGAUCUGCAUCUUGUCGGCUUCAGCACUUCAAUGAUCAGCGAGCCACACGAGGAACAAAAGAAUGCCGCACAUGAUCGAGCGGAAGAAUUCGGCAUCGAUUUGUUCGCCGCAUACAAAAGUAACCUUGAAUCAGGCUUGCGUUUCCAACUUGCAUGGAUGCUUAUCA
#=GR NZ_ABCE01000004.1/216749-216266 CODON       ....................................................................................................................................................................................................................................................................AUG..................................................................................................................................................................................................................................................................................
#=GR NZ_ABCE01000004.1/216749-216266 SS_TT       ..............................................................................................................<.<<<..<<<<.<<............>>>>>>>>>........................................................................................................................................................................................................................................................................................................................................................................................................
gws2_d1_0273_1/5577-6057                         UAAAAUGUUGGACCUACAAUUUUGUAAUUUAUUCUGAUCAAUUUUAAGUUUAUGCGCAGGCUCUAUAGAUGUAUGGUAAAUAUAAACAGAUACCCGUUACAACAA.U..GG.GGU..GCAG.UAG.ACGCGG...UGAACCGCUGCGGCUUUACGGGCAAGGUUGUUAG...........................................CCGCGC.UACUGACCCC.AACCGUUGGGCUGAAAUCUAUGGCUGAAAUCGAAAGAUUGGGAAAAGACCCAUUAACAAAUCGCGAUCUGUAUUUUUUGAAUGCAAUGGACCUUGAUGAAAUUCCGGGAAGGAUGAAUUUUUCGAGUCCUAACUUUAUCUGCUUGAUAGCAUGGGAUUCUGACAGAUCAUCAGUCGAGGAGAUUUCAUCGCUUGUCGAGCCGCUAAUCAAAUAUGGUGCGUCUUACUUCUGUGCUUGGGGCAACGAUUGUGAACGUGUACAUGAUACCAUCGAUGAAAUUGACAGUUAUCCGUAUAACGAUAUAGGU
#=GR gws2_d1_0273_1/5577-6057 CODON              .........................................................................................................................................................................................................................................................AUG.........................................................................................................................................................................................GUA.................................................................................................
#=GR gws2_d1_0273_1/5577-6057 SS_TT              .........................................................................................................................................................................................................................................................................................................................................................................................................................................................................................................................................................
JCVI_SCAF_1101668552826/575-97                   GUUGGCGAGGCGGCAGAGGCCGGCUUCACGGAGUACGUCGUUAGUCGCUCGGCAGAGCAAUUCUUUGGUGCCUAGCUUCUCGGAGAGCAUGAUGACGGCUAACAA.G..CA.AAU..GCACACCG.ACCGCC.GAACCGCUGGUUCGCUCGCUGUCGCUCGC...............................................UC.GGCGGC.GGGUGAUUUG.CGACGUUGGGCGGCGAGGGCGGUAUUCCAUGCAAGAUGAGUCGACCUGGGUGCGCGCCGAUUUCAACGGCGUCUUCGGUGAUCUUCUCUGCCUGUCGCACUCCGACGAGGUCGCGACCGAAUCUGGCGAAGUCGUUCGCCUCCGUUCCGGCAUGCAGCUCACCGCGUUCGACGACGAUGCCGACGACCGAGGAAAGCCCGAAGGGUUUAAGGGGACAGGCUACUUUUUCUUCAUCGCCGGCCGCAGUAGAUUGCGAUCGCUGCCGUCUGGCUUCAGGCGACUCCGUCCGUUCGGACGGAGUCGCCUG
#=GR JCVI_SCAF_1101668552826/575-97 CODON        .........................................................................................................................................................................................................................................................................................................................................................................................................................................................................................................................................................
#=GR JCVI_SCAF_1101668552826/575-97 SS_TT        .........................................................................................................................................................................................................................................................................................................................................................................................................................................................................................................................................................
soil_XZS53285_y1/213-691                         UAUUUGCAGGUAUUGGAGGAAUUGCAGGAGAAAGUGAAGCAGCCGGUGCUGAAGAAGUUCAUUGAGCAGAAUAGGAAAACCAUAGCUGCGACGGCCGCCGAACAA.G..CG.CUU..GGAG.CGG.ACUCGC.CAUGAGCAGGCUUUCUUUGUUAAGUUGAGU..............................................GG.GCGAGC.CGCUCAAGCG.CAACGUUGGAUGCUUGGUUGGAAAUUUGAAUGAACAAGUUAGUUCUAGUUAUUAGUGUCGUUCUUCUAACGAGUUGCGGAAGGACCCCUGCAGUUAACGUGCAAGGGCCAGUAGUGGAAAAACGGAAAUCAAUUCCUUCGGUCGUUUCGCUUCCUCAAAUUGAUCUGGUGUCGAUCGGCCCUAUUGCUUCAAAAGGCCGCGUGCAGGACAACGAUUACAAUGAUCUGCCUGUAGUCAAGAAUCUGAUAGAGCACGGCAAGGAGUCGAUUCCGUAUCUGAUCAGCAAGUUAGACGACGAGACUAUAAU
#=GR soil_XZS53285_y1/213-691 CODON              ...................................................................................................................................................................................................................................................................AUG...................................................................................................................................................................................................................................................................................
#=GR soil_XZS53285_y1/213-691 SS_TT              .........................................................................................................................................................................................................................................................................................................................................................................................................................................................................................................................................................
wf1_AGZO10865_b2/695-181                         AACAACCUAAAAGCAUUAGAUGAAAGAAAACAAGAGUUUAAAGACGAAUCUGAAAGAUUGUAUAUUGAUGACUAUAAAAAGUAUGUAGAAGAUGUUGCACAACAA.A..CG.CAU..ACACUCUG.ACCGGC.UCACACGCGCGAUUUUUUGUUGUAGGCUAAGCAUUUUGACACGCUCAAAGUUCACGAUAAUUCCG...........UA.GCCGGC.AGGUGAUGCA.AGACGUUAAUGAAAAGAACUCAUCUACCUGGGCCGGUAUUGAAAAAAAUCAUAAAAAAAUAACAAGAAGGCAGUGAAAAACCUUUUGGUCAAUAUUGGCGUGGUGAAAACUGGGUUUUUCUACAGACUAGUUAGCUCAAUGAUAAAGGAGAUUAAAAAAUGACUUCAAUUUCGAAAAAUCUAAUUAUAAGUGGUUUUUUAGUUCUAUCUUCUGGUUGCGCAAGGAUGCCUGAUGCUUCAAUCGAAUAUUUCUUGCCGAAGACCAUGGCUAUAGUUACUGUCAAUCAAACUGUCAGUUGUGUCGAUCU
#=GR wf1_AGZO10865_b2/695-181 CODON              ....................................................................................................................................................................................................................................................................................................................................................................................................AUG..................................................................................................................................................
#=GR wf1_AGZO10865_b2/695-181 SS_TT              .........................................................................................................................................................................................................................................................................................................................................................................................................................................................................................................................................................
NZ_AANZ01000008.1/145750-146233                  GGACAUCUCCGAUACCGAAUACGACCAAAUCCUGAUUCACAAACCGUCAACAGUUGGCGAAAUAAUUUUCAACUUCUGGGACUAAUCGAGAACGCCGCAUAACAA.A..CG.GAU..GCAUGCGA.AGCCCA.GCUUGCAGCCGUUUU.UUUG.AAGCAAC.GAUUAUCG.......................................UC.CGGGCU.CGGUGAUCCU.GAACGUUAUCCGACUGAAUGAAUCUUGAUGGAAUUCUUACUCGUUAUUCUCGCCUCGACCACAUGUGUCACCGCGAUUCUCGCGGCAAUUGGAUAUAUCUUUCGUGCUACGCUUGGUGAAUGGUUGAUCGGUUCAAUUCGCCAAAUGUAUGCGAAGGAGCUGGAAUCGCACAAAUCGGAUUUGCGUACCGAGAGUGAAACGACGCUCGCACACCUCAAAUCGUCUCUUCAGACGGAUGGAGAGAUCGCUCUUGAACGCCUAAAGGCCGCGUUAGGUGCUGAUGCCGCUAUAGCCCAAAUUCGCUUCU
#=GR NZ_AANZ01000008.1/145750-146233 CODON       .................................................................................................................................................................................................................................................................AUG.....................................................................................................................................................................................................................................................................................
#=GR NZ_AANZ01000008.1/145750-146233 SS_TT       .........................................................................................................................................................................................................................................................................................................................................................................................................................................................................................................................................................
wf2_AHAA3541_b1/701-180                          CCAGCGACCGGGGGUGCAUUGCUGUUAAGCAAUUUUAUUUCCGCUUUUUCCUGGAAUCCGGUAGAUGCAGCUUGGUCAUUUCAGUUCAAGGCCGAAAACUAACAA.U..GU.AAU..GAACGCAG.ACCGCA.AGAUGUCGUCUGUUUGGCUAGUUGAUUGCCCCGAAUACACUUAUUGGUUACCGGAACUUUUUCUAUCGCAAU....CU.UGCGGC.AGGUUAUUAC.CGACGUUCGGUUUCAGAUUAAAAUUACAUAAACCACCUAAAAACACGACAACAAAACCAUGCAAAUUUUUGGCAAAUUAAUAGUGUUGUCUCUGCUAUGUCUCACUUGUUGCUCAGACCCACCAUUAUUAUCCACCCCUCUACCCAAUGAUUAUAAAUUCAAAUCAAAUGGGGGGUAUUAUGGCUAUGUCCAGACUCCAUACGGCAGCAGAAUGUCAAACUAUUUUGGGAUAUUGGAAAAUGACACAGAAUUUUGGUGUACAGAAUUUGCUUGGGAGAGAAAUUAUGUAAUAUGCAAACUUCAAGAA
#=GR wf2_AHAA3541_b1/701-180 CODON               .........................................................................................................................................................................................................................................................................................................................................................................................................................................................................................................................................................
#=GR wf2_AHAA3541_b1/701-180 SS_TT               .........................................................................................................................................................................................................................................................................................................................................................................................................................................................................................................................................................
JCVI_SCAF_1101668653671/629-1128                 CUGCGGGUCUCGUCCAAUCGCUUCAUCAUCAGCCGCACUCGUUCGUCUGGGUGAUCUUUUGCAAACUCUCGCAUUUCCGGUAUGCCAAACGCACGCGACGAACCA.U..GC.GAU..GCAA.CGG.AGCCGG.AAUCUCCCGGCGGUUUGACUUCUUCACUCAUGAUUUACCUUUCUGGUUGUU.........................CU.CCGGCC.CGCUGAUCGC.GGACGUUCGUCGUAUCUAAAUCCCCAGGGUGCGAACCGCACUUCAUUUUGUCACUGUCCGGCUACAUAGCUCGCUGCGUCCAGCGGCGUCCGAUCUCGGGAACCAUUCCCAAUCCCAGGGGUGUUUCACUUGCUCAAAAUCUCGUCAAUCUCCGCUAGCCGCCGCCUUGCUUCAACAAGAUCACGACAAGGGCCGGCGUAACCAAGUUGCUCGACCUUGAUGAUCUUCUUUCGCAACUGCUCGGCUUCGUCCUCUAACGCAACCUCAAUCGCUGCCACCAGACGCUCGCCGUCUUCGUUGGCGUCGU
#=GR JCVI_SCAF_1101668653671/629-1128 CODON      .........................................................................................................................................................................................................................................................................................................................................................................................................................................................................................................................................................
#=GR JCVI_SCAF_1101668653671/629-1128 SS_TT      .........................................................................................................................................................................................................................................................................................................................................................................................................................................................................................................................................................
soil_XZS56238_g1/440-1                           CCAACUACAUUUCGGUCGUUCACAUUUAUCCGGACAGGAUGAAAGCAAAUGCUGGAAGGUUGUUCGCAACAGUAUUGCACUCACUCAAGGACGGAGGCUAACCCG.G..CA.GAU..GCAC.UGG.ACGCCG.CGAUGAGCAUCAGUU.UACAUAUUCGAG.AUCACCGG.......................................CG.CGGCGC.CAGUGAUCUG.CGACGUUAGACGGCACGCCACACGCACAUCACAGCACGCUUAUGGGAUACGGAACAGACACUCUUACGCAGCUUGCUCCCAACGCACCAGCACCAGUGACCUACAUGCAGGUUUGUCAGGCCAUGUGGAAGCGACACUUUCCCGACGGCUACGGAGACCAGGAGAGAUUCUGGCAUCGUGUUUAUCAUGAUUUGACUUCGGGAGAGCGCGCUUUGCUACUCGCUAACGAGUGUUGGAGAGUCCAAAGGCGCUACCCUGGGNNN............................................
#=GR soil_XZS56238_g1/440-1 CODON                .........................................................................................................................................................................................................................................................................................................................................................................................................................................................................................................................................................
#=GR soil_XZS56238_g1/440-1 SS_TT                .........................................................................................................................................................................................................................................................................................................................................................................................................................................................................................................................................................
NC_005027.1/2059540-2060020                      CUCGCGAGUACCUUGCCGCACUUGACCAUUGGCUUGCCGCUGGCUCCGACGAUCCGAAGUUGCACGACGACCUCAGAUGGCUUCGGGCAGAGUAGCGACGAACCA.U..GA.GUU..GCAAA..G.AGGCCG.CGAGCUGACGUUAUU.G..A.AGUGGAGGGUCGUACG.......................................UG.CGCCCC.CGCUGAACCC.CGCCGUUCGCCGACUGAAAGGGAAAGUUGAAAUUCCUUCGCUUCCGACUUCGAUCACUUUUCAUAGCCACAGCCGUCGCUGCUAUCGGAAUAGCUGCUUCCAGACCACUUAAGCCCGCAAUCUCGAUCGAAUCACUCGCCGCCGUUCCGGCAACCGAACCGUUCACCGAGUUUCCCGGCAAAUAUCGGCAGUUCACGCUGACCGUGAAAAACGACGGCAGCCUCCCUCUUUGGCUCACACCAAACGAAAGUCCGAUUCUCGACUUCCCUUGGUUGUCCUUUGCUAACCAAGGGCAUCCAACAUAUGU
#=GR NC_005027.1/2059540-2060020 CODON           ................................................................................................................................................................................................................................................................AUG......................................................................................................................................................................................................................................................................................
#=GR NC_005027.1/2059540-2060020 SS_TT           .........................................................................................................................................................................................................................................................................................................................................................................................................................................................................................................................................................
sludgeOz_Contig11279/7575-8032                   GAGACGACGAAGGGAGGCAUGGCGCUUUUUUGGAGCCUCACUCCGAAGGGUGAACGGACUCUUGUUCAAUUUCGAACCGUCAAGAGCGCAAAAGCUACCUAACCG.U..UG.CGU..CUAC.CGG.ACACGC.GGAAGUGCA...................................................................CC.GCGUGC.CGGUAACGCA.AGACGUUGGGGAUCACGAGUGCGGCAACCAACUCCGGCACCUUCAACCGCAGCGGUUCAUCCAUCACCGUGCCAUCGUCGGCGGUGUAUGCAGCUUCGCCCAAGUGCUUCGCGCAUUCGUCCAACAGCCCACGGUAAAAGUCAGCGUUUCGCGCCAUCUGCGCCGCCGUUUCCAUCCAUGCCGCGAUCCUCCGCGCUACUGCCUCCGCAAGCGUGGCGUCCAUCUCUUUGCCGCUCGUUUCUUCGUCGCACCAGCAUUGCGCCGCGAGCAUCCUUGCUUGUUCCAUGUGCUGUUCCAUGCCUGUCCU
#=GR sludgeOz_Contig11279/7575-8032 CODON        .............................................................................................................................................................................................................................................................................................................................................................................................................................................................................................................................................GUA.........
#=GR sludgeOz_Contig11279/7575-8032 SS_TT        .........................................................................................................................................................................................................................................................................................................................................................................................................................................................................................................................................................
NC_005027.1/653064-653546                        UGGUGGACACACCGGUCACGCGAUCGGAAGCUAUGGCUAUCCUCGCCAAAAAUGGCUUGUCGCGUAUUUCCGUUGACUAAGUGACAUGAUGAGAACGGAUAACAA.U..GC.AGU..GAGC.CGG.AGUGGC..UUGUCACGCGUUUU.UGCA.AUGAAAAGCUUUCUCA.......................................CC.GCGACC.AGGUUAAUGC.UAGCGUUUCCCGGCUGAACGAUGAAACCGCCACGCAGUCUCAAAAUUCUCGAUCAUGAAAUUGGUUCAGGGCGGCCGUGCGUGCCAGGUGACCUCGCCACCUGCAAUUGUGUUUGUUCACGGCGCAAGGGUGACAUGCUGUUUGCCUCGGAUGCGGACACUCCUUACCAAAUACGUGUUGGCGGACGGGACUGCCAUGCUGGGAUCGAAUACGGCUUGCUUGGCAUGCGGAUUGGCGGACGUCGGACGGUCAUUGUGCCACCUAACUUGACCUAUGAUGAACGCAAGAGAUACCCUGACCUUCCGGC
#=GR NC_005027.1/653064-653546 CODON             ..........................................................................................................................................................................................................................................................AUG............................................................................................................................................................................................................................................................................................
#=GR NC_005027.1/653064-653546 SS_TT             .........................................................................................................................................................................................................................................................................................................................................................................................................................................................................................................................................................
NZ_AANZ01000002.1/315281-315762                  UACUGGUACGAGUACGAAGGUAAUCGCGAGUUCCCGGAUGAAUCGACUGUGUCGUCAUUCAUUGACAAAGUUGAUAAGUGGUUCGCAAAAAAGAGCAGAUGACAA.G..AC.AAU..GCAC.CGG.AGUUGC.CGUCCGGGCCGAAUC.UG.A.AAUCAAC.GUCGCUGG.......................................CG.GCAACC.CGGUGAAUGU.GGGCGUUAGGCGAGGGAGAAUUGGGAUGCCGCUUGUGGAUUUUGACACGUUCACAGUGGAGGCGCCUGAUGGCUGGAGCGACUUCACCGAAGAGGUGGAGGCCGAAGAUCCGCUGUACACGCUCGCUCAUGAGGAUGGAGUGGGCGCUCUCCAGUUUUCUCUCGCUCUUUACACAGCCGGUCGCGUCCCGGACCCGUCGCCGGCUGAGCUGCUCGAUAUGGUCAAGGAGUUUGGCCAGAAGAAGCGUCUUGGCAAAGCGACGGCGCUCGUCUCCGAGUCGGGUCCGCCGGUGCUGGCUGCCGGAUCG
#=GR NZ_AANZ01000002.1/315281-315762 CODON       ..................................................................................................AUG....................................................................................................................................................................................................................................................................................................................................................................................................................................................
#=GR NZ_AANZ01000002.1/315281-315762 SS_TT       .........................................................................................................................................................................................................................................................................................................................................................................................................................................................................................................................................................
NZ_AANZ01000004.1/6770-6292                      GCACUGGGGCUGCCAUCCGUGACAUUCUUAUCGAUAUUGCGAGCGAAUCUGUCAGGAAGAUGAUUUGGCCUUAACAAUUGACGGCACGGAAUCACGGAAUCACAA.U..CC.GAU..GCAC.GCG.AGGCGG.CGACGUCCGC......GUCA.GUGGUUGAAUCACAUG.......................................CG.CCGCCC.GCAUGAUUGG.GCACGUUAGGCGCUGGAGGUCACAUCGACCUCCAGCAGAAACCGCGGUUGGCAAAUCUGCAUCGGCGUGAAACUCCGACGCAGGUUAGUCGAUUCCGCUCGCGACACAGGUGGGCGUGUCAUUUGACUCUUAAAACUUCAACCAAGAUCUCAACUUGUCCUUAAACACCGGUAAAAACCAUUCUAUAGCCAAACCGAAGAAGUCUAAAUGGGUGGCCCUCGAACAGGUUUGGGGUUGGCAUGCCUCAGCAUUAUUUCUGAGUCUUGGCGUCCGCCUUUCCGUCCAGAUUCCUCUUUGAAGCACUCGC
#=GR NZ_AANZ01000004.1/6770-6292 CODON           .........................................................................................................................................................................................................................................................................................................................................................................................................................................................................................................................................................
#=GR NZ_AANZ01000004.1/6770-6292 SS_TT           .............................................................................................................................................................................................................................................................................................<<<<<<<<<<.........>>>>>>>>>>...............................................................................................................................................................................................................................
NC_005027.1/657990-658472                        CGAUUGAAGUCAUCUUGCGUCUGGUCGAACGACUGACGUCGCGGCAGAAUGCUGAACGGAUCCGGCAUUUGAUGGGGUUUGGUGCAUCCGACAGCGGUAUGACAA.A..GG.CAU..GAGAACGA.AGCUGU.CGACAAC.GUGUUUU.U..AAAAUGGAGCGUCAACCG.......................................CG.GUGCCU.CGGUGAUGCC.AAAUGCUAUUGGGAUGGAGCUUUCGAAUGCGACAGCCGAAACACAGCGUCAGCGUCGAGUUGCCGGAAGUUUUUGCCGAGUUCAUGCGGGAUGUGCAUCAACGAAUUGACGAUGGCGACGAGGCGGCAACCUCCAUCGAAUCUGACGACCUCCUGCAGUGUGAAUGUGUCUACGGUGGGCUCAUUGAUAUCGCCAACCGGCAAUAUGGUUUUCGUUACUUCCGUACCGAUAGCCACACUUGGGAUUUCAUCCUUCGCGCCGACGAAAUCUGUUCCAUCGCAAACGGAUCAACAACACACCUAACUCU
#=GR NC_005027.1/657990-658472 CODON             ........................................................................................................................................................................................................................................AUG..............................................................................................................................................................................................................................................................................................................
#=GR NC_005027.1/657990-658472 SS_TT             .........................................................................................................................................................................................................................................................................................................................................................................................................................................................................................................................................................
soil_Contig27/296-777                            CUUUGGUGGGUUUACUGUCGGCGUGCUGUUUCUGCUGGCUCUCAGUGUGGCGCACCUUUCGCGGCGCUUCUCGUAGCGACCGAUGACACUAUUGCCCCCUAACAA.C..AC.GCC..GCAC.CGG.ACGCGC.GCGCGAGCGUCUCGGCUUAUCCACCACCGAGUU...........................................GC.GCGCGC.CGGUGAGCGU.GAACGUUAGGCUGCAAUGGACUCGAACGCGACGCUUAUCGACCGAAAGCUCUUGGCCGUUUUCCCGCCGCGUGCCGUUGAAGGAGAAGUCGUCCCUCACGAAUGCGAGGAAUGCAACGAGAUGCGGCGACGACUCACUAAAGUGACGUGGCAUGACCUUUCGGUCGAGUUCGUCCGCUCGCAUGAUGGCUCGUUGCCACUGCUAUCCCGUACUGCUUACGUCGCGUUUCUGCCCGGCGUGGCUGCGUAACGCACUUGCCGAUCCGGACGGCCCGGUGGCUCAAAUGCUGAUGGUGAAUCUAUGGCAU
#=GR soil_Contig27/296-777 CODON                 .........................................................................................................................................................................................................................................................................................................................................................................................................................................................................................................................................................
#=GR soil_Contig27/296-777 SS_TT                 .........................................................................................................................................................................................................................................................................................................................................................................................................................................................................................................................................................
soil_Contig36107/1205-724                        UGCAACGGUUAUCACUUGGGGCAGUGGCCGCUUUCGGGGAGUCGAAGCUCCUCUGCGAGAUCCAAACCACGAGCUUCAUAUUGGGCAGCGUAUGCAGCCUAACAA.C..AC.GCU..GCACCCGG.ACGCGC.GCGGAAGCGCUAAUU.C..U.GAUGGAA.CGCCAUCG.......................................GC.GCGCGC.CGGUGAGCGU.GGACGUUAGCUGGCAUGAUCGCGCCCUCCCGAGAGGCAUGGACCGCUGAUGAAACCGGCGAUUUCGGCCGCGGCAUUUACGAGUCCAUACCCUCGGCAAAGCGUCCUCGGUGGGCGGCUGACCUCCUUGAUCUCUGCGCAGCAACACAUACGGCCAUUCCGGAACUCGAAGCGUUAGUCAUAAUCGCCCAGGAUCCUGCUCGCUGGCGCGAAGCUCAUGAUGCGUUCCAAAAGGUGCGCGCGCUAACGUUGAAGAAUGAACGCUCGUGGAACAAGAACAAGCGACUUCAACUCCUACUGGAUAUCGG
#=GR soil_Contig36107/1205-724 CODON             ....................................................................................................................................................................................................................................................AUG..................................................................................................................................................................................................................................................................................................
#=GR soil_Contig36107/1205-724 SS_TT             .........................................................................................................................................................................................................................................................................................................................................................................................................................................................................................................................................................
NC_007484.1/1206969-1207452                      GGAUCAUAUCUGGGCGGGGAUGAUGUUUACGGCUUGUGUAUACAGGCAGCUGCGCCCUUGUCGGAGGAUUCGAGCCCUGGAAACCAAAACAAAGAUGAAUAACCA.U..GC.CGUGUGAAC.CGG.AGCGGC.CGACAAUGCGGAUAU.U..G.AAAUCAGAGUUUGUGG.......................................CG.GCCGCC.CGGUUACGAC.CAUCGUUCGCGCCGCUGCGCGGCGCGAAUCGGGGAGCUGACUACGCCAAACGGCUGCCCGCGCCGCUACGCGUCGCGAACAACCAUUCGACUGACGGAACCUCCUGCAUCAUCAGACGCCGUGCGCCUAUGUAUGCAGGAGAGCCCGCCGCCCGUCAACUCCCCGAUUAGGCAAAAGUAUGGCUGAGAAGCAGUAUCAAACCAUUGAGGUGUACCGAGCUGCCGCAGAUGCACUCUAUGCGGCCAGUGAAAUGGUGCUUUUCUCAUUCGCCAAACACGACUAUGACACUAAGAACCUAAUUAUCAGG
#=GR NC_007484.1/1206969-1207452 CODON           ........................................................................................................................................................................................................................................................................................................................................................................................................................AUG..............................................................................................................................
#=GR NC_007484.1/1206969-1207452 SS_TT           .........................................................................................................................................................................................................................................................................................................................................................................................................................................................................................................................................................
NC_005027.1/6703140-6702657                      CUGUGGGUUGGGAAAACCUCUAUCUCAUCUUUCGGGUAUGAUGAACUGAAGGCGGCAUUACCCAGAUGCCGCACCCUGAACGACGUUUUGUAGAAGCGGUAGCCA.C..GC.GGU..GAGCACGG.AUCCGU.AGAGUCGAGUUUUAU.UG.A.AAUGGAUAAUCGUCCG.......................................CC.GCGGCC.CAGUCAUCGC.AACUGUUCACACCAGAAAUGAGACUCAUCGCACAACAAGGCGAUCGAAGGUUCUGGUUUUUGCGAUUGAAACCUCCCUACGACACGGCGAUCCCUGACUUUGGAACGCCAUUCGUCGCGAUUGUCCUGGCGUGCGAUCCAACGAUAGCGCCGGACAUUCAAGCCGCCAUCAGCGCCGAACUUGUUGCAAAAGACUGUCGGUACGUACUGGCUUGGGGCGUUGACUCAUCAUCCUGGGAUGAUUCGGUUGAUUGGGCGUUUAUAGCCACUGACCCAGAGUUCAACCCGCCAAACGACCGCAUGGUGAU
#=GR NC_005027.1/6703140-6702657 CODON           .......................................................................................................................................................................................................................................................AUG...............................................................................................................................................................................................................................................................................................
#=GR NC_005027.1/6703140-6702657 SS_TT           .........................................................................................................................................................................................................................................................................................................................................................................................................................................................................................................................................................
NC_005027.1/4140238-4139752                      CUGCCACCUGGAUCAGUUACUGCGACCGGUCGAUCUUAGGGAUUCUUGAUCGUCGUUGGCGUAGACGGGUAGACUGACGAUCCUUCAGGAGAAGAUGGGUAACCA.U..CU.CAU..GCGCACGG.AGUGGU.GGUGGAGACCUACUUCAAUUUCCGAUCACGCUGGCUU.......................................CC.ACUGCC.CGGUGAUGGC.GGUCGUUACCCGAUUUGCAGGCUGUUGUGACCACGCCAAUUUUGAAGCAACCAAAUCCAUAUGAUUCUCCGGCGAGUUCACUCUGCACCGUCGUGGAGACGCCGCGUCACCCUUUGCGCUACGUGAGCAUUACAGCAUUGAUCGCGCUCGCUUGCCUCAUUCCAUUUCGGCCACACCUGCUACUCGCGAUCCUCGCUUUCGCAACACUUAAUUCCGCCGCUAGCCUACCUCUCGCUCUCGCGGCUUCCGUUCGGCUCGGUAUGGUGGCGUUUUCAUCAUUCAUCCUUUUUGUUGCGACUUUGUUGGU
#=GR NC_005027.1/4140238-4139752 CODON           ....................................................................................................................................................................................................................................................AUG..................................................................................................................................................................................................................................................................................................
#=GR NC_005027.1/4140238-4139752 SS_TT           .........................................................................................................................................................................................................................................................................................................................................................................................................................................................................................................................................................
NC_005027.1/4139498-4139014                      GCCUGACUCCCAUGGUAUCUUGCCGGCGGUCUGUCGUUCUGGGACGCCGCCAAUCACCAAGCCUUGGUGGCGGUUCUGGUGACUCGCCCACAUCGCGGUUAACAG.U..GU.CAU..GCGC.CGG.AGCGGC.GGUGGACGCGUUUUU.CGAUUGCUUGCAAGCCUUUCU.......................................CC.GCCGCA.CGGUGAUGGC.GGACGUUCCCCGGUUGACUGAAACCACUGCUUCUCCUCGACGCGUCCCUAAUGACAAUCGUUUCUGCAUCGUUCACGUAUGACCGCGCUGAGUACCUCCGCGGAUUUCGCCGAUACCGUGUCGCAUCACUUGGAUCGAAGCGAGAUCUGCUGCUCGGAAUUGCUUCAAUCGUCGGCGGUGCCUGCUUUUACUUUGCUGGGCACGCUUACCUAGCCGUCGUCGCUCUGCUCGCUGGAGUCGUAUUGACUGCGAUGGUUGUUUUCGCCGUCAUCGUACAGCCAAUACUCGUCUACAACGCUCACCCGAA
#=GR NC_005027.1/4139498-4139014 CODON           ........................................................................................................................................................................................................................................................................................AUG..............................................................................................................................................................................................................................................................
#=GR NC_005027.1/4139498-4139014 SS_TT           .........................................................................................................................................................................................................................................................................................................................................................................................................................................................................................................................................................
soil_XZS92484_b1/357-1                           AAGAUAUUUUACGAGAAAUGGCAGAAGGCAAGAGGAGAUAAGAAAUAUCUGGAGCUGAAGAAGCGGCAUCGAGAGAAGUAUGAAGCAGGGGGGGACGCAUAACAA.U..CG.CGU..CAAC.CGG.AGCGCG.CGAAGCAAGUUUCUC.AUCA.UAUUUUGAACGCCCCU.......................................CG.CGCGCA.CGGUUACGCG.GGGCGUUAGGCCGGCCAGCAUUUUAAUUGAAAAGUUACAAACAGGAGUCCAUCAUGACACGAGCUUCUUGGAUCGCUCUUCUGGCAACCAUCUUUCUGUCGAGCUUCGCGGUCGCGGCGCAGCAGGACGGCAAGGUGGGUGGCCUCAGUAGANGGCCAUCAAUCCCNNNNNAAAAUGGNN...............................................................................................................................
#=GR soil_XZS92484_b1/357-1 CODON                .........................................................................................................................................................................................................................................................................................................................................................................................................................................................................................................................................................
#=GR soil_XZS92484_b1/357-1 SS_TT                .........................................................................................................................................................................................................................................................................................................................................................................................................................................................................................................................................................
soil_Contig38576/868-1352                        GAGGUAUCGCCGCACGGACGCAGGCGGUAGGACGCCGCUAGCGAGAAUUAUGGAUUCGUCCGCCAUUCCAGGGCAGGCCCCGCCCUGAAACGCGCGGUCGAACUA.G..CG.GUU..GCAC.CGG.AGCCCG.CGCCGCU.GAGACUUCACGUUGUUUCCAGGGCCGUCG.......................................CG.CGGGCC.CGGUGAACCU.GAUCGUUCGGCGCCAAGGUCGCGGUGACGAGCCAAUGAAAUUGCUUUACCUCCACGGAGCGCCCGCGUCUGGGAAGCGCACUAUCGCCGAGGCGGUCAUCCAACUCGCCGGGGGACGCAUGUUCGACAAUCAUGCGGCGGUGGACUUCGCCCGAACGGUGCUCGAUUUCGAUAGGCCGGGAUUCUGGGACUUGGUUCACGCUGCGCGUCUCGUCGCCCUGGGAAAAGCCGCGCAGUACGGCGCUGGAUUGGUGGUGCAUACUUCGUGCUACUCGCAUCCAGACGACCUUCCGCUUGUUGUGGACUUC
#=GR soil_Contig38576/868-1352 CODON             ........................................................................................................................................................................................................................................................................................................................................................................................................................................................................................................................GUA..............................
#=GR soil_Contig38576/868-1352 SS_TT             .........................................................................................................................................................................................................................................................................................................................................................................................................................................................................................................................................................
soil_Contig6927/1474-990                         CGUGUCGUCGCGACGAGGCGGCUGCGUCAACGCGAGCGCGUCGCGGCAAGGGAAUGGCUGUCGGGGCGGUUGUACGAACCCCGUGAUCUUCACGACGCCCAACUA.G..UG.GUU..GCAC.CGG.AGCGCG.CACAGCUGAGACUCUACGUU.GCUCUGGGCGCCGUCG.......................................UG.CGCGCC.CGGUGAACCU.GAUCGUUGGGCGUCAGUUCCGAAUGUGGGGGCCGCGAAGGAUGUUGGCGGCGACAAUCGGCGACGACCAGAAACAGCGCAUAGGACGCGGGCACGGGCAGCGCACGGCAGCGGUCGAAUGGCUAUCGGGCGGUACGAUGCGGGCUGGUGACGGUACGGGCAGGCCUUCCUCGAUGGCGAACGUCAGCGCUCUCGCACGAUUGCAUCCCAAGGGCCGCAGUGCCGUUGAGGCGGUUGCUGGCGGACGGGCGGCUUGGCCGAAGCAGGCGCGUGGCGCAAGGAGAAUGGCUUUCACUGCUGGUGGGGCC
#=GR soil_Contig6927/1474-990 CODON              .........................................................................................................................................................................................................................................................................................................................................................................................................................................................................................................................................................
#=GR soil_Contig6927/1474-990 SS_TT              .........................................................................................................................................................................................................................................................................................................................................................................................................................................................................................................................................................
soil_Contig934/329-813                           AUCGUGGUUGGCUAUGGGGUCAUGAUGCUCCCGUUUUGGGCAGGCGUCGGGUCAACGGUACGCCUGCUCGACAAAGUACUCGACACGACGACCGACGCCUAACUA.G..CA.GUU..GCAC.CGG.AGCCCG.CGCUGCGGAGACAGUCCUCUUCGGCCUUGGCCGUCG........................................CG.CGGGCC.CGGUGAACCU.UGACGUUAGGCCACUUGCGGUCGCGGGGAAAGCUUGACGUAACUACGCGAUGUAGUUACGCUGCAAGCGUGCGCUUCGAAUGGGACGAAAGCAAGCGGCAGUCGAACCUUGCUACGCACGACGUCGACUUCGCUGACCUCGAGCCCCUUUUCUCGGGCGAUACAGUGACGGUCCUCGACGACCGUUUUGACUACGGCGAAUAUCGGUUCAUCACCCUCGCGCUGCUGAAUGGGAUCGUGCUGGCGAUCGCCCACACUGAAACCGACAAGGUGAUCCGGUUCAUCUCAGCGCGGCGUGCGACAAGUUA
#=GR soil_Contig934/329-813 CODON                ..........................................................................................................................................................................................................................................................................................................AUG............................................................................................................................................................................................................................................
#=GR soil_Contig934/329-813 SS_TT                .........................................................................................................................................................................................................................................................................................................................................................................................................................................................................................................................................................
soil_Contig6927/1044-560                         UUGGCCGAAGCAGGCGCGUGGCGCAAGGAGAAUGGCUUUCACUGCUGGUGGGGCCCCCGCCAGCCCAGAUUGGNCCGGGGGCGCUUGCACGAUGACGCCCAACUA.G..CG.GUU..GCAC.CGG.AGCCCG.CGCGCCGGAGACAUUCGGCU.UCGGCAAGGGCCGUCG.......................................CG.CGGGCC.CGGUGAACCU.GAUCGUUCGGCGCCUCCGUGAUGUAGCGGCGGGCCGGUAUCGCGCAAACGCGGUAGUAUCGGCGAGAUCACUAUCGACGUGGCCCUGAGACGGAGCGAAGACGAAUGAAUGCAUUGCGCGCGGUAGCACUGGCGCCGUUCAUCCCGAGUGGCAAGGACUACGACGCGAGCCGGCGGUUGUUCGCCGAGCUCGGGUUCGAGGAGGAGUGGGAGAGUGGUGGUUACGCGGGGUUGCGUAACGGGGCGGCGCAGUUCAUCCUCCAGCGGUUCGACGACGAGGCGUUCGCCGCCAACUUGAUGGUGCGCAU
#=GR soil_Contig6927/1044-560 CODON              ..............................................................................................................................................................................................................................................................................................................................................AUG........................................................................................................................................................................................................
#=GR soil_Contig6927/1044-560 SS_TT              .........................................................................................................................................................................................................................................................................................................................................................................................................................................................................................................................................................
soil_Contig937/352-1                             GUGGUAUGCGCUGAUCGGCGUGACAGGCUUUAGCAGUAUGAUUGCAGCUGCUAUGUAUCUACGUCUUGUGAGGCGACGCUUCGCACCAACGAGGCUGCCGAACUA.G..CG.GUU..GCAC.CGG.AGCCCG.CGCAGCGGAGACACUCCGCU.UCGGUUUGCGCCGUCG.......................................CG.CGGGCC.CGGUGAACCU.UGACGUUAGGCGGCCAACCAAUUUGAACUUCGGAGGCGGAGACAAUCAUGAACCCUUCGGACUCGCUCGCAAUAACUCGGCGGGCGCGGCUAUCAAGCCCGCCAACAUCUCGCACUAUGGAAUCCCUGCGCUUCAGCCCAGGAGUGAUCCAAGCAUCAAAGCUACCCCGCGGUC.....................................................................................................................................
#=GR soil_Contig937/352-1 CODON                  .........................................................................................................................................................................................................................................................................................................................................................................................................................................................................................................................................................
#=GR soil_Contig937/352-1 SS_TT                  .........................................................................................................................................................................................................................................................................................................................................................................................................................................................................................................................................................
soil_Contig6927/459-1                            UGGGGUCGCGAGGUCCAUUUCAUCGAUCUGGCGGGUGUGUGCUGGCACGUCGGCGCGAAGUAGAGCUCAAACCCGAUGCUCGCCGUCGAGCGCGGCGCCGAACUA.G..CG.GUU..GCAC.CGG.AGCCCGCGCACCGGAGC..UUU.GUCGUUUCUUCCAGUGGGCUC.......................................GCGCGGGCC.CGGUGAACCU.GAUCGUUGGGCGUCCCAGGGUUCGGUUCAUUUCACGAAUCAAAGCAGAGUGAGAUCCGGAACUUACCAAAUCGCUGGCGGUGCGUUCGUGGGUUUGCUCGCGGGCAUCGUUCCGCUCAUCAUUGGACUCUUCUCGCUUGGGAGUAUCUGCGGACAACGCCCGGAUCCCGUGCCGUCGGUCGUCAUGUUCCCUGUGUCGGCCCUGUUGCUCUUCGCAGUUCGGGAGUCGCCGCCACUUCAUGUCGUUGCUGGGGUCCCGGCGAACUGCCGCGCUUCAUAAAA..........................
#=GR soil_Contig6927/459-1 CODON                 .........................................................................................................................................................................................................................................................................................................................................................................................................................................................................................................................................................
#=GR soil_Contig6927/459-1 SS_TT                 .........................................................................................................................................................................................................................................................................................................................................................................................................................................................................................................................................................
NZ_AANZ01000004.1/269523-269042                  CUCGUUGAAGACGAGGCCGCUAAAAAGGAGUUGGCGGAACGACUCCGGUUGUACCAGAACAAAAAGCCGUUCGUGGAUUCUCCGCCCGAAAAGAAGGGAUAAUAA.A..GG.CCU..G.ACGCGG.AGCCGC.CGACAGCGCG..UUU.UGCA.UGUGGAAUUUCAACCG.......................................CG.GCGGCC.CGGUUACGCC.AGUCGUUACCCCAUUCAGGACAUUAAACGGAGUACCCAUGGGUUUUAGUGUUGCACAGAUCGCAGUUCGUGGAAUUGACGCGGAUGUACUUUACGAGCGAUACGGAGUUCGACGCACUGGCGAACGCAAUGAAAUCGCCGAGCCUCCGGUAUGCGGCGCUUCGGUAUCAACCGGGUGGUAACUGCUUUACUUGAAUAACUACCCGCGACCGCACAGCGAAAUUUUGGCGGAACUUUCGUCUUUCGCCGAACUGCUAGUUUGCGAUAUCAACGAAACCUGCAUGUUGAGUUUUGCGACUGCUUGGGAU
#=GR NZ_AANZ01000004.1/269523-269042 CODON       ....................................................................................................................................................................................................................................................................................................................................................................................................................................AUG..................................................................................................................
#=GR NZ_AANZ01000004.1/269523-269042 SS_TT       .........................................................................................................................................................................................................................................................................................................................................................................................................................................................................................................................................................
NC_005027.1/1616709-1616228                      CAAUCCUCAAGAUCAAAAGGCUUUCAUCGACGACAUCUCGUUAGUAGAGGCCGAACAGCCAUGAAUUUGUCCACCAUUCGAUGCGAACCACUAACUGACGAACAA.A..GU.GUU..GCAC.CAA.AGCCGC.GGAGCCGAGCGGUUU.C..C.AAUUGAGACUCGUUCA.......................................CC.GCGGCU.UGGUGAACCC.UGUCGUUAUUCGACUGGGACCCUCUUGAGACAAAGUAUGAAUCGGACAUUGAUCUUCAUCGCGUCCAUUGUCGCUCCAACCAUUGCUCGGGCGGCGGACAUAGGAACGACGUACGCCUUUACACCUGAUCUCGCACUUGAAGGCAACCCAGCAAUGGCUUCUUUGGACUUUCCAGAGAUCAUCGCGUUGAACAUUGCAAUUGUCGCUGCGGUAUCUCUUAUGACGUAUUAUUGGUGGCGGCAUCCGGUUGAUUGCAAGAUGCCGUCGAACGUUGAUGACACAUGGGCAUUCGCGUCGCUCAACUACU
#=GR NC_005027.1/1616709-1616228 CODON           ..............................................................................................................................................................................................................................................................AUG........................................................................................................................................................................................................................................................................................
#=GR NC_005027.1/1616709-1616228 SS_TT           ....................................................................................................................................................................................................................................................................<<<<<<<<<....>>>>>>>>>...............................................................................................................................................................................................................................................................
NZ_AAVJ01000053.1/7118-6614                      UACUAUAUGGUACUCCGUUACCUAUCAUUGAAUACGCAACAACACCCUGAUGGUGCGUUUGCGGAGUCAACUCUAAAAGUCCUAAGGAAAUUAAAGACCUAACAA.A..AG.CAU..GAAC.GGG.ACGUUU.ACUCGUGUCGCAUUUUGUAAAAGUCGGUGAUUUGGACGAUUCAAUCAGUUUGGGCUA...................GU.AAACGC.CCGUUAUGC..UAACGUUACCGCAUACUUGAUUGUCAUACUUCCCUAAUACCAAUCAUUACUUCCAGAGCUUUAGCUCUAACGCGUUUCUGUCCAAAAAUGAAUUUGUAACAUCUGAAUCCGCUAAUUCGGAUAGGUGAAUAGUCAGAUGUCAGUGUGGCUGUGGGCUUCGGUUUCAAGGAUGAAACCGCAGAGGGGCCAAGGACGGCUUUAUAGCAUCCCACAGAAGUAGCGACAUCUGAAAUUACUGCUCAUUAUUGGCUUUCUUCGUGUCCUCAGUGUUCCAAUAACAUCCGUGUUUAACGGCCAGUUAGCGAUU
#=GR NZ_AAVJ01000053.1/7118-6614 CODON           .........................................................................................................................................................................................................................................................................................................................................................................................................................................................................................................................................................
#=GR NZ_AAVJ01000053.1/7118-6614 SS_TT           .........................................................................................................................................................................................................................................................................................................................................................................................................................................................................................................................................................
JCVI_SCAF_1096627149823/111-593                  GCGCUUAUUCUACUGGCGGCACCUGCGGCUCAGCUAUACUAUCCGCAUAUCGGCAUGGAUCGACAUGACUCAUGCUGGAUCCUCCCACCAGAUGCCGGAUAACCA.A..UC.GAU..GCAC.CGG.AGCGGC.GGUAAGGUCCGGUUU.UUGA.ACACUUA.CUCGAUCA.......................................CC.GCCGCU.CGUUGAUGCU.GGUCGUUCUGUGGUAGACUGACCUUAUGAUCGACAUAGUUCAGACCCUUACCGAACUCACCGCCCUACCAGUUCACGAUCGCCUGCGUGUGGUCGAGUCGUUGUGGGACAGCAUCCCCGCAGACACUUCCGUUGAGGUUUCCCCUGAGCAGCGGGCAGAGCUGCAGCGGCGUAUCGCCGCUUACGAGCAGUCGCCCGAGCAGUUGCUCACGUGGGAUGAAGUUCUCGAUGGCCUGCGUGGUUGUCGAUAACGUUCGUGCUUCGGUAUCGCCCCGACGUCAUCGCGGAUCUCGAUACUGGGCGCAGGU
#=GR JCVI_SCAF_1096627149823/111-593 CODON       ...............................................................................................................................................................................................................................................................AUG.......................................................................................................................................................................................................................................................................................
#=GR JCVI_SCAF_1096627149823/111-593 SS_TT       .........................................................................................................................................................................................................................................................................................................................................................................................................................................................................................................................................................
NC_005027.1/6703845-6703362                      UUGCUUUUCAAGCUCGCUGGGAAGGCUAUGAUGUUUCAGCAUUCGAUCGUGGGGUCUAGCAACGUCCCGACUCGUACGGUCGAUGACUCAAACGGCGGGUAACCA.G..GC.GAU..GAUA.CGG.AGCGGC.GGUGGCCGCCGUUUU.UGGA.GUCCUUGAGUCGCUCG.......................................CC.GCCGCC.CGCAUAUCGC.UACCGUUACCGCAGUUGAAUAUUGCUCAACAAGCCAGCACAGCGUCAUCACAAGUCUUCCGACUUCGAUCCGCACCCCGGAGACCGUGAAGGCGUUCGGGCGUUGGCCAACCGCUGUCGCUUCCAGCUCGAUGGCCGUGGGCGCGUAUGGGGUGUGUGGAUUCACGUCGAAUUUAGUGACAGUGAAGUCGAACACUUGCUUCAGCUUCCAAGGUUGAUUUCCGUGAGCUUUGGCGCGUCCAUCAGACACACGCCUGCUCUGACCGAACAUGGUUUUGCCCAGCUUGCAAAACAUCGACUGCUAAGUG
#=GR NC_005027.1/6703845-6703362 CODON           ...........................................................................................................................................................................................................................................................AUG...........................................................................................................................................................................................................................................................................................
#=GR NC_005027.1/6703845-6703362 SS_TT           ..........................................................................................................................<<<.<<<<<<.....>>>>>>>.........................................................................................................................................................................................................................................................................................................................................................................................................
NC_005027.1/20728-20246                          GAGGGUGGAGAACCGCAUGAGGUUAUCCACGAAUCGCUGCUUGACUUCCGUCGCGACUGGUACGACCGGAUGCUCAACGAUCGACUCGAACUGACCGGAUAACCC.U..CG.GAU..GCGC.CGG.AGUGGG.GCUUGCG.GCCAUUU.UCAA.AUGGAUGACUUUUCUC.......................................UC.CCCACG.CGGUGAUCCG.CAAUGUUCGCCGUACCUACAGCAUAUUCUUUGAUGACACAGAAUUCGAAACGGCAGUCAAGACUCGUUCGAUACCAAUUACGGACAUUGAUCUUGAUUGUCGCAGUAGCGGCAGUUGCGUUGGCGAUCGCACGCCCCCUAUUUGACUGGCUGGAUUCGACUCCGCUGCCACAAGCAGUCGCUCAGUUCAACGAUCAGAUCUCGGAUACAGUCAAAGUCGAUAGCACGCUGCUCGACGAGAAUGCGGUCCUACAAGCUAUUCAAUCGACGCUGUCGCUGGGGAAUACUCCAGAGCACGUAACGACGCU
#=GR NC_005027.1/20728-20246 CODON               ........................................................................................................................................................................................................................................AUG..............................................................................................................................................................................................................................................................................................................
#=GR NC_005027.1/20728-20246 SS_TT               .........................................................................................................................................................................................................................................................................................................................................................................................................................................................................................................................................................
NC_005027.1/1620138-1619656                      CGACUGGUACGCUCAUUCACUGUACUUCGCAACCGAUCGGGUCAUGCCCACUCGCUCCGCGAUGCGUUUCUAUCGAAUGGUGAUUCUCAGGUGAGUGGCGAACCA.U..GC.GAU..GAAC.CGA.AGUCGC.GGAGUCGUCAUUGUU.GA.C.AAUGGAAAACCAAUCG.......................................CC.GCGACU.CGGUUAUCGC.GGUCGUUCCGCAACGAAGACCAACACUCGUGAUUGACAAUGCUCGAACUCCAAUGCCCGAGCUUGUGCUCGAAUGAUGGCGCAGACAUUGAUCAUUCGUUUCUCGAAACGAGACUUGAACUGACGUGAAGCUCGUCUGGCUCGCAAACCGCAGAUCAAAUGACGACACGCUGCCGACCGACUUGACGGCUGAUGCCGGACAUCGCCAACCGCUGCCAAUAUUGGCGGCGACUGACAACCAACGCCUGCAAUAUUGCAAUGCUCGAAGUGCCGACUGAAAAUGGCGGGACGGAUUGACCCACGGCGUG
#=GR NC_005027.1/1620138-1619656 CODON           .........................................................................................................................................................................................................................................................................................................................................................................................................................................................................................................................................................
#=GR NC_005027.1/1620138-1619656 SS_TT           .........................................................................................................................................................................................................................................................................................................................................................................................................................................................................................................................................................
NZ_AANZ01000008.1/146562-147042                  AAUGAAAGACGAGAUUCUUCCAAUCAUGGAAUCCUUAGAAAAUCUCUUUCGUGACAUGCUUGGCAUUAAUCAGAUGUUCGCGGACGUCACAACUUCGGAUAACAA.U..GU.CGU..GCAA.CGG.AGCACG.GCAUAAGACG...UU.UACA.AGUGGAAGCCACACUG.......................................GC.CGUGCC.CGCUGACGAC.CACCGUUAUCCGAUAGGACGCGUUCCCGUUGACUAAACACCCCAACAUGGUACCAAGUGAUAAAUGAACCUUCUCCUCUCGACCAGUGGCUCAAAGGCCAAGAUGAAUAUGUUUCCUUUGUGGAACUCGCCGACGAAGUUAUCGAUCUGACCAAGGGCGUCCUUGUCGUGAUCGAGAAGCGCCGGCCCGUCCACGAGACUUUGGACAUCGGAAAAUCUGUGUUUCCGACGGCUUGGAGUUGCGUCCGUCAGUACCUCGACCAAGUCGAAAAAACCCUUGGCAGCAUAAAGACCAAGCUUGAGCCAUC
#=GR NZ_AANZ01000008.1/146562-147042 CODON       ..............................................................................................................................................................................................................................................................................................AUG........................................................................................................................................................................................................................................................
#=GR NZ_AANZ01000008.1/146562-147042 SS_TT       .........................................................................................................................................................................................................................................................................................................................................................................................................................................................................................................................................................
JCVI_SCAF_1096627470609/74-556                   AUUAGUGCGCGGUCAAAGUUGCUCGGUCGCGUCUCGGUCCGAUAUACUUGCAAGACAUGCGGAAUGGUAACAGCGUUUCCGCUGCGAUCGUGGCGGCGGUAACCA.U..GC.CGU..GCAC.CGG.AACACG.GCUUGCGGCGCGAGU.U..CGAAUGGAAAACUCAAUG.......................................GC.CGUGUC.CGGUGACGGC.CAACGUUCUGGCAUUGAAGACAAUCAAACGUGCUCGUGCUCAGUGAAACGGUGCUCGUGCUCAUAAUCGAAACGGGGCAACAAUGACCGAACCAAUCUUCGACCACGAUCGACUCGACGUUUAUCGUCUCUCGAUUGAAUACACUUCUGACGCCUUUCCGGUCGCAAAAAAUCUUUCCGGCCUCCAUCGUCAUGCACGCGGUCAAUGGAUUCGCGCCGCCCAAUCUGUCCCACUGAACAUCGCUGAGGGGAACGGAAAACGAAGCCUCAAAGAUCGGGCCAGGUUUUUCGACAUUGCUCGCGGAUCA
#=GR JCVI_SCAF_1096627470609/74-556 CODON        ........................................................................................................................................................................................................................................................................................................................AUG..............................................................................................................................................................................................................................
#=GR JCVI_SCAF_1096627470609/74-556 SS_TT        .........................................................................................................................................................................................................................................................................................................................................................................................................................................................................................................................................................
NZ_AANZ01000002.1/311658-312142                  AAGAUGCGCCGAGAAACAUACCUAGAACGGGAUCGAAUCGAAAUCGAAAGAGAAAUGAGACGCGAGAAACUCCUUGACAUGGAACGCGAUAACACCACAUAACCA.G..CG.CGU..GCAC.AGG.AGGACG.GGUGGUGCGUUUUUU.CGUCUGCUUGCAAGUCUUUCG.......................................CC.CGUCCC.CGGUGACGCG.UACCGUUAUCCGACUAACUCGAACUGCCAAUGGGCUACGACUACACCAGCAUUCAUGUGUUCGCGGAUUCGGACGCCCCCGCAAGAACGCGUGCGCACAUCAUCGCCCAGCUUCCGGACUUCGUUUCUGGGCAGCCCGUUCCCGAGAACGAUGCGAAUCGAAGUGUAGUCGUUGGGCCAUCGGACAGAUGGAUUUUCGUAGGCGACACUUGCAGUGGGACCGAGGACGGUGAUGCCGCGGCACUUGAUAGGCUCAUACACAAAUUGUCCACCGUUGCGCCGACUUUAGCGAUUCAUAUGUCCGAUAG
#=GR NZ_AANZ01000002.1/311658-312142 CODON       ...................................................................................................................................................................................................................................................................AUG...................................................................................................................................................................................................................................................................................
#=GR NZ_AANZ01000002.1/311658-312142 SS_TT       .........................................................................................................................................................................................................................................................................................................................................................................................................................................................................................................................................................
JCVI_SCAF_1096627143648/774-290                  GCUACCAGGCGUUCGAAAAACUCUGGAGCGGGCAUGUGGCUUCCCAUAUUCCUUCCGACAACGGAGUGCGAUACUGAUGGUGCAACCUCCGCAAAGGCAGAACAA.U..GA.AAU..GUAC.GCG.AGGACG.GGAGUCGCGGUUAUU.GGUCUGCUUGCGAGUCAUUCG.......................................CC.CGUCCC.GCGUGAUUUG.UACCGUUCUGUGUGAAUUGGACCGUACGACUGCCGCCGCCGAAUCCUCCAUGACCGAUUUGCCCAAAAAUGACGACCUUGUUAGAGCCGCAAAUGCCGGCGACCUUCAAACGGUCAAACGAUUGAUCGACGGCGGCGCCGAUCCAAACAGUGUGGACGAACAUGGUAUGGGCCCGCUAUUGAACUUCCAUCCUGAAGUAACGCGAUGUCUGUUGGAUCACGGUGCCGAUCCGGACUUGCAACGCAACGAGAAUAUUGCGCCGGUGAUUGUCGGGGUUUGCAGCCAUUUUGACUGCCUGCGGUUGAUG
#=GR JCVI_SCAF_1096627143648/774-290 CODON       ........................................................................................................A.U..G...........................................................................................................................................................................................................................................................................................................................................................................................................................................
#=GR JCVI_SCAF_1096627143648/774-290 SS_TT       .........................................................................................................................................................................................................................................................................................................................................................................................................................................................................................................................................................
NZ_AANZ01000002.1/314501-314983                  GAUUGGAUUGAAUCGUACUGGUAUCCUGUUGCUCUGGAGAUGAUCGAGCGCGGAACAGACAGUAGCGACUCUAUCGAGAUGUGACCGCAGAAUAUCGGAUAACCA.A..GC.GGU..GAAC.GGG.AGCCGCCGAUGACGCGGGUUUU.G..A.AAUCAUA.GUUUCUUG.......................................GCGGCGGCC.CCGUUACCGC.CGCCGUUAUCUGCUAAGGAAUUGCCGUGUCGAAACGGGCGGUGAAGCAUCUAAAGAAGUAUGACGCGGAUUGCCUGGAGCAGUGCCUCCAUGUGUCGCUUACCCGUUACGUAGCAGCCCCUGAAAGCGUCGAUGCGCAGAUUGACCUCUUGGGCGCCAUGCACCAGACGAUGUGGCUCAGCAACCAAACGGACGGAUACCUCAAGGAAUUCGCAAGCUCCGCUAACGAACGAAUCGAACGUGCUUUUGAUCGAUUGCUGAAAUCGCCAUACGACGACAGAGCUCUCCGCGUCCUCAGUUAUCACACG
#=GR NZ_AANZ01000002.1/314501-314983 CODON       ...............................................................................................................................................................................................................................................................AUG.......................................................................................................................................................................................................................................................................................
#=GR NZ_AANZ01000002.1/314501-314983 SS_TT       .........................................................................................................................................................................................................................................................................................................................................................................................................................................................................................................................................................
NC_005027.1/2058846-2059330                      CAAUGUUCGUGCGGAAGACUGAAGCAUGAAUGUUUGCUCACUCACAUCCGACAUCGACCAACAUCACCUAUCAUCAACGUCGGAUCCAAGCCGAGCGGAUAGCCA.U..GG.CGU..GCACGCGG.AGCGGC.GUUUGCGGCCGGAUU.UGAA.AUAGACAACUUUACUA.......................................UC.CCCGCC.CGGUGACGCC.GGACGUUCGUUGACAAGGAGCUUGUCCUGAAUUUCAAACGUGCUCUCGGUUCUGAAUCGCCAAAGGCACAAUGUGCUGCUGCACUGUUCCUUCGAUCGGAAGGUCCUCGUGGUGCUAUCCACCUGCGAGAUUUACUUGAUUGCUGCCAAAAUGUUUCGAUUGAUGGUCAAUCGUUGCCGCCCACCCAGGAACGACUCGUUGCCUACGGGGCACGCUCGCUUGGCACAAUUGUCCAUGCGAUCGGUUUUGACAACGAAGACGACCUCCACAAACGCAUUUCGGAUUGGCUGAUCCGCCUUACCAGCAA
#=GR NC_005027.1/2058846-2059330 CODON           .............................................................................................................................................................................................................................................................................................................................................................GUA...................................................AUG...................................................................................................................................
#=GR NC_005027.1/2058846-2059330 SS_TT           .........................................................................................................................................................................................................................................................................................................................................................................................................................................................................................................................................................
NZ_ABCE01000013.1/18725-19208                    AUCCAGAUUCGCUUCGUGAAUCAACAAUUGCACCGCCGACGGUAUUUGUGGGCACGCCACCAAAACAGUGGUGGCAAUUCUGGAAGUGAACGAGCAAAAUAACAA.A..GC.CGU..GAAC.UCG.AGCACUCGUUCACGCGGCAACU.G..AAAAUCGAA.GUCUUUCG.......................................GCCGCCGCC.GGGUUACCUC.AGGCGUAAUCCAAUAAACUCAUUCGUUUCUUCAGACGUCCUGUAAUUCGACCGUUAAAAGGUUUUACUUCACAUUGAUCUGAUCGGAAAUUGAUCCAUGUCAGUCCGACCUCUCAAUUCUGUCCGUGAAACUCGUUAAAUGCAGGACAGUAAUUCAAAAGGAACAUUAACGCAGUUUCCUCAUUAGUUCCAGGAGCUUAAGUUGUAUCGCAGUGUCUGGCUGCGAUUAUGAAGGGGCAGGGCAUGUGUAUCUGGUUUGACGCAAAGACGAACUGAGAUGUCGCUAUUACGAAUUGGCAUAGGUUAAG
#=GR NZ_ABCE01000013.1/18725-19208 CODON         .........................................................................................................................................................................................................................................................................................................................................................................................................................................................................................................................................................
#=GR NZ_ABCE01000013.1/18725-19208 SS_TT         .........................................................................................................................................................................................................................................................................................................................................................................................................................................................................................................................................................
NC_005027.1/611284-611765                        AUCGGACGGCUGAAUUGUCAGACUCGGACGCACGAUGGAUCGAAUCUCUGUUCGCCCUUGUUCCUGACGGUGAAUCGCCGCAACUCCCGAAAAGCCAAAUAACAA.A..GC.CGU..GAAC.CGG.AGCACUCAAUCGCGCGGCAACU.G..A.AAUCAAA.GUCUUCCG.......................................UU.CGUGCC.CGGUUGCGGC.AGGCGUUAUCCGAUUGAAAUUUGAGAAGCCUCUCAAUGUCGCGCGACAACAAAUGCCGGGCAGUUACUCUAGUCGAGCUUCUUGUCGUAUUUACCAUCAUCUUCAUUUGCAUGGCCUUGCUGUUACCCGCUGUGCAGUCGGCACGAGGUGCCGCACGCCGGACUCAGUGUGCAAGUAAUAUGCGUGAGGGCGUUCACUUCUGCCCUGACUCAACCAACGGAUAUAGCUAUUUUAACAAUCUCGGCAUCUACGAUGAUCCGCUUGUGCACAACGCGACUCAUUCCUCGAUUCGAGUUAUGGAACACAA
#=GR NC_005027.1/611284-611765 CODON             ..........................................................................................................................................................................................................................................................AUG............................................................................................................................................................................................................................................................................................
#=GR NC_005027.1/611284-611765 SS_TT             ..........................................................................................................................................................................................................................................................................................................................................................................................<<<<<<<<<<.......................>>>>>>>>>>>...................................................................................................................
NC_005027.1/1618173-1617692                      UUGGCUUUGCAUCAAUUCCAGCUUCGUUGUUUCGCCAUCCGGCCUGUCGUACAAUUUCACAUCAUCUGACGGUGCCCGGCCAUUCCGCCGCGCACGCAAUAACCA.A..UG.CAU..GCUG.CGG.AGUGGC.GGUGGAGACC..UAC.AACA.AGUGGAGAUCCCGUUU.......................................CC.GCCACC.CGCAGAUGCU.UCCCGUUCGUCAGUUUGCGUACCCUAGCCGCAGUCCAGAUCUAAACGAGAUUUUAUGAUUAAACACCUUUGCACCGUUCUCUGCUUUGUGUUGGCGCAAGGAAAUCCGUUGGCUGCACAAGAGCAUCCUUUUUCCGAUCCGACUAACGAUGGCGAAUGGGUGCUGAAUACAUCUGUCAGCGAUGAGUUCGAUGGGAGUGUUCUAAAUCUCGACAAGUGGGACAAUCUUGGGCUCAACGGAAAUUAUUACGGCGAGUGGAAAGGCAGAGCUCCUUCUCAAUACGAUUCCGCAAACGUCUUCGUCGGCG
#=GR NC_005027.1/1618173-1617692 CODON           ............................................................................................................................................................................................................................................................................................AUG..........................................................................................................................................................................................................................................................
#=GR NC_005027.1/1618173-1617692 SS_TT           .........................................................................................................................................................................................................................................................................................................................................................................................................................................................................................................................................................
NC_005027.1/1620766-1620284                      UUGGCUUUGCAUCAAUUCCAGCUUCGUUGUUUCGCCAUCCGGCCUGUCGUACAAUUUCACAUCAUCUGACGGUGCCCGGCCAUUCCGCCGCGCACGCAAUAACCA.A..UG.CAU..GCUG.CGG.AGUGGC.GGUGGAGACC..UUC.AACA.AGUGGAAAUCUGGCUU.......................................CC.GCCACCACGCAGAUGCU.UCCCGUUCGCCAACUGAAGCCUAUGCAAGCUUUCGCCGGACUCGACUUUCACGCUGGCGCACGCUACUGCAUGCACGUUCCAACGCUUCGCGACGGCGUCGCGCUAGCCUCCACAUUGGCAGAUUCCGUCGAUUUCGAACUUGCAAUUGCUCCGAUUCACGUUGCUACGAUGCCUGAGCGAGACUCAUGGAUCCGUCGUGCGUUCCGCCCAACUUCACCCGUCCGAUGGCUGGCGAAACGAGCCCACUGGACCGUUCAACUUGCCGCCCAAGAGAUCUCAGCGUUGCCCAUCCCAGUCCCAGAUCAA
#=GR NC_005027.1/1620766-1620284 CODON           ..........................................................................................................A..UG..........................................................................................................................................................................................................................................................................................................................................................................................................................................
#=GR NC_005027.1/1620766-1620284 SS_TT           >>>>.....................................................................................................................................................................................................................................................................................................................................................................................................................................................................................................................................................
NC_005027.1/6702577-6702096                      UCCCACGACUAUUUGGCACUGAUGAUUGGCAAUAGUUCGGAAAUCGAAUCCGACGUACUUUCCGCCAUCCGAAGCAAACUCAUCACGCCAUAAGAGUGCGAACCA.U..CA.CAU..GCAC.AGG.AGCGGC.GUUGGCCAGCCGAUU.UCGG.AAUCAAC.AUCACUC........................................UC.GCCGCC.CCGUGAUACG.GCACGUUCGUGCUUUUGUCCUAUGAAUUUCCCUCCCCUCGUCACGUCGGUUGCUGUUCUAUUCGCUACAGCAACACCCGUCUUUGCAGAGGAUACUGGCUUCACGGUGUCACUGACCGGAAGGGUGGCGGAGUAUCUAACCGACGCAACCGUAGUCACCUUCACCGCGGCACAGACGCCCCCGAAGAAAGGAUUUGUCGGAGUCUACGCAACAGCAAAUCAGUUUCCGCUGGAGCUUCCCGGCGAACAUUUCCGAGACCGACAUGUGCGUGUCUCUUUCAGUGACACUACCAGUGGGCGCCAGCUCU
#=GR NC_005027.1/6702577-6702096 CODON           .........................AUG.............................................................................................................................................................................................................................................................................................................................................................................................................................................................................................................................
#=GR NC_005027.1/6702577-6702096 SS_TT           .........................................................................................................................................................................................................................................................................................................................................................................................................................................................................................................................................................
NZ_AANZ01000008.1/147534-148016                  CCAGCUUCCUACAUGGGAGUUUUCUAUUUUGGGGCACGAAUGUGCCUGAGGACUUCAUUCCGAAGAUCGAUGUCAUUUGAGUAAGCCGAGAGGUUCGGCGAACCA.U..CG.CAU..GCAC.GGA.AGCGGC.GGUGGCCGGCGUAUU.UUAU.AAUCAAC.GUCAACUU.......................................CC.GCCGCC.CCGUGAUGCG.GGACGUUCACUGCUUAGCAGGGCGUGUCCUGAGCAUCAAUAGUAGUUCCCGAACAUGGCUCCUCUAUGCCGCCGCUACCCAGAACGUUGUCAAUUGAUGCCCAGGGGCGACUGGACCGCCUGGCUGAACUUGACGGCUAUCGGCAAAUUGCUCUUUUCGUAAUCCCCUAUCUCAGCCCGUUUUGCAACGACGAAUUCUGGGGCAGAGUCCCGCCAACCGCAAGUGUGAAGACUGACGUAAAACCGGAACAGGAUCUCCAAGGUCAUCGUGGCGGCGAACCGAUCUCGGUUUACUUAGGAUUCGAUGA
#=GR NZ_AANZ01000008.1/147534-148016 CODON       .............................................................................................................................................................................................................................................................................................................................................................................................................................................................................................................GUA.........................................
#=GR NZ_AANZ01000008.1/147534-148016 SS_TT       .........................................................................................................................................................................................................................................................................................................................................................................................................................................................................................................................................................
NC_005027.1/1621203-1620721                      UAAACGGCAACGUAAUCCUAAGGCUGGACACUACGAUUCAACAACGCUUGAUGCCAUUGCUCGCGUGGUGGGCGAAUCAUGACCCAACCAAACCUGGCAGAACCA.U..CG.CAU..GCAC.GGG.AGCGGC.GGUGGCCAGUCGGUU.UUGA.AGUCAAC.GUCAACUC.......................................CC.GCCGCC.CCGUGAUGCG.GGUCGUUAUUGCGACGAAUUGGUUGACUGCUCGAUUGUGCUGAACCGCUUCGCACAUGGAUGCCUUGCAUCGCGUCCUUUGGUUGAUCGCGAAUUGUUGGCAGGAAAGUGCUGGUUGGAACGCGGAGUUGAGCAUCGGCACCCGAGUUGGUUCUCAAGCUUCUUUUGUUGGGUUCACGGUUGAUCGGCAAUCACCAGUCACCCAUCAUUGCAUUCGCAACGCCACUCGAUCAUUCCAUCACAGGUCAUCUUCUCGGCUUGGUUGGCUUUGCAUCAAUUCCAGCUUCGUUGUUUCGCCAUCCGGCCUG
#=GR NC_005027.1/1621203-1620721 CODON           ............................GUA..................................................................................................................................................................................................................................................................................................................................................................................................GUA.....................................................................................................................
#=GR NC_005027.1/1621203-1620721 SS_TT           ................................................................................................................................................................................................................................................................................................................................................................................................................................................................................<<<<<<<<<<<<........>>>>>>>>>>>..........................................
NC_005027.1/609427-609908                        CGUUCUCAGCGAACAGCUCCUCCUGAAAGGAUGCUUCCAACAAUCCGCAACGCGCCCGUUCCACCACCAAACCGAAACCGCCGCGCUAGCGGCUUACUUGAACCA.U..CG.CAU..GCAA.CGG.AGCGGC.GGUGGAGCGG..UCU.UAGA.AGUGGUUGCCCAACUC.......................................UC.GCCGCC.CGCUGAUGCG.UACCGUUACCGGAUGAGAUCGAAUUGAGAUAAUUAAUGCAGCGGCAAAUUUACACAUUGUUAAUAAUACUGCUUGCAGGUGUUUGCUAUGCACAAUCGCCUAUCGCGCAAGGGACUGACGAGGACAAACGUUUCGUCUCGUCCGAUCGGGUUUUCUCCUUGAAGUUGGCGGGGCUCGCUUAGAAGACGAUUGUGCCGCGCGAGAAAGUUACAAGGCCAAAUAUCACGACUGUCGUUCACCUUGAAGGCGAUGAUCAACUUAAAGGUGCGAUCGUGUACACCAAGAUUCGUCCCGACUACCCUCAAGG
#=GR NC_005027.1/609427-609908 CODON             ...................................................................GUA..........................................................................................................................................................................................................................................................GUA......................................................................................................................................................................................................................
#=GR NC_005027.1/609427-609908 SS_TT             ...............................................................................<<<<<....>>>>>............................................................................................................................................................................................................................................................................................................................................................................................................................................................
JCVI_SCAF_1096627351219/1-406                    .............................................................................CGUUUCCAAGCUCAUUAGCGGAUAACAA.G..GC.GGU..CAAC.CCG.AGCGGC.GGAUCGG.GCGGAUU.CUGA.AAUCGAACGUUCUUGG.......................................CC.GCCGCC.CGGUUACGCU.GGACGUUAGCUCCCUCCACCCGUAAGCCACUCCCUCUCCGCCUCCAACGCCUCCGAGCGGCUUCUGAAAGGCCCAAGCAUCGGUCCCUCGGACGGCUCCAUAUCCGCCCCCAGUUGCCCUCGGUGUCUGGCUCAACAUGGCUUGCCCGGGUGAUUUCCAACUUCCCAAGUUCCCGCUGGUCCAGUGUCUCGUCCUCGAUGCACCAGGUCACUCCAUCCACGGCGACGACCAACUCCAUCUUGUUGGGCUCACUCAUGCGGCACCUCCUGGACGCUGUCGUCUGAGGAUAUUCUCUCGCGGCCUGUCG
#=GR JCVI_SCAF_1096627351219/1-406 CODON         .........................................................................................................................................................................................................................................................................................................................................................................................................................................................................................................................................................
#=GR JCVI_SCAF_1096627351219/1-406 SS_TT         ..................................................................................................................<..<<<<.<<<.<.........>>>>.>>>>>.......................................................................................................................................................................................................................................................................................................................................................................................................
NC_005027.1/656033-656515                        GCUGUUGCCGAUGACGGAUUUACGUAUCCUGACUACGCGCGAGAGAUCGGGAGGGAUUCAAUUGCGGAAUUUAUCGAGUCGCAACUUGCAUCCGGCGGAUAAUCG.U..GC.CGU..GAGC.CGG.AGCGUC.GAAGUCGCGCGGCUU.UG.A.AAUGAAAAAUCUUUUG.......................................UC.UCCACC.CGUUUACGGC.AGUCGUUUCCAGACUGGAAAAUUACGAUGCAAACGUUCGACAUACGACCGACGCUUGGAGUUGGACCAAUUCGGUUCGGAAUGACACGCGACGACGUCCGUGAAUUGAUUGGCCCACACGAUGGUGACGGAGACGAGGAACGUGAAUGGUACCUUGAAGAUCUCGCAAUCGAUUUCAAUGCGGAUGGAAAGGUUGCAUUCAUUGAACUCGCAGGAUCGGAGAACUUCCGUGCGUUGCUAGACGGCGAAUGCCUUCACGAACUGGAUGCCGAUUCCGCUGUUGCCCAUGUCAAAAAAUUGGCAUCGUU
#=GR NC_005027.1/656033-656515 CODON             ................................................................................................................................................................................................................................................................AUG......................................................................................................................................................................................................................................................................................
#=GR NC_005027.1/656033-656515 SS_TT             .........................................................................................................................................................................................................................................................................................................................................................................................................................................................................................................................................................
NZ_AAIJ01000014.1/44699-45181                    GAUGAACGAUCCGAAAUUUGAGUACACGGAAGACAGACGUAGGUUCCGCGGAGACUUGAUUUCGAUGCUGCGGGAACCCCUGCCGCAAGAAUAGCCGACGAACAA.A..GC.CGU..GAAC.CGG.AGCGGC.GAAGUCGGACGGAUU.UG.A.AAUGGACAAUCUUUCG.......................................UC.GCCGCC.CGGUUACGGC.AGGCGUUAUGAGCAAUAAGGAGCCUUGAAAUGGAGCCAGAAAAAUUCGCAGAAACAGCGAAAGGGUUUACCAAAAGCCCGCUCGGUAUCAUUGCGCUAUUUAUCGUUCUUGUGUACGGGUUUGCCUCUCUUGUCGUAGGUUUCGGAAACGGCCUUGCCGAGCAUGUCGCACCGCUAAUUUAUUUUAUGGUGUUCUUUCCAGUGGUUGUGUUCGCUGGUUUCCUCUGGCUUGUAGCAAAACAUCACAACAAGCUCUAUGGGCCAUCCGAUUUUAAAGACGAGGAUAAUUUCCUAAAAGCACAAAUGGC
#=GR NZ_AAIJ01000014.1/44699-45181 CODON         ...................................................................................................................................................................................................................................................................AUG...................................................................................................................................................................................................................................................................................
#=GR NZ_AAIJ01000014.1/44699-45181 SS_TT         ...........................................................................................................................................................................................................................................................................................................................................................................................................................................<<<<<<<......>>>>>>>..........................................................................................
NC_005027.1/2064408-2064889                      UGUUCCCAGCGAACAGCUCCUCCUGAAAAGAUGCUUCCAACAAUCCGCAACGCGUCCGUUCCACCACCAAACCGAAACCGCCGCGAAAGCGGCUUACUUGAACGA.U..CC.AAU..GCAC.CCG.AGCGGC.GAAGUCGAGCGUGUU.C..A.AAUGGACAUUUUCUCG.......................................UC.GCCGCC.GGGUGAUUGG.UGAUGUUCCCCGACUGAAUGAAACGCAACCGGUGACACCUCGGGGUAUCGAUGGCACUUUCCGUCUCGCUCUAUCGUCAUGACACCGAACGACUGGAAUUCGUUUCCGUCCCCGAUCUCGAUAACCGGUGCGCAGCGGGUUUUGAAUGCUAUCGAACACGGCUGUGGGGAUCUCGCUCGUUGACGGAACGUGGUGCUUUGUUCAUGCCGACGCUUAGGGCUAGUGACCUGUACGUGACGCCCGACCAAUUCGAUGCGUUUCGCGAUGAACUUGGCAUGAUCCAUCGGAAUGCUCGUGUGAUUGCUAA
#=GR NC_005027.1/2064408-2064889 CODON           ........................................................................................................................................................................................................................................................................................AUG.......................................................................................................GUA....................................................................................................................................................
#=GR NC_005027.1/2064408-2064889 SS_TT           ...............................................................................<<<<<....>>>>>............................................................................................................................................................................................................................................................................................................................................................................................................................................................
NC_005027.1/2058396-2058876                      CAUGAAUUGUUCCGCUACGACGCCGAUCAGGAUCCUGACGAUUUUUUCCGCUCCUUCGACGGAUCAAUCGCUGACUUUCUUGAGUCGUGAAGCAGCGGGGAACAA.U..CC.AAU..GAAC.CCG.AGCGGC.GAAGUCG.GGUGUUU.U..A.AAUGGACAAUUUCUCG.......................................UC.GCCGCC.GGGGGAUUGG.UGACGUUCCCCGACUGAGAAUGAUCGCGCGAAUCUCCCGACGCAAUGAUGCUAUACAUGGACGACGGAUACGAACUCGACACUGACAAGAUCGACGACACCGUUUUGGCGUUACUUGCGCUUACGAUGUGCGGCGGUGACCGUGCGUGGAAGGGCCACGACUGGGAUACACUUUCACGACUUCACGAGAAGGGCAUGAUUCACGACCCCGUAGGCAAAGCCAAAUCCGUGGCAUUAACCCCCGAGGGCAUGGAACGCUGCCAGAAAUUGUUCGACGCAAUGUUCGUGCGGAAGACUGAAGCAUGAAU
#=GR NC_005027.1/2058396-2058876 CODON           ..................................................................................................................................................................................................................................................................................AUG....................................................................................................................................................................................................................................................................
#=GR NC_005027.1/2058396-2058876 SS_TT           .........................................................................................................................................................................................................................................................................................................................................................................................................................................................................................................................................................
NZ_AANZ01000002.1/312420-312902                  GAAGCGGAAGAAAUAUACUUUCGUGAUUGGGUGGAAGACCAAUCAUUACUCUCCAAGCCGUUUGAUGUGUUCCACUUCCAGUUGGAGCAGAACGUCGGAUAACAA.A..AA.AAU..GCAC.CCG.AGUCGC.GAAGUCG.GGCGUUU.UGAC.AAUGAAGAAUCUCUCG.......................................UC.GCGACC.GGGUGAUUUU.AGACGUUAUCCGACCGAAACUGCAUGACGCUUGCACUGUUUGAUCAUAAAAGAAAGCGAAUCACAACGGCAUCCGUGAAUGGCGACGGUGACGUCAUCACCGGUGCGUACUACUCUGAAACGGAGCAACGCCAAGUACAUGACUCGCCAUACGACCUUGUCUUCACGAUCGACACUAAAAUUGCCUUCCCGCGGACAAAGGGCUUGCCCGCAGUGCUUCCGAUCCUCUAUCGGAUGCGAGACCCAGACUUUGAGCACUUCGCAUACCGCGUUACCGCAGAUUCGACAGUAACGAUUCUUGGAUCGGG
#=GR NZ_AANZ01000002.1/312420-312902 CODON       .............................................................................................................................................................................................................................................................AUG.........................................................................................................................................................................................................................................................................................
#=GR NZ_AANZ01000002.1/312420-312902 SS_TT       .......................<<<<<<<........>>>>>>>............................................................................................................................................................................................................................................................................................................................................................................................................................................................................................................
NC_005027.1/1618609-1618128                      CUGCUCGACGCGGUAAGGUUGCGGUUUACGGGCCAUACUUUAGCUUUGGGGCUGGGAAGAUUCGGCGAUGACACCUGGACCUGAGAUUGAAAACGUGACGAACCA.U..CC.GAU..GCAC.GGG.AGCGGC.GAAGUCAACGACAUU.G..A.AAUUGAGAAUCUUUCG.......................................UC.GCCGCC.CCGUGAUCGG.UGACGUUAUUGCGACGAAUUGGUUGACUGCUCGAUUGUGCUGAACCGCUUCGCACAUGGAUGCCUUGCAUCGCGUCCUUUGGUUGAUCGCGAAUUGUUGGCAGGAAAGUGCUGGUUGGAACGCGGAGUUGAGCAUCGGCACCCGAGUUGGUUCUCAAGCUUCUUUUGUUGGGUUCACGGUUGAUCGGCAAUCACCAGUCACCCAUCAUUGCAUUCGCAACGCCACUCGAUCAUUCCAUCACAGGUCAUCUUCUCGGCUUGGUUGGCUUUGCAUCAAUUCCAGCUUCGUUGUUUCGCCAUCCGGCCUG
#=GR NC_005027.1/1618609-1618128 CODON           ............................................................................................................................................................................................................................................................................................GUAG.........................................................................................................................................................................................................................................................
#=GR NC_005027.1/1618609-1618128 SS_TT           ........................................................................................................................................................................<<.......................................<<.<<<<..........>>>.>>>>>..............................................................................................................................................................................................................................................................................................................
NC_005027.1/1221900-1221419                      GUCGCAGAGAAACUGGGAAUGAAAUACGAUGGUGAAGUAUUACUCGACGGCUAUGAUCACAGCGAUUCCGUUUACGCCUGUCAACGAGAAUGAGACGGGGAAUCA.C..GG.AAU..UCUC.GUG.ACUCGC.CAAGCUGAGGUAAUC.G..A.AGUGGUCGAUCGCUCG.......................................CG.GCGACC.ACGUGAUCCC.AAUCGUUCCCUGACUAAGAAACGUCGCGUUUGACACUUAAGAAAAACCAACUAUCGCUUCGACGAACGGCCGUAGCAUUCGGUGUUCUCGCGAUAGCGUUUGCUUACUACCGAAACCUACCAUUCGCCGGAAUGACAAUUGGUUUUCUCGUUGGUGUCCCGUCGUUCUUUAUCGUCCUACUCGUCCGCAAAGACCAACUGCGUGGCAUUGUGCGAUGUUACGUCUACGCUGCCCUUUGCGCGGUUCUUGCCGCAGGGAUGUCACCACCGGACGUUGCACCGGCAGCGUGGGGCGGGGUGGUUGGUUG
#=GR NC_005027.1/1221900-1221419 CODON           ...................................................................................................................................................................................................................................................................AUG...................................................................................................................................................................................................................................................................................
#=GR NC_005027.1/1221900-1221419 SS_TT           .........................................................................................................................................................................................................................................................................................................................................................................................................................................................................................................................................................
NC_005027.1/1619691-1619210                      GACUGAAAAUGGCGGGACGGAUUGACCCACGGCGUGUUGACAGUGUUACCAUCAAGCCAACGGCGUUCGAGACUCAAAGCGUCGCCCACCGUAAAAGCGGAACCA.U..UC.GAU..GCAC.GUG.AGUCGC.CUCGUUUAGCUUUUU.G..A.AGUGGUUGAUCGUCCG.......................................UG.GCGACC.ACGUGAUCGA.UACCGUUCGUCGUGAAUGUUUGAUUCUGUUUGGCACGCAUUCGUUCUCGGCGUCCAACUGAUCGGCAACAAGUUCCCUACCGUCACUGACCCUAGCCAAGAACGACAUGGUGUGCGAUGACCAAUCCUUACGCCCCCUCGCGUGCGUCUACGGAUGUUGAACGUGACGACCGCGUGCGUCAAAUGCGCAUACAAGGUCUGGUCUUGCUGUUGAUUGGAUCAAUCGCGGGAUUUGUGGCACUCUGGUUUAUUUUCUCCGCGUUUGAUCUUCGCCGCGCUUUUCCGGACCUUACGGACCGCGGCCCCUA
#=GR NC_005027.1/1619691-1619210 CODON           ...........................................................................................................................................................................................................................................................................GUA............................................................................AUG............................................................................................................................................................................................
#=GR NC_005027.1/1619691-1619210 SS_TT           .........................................................................................................................................................................................................................................................................................................................................................................................................................................................................................................................................................
NC_005027.1/1616024-1615542                      GCAUUCCCGUACUUGCUACUUUUGCCGGUCUACCUUGCUGCUACAGCGAUGUACUUCAGGGCUGAGCAUGCUCGAAUCCACACAAAGCUGAACAACGAAUAACCA.A..GC.CAU..UCAA.CGG.AGUGGC.GUGUCAG.GCGUUUU.GGCA.AUGGUUGAAUCUCUCG.......................................UC.GCCACC.CGCUGAUGGC.CAACGUUAUCCGACUGAAUCAUGACCGCAUAUGAGACCGUAGAUUGGACCCCAAUCAGCGAAACAGAUUUGCUUAAACUGAUUGCCGACGAAACCCCUCAACACAACGCAUCGGCCAAACGUCUUUGGGACGCGAUUCGCAUUCAACCAGUCAAAUGGCAACUUCACCCAUGGGGUGACCUCGGCGGUGGGUUUUGGGUCGUCGCCAUUUUCGGCCAAACGGUGGUUUGGUACAACGAUAUCGAGGAUGGGUUCAAUACCUCGCCUUGGACGACUCCGGGGCUCAUUGAUGCGUACUUCUGCGAUCA
#=GR NC_005027.1/1616024-1615542 CODON           ..........................................................................................................................................................................................................................................................AUG............................................................................................................................................................................................................................................................................................
#=GR NC_005027.1/1616024-1615542 SS_TT           ...................................................................................................................................................................................................................................................................................................................................................................................................................<<<<<<<<<<<.........>>>>>>>>>>>>>.....................................................................................................
NC_005027.1/1621808-1621326                      UGUUCCCAGCGAACAGCUCCUCCUGAAAGGAUGCUUCCAACAAUCCGCAACGCGCCCGUUCCACCACCAAACCGAAACCGCCGCGCUAGCGGCUUACUUGAACCA.U..CC.GAU..GCAC.CCG.AGUCGG.CGAGUCGGGCGUCUU.G..AAAAUGGAAGAUCUCUCG.......................................CG.CCGACC.GGGUGAUCCG.CAACGUUCUGCCACUGAAUCAUAUGACUGAACACGACCCAUUCAACGAACCGGAGACCGCCCAUCCUCGCGCACGCGAACUGAUGCGUGAGCCAUUGUUCUGGGACUGCGUUGACGAGGGUGCACCGUUUGGGAGCGACGAGGGCAGCGACGCUUACUAUGAAUGGCGGAAUUGGCGAUCCGAGAAUCCGGGUGCUCCUGUUACCGACUGCUUCGAUUGGAUUCUCGAUGGGAAUCUCGAUGCCUACAAUGAAACGCUGGCAUCGGACGCGCAGAUCGAGAUUGACUUGGCUAAUCCGGAUGAUGCG
#=GR NC_005027.1/1621808-1621326 CODON           ...................................................................GUA.......................................................................................................................................................AUG.........................................................................................................................................................................................................................................................................................................................
#=GR NC_005027.1/1621808-1621326 SS_TT           ...............................................................................<<<<<....>>>>>............................................................................................................................................................................................................................................................................................................................................................................................................................................................
NC_005027.1/2060103-2060587                      UUCAAGCAGUUCACGCUUGGAGUCCAUGCACGUGAUUGGCGUGGGCGUGAGGGCUAUACACAUUUAGGGUUCUUCGAAACGGCAAAUGCCGUUAGCAGGGAAGAA.U..CC.GAU..GCAC.CCG.AGUCCG.CGAGUCAGGCUGUAU.UUAC.AAUGGAAGAUCAAUCG.......................................CG.CGGACC.GGGUGAUCGUUUGGCGUCACCCGAGAUACUUCGUUGAAGGAAACCUCUGAUCGACGAUCAAAUUGAACUCAAAUCAUACUCGCAUAAACACUCAAUAGAGGCUUGGCCGGGAGUGACUGACGUUUCUGCAUCCACAGCGACUGAUUCGCUCUCGCGUGAAGAGCCGAGCGAACGCGGCGACAUCGCGGCCAGAUACCUCGUCGCUUUCUUCUUCUCGACCAACGCUUGCUUUGCCGUUUACAUGUUCACGCAGUAUUUUGUCUGGAAGACGUACGGCAAUGAGUUACACACGAUUUACAUGACGAUCGUUUUCACGAC
#=GR NC_005027.1/2060103-2060587 CODON           ...........................................................................................................................................................................................................................................................................................................................................AUG...........................................................................................................................................................................................................
#=GR NC_005027.1/2060103-2060587 SS_TT           ...........................<<<<<<<<<<<........>>>>>>>>>>>................................................................................................................................................................................................................................................................................................................................................................................................................................................................................................
NZ_AANZ01000002.1/310629-311110                  CGCGAUAGAAUUGUGUGUUCUGCUUGAGGGAGGUGAGCUCUGUAUUACUGCCGACAGACUUGACAUCUCAUGCGAUCCCUGACGACCACAGUGAGCGGCGAACCA.A..AC.GAU..GCAA.CCG.AGUGGC.GAAGUCGGGCGUUUU.G..A.AGUGGAUGAUCAACCG.......................................UC.GCCACC.GGCUGAUCGU.CACCGUUAUGUGGCAUUGAAUACCACACCAUUUGGAACCUAAAUGGCAACAAGCAAUCCUCCGCCCGAUCCUCCUUUGAUCAACCUGGAUCAAGACGUCCUUGACGCGAAGGGCUUUACACUUUCGGGAAAACAGCAGUUCUCGUCGACGGUCCAUGAUUACACCGACCACCUCCUAGAACGGUCUCUUCAAUAUGGGAACGUUGACAAAGCAGACGGGCUACCCGUUGAGGUGACCCACGAUCACGUUAGGGCAUCAGCGCAAUCCCUAACGACUGCUGAUUCGCGGAUGGCGCCAAGUAAAUGGC
#=GR NZ_AANZ01000002.1/310629-311110 CODON       .................................................................................................................................................................................................................................................................................................................AUG.....................................................................................................................................................................................................................................
#=GR NZ_AANZ01000002.1/310629-311110 SS_TT       .........................................................................................................................................................................................................................................................................................................................................................................................................................................................................................................................................................
NC_005027.1/1625039-1624557                      GUGAUGGGACCAUUGCAGAUAUCUGUUCGAGCACGGCAUAGCGGUGAUAUGAUGGGCGAUGCCGAAAUGAGUCGCAGACCGCAACGUACUAAUUUCGGCGAACCA.U..GA.CAU..GCAC.GGG.AGCACG.GCUUGCG.GCUUUUU.CCGC.AAUGGAUAGUCAACUC.......................................UC.CGUGCC.CCGUGAUGUC.CGCCGUUCCCCGACAGACGAUACAUGAGUGUUGACAUCGCCGAAUAUCGUUUCAAGACACUCGGCGCACGCGGACAUGUCGUGCUUUCCGAAUGUGACGUGAUGUGUGACACCACAUCGUAUUUGGGACGUUGGAAAGCGACGACUCCAUACUCGGCCAUCGAACCGCACCCAAUUUCACUUUGGCAAACGCCUCCGGUCACGAUCUACUGUGGUGUUGGCUUGGGUUUCCUGACCGUGGUUCUUGGAUUCGCAGCCAUUGGCGAACUAAGGUCGAACGCAUGGCUUCCCACAUUGAUAUUCGGUUU
#=GR NC_005027.1/1625039-1624557 CODON           .............................................................................................................................................................................................................................................................AUG.........................................................................................................................................................................................................................................................................................
#=GR NC_005027.1/1625039-1624557 SS_TT           .........................................................................................................................................................................................................................................................................................................................................................................................................................................................................................................................................................
NC_005027.1/1625666-1625185                      GAUCUAUGCUGGUCAUCCGAUAUACUACCUGGACCUGUUGCUCGAAUUUGACCGCGAAUUCUGUCCAACGCAUGUGCAAUUUGAUGGAUAGAUUUGGCAGAACCA.U..GA.CAU..GCAC.GGG.AGAACG.GCUUGCGUGG..UUU.UUGA.AGUGGAAAGUCUGUCG.......................................UC.CGUUCC.CCGUGAUGUC.UACCGUUCGCCGACUUGAUUGAUCCUCUCUGUAGCUUGAACAUGACCACACCGCUCCACACGACUUUGCUGUUCAUGUUCUUGUGUAUUCCGAGUGCGAUCGUCGCGCAAGAACUCGACGAUCUAUUUGCUGGCUCUGCUAAAACACCGCCUUGCGAGUGUGAUCAUCACAUUUUCGCCUUAAAGGGCAUCCCCGAAUGGAUGCCAAAAGCUGCGAAAUCCGCGUUGGCGGAAGCCGUUUCUAUGGACUGGAAUGGAACCGAUGCAAUGCUUCUCUACUGCCCUACGACAAACGCCGUGAUCCAACU
#=GR NC_005027.1/1625666-1625185 CODON           ....................................................................................................................................................................................................................................................AUG..................................................................................................................................................................................................................................................................................................
#=GR NC_005027.1/1625666-1625185 SS_TT           ...........................................................................................................................................................................................................................................................................................................................................................................................................................................................<<<<<<<<<<....>>>>>>>>>>......................................................................
NC_005027.1/610159-610640                        CUUGCGACCGACACUACCGACGCUGAUAAACGUCAAAAAGAAGUUCAUCGCGCACUGGAUCGUAUUCACAACGCGAUGGACACUUCACCAAAAGACCGGUAACCA.A..GA.CGU..GAAC.CGG.AGAACG.GCUUGCAUGG..UUU.CACA.GAUGGAAAGUCAACUG.......................................UC.CGUUCC.CGGUUACGGG.AUCCGUUACCCGACUGAUUCGACGCAAUGAUCCGUGACGCAUCUAAUGGUGACCUUGGCUGUCUCGCCGACGCUCUGGUUCGCGUUCAGCAUCUUCAUGCCGAUGCGUACCCGUCCAUUUACCGCCGCUUCACCCGCGCGGACGCCGUUUCGCACCUCGACGCAUCACUAGCAAAGCCGGACAUCACGAUCCGGGUUGCUUGCGACUCGACCAAAAUCAUCGGCCAUUACAUACUUGCAAUUGAAUCAACUUCCGAAUCGAUUUUCAAGCAUCCACAACGUUUCGCGCACCUGCACCAAAUCGAAGU
#=GR NC_005027.1/610159-610640 CODON             ..................................................................GUA...........................................................................................................................................................................................AUG......................................................................................................................................................................................................................................................................................
#=GR NC_005027.1/610159-610640 SS_TT             ...............................................................................................................................................................................................................................................................................................................................................................<<<<<<<<<.......>>>>>>>>..................................................................................................................................................................
NZ_AANZ01000002.1/313291-313772                  GACUUCAAUCCGCAGCUGAUUGUGACUUAUUGCAGUCGUUGCCGUACUAUCGGCGUCGAGAAUCAAUGCGACUAGAACGUUCGAGAUCUCGAUUGUGGCGAACCA.U..CU.CGU..GCAC.CGG.AGCCGG.GUUUGCACGG..UUU.CACA.AAUGGACAAUCAACCU.......................................UC.CCGGCC.CGGUGACGGG.UACCGUUCGCCGACUGAACUGACUCUAUGAAGCAAGUACUUCCUGCCUUUGAUUUUACCUCCGCAAACGCAAUGUCGUGCGAGGAUCGAUUCACCUCUGUACUCGACACCGCGCGCUUGCUUGUUUCCCGAAACGGAUACCAGGGCUUCUCCGACUUCUCAUGUGUAUCUGCGACCGGAGCGACUGCGGACGAGCUUGUCGCACUCGAAGGAGAACUUGGAAUUUCACUUCCUACCGAGUAUCGGCAAUUCCUGAAGAUUGCUCGUUACGUCAAAAUUGAUGAUGGUUGUGAGAUUGGUGGACUGGA
#=GR NZ_AANZ01000002.1/313291-313772 CODON       .............................................................................................................................................................................................................................................................................................................AUG.........................................................................................................................................................................................................................................
#=GR NZ_AANZ01000002.1/313291-313772 SS_TT       ..............................................................................................................<.<<<..<<<<.<........>.>>>>>>>>>>..........................................................................................................................................................................................................................................................................................................................................................................................................
NC_005027.1/2061099-2061579                      CUUGCCGGUAUACUUGUGGCUUGGGUAGCUGUCAGACCGGUGGUCAUGCCAAGUUUUUAAAGGAAUUUGCUUCGUCCUCCAAUUCUCCAAAACUGCGGGCAACCC.U..CC.CGU..GCAC.CGG.AGCCAC.ACUUGCGUGG..UUU.CACA.AAUGGAC.AUCAACUA.......................................UC.CCGGCC.CGGUGACGCG.UAUCGUUGCCCUUAACGAAUGACUGACGCAGAAAACAUUUCGCAACUAAAGGCGAUCCUCUACGGAACUGACGCUUUGGUCAACGCUGCGUUUCAAGUCUGGGCGUUUGACACUGCAGUUGCCGACGAACACGUCGAGCAAAUGGCCGGAUGGGCCGACCUCCAACAGCUAAUGUUGUCCGGCACAUUUGUAACCGAUCGCUGUCUUACAGCGAUCUCGACAUUCCACCGUCUUGAAUGCCUUGAUAUCGGUGGUACGGCAAUCACCGCAUCAGGAAUCGCCUACGCGAACAUCCCACAUGCUGUCA
#=GR NC_005027.1/2061099-2061579 CODON           ............................................GUA...................AUG...................................................................................................................................................................................AUG..............................................................................................................................................................................................................................................................................................
#=GR NC_005027.1/2061099-2061579 SS_TT           ....................................................................................................................................................................................................................................................................................................................................................................................<<<<<<<<<<<.....................>>>>>>>>>>>>.........................................................................................................................
NZ_AANZ01000002.1/313927-314407                  CUGCACGAAUACGCCGGAUUGAUAGAAACGUAUGCUCCCUCGUUUUCAUUGGCUGCUUGGCGUCUCGUCAACGAAUACGAACCGCCCGACGACGACGGGUAACUA.U..CC.CGU..GCAC.CGG.AGCCGG.G...AGAUGCCGUUU.CGUC.GAUGGCUGCUUUUUCC.......................................UU.CCGGCC.CGGUGACGGC.CAACGUUACCCGAUCAUGAAGCAUCACAACUGGCGCGACGAUGAAACUGCUUUUGAUGCUCGAAGAUGACCAUGAUCGCAUCCGUCGAUUCAGAGCGAUUGUUGCCCGCCAUCACCCAAACGCAGUCCUGAAGAUUGCGCGAACUGCACCUGACUUCAAAACUGAAUACUGGUCUUUAAACGACACGCCUGACUUGAUCUGUCUCGAUCACGACUUAUUCACUGACUCACCGGAUGAUCCAGAUCCCGGUGAUGGCCGCGACGUUUCUGCAUUCCUGAUUACACGGUUGGCAAAAUGUCCUGCACUA
#=GR NZ_AANZ01000002.1/313927-314407 CODON       ...................................................................................................................................................................................................................................................................................................................................................GUA...................................................................................................................................................................................................
#=GR NZ_AANZ01000002.1/313927-314407 SS_TT       .........................................................................................................................................................................................................................................................................................................................................................................................................................................................................................................................................................
NC_005027.1/610745-611228                        CGUUCAACGCUGUCGCUCGAAGGCUGUUUGAUUCGGCCGGUUUUUCCGCUUUCGGAUCCAAACUUGUGCUUGACAUCAAAUCGAACCAACACGACGGGGUAGCCA.U..CG.GGU..GAAC.CGG.AGAACG.CGAGCUGAGCGACUU.GGCC.GUUAGGAACUUUUCCG.......................................GG.CGUUCC.CGGUUACGCG.UAACGUUAUUUGGCGCGCAAUGGAGGCGAGCAUGAGAUUGACGAUGCCCAUCAUUAUUCCGUUGCUCGCAGCCGCCUUUGGAUGUCAGUUCUCGUCUCAUGCCCCGAAUCCGCAAUGGCUCGCUGAUUUUCAGAAGACAGACUCAAUUCUGAUUCGCAAUCACGAUCAACAACAUGUGAUCGCAGACGCGGAGGCAGUCAAUCGAUUGCGGAACGUCUACGAAAACGCAAAAUGGAAACCGUAUUGGCACACGUUGCCCGGAAACCUUGGUGAUCGGACAAUUGAUCUACAGAACGGUGAAACAAAU
#=GR NC_005027.1/610745-611228 CODON             .........................................................................................................................................................................................................................................................AUG.............................................................................................................................................................................................................................................................................................
#=GR NC_005027.1/610745-611228 SS_TT             .........................................................................................................................................................................................................................................................................................................................................................................................................................................................................................................................................................
NC_005027.1/1219315-1218833                      CGCCACCAUGGAGUCACUCCAUUCGAUCCGUCAACAUCAUUCGCUUACGUCUGACGGUGGAACCACCAAUGGUCUUCUUGCGACAGGACGAACGACGGUUAACGA.U..CG.CGU..GAAC.CGG.AAAACG.CAAGCGGAGCGAUUUAU..C.GUUAGAAACUUUCCGU.......................................CG.CGUUCC.CGGUUACGCG.UGACGCUAUCCGGCACGCAGACCCGCUGCUUCGUCAUCCACGCACGCGAUUCCCGACUACGAACUCACUCUGGCACUACAACGACUACGUUUGCUCUGACCCGCGGCGGCGUUGUUGCCGAUCCAGCGGCCGGCGUUCUCUGGUUGCCCAGCAUCGUUCAAUCCCCAAUCCAUGCUGACCCAACGUUCAUCUCAUGCAAGUGACUGCAACGCUCACCCGAACCCACUGCUUCGGUUUGCUCGGACGAUACCGCGACGUGCUACAAUCUGACGAUCGCAUCGUGACGCUGAGACAACGCACGUACUCC
#=GR NC_005027.1/1219315-1218833 CODON           .......................................................................................................................................................................................................................................................................................................................................................................................................................................AUG...............................................................................................................
#=GR NC_005027.1/1219315-1218833 SS_TT           .........................................................................................................................................................................................................................................................................................................................................................................................................................................................................................................................................................
NC_005027.1/5397282-5397765                      AUGGCUUUGAGCGCGCCGGGCAUCGGUAAUCUUCCCGUUGCCAACAAUGUUCAGGCGGCGGGUGUCGUCGAGCCAACCAUUAGCCUGCUACGAAGCGACGCACCG.U..CG.GGU..GAAU.CGG.AGAACG.CGAGCUAAACGAAUU.GGCC.GCUUAAAUCAUUAUCA.......................................CG.CGUUCU.CGGUUAGGCA.UACCGUUCGCCGACAUUUGUGGCUGGAGUCUCCAUCUUGGCACUAACGCUCAAGCAGUGGCUGAUCGACUACAUCGCAUACGCGUUUCGCUACGUGUCACUGGGUGAUGGCAUCAAUAUCUAUACCGCUGCUUCCGCUGACUGGUACGGGAACCCUGAAGACGAUGCACUUUCCGAACGGGCGGAACGGAUUGAUUGGCGGCGCGUCCCGUCGGUUCACCUCCACACACGCCAUCACGCACUCAGCUAUCUCGAUCCGUUGGGCUUUCGUUUCUACACUCCAACUAUCAUCACGACUAUGAUUCGCG
#=GR NC_005027.1/5397282-5397765 CODON           ........................................................................................................................................................................................................................................................AUG..............................................................................................................................................................................................................................................................................................
#=GR NC_005027.1/5397282-5397765 SS_TT           .........................................................................................................................................................................................................................................................................................................................................................................................................................................................................................................................................................
NC_005027.1/1619146-1618664                      GGUUCUCGCAAUCCUACUGUUGAUUGCAGGCUAUCGUCGGUUUGCCUAUGCUAGAACCAAAUACAGAGCGUUGACCAACACCUAGCCCAAUAUCGCGACGAACCA.U..GC.GUU..GCAC.CGA.AGCGGC.GGUGGUGCGG..UUUAGUGA.AAUGGAAGAAUCUCUC.......................................CC.GCCGCU.CGGUGAACGC.GGCCGUUCGUCAACAAGGGCAGGAUUCCGAAUCGAACCUCGCUACUUUCCAUGAACGGAUUCAAUGAGAAAAUAUCUCCGAUUUAGUACUCGAACCAUGCUGUUUGCCGCUACGGUCGUGGCGAUGGCCUUGUGCUGGAUUCGUUGGCCGAUGAUGACCGCCUCGUCGUUUGUUGCAAACCCAGACGUCCCUACGGACAGGAUCAUUGUCGAUUUCGACACCCUCGAUGAACAGAUUGAACGAAUUCGGUUUUUCGCAUCUGACGAACGCAAUUCAGGGGUCGAACUCAAGGCCUUCAACCGCACGU
#=GR NC_005027.1/1619146-1618664 CODON           ........................................................................................................A.U..G.......................................................................................................................................................................................AUG.................................................................................................................................................................................................................................................
#=GR NC_005027.1/1619146-1618664 SS_TT           .........................................................................................................................................................................................................................................................................................................................................................................................................................................................................................................................................................
NC_005027.1/16685-16203                          CCGGACUAUGUCACGGGAUGACCCGCUGUGGUUUUCCCGACAGCGUUGCCGCGUAUUUGUGUGACAUAUUCGACGAUUCGAAACUGUACAAUUGACGGCGAACCA.C..GG.GAU..GCACGCGG.AGGACU.AGAAAAC.GUGUUUU.GG.C.UGUGGUUGCCUUUCCG.......................................UU.CGUCUC.CGGUGAUGCC.CGACGUUUCCCGAGUAAAGAAAUCACAUGCAACCACUACCCUGCAUCAUUGGCCUAGACGCUGACGAACUCGCCGACAUCAAACAGCGCUACGGUGGCCCUAUGGUGUGCCACGAGCUAUUGCCGCAAAUGAUGGUUCGUGAUCGCCAGCUCUUUGUCCAACCCGCGAGUGGCGCUCGGCUCCUUCCGAUUUCGCGAAUGGUCUUUCACGGCAUCUUCGCUGACGAUCACGACUUCAUCACUGGGCUAGCUAUCUGGGCCGGUGAAUGCUUGCCGAACGCCGCGGCAAUGAUGGACUGUCGGCUCAA
#=GR NC_005027.1/16685-16203 CODON               ................................................................................................................................................................................................................................................................AUG......................................................................................................................................................................................................................................................................................
#=GR NC_005027.1/16685-16203 SS_TT               .........................................................................................................................................................................................................................................................................................................................................................................................................................................................................................................................................................
JCVI_SCAF_1096627470609/1239-1646                GCGUUUCAUACGAUCCUUCGUUUUGGACGUCAUUGCUAAACCCAUUGUCGCGGAGAUUGCUCACUUGCAAUCCAACCCGGAGCCCAUCACCGGACCAGCCAACAA.U..GC.CAU..GCACGCGG.AGCACU.CGAAAGCGCG..UUU.GGGC.AGUGGUUCAUCUUCCG.......................................CU.CGUGUC.CGGUGACGGC.CAACGUUCGCCGAGUGAAUACGCUCGGCUCAAACGCCUGGGUUGGCUUUGUCGUUUUUCUUUCUCCGUUUUUUAUCCUUCUGAGCGAUGGUAUACUGAGGUACCCUCGAAAACGGAUAAAACCAUGACAAUUCAAGAAUCACUUCGUGCGUUACCGCCCGAUGAAAAACUGGCUAUCGUUACACAGCUUUGGGACGAGCUAGCGGCGUCGGCCCCGCUGACGUUGCCGGAAG...........................................................................
#=GR JCVI_SCAF_1096627470609/1239-1646 CODON     .........................................................................................................................................................................................................................................................................................................................................................................................................................................................................................................................................................
#=GR JCVI_SCAF_1096627470609/1239-1646 SS_TT     ...........................................................................................................................................................................................................................................................<<<<<<<<<<......>>>>>>>>>.....................................................................................................................................................................................................................................................................
JCVI_SCAF_1101668308184/369-1                    GCAUCUGCAUUCCAUUCUUCCGUCGCUCAAGGCUUACUACGCGGCUGCUGAAGCCUCGUGCCCGGAGUCCACUCGUGGCAUCUGAAAUCAGCAGAGGGCUAACAA.A..UU.CAU..GCAC.GCG.ACGUGC.G.AAGA.......................................................................C.GCACGC.GCGUGAUGAA.UAGCGUUAGGCAACCAAAUGCAGCGAGAGUACGGCAGAAGGACAUGUGAUCGAUGUGGAGAACUUAUUACUGCUUAUUGCCCUGCGGUUGAAACACUCUCACGACUGAGUGAAUUAAAAAUUUCAAGCAAAGAUAGUACGCUAGAGAAAAUUAUUGAAAUCGAGGGAGUCGAUCGAGGCGUCCUCGCGGAGUACGCGGAUCAUCGUAUGUACUCUAAGUGUCA....................................................................................
#=GR JCVI_SCAF_1101668308184/369-1 CODON         .........................................................................................................................................................................................................................................................................................................................................................................................................................................................................................................................................................
#=GR JCVI_SCAF_1101668308184/369-1 SS_TT         .........................................................................................................................................................................................................................................................................................................................................................................................................................................................................................................................................................
gws2_g3_0002_13/1351245-1351709                  UGGGAAAAAAGAUCAUCUUGGGGACACCACUCAGGCAGAUUAAGUGCAUUUAUAGAGUGGUUUGUAAAUCCAAUUGAAAAAUUUUAGCAAAAAUGCAGCUAUCAA.G..CG.CAU..GCAGCCGG.ACUUGC.AAACCUCUACGCGCU.............................................................UU.GCAAGC.CGCUGAUGCG.AGGCGUUAGCGGACUGGUUAAUACCGAGAAGAAGAACUGAGAAUUUUGCAUAGCCUUUCAAAUCGUUAAGACCGAUGAAAGCUGGCAAACCGAACUGGGUUUGCACAACAAUUUCACCCUCGGUAACGUUUACUCUUAUGCGGCCGUCGGCAUUACGGCGCGUUUUGGAACGCAUUUAAAAAACGAUAUAGGGCCGCCCAGUAUACUGCCUGGCUUCCCAGGCACUCCAACCUUCAAUCCCAACCGGAAAUCCAACUGGUAUCUGUUCGCCGGACUCGAGAUUCGUGCAAUGCUGCACAAUAUUUUU
#=GR gws2_g3_0002_13/1351245-1351709 CODON       ..........................................................................................................................................................................................................................................................................................................................................AUG............................................................................................................................................................................................................
#=GR gws2_g3_0002_13/1351245-1351709 SS_TT       .........................................................................................................................................................................................................................................................................................................................................................................................................................................................................................................................................................
NC_008740.1/4271894-4271425                      AGGGACGACGAGAGCCGCAGGGGCCUGCGGUUGCGCUUCUGCGUAUUGCUGAGCAACACCCGGAAGUUUUCAAUGAGCUUCACUGACCAGAGUGAGGUGUAACCA.A..GC.CAU..GCAC.CGG.AUGCCA.AAACCUCCGCUUCGCUACGGU.......................................................UU.UGCCGC.CGGUGAUGGC.GGGCGUUUAUGUGCGCAAGAUGGAACUGGCAAGGCCCCACGUCAGUAGACACCUUCUGUAAAUAGGGUAGCCCCUGACACGAAGGUGCUCGAUGAACCACGGAGGGAUUGUAUGGAAAUCAAGUGCAUUUCAGGUUUUGCGUCCAUAACCAAAGACCCUGCGGCAAGUGCGUCUCUGUAUGAGGAUGCGCUGGGCCUGCCGCUGGAGAAGAUGGACGACUAUCGUUUCAUGGAUAAAUUCCCCGGAGCGAACCAUUUCGGAGUAUGGCCCCUUUCUAUGGCAGCUAACUCCUGUUUUGGCCAGGAGG
#=GR NC_008740.1/4271894-4271425 CODON           .....................................................................................................................................................................................................................................................................................................................................................AUG.................................................................................................................................................................................................
#=GR NC_008740.1/4271894-4271425 SS_TT           ....................................................................................................................................................................................................................<<<<<<.<<....>>>>.>>>>>..............................................................................................................................................................................................................................................................................................................
NC_007498.2/1618752-1619224                      GGCUAUUGGACUAUUACUGCGGUCAUGCGUGGGCGUAUGAACAUAUAUCAAAUACCACAAGGCAAGAGCUAGAAAGUUAAUAAUGUUUAAAAGUACCCCUAACAA.U..GC.CAU..AAACGCGG.ACCGCAAAAAGCUGCGCUAUGCUCCGCA.......................................................UUUUGCGUC.CGGUUAUGGC.UGGCGUUAGGCUUAAGCCAUCAAAAAGGGAUUAUGAAUACUUGGCUCAAUUCACCGGACAAGAUUAUUGCAAACCUUCGCGGGGCACCAGAGAGGAUGCAUAAGGUCGAUUCUGUUCUAGGGGAUAGGACCUUUACGCAAUUUUCAGAAGCAAUAGCCAAGAUUCUGAGGCACUCUGAAGUUGAGCAAAACUGCAUUAACCAGCUACUUCCUAGAGAGCUUGGCGCUGAUGUUUGCAUUAAUCUUUUUAGCGCAGCAGCUGAAUUUGAGACGGGCAUAAAUGUACUAAGACUAUCGAAUGCGCCUGC
#=GR NC_007498.2/1618752-1619224 CODON           ..................................................................................AUG.................................................................................................................................................................................AUG................................................................................................................................................................................................................................................................................
#=GR NC_007498.2/1618752-1619224 SS_TT           .........................................................................................................................................................................................................................................................................................................................................................................................................................................................................................................................................................
NC_005027.1/20141-19660                          UCGGCGUAACGCUCGUGCUUCCGUCUGGGCCAGAUGAGAGAUUUAGGCUGCCGGUCAUCGAAAUCGAGAACGGAUUCUUGGUCGAAUGAUGAUCACGACGAACCA.U..CC.CAU..GCAA.CGG.AGCACG.CGAUCAG.GCGGCUU.GG.C.AGUGAUUAAUUAUCUC.......................................CG.CGAGCC.CGCUGAUGGG.UGACGUUCCCCGACUAACCCCAAGACCGUUGCUACAACGUUUGAAUGAUCGACGACUCCGACUCUGAGCUGGUGGGUGAUACUGUCGAGCGAAUACUGAAACUUCACGGCAACCAACUCGACAUUUACUCGAUCCCCAAGCCGCAUCAAAUUGUGCUCGCGGUCAACCAAGCACACGCUCGAAUUUCGAACGGCGGAUUCCAAUUUUUGCUCGAACGAAAGGAUGCUGACUUCGACCUCUGCACACUCAUGCCCGAAUCGCAUGCAACAAUCGGCGCUGAACAAGCACAUCGAGCAUUCUCCCGAUU
#=GR NC_005027.1/20141-19660 CODON               ..................................................................................................................................................................................................................................................................................AUG....................................................................................................................................................................................................................................................................
#=GR NC_005027.1/20141-19660 SS_TT               .........................................................................................................................................................................................................................................................................................................................................................................................................................................................................................................................................................
NZ_AASF01000436.1/363-1                          AUUUUCAAUGGGCUGAACCUGUUGGGGACAAGAAAAAUAUUGAACUAUUUCUCAAAUAUAGACUUGAAAUUAUGAACUCAAUAUUAAAAUAAAAAGGUAUAACAA.U..UG.GGU..GCAC.UGG.ACUGCC.AAUUCCGCUGCGCUCCA...........................................................UU.GCCUGC.CAGUGACCCA.UGACGUUAGGUAUGUAAAAAAUGGCAUCAUUUAUUGGUACAAAUAAAGAAUUCCGACGUUACAUCGGUCCAAGAUUGCGGAAUCUUGUUCAGCAGAUCACCAGGAAUCAUAAAGCUGAGAUUGCGGUUUGCGAACAUUGUGGCUCAAAAGAAGUUCUUGAGUCAGCCCAUGUUCAUGGUAGAGAUAGAAAUGAAAUCAUUGAUC.......................................................................................................
#=GR NZ_AASF01000436.1/363-1 CODON               .........................................................................................................................................................................................................................................................................................................................................................................................................................................................................................................................................................
#=GR NZ_AASF01000436.1/363-1 SS_TT               .............................................................................................................................................................................................................................................................................................................................................................................................................<<<<<<<<<<<<<<....>>>>>>>>>>>>>.............................................................................................................
NZ_AAWN01000004.1/90481-90003                    AAAGAAAAAAUUGUGUUUGCACUAGAUGAUGCAAAUCCUGAUCUUAUCAGGCUGACAGAUGAAGAAAAGCAAAUAAUAAAAGAUAUGAGCAGCAGCGCUUAACAA.C..CG.CAU..CAACUCGG.ACUGGGAAAAGCAGCCCCGCUUCGCUAUGCUGCU.................................................UUUCCCAGC.CGGUUAUGCG.GAGCGUUAGGUUUUAAAUGUAAAAGUUAAUAUCUGCCCGGACACUUCCGGCAGAUGGUAAAGCGCCCCCCGGCCAGUAUUUUUAUGCCCUGCAAUCCAAUGUUAUUCCUUGCAAGCACCAACAAUUCCGGAGUCGGUAGAUCCCACAUUAUUGAUAACGCUUUCGAAUAUUCUCUGCUGCGACCUUUACCUCCUCCACCAACCAGUCCGGUGAAAGCACCUUUACCUCGGCUCCGAAGGACAUCACCCACGACACCACCUCCGGUUCGGACGAGGCGGUAAAGGUCAGCACAAUCCCAUCCCUUUUC
#=GR NZ_AAWN01000004.1/90481-90003 CODON         .........................................................................................................................................................................................................................................................................................................................................................................................................................................................................................................................................................
#=GR NZ_AAWN01000004.1/90481-90003 SS_TT         .........................................................................................................................................................................................................................................................................................................................................................................................................................................................................................................................................................
NZ_AAWN01000064.1/10549-10083                    GGUUUAAAAUAAAGGGGUAUGAAGGAAUGGAUGAAAUUACUCGUCUACUUAAAGAAUCCGUACCUUUAUCCAAACUUGAACCAUAAUGGCGGCAGCUUCUAACAA.C..CA.CAU..CAACUCGG.ACUGGC.AAUUUUGCUGUGCUCCA...........................................................UU.GCCAGC.CGGUGAUGUG.GAACGUUGGGUGCCGGAGUUACCCACGGAAAGUGGACACCUUAUUAAAUUAGGUUUAUAUACCUAAAAGGAGGUGUCAAAUGGCUGGGAAGAAAAGAAUAUAUUCGGAGUCUUAUCGGAGAGAGGCGGUCCGGUUGGCUGAUUUACCAGACCGGACCUCGGCUGACGUGGCCAGGGAACUGGGGAUUCAUGUCGGCCAGGUCUACAACUGGCGAUCUCAGUUUAAUAAGCUGGCUAAGCAUCAAUUUACGGUCGCAGACGGGACAAAUUAUUCCGUAUCAGAAAAAGAAGAGAUCCGGAGGCUUAAA
#=GR NZ_AAWN01000064.1/10549-10083 CODON         .........................................................................................................................................................................................................................................................................................................................................................................................................................................................................................................................................................
#=GR NZ_AAWN01000064.1/10549-10083 SS_TT         .........................................................................................................................................................................................................................................................................................................................................................................................................................................................................................................................................................
soil_XZS99204_b1/590-120                         GUCCCUCCGUCGUUAUCAAUUCGUUGAUGCCCGUCAUGACGAGAUGCCGCCUGAAUCGUUUAUUAAGCGCCUGAAGCCGUAACCGAGAGGUGAUCAGCCUAACAA.A..CC.CAU..GCAC.CGG.ACCCGU.GCAACGGGCACUUCGCUCGCUU......................................................GC.AUGGGC.CGGUGAUGGG.CGUCGUUAGACCGACAACGCAAAGCAUCUGGGGCCGGCCAAUAGAAUGAAAAUCGUUUCUACAUCUGACGUUUCGCUGGACGACCUUCGGACCCUUGCCGAGGAGGUCAGGCCAGACCUGACAGUCGGAAUCGACACCAGCCAAAUAUUCCUGUGGUCUGCUGACCCACCGUCCUUGGUCGCCCUACUCGGUGAAGCCGAAUGGUGGGUCAAGGCAAUGGCGGGCUAUGCCGCACUGUACGUUGCUGAGCUGGUCAAGGAGGCGGCCAAAGACUCAUGGCGGAACCGAAGGAAGGCGCUGGGUGUUG
#=GR soil_XZS99204_b1/590-120 CODON              ...................................................................................................................................................................................................................................................................................AUG...................................................................................................................................................................................................................................................................
#=GR soil_XZS99204_b1/590-120 SS_TT              .........................................................................................................................................................................................................................................................................................................................................................................................................................................................................................................................................................
soil_Contig40575/1589-1090                       AAUGAGCGGGGUUUGGAGAAUGAUGCGAAAGCGCGCUCGCUUUAUGCUGCUGAAAGGUUGAGUGAGUUAGAGAAAAGGCAAUUAAUCUCAGGGCGCACAUAACAA.A..GC.CUU..GCAG.CUG.ACGGCGCGAUAGUGUGCUUCUCAAGUAACUUCUUUCGUUCAGCUCGGAUGCUGAUCG...........................CGCGCCGC.AGCUGAAGGC.CGUCGUUAUGUGGCUUCGCGUUUCAAAAGCAAUGACCAAAAGAUCGCUCCUCAUUUGUUUGCUCUGCUUGGGUUGGUCGAUAGCAUACUCCGCACCUCUCAACGACUCCUCCCAUCUACAGCCGUCCCAUCGAGCCAUCCUGAAGAAAUGGCUGGCGCAUCGAACCUGGCUCCGACCAGCUACAGAAGAUGAUUUUAGGGAUAAAGAAGGGUUAUCCCAUCUGCGAUCGGAGAUUGGGAAGAACAUUCAUCCGUAUUAUUCAGUCGGCUAUUUCAAUAGUGAUGGAAGGAAAGAUUUUGCAGUUAUU
#=GR soil_Contig40575/1589-1090 CODON            .........................................................................................................................................................................................................................................................................................................AUG.............................................................................................................................................................................................................................................
#=GR soil_Contig40575/1589-1090 SS_TT            .........................................................................................................................................................................................................................................................................................................................................................................................................................................................................................................................................................
NC_007912.1/2333995-2334461                      CCAGAGGAUAAGCCGGCUAUCGAACUGUAUUCAAAACUUGGAGUGCAGGAAGAGGUUCUGCAUUUUGAUAUUGAGGUAAAAGGAAAUCACGGCGUCACAUAACAA.U..CG.CAU..GCAGUCGG.ACAAAU.UGCUGCGCUGCGCUUCG...........................................................CA.AUUUGC.CGCUGAUGCG.GGGCGUUAUGCAGCAAACAAUGGAUUAAGAAUCCUUUACUUGAGAAAUACUAUUAACAAGUAAGAUAAUUAAGUUACAGGAAAAGUACAUGGAAUAUAUUAAAACGCGCAAUGAACUUAGAACCGCUUUCGAAGCAACACACGAUGUUGCCGAAAGGAAAGUUCUUCGGUUUAUAGAUGGGCACUCCCGCCGCUUCAUUGAGAAAUCUCCUUUUCUAUUAAUUGGGUCUCAGGACGCAUCCGGUAAUGGUGACGUAUCUCCAAAAGGUGAUUUUCCCGGCUUUGUAAAAAUCAUAGACAAGAAUACU
#=GR NC_007912.1/2333995-2334461 CODON           ..............................................................................................................................................................................................................................................................................................................................AUG........................................................................................................................................................................................................................
#=GR NC_007912.1/2333995-2334461 SS_TT           .........................................................................................................................................................................................................................................................................................................................................................................................................................................................................................................................................................
gws2_d1_0290_1/1099-579                          UGGAUUUAAAAAAAUAGAAUUUUAUAGGAAUUACCAUUUUGAUCCUUAUGACAAAGAAAAGAGCGGUCUGUUAAUAGCCGUUGCGUACAAAUAGACACCGAACAA.U..GG.CAU..GAAGAUGG.ACGGGC.UAUAUCUUGCGAUUUUUCAGAUUUUUCACUUACCCUCAGCACCAUGGUUUUUAGAAAAUCUGUGGUCGUUC.....UC.GCCCGC.CACUUAUGCC.GGGCGUUAUGUGAAGAGAUAAUUGUGAAAAAUAUAGAAGAUUAUAUCGGUGGAAAACUGCCAAGUUCAUACAAACAGUUUCUAGAAAGUCAUAAUGAGCGACCCCAAAACGAUGUUGUUGUUCUAUAUUUGAUUGACGAACUUAUAGAAAGAAAUAAGACCUAUGAAACAACCAAAUAUGCACCUGGGUAUAUCAAUAUCGGUGAUGACAGCGGUGGAUCAGCUUUUUUAUUGAAACUUGGGGAAAAUGAUCCACCUGUGCAUGUUGUAGGACACGGUAGUAUGGACCCUAAAUACAUGGAGUUGGU
#=GR gws2_d1_0290_1/1099-579 CODON               ................................................................................................................................................................................AUG......................................................................................................................................................................................................................................................................................................................................................................
#=GR gws2_d1_0290_1/1099-579 SS_TT               .........................................................................................................................................................................................................................................................................................................................................................................................................................................................................................................................................................
NC_007948.1/1988388-1988858                      AACGAGGAGGUCUUGCCAUUCCUAUGGAACAACCAAAGCAUGCGCUUUGUGCCGGGAUUUAACUCACUUGGCAUUACGACGCGUGAGCCAUAGGGAAUCUAACCA.G..CC.CAU..GCAG.CGG.ACAGUC.GAAAGCGGCGCUUUGCUUGCUU......................................................UC.UCCUGC.CGCUGAUGGG.CAACGUUGAGGCUGUAUUUUUAGUCCCGCCAGGGCGUUGAUCUGGCGCGCGACUUGCAUGUCCUGAUGCACCCAAGCUCAGGACAUCGCCAUGGCCCGCUACAGACCGGUUGACCGCUCGCCCAGGUUCAUCCCCGUUGUGCUGGAUGCGCAAAUCCAGCCCGGCAGCUUUGAGUACGCACUGGACUACCUGGUCGAUCACGAGCUUGAUCUGUCUGCCCUGCACGUGCGUUACAGUAACGACGCCACCGGCGCGCCCGCUUAUGACCCGGCAGUCCUCCUCAAGAUAGUCCUGCUGGCCUACAGCC
#=GR NC_007948.1/1988388-1988858 CODON           ................................................................................................................................................................................................................................................................................................................................AUG......................................................................................................................................................................................................................
#=GR NC_007948.1/1988388-1988858 SS_TT           .........................................................................................................................................................................................................................................................................................................................................................................................................................................................................................................................................................
sludgePhrap_Contig16220/3751-3279                UCGCAUUCGUUAUGAAUAUCCCUCCGAUGAGGGGCGAGGUCACAUCUUGACUUCAACACGACGACAGCGCCGCAGUUUCCUCCGCGUAGCGGCUUCGUCCAACAA.C..GC.CAU..CAACUCGG.ACGUGC.AAAAGCGUCGCUGCGCUCUGCUU.....................................................UU.GCACGC.CGGUUAUGGC.GAACGUUGGGCGUCAAACUCUAGGAGUCCGGAUGCAGAUUGAGCGUCUUGAUCAUUUCGUUCUGACCGUGCGAGACGUAGAUACGACGACUUCGUUCUAUCAAACCGUUCUUGGCAUGGCGCCUGUUACGUUUGGUGCAGGCCGGAGAGCGCUUGUUUUCGGGCAAUCGAAGAUCAAUCUGCAUCCUGCAAAUGCGCCUCUCGCGCCUCACGCGAGCCAUCCCGUUCCCGGCUCGGCCGACUUGUGUUUCGUUACCACGGAGUCGCCCGAGUCAGUCAUCGAUCAUUUGCGCAAGUGCGGCAUCACC
#=GR sludgePhrap_Contig16220/3751-3279 CODON     ...GUA...............................................................................................................................................................................................................................................................AUG.................................................................................................................................................................................................................................................................................
#=GR sludgePhrap_Contig16220/3751-3279 SS_TT     .........................................................................................................................................................................................................................................................................................................................................................................................................................................................................................................................................................
NZ_AASF01002149.1/2046-2529                      CCUCUUUAACAAAAAAUUAUACCUUAGCGAUCAUGGCAAACGAAGCAUCUUUCAAUCCAAGAAAAUAAUAUUGAUAGGCUAUUUAUUAACAAAAAAAUCUAACAA.U..CA.CAU..GCAG.CGG.ACAGCA.AAAAGCAGCGCUCAUCGUACCUCGUCGCUCUGCUU.........................................UU.UUCUGC.CGCUGAUGUG.AGGCGUUAGGCGGUUAAUAUGCCUGGCGUCUAGCAUGUUAUUGAGAGGGCUCUUGGGAGAACAUAGAAUGAAAAAUGCAAAGAAGUUAGUUUAUGUGGGCAUAGCAAUGGCCUUGGUGAUAUUGACUGCAGGGUGGCGUGAAAGAGUCACGUAAGGGUUAUAAAGAAAUGCAAUUCUCUGCAUCAUGUAAGUCCUGUGAGAAGCUAGACGGCUUCGUCUCACCAAGUCAGAUUAAUGAUGAAAUUCGCAAGAUGGUGGGUAAAUACAAAGGCGUAGGGGAAGCUGAUAAUGUUGCUAUUCAAAAGUC
#=GR NZ_AASF01002149.1/2046-2529 CODON           .........................................................................................................................................................................................................................................................................................................................................................................................................................................................................................................................................................
#=GR NZ_AASF01002149.1/2046-2529 SS_TT           .................................................................................................................................................................................................................................<<<<.<<<<<<<<<<<<.......>>>>>>>>>>>>>>>>................................................................................................................................................................................................................................................................................
NZ_AASF01001610.1/553-69                         CUAGAUUACUUAAUAGGUAAGAUUGAAAAUACUGGAAAAUGUGUCCCUUGAUAGUGAAUUUAAAAAACUAUCAGCAGAGUAUAUUAACUGGUAAUCAUCUAACAA.U..CA.CAU..GCACUCGG.ACACCA.AAAAGCGCCGCUCCU.CGUU.CCUCGUCACUCUGCUU.......................................UU.UGCUGC.CGGUGAUGUG.UGGCGUUAGCUGAAAGACAAAUAUUGAUGAUCGAUGAACAAACGCAUCAGGCACCCCAAGCUCAGUCAAUUCAAGUCCAUAAUUUGUCACGCGCUUAUGCGAGAAAAUUGGUUGCCAAAUCCAAACGGGUGUAGAGUCAAAGUCCGUACCGCGCUGAAGCGGGAAAGUUGAUAGCCAUCCAAAACAGGUGGUGCAUCGAAGGCAACUCAGCCGCUGAUGCGGGGCAGAGUUGGUAGCCAUCCAAACAGGUGGCAACAUCAAAAGCACAUCAGCCGCUGAUGCGGCCAGAGUUGGUCGCCAUCCAAAA
#=GR NZ_AASF01001610.1/553-69 CODON              .........................................................................................................................................................................................................................................................................................................................................................................................................................................................................................................................................................
#=GR NZ_AASF01001610.1/553-69 SS_TT              .........................................................................................................................................................................................................................................................................................................................................................................................................................................................................................................................................................
NZ_AAXY01000001.1/44160-44638                    AAAAUUCAUGAAUCAAGUCCAAGCCCAAAUAGUGACAAUUGUAAAAUCCCAGAAGAAUGGUUUCAGGAGAAAUAGCUCAGUGACCGAGAAAUGCAAAUAUAACAA.U..CA.CAU..GCACUCGG.ACAGUA.AAAAGUGCCGCUCGUCCCUCGCACUGCUU...............................................UU.UACUGC.CGGUGAUGUG.AGGCGUUAGCUGGAUUUAUGUGGUGCCUUUUGGGUCGUUCGGCACCAGUGGCCUUGGUUCAGAUUUGGUCGCAAACCGGCGAGUUUUGGUGUUUGCCAAGGCCGUCUAAAUCGGUGGUCAGUUGGUAGCUCAGUGAUUCAGCAGUGGUGAAAGAAAGUUGAGCGUUCCGUUUGUGGGGCUGUCCGGCGCGCGCUUGGUUUUGAUCUGCUAGUCUGAUGUUCAGAUUCAUUCACCGUAUGGAGUGCGGUGUUUUUAAACGCGGUGCACCGGCAAAUUUUGGUGCAAAGCAGCAGUGGCGCAGGCCAUC
#=GR NZ_AAXY01000001.1/44160-44638 CODON         ........................................................................................................................................................................................................................................................................................................................................................................................................................................................................GUA..............................................................................
#=GR NZ_AAXY01000001.1/44160-44638 SS_TT         .........................................................................................................................................................................................................................................................................................................................................................................................................................................................................................................................................................
NZ_AASF01001702.1/1-475                          .....CAAGAAUGAGUAAUCAGGAUAAAAGCUUUAUUAAGGAUCUUUGUGACAACAAUAUGCCGGAGUAUUUCAAUUAGCCGAUGCACCAAAAAACGUAUAACAA.U..CA.CAU..GCACUCGG.ACACCA.AAAAGCGACGCUCGUUCCUCGCUAUGCUUU..............................................UU.UAGUGC.CGGUGAUGUG.AGACGUUAGAUUUCAGUCAUGAAUAAUAAAUGGUAUCGCGCAUCUCUAUUCUGUGGUUUUACUCCACUUAUUUCUGGCGUAAUAAUUUUUGUAAGUUGGUUAAUCACUAGAGCUAACUGGCUUGAAAUAGCUGGAAUAUUCAAUAUUGUUGCUGGGUUAGUUCUGUUCAUUUUUGGCCUAUUAUUCUUAGGUGUGUACUACUUUAAAGGAAAAAGAAACAAUAGUGUAAGUUUCAAGAAAAUGGCCACUCCUCUUGCUAUUCUUGUUUUCAAUUUCCCUGUUGCUAUGUUCGCAGUCACAACUGCAA
#=GR NZ_AASF01001702.1/1-475 CODON               .........................................................................................................................................................................................................................................................................................................................................................................................................................................................................................................................................................
#=GR NZ_AASF01001702.1/1-475 SS_TT               .........................................................................................................................................................................................................................................................................................................................................................................................................................................................................................................................................................
NZ_AASF01000597.1/254-1                          AAGGAAAAUAAGCGAAUCAAAGUAGCUUUUACUGAUUGGUUAAGCCCUGGUUUUGGGGUGAAUAUCAUGGUGGCCAAAGAAAAUUACCAUGCAAAGCCCUAACAA.U..CA.CAU..GCACUCGG.ACAUCA.AAAAGCGGCGCUACGCUCUGCUU.....................................................UU.UGAUGC.CGGUGAUGUG.AGGCGUUGGGCAACCAAGGCAUCGCCAUAGAAUAAGCCCGUGCACGGCAACAAAGAAUUAAGUUUAAAUCGGGUAGAGUUGGAGAAGC...........................................................................................................................................................................................................................
#=GR NZ_AASF01000597.1/254-1 CODON               .........................................................................................................................................................................................................................................................................................................................................................................................................................................................................................................................................................
#=GR NZ_AASF01000597.1/254-1 SS_TT               .........................................................................................................................................................................................................................................................................................................................................................................................................................................................................................................................................................
NZ_AASF01000398.1/518-41                         CAAGUAGUUUAUUCUAGGUCGAAAGAAGAUGUAAGAUGGAAUACAGAAAGUAUUGUUGGCUGCUAUAAGAAAAUGGGCUAAUUAGAAACUAUGAAAGCAUAACAA.U..CA.CAU..GCACUCGG.ACAGAAAAAAGCUGCGCUCGUUCCUCGCUCUGC..................................................UUUUUCUGC.CGGUGAUGUG.AGACGUUAUAACCAAAAAUGAACAUGGAUACAUUUCUUGAAUUACUAAAGUUAGGAAUAGUUGGCCUUAUUGCCGGUUUAUUUUCGGCCUAUAUUGCAACUCGUGAACACCGCAAUAAAAAAUGGUGGGAACUGAGAGUUGUAGCAUAUCAAUCUGUAAUUGAAGCACUGUUAGAUUUAACGCACUACUAUAAUCGGAAAUAUAAGGCAGAAAUGGAGAAUCGAGAGCUAAGUAAAGAAUACGAAGCUGAGUUAGAUAAAUUCUGGGAUGAAAGUUAUCAUAAAAUACAGGAAGGCUUCAGACAGCG
#=GR NZ_AASF01000398.1/518-41 CODON              .........................................................................................................................................................................................................................................................................................................................................................................................................................................................................................................................................................
#=GR NZ_AASF01000398.1/518-41 SS_TT              .........................................................................................................................................................................................................................................................................................................................................................................................................................................................................................................................................................
wf1_AGZO15577_g2/271-752                         UCAUUGGUACUGGCGGCACGAAGGAACCAUUUGCUGGCAUUAGCGAUCCAAUGACCUUUCGUAAAAAAUUCCAAGAACUGGAAUCAUAGAAACAGCUCCCAACAA.A..AG.CAU..CCAG.CGG.ACAGUU.AAAAGCGGCG..UUU.CGCU.ACGCUACACUCUGCUU.......................................UU.AACUGC.CGCUGAUGCU.AAGCGUUAACCAAUCGGAGUACUAAUUGAGAAUGUCCAUAUUUGACAAAGAAUCAAAGUAUCCCUCGCACAGCUACAAAAGCAUAAAUUUUGCUGGGAAAUGGCAGAAAAAGUUCAUUGAUGAGUACAUUGAUUCAAUAUUCAAAAUUGGCAUUGAUAAAACGCAUGGCAUAUUUUCAGAUUCAAAAGAAGAGCAUUUUCCUCAAUUUUUAUAUAAAUUUUACACACCCUCUAUCUAUAAUUUAGCUUGUAUUCAAAGCAAUACUGUUCAUUUUUCAUUACCAAGGAGUUUUAAUGAUCCAUUCGAU
#=GR wf1_AGZO15577_g2/271-752 CODON              .....................................................................................................................................................................................................................................................................AUG.................................................................................................................................................................................................................................................................................
#=GR wf1_AGZO15577_g2/271-752 SS_TT              .........................................................................................................................................................................................................................................................................................................................................................................................................................................................................................................................................................
gws2_d1_0267_32/13013-13508                      AUUAACGUUGACUGAGGCUGAAUUAGGCGCAGCAUUCAGAGCAGAGUGGAUGCAGCGUAUUUAUUCAUUGAAACUGCAUGAGUUGAGGCAUCGACCGGCGAACAA.A..AG.CGU..GGAG.CAG.ACGGCGAGAAGAUAGCGGUUUUACGUAAAGACCUUGCAGGCUUGGGGUUUAU...............................UCUGGCCGC.UGCUCACGCU.CAGCGUUCGGCAGAUAAUCGAAUAUGAUCGAAGAUAGUUCAAUAUGUCCAUGGUGCAGUUCCGAAAACCCGAAUAAUAUUGGAAUGAAAUUAACUCUGAAGAAUGAUUUCAGAUUAACCUGUUUGGCGUGCGGUAAUAAAUACGCGAAAACUGAAAAAGGGAUAGCCCGAAUUUACGGCAGCUAUAAAUUUUUCACUGCUCUGAGAUACUUAAGCAUUGUAGCUCUUAUUCUUACGACAUCAGGAAAGUUCUUUGGCUUUAAUGAUAUUCUCUUGAUAAUUGCAUUUUGUUUAAUUAUUUCGUUUUU
#=GR gws2_d1_0267_32/13013-13508 CODON           .............................................................................................................................................................................................................................................................AUG.........................................................................................................................................................................................................................................................................................
#=GR gws2_d1_0267_32/13013-13508 SS_TT           .........................................................................................................................................................................................................................................................................................................................................................................................................................................................................................................................................................
soil_Contig40575/935-435                         UUGUUGAAGGCGACUUUUACUGCAUGACUCUGAUACCUAGAGGCAGAAAAUAUGUUUACGAGGAUUGCGAGCGUUGAAAUGCUCAGGCCGUCCGCCACAUAACAA.A..GC.CUU..GCAG.CUG.ACGGCG.CGAUAGCAUGGUUCUCAAGUAAUCUCUUGCUUCGCCGCUUGAAUGCUGAUCG........................CG.CGCCGC.AGCUGAAGGC.CAUCGUUCGGUGUCUUCCUUGAAUCGAGUGGGUAACACUGAUUAAAUGGACCGCUGAUGAACUUCGAGAUCGUCAGCGAAAUCAGCGAUAUUGAUACCAUUGCUAUUGGCAGCAGAAUUCGAGACGUUUCGAGGCUGCGAAGGACGUAUGGCAAAGGUCGUUGGCGAAAGUUGAAAGGAAUAGCCAAAGUACGUCUUCGGAGCGGUAGAAUACGCCUGGCUGAAUUGCAUUGGUACGAAGCUCACGGCAUCGGCCGAAAAGAAAUGAAACGUAAACGGUAUCUUGAUUGAGCCAUGAGUCAGAGAAA
#=GR soil_Contig40575/935-435 CODON              ..............................................................................................................................................................................................................................................................................................AUG..........................................................................................................................................................................................................................................AUG...........
#=GR soil_Contig40575/935-435 SS_TT              .........................................................................................................................................................................................................................................................................................................................................................................................................................................................................................................................................................
soil_XZS21013_g3/767-286                         CACCGCCGUAGAUGUAGUCGCGUUGACCGCACCAGAUUGCUUUUUUGGUUUCUGGACAGACCAGAUUGUAUGUUUUGCUCAUAUUGUUUUGACGCCGCCCAACCA.C..CG.CAU..GGAG.CGA.AUGGCG.GUUGGCGCGUUCAGUGUAAAUCGUGCAUCUCGCG..........................................UC.CGCCAU.CGCUCAUGC..AGACGUUAGCAUAAUAGGCGAUGAUUGCCUCAAGUUCUUCCUCCGUUGGUUCUCUCGGCGGGGCGUCAUCAGAAAGAAUCCAAAGCCCUUCCGUUUGACCACGCGAUUUAUACCACGUCACCCACAGCGCGAGGCCGAUGCUGUUGCCGUUCGGAAGUUUGCACUCGUCGAUUUUGAUGGUCGCGUAUUUUUGGUCUUCGCAGUAUUGAUAGUCCACGCCGGGGCGCGGUGUGCCUUCGUAGCAGAUGCCCCGAAUCGCGUUCAGCGUGGCGCAGUUCCAGUUAUCCCGGAGUUUGCCUGCGAAGGC
#=GR soil_XZS21013_g3/767-286 CODON              ...............................................................................GUA.......................................................................................................................................................................................................................................................................................................................................................................................................................................................................
#=GR soil_XZS21013_g3/767-286 SS_TT              .........................................................................................................................................................................................................................................................................................................................................................................................................................................................................................................................................................
JCVI_SCAF_1096627388974/241831-241367            CAUAUGGUUGCCUGUUUCGAAUGUCACUAUCUGUGGCUCAUAUCUCAUCAAUACUGAUGACGGAGAAAAGGUCAGUGCCACAAGACUUAAAUAGUAAGCUAACAA.U..CG.CAU..GCACUCGG.ACGCAC.AUUUCGCUGCGCUCC.............................................................AU.GUGCGC.CGGUGAUGCG.AAGCGUUAACUGCAUGGAGUAGCAUGGCCAAGUUACUGAAAGUCAUUGCAUGUGUUCUUAUCGUUGUGGCUAUCACAGUUUGCGCUGUGCUUUUGUGGUUUGACCGCUCACAAGAUAUCGAUUUCGCUGUUUAUCAACCCGAUUCUUGGGUUACAUGCAAUGGAGAAAUUGAUAAGAACUCAGUUGAAUAUGAUCGACUCAAUAAGUGGUUGAAAUUAAAUAGUUCAAACUGGAAAAACUAUGUAGCAACUGCUGCUCCUGGGUACUUUUAUAAAUCAGAAAAAAUUGUGAUUUACGUACAAAAGCA
#=GR JCVI_SCAF_1096627388974/241831-241367 CODON .........................................................................................................................................................................................................................................................................................................................................................................................................................................................................................................................................................
#=GR JCVI_SCAF_1096627388974/241831-241367 SS_TT .........................................................................................................................................................................................................................................................................................................................................................................................................................................................................................................................................................
NZ_AAIJ01000025.1/10088-10552                    GCUGAAGAGCCUCGGAUUCGAGAAAAUGCUGAACGCGCUAAGGAAAAUCUGUUGAGGAUCGGCCGCUUUGAUUAUCUGGACGUUGAAUGAAAGAAUGCCCAACAA.U..GG.CAU..GCACACGG.ACGGCA.AUUCCGCUGCGCUCC.............................................................AU.UGCCGC.CGGUGAUACU.GAUCGUUAUAGAAACAAUGAAUUUACAGCAACUGGGUUUCAAUAACUGGUUUUCUGAUCAUGCAUCAACUGCGCUCCAACCAGGGCAGAGCGUGGCACGAGUCAUGACCGUUGACCGCAACGCCUACCUUGUGAAGGGUCAGGGGCAAGAAAUGCCUGCGGAACUUUCAGGCUGGUUCCGUCACACUGUUGAGUCCGAUGCUGAUCUUCCAUGCGUCGGCGACUGGGUUUGUAUCCAGUACGCACCUUCAGAACUGGCGAUCAUACAUUCUGUGUUGCCUCGUACAUCAUUCCUGCGUCGAAAGCGA
#=GR NZ_AAIJ01000025.1/10088-10552 CODON         .........................................................................................................................................................................................................................................................................................................................................................................................................................................................................................................................................................
#=GR NZ_AAIJ01000025.1/10088-10552 SS_TT         .........................................................................................................................................................................................................................................................................................................................................................................................................................................................................................................................................................
NZ_AAQF01000008.1/16683-17134                    UUCGCCAAACACUCGGAGAGCUGAUCGUAAGCCGGUCACCCAGUGGCCUCUUCGGGUCGAAAGUGGACAACCAGUGGCUGCAUCAACCACGAUAUCGCAUAACAA.C..AG.CAU..GCAG.CGG.ACGGCG.CUU.........................................................................AG.CGCCGC.CGCUGAUGUU.GGACGUUAACAUCCAACAACGUGACGCUUUCCUUGAUAUGCCUUGUAGCGUUGACCAUGAAUGCUUUCCUUACCUGACUUUUUAGGGUGGUGAAGGCGCCGGCUUUUGAAAUCGAAUUUCAAACACAAGAGAUAACCAAAUGGCGAAGUAUGAAGUAAAGCAAACCGCGGUCAGUCAGGUGCUGGCGGAUGUGCGUAGCGACAAGAUCGCCAUUCCUGAGCUCCAACGGCCUUUCGUUUGGAAGACGUCUCAGGUGCGUGACCUGGUGGACUCACUGUACAACGGCUACCCGGUGGGGUAUCUGAUA
#=GR NZ_AAQF01000008.1/16683-17134 CODON         .................................................................................................................................................................................................................................................................................................................................................................................AUG.....................................................................................................................................................................
#=GR NZ_AAQF01000008.1/16683-17134 SS_TT         .........................................................................................................................................................................................................................................................................................................................................................................................................................................................................................................................................................
NZ_ABCT01000001.1/166311-166762                  CGCUGACGGCUGCGACACUUAAGCCCGAUGAACUGGCACGCUUCGAGCGCCUGUUCUCCAAAAUCGGUGAGGUGCUGUGACAGUCUCCCCUUGGUCGCCUAACAA.C..AG.CAU..GCAG.CGG.ACGGCG.C.UUC........................................................................G.CGCCGC.CGCUGAUGCU.GGGCGUUAGACCUCGUUGGUGACGCCGUGGGUCCAAUAGCGCUCUUCGACAAAUCCUUCUUGCAGUCUCUCACGCUCGAUGAGUCGGUGUGGUUUGAUCAUUUCUUUCUGCCUGUCAUCUGCCCCUUGUUUUUUGUUGAAACCCUCGCCGAUCUGAGCAAGCGAACCCGUGUAGGUACACGAACUCCUGAAGACCUUGUCCGCAUCAUUGCGGACAAAACGCCUGUCAUGUCGGGAGCGCCUUGCGUACAUCACUCACAGAUCUGCAUAGCGAACCUGAUGGGUCAUGAGGCGCCGCACUUUGGUCA
#=GR NZ_ABCT01000001.1/166311-166762 CODON       ................................................................................................................................................................................................................................................................AUG......................................................................................................................................................................................................................................................................................
#=GR NZ_ABCT01000001.1/166311-166762 SS_TT       ...........................................................................................................................................................................................................................................................................................................<<<<<<<<<<....>>>>>>>>>.......................................................................................................................................................................................................................
NZ_AATS01000002.1/130578-130114                  GGGGAAAGAAUUGUUGACUUGUUGCAAAUCACAGGUUUUACAAAUGUUUGCAAAUUUUACCAAUCGUACUUGUUUGGCGGCUAUAUCGCAGAAAAGGCAUAACAA.A..AU.CAU..GCAC.CGG.AUUGCU.AUUCCGCUGCCGCUCC............................................................AU.AGCAAC.CCGUGAUGAU.UGGCGUUAGCCUAAAAAAGGAUGUCAUGAAGAAAUUAACAUCAAUCUUAAUUGCAGCCGUGCUCAUGUUGAUUGCUGGCUGCUCGUAUCAGGAUAUGGCGGACAAUCUGAUUCCAAAACAAGAAUCAGCGUUUGCGAAAGAUUAUCUACAUCGGCUGCAAACGAGGGAUUUCGAAUCCAUCAAGAAAUACAUUGAUCCGAGUAUCGAGGCGCAAGUUACUGAUAAUAAGCUUUUAGAGGCGGCGAAGUAUUUUCCAAGCGGAAAUUUACUAAGCACCGAGUUAAUCGGAUCUCAGGUCAAUGUAGUC
#=GR NZ_AATS01000002.1/130578-130114 CODON       ................................................................................................................................................................................................................................AUG......................................................................................................................................................................................................................................................................................................................
#=GR NZ_AATS01000002.1/130578-130114 SS_TT       .........................................................................................................................................................................................................................................................................................................................................................................................................................................................................................................................................................
JCVI_SCAF_1096627924300/848-1338                 GUCAAAGAAGUUCGAGCGCAAGCCAUAUAGUGGGAUGCAGGGGGAUCAAGUGAGUAGUCUUUUUGAAUGUCGCUGGAUUGACGCAUGCGCGCUGCCGUCUAACAA.A..GG.GAU..GCAG.CUG.ACAGUC.AAAAGCGUCACGCCCUUUGCAUUCGCAAAGGCCGCGCCUCUU..................................UU.GUCUGC.AGCUGAUCCC.CGACGUUAGGCGGCUCUAUACAGUCAAUGCCACAGCAUAGGCACGAGGCUAAGGUUAGUUGGCGCCGAGGCGACGUUAAGUUCACCGAUCAACGUUACAGUCGCGCGCAUGAGUGGAGCUUUGAUGGCGGCGCUACCGUUUCAGCUUCCUCAUCUCCGGCCAAUGUGCGUGAACCGUACUCUGUGCCAUCCGCAGUCGAUCCAGAAGAAGCCUUGGUAGUGGCAGCAUCAAGUUGUCACAUGCUGUGCUUUCUUUCGAUCGCAGCACGAGAGGGGUACACGGUAGACAGCUAUGUGGAUGCGGCGUA
#=GR JCVI_SCAF_1096627924300/848-1338 CODON      .......................................................................................................................................................................................................................................................AUG...............................................................................................................................................................................................................................................................................................
#=GR JCVI_SCAF_1096627924300/848-1338 SS_TT      ...........................................................................................................................................................................................................................................................................................................................................................................................................................................................<<<<<<<<<<<<.......>>>>>>>>>>>>>..............................................................
JCVI_SCAF_1101668162688/840-361                  GGAGCGAGGUUCAGGCUGCGAUUGCGAAAAUGCGGUCGUGAACAUAUGCGAUUUCAGAGCAGCACUCCUGACAUGUCCUCCAUAAACGGGUGUGGUGCCGAACCA.C..GC.CAU..GCGG.CGG.ACUCGC.GAUGAAAUCUCGCGGCGUGGUUCGCCUGAUG.............................................UC.GCGAGC.CGCUGAUCGC.CAGCGUUCGGCGAAGGAGAGUGCUCGUGGCGGAGGUGGUUUACUACGUUGCCGCGAGUGUGGAUGGCUCUAUCGCCGUGGUGGAAAACGGGGCCAAGGCCGGCCUCGCGAACCCCAUCGCCUCCAUGAGCCAGGACGAUCCGGUAUUCCUGUUCGUGCCCGGCGACCAGAAUCCAACGGUGCCGAUCGUGUCUCGUGGCCCGACGAUCCCGACUGAUCGCCCAGCGGUCACCGCCACGGAAUGGUGACCGCCGUCAUCCGCGUCCCUUCGACAUCGAGCGUGCCCACGGUGGGAUCGCCACGUCCGA
#=GR JCVI_SCAF_1101668162688/840-361 CODON       .........................................................................................................................................................................................................................................................................................................................................................................................................................................................................................................................................................
#=GR JCVI_SCAF_1101668162688/840-361 SS_TT       .........................................................................................................................................................................................................................................................................................................................................................................................................................................................................................................................................................
JCVI_SCAF_1101668607686/416-1                    GAUGAGCAAGAGCGGAUCAUUCUGGGGCUUGCAGCCGGAGAGGUGAUUCGAGAAGAGUUCGCUGGCUGGGUGCGAUCCAGCAUGCGGCCAUAAGAUGCCGAACAA.A..GC.CUU..GCAG.CAG.AAUCGC.GACAGCGUCUUGCGUGUUGUUCAUGGUCGAUUG...........................................GCUGCGAUC.UGCUGAAGGC.AGCCGUUCUGCCAAUAAAUCGCAGUGGCUAACCAAGUUUUCACUUUUGAGGCGGGAAUUACUAUUCGCAACUUUGGCGAACCUCCGGAGUUUCACAGCGGCAUGAGAUCCAUUCGCUCCUUUUGCCUGCCCUUCUUGCUCGUCAUCCUUGCCGUUGAGGCCGCCGGACAGGACGGCUCCCGCCUUCGUCAGGGAUUCGAACGCCUCGAUGCCGACGGGAACAGCCAACUUCGCAAACCGA...................................................................
#=GR JCVI_SCAF_1101668607686/416-1 CODON         .........................................................................................................................................................................................................................................................................................................................................................................................................................................................................................................................................................
#=GR JCVI_SCAF_1101668607686/416-1 SS_TT         .........................................................................................................................................................................................................................................................................................................................................................................................................................................................................................................................................................
JCVI_SCAF_1096627137814/5024-4546                ..UUCUUUAUCGAGUUUGAUGUGCGAUUCUGCCGCUCUCAGAUGUUCUUCGAGAUUGCCCCGCGGACCAGCUCCGGGGAAUGAGCAAAGACGGAAGAUGGAACAA.A..GC.CUU..GCAG.CAG.AAUCGC.GCUGACG.....UCU.UGCGGGAUUGAGAAUCUGUCG.......................................GCUGCGAUC.UGCUGAAGGC.UACCGUUCGCUGCUGACUCUCACCCCCCCUCUCCGCCUCCAACGCCUUCGACCGGAUUCUGAAGGGCCCCAGCAUCGACCCACACGACGGCCCCAUAUCCGCCCACCCGUUGCCCUCAGCGUCUGGCUCAACAUGGCUUGCCCGGGUGAUUUGCAGCCGCCCCAGUUCGCGUAGGUCGAACUCCUCGCCAUAAAUGCACCUGGCCGACCCGCCAGCAUCGACCACCUACUCCAUCUUGUUCGGCACAUUCAUGCGGCACCUCCUGAACGCUGUCUUCUGAGGAUGCUCCGCCGCGAUCUGUCGAUGA
#=GR JCVI_SCAF_1096627137814/5024-4546 CODON     .........................................................................................................................................................................................................................................................................................................................................................................................................................................................................................................................................................
#=GR JCVI_SCAF_1096627137814/5024-4546 SS_TT     .........................................................................................................................................................................................................................................................................................................................................................................................................................................................................................................................................................
JCVI_SCAF_1096627366631/586-1066                 AACGAAGGCCAGCCGGUCGGUGGCAGGGAACUUGAUAUUGUGGUGACCCUGGAGCCAUCGCUUUGAGGAAUCGACAGACGAAGGCCAGAGCAGGAGGCAGAACAA.A..GC.CUU..GCAG.CAG.AAUCGC.GAUGACGUCC......UGUAGAGUUGAGAAUCUGUUG.......................................GCUGCGAUC.UGCUGAAGGC.AGCCGUUCGCCCAUAGGGUCUAUGCGUCCAGUUCCACCACGCAUUCAUGUGCUUCUUGGAAGCGACUCGCCACGUGCGCUCGUGAUUCGUCGUGGCCCGUCCGAUUGCGUUGCAACCGUCCUCUGGGACAGGCAUCGCGACGAGUUUCAGCUGGGUCAAUGGCUCAAGGGCCGCAUCUACGAGCGACGCUCGGAUAUCUCCCCUGACGGCCAGUAUGCGAUCUAUUUCGCACUGAACGGCAAGUGGCAAUCCGAGUCAAAGGGGUCGUGGACCGCAAUCUCACGUGUCCCACACUUGAAGGCAAUCG
#=GR JCVI_SCAF_1096627366631/586-1066 CODON      .........................................................................................................................................................................................................................................................................................................................................................................................................................................................................................................................................................
#=GR JCVI_SCAF_1096627366631/586-1066 SS_TT      .........................................................................................................................................................................................................................................................................................................................................................................................................................................................................................................................................................
JCVI_SCAF_1096627145484/5798-6277                CCUCGCCGUCUUCGAAGAUGACACGUUCUUCUGGUAUUGGAUCGGUGACCACGAUCAAUAUGAGAAAUUUCUUGCCGAAUAGCUUGGCCCCACCGCGGCGAACCA.A..GC.GAU..GGAG.CAGCA.UCGC.GAUAGCGUCCUGCGGAGUGGAGAAUCCAAUG.............................................UC.GCGAGC.CGCUGAUCGC.GGACGUUCGGGGUAUUGAGCAGCGCUGCCUGAAUGACACGCCUACGAGUCUUUGUGACAUAGUCAUGCCUGAACUCAGCCGGUUCUACGGCAUCAUUAUCCGAAUGUAUUGUGAAGUCGGGCCGCAUCACACCCCUCACUUCCAUGCCUACCAUGGUGACGAUGAGGCUGUAUACGGACUGAACCCCAUAGAACUGCUCGCGGGCAGCCUCCCAAGACGGCAGGCUAGACUGCUAGAGGCGUGGGCCGAGUUGCGUCAGGCGGAACUGAUGCCGACUGGCAGCGGUUGCAGGCCGGAACAGAGCCCU
#=GR JCVI_SCAF_1096627145484/5798-6277 CODON     .........................................................................................................................................................................................................................................................................................................................................................................................................................................................................................................................................................
#=GR JCVI_SCAF_1096627145484/5798-6277 SS_TT     .........................................................................................................................................................................................................................................................................................................................................................................................................................................................................................................................................................
JCVI_SCAF_1096627362722/2840-3320                GUGCCACGUCAUCGUGAGAUCAACGAAUUCAUGGCGAAGAAGAUUUGUCGCGAGCUUGAGAUCGCUGAGCCGAGAAAGUGAACGUAAUCGGGCAAGGGAGAACAA.A..GC.CUU..GCAG.CAG.AAUCGC.AAUGGCGUCCUGCGGAGUUGAGAAUCGAUUGGCU.............................................GCGAUC.UGCUCAAGGC.GGCCGUUCGGCAACGGGAGGCCCAGAGUCAGAGCAGUUUCGGUGUCGCGCCGGUGGCAAUCACCAAGCCGAGCAAGCAUAUCGCGGUUACCUAGGCGGUCGCUGUCGCGGUAGAAUGGAGUGUGCUGUGAUGACCAGCGAGCGAUUCGCCCCGUGGGUUCCCCCGAAAUGACAACGAUCACGAUUCCACUAUCCGAUGAGCGAGCCGCCCAGUUGCGACUGUGGGCUGAGGAGGCCGGGAUGCCACCAGAGGAGUUUCUGCGGCGUCGCGUUGAGCAGCUGCUCGAUCGGCCUGACGCGCAGUUUCA
#=GR JCVI_SCAF_1096627362722/2840-3320 CODON     .........................................................................................................................................................................................................................................................................................................................................................................................................................................................................................................................................................
#=GR JCVI_SCAF_1096627362722/2840-3320 SS_TT     .........................................................................................................................................................................................................................................................................................................................................................................................................................................................................................................................................................
JCVI_SCAF_1096627146406/3493-3973                UAGUGCGUCUGUUGGAUGAAGGGGUAUCCAUACCCGAGCACUCCCGCGUUAUCGUGGUGGCCUCUGACCCUGGCUGAUCAAACGCGAACAGAGCCGGCCGAACAA.A..GC.CUU..GCAG.CAG.AAUCGC.GAUGACAUCUUGCGGCGUUGAGAAUCGAUUG.............................................GCUGCGAUC.UGCUGAAGGC.AAUCGUUCACCGAACCGCGGCAAUUCCCCGGUGAUACCUUGGAUUGCCGCCACAGAGCCGUCCAUUCGGUGAUGGCAGAACGUCGAUCCGCGUGGAGCAAAUCGCCGAGCAAGUGAAGUCGCUUCCGCGGAGCGAGCGGGAGGAGCUUCUGGCCUGGCUUGCCGACUUUGAACUCGGUCAGGUUGAUGCGUGGGAUGAGGAGAUCGGCCGGGAUUCCCAGCCGGGCGGUCGGAUGCAGCGCGUCCUUGAUCGUGUUCGCCGCGAUAUCGCCGAGUGGAGGACGAAGCCGCUUGGCGAAGUCAUCGAC
#=GR JCVI_SCAF_1096627146406/3493-3973 CODON     .................................................................................................................................................................................................................................................................................AUG.....................................................................................................................................................................................................................................................................
#=GR JCVI_SCAF_1096627146406/3493-3973 SS_TT     .........................................................................................................................................................................................................................................................................................................................................................................................................................................................................................................................................................
JCVI_SCAF_1101668135096/993-513                  GGAAGAAGGGAAAGGACAAUGGCAAGCUUUGAUGAGGCGCACAAGGGGCCCAAGCGCAAUCGCUCGAAGGGCCAUGAUCAACGGAGAAGUGGGAGGGCCUAACAA.A..GC.CUU..GCAG.CAG.AAUCGC.GAUGACGUCCUGCGGAGUUGAGAAUCGAUUG.............................................GCUGCGAUC.UGCUGAAGUC.AGCCGUUCGGCAACAGGAAGCCCAGAGCCAGAGCCAGAGCCAGAGCACUGCAGACGUGCUAGCCUUCACGACUGGGCAAGUGACAGGAUACGAGUCUUGCCCGAAGCUUGAGGAUAUUCGGCGUUUACGCGGAUCAGAUUAUGGAAGGAGUAGCUACUGCGAGUGCGCUAAAACUGGUUGUGUUCGUAGGCUUUCUAGCAAGCCUAAUCGCGGCAAUUGUUUAUGCGACUCUGGCUCUGGAGAACGCGGAUGAUUCAUUCGCUAGCCUUGACUACCUUCGGCUGAUGCUAGAGACAGACGGCUUGAA
#=GR JCVI_SCAF_1101668135096/993-513 CODON       .........................................................................................................................................................................................................................................................................................................................................................................................................................................................................................................................................................
#=GR JCVI_SCAF_1101668135096/993-513 SS_TT       .........................................................................................................................................................................................................................................................................................................................................................................................................................................................................................................................................................
JCVI_SCAF_1101668135096/386-1                    UUCUUGCGAUGCGCUCAGUCUCUUGCGAGUAGUGCUCUUUGCAGGCGGAUGCGAUCCGGCCGGGGCCUUCUUGAAGCGAUUCCGGAGUUACGGCAUGCCGAACAA.A..GC.CUU..GCAG.CAG.AAUCGC.GAUGACGUCUUGCCGAGUUGAGAAUCUGUUG.............................................GCUGCGAUC.UGCUGAAGGC.AGCCGUUCGGCAACAGGAAGCCCAGAGCCAGAGCAGUGUUGGCGUGACGCCAAAUGAGUGGGAUCGACGUGCGACAGCGUCGUGCGGUAUGGUCAUCAUCGUGGCUGUGAACUGCUAGAGGCAGUUGUUCGACAAAGCGAUUCGUGGCCCCCGGAGCGUGGACUGCAUGCGACUGCGAAAGUAUCACCCGUUCAUUUGGCCGGCCCUUGUGA...............................................................................................
#=GR JCVI_SCAF_1101668135096/386-1 CODON         .........................................................................................................................................................................................................................................................................................................................................................................................................................................................................................................................................................
#=GR JCVI_SCAF_1101668135096/386-1 SS_TT         .........................................................................................................................................................................................................................................................................................................................................................................................................................................................................................................................................................
JCVI_SCAF_1101668607686/1572-1157                .................................................................UCUGGCGAAAUCAUGGGCGAUGAAGGGGCAGGGCGAACAA.A..GC.CUU..GCAG.CAG.AAUCGC.GAUGACGUCCUGCGGUGUUGAGAAUCAACUG.............................................GCUGCGAUC.UGCUGAAGGC.AGCCGUUCUCCUACCUGUCGCGGGCCUAUAUGAAGCGACUCCGAUUGAUCACGUUUGGUUGCCUCGGAAUAACCGCCAUAUUUCUUGCCAACACGAUUAAGCGGGCAGGCGGCGUUGAGGUCGGGGACCAUUCGGCACUUCCUCUGCUCAGCGUAGUCGGGGGCGUUUUUUGUGUCGCUGUAAUCGUCGAUACCGUCUGGCAUGCGAUUAAGGGGCAGGGGCAAGCCUGCCGGCACUGCGGGCACCUGCGUCAGAUGUCUUCAUUUCGGGUCUACGCGAAGUGCCCAAGCUGCGGGGAGUGAUCCAC
#=GR JCVI_SCAF_1101668607686/1572-1157 CODON     .........................................................................................................................................................................................................................................................................................................................................................................................................................................................................................................................................................
#=GR JCVI_SCAF_1101668607686/1572-1157 SS_TT     ..................................................................................................................................................................<<.............................................<<<<<.............>>.>>>>>..............................................................................................................................................................................................................................................................................................................
JCVI_SCAF_1096627145484/4665-5145                GUCAUCGCGAAAUCAAAGAGCCUCUUGCGCGUCGAAUCAUACGACUGCUGACCGAGAGCGCGAAGGAGCGACCGCGUGGCGAUGAAAGCUGAGGAACCAGAACAA.A..GC.CUU..GCAG.CAG.AAUCGC.GAUGACGUCCUGCGGAGUUGAGAAUCUGCUG.............................................GCUGCGAUC.UGCUGAAGGC.AGCCGUUAGCUGGCUUCGCAUCGUCUCCCAGUAGUCAAUGCAAGGACGCCCAAUGCCUACUGUGCUCCGAAGUGGCUCAUACCGCGUCUACUUCUACUCGCACGAGUCCAACGAGCCCGCGCACGUCCACGUCGACCGCGAUCAAGCGUCGUGCAAGUUUUGGUUGUCCCCCGUCAGCCUGGCGAGUAAUCUUGAUCUUCGAGCCCCAGAGUUACUCGACGUCGAGCGAUUGAUCGAGGAUCACGUCGAUGCUUUGCUAAAGGAGUGGGAGGCAGUCCAUGGCGAAUCCGGGUGAGCGAAUCAUGCG
#=GR JCVI_SCAF_1096627145484/4665-5145 CODON     ...........................................................................................................................................................................................................................................................................AUG..............................................................................................................................................................................................................................................AUG..........................
#=GR JCVI_SCAF_1096627145484/4665-5145 SS_TT     .........................................................................................................................................................................................................................................................................................................................................................................................................................................................................................................................................................
JCVI_SCAF_1096626373840/840-360                  GUCAUGAUUGAAUCCUCUCUGCCAUAUUCUAUCCCGACUGGCCAUGCUCGUCAUCGGGCUGGCUUUCUGGCGAAAUCAUGGGCGAUGAAGGGGCAGGGCGAACAA.A..GC.UUU..GCAG.CAG.AAUCGC.GAUGACGUCCUGCGGUGUUGAGAAUCAAUUG.............................................GCUGCGAUC.UGCUGAAGGC.UACCGUUCCGCAACAGGAAGCCCAGAGCCAGAGCAAUGUGCGUGUCACGCCGGGGGUGAUCGCCGAGCGGAGCGGGCCUAUUGCGGUUACCCAGGCGGUCCCUGUCGCGGUAGAAUGAGGCAUGCUGCGAUGAACAGCGAGCGAUUCGCCCCGUGGGUUCCCCUAAAUGACAACGAUCACGAUUCCGCUAUCGGAUGAGCGAGCCGCCCAGUUGCGUUUGUGGGCCGAGGAGGCCGGGUUACCGCCGGAGGAGUUUUUGCGGCGUCGCGUUGAGCAACUGCUCGAUCGGCCUGACGGUCAGUUUCAG
#=GR JCVI_SCAF_1096626373840/840-360 CODON       .........................................................................................................................................................................................................................................................................................................................................................................................................................................................................................................................................................
#=GR JCVI_SCAF_1096626373840/840-360 SS_TT       .........................................................................................................................................................................................................................................................................................................................................................................................................................................................................................................................................................
JCVI_SCAF_1096627362722/3666-4146                GAUGAGCAAGAGCGGAUCAUUCUGGGUCUUGCAGCCGGAGAGCUGAGUCGAGAAGACUUCGCUGGCUGGGUGCGAUCCAGAAUGCGGCCAUAAAGUGCCGAACAA.A..GC.GUU..GCAG.CAG.AAUAGC.GAUAGCGUCCUGCGGAGUUGAGAAUCGAUUG.............................................GCUGCGAUC.UGCUGAAGGC.AGCCGUUCGGUGGUAAGGGCAAUCCGAUGCGUGACACCCGAUUUGUCGCUGCUCAUCGCCGCGGCCUGUUGCCGCUUUCCGAUCACCAUCUCCUUGCUGCUUGGGCUGCUGACUGCGCGGAACAACUGCUGCCACUUUUCGAGUGUCAUAGCCGUGAUGUCUGGCCGCGACAGGCCAUCUCAAAAAAGCAGUCUGAAGGCGAUCAGCCGGAUGUCGUCGCCACAUGCUGAGCACUCGAGCGGAAACUCCUCGCCUACCCGGGCCACGAGUUUCGCCCAGGCUUGUCCGGGAGGUGUCGUGCGAGCAG
#=GR JCVI_SCAF_1096627362722/3666-4146 CODON     .........................................................................................................................................................................................................................................................................................................................................................................................................................................................................................................................................................
#=GR JCVI_SCAF_1096627362722/3666-4146 SS_TT     .........................................................................................................................................................................................................................................................................................................................................................................................................................................................................................................................................................
JCVI_SCAF_1096627145484/1177-1657                AUCAGGCCGGUAAGCGGAAGAUUUCUGACAUAUCCGCACGCUGACAGCGAUCUUGAGCGGUUAUUCGCCACGAUGCGUCGCGUCAGCGCCGGGAAGCUCGAACCA.A..CC.GAU..CCAA.UGG.ACUCGC.GAUGAAGCCCAGCGGCGUGGAUAAUCCUGUGG............................................GC.GCGAGC.CAUUGAUCGG.UGACGUUCUGCUGCCAUAAACCCGAUGCCGAUUCCAGGUGCAACCGAGGCGACCGUCGCAACCGAAAAGGUUCGUGACUACUUGCUCAAUUCUGAGCAUCCCGACGGUGGCGCCAAGGCGGCAUUGUUCCAGUCGCUCGGCUACGCCCGUGAUCGUUGGCAGGAGCUGGCAAGCGAUCUUUUGGCCCUUGCCACCACAUGCGAGCAAUUCGCUACCGUCCGGACGCCCUUCGGCGUAAAAUACGUCGCGAAGGGUCAAAUCGGCCGUAAAUCCCAUCGCUCGGCAGGCGUAUUGGCUGUGUGGAUAG
#=GR JCVI_SCAF_1096627145484/1177-1657 CODON     .....................................................................................................................................................................................................................................................AUG.................................................................................................................................................................................................................................................................................................
#=GR JCVI_SCAF_1096627145484/1177-1657 SS_TT     .........................................................................................................................................................................................................................................................................................................................................................................................................................................................................................................................................................
JCVI_SCAF_1101667177312/441-631                  GGCGUCCGCCCAGCAAAUGUCGAGGCGUGGAUGUCUCAGGCAGUCGCGGAAUCCGCAUUUCCCGGCGAGGUCGUCAUCGUGCGGUAUCGCCGGGACUGAUAACCA.C..CC.GAU..GCAA.UGG.ACUCGC.GAUGAAGCCCGGCGGUGUGGAUAAUCUUGUGA............................................UC.GCGAGC.CAUUGAUCGG.GGCCGUUCGCCCAGGUG..................................................................................................................................................................................................................................................................................................
#=GR JCVI_SCAF_1101667177312/441-631 CODON       .........................................................................................................................................................................................................................................................................................................................................................................................................................................................................................................................................................
#=GR JCVI_SCAF_1101667177312/441-631 SS_TT       .........................................................................................................................................................................................................................................................................................................................................................................................................................................................................................................................................................
JCVI_SCAF_1101667176249/319-563                  GAAGGGCCCACGCGUAUGUGACGAAAAGGUGGCGAGUCAUUGCAGCAGUGCUGCGGUUUUUGCCUGAGUGGAUAUACAAUCGGCUGUGACCGCAUUUGCGAACCA.A..GC.GAU..GCAA.UGG.ACUCGC.GAUGAAGUCGAGCGGUGUGGAUAGUCCCUUGG............................................UC.GCGAGC.CAUUGAUCGG.GACCGUUACGACAUUCUCUCCGCCAACCACUCCCUCUCCGCACCCAACGCCUCCGUCCUGCUGCAUUAAGG............................................................................................................................................................................................................................................
#=GR JCVI_SCAF_1101667176249/319-563 CODON       .........................................................................................................................................................................................................................................................................................................................................................................................................................................................................................................................................................
#=GR JCVI_SCAF_1101667176249/319-563 SS_TT       .........................................................................................................................................................................................................................................................................................................................................................................................................................................................................................................................................................
JCVI_SCAF_1096627366921/2382-1902                UACCGUGUGCACGCAGAUCGUCUGGAGGUGUUGGCCGUGGUCCAGGGAAACCGUGACGCUGCGGUGUGGCAGAGCCGCGAGUGAAAGCCCGAGCAGGCCGAACCA.A..GC.GAU..GCAG.CGG.ACUGGC.GAUGAAAUCCGGCGGUGUGGAUAAUCCCUUGG............................................UC.GCCAGU.CGCUGAUCGC.AAUCGUUCCGUUACCGAGCCGUUUCGGCCCGCACGCCAUCCGAAGAGCCGGCGGCGGUCACGGUCAAUCUCCCUGAGCGGGCGUGGUCCGCAAUGACGCGACCGGCACGACCGACAACCCGCAGUCUUCCUUGCCGAUGGAGUAGACAAUAAAGAGCUUGCCAUCGUGCUCGUGGGCAUAGGGGUACGACCAUUGCUUGCUCUUGGCCUUGCCCGGAAAACGCGGCGGCUCCGACUUGCCAUGCCGGAUCCGCCACAUCGAUGAGAGCGUCUUCGCGCCGGGCCGGCCCACCGACACGACGAGCGUG
#=GR JCVI_SCAF_1096627366921/2382-1902 CODON     .........................................................................................................................................................................................................................................................................................................................................................................................................................................................................................................................................................
#=GR JCVI_SCAF_1096627366921/2382-1902 SS_TT     .........................................................................................................................................................................................................................................................................................................................................................................................................................................................................................................................................................
JCVI_SCAF_1096627151317/2306-2787                GUCAAGCGGCGGGCGAUCCGCGUGGCGUGCGACCCCAGCGCCCGGGUAGAUUUACGUCUUUGGGUAAUGGAUGGCCGCUCCGACUGGAUGGUUCGCCCAGAACAA.C..GC.GAU..GCAG.CGGGACUCGC.GAUGAAGCCAGGCGGAAUGGCCGGUCGUGUUG............................................UC.GCGAGC.CGCUGAUCGC.CGCCGUUAGACGCACAGAGAUAGAGAUAACCAAAUCGAUGGAAAUGGCAGUGCCCAACAGAAUCUACCUUGCCGACAACCUAGACGUCCUUCGCACCAUCCCCGACGGGUCCGCAGAUCUGAUCUACAUCGACCCACCUUUCAACACCGGAAAACGGCAGGAGAGGCGGCGGAUGAAAGUCGUCCAUGAUGAGGAAGGCGGGGAUCGCGUUGGUUAUCAGGGCAAGCGGUACCGAACUGUCGACAUAGGGACCUCUGGUUGGGAUGACGUGUUCGACGACUUCAUUGCGUUCUUGGUGCCCCGCCUU
#=GR JCVI_SCAF_1096627151317/2306-2787 CODON     .........................................................................................................................................................................................................................................................................................................................................................................................................................................................................................................................................................
#=GR JCVI_SCAF_1096627151317/2306-2787 SS_TT     .........................................................................................................................................................................................................................................................................................................................................................................................................................................................................................................................................................
JCVI_SCAF_1096627006799/246-726                  GCGAAGACGGCAGAGCGGUUGUGCGCGGUCGGUCCAAGACUCAUUUCUGCAUUCAAAUCAAUGACGGAUAGCGAGUGCGACUUUGUGUUUGUCGCAGCCGAACAA.G..GC.GAU..GCAG.CAG.ACUCGC.GAUGAAGUCCGGUGGCAUGGAUAAUCGUUUGG............................................UC.GCGAGC.CGCUGAUCGC.CGACGUUAGCCGCGAGAAAGCGGAGCCAGAGUGCGUGCCGUCACGGUGUGAGGUAUAACGAUGUUCACGAGGACUAAUCCAUGAGCGACGUCGCCGUCGAACUGAUCCACACAUUUUCCGCCUUGUCGCGUGGCGAGCAGCACGCAGUGCUUCUCGAGUUGGCCCGAAUCUCUGAGGCGAACGCCGGCCCGCUCUCAGAUGAGGAACUGACGGCGGCCGGUGAGUCAGUCUUCGCCAUGUAUGACGCCGAGGAGGCCGGCCAUGGCGAAGCCGAAAAGGGGUGAGGUCUGGCUCGUAGAUAUGGGCU
#=GR JCVI_SCAF_1096627006799/246-726 CODON       .........................................................................................................................................................................................................................................................................................................................................................................................................................................................................................................................................................
#=GR JCVI_SCAF_1096627006799/246-726 SS_TT       .........................................................................................................................................................................................................................................................................................................................................................................................................................................................................................................................................................
JCVI_SCAF_1096627147689/1363-882                 GAUGCUGUGCGCUCUGCGUUAAAAGCGGGCCGACUCGCAGAAGCUACGGCGAUUGCAGCUGUGUUCGAGUUGCAGCCUGUGUCGCACCGCGAAACCGCAUAGCCA.A..GC.GAU..GCAA.UGG.ACUCGCGGGCAGCGUCCUGAGUAAUGGUUCAUCCAGUG.............................................GCCGCGAGC.CAUUGAUCGC.AGCCGUCAGGCCAUGGAUGCCAGAGCCACAGCCGGACUCGUGUUCGGCUGUUGCCCAGCGUGAUUGCCGUCGCGUGCCGUGCCGCAGCGUAUCCCGUGCCCCUGCCGCGAUCAGCGAUAUCCGCGUCGAUGGAUGUGUCCACGUCAAGGUAGGAUGCCGUCCUCCCAAAGAGGGCAAGCGCCUUGUUGCGAUCGCUUGCGGGCAACCCUCACGCCGAUGGAGGCAACAUGAAGCUGGAUUCACAGGUGGUCGGGAACGCGGGCCUUUAUUUCACCUGCUUCCAUCUGUCGUUGCUGGGGUGGAACGC
#=GR JCVI_SCAF_1096627147689/1363-882 CODON      .........................................................................................................................................................................................................................................................................................................................................................................................................................................................................................................................................................
#=GR JCVI_SCAF_1096627147689/1363-882 SS_TT      .........................................................................................................................................................................................................................................................................................................................................................................................................................................................................................................................................................
JCVI_SCAF_1096627147689/1950-1547                ..............................................................................GACUUUAGUGAUCGAUUUCCAGAACCA.U..CC.GAU..GCAA.UGG.ACUCGCGGGCAGCGUCCAGCGUGAUCGAUAGUCCCAAGG.............................................CCGCAAGC.CAUUGAUCGA.AAUCGUUCCGCGAGCCGGCAUUCUGAAGCGUCAGGAAACAUAUGUCCGCCCUUUGGCAGAAACGUGCUGACCUGAUCGCAGCGGGCGACGUGCGAGUAUCGGAGCACGGCUAUGACGCCCUGGCUGACGAUGGACUUGGGAUCGAUGAGAUUCUGUCCGGCGUACCUCGGGUCGUCGUGGUUGAGGAAUACCCCGAUUAACCGAAAGGCCCCGCGGCGCUCGUGCUACAGUUGGAUACAGAGGGCAGGCCUCUGCAUGCUGUGUCGGGCAUUCCUCGCGGUUACAAUAGUUCUGCCGUGCUGGUAAC
#=GR JCVI_SCAF_1096627147689/1950-1547 CODON     .........................................................................................................................................................................................................................................................................................................................................................................................................................................................................................................................................................
#=GR JCVI_SCAF_1096627147689/1950-1547 SS_TT     .........................................................................................................................................................................................................................................................................................................................................................................................................................................................................................................................................................
JCVI_SCAF_1096627931031/493-13                   UCAAGCGGCGGGCGAUCCGUGUUGGCGUGCGACCCCGUCGCCCCGGUAGCAUUACACGCUCCGGCAGUGGAUCGCCGCUCCGAAUGGAUGGUUCGCCCAGAACAA.C..GC.GAU..GCAG.CGG.GCUCGC.GGUGAAGCCAGG....CGGA.AUGGCUGGGCUGUUUG.......................................UC.GCGAGC.CGCUGAUCGC.UACCGUUCUGGCAAUCCGGUAUACUACAAACGGGAUUUGAGGCACGCAUGUCCACUGAUAUCUCGAUUGAAACGAUGUCCGUCGCCGAGAAGUUGCGGCUCCUUGAAAGCGUUUGGGAGAGCCUGUGUGCUCACCCCGGUGAUGUGCAGUCGCCUGAGUGGCACCGCGAAGUUCUCGAGGAUCGUAGGCGUCGGCUCGAGGACGGGCGCGCAACAGUGUCCGCAUGGACUGACGCAAAGGCCCGCUUGAUGCAGCUCGGGCGAUGAUUGUCAGCAUUUCCUCCGAUGCGGAGGCUGAUCUCGCCGAG
#=GR JCVI_SCAF_1096627931031/493-13 CODON        ..........................................................................................................................................................................................................................................................AUG............................................................................................................................................................................................................................................................................................
#=GR JCVI_SCAF_1096627931031/493-13 SS_TT        ...........................................................................................................................................<<<<<<....<.......>>>>>>>.....................................................................................................................................................................................................................................................................................................................................................................................
JCVI_SCAF_1101668236600/628-148                  GAACGGCGCCGAUUUUGAUCCGGCUACCCUUCAUGAGUGGCCUGACCUGCUCCCCGCAAUGGAAGAGCGUGCGAGGUCAUGGGAGUCCGAGGGCGUCCCGAACCA.A..GC.GAU..GAAG.CGG.ACUCGC.GAUGAAGCCAAGCGU.U....GUGGGUGAUCGCUUGG.......................................UC.GCGAGC.CGCUGAUCGC.CGCCGUUAUCCAUCAUGUGCGAUCACCUUAGAGUGCUUGAGCAGGAACUGACCGCCUUGGCAAUUCCCGAGACUUUCCGAGGCGUGGCGUGGACCGCGAACUGCCGGGAGUGGGUCUACUUUCGCUGCUACAUCGAUUUGCCAGCCGUACGUAAGCGGCUGAAGCUGGAUCCAUGCGUUGCGGACCACAUUCAUGAUGAUGCGAGGAGCGGGCGAGAGCGGGGAUUUGUCUGCACAGAGCACAACGAUGCGGUCAUUGGAGAGCUUGGGCCGUCGUGCCACUAUCCAACCGUCAGUUGACCGCAACG
#=GR JCVI_SCAF_1101668236600/628-148 CODON       .........................................................................................................................................................................................................................................................................................................................................................................................................................................................................................................................................................
#=GR JCVI_SCAF_1101668236600/628-148 SS_TT       .........................................................................................................................................................................................................................................................................................................................................................................................................................................................................................................................................................
JCVI_SCAF_1096627145484/3234-3713                GUUCCGCGACAUCGUGAGAUCAACGAAUUCAUGGCGAAGAAGAUCUGCCGUGAACUUGAGAUCGAUGAGCCUGGCAAAGCGAAGAAGCCCGAGCAGGGGGAACAA.G..GC.GAU..GCAG.CGG.ACGCGC.GAUAAAGUCG......GCUCUGACGGAGAGUCCAAGG.......................................UU.GCGAGC.CGCUGAUCGC.CGCCGUUCUGGCUAAAGUGAUAUGCAGUUGAUCUGGUACACUGCGAGCCGUUAAAGGAGAGUGCUAUGGCUGUCGAUAUCCAAAUCGAGACGUUGUCGGUUGCUGAGAAAGUGCAGCUUCUUGAAACCGUAUGGCAGAGCCUUUGCACGCAACCUUGUGAUGUGAGAUCGCCAGAGUGGCACCGUGAAGUGCUGGAUGAGCGCAGGCGUCGCCUUGAGGAUGGCCGGGCCACGAUUUCUGCCUGGGCUGAUGCGAAGGUCCGCUUGAUGCAACUCGGCCGAUGAUCGUCAGCAUCUCCUCGAUGCCG
#=GR JCVI_SCAF_1096627145484/3234-3713 CODON     ......................................................................................................................................................................................................................................................................AUG................................................................................................................................................................................................................................................................................
#=GR JCVI_SCAF_1096627145484/3234-3713 SS_TT     .........................................................................................................................................................................................................................................................................................................................................................................................................................................................................................................................................................
JCVI_SCAF_1101668619749/945-466                  GAAUGUAGGACAGACCGGCGGAGGGCGCAAUAGCUGUCAACGAACUUCUGCCUCAGGACACUAGCGAUUCCGGCUCCGGGUGAGUCUGAAGAAAAGGGAGAACAA.A..GC.GAU..GCAG.CGG.ACUUGC.GAUAAAGUCG......GCCCUGAUGGAACGUCCAAGG.......................................UC.GCGAGC.CGCUGAUCGC.UGCCGUUGGGCAACAAAACAUAGGAGGGAAAUAUGGAGAUGUUACGUAGGGCUGUUCGGGGUGUAAGUGGAUACAACUCCGGGCUGUACCAGUCUGUAGCAAGAUUUGGUGAUUUCACAUCCACCGUGUCUAAACACGGCAUCAAAACAUGGCGUGUGCUCAAAGAGAUCCAGGAAGGAAAGCAGGGUAGCAAUCCAGCCCGCUCUAUUACGUUGAAGAAUCUAAACCACCCUGUUUUUUUGAGGCCAGGUACUAGCGAUGUAGGCACGAUAAUAAACAAUGUAAUCCGGGAGGAGUAUGGGCAAUA
#=GR JCVI_SCAF_1101668619749/945-466 CODON       .....................................GUA..............................................................................................................................................................................................................................AUG................................................................................................................................................................................................................................................................................
#=GR JCVI_SCAF_1101668619749/945-466 SS_TT       .........................................................................................................................................................................................................................................................................................................................................................................................................................................................................................................................................................
JCVI_SCAF_1096627143814/2767-3246                CGGGUGAUCUACGAAGUCUCCGGCAACGACAUUCGAGUGCUUGCCGUGAUCCACGGUGCGCGAUUGCUGCCGCUGCAGCCGCCAAAGUCGGAGAAUGUUGAACAA.A..GC.GAU..GCAG.CGG.ACUCGC.GAUAAGAUCG......GUCCUGAUGGAAAGUCCAAGG.......................................UC.GCGAGC.CGCUGAUCGC.UACCGUUAGCCCAAAGAAGAACCGUUGGCGGUGAUUGCCCAAGCCGGUAUACUGACGUCCAUGAGCACUGUUGAAGAAAUCGAAGCCGCGAUCCAGAAACUUUCGCCUGAUCAGAUGGCGGCAUUUCGCGCGUGGUACGCCGAGUUUGAUGCCACCGCCUGGGAUCGUCAGAUCGCCCAAGAUGACGCUGCGGGGCGACUCGACUGGCUGAUCCAAGAGGCCCUAGAUGACUUGGACGCUGGCCGCUGCACGGAUCGAUGAAACACCGCGCAAGCCCCCGAUUCUGGCGGCUUUACAGGGCCUUGCC
#=GR JCVI_SCAF_1096627143814/2767-3246 CODON     ..............................................................................................................................................................................................................................................................AUG..........................................................................................................................................................................................................................AUG...........................................................
#=GR JCVI_SCAF_1096627143814/2767-3246 SS_TT     .........................................................................................................................................................................................................................................................................................................................................................................................................................................................................................................................................................
JCVI_SCAF_1101668607686/1239-760                 GCCUGCCGGCACUGCGGGCACCUGCGUCAGAUGUCUUCAUUUCGGGUCUACGCGAAGUGCCCAAGCUGCGGGGAGUGAUCCACCCGCGUGUUGCACGGAGAACCA.C..GC.AAU..GCAG.CGG.ACUCGC.GAUAAGAUCG......GUCCUGAUGGAAAGUCCAAGG.......................................UC.GCGAGC.CGCUGAUCGC.UACCGUUCCGCAACAGGAAGCCCAGAGCCAGAGCAAUGUGCGUGUCACGCCGGGGGUGAUCGCCGAGCGGAGCGGGCUAUUGCGGUUACCCAGGCGGUCCCUGUCGCGGUAGAAUGAGGCAUGCUGCGAUGAACAGCGAGCGAUUCGCCCCGUGGGUUCCCCUAAAUGACAACGAUCACGAUUCCGCUAUCGGAUGAGCGAGCCGCCCAGUUGCGCCUGUGGGCCGAGGAGGCCGGGUUACCGCCGGAGGAGUUUUUGCGGCGUCGCGUUGAGCAACUGCUCGAUCGGCCUGACGGUCAGUUUCAGA
#=GR JCVI_SCAF_1101668607686/1239-760 CODON      .........................................................................................................................................................................................................................................................................................................................................................................................................................................................................................................................................................
#=GR JCVI_SCAF_1101668607686/1239-760 SS_TT      .........................................................................................................................................................................................................................................................................................................................................................................................................................................................................................................................................................
JCVI_SCAF_1096627644915/1-480                    GCAGGUGACGGCGAUAUACGGGAAGCAUUCAUUUGCCGUCUUCGAUCUCAAGUCGGGCAAGCUAUUGUCAAGAGGAAGUGACUGAUCGACUCGCACGCCGAACAA.C..GC.GAU..GCAG.CGG.ACUCGC.GAUAAAAUCG......GUCCGUAUGGAAAGUCCAAGG.......................................UC.GCGAGC.CGCUGAUCGC.GAGCGUUCCACCGCUCCUGUUGCGUGAAGCGGGAGUCAUCGCACCGAUGGUCGAGCUCCUGAUUGAAGUCGCUGUUUGGCUCGUAUGGCUUGCCGCGCGGGGCGUCGUGCUUGUUUUGGUAUCGCUGCCAUAUGGUGCUGCUGCAGGGAUAUUGGCUCGUGACGUCUCGCCUGCCGCUGUCAUUUGGCAGGCGAUCGCCCGUGCGGGCUCCCUCAUCCUUAUCGCAAUCUUGGUGGGUGUAGCGACAUGGCGCCAGUGUGCCGUCUCUGAAAUGUGGGCUGCCGCCGCGAUCGUCGGUGCCGUAGUC
#=GR JCVI_SCAF_1096627644915/1-480 CODON         .........................................................................................................................................................................................................................................................................................................................................................................................................................................................................................................................................................
#=GR JCVI_SCAF_1096627644915/1-480 SS_TT         ........................................................................................................................................................................................................................................................................................................................<<<<<<<<<<<<......>>>>>>>>>>.....................................................................................................................................................................................................
JCVI_SCAF_1096627467316/1025-1504                AAAGCAUGCAGCGGACUCGCGAUAANNNNNNNNNNNNNNNNNNNNNNNNNNNNNNNNNNNNNNNNNNNNNNNNNNNUCGCUCUGGCAAGAAGCCAUGCCGAACAA.A..GC.AAU..GCAG.CGG.ACUCGC.GAUAAAAUCG......GUCCUGAUGGAAAGUCCAAGG.......................................UC.GCGAGC.CGCUGAUUGC.CAGCGUUCGGCCACUACGCUGACUUCCUCGUGUGAUUGCCGCCCGGUAUGAUGAUCGAUGGCCUCUUCCAACUGUGGAGGACAUCAUCAAUGAGCCUGACCUUAUCGCAAUUUGGCAUCGACCGCCUCGACGCACAGCAGCGGGUGGAGUUGAUUGGUCUGAUUUGGGACAGCCUUCCCGACGAUGCGCCAUACACACCUCCCGACUGGCAUAUCCAAGAAUUGGAGCGGCGAAUUGCAGCCGCUGAUGCCAAUCCUGGGGCCGCUGAACCUUGGGAGACGGUGCUGGGGCGAUUGUCGAGGAGUUC
#=GR JCVI_SCAF_1096627467316/1025-1504 CODON     .........................................................................................................................................................................................................................................................................AUG.........................................................................................................................................................................................................................................AUG.................................
#=GR JCVI_SCAF_1096627467316/1025-1504 SS_TT     .........................................................................................................................................................................................................................................................................................................................................................................................................................................................................................................................................................
JCVI_SCAF_1096627644915/854-1333                 UGUGGAUCGUGGGCCUGGCAUGUGGCGUUGCGUCUGCUUUCCUGCUUCAGCAGUAGCGUCUUGUUGGCAUAGGCAAUGAUCGAUGCGGUUUGCCAGUGCGAACAA.C..GC.AAU..GCAG.CGG.ACUCGC.GAUCAAAUCG......GUCCUGAUGGAAAGUCCAAGG.......................................UC.GCGAGC.CGCUGAUUGC.GAGCGUUCGGGCAAUAGCACGUCCCAUUUCGCAGCUUCCACGAGGCCUCCAAGCGAUGGCGAAUUUGGUCAAGGAUCGUGGUUUCGUGCGUACGUGGUGGCUGUACGCAGUGGGAAUCUACUUCAUCUGGUGUCAACUGGCGGGGGUAGGCUUUCUGCUAGCGCUAGCGUUCAUGGCCGAUGCGGGAAUUGGACCAGAUUAUUUCCGCAGCGUGGGAUACGUCGCGAUCGUGUUGUUCGUCGCCCCACUUCCGUUCGUGAUGGCGCUCGCAGUGGUCACUGCAGCUGUCCAUCGCGGAAUCGCGUGG
#=GR JCVI_SCAF_1096627644915/854-1333 CODON      .........................................................................................................................................................................................................................................................................................................................................................................................................................................................................................................................................................
#=GR JCVI_SCAF_1096627644915/854-1333 SS_TT      ..........................................................................................................................................................................................................................................................................................................................................................<<<<<<<<<<<<<<<....>>>>>>>>>>>>>>>.............................................................................................................................................................
JCVI_SCAF_1101668236600/1337-858                 UCUGGCGAUCCUCGAGGGUGACACCUUCUUUUGGUAUUGGAUCGGCGACCACGACCAAUAUGAGCAACUCCUUGAUCAGUAGGUGAGCCAGAUCGCGGCGAACCA.A..GC.GAU..GCAG.CGG.ACUCGC.GAUAAAAUCG......GUGCUGAUGGAAAGUCCUUGG.......................................UC.GCGAGC.CGCUGACUGC.AAUCGUUCGGGACAGUGAGUGGCGCUGUUGGAAUGGCCAUCCUUGAAGCUUGGUCAAUGUAGCCAUGCCUGAACUCAGUCGCUUUUACGGAAUCAUCAUUCGCAUGUACUGCGAGCUGGGGCCCCAUCACUCGCCCCAUUUUCACGCGUACCAUGGCGAUGAUGAGGCCGUGUAUGGCCUUGACCCCAUAGAGUUGCUCGCUGGGAGCCUUCCUCGUCGGCAAGCUAGACUGGUGGAAGCUUGGGCCGAGUUGCAUCAGUCGGAGUUGGUUGCCGAUUGGGGCCGUUUGCAGGCCGGUUCAGAAGCC
#=GR JCVI_SCAF_1101668236600/1337-858 CODON      .......................................................................................................................................................................................................................................................................................AUG...............................................................................................................................................................................................................................................................
#=GR JCVI_SCAF_1101668236600/1337-858 SS_TT      ..........................................................................................................................................................................................................................................................................................................................................................<<<<<<..........>>>>>>.........................................................................................................................................................................
JCVI_SCAF_1101667320291/493-860                  GUUAAAGAAGCACAGCGGCAAGAUGCUGUUGGAGACAGAAAAGUUGUCCGGCUCCAGCCACGACGGCCGAUCGCGGUAGGCGUUGUCACGCAAGAGCCAGAACAA.A..GC.GAU..GCAG.CGG.ACUCGC.GAUAAAAUCG..UUU.C..U.GAUGGUUCGCCCAAGG.......................................UC.GCGAGC.CGCUGAUCGC.CACCGUUCUGCUGCCAUAAACCCGAUGCCGAUUCCAGGUGCAACCGAGGCGACCGUCGCAACCGAAAAGGUUCGUGACUACUUGCUCAAUUCUGAGCAUCCCGACGGUGGCGCCAAGGCGGCAUUGUUCCAGUCGCUCGGCUACGCCCGUGAUCGUUGGCAGGAGCUGGCAAGCGAUCUUUUGGCCCUUGCCACC................................................................................................................
#=GR JCVI_SCAF_1101667320291/493-860 CODON       .........................................................................................................................................................................................................................................................................................................................................................................................................................................................................................................................................................
#=GR JCVI_SCAF_1101667320291/493-860 SS_TT       .........................................................................................................................................................................................................................................................................................................................................................................................................................................................................................................................................................
JCVI_SCAF_1096627650354/334-1                    GAAUGGUGCCGAUUUUGAUCCGGCUACCCUUCAUGACUGGCCUGACCUGCUCCCCGCGAUGGAAGAGCGGUCGAGGUCAUGGGAAGCCGAGAGCGUCCCGAACUA.A..GC.GAU..GCAG.CGG.ACUCGC.GAUGAAGCCA......AGCGGUGUGGAAAGCCCAAGG.......................................UC.GCGAGC.CGCUGAUCGC.CAACGUUCGCCUGAAAGGAUUACUGUGAUGCGUCAUCUAUUGUUGCUCGGACUUGCCUGGCUGGCUUCAUGUGUGUGCGCGUCGGCUGAGGUUCUCACCAACGGUCUGUCGAUGACCGUCGCCAGCAACGCAAUGCAGAAAGCUGGCUACAAGAAGACCGG..................................................................................................................................................
#=GR JCVI_SCAF_1096627650354/334-1 CODON         .........................................................................................................................................................................................................................................................................................................................................................................................................................................................................................................................................................
#=GR JCVI_SCAF_1096627650354/334-1 SS_TT         .........................................................................................................................................................................................................................................................................................................................................................................................................................................................................................................................................................
JCVI_SCAF_1096627006799/916-1397                 CUAAUGCGAAAGCUUGGCGAUCUUUCGGACGAGCUAUUGGGUCUCGUGGAAAGUCGCGUCAUAACGCUGCUUGGCCUUCCGGCCCAGCCACGAAGCGGCUAACCA.A..GC.AUU..GGAG.CCG.ACUCGC.GUUAGCGUCCAGCGGUGUAGCAGGGCUGGUUG............................................GCUGCGAGC.GGCUCAAUGC.CAACGUUAGCCCGGAUAACAGACGUUGGCAGCGGCGAGCUCAAGAGGUAUACUGACGUCCAUGAGCACAGUCGAAGAAAUCGAAGCGGCGAUUCAGCAGCUGUCGCCUGAUGACAUGGCGGCCUUCCGCGCGUGGUAUGCGGAGUUUGAUGCAGCUGCGUGGGAUCGCCAGAUCGCCGCGGACGAUGCUGCAGGUCGGCUUGAUUGGCUGGUCCAAGAAGCCCUCGACGACUUGGACGCUGGCCGUUGCACCGAUCGAUGAAGCAUCGAGCAAGCCCGCGUUUCUGGCGACACUAUCGGGCUCUGCC
#=GR JCVI_SCAF_1096627006799/916-1397 CODON      ..............................................................................................................................................................................................................................................................AUG................................................................................................................................................................................AUG.....................................................................................................
#=GR JCVI_SCAF_1096627006799/916-1397 SS_TT      .........................................................................................................................................................................................................................................................................................................................................................................................................................................................................................................................................................
JCVI_SCAF_1096627138362/2445-2878                GAUGCCGUGAGAUUCGCCCUCAAGGCGGGUCAGAUCGCAGAAGCUGCAGCGCUCGCGCGGGUUUUUCAGUUGCAGCCUGUGUCGCGGUGUGAAAGUGCAUAACAA.C..GC.GAU..GCAG.CGG.ACUCAC.GAUUCCGCCGUCUGGUUGUAGUUUCGUCAGCGGC...........................................C.GCGGGU.CGCUGAUUGC.GGUCGUUCGCGGGAAGGCGUGCACCCCAAAUGAAUGAACAGCAACGAAAAACGAUGUUGAGUCGCGUGAGAUUGAUCGCCGUUCCCAUAGCCGUCGUCUCCCGCGUUGGCUAGGUGAUGAAGGUCGCUGGUUCGCGUACGGCCGAAAGCAACGGCGGAAAUGCGGGGCCGUUCCCCAACUUUUUCCCCCGCAAAGCGACAUCUGGGUUCCCGAGGCGAAUGACUUGCCGACUUGGCCCCAAGACGUCGCCAAAUCAAAC................................................
#=GR JCVI_SCAF_1096627138362/2445-2878 CODON     .........................................................................................................................................................................................................................................................................................................................................................................................................................................................................................................................................................
#=GR JCVI_SCAF_1096627138362/2445-2878 SS_TT     .........................................................................................................................................................................................................................................................................................................................................................................................................................................................................................................................................................
ABEF01012645.1/229-710                           CAACUGCAACAUUAUUGGCAACACUCAGUUCCUAAAAGAAAAAAAAUAAAACAUGUGCGUUUUAAUUUAACUUUUCGGGUUAUUGGUAAUUAACUCGCCUAACAA.A..UC.GUU..GCAC.CUG.ACCAGU.CAACACACCGUUUCGCUUCGCUACACUCUGUGU...........................................UG.CCUGUC.AGGUGAACUC.AAACGUUAGGUGAAAAUAAAAAUAAUGAAAUUUCGACAAGUCUUAGAUCAUCGUUAACAUGGUUCUUCUUAAUCUAAUGCUUCUUGUUUUCGUUCUUUUGGCGGGCAUGUCCAUUGUUUGGACCACGCUGCAAACUGGUAUUUCUCCCAUGAUGAGCUCAGGCAAGGCUUGUCAAGCCAUGCUUGCUUCAAUAGAUAGGCCUGUAAAUGGUCCUUUAAUUGAUCUGGGUUCUGGUUGGGGAACGCUCGUUAUCGCUCUGGCCCGUAAGUACCCGCGUCAACAAGUGAUAGGCUACGAGCUGUCAUGG
#=GR ABEF01012645.1/229-710 CODON                ................................................................................................................................................................................................................................................................................................................................................AUG......................................................................................................................................................................................................
#=GR ABEF01012645.1/229-710 SS_TT                .........................................................................................................................................................................................................................................................................................................................................................................................................................................................................................................................................................
NC_007404.1/1266432-1265974                      UUCCUCCACAACCCCCACUGCCUCACCAAGCUGAAAAGCGGCUAUCCAGGUCAUCCGCUGUAUAAGAGCGCAGACCUCCAGCCGGUGCCAUAUGAGCGCUAACAA.U..UC.AUU..CCAC.CGG.ACCUGCGCGAAAAGC....................................................................CGCGCAGGC.CGGUGAAUUC.AAACGUUAGGCCGCAUCAAGAAUCUCUUUUUCCACGAUGCGAAGAACACCAAUCGCUAGGGCUAGUGGUAUUCGCUGCUCGUAUGCGUAAACCACUGCUUUGAUUUCGUCGGCCAUUUCCCCCGCGAGUUGCGCGUGCGGUUUGCUUGCUACGGCCAUAAAGCGACGUGGGUCAGUGCGGCCAAACCCGGCAGUCGACGCGGACUCUCCACCAUCAGGCUUCGUUUUCGGCUCUAGGUUGCUCAUGCUCUAUCUCCUUUGUUGGCGUCCGCAUCCUCGUAUCCGUGCGCCCGCACAGCAUCAAGGUU
#=GR NC_007404.1/1266432-1265974 CODON           ........................................................................................................................................................................................................................................................................................................................................................................................................................................................................................GUA..............................................................
#=GR NC_007404.1/1266432-1265974 SS_TT           ....................................................................................................................................................................................................................................................................................................<<<<<<<<<<<<<.........>>>>>>>>>>>>>..................................................................................................................................................................................................................
sludgePhrap_Contig5344/595-137                   AAACGAUUACCGAGCCGCGGGAGGUAGACGAAAUUUACAACGGUCUUCCAGCCGAUAAGCUGGCCGGUAUUGCCAAGCGCGACGGGAAGUGACGAUGCCGAACCC.A..UC.AUU..CCAC.CGG.ACCUGC.GCAAAAAGCC..................................................................GC.GCAGGC.CGGUGAAUUC.AGACGUUGAAGCUGUAGAAAAACACAUUUUCCAGUAGAUUCUGGACAGAAAAAUGGCGCGGGUUUUCCCGCGCCAUUUUGCUUUUGAGCUUUGAAACUGAUCGCUCUCAGCAGCCCCGUUCCCUGUAAUCAGCCGAUACUCCCCCUUCGCAACCUGCCUCUAUUGCCCAUACCCGUGAUGCGCCAGCUUCUCGAUGUUGUGCACCAUGCAGAAGAGUUUCCACUGCGUAUCGACCUUCUUCUGCCCACGUAGCGUGAAGCGGUUCAGCCUCUUGUUGUGCCGCAGGUUGCCGAACACCGGCUCGACC
#=GR sludgePhrap_Contig5344/595-137 CODON        .........................................................................................................................................................................................................................................................................................................................................................................................................................................................................................................................................................
#=GR sludgePhrap_Contig5344/595-137 SS_TT        .........................................................................................................................................................................................................................................................................................................................................................................................................................................................................................................................................................
JCVI_SCAF_1096627149823/1329-1780                GGUGAGAAAAUCGAGGCUAUUCGCCUUUACUGAGAGUGCACAGGCGCGGGUCUCAAGAAAGCAAUAGAACGCGUCGAGGCGUUGGCUGUGACCGGCCGCUAACAA.U..GC.CCU..GCAC.CGG.AGGUGC.CGAUCCGGGCCGCGUUUUAAGUCAACGUCGCAGG..........................................CG.GCAACC.CGGCAAUGGU.AAACGUUCGCUGGCGUUGCAUCGUCUCCAGUAGUUAAAGCAAGGACGCCCAAUGCCUACUGUGCUUCGAAGUGGCCCAUACCGCGUCUCCUUCUACUCACACGAAUCCAACGAGCCCGCGCACGUCCACGUCGACCGCGAUCAAGCGUCGUGCACGUUUUGGUUGUCCCCCGUCAGCCUGGCGAGUACUCUUGGUUUCCAAGCCCCAGAGUUACGCGACGUCGAGCGGUUGAUCGAGGAUCACGUCGAUGAUUUGCUGAAGGAGUGAGAGGCAGUU...............................
#=GR JCVI_SCAF_1096627149823/1329-1780 CODON     .........................................................................................................................................................................................................................................................................................AUG.............................................................................................................................................................................................................................................................
#=GR JCVI_SCAF_1096627149823/1329-1780 SS_TT     ............................................................................................................................................................<<<<<<<<<<..................................................>>.>>>>>>>.......................................................................................................................................................................................................................................................................................................................
gws2_d1_0050_10/5815-5298                        CUUCAUCUUGCCCAUUUGCAAUUUGAAGUAAGAAAACAUGCCGAAAAUUAACGAAUUAUUGUACCCCGAUCGGGUCACUUUGCACCUGAAUCAAAUGCUAACCAC.G..CC.AGU..GCAC.CUG.ACGCCA.AAAUUCGAGGCGCUUUGAAAUUCAAAAGUUUUACGAAAACAGUAGCGGUUUUAUAGUUCGCCGGGACCA.......UU.UGGCGC.AGGUGACCGG.CAACGUUCGGCAUAAAACAUGACUCUUAGAGAUGACAUAAACAAGGCAGUCAAAAAAGCCCGGAUUAAAGGCUUCAACUUUGUGCGUCUAACAGCUUACGAAGAUUUGUUGGGACGAAUUGCAAAAAGAUUUAUAGAGUGGACGCAUAAACGUAAAAAUUCUCAUUAUAUCAGCAUGAUAAGAUAAAAUACUACUUGACUUUUUUUGAUAUAAGUACUACUAAAAUCACUCCUUUUAUAGGCCUAGUUCCCUAAAACUGGGGCUUUAGUGAGGAAUAGAAAACCUAUUAGUAGUAAAAUUUACAAAA
#=GR gws2_d1_0050_10/5815-5298 CODON             .........................................................................................................................................................................................................................................................................................................................................................................................................................................................................................................................................................
#=GR gws2_d1_0050_10/5815-5298 SS_TT             .........................................................................................................................................................................................................................................................................................................................................................................................................................................................................................................................................................
gws2_d1_0074_21/22946-23464                      UUUGAGUACUAUAUUAUUGAACGAAAGUUUCUUUGGAUUGUAUGCGAAAACCACCAUGGAACAUUGAUACAAGCUGGCAAGCAAGGAAUCGUAGGCGCCGAACAA.A..CC.AGU..GCAC.CUG.ACGCCA.AAAGCCGGGGCGUUUAGGAGAGUGUUAAGGGUAUGAAAGAUACCGGAAUUUAUUAAGUUUUGUGGUAGUU......UU.UGGCGC.AGGUGACCGG.CGGUGUUCUGCAGUGACACAAUAUUCCACUUGAAUGCCACGUCAUGGUAUGAUAUAUAAUACCAUAUGAAAAUUGUAAUUGAUACGAAUGUUUUAGUUUCGUCGUUAAGAUCCCGCCGUGGUGCAUCCUUUAAGCUCAUAUCUAUUUUACCAAAUGCAAAGUUUUCGAUCGCUAUUUCAGUGCCUAUGGUUUUUGAGUAUGAAGAUGCGUUAAAGCGACUGGAAUCCGAUGCUAUCACAGAGCAGGACAUAGGGGAUUUUGUCGAUUUUCUGUGUGAAAUUGGCCAACAUCAAGAAAUAUUUUUUCU
#=GR gws2_d1_0074_21/22946-23464 CODON           .......................................................................................................................................................................................................................................................................................................AUG...............................................................................................................................................................................................................................................
#=GR gws2_d1_0074_21/22946-23464 SS_TT           .........................................................................................................................................................................................................................................................................................................................................................................................................................................................................................................................................................
gws2_d1_0050_10/3284-2766                        UUUGAGUACUAUAUUAUUGAACGAAAGUUUCUUUGGAUUGUAUGCGAAAACCACCAUGGAACAUUGAUACAAGCUGGCAAGCAAGGAAUCGUAGGCGCCGAACAA.A..CC.AGU..GCAC.CUG.ACGCCA.AAAGCCGGGGCGUUUAGGAGAGUGUUAAGGGUAUGAAAGAUACCGGAAUUUAUUAAGUUUUGUGGUAGUU......UU.UGGCGC.AGGUGACCGG.CGGCGUUAGGUGAAAGUAGAGUCAUAGAGACAUGGAUAAAGAGUCACAGCUUAAGAGAGAAUUUGAUGCUGAAAAGAAUACGUUUCUAUUAAAACUUCGUUGUGAAUUAACGUGGGAUGAAGAAGCCUUUCGAAUCUUGACAUCGCUAAUGUACGAUGUUGCAAAGUCUCUACAAGGCAAGGAAGAAAUCCCAACAUGGAUUGCCCAAGGGUAUUGGUUUUGUGACACUUGGAUAAGAGAUUGGACUUCACACGAAAAUUUUCCUCGUCCUGGAAAAGAUUAUUAUCAGCGAGCUAUUGAGUUAAUU
#=GR gws2_d1_0050_10/3284-2766 CODON             ............................................................................................................................................................................................................................................................GUA......AUG.................................................................................................................................................................................................................................................................................
#=GR gws2_d1_0050_10/3284-2766 SS_TT             .........................................................................................................................................................................................................................................................................................................................................................................................................................................................................................................................................................
gws2_d1_0532_1/1946-1428                         UUUGAGUACUAUAUUAUUGAACGAAAGUUUCUUUGGAUUGUAUGCGAAAACCACCAUGGAACAUUGAUACAAGCUGGCAAGCAAGGAAUCGUAGGCGCCGAACAA.A..CC.AGU..GCAC.CUG.ACGCCA.AAAGCCGGGGCGUUUAGGAGAGUGUUAAGGGUAUGAAAGAUACCGGAAUUUAUUAAGUUUUGUGGUAGUU......UU.UGGCGC.AGGUGACCGG.CGGCGUUCUGUGUGAGGGGAUAUUGCAGUAUGUUUGAAGUUGAUAGAAGCAUCGUAGUCGUGAGACCGACGUUAGCAUUCUAUGAUUGGUACAUUUCACUACCGGACUCUCCGAAAAUGACCUUCGCAGAGCUGAGAGAAUACACCCAUUCAUACAUGCUGCCGAAGAUAGAUACCAAGGAGUCGCCAUCAGGAAUAAUUCCAGACGAUCUGGCACAUGCGAUCUUUGAAUGGGAACUAAUGAUGCAUGACAUAGACGAUCAGUAUUGGCCACCAAAUAGAAACAAAGUCGACUAUCUCAUUGAAUG
#=GR gws2_d1_0532_1/1946-1428 CODON              ...................................................................................................................................................................................................................................................................AUG...................................................................................................................................................................................................................................................................................
#=GR gws2_d1_0532_1/1946-1428 SS_TT              .........................................................................................................................................................................................................................................................................................................................................................................................................................................................................................................................................................
#=GF END_OF_NEW_HITS here
#=GC SS_cons                                     .......................................................................................................--.-..<<.<<<..-<<<.<<<.-<<<<<.<<_____________.____.________________.......................................>>.>>>>>>.>>>>>>>>>>.----...............................................................................................................................................................................................................................................................................................................
#=GC RNAfoldAlignRegion                          .......................................................................................................................................<........................................................................>........................................................................................................................................................................................................................................................................................................................................
#=GC ACTUAL_MOTIF                                ....................................................................................................<.......................................................................................................................................>............................................................................................................................................................................................................................................................................................................
#=GC HYPHENATION                                 ****************************************************************************************************.........................................................................................................................................************************************************************************************************************************************************************************************************************************************************************************************************************
#=GC R2R_LABEL                                   -----------------------------------------------------------------------------------------------------.................................<..........................................................................>...........................------------------------------------------------------------------------------------------------------------------------------------------------------------------------------------------------------------------------------------------------------------------------------------------------------------
#=GF R2R var_term_loop < > ntrange
#=GF DUPLICATES NONE
#=GF SORT_STATS 153 137 0
#=GF SORT_STATS 153 137 0
#=GC cons                                        nnnnnnnnnnnnnnnnnnnnnnnnnnnnnnnnnnnnnnnnnnnnnnnnnnnnnnnnnnnnnnnnnnnnnnnnnnnnnnnnnnnnnnnnnnnnnnnnRnnnAACnA-n--nn-nRU--GYAn-CRG-Annnnn-nnnnnnRnnnnnnnn-nnnnnnnnnnnnnnnnnnnnn---------------------------------------nn-nnnnnC-YGnUGAYnnn-nRnCGUUnnnYnnnnnRnnnnnnnnnnnnnnnnnnnnnnnnnnnnnnnnnnnnnnnnnnnnnnnnnnnnnnnnnnnnnnnnnnnnnnnnnnnnnnnnnnnnnnnnnnnnnnnnnnnnnnnnnnnnnnnnnnnnnnnnnnnnnnnnnnnnnnnnnnnnnnnnnnnnnnnnnnnnnnnnnnnnnnnnnnnnnnnnnnnnnnnnnnnnnnnnnnnnnnnnnnnnnnnnnnnnnnnnnnnnnnnnnnnnnnnnnnnnnnnnnnnnnnnnnnnnnnnnnnnnnnnnnnnnnnnnnnnnnnnnnnnnnnnnnn
#=GC conss                                       221111111111111111111111111111111111111111111111111111111111111111111111111111111111111111111111311112112010011013100332103320111111012111132223333302342433333333333444440000000000000000000000000000000000000002101111130331231311101212111111311111311111111111111111111111111111111111111111111111111111111111111111111111111111111111111111111111111111111111111111111111111111111111111111111111111111111111111111112222222222222222222222222222222222222222222222222222222222222222222222222222222222222222222222222222222222222222222222222222222
#=GC col_entropy_0                               222222222222222222222222222222222222222222222222222222222222222222222222222222111111111111111111111100010010011011000010110100011111011111112112221112222122122222212222210000000000000000000000000000000000000001101111100101010111101110000111111111112221222222221222222222222222222222222222222221222222122222222222222222222222222222222222222222222222222222222222222222222222222222222222222222222222222222222222222222222222222222222222222222222222222222222222222222222222222222222222222222222222222222222222222222222222222222222222222222222
#=GC col_entropy_1                               .........................................................................................................................................................................................................................................................................................................................................................................................................................................................................................................................................................
#=GC col_entropy_2                               011010000000000000000000000000000000000000000000000000000000000000000000000000999999999989889897376423224080065045000504309330058736579599862671108580121911901122290220097777766556565555545544434333333321100008675378450282200446709292011566578888790009000000009000000000000000000000000000000009000000900000000000000000000000000000000000000000000000000000000000000000000000000000000000000000000100100100001101111111111111111111111111111111111111111111111211112111122212122212212221122222222212222222122222222222222222222222222222222222222
#=GC col_entropy_3                               901518938757787689959829556966869698879697895978867886689999988775666644667471798999569280728102870014099030028040555877527549536454304175503789636618779605995160701769673542362941918251070135282954121178050008555326975680506951669610605053302149911218120033309132301223230223323212313332213018222132952252365345444135667878635882874687776768667788566068774788758727878685727868488768838688389089079089992072221443424422121323544433356775266665878976538094690488801161900042191219911122002082214340633133144525556466556666466344553465465
#=GC cov_SS_cons                                 .............................................................................................................??.?21...222.222..22222.2?..........................................................................?2.222222.2222212???....................................................................................................................................................................................................................................................................................................................
#=GF NUM_COV 13
#=GF WEIGHT_MAP  JCVI_SCAF_1101668587780/139-650 1.1155 JCVI_SCAF_1096627145484/336-822 0.903916 JCVI_SCAF_1101668605391/803-1289 0.903916 soil_Contig17737/663-1144 1.07043 sludgeOz_Contig686/130-635 1.11136 JCVI_SCAF_1101668636129/1048-527 1.05894 NZ_ABCE01000004.1/216749-216266 1.09128 gws2_d1_0273_1/5577-6057 1.0866 JCVI_SCAF_1101668552826/575-97 1.06487 soil_XZS53285_y1/213-691 1.09458 wf1_AGZO10865_b2/695-181 1.07372 NZ_AANZ01000008.1/145750-146233 1.08885 wf2_AHAA3541_b1/701-180 1.09559 JCVI_SCAF_1101668653671/629-1128 1.08229 soil_XZS56238_g1/440-1 1.12463 NC_005027.1/2059540-2060020 1.07621 sludgeOz_Contig11279/7575-8032 1.08977 NC_005027.1/653064-653546 1.07525 NZ_AANZ01000002.1/315281-315762 1.0389 NZ_AANZ01000004.1/6770-6292 1.10847 NC_005027.1/657990-658472 1.1063 soil_Contig27/296-777 1.04319 soil_Contig36107/1205-724 1.0389 NC_007484.1/1206969-1207452 1.06487 NC_005027.1/6703140-6702657 1.09474 NC_005027.1/4140238-4139752 1.00461 NC_005027.1/4139498-4139014 1.03028 soil_XZS92484_b1/357-1 1.06872 soil_Contig38576/868-1352 1.03582 soil_Contig6927/1474-990 0.999297 soil_Contig934/329-813 1.00252 soil_Contig6927/1044-560 0.996872 soil_Contig937/352-1 0.996872 soil_Contig6927/459-1 1.04235 NZ_AANZ01000004.1/269523-269042 1.06295 NC_005027.1/1616709-1616228 1.0982 NZ_AAVJ01000053.1/7118-6614 1.10633 JCVI_SCAF_1096627149823/111-593 1.07357 NC_005027.1/6703845-6703362 1.0217 NC_005027.1/20728-20246 1.03028 NC_005027.1/1620138-1619656 1.0669 NZ_AANZ01000008.1/146562-147042 1.06584 JCVI_SCAF_1096627470609/74-556 1.07621 NZ_AANZ01000002.1/311658-312142 1.07161 JCVI_SCAF_1096627143648/774-290 1.07772 NZ_AANZ01000002.1/314501-314983 1.0389 NC_005027.1/2058846-2059330 1.07746 NZ_ABCE01000013.1/18725-19208 1.11136 NC_005027.1/611284-611765 1.09166 NC_005027.1/1618173-1617692 0.935331 NC_005027.1/1620766-1620284 0.935331 NC_005027.1/6702577-6702096 1.01314 NZ_AANZ01000008.1/147534-148016 1.08904 NC_005027.1/1621203-1620721 0.694849 NC_005027.1/609427-609908 0.911013 JCVI_SCAF_1096627351219/1-406 1.05179 NC_005027.1/656033-656515 1.02054 NZ_AAIJ01000014.1/44699-45181 1.07525 NC_005027.1/2064408-2064889 0.891208 NC_005027.1/2058396-2058876 1.00922 NZ_AANZ01000002.1/312420-312902 1.00922 NC_005027.1/1618609-1618128 0.694849 NC_005027.1/1221900-1221419 1.09062 NC_005027.1/1619691-1619210 1.06487 NC_005027.1/1616024-1615542 1.04753 NC_005027.1/1621808-1621326 0.891208 NC_005027.1/2060103-2060587 1.074 NZ_AANZ01000002.1/310629-311110 1.05976 NC_005027.1/1625039-1624557 1.08091 NC_005027.1/1625666-1625185 1.07161 NC_005027.1/610159-610640 1.07621 NZ_AANZ01000002.1/313291-313772 1.06468 NC_005027.1/2061099-2061579 1.06468 NZ_AANZ01000002.1/313927-314407 1.04308 NC_005027.1/610745-611228 1.08863 NC_005027.1/1219315-1218833 1.06872 NC_005027.1/5397282-5397765 1.06017 NC_005027.1/1619146-1618664 1.03028 NC_005027.1/16685-16203 1.0534 JCVI_SCAF_1096627470609/1239-1646 1.04308 JCVI_SCAF_1101668308184/369-1 1.02567 gws2_g3_0002_13/1351245-1351709 1.01606 NC_008740.1/4271894-4271425 1.0851 NC_007498.2/1618752-1619224 1.09714 NC_005027.1/20141-19660 1.0838 NZ_AASF01000436.1/363-1 1.04633 NZ_AAWN01000004.1/90481-90003 1.00563 NZ_AAWN01000064.1/10549-10083 1.0389 soil_XZS99204_b1/590-120 1.03406 soil_Contig40575/1589-1090 1.06545 NC_007912.1/2333995-2334461 1.02803 gws2_d1_0290_1/1099-579 1.07194 NC_007948.1/1988388-1988858 1.04018 sludgePhrap_Contig16220/3751-3279 1.03406 NZ_AASF01002149.1/2046-2529 0.992506 NZ_AASF01001610.1/553-69 0.948916 NZ_AAXY01000001.1/44160-44638 1.01056 NZ_AASF01001702.1/1-475 1.01056 NZ_AASF01000597.1/254-1 0.948916 NZ_AASF01000398.1/518-41 1.01606 wf1_AGZO15577_g2/271-752 1.07199 gws2_d1_0267_32/13013-13508 1.04633 soil_Contig40575/935-435 1.09559 soil_XZS21013_g3/767-286 1.11678 JCVI_SCAF_1096627388974/241831-241367 1.04548 NZ_AAIJ01000025.1/10088-10552 1.07199 NZ_AAQF01000008.1/16683-17134 1.09117 NZ_ABCT01000001.1/166311-166762 1.09117 NZ_AATS01000002.1/130578-130114 1.06636 JCVI_SCAF_1096627924300/848-1338 1.07855 JCVI_SCAF_1101668162688/840-361 0.945321 JCVI_SCAF_1101668607686/416-1 0.912886 JCVI_SCAF_1096627137814/5024-4546 1.01988 JCVI_SCAF_1096627366631/586-1066 0.979079 JCVI_SCAF_1096627145484/5798-6277 0.713249 JCVI_SCAF_1096627362722/2840-3320 0.812853 JCVI_SCAF_1096627146406/3493-3973 0.960912 JCVI_SCAF_1101668135096/993-513 0.894324 JCVI_SCAF_1101668135096/386-1 0.86004 JCVI_SCAF_1101668607686/1572-1157 0.873726 JCVI_SCAF_1096627145484/4665-5145 0.904104 JCVI_SCAF_1096626373840/840-360 0.812853 JCVI_SCAF_1096627362722/3666-4146 0.912886 JCVI_SCAF_1096627145484/1177-1657 0.67781 JCVI_SCAF_1101667177312/441-631 0.827304 JCVI_SCAF_1101667176249/319-563 0.83782 JCVI_SCAF_1096627366921/2382-1902 0.84454 JCVI_SCAF_1096627151317/2306-2787 0.827304 JCVI_SCAF_1096627006799/246-726 0.888833 JCVI_SCAF_1096627147689/1363-882 0.831825 JCVI_SCAF_1096627147689/1950-1547 1.02023 JCVI_SCAF_1096627931031/493-13 0.920358 JCVI_SCAF_1101668236600/628-148 0.801799 JCVI_SCAF_1096627145484/3234-3713 0.936989 JCVI_SCAF_1101668619749/945-466 0.962046 JCVI_SCAF_1096627143814/2767-3246 0.761447 JCVI_SCAF_1101668607686/1239-760 0.955633 JCVI_SCAF_1096627644915/1-480 0.970582 JCVI_SCAF_1096627467316/1025-1504 1.02676 JCVI_SCAF_1096627644915/854-1333 0.989387 JCVI_SCAF_1101668236600/1337-858 0.713249 JCVI_SCAF_1101667320291/493-860 0.67781 JCVI_SCAF_1096627650354/334-1 0.801799 JCVI_SCAF_1096627006799/916-1397 0.761447 JCVI_SCAF_1096627138362/2445-2878 0.953671 ABEF01012645.1/229-710 1.09275 NC_007404.1/1266432-1265974 1.08742 sludgePhrap_Contig5344/595-137 1.07291 JCVI_SCAF_1096627149823/1329-1780 1.03028 gws2_d1_0050_10/5815-5298 1.06545 gws2_d1_0074_21/22946-23464 0.830783 gws2_d1_0050_10/3284-2766 0.799536 gws2_d1_0532_1/1946-1428 0.799536
#=GF USED_GSC TRUE
#=GF DID_FRAGMENTARY FALSE
//
