# Supplementary material for: Comparative genomics reveals 104 candidate structured RNAs from bacteria, archaea, and their metagenomes
Source: Genome Biol. 2010 Mar 15;11(3):R31. doi: 10.1186/gb-2010-11-3-r31 (PMC2864571; doi:10.1186/gb-2010-11-3-r31)
Supplement: Additional file 4 — Raw text alignment files, including annotation. Raw alignments of RNAs, including annotations (for example, predicted transcription terminators, flanking sequences) in "Stockholm" text format. The alignment format and appropriate viewing programs are discussed on Wikipedia [113]. The Stockholm files can be retrieved from the .tar.gz archive file by using programs such as WinZip (Windows), StuffIt Expander (Mac), or tar/gzip (UNIX). [file gb-2010-11-3-r31-S4.GZ › sto/fixA.sto]

# STOCKHOLM 1.0
#=GF ID fixA
#=GF DE fixA RNA
#=GF AU Weinberg Z
#=GF TP Cis-reg;
#=GF WK http://en.wikipedia.org/wiki/FixA_RNA_motif
#=GF DATABASES microbial 25 env 4
#=GF FancifyStockholm -longtable -wrapGeneContext 6in -recycleGeneColors
#=GF FancifyStockholmGeneContext -leftNothing -rightOperonOrCount 1
#=GF ORIGINAL_MOTIF 94	9049	0	0	refseq	25	gamma-pseudomon	jeremy	s32_38_45_55S100O5Min3	cmfinder		ethresh=2&nr=0	end

NC_008027.1/3942802-3942322                AAACGUUUGUUUGAAUUUGCCGGAGCCCAGUAAAAUCAAAGGUACGCGGCUGGAGGGUGGCCAAUUUGCCGUAUUGACCGGAUUGGGUGUUACGGUCAAGAUACGAGCGCUUUUACGCUCGCCGUAGGCUGACCGUCGGG.CGCA.G........GUG....CAC..CCCUAAAG.ACCAGGCGUGGAGCAGGGUUUGCGGGCCGAAUCAGGCUUUGUAGUGGAGUCUACACGCCACGACAGGAAAUGACCCGAGGGUUUUCGAACCCAAGGUCGUGACAGGACUGAUCGGUCACUUGAAAUUUUCCCGCCCCGGAACGUUUUUAGAGGUGCCCUUGUACCCACGCGCAUUCGCCGGGCAGCCCCCAGGCGAUCUUCUUUUCACCGGAGAGUAACGAGGAAUCCAUGAAGGUUCUUGUAGCUGUCAAACGAGUGGUCGACUACAACGUCAAGGUUCGCGUCAAGGCGGACAACUCCGGCGUUGACCUUGCAAACGUCA
#=GR NC_008027.1/3942802-3942322 CODON     ....................................................................................................................................................................................................................................................................................................................................................................................................................AUG...........................................................................................
#=GR NC_008027.1/3942802-3942322 SS_TT     ...............................................................................................................................................................................................................................................................................................................................................................<<<<<<<.....>>>>>>>>...............................................................................................................................
NZ_AAVY01000007.1/129856-130336            AAACGUUUGUUUGAAUUUGCCGCAGGCCAGUAAAAUCAAAGGAGCGCGGCUGGAGGGUGACCGAUUUGCCGUAUUGACCGGAUUGGGUGUUGCGGUCAAGAUACGAGCGGUUUUACGUUCGCCGUAGGCUUAU........CGCC.G.......GGCGCAGGUACACCUCUAAAG.ACCAGGUGUGGGGUAAGGCUUUCGGGCCAGAACACGGUUUGUAGUGGAGUUUACACGCCACCACAGGAAAUGACCCGCGAGUAUUUGCCGCAAGAGUCUCAACAGGACUGAUCGGUCACCGUGAAGAUUGCACCUCGCGCAUCGUUUUCAGAGGUGCCCUUGUACCCACGCGCAUCGCAGGGCUUAGCCCCAGGCGACUAUCUAUUCACCGGAGAGUAACGAGGAAUCCAUGAAGGUUCUUGUAGCUGUCAAACGAGUGGUCGACUACAACGUCAAGGUUCGCGUCAAAGCGGACAACUCCGGCGUCGACCUUGCAAACGUC
#=GR NZ_AAVY01000007.1/129856-130336 CODON .....................................................................................................................................................................................................................................................................................................................................................................................................................AUG..........................................................................................
#=GR NZ_AAVY01000007.1/129856-130336 SS_TT ..................................................................................................................................................................................................................................................................................................................................................................................................................................................................................................................
NC_002947.3/4748149-4747669                AAACGUUUGUUUGAAUUUGCCGCAGGCCAGUAAAAUCACAGGAACGCGGCUGGAGGGUGACCGAUUUGCCGUAUUGACCGGAAUGGGUGUUACGGUCAAGAUACGAGCGGUUUUACGUUCGCCGUAGGCUUGC..............AGCCG..GGCGCAGGUACACCUCUAAAG.ACCAGGUGUGGAGCAGGGUUUUGCGGGCUUAGGUCGGUUUGUAGUGGAGUUUACACGCCACGACAGGAAAUGACCCGUGAGGAUUUGUCGCAAGAGUCCGAACAAGACUGUUUGGUCACUGUGAAGUUGCUGCCUCCCGAUACGUUUUUAGAGGUGCCCUUGUACCCACGCGCAUCGCUGGGCUCUGCCCCAGGCGACUAUCUAUUCACCGGAGAGUAACGAGGAAUCCAUGAAGGUUCUUGUAGCUGUCAAACGAGUGGUCGACUACAACGUCAAGGUUCGCGUCAAAGCGGACAACUCCGGCGUCGACCUUGCUAACGUC
#=GR NC_002947.3/4748149-4747669 CODON     .....................................................................................................................................................................................................................................................................................................................................................................................................................AUG..........................................................................................
#=GR NC_002947.3/4748149-4747669 SS_TT     ..................................................................................................................................................................................................................................................................................................................................................................................................................................................................................................................
NZ_AAXR01000004.1/282818-283298            AAACGUUUGUUUGAAUUUGCCGCAGGCCAGUAAAAUCACAGGUACGCGGCUGGAGGGUGACCGAUUUGCCGUAUUGACCGGAUUGGGUGUUGCGGUCAAGAUACGAGCGGUUUUACGUUCGCCGUAGGCUUGC..............AGCCG..GGCGCAGGUACACCUCUAAAG.ACCAGGUGUGGAGCAGGGUUUUGCGGGCUUAGGCCGGUUUGUAGUGGAGUUUACACGCCACGACAGAAAAUGACCCGUGAGUAUUUGUCGCAAUGGUCCGAACAAGACUGUUCGGUCACGGUGAAGUUACUGCCUCCCGACACGUCUUUAGAGGUGCCCUUGUACCCACGCGCAUCGCCGGGCUCAGCCCCAGGCGACUAUCUAUUCACCGGAGAGUAACGAGGAAUCCAUGAAGGUUCUUGUAGCUGUCAAACGAGUGGUCGACUACAACGUCAAGGUUCGCGUCAAAGCGGACAACUCCGGCGUCGACCUUGCUAACGUC
#=GR NZ_AAXR01000004.1/282818-283298 CODON .....................................................................................................................................................................................................................................................................................................................................................................................................................AUG..........................................................................................
#=GR NZ_AAXR01000004.1/282818-283298 SS_TT ..................................................................................................................................................................................................................................................................................................................................................................................................................................................................................................................
NC_009512.1/1856003-1856483                AAACGUUUGUUUGAAUUUGCCGCAGGCCAGUAAAAUCACAGGAACGCGGCUGGAGGGUGACCGAUUUGCCGUAUUGACCGGAAUGGGUGUUACGGUCAAGAUACGAGCGGUUUUACGUUCGCCGUAGGCUUGC..............AGCCG..GGCGCAGGUACACCUCUAAAG.ACCAGGUGUGGAGCAGGGUUUUGCGGGCUUAGGCCAGUUUGUAGUGGAGUUUACACGCCACGACAGGAAAUGACCCGUGAGGAUUUGUCGCAAGAGUCCGAACAAGACUGUUUGGUCACUGUGAAGUUGCUGCCUCCCGAUACGUUUUUAGAGGUGCCCUUGUACCCACGCGCAUCGCUGGGCUCUGCCCCAGGCGACUAUCUAUUCACCGGAGAGUAACGAGGAAUCCAUGAAGGUUCUUGUAGCUGUCAAACGAGUGGUCGACUACAACGUCAAGGUUCGCGUCAAAGCGGACAACUCCGGCGUCGACCUUGCUAACGUC
#=GR NC_009512.1/1856003-1856483 CODON     .....................................................................................................................................................................................................................................................................................................................................................................................................................AUG..........................................................................................
#=GR NC_009512.1/1856003-1856483 SS_TT     ..................................................................................................................................................................................................................................................................................................................................................................................................................................................................................................................
NC_007492.1/4658905-4658426                AAACGUUUGUUUGAAUCGGCUCCAGCCCAGAGAAAUCAAAGAAGCGCGGCUUAUGACAGGGCAUUUUGGCGUAUUGACCAGAAUGGGCGUUCCGGUCAAGAUACGGGCGGUUUUGCGCUCGCCGUAGGCUGAAUGGUGGU.U....UCAA.......G....AGCACCUCUAAAG.ACAGGGCGUAG.GCGGUAACCGGUGAUGCGCAGCGCAGGUUCGGCGCGCAGUUUACACACCGCGAAGCGGCAUGACUCGUCGGUCACGACUGACGAACGGUCAUCCCGUUCAGCCGGCGUUUUUAGAGGUGCCCUUGUGCCCGAUGAGCAUCAACCGCCAGGUUCGCCUAGGCGACUUUCUUUUCACCGGAGAGUAACGAGGAAUCCAUGAAGGUUCUUGUAGCUGUCAAACGCGUUGUGGAUUACAACGUCAAGGUUCGCGUCAAGGCGGACAAUUCCGGCGUAGACCUCGCCAACGUCAAGAUGUCGAUGAACCCGUUCU
#=GR NC_007492.1/4658905-4658426 CODON     ...............................................................................................................................................................................................................................................................................................................................................................................................AUG................................................................................................................
#=GR NC_007492.1/4658905-4658426 SS_TT     ..................................................................................................................................................................................................................................................................................................................................................................................................................................................................................................................
NC_004129.6/2020899-2021378                AAACGUUUGUUUGAAUUUGCCGCAGCCCAGAUAAAUCAAAGAAGCGCGGCUUAUAAACGGCUAUUUUGCCGUAUUGACCGGAAAAGGCGUUCCGGUCAAGAUACGGUCGGUUUUGCGCUCGCCGUAGGCUGACUGUUGGU.UUC..AA.......GAGC...ACC..UCUAAAGACAG..GGCG.AAGGCAGUAAAGGUGACGCGCGCGCAGCUUGAAAGUGCGCAGUCUACACGCCGCGAUAAUGAAUGACUCGUCGGUCACCACUGACGAACGGUCAUCACCCCGUGAGCAAGGUCAACCUUUUUGUGCGCCAGCGUUUUUGGAGGUGCCCUUGUGCCGAUGAGCAUCAACCGCCAGGUUCUCGCCUAGGCGACUUUCUUUUCACCGGAGAGUAACGAGGAAUCCAUGAAGGUUCUUGUAGCUGUCAAACGAGUGGUCGACUAUAACGUCAAGGUUCGCGUCAAAACGGACAACUCCGGCGUCGACCUCGCCAACG
#=GR NC_004129.6/2020899-2021378 CODON     .......................................................................................................................................................................................................................................................................................................................................................................................................................AUG........................................................................................
#=GR NC_004129.6/2020899-2021378 SS_TT     ..................<<<<<<<<.................>>>>>>>................................................................................................................................................................................................................................................................................................................................................................................................................................................................
NC_005773.3/2312629-2313119                AAACGUUUGUUUGAAUUGCCCGCAGCCCAGAUAAAUCAAAGACACCAGACUCGGAACUGGCCGAUUUGGCGUAUUGACCGGAAAAGGCGUUGCGGUCAAUAUACGGGCGGUUUUGCGUUUGCCGUAGGCUGAAACGAGGCGCCUGCGUU....GCAGGAA..GUCUCUCAAAAGGCAUAAGGCA.GACGCGGUGCAGGCUACAGGUCAACGUCGCACGGCGCAUUUUACACACCCUGCCGCAGCUUGAUGGGUGACUCCCGGCUUUUAUAUGGCUUUUUGAAGUCGUCCGGACGGCCUGCACGCAUUGCGAUUGCUUGUUGAGGACACAUAUCGAUCGCCUGGUGUCGCCAGGCGACUUCUUUUCACCGGAGAGUGAGGAAUCCAUGAAGGUUCUUGUAGCUGUCAAACGAGUGGUCGACUACAACGUCAAGGUUCGCGUCAAGGCGGACAACUCCGGCGUCGAUCUUGCCAACGUCAAAAUGUCCAUGAACCCGUUC
#=GR NC_005773.3/2312629-2313119 CODON     ................................................................................................................................................................................................................................................................................................................................................................................................AUG...............................................................................................................
#=GR NC_005773.3/2312629-2313119 SS_TT     ...............................................................................................................................................................................................................................................................................................................................................<<<<<<<<.....>>>>>>>>..............................................................................................................................................
NC_004578.1/2406649-2407131                AAACGUUUGUUUGAAUCGGCCGCAGGCCAGAUAAAUCAUAGACGUCAGACCCGGAACUGGCCGAUUUGGCGUAUUGACCGGAUAAGGCGUAACGGUCAAGAUACGGGCGGUUUUGCGUUUGCCGUAGGCUGAAACGAGGU.UC...GACA......GA....AUCUCCCAAAAGGCAUCAGGCA.AACGCGGUGCAGGCAACAGGUCAACGUCGCACGGCGCAUUUUACACACCCUGCCGCUGCUUGACGGGUGACGCCCGGCAUUUAUAAGGCUUUUUAAAGCCCUGCCGCUGGCCUGCACACAUUGCGAUUGCUUGUUGAGGACACUUAUCGAUCGCCUGGUAUUGCCGGGCGACAUCUUUUCACCGGAGAGUGAGGAAUCCAUGAAGGUUCUUGUAGCUGUCAAACGAGUGGUCGACUACAACGUCAAGGUUCGCGUCAAGGCGGACAACUCCGGCGUCGAUCUUGCCAACGUCAAAAUGUCCAUGAACCCGUUC
#=GR NC_004578.1/2406649-2407131 CODON     ................................................................................................................................................................................................................................................................................................................................................................................................AUG...............................................................................................................
#=GR NC_004578.1/2406649-2407131 SS_TT     .............................................................................................................................................................................................................................................................................................................................................<<<<<<<<<.......>>>>>>>>>>>..........................................................................................................................................
NC_007005.1/2316845-2317335                AAACGUUUGUUUGAAUCGGCCGCAGGCCAGAUAAAUCAAAGACACCAGACUCGGAACUGGCCGAUUUGGCGUAUUGACCGGAAAAGGCGUUGCGGUCAAUAUACGGGCGGUUUUGCGUUUGCCGUAGGCUGAAACGAGGUUCCCG.GAUUG...CGGGCA..AUCUCUGAAAAGGCAUCAGGCA.GACGCGCUGCAGGCAACAGGUCAACGUCGCACGGCGCAUUUUACACACCCAGCCGCUGCUUGACGGGUGACUCCCGGCUUUUAUAGGGCUUUUUAAAGCCGUCCGAAUGGCCUGCACGCAUAACGAUUGCUUGUUGAGGACACAUAUCGAUCGCCUGGUGCCGCCGGGCGACUUCUUUUCACCGGAGAGUGAGGAAUCCAUGAAGGUUCUUGUAGCUGUCAAACGAGUGGUCGACUACAACGUCAAGGUUCGCGUCAAGGCGGACAACUCCGGCGUCGAUCUUGCCAACGUCAAAAUGUCCAUGAACCCGUUC
#=GR NC_007005.1/2316845-2317335 CODON     ................................................................................................................................................................................................................................................................................................................................................................................................AUG...............................................................................................................
#=GR NC_007005.1/2316845-2317335 SS_TT     ...............................................................................................................................................................................................................................................................................................................................................<<<<<<<<.....>>>>>>>>..............................................................................................................................................
#=GC SS_cons                               .............................................................................................................,,,<<<<<<<<<<<----<<<-----<<<<<.<<<<<.____..>>>>>....>>>>>------>>>---->>>>.>>>>>>>,,,,..............................................................................................................................................................................................................................................................................................................
#=GC ACTUAL_MOTIF                          ....................................................................................................<................................................................................................>............................................................................................................................................................................................................................................................................................................
#=GC HYPHENATION                           ****************************************************************************************************..................................................................................................************************************************************************************************************************************************************************************************************************************************************************************************************
#=GC R2R_LABEL                             --------------------------------------------------------------------------------------------...................................-...............................................-......................------------------------------------------------------------------------------------------------------------------------------------------------------------------------------------------------------------------------------------------------------------------------------------------------------------
#=GF DUPLICATES NONE
#=GF SORT_STATS 10 98 0
#=GF SORT_STATS 10 98 0
#=GC cons                                  AAACGUUUGUUUGAAUYnGCCGCAGnCCAGnnAAAUCAAAGRnRCGCGGCUnRnRRnYGGCCRnUUUGnCGUAUUGACCGGAnnRGGYGUUnCGGUCAAGAUACGRGCGGUUUURCGYUCGCCGUAGGCUGAnnnnnGGn-Ynn--nnn------nnGn---nnCnnYYYnAARG-AYnRGGCGnRRnGCRGnRnnnGnnRnnnnnnnnnRnnnYnnnRGYGnRnnnUnYACRCnnCnnnAnGnnRnRnnnCnnGnnnnUYnnnnYYRAnRRnCnnnnnnnRnYYnnnnnRnnRnYYYRnAnnYnYnnYnYYnnRnnnnnUnnnnRRnnnnYCYYnnGYYYnnnnnnRYnnnnCnnnnYnYnYYCnnnRRnRnnnnnnnnUYYnYnRRRGRnnnYnRnGRnnnYnnnRnRRnUnYUnnnnnnnnYnnnnRRRnnnnnnnYnAnnRnRRYnAnnnYnnnnnYnRnnnnRnnnAnnnCnRnRnYnnnnnYnnnnnnnnYn
#=GC conss                                 111111111111111111213331111111111111113111112331312111111313331111111111111111131111111111211111111311111131131111111113111111111133133333330344003440000004324000111441231111301333113341131213111113111111111111311131111333131113133331113111313113111113113111133111131331211111111113131111113113133331311312113133113111113111133111133331133331111113311113111131313131113311111111113131313313311131313311131113131131331111111131111313111111131311313331311131111131311113111111131313131111131111111111
#=GC col_entropy_0                         000000000000000000000000000000010000000000100000000101001100000000000000000000000000000000010000000000000000000000000000000000000000111110010111101121000011201000110100110000000111000000010000001110110110111111111011110010111010110010110000010011101010010111101101110101101011111111110111111111011111011111111011111111110110111111110111101111111111111110111111111001011110101111110011111100101111110111111111110101101101111111110101011110111011111111011111110011111111111001101111111111111101011101
#=GC col_entropy_1                         ..................................................................................................................................................................................................................................................................................................................................................................................................................................................................................................................
#=GC col_entropy_2                         000000000000000099306660090000950000009009494880804595995307669900009000000000060099900900450000000600000960060000900908000000000075394597767493637706950332343977690599349009690443007899990498995557489599595750353944999848555948558850348999858955994958988945985999449487195033355255509496240984954244644452742955554957538649835555946453564345999932284436855559444965953299293995428925493396594939498495944283939463465499849854559393924559448748493444689955349944449994434098988555533833539898939398
#=GC col_entropy_3                         000000000000000038909940060000600000005006692000002555860205999500008000000000090078800600280000000200000690040000600900000000000054535335578270198576340920021555720532118008980132005089880483657005738078920402797811228010555570050050270266060805267650610364305368556702755084355960568433646141655891976146578850101854370816770370359152547710056008887129250700455895332853882003180380152794079235900923019887278993593975875857557377381539754598117759942103793397170101779094004053527872321875671794
#=GC cov_SS_cons                           ................................................................................................................11?0??12100....??1.....?????.????0.......0????....?????......1??....0012.1??0?11..................................................................................................................................................................................................................................................................................................................
#=GF NUM_COV 1
#=GF WEIGHT_MAP  NC_008027.1/3942802-3942322 1.64125 NZ_AAVY01000007.1/129856-130336 0.930266 NC_002947.3/4748149-4747669 0.336479 NZ_AAXR01000004.1/282818-283298 0.593787 NC_009512.1/1856003-1856483 0.336479 NC_007492.1/4658905-4658426 1.86141 NC_004129.6/2020899-2021378 1.86141 NC_005773.3/2312629-2313119 0.789266 NC_004578.1/2406649-2407131 0.860395 NC_007005.1/2316845-2317335 0.789266
#=GF USED_GSC TRUE
#=GF DID_FRAGMENTARY FALSE
//
