# Supplementary material for: Comparative genomics reveals 104 candidate structured RNAs from bacteria, archaea, and their metagenomes
Source: Genome Biol. 2010 Mar 15;11(3):R31. doi: 10.1186/gb-2010-11-3-r31 (PMC2864571; doi:10.1186/gb-2010-11-3-r31)
Supplement: Additional file 4 — Raw text alignment files, including annotation. Raw alignments of RNAs, including annotations (for example, predicted transcription terminators, flanking sequences) in "Stockholm" text format. The alignment format and appropriate viewing programs are discussed on Wikipedia [113]. The Stockholm files can be retrieved from the .tar.gz archive file by using programs such as WinZip (Windows), StuffIt Expander (Mac), or tar/gzip (UNIX). [file gb-2010-11-3-r31-S4.GZ › sto/mraW.sto]

# STOCKHOLM 1.0
#=GF ID mraW
#=GF DE mraW RNA
#=GF AU Weinberg Z
#=GF TP Cis-reg;
#=GF WK http://en.wikipedia.org/wiki/MraW_RNA_motif
#=GF DATABASES microbial 25 env 4
#=GF FancifyStockholm -longtable -wrapGeneContext 6in -recycleGeneColors
#=GF FancifyStockholmGeneContext -leftNothing -rightOperonOrCount 1
#=GF ORIGINAL_MOTIF 82	1143	0	1	refseq	25	actino	jeremy	s45_50_55S100O5Min4	cmfinder		end
JCVI_SCAF_1096627313926/225-1                CAAAACUUUGGAACACAUAUUUAUCAGAAGCAGAACCAAAGUUUGCUUCAACACAAGAAGAGGUGGUGCCAGGAAUUUUCUAGAAGCUAAAAGGUUAAAC...GAUUUUUCGUUUGGCUUGA.GGCCUCUCUCUGCA.AAU....AGUGUCCACCGACUUU.CUUCCCCGAAGCCGGAAGCAAU....GUUU..GCAGAGAGGGACC.UC.GGUUAAA...CGCAAAAAAACCGAAAACGAAAUGG...................................................................................................................................................................................................................................................................................
#=GR JCVI_SCAF_1096627313926/225-1 CODON     .........................................................................................................................................................................................................................................................................................................................................................................................................................................................................................................................................
#=GR JCVI_SCAF_1096627313926/225-1 SS_TT     .........................................................................................................................................................................................................................................................................................................................................................................................................................................................................................................................................
NC_007164.1/884804-885304                    AUUUCUCGGACGGCGACGAUGAAGUGCUGGCGACAUUCCUGUAGGACCUUUAGGCCCUGGAGGCCUUAGCGCCUGGCCGAUUAGGACAAAUUAAUAGUGA...AAACGGAGUGUGCGCAGGCCCUUACCUGCGUGGA.CGA..CGCGGA.AUCUUGACGUA.CUUCCCCAAUGUCAAG..CCCG.CAC......CCACGCAGGUGAGGCCCUGUACGC...ACUCCUUUAGCUUUUGAGUCACAUAAGUAUUUAUGUGGCACAUGAAUUGUUUGGAGCCCCAGAAAAGGCUUGUGAACAGGGUCGAAGACAAAACGCAGUGAAGGAAGGAGGGAACAUCGAUGAGCGAAGAACACGGCCACACCCCAGUCAUGCGCGACCGCAUGGUCGAACUCGUAGGUCUGGGUGUGAACAGCGAGAACGCGCCCGCCCGCCCCGUCAUCGUCGACGGCACCCUCGGCGCCGGCGGACACAGCGAGGCUUUUCUUGACGCCUUUCCUCACGCAAUUGUCGUCGGCCUGG
#=GR NC_007164.1/884804-885304 CODON         ....................................................................................................................................................................................................................................................................................................................................................AUG..................................................................................................................................................................................
#=GR NC_007164.1/884804-885304 SS_TT         .........................................................................................................................................................................................................................................................................................................................................................................................................................................................................................................................................
JCVI_SCAF_1096627142908/2559-2074            GCAAUCGUGCGGAGAUUUGGGACUCUGCAACUUGGAAUGAGUAUUUGCAGUCAAACGAACAGUCCUUCUCAGAGAUUUCGGAGGAGGUGAUUCCGGGGCU...UUUCUAGCUCGCAUUG...CAAGCUCUUGCCGAU.UCG............CUGACAAC.CUUCCCCUUUGCCAG...AUAU....CGAA..UCGGACAGGGCUCG...GGAUGCG...AGAUAGAACAUCCGAAAACUCAUGAACCAGACAAAUCUUCACAAGCCAGUCUUAUUAGAAGAGUCCAUCUCUUAUCUGAACGCUGCAUCUGGAGAGAAGACGAUCAUUGACGCAACUGUUGGGCUAGGUGGUCACACCGAGGCCCUGCUUGAGAGGAAUCCUCAACUGAGGGUUAUUGGUAUAGACCGCGAUCCUGAGGCUUUGCGAAAAGCGAGUGACAGACUGGAGUCAUUUGCUGGACGUUUUCAGCCAUUUGCAGGCACCUACGAUCAAUUGCUUGAUGCAAUGAAUGAAUUCGGC
#=GR JCVI_SCAF_1096627142908/2559-2074 CODON ......................................................................................................................................................................................................................................AUG................................................................................................................................................................................................................................................................................................
#=GR JCVI_SCAF_1096627142908/2559-2074 SS_TT ...........................................................................................................................................................................................................................................................................................................................................................................<<<<<<<<<<<.......>>>>>>>>>>>>................................................................................................................................
JCVI_SCAF_1096627149805/3881-4366            GUAAUCGCGCUGAGAUCUGGGACUCCGCAACUUGGAAUCAGUAUUUGCAGUCAAAUGAGCAAUCCUUCUCAGAAAUUUCGGAGGAGGUGAUUCCGGGGCU...UUUCUAACUCGCAUUG...CAAGCUCUUGCCGAU.UCG............CUGACAAC.CUUCCCCUUUGUCAG...AUAA....CGGA..UCGGACAGGGCUCG...GGAUGCG...AGAUGGACACUCCAAACUCUUAUGAAUCAGACAAAUCUUCACAAGCCAGUCCUGUUGGAGGAGUCCAUUGAUUACUUGAACGUAGCAUCGGGCAAUAAGACUGUAAUCGACGCCACCGUUGGGCUGGGUGGUCACACCGAGGCAAUGCUGGAGCGAAAUCCAGAAUUGAAAGUCAUAGGUAUCGAUCGCGAUUCCGAGGCCUUGAGAAGGGCUAGUCAACGGCUUGAGCCUUUUGCUGGGCGUUUUCUCCCCGUUGCAGGCACUUAUGACCAAUUGCUGGAUGCAAUGAAUGAUUUAGGG
#=GR JCVI_SCAF_1096627149805/3881-4366 CODON ..........................................................................................................................................................................AUG............................................................................................................................................................................................................................................................................................................................................................
#=GR JCVI_SCAF_1096627149805/3881-4366 SS_TT .........................................................................................................................................................................................................................................................................................................................................................................................................................................................................................................................................
JCVI_SCAF_1096627945542/407-892              GAAAUCGUGCCGAGAUAUGGGACUCCGCAACUUGGAAUGAAUAUUUGCAAUCAAACGAGCAAUCCUUCUCAGAAAUUUCGGAGGAGGUGAUUCCGGGGCU...UUUCUAGCUCGCAUUG...CAAGCUCUUGCCGAU.UCG............CUGACAAC.CUUCCCCUUUGUCAG...ACAU....CGGA..UCGGACAGGGCUCG...GGAUGCG...AGAUGGACACUCCAAACUGUUAUGAAUCAGACAAAUCUUCACAAACCAGUCCUGUUGGAGGAGUCCAUUGAUUAUUUGAACGUGGCAUCGGGAAAUAAAACUGUGAUCGACGCCACGGUUGGACUGGGUGGUCACACUGAGGCAAUGCUGGAGCGAAAUCCAGAAUUGAAAAUCAUCGGUAUAGACCGUGAUCCCGAGGCCUUGAGAAGGGCUAGCCAACGGCUUGAGCCGUUUGCUGGGCGCUUUGUUCCUUUUGCAGGCACUUAUGACCAAUUNNNNNNNNNNNNNNNNNNNNNNNNN
#=GR JCVI_SCAF_1096627945542/407-892 CODON   ..........................................................................................................................................................................AUG............................................................................................................................................................................................................................................................................................................................................................
#=GR JCVI_SCAF_1096627945542/407-892 SS_TT   .........................................................................................................................................................................................................................................................................................................................................................................................................................................................................................................................................
JCVI_SCAF_1096627351645/358-843              GAAAUCGCGCCGAGAUCUGGGACUCCGCAACUUGGAAUGAGUAUUUGCAGUCAAACGAACAAUCCUUCUCAGAAAUUUCGGAGGAGGUGAUUCCGGGGCU...UUUCUAGCUCGCAUUG...CAAGCUCUUGCCGAU.UCG............CUGACAAC.CUUCCCCUUUGUCAG...ACAU....CGGA..UCGGACAGGGCUCG...GGAUGCG...AGAUGGACACUCCAAACUGUUAUGAAUCAGACAAAUCUGCACAAGCCAGUCCUUUUGGAGGAGUCCAUUGAUUAUUUGAACGUGGCAUCGGGAAAUAAAACUGUGAUCGACGCCACGGUUGGACUGGGUGGUCACACUGAGGCAAUGCUGGAGCGAAAUCCAGAAUUGAAAAUCAUCGGUAUAGACCGUGAUCCCGAGGCCUUGAGAAGGGCUAGCCAACGGCUUGAGCCUUUUGCUGGGCGCUUUGUUCCUUUUGCAGGCACUUAUGACCAAUUGCUUGAGGCAAUGAAUGAAUCAGGG
#=GR JCVI_SCAF_1096627351645/358-843 CODON   ..........................................................................................................................................................................AUG............................................................................................................................................................................................................................................................................................................................................................
#=GR JCVI_SCAF_1096627351645/358-843 SS_TT   .........................................................................................................................................................................................................................................................................................................................................................................................................................................................................................................................................
JCVI_SCAF_1096627352722/2739-3224            GAAAUCGUGCCGAGAUAUGGGACUCCGCAACUUGGAAUGAAUAUUUGCAAUCAAACGAGCAAUCCUUCUCAGAAAUUUCGGAGGAGGUGAUUCCGGGGCU...UUUCUAGCUCGCAUUG...CAAGCUCUUGCCGAU.UCG............CUGACAAC.CUUCCCCUUUGUCAG...ACAU....CGGA..UCGGACAGGGCUCG...GGAUGCG...AGAUGGACACUCCAAACUGUUAUGAAUCAGACAAAUCUUCACAAACCAGUCCUGUUGGAGGAGUCCAUUGAUUAUUUGAACGUGGCAUCGGGAAAUAAAACUGUGAUCGACGCCACGGUUGGACUGGGUGGUCACACUGAGGCAAUGCUGGAGCGAAAUCCAGAAUUGAAAAUCAUCGGUAUAGACCGUGAUCCCGAGGCCUUGAGAAGGGCUAGCCAACGGCUUGAGCCGUUUGCUGGGCGCUUUGUUCCUUUUGCAGGCACUUAUGACCAAUUGCUUGAGGCAAUGAAUGAAUUAGGG
#=GR JCVI_SCAF_1096627352722/2739-3224 CODON ..........................................................................................................................................................................AUG............................................................................................................................................................................................................................................................................................................................................................
#=GR JCVI_SCAF_1096627352722/2739-3224 SS_TT .........................................................................................................................................................................................................................................................................................................................................................................................................................................................................................................................................
NC_008541.1/1740103-1740592                  UGGAACGAGUACCUGGCAGAGAAGGAAACCUCCUUCUCUGAAACCGACGACGCCAUCCCGGGAAUCUUCUGAGGCCCGGAGGCGACAACGGCAACGUUUC...UUGUAUGAGAUCUCCAGCC....GCCCAUCCGAA.CGU...UG.....UCCUGGCUCA.CUUCCCCGGAGCCAGG.....C.GG.ACGU..CCGGAUAGGC.GC.GGAUGGGGAU...CUGGUUCAAGAAACACACCGAGGCCCAGCACGGCAGACAACGGCACGAAAGGACGAAGGUAUGAGCGAUCCCAACCAGCCAAAACCCACGUCCGAACGCCAUGUACCGGUCCUCAAGGACCGGUGCAUCAAUUUGUUGGCCCCGGGAAUCGAAGCGGCCCGCCAGCGGGGCGAGACGCCCGUGGUCAUCGACGCAACCCUGGGAAUGGGCGGCCACUCCGAAGCCCUGCUCCAGCGGUUUCCGGACCUCCACCUCAUCGGGAUCGAUCGCGACGAAGAAGCGUUGGCCCUCGCCGGGGAG
#=GR NC_008541.1/1740103-1740592 CODON       .........................................................................................................................................................................................................................................................................................AUG.............................................................................................................................................................................................................................................
#=GR NC_008541.1/1740103-1740592 SS_TT       .........................................................................................................................................................................................................................................................................................................................................................................................................................................................................................................................................
NC_008711.1/1859869-1860359                  GAGUACCUCAAUGAGAAGGAAGCAGCCUUCUCUGAAACGGAUGACGACAAUCUUCCGGGGUUCAUCUGACCCCGGUUGGAGGAAGCGGCAGUCCAGCUUC...UUGAAUGGGAUCUCCAGCC.GCCC.........A.UCGAACUGUC..UUCCUGGCUCACCUUCCCCUGAGCCAGGC.CGGCGGAACGAUA.G........GCGC.GGAUGGGGAU...CCGAUUCAAGAAUCAGUAGGCAAGCGAUUGAGGAAAGAGGAGGCAGCGUGGAAGAGCAGGACGCGGCAAAGCCCACAUCGGAGCGCCACGUGCCCGUCCUGAAAGACCGCUGCAUCAACCUGCUUGCUCCCGGCUUUGAGGCUGCCAGGAAACGCGGGGAAAGACCUGUCGCCAUCGAUGCAACCCUCGGCAUGGGAGGCCACUCCGAGGCCAUGUUGCAGCGUUUCCCCGACCUUCACCUCGUUGGCAUCGAUCGCGACGAGGAAGCCCUGGCCUUGGCAGGCGCCCGGCUGGAGCCCU
#=GR NC_008711.1/1859869-1860359 CODON       .......................................................................................................AUG...............................................................................................................................................................................................................................................................................................................................................................................................................................
#=GR NC_008711.1/1859869-1860359 SS_TT       .........................................................................................................................................................................................................................................................................................................................................................................................................................................................................................................................................
JCVI_SCAF_1101668147195/782-1274             GGCCUGGAGUCAAUAUCUUGCUGUCCAAGAACCUGGUUUUGCGACUUUGGAUGAAGGCGUAAUGCCAUGAAAUCAAAAAUAAGUUUCAGCUUGCCAACUU...CAAAUGAUGUUGCCUG...UGGCCUCUGGCCGU..UGGCU..AGAU...CCUGGCGCACCUUCCCCGGUGCCAGG..CUCU....CCA...ACGGCCAGGGACUA...GAGGCAG...CAGCAAGAUCUGACGCAGCCUAAUGUCGACAUUUACCCAUGUGCCAGUUUUGCAGCAAAGGUGCCUAGACCUUUUAGCGCCGGCGAUAGGUGUUGAGAAUGCGAUUUUGGUUGAUGCAACUUUAGGUCUUGGUGGCCAUGCUGAAUCCGCAUUAACUGAGUUUCCAAAUUUACGCGUCAUUGGAAUUGAUCGUGACCCAGAAGCCCUAGAGCUUUCUAAAACUCGGCUAUCUCAGUUCGCUCCGAGAAUUGACUUUGUCCUUGCGGUGUACGACGAAAUUUCGGAAGUUUUAGCAGAUCU
#=GR JCVI_SCAF_1101668147195/782-1274 CODON  ...................................................................................................................................................................................................................................................AUG...................................................................................................................................................................................................................................................................................
#=GR JCVI_SCAF_1101668147195/782-1274 SS_TT  .........................................................................................................................................................................................................................................................................................................................................................................................................................................................................................................................................
JCVI_SCAF_1101668137697/1471-979             CCAGUACUUGGCAGAACAAGAACCAGGUUUUGCCUCACUUGAUGAAGACAUAAUGCCAUGACCUUAAAUCGUUCUAUUUCAACCAAGUCAGCAGUGACAA...CAAUUGAUGCUGCUUU...UGGCCUCUGGCCGU..UGACUCG.....AUCCUGGCGCACCUUCCCCGGUGCCAGGC......UCUCCA...ACGGCCAGGGACUA...AAGGCAG...UAACAAGAUCUGAUGUGGCGUAAUGACCACAUUUACGCACGAACCAGUAUUGCGUCAGCGCUGCUUAGAUUUACUCGCUCCGGCAAUUAGUGCAAACAACGCAGUAUUAGUUGAUGCCACUCUUGGUCUAGGUGGGCAUACCGAGUCAGCUUUAACUGAAUUUCCAAACCUUCGAGUCAUCGGGAUCGAUCGCGAUCCUGAAGCACUUGCCAUGUCACAAGAACGACUAGCGCGAUUCGCACCACGUGUUGAUUUUGCUUUGGCAGUUUAUGACGAGAUUCCUGAAGUCUAGCAAACUAA
#=GR JCVI_SCAF_1101668137697/1471-979 CODON  ...................................................................................................................................................................................................................................................AUG...................................................................................................................................................................................................................................................................................
#=GR JCVI_SCAF_1101668137697/1471-979 SS_TT  .........................................................................................................................................................................................................................................................................................................................................................................................................................................................................................................................................
NC_007333.1/1283580-1284057                  UGCCGGGGGUGCUGUGACCUCACGGGACUGCAGCGCCACCACAUCAGCAGCGCCGCGAGCCACACCAGAGGUCACGACCGUCAUCUCUGUCGGGUCCAGG...CCUCCAGACGCGGCCGACCAGGUCU................C...A...CCUGGCGCAUCUUCCCCGGCGCCAGG..U....GGC........CAGCAGGGUCCUCG.CGACCGC...UUCCGGUAGGUGUGUCUGGAGGUCUGGUCGCACCCGGUCCGGGAACGACGGCCAGGCGGGAACGGGGGAGGCGACGACAGGGGGGAGACGUCAGUGACAGGCGACGCGCCGCAGAGCGCACCACAGCACCGCGGCAGCCCCGCCCCAGCGCACGUACCGGUCAUGCUGGAGCGGGUGGUGGAACUUCUCGCGCCGGCUCUCCAGCAGCCCGGCGCGAUUGCUGUGGACGGCACCCUCGGCCUCGGCGGGCACGCCGAGGCACUGCUCCGUGCCCACCCUGGCCUCCGCCUGGUGGGUGUG
#=GR NC_007333.1/1283580-1284057 CODON       ..........................................................................................................................................................................................................................................................................................................................AUG............................................................................................................................................................................................................
#=GR NC_007333.1/1283580-1284057 SS_TT       .........................................................................................................................................................................................................................................................................................................................................................................................................................................................................................................................................
NZ_AAOB01000011.1/3847-4343                  GCAGGCAACCGCGCUGAAAUCUGGGAUACCGAAGCAUGGAACAACUAUUACGAGGCCAACGAAGCCGACUACGUCAACACCACUGAGGAGGUGAUCCCGGGACUCUUCUAGCUCUUCGACGCUGACUCCCAGCCGAA.CGC...........CCUGAUUUU.CUUCCCCGAUAUCAGG..........UCGCA.UCGGAUGGGGAUCAGCAUCAAAGAACUAGCCCUUAUCACCAUGGCUGACAACACGAUCCACACCCCAGUGCUCCUUGAGCGUUCCAUUGAACUUCUCGCGCCAGCACUUGAAGCACCGGGUGCCGUGCUCGUUGACGGCACCCUCGGAAUGGCCGGACACGCUGAGGCUUUCCUUCAGCGAUUCCCUGAGCUCACUCUCGUGGGCAUUGAUAGAGACGAGGAUGCCCUUGCUAUCGCUCGACGUCGGCUUGAGCCUUUCGCUAGCCGCACGCACUUUGUUCAUGCUGUCUACGAGGAAAUUCCGACGGCACUCGCUUCGUUGGGAUU
#=GR NZ_AAOB01000011.1/3847-4343 CODON       ......................................................................................................................................................................................................AUG................................................................................................................................................................................................................................................................................................................................
#=GR NZ_AAOB01000011.1/3847-4343 SS_TT       ...............................................................................................................................................................................................................................................................................................................................................<<<<<<<<<<......>>>>>>>>>>................................................................................................................................................................
NC_009380.1/3691277-3690785                  GAUCUGGGACCGGGUCGCCUGGGAGAGCUACCUCGCCGAGAGCGAAGACGAAUUCGCUGACAUCGAGGAGGGGGUGCUGCCCGGUCUGUAGGCGCGACGG...CGCCUGGCGUACUGCG...AGAUCUCCAGCCGC....U...UUCGAGUUCCUGGCAUCCCUUCCCCGGUGCCAGG...CGCG...CGAU..CCGAUCGGGGGGC....CGUUGCC...GGAAGGCGGGCGGGAGCGGAUGGGGAUCUGGCAGUACGACGGCGGGCGUCGCCCAACGGCAGCACGGCAGGACAGACGGGACGGAACCAGUGGGGGGCGACAUGGGGGAGCUUCGCGGCGCGCACGUGCCGGUGCUGCUUGAACGCUGUCUCGAGCUGCUGUCGCCCGCGCUGGACCGGACGGGGCAGACGGGUCGGACGGUCUAUGUCGACGCCACGCUGGGGCUGGGCGGGCACGCCGAGGCGAUACUGACAGCGCAUCCGCGGACCAUGCUGGUGGGGCUGGACCGGGACACCGAGG
#=GR NC_009380.1/3691277-3690785 CODON       ..................................................................................................................................................................................................................................................................................................................................AUG....................................................................................................................................................................................................
#=GR NC_009380.1/3691277-3690785 SS_TT       .........................................................................................................................................................................................................................................................................................................................................................................................................................................................................................................................................
NZ_AAWA01000005.1/103075-102581              AUCUGGGACCGAGUCGCCUGGGAGAGCUACCUCGCGGAGAGCGAAGACGACUUCGCCGACAUCGAGGAGGGGGUGCUGCCCGGUCUGUAGGGCGCGACGG...CGCCUGGCGUACUGCG...AGAUCUCCAGCCGCU.UUU.....CGAGUUCCUGGCAUCCCUUCCCCGGUGCCAGGC......GCACGAU..UCGAUCGGGGGCCG...UGGCCGG...AAGGCAGGCGGGAGCGGAUGGGGAUCUGGUGGUACGACGGUGGGGCUGCAGUCCGAGCACAGGCGCGGCACGACAGUCAGAACGGAACCAGUGGGGGUCGACAUGGGGGAGCUCCGGGGCGCACACGUGCCGGUGCUGCUCGAGCGGUGUCUCGAGCUGCUGGCUCCCGCGCUGGGCCGGGCGGGCCGGACCGUGUACGUCGACGCCACGUUGGGUCUGGGCGGGCACGCCGAGGCGGUGCUGGCGACGCACCCGCAGACCAUGUUGGUGGGGCUCGACCGGGACACCGAGGCUCUGGCG
#=GR NZ_AAWA01000005.1/103075-102581 CODON   ...................................................................................................................................................................................................................................................................................................................................AUG...................................................................................................................................................................................................
#=GR NZ_AAWA01000005.1/103075-102581 SS_TT   .........................................................................................................................................................................................................................................................................................................................................................................................................................................................................................................................................
NC_002935.2/1640195-1639700                  GGAUGCGGCUGCUUGGGCUGCAUACCAAGAGGAAACAGAGGCUGCUUUCUCUUCUGCGGAAGGUGAGUUCCUCGGUGAUUUCCUUUAAGUCAGUGUGAGU...AUGCGGAGUAUACGCA...UGAACUCUGACUGGA.CGC...CGUGC...UCUGGUGUA.CUUCCCCGAUAUCAGA..GCAU.GGAGCGUA.CCAGUCAGGGCUC....UGUGUAG...ACCCCGCCUUUACUACCUAAAGACCCAACAACAUGUGUCUCAGGGCAUGUGAAUAAGCUCGAGAAAGGGGAUAAAUGACUCACGGUGAGCCGCAAGAGUUUUCGUUCGAUGUUGAGGAAAACCAUGGUCACGUCCCAGUUCUUCGAGCCAGAAUGGCUGAGCUGAUUGCGCCUAAGGUUACAGCGAUGGGGUCAGAUGCUGUCAUUAUUGAUGGCACUCUUGGCGCUGGUGGGCACAGCAAGUAUUUUCUUGAAAGCUUCCCCGAAGCUCGAGUUAUAGGCCUCGAUCGUGAUACUAACU
#=GR NC_002935.2/1640195-1639700 CODON       .......................................................................................................................................................................................................................................................................................................AUG...............................................................................................................................................................................................................................
#=GR NC_002935.2/1640195-1639700 SS_TT       .........................................................................................................................................................................................................................................................................................................................................................................................................................................................................................................................................
BABE01001411.1/1217-725                      UUACCCGUGUCGAGGUGUGGGACGCCACCGAGUGGGAGAAGUACUCCGAAGCCCAGGAGGAGAUCUUCGCCGACAUGAACGAGGAGGUCUUCGCCGAACA...GUGAUCGCGUGAUCCG...CGGCUCCGGUCCGAC.CGG....GCCC...CCUGACACAACUUCCCCUGUGCCAGG..UGGU....UCAG..CCGGAACGGAACCC...CGGACCA...CGGGUCGUCGACACCGGUCGAAGACGUUGCUGGCAGACCAUGCCGGGGAGGGGAUGCUCAUGGCGGCCGAUGCCAUUGCCGACGAUGCCGUUCACAUCCCUGUCAUGCGCACCCGCAUUCUCGACCUUCUCUCCCCAGCCCUCGAGGGCGAGAACCCCGUUCACCUUGAUGGCACCCUUGGUAUGGGAGGUCACGCCGAAGCUGUUCUGAAACAGUUUCCUCACGUGCGGCUCGUCGGUAUCGACCGAGAUAAGCAGGCCCUGGCCAUGGCGGGUGCGCGACUCGAGCCGUUCGGGGAUC
#=GR BABE01001411.1/1217-725 CODON           .......................................................................................................................................................................................................................................................................................................................................................................................................................................................................................................AUG...............................
#=GR BABE01001411.1/1217-725 SS_TT           .........................................................................................................................................................................................................................................................................................................................................................................................................................................................................................................................................
NC_006085.1/823420-823912                    UUACUCGAGUUGAGGUGUGGGACGCCACCGAGUGGGAGAAGUACUCCGAAGCUCAGGAGGAGGCCUUCGCCGAUAUGAACGAGGAGGUCUUCGCCGAACA...GUGAUCUCGCGGUCCG...CGGGUCCGGGCCGAC.CGG....GCCC...CCUGACACAACUUCCCCUGUGCCAGG..UGGU....UCAG..CCGGAACGGAACCU...CGGAUCA...CGGGUCAUCGACACCGGUCGAAGACGUUGCUGGCAUAUCAUGCCGGGGAAGGGAUGCUCAUGGCGACCGAUGCCAUUGGUAGCGAUGCUGUCCAUAUCCCCGUCAUGCGUGCCCGUAUCCUCGACCUUCUUGCUGUCGUUCUCAAGAGUGGUCGACGUGUCCAUGUUGAUGGCACCCUCGGUAUGGGAGGUCAUGCUGAGGCUGUUCUGAGGCGAUUCCCUGACGUUGAGUUGGUCGGUAUCGAUCGCGAUCAGCAGGCCCUGACAAUGGCCGAGGCGCGGCUUGAGCCUUUUGCAGACC
#=GR NC_006085.1/823420-823912 CODON         ..................................................................................................................................................................................................................................................................................AUG....................................................................................................................................................................................................................................................
#=GR NC_006085.1/823420-823912 SS_TT         .........................................................................................................................................................................................................................................................................................................................................................................................................................................................................................................................................
NC_004369.1/2185385-2184894                  GCUUGGGCCACGUACCAAGAGGAGACGGAAGCUGCAUUCGCCGCGGCCGAGGAUGAUGUUCUCGACGGGUUCCUGUAGUGGAAAACCUCCGACCGCACGG...GCAUGGAGCGCGUGUA...AGGACUCUGCUCGAG.GAG...UCAGC...UCUGGUGUA.CUUCCCCGACAUCAGA..UC.G.ACACC....UCGAGUGGGGCCC....UGUACGC...ACUCCGUGAUUGAGAAAGACGGACUGCGUGACUAACGGGUUAGACUGUCGCGCAGUUUUUUUGUCCACGAACGUGGGUACGAGUUGACAGUUCACGAGCCAGCCGGGAAAGGGGGACAGCCACCAUGGAUGACUACUCCAUUGCGGGAAACCACGGGCACGUUCCAGUGAUGCGGGACAGGAUGGCCGCGCUCAUCGCCGACCAUGUCCGGGAGAUGGGGGACCGGGCCGUCAUCGUCGACGCCACCCUCGGCGCCGGGGGUCAUGCCGAACAUUUCCUCACCGUCUUCCCCGAGGCACA
#=GR NC_004369.1/2185385-2184894 CODON       .........................................................................................................................................................................................................................................................................................................................................................AUG.............................................................................................................................................................................
#=GR NC_004369.1/2185385-2184894 SS_TT       ....................................................................................................................................................................................................................................................<<<<<<<<<..............>>>>>>>>>.....................................................................................................................................................................................................................................................
NC_003450.3/2295450-2294958                  CCUGGGCCGCGUAUCAGGAAGAGACGGAGGCUGCCUUCUCAGCAGCUGAAGAUGACGUCCUUGGAGGAUUGCUCUGAUAGUUGGGCAAUGCUUCGAAAUG...GCAGGGAGCGCGUGUA...UGGACUCUGCUCGAG.GAG...U.GGC...UCUGGUGUA.CUUCCCCGACAUCAGA...UCG.AGACUUU..UCGAGUGGGGCCC....UGUACGC...ACUCCGUGAUUUGUGGAAAACGGACUGCGUGAUAUGUGGCUAUGACAUUGUCGCGCAGUUUUUUUAUCCACAAACAUAAGUACAAGACAUUGGACAUCUAGGCCGGCAGGAAAAGGGGGGAACACGCACAUGGAAGAUUUUUCCUUGGAUGGCAACCACGGACACGUUCCCGUAAUGCGUGAUCGUAUGGCGGCUUUGAUCGCCGAACACGUGGAAGCAUUGGGAGAAAACGCUGUCAUUGUUGACGCAACCCUUGGCGCAGGCGGGCAUGCGGAGUUCUUCCUGAACACGUUCCCCAAA
#=GR NC_003450.3/2295450-2294958 CODON       ..............................................................................................................................................................................................................................................................................................................................................................AUG........................................................................................................................................................................
#=GR NC_003450.3/2295450-2294958 SS_TT       .....................................................................................................................................................................................................................................................<<<<<<<<<<<<<.......>>>>>>>>>>>>>>..................................................................................................................................................................................................................................................
NC_009342.1/2259441-2258949                  CCUGGGCCGCGUAUCAGGAAGAGACGGAGGCUGCCUUCUCUGCAGCUGAAGAUGACGUCCUUGGAGGAUUGCUCUGAUAGUUGGGCAAUGCUUCGAAAUG...GCAGGGAGCGCGUGUA...UGGACUCUGCUCGAG.GAG...U.GGC...UCUGGUGUA.CUUCCCCGACAUCAGA...UCG.AGACUUU..UCGAGUGGGGCCC....UGUACGC...ACUCCGUGAUUUGUGGAAAACGGACUGCGUGAUAUGUGGCUAUGACAUUGUCGCGCAGUUUUUUUAUCCACAAACAUAAGUACAAGACAUUGGACAUCUAGGCCGGCAGGAAAAGGGGGGAACACGCACAUGGAAGAUUUUUCUUUGGAUGGCAACCACGGACACGUUCCCGUAAUGCGUGAUCGUAUGGCGGCUUUGAUCGCCGAAAACGUGGAAGCAUUGGGAGAAAACGCUGUCAUUGUUGACGCAACCCUUGGCGCAGGCGGGCAUGCGGAGUUCUUCCUGAACACGUUCCCCAAA
#=GR NC_009342.1/2259441-2258949 CODON       ..............................................................................................................................................................................................................................................................................................................................................................AUG........................................................................................................................................................................
#=GR NC_009342.1/2259441-2258949 SS_TT       .....................................................................................................................................................................................................................................................<<<<<<<<<<<<<.......>>>>>>>>>>>>>>..................................................................................................................................................................................................................................................
JCVI_SCAF_1096627776797/563-69               ACCACCGCUGAGAUUUGGGAUUCCUCGACGUGGGAGUCCUACCUGGGCAGCCAGGAGGACGACUUCUCCGGAAUAGACGAGGAGGUGAUUCCAGGCGUGAUGUGACA...UAGGCGGUG...AGGCCUCCUCCCGCU.GGG...CACCC...CCUGGCACCCCUUCCCCGGUGCCAGG..AAGU.G....CAAGGCGGGCGGGGACCU...GACCGAC...CUAGUCCCUUUCAGCACCACACCGAGCAAUCCAAACCAACCAACACCCAAAUCGACGUUCAUCUCGACCGCGAACAAGGAGAAGGACAUGGCAGCCAUCGACGAAAUUCCCGACGUGACAUCGACGUUCCACCCCGUCCGCACGGGUGUGGCCGUCAUGGUCGCCGGAGUCGCCACCGGAGCGGUCCUCUACGUGGUAUCCGUCGUCGUGGCGGGCUGGGCCUAGGCCCGCGCUCGGGACACACGUCCCGGUCGAUGCGGAAGUCGACUUGUGACCUCACCACUCGUUCACCACACGCCC
#=GR JCVI_SCAF_1096627776797/563-69 CODON    .............................................................................................................................................................GUA.........................................................................................................................................................................................................................................................................................................................................................................
#=GR JCVI_SCAF_1096627776797/563-69 SS_TT    .........................................................................................................................................................................................................................................................................................................................................................................................................................................................................................................................................
JCVI_SCAF_1096627355507/3836-4330            CACGGCGGAGAUCUGGGACGCCGCCACCUGGGAGACCUACCUCGGACGGCAAGAAGACGACUUCUCCGGAAUCGACGAGGAGGUGAUCCCCGGGGUGCUG...UGACCCACCUGCGGUG...AGGCCCCCACCCGC....U..GGGCGC.CCCCUGGCACUCCUUCCCCGGUGCCAGG..ACGCGCAAA.....GCGGGCGGGGACCU...GACCGGG...ACGGUGACUAUCGACACCCGGCCAAUUCCGACAGCAACACGACCGGUAGAUGCACCAGCACGACUCGACCGCGAACGAGGAGCCGACAUGGCAGCAAUCGAUGAGACGACCGUCUCGCAGACGACCACGAUCACCGGGCUAGGUCCGGUUCGUACCGGGGUCGCUGUGAUGGUGGCCGGCGUAGCGACCGGCAGCAUCUUGUACGUGCUGUCCGUUGUCGUGGCGGGCUGGGCCUAAGUCCUAGCCGCUCGGGACUUAGCAGUCCCGGUCGAUGGGGAAGUCGACUCGUGACCACAUCAU
#=GR JCVI_SCAF_1096627355507/3836-4330 CODON ................................................................................................................................................................................................................................................................................................................................................................................................................................................................AUG......................................................................
#=GR JCVI_SCAF_1096627355507/3836-4330 SS_TT .........................................................................................................................................................................................................................................................................................................................................................................................................................................................................................................................................
JCVI_SCAF_1096627944833/388-1                CACGGCGGAGAUCUGGGACGCCGCCACCUGGGAGACCUACCUCGGACGGCAAGAGGACGACUUCUCCGGAAUCGACGAGGAGGUGAUCCCCGGGGUGCUG...UGACCCACCUGCGGUG...AGGCCCCCACCCGC....U..GGGCGC.CCCCUGGCACUCCUUCCCCGGUGCCAGG..ACGCGCAAA.....GCGGGCGGGGACCU...GACCGGG...ACGGUGACCUUCGACACCCGGCCAAUUCCGACAGCAACACGACCAGUAGAUGCACCAGCACGACUCGACCGCGAACGAGGAGCCGACAUGGCAGCAAUCGAUGAGACGACCGUCUUGCAGACGACCACGAUCACCGGGUUAGGUCCGGUACGCACCGGGGUCGCCGUGAUGGUGGCCGGUGUAGCGACCGGCA...........................................................................................................
#=GR JCVI_SCAF_1096627944833/388-1 CODON     .........................................................................................................................................................................................................................................................................................................................................................................................................................................................................................................................................
#=GR JCVI_SCAF_1096627944833/388-1 SS_TT     .........................................................................................................................................................................................................................................................................................................................................................................................................................................................................................................................................
JCVI_SCAF_1096627354316/1669-2163            CACGGCGGAGAUCUGGGACGCCGCUACUUGGCAGACCUACCUCGGACGGCAAGAGGACGACUUCUCUGGAAUCGACGAGGAGGUGAUCCCCGGGGUGCUG...UGACCCACCUGCGGUG...AGGCCCCCACCCGC....U..GGGCGC.CCCCUGGCACUCCUUCCCCGGUGCCAGG..ACGCGCAAA.....GCGGGCGGGGACCU...GACCGGG...ACGGUGACCUUCGACACCCGGCCAAUUCCGACAGCAACACGACCAGUAGAUGCACCAGCACGACUCGACCGCGAACGAGGAGCCGACAUGGCAGCAAUCGAUGAGACGACCGUCUCGCAGACGACCACGAUCACCGGGCUAGGUCCGGUACGCACCGGGGUCGCCGUGAUGGUGGCCGGCGUAGCGACCGGCAGCAUCUUGUACAUGCUGUCCGUCGUCGUGGCGGGUUGGGCCUAGUCCUCGCCGCUCGGGGCUUCGCAGUCCCGGUCGAUGGGGAAGUCGACUCGUGACCACAUCAUC
#=GR JCVI_SCAF_1096627354316/1669-2163 CODON ...........................................................................................................................................................................................................................................................................................................................GUA.............................................................................................................................................................................................AUG...........
#=GR JCVI_SCAF_1096627354316/1669-2163 SS_TT .........................................................................................................................................................................................................................................................................................................................................................................................................................................................................................................................................
JCVI_SCAF_1096627132945/1805-1300            CACCUGCGAGAUCUGGGCCACCGACACCUGGACGGACUACCUCGCCGGCCAGGAAGACGCCUUCAGCGGACUCGACGAGGAGGUGGUGCCCGGCAUCUUGUAGGUGC...GUCGCGAUG...AGGCCUCCCCCCGCG.UGG..CAGGUGGCUCCUGGCAUCACUUCCCCGAUGCCGGGCACACCGGAUCCACACGCGGGAGGGGACCU...GAUCGAG...ACGCCAUGAACCGCAGCAGUCCGAACACCCGAGCACGAACACCCGAGCGUGUAUGAGCGGAAGAGAAAGGAACCCGGUGCCCACCACGAUCGAUGCCACCGUCUCCACAGACGGUGAGGACAUCGCACAGCCGCAGACUCGGCGAGGGCGAGCGCGCACCCCCGUGCGCAUUCCCGCGCGGGCGCGCCAGACCCUUGCGGCCAUAGGUGCGGUAGCGGCCACCGCCGCGGUGCUGGCCGCGGCAUCAUCCAUCGCAGGUCACGGGGGCUGACCACCAUGACCGACGAUUCGUCUUCGCAG
#=GR JCVI_SCAF_1096627132945/1805-1300 CODON ................................................................................................................................................................................................................................................................................................................................................................................................................................................................................AUG......................................................
#=GR JCVI_SCAF_1096627132945/1805-1300 SS_TT .........................................................................................................................................................................................................................................................................................................................................................................................................................................................................................................................................
JCVI_SCAF_1096627361752/1-468                .................GGGACACCAGCUCAUGGGAGUCGUACUACGCCGAGAAGGAGCAGUCCUUCUCCGAGACCGAGGAGGAGGUGAUUCCCGGACUG...UUCUGAUCUGUCGGUU...CGACUCCCUCCCGU.........CGGC...CCUGAGACACCUUCCCCGGUCCCAGG..UCUC..........ACGGAGGGGAAUCA...GACCGAC...AGGCCGGAUCGCAGGGCCAGCGAUGAUGACCACUCCAACCCACAUCCCCGUCGCCCUUGAGCGAACCCUUGAGCUUCUCGCCCCCGCCCUCCAGGAGCCAGGCGCACUUGUUGUCGACAUGACAGUCGGCCUUGGGGGUCACGCCGAGGCGCUCCUGCAGAACUUCCCGCACAUUCACUUACUCGGCAUCGACCGUGACCCAACCGCUCUGGAGCUCUCCACAGAGCGGCUGGCGCCCCACUCUGAUCGACUCACGCUGGUCCAGGCGCGGUAUGACGAACUGGCUGACGUGCUCGCUCA
#=GR JCVI_SCAF_1096627361752/1-468 CODON     .........................................................................................................................................................................................................................................................................................................................................................................................................................................................................................................................................
#=GR JCVI_SCAF_1096627361752/1-468 SS_TT     .........................................................................................................................................................................................................................................................................................................................................................................................................................................................................................................................................
JCVI_SCAF_1096627360054/1592-1108            AACCCGCGCAGAGAUUUGGGACACCAGCUCAUGGGAGUCCUACUACGCCGAGAAGGAGCAGUCCUUCUCCGAGACCGAGGAGGAGGUGAUUCCCGGACUG...UUCUGAUCUGUCGGUU...CGACUCCCUCCCGU.........CGGC...CCUGAGACACCUUCCCCGGUCCCAGG..UCUC..........ACGGAGGGGAAUCA...GACCGAC...AGGCCGGAUCGAAGGGCCAGCGAUGAUGACCACUCCAACCCACAUCCCCGUCGCCCUUGAGCGAACCCUUGAGCUUCUCGCCCCCGCCCUCCAGGAGCCAGGCGCACUUGUUGUCGACAUGACAGUCGGCCUUGGGGGUCACGCCGAGGCGCUCCUGCAGAACUUCCCGCACAUUCACUUACUCGGCAUCGACCGUGACCCAACCGCUCUGGAGCUCUCCACAGAGCGGCUGGCGCCCCACUCUGAUCGACUCACGCUGGUCCAGGCGCGGUAUGACGAACUGGCUGACGUGCUCGCUCA
#=GR JCVI_SCAF_1096627360054/1592-1108 CODON ...............AUG.......................................................................................................................................................................................................................................................................................................................................................................................................................................................................................................................
#=GR JCVI_SCAF_1096627360054/1592-1108 SS_TT .........................................................................................................................................................................................................................................................................................................................................................................................................................................................................................................................................
JCVI_SCAF_1096627946713/273-1                AACUCGUGCAGAGAUUUGGGACACCAGCUCAUGGGAGUCGUACUACGCCGAGAAGGAGCAGUCCUUCUCCGAGACCGAGGAGGAGGUGAUUCCCGGACUG...UUCUGAUCUGUCGGUU...CGACUCCCUCCCGU.........CGGC...CCUGAGACACCUUCCCCGGUCCCAGG..UCUC..........ACGGAGGGGAAUCA...GACCGAC...AGGCCGGAUCGAAGGGCCAGCGAUGAUGACCACUCCAACCCACAUCCCCGUCGCCCUUGAGCGAACCCUUGAGCUUCUCGCCCCCGCC....................................................................................................................................................................................................................
#=GR JCVI_SCAF_1096627946713/273-1 CODON     .........................................................................................................................................................................................................................................................................................................................................................................................................................................................................................................................................
#=GR JCVI_SCAF_1096627946713/273-1 SS_TT     .........................................................................................................................................................................................................................................................................................................................................................................................................................................................................................................................................
JCVI_SCAF_1096627352118/2328-2616            AACCCGCGCAGAGAUUUGGGACACCAGCUCAUGGGAGUCGUACUACGCCGAGAAGGAGCAGUCCUUCUCCGAGACCGAGGAGGAGGUGAUUCCCGGACUG...UUCUGAUCUGUCGGUU...CGACUCCCUCCCGU.........CGGC...CCUGAGACACCUUCCCCGGUCCCAGG..UCUC..........ACGGAGGGGAAUCA...GACCGAC...AGGCCGGAUCGAAGGGCCAGCGAUGAUGACCACUCCAACCCACAUCCCCGUCGCCCUUGAGCGAACCCUUGAGCUGCUCGCCCCCGCCCUCCAGGAGCCAGGCG....................................................................................................................................................................................................
#=GR JCVI_SCAF_1096627352118/2328-2616 CODON .........................................................................................................................................................................................................................................................................................................................................................................................................................................................................................................................................
#=GR JCVI_SCAF_1096627352118/2328-2616 SS_TT .........................................................................................................................................................................................................................................................................................................................................................................................................................................................................................................................................
JCVI_SCAF_1101668609352/1361-941             ................................................................UUCUCCGAGACCGAGGAGGAGGUGAUCCCCGGACUG...UUCUGAUCUGUCGAUU...CGACUCCCUCCCGU.........CGGC...CCUGAGACACCUUCCCCGGUCCCAGG..UCUC..........ACGGAGGGGAAUCA...GAUCGAC...AGGCCGGAUCGAAGGGGCAGCGAUGAUGACCACUCCAACCCACAUCCCCGUCGCCCUUGAGCGAACCCUUGAGCUGCUCGCCCCCGCCCUCCAGGAGCCAGGCGCACUUGUUGUCGACAUGACAGUCGGCCUUGGGGGUCACGCCGAGGCGCUCCUGCAGAACUUCCCGCACAUUCACUUACUCGGCAUCGACCGUGACCCAACCGCUCUGGAGCUCUCCACAGAGCGGCUGGCGCCCCACUCUGAUCGACUCACGCUGGUCCAGGCGCGGUAUGACGAACUGGCUGACGUGCUCGCUCA
#=GR JCVI_SCAF_1101668609352/1361-941 CODON  .........................................................................................................................................................................................................................................................................................................................................................................................................................................................................................................................................
#=GR JCVI_SCAF_1101668609352/1361-941 SS_TT  .........................................................................................................................................................................................................................................................................................................................................................................................................................................................................................................................................
JCVI_SCAF_1096627936744/531-1015             AACUCGUGCAGAGAUUUGGGACACCAGCUCAUGGGAGUCGUACUACGCCGAGAAGGAGCAGUCCUUCUCCGAGACCGAGGAGGAGGUGAUUCCCGGACUG...UUCUGAUCUGUCGGUU...CGACUCCCUCCCGU.........CGGC...CCUGAGACACCUUCCCCGGUCCCAGG..UCUC..........ACGGAGGGGAAUCA...GACCGAC...NNNNNNNNNNNNNNNNNNNNNNNNNNNNNNNNNNNNNNNNNNNNNNNNNNNCAGAACUUCCCGCACAUUCACUUACUCGGCAUCGACCGUGACCCAACCGCUCUGGAGCUCUCCACAGAGCGGCUGGCGCCCCACUCUGAUCGACUCACGCUGGUCCAGGCGCGGUAUGACGAACUGGCUGACGUGCUCGCUCAGCACUAUCCCUCGGCUCCGGUGCGGGGAAUCCUCCUGGACGCCGGCGUCUCCUCCAUGCAGCUCGAUGUCGCCGAGCGGGGCUUUAGCUAUAUGGCGGCGGGUGCG
#=GR JCVI_SCAF_1096627936744/531-1015 CODON  ...............................................................................................................................................................................................................................................................................................AUG.......................................................................................................................................................................................................................................
#=GR JCVI_SCAF_1096627936744/531-1015 SS_TT  .........................................................................................................................................................................................................................................................................................................................................................................................................................................................................................................................................
JCVI_SCAF_1096626904734/587-1075             AACCGAGCUGAAAUUUGGUCCACCACUGCGUGGGAGAGCUACUACGAAGACCGCGAGCAAGCCUUCUCCGAAACCGAGGAGGAGGUGAUUCCCGGGCUCC...UGUGAUCCCGUGUUCG...AGACUCCCGUCCGUU.UGC...........CCUGUGACACCUUCCCCGGUUCCAGG...UCU....GCCAC.ACGGAAGGGAAUCU...CGAAUCC...GGGUCGCUAGAGGGAAAAAUCAUGAUGGCGACCUACCAGCACACCCCAGUCCUCACCUCCCGCGCUCUCGAAAUACUCAGUCCUGCUUUGGGUGGAGAUGCUCCUGUCUUGGUGGACGCAACGCUGGGCCUGGGGGGACACUCCGAAGCAUUCUUGGCAUCGAUUCCAGCCCUUCGGGUCCUCGGCAUUGAUCGAGACCCGGAAGCUCUGGAGAGCUCCCAUGCUCGCUUGGAGCCCUUUGGCGACCGGGUGAUGUUUGCUCAGUGCCGGUAUGACGAAAUAGAUACCGCCCUUGAGGAG
#=GR JCVI_SCAF_1096626904734/587-1075 CODON  ...............................................................................................................................................................................................................................................AUG.......................................................................................................................................................................................................................................................................................
#=GR JCVI_SCAF_1096626904734/587-1075 SS_TT  .........................................................................................................................................................................................................................................................................................................................................................................................................................................................................................................................................
NC_009142.1/6587982-6587479                  GCAGACCUACCUCGACGAGCACGAGGAGGACUACGCGCAGGCCCGGGAGGAGGUGCUGCCCGGGGUCUUCUAGGGAGUUGGCAGGCGAACGUGGAAGUAC...UCGCGACCGGGUGUCGUGA.GGCCUCGGUCCGCU.CGGCUAUCGCA.CGCCUGGUGCACCUUCCCCGGCAUCAGG...ACGCGAC..GG..GCGGGCGGGGACC.UGACGGAACC...CGGUCUCUGGGGGAACACCUCGUACGACGGGACUUCGGCGGUGCGGUCGAGCGCGGGCCCCGCGCUCGCGCGUGGGGCACCCCGGGUGUCGUGCGGUGGACAAGGCUAGCGGGAGGGAGGGACCGCCAUGGCCGAUGAGCAACAGCGGCGUGCGCAGGACGGCGGUUCCGCGCGGGACCGGCACGUCCCGGUCAUGAUGGAACGAACUCUCGAGCUGCUCGCCCCGGCGCUGUCGAAGGGGCCCGCGGUGGUCGUCGACGCGACGCUGGGCAUGGGUGGGCACUCCGAGGCGCUGCUCGC
#=GR NC_009142.1/6587982-6587479 CODON       ............................................................................................................................................................................................................................................................................................................................................................AUG..........................................................................................................................................................................
#=GR NC_009142.1/6587982-6587479 SS_TT       .........................................................................................................................................................................................................................................................................................................................................................................................................................................................................................................................................
NC_009664.1/3297471-3296970                  ACCUCGACGAGGUGGAACCCGCCUUCGCCGACCGCCGCGAGGAGGUCCUCCCGGGGGUCCUCUGAUCCCUGACCCCCGAGCCGAGGCUCGGGCCUCCGGG...UACCGACCGUCGACCG...CGGCCUCCAGCCGCC.CCGUCCCCGGU...CCUGACGCCACUUCCCCGGCGCCAGG..GCCGGGGGCGCGA.GCGGAUGGGGACCG...CGACCGA...CGGUCGGCUCGCGGGUGGGAGGGGAACCGGUGGCCGGCAGCGAGGGGGAGGUGACGACGUGGACGUGGACGUGCAGGACGACGUGCAGGGCAGGGCCGGCGAGGGCGCCGAGGAACGCGCGCACGACGCGGCCCGCCGCCACGCCUCCGUCAUGCUCGAACGCUGCACCCGGGUGCUGUCCCCGGCGCUGGACCACCCCGGUGCCGUCACCGUCGACGUGACCCUGGGCAUGGGCGGGCACGCCCACGAGCUGCUGCGCCGCCACCCCGGUCUGCGCCUGGUCGGGAUGGACCGCGACCC
#=GR NC_009664.1/3297471-3296970 CODON       .......................................................................................................................................................................................................................................................................................AUG...............................................................................................................................................................................................................................................
#=GR NC_009664.1/3297471-3296970 SS_TT       .........................................................................................................................................................................................................................................................................................................................................................................................................................................................................................................................................
NC_008268.1/1168767-1168280                  GAUGCGCAAGCCUGGCAGACCUACGUCGAGGCGAACGAGGAGAACUACUCGCAGGCAACAGGAGUCGCGCUCGGCGAGAUCGUCUGAGCGUGGCAGCGUC...CCCGCGAAUGCCGCGA....GGCCUCUGUCCGA....C...GGAAC...CCUGACGCA.CUUCCCCAGCGCCAGG..UUUU.CAUU.....UCGGGCAGGGACC....UCGAAGC...AUUCGCCACGGCAACUGGCCGACAAGAGAAGUUCGAGCAGUGAACCCCGGCAUCGGGCACUUCACCCGCACCACAGAGCAGGAGCCGGAGGGAUCAUGGUGGAUCACGAGGGGGAAGAUUCCUCGCCCACCGAUGGUUUCGGUCACAUUCCGGUUCUGCUUCACCGCGCCGACGAACUGCUGGGCCCAGCCCUCACCGUGAACGACCCGCAGGGCGGGGGAGCCGUCAUGAUCGACGCGACCCUCGGUCUCGGCGGACACUCCGAGCACUUCCUGCGGACCUACCCCCAGCUGAGGCUCA
#=GR NC_008268.1/1168767-1168280 CODON       ............................................................................................................................................................................................................................................................................................................................AUG..........................................................................................................................................................................................................
#=GR NC_008268.1/1168767-1168280 SS_TT       .........................................................................................................................................................................................................................................................................................................................................................................................................................................................................................................................................
NC_008146.1/3463104-3462622                  GAGAUCUGGGACGCCGCGGCGUGGCAGGAGUACCAGCAGGCCCACGAAGAGAACUUCUCCGCGGCGACUGAUGAAACUCUGCGCGACAUCAUCUGAACCG...GCCC...GUGCAGCG....UGGCCUCUGUCCGAA.CCG......GC...CCUGGCGUA.CUUCCCCGACGCCAGG..UC......CGCC..UCGGACAGGGACC....UCGCUGC...AGGGGCGUACAGCCCGGGGGUGGCGAUGGAGCACAUACCGGUCCUACUGGAUCGUUGCGUCGAGCUGCUCACCCCCGCGCUGACCCGCCGCAAUCCCGACGGCCGCGGAGCCGUCCUGGUCGACGCCACGCUCGGCGCGGGUGGCCACGCCCACCGGUUCCUCAGUGACCUGCCCGGGCUGCAUCUCAUCGGGCUGGACCGCGACCCGCAGGCGCUGCAGAUCGCCGGCGAGCGGCUCGCGCCGUUCGGUGACCGGGUGUCGCUGGUGCGCACCCGCUACGACGGGAUCGACGACGCCCU
#=GR NC_008146.1/3463104-3462622 CODON       ......................................................................................................................................................................................................................................................AUG................................................................................................................................................................................................................................................................................
#=GR NC_008146.1/3463104-3462622 SS_TT       .........................................................................................................................................................................................................................................................................................................................................................................................................................................................................................................................................
NC_009077.1/3436886-3436404                  GAGAUCUGGGACGCCGCGGCGUGGCAGGAGUACCAGCAGGCCCACGAAGAGAACUUCUCCGCGGCGACUGAUGAAACUCUGCGCGACAUCAUCUGAACCG...GCCC...GUGCAGCG....UGGCCUCUGUCCGAA.CCG......GC...CCUGGCGUA.CUUCCCCGACGCCAGG..UC......CGCC..UCGGACAGGGACC....UCGCUGC...AGGGGCGUACAGCCCGGGGGUGGCGAUGGAGCACAUACCGGUCCUACUGGAUCGUUGCGUCGAACUGCUCACCCCCGCGCUGACCCGCCGCAAUCCCGACGGCCGCGGAGCCGUCCUGGUCGACGCCACGCUCGGCGCGGGUGGCCACGCCCACCGGUUCCUCAGUGACCUGCCCGGGCUGCAUCUCAUCGGGCUGGACCGCGACCCGCAGGCGCUGCAGAUCGCCGGCGAGCGGCUCGCGCCGUUCGGUGACCGGGUGUCGCUGGUGCGCACCCGCUACGACGGGAUCGACGACGCCCU
#=GR NC_009077.1/3436886-3436404 CODON       ......................................................................................................................................................................................................................................................AUG................................................................................................................................................................................................................................................................................
#=GR NC_009077.1/3436886-3436404 SS_TT       .........................................................................................................................................................................................................................................................................................................................................................................................................................................................................................................................................
NC_006361.1/1911034-1911522                  GAUCUGGGACAAGCAGGCGUGGGAGUCCUACCUCGCCGAGCACGAGGAGGAUUACGCGCAAGCGAGAGACGAGUCGCUGGGCGGGAUCUUCUAGACCGGG...CGAGCGAGUGCCGCG....CGGUCUCUGCCCGGA.CG....CGGAC...CCUGGCGUA.CUUCCCCGACGCCAGG..UGCC.G....GU..UCGGACAGGGACCA....CGGGGC...AUUCGCCUCCGGUGCGAACGACAGAUCAUUCCCCGGCAUCCGAAAACCCGAGUGGAACAAGGCGACCCGUGUACGCCGGCCCGCGGCCGCACCACCGGGCGCCCGUACCCGUACAGACGACGCGAGGCAGGAUCCGGGAGGUCGAGGUGAACCGUGAACAGCACGGCGCCCGCCAUGUCCCGGUCCUGCUCGAGCGGGCCGACGAACUGCUCGGCCCGGCGCUCACCGAACCGGGCGCGGUCUACGUCGACGCCACGCUGGGCCUGGGCGGACACGCCGAGCACUUCCUGACCCGCUACC
#=GR NC_006361.1/1911034-1911522 CODON       ...............................................................................................................................................................................................................................................................................................................................................................................AUG.......................................................................................................................................................
#=GR NC_006361.1/1911034-1911522 SS_TT       .........................................................................................................................................................................................................................................................................................................................................................................................................................................................................................................................................
NC_008596.1/4320384-4319888                  CUGGCAGGAGUACCAGCAAGCCCACGAAGAGAACUUCUCCGCGGCCACCGAUGAAACUCUGCGCGACAUCAUCUGAUGCGACCUUUCACCAGGUGGGCCU...GGACCUAGCCCGUGCAACGCGGCCUCUGCCCGAA.UUG......GC...CCUGGCGUA.CUUCCCCAACGCCAGG..UCCG.U..UGAU..UCGGACAGAGACCCCGGUGCAGGG...GCGGUCCAGUGCGGAGACGUUGCGGAGGUGUGUUCAGUGACGAACGAUCCGGAUCACGGACAUAUCCCGGUUCUCUUGGACCGUUGCGUCGAACUGCUCGCCCCUGCCCUGACGCGUACCGAUCCCGACGGCACCGAAGCGGUGCUCGUCGACGCGACCCUCGGAGCCGGCGGUCACUCGGAGCGGUUCCUCACCGACUUCCCGGCGCUGCGCCUCAUCGGACUCGACCGGGACCCCAAUGCGCUGGCGAUCGCCGGUGACCGGCUCGCUCCGUUCGGCGACCGGGUGACGCUGGUCCGC
#=GR NC_008596.1/4320384-4319888 CODON       .................................................................................................................................................................................................................................................................AUG.....................................................................................................................................................................................................................................................................
#=GR NC_008596.1/4320384-4319888 SS_TT       .........................................................................................................................................................................................................................................................................................................................................................................................................................................................................................................................................
NC_002677.1/1071420-1071916                  UUCCGCGGCCAGCGAUGAAGCACUUGGCGACAUCAUCUAAUGCGUGGUUACUCGCUGCAUCCGGCUCCGCCGCGCUUGCGAUCGCCACGAGAUCUAAGGC...GCAU...GCUCCCGCAUCGUGGUCUCUGUCCGAA.GGC...ACGAC...CCUGGCGUA.CUUCCCCAACGCCAGG..GUCG.U..GCCU..UCGGACAGAGACCACGAUGCGGGG...AUAUUUGCGUUCUUCGGGGCGGUUCCGAGGAGCGACAGGUGCCGCCAGACCCGGGGAGGUGGCGAGGUGGUUGACGGCUCAAGUGUUUUCGGGCAUGUGCCCGUCUUUGCGCAACGGUGUGUCACUCUGCUUGCCCCCGCGUUGACCCGCCAUCACGCUGACGGGUCCAAUGCGAUCCUGGUGGAUGCCACUCUCGGUGUUGGUGGGCACGCAGAGCGAUUCCUGACCGAAUUUCCGGGUUUGCGGCUGAUUGGACUUGACCGCGACCCGAGCGCCCUGGAUAUCGCCCGGACUCGGCUA
#=GR NC_002677.1/1071420-1071916 CODON       .......................................................................................................................................................................................A.U..G............................................................................................................................................................................................................................................................................................................................................
#=GR NC_002677.1/1071420-1071916 SS_TT       .........................................................................................................................................................................................................................................................................................................................................................................................................................................................................................................................................
NC_008611.1/3895353-3894863                  CGAAAUCUGGGAUGCGCAGGCCUGGCACGAGUACCAGCAACUCCAUGAAGAGAACUUCUCCGCGGCCAGCGAUGAAGCACUCGGCGACAUUUUCUGAGGU...GCAUGUCCGUGCACCG...UGGUCUCUGCCCGA....A...CCGAC...CCUGGCGUA.CUUCCCCAACGCCAGG..UUCGUGCCU.....UCGGACAGGGACCU...CGGCGCA...GGGGCAUUGCGCCUGGUAGGCGAGGAUUGCCCGGCCCCAACCAGGGGAGGUGUCGCGGUGGCUGACGGCCCGACGGAACCCGGCUUCAAUGACUUCCACCAUGUGCCCGUGCUGGCGCAACGCUGCGUCGAACUGCUCAGGCCCGCGCUGACUCGCCACCACGCGGACGGGUCGGAGGCGGUUCUGGUCGACGCCACUAUCGGCGCGGGUGGACACGCGGAGCGGUUCUUGACGGAGCUGCCGGGUUUGCGACUGAUCGGGCUCGACCGUGAUCCCAGUGCCCUCGAGAUCGUCCGGACU
#=GR NC_008611.1/3895353-3894863 CODON       ..................................................................................................AU...G.................................................................................................................................................................................................................................................................................................................................................................................................................................
#=GR NC_008611.1/3895353-3894863 SS_TT       .........................................................................................................................................................................................................................................................................................................................................................................................................................................................................................................................................
NC_002944.2/2107171-2106681                  GGAAAUCUGGGAUGCCCAGGCCUGGCAGGACUACCAGCAAACCCACGAAGAGAACUUCUCCGCGGCAAGCGAUGAAGCACUCGGCGACAUCAUCUGAGGC...GCAUGCCCGUGCAACG...UGGCCUCUGCCCGA....A...CCGAC...CCUGGCGUA.CUUCCCCAACGCCAGG..UUCGUGCCU.....UCGGACAGGGACCU...CGAUGCA...GGGGCAGCUCGCCCGAUCCGGGGAGGCGUUGCGGUGGUUGACGAUUCACCGGACUUCGGGCACGUGCCCGUCCUGCUCGAGCGCUGCGUCGAGCUGCUCACCCCCGCACUGACCCGUCGUCACCCCGACGGCUCGGGCGCGGUCCUGCUGGACGCCACCCUGGGCGCGGGCGGGCACGCCGAACGGUUCCUGGCCGACCUGCCCGGGCUGCGGCUGAUCGCACUCGACCGCGAUCCCAGCGCGCUCGAGAUCGCCCGGGAACGCCUGGCGCGGUUCGCCGACCGGAUCACCCUGGUGCAC
#=GR NC_002944.2/2107171-2106681 CODON       .......................................................................AUG...............................................................................................................................................................................................................................................................................................................................................................................................................................................................
#=GR NC_002944.2/2107171-2106681 SS_TT       .........................................................................................................................................................................................................................................................................................................................................................................................................................................................................................................................................
NC_008595.1/2329835-2330325                  GGAAAUCUGGGAUGCCCAGGCCUGGCAGGACUACCAGCAGACCCACGAAGAGAACUUCUCCGCGGCAAGCGAUGAAGCACUCGGCGACAUCAUCUGAGGC...GCAUGCCCGUGCAACG...UGGCCUCUGCCCGA....A...CCGAC...CCUGGCGUA.CUUCCCCAACGCCAGG..UUCGUGCCU.....UCGGACAGGGACCU...CGAUGCA...GGGGCAGCUCGCCCGAUCCGGGGAGGCGUUGCGGUGGUUGACGAUUCACCGGACUUCGGGCACGUGCCCGUCCUGCUCGAGCGCUGCGUCGAGCUGCUCACCCCCGCACUGACCCGUCGUCACCCCGACGGCUCGGGCGCGGUCCUGCUGGACGCCACCCUGGGCGCGGGCGGGCACGCCGAACGGUUCCUGACCGACCUGCCCGGGCUGCGGCUGAUCGCACUCGACCGCGAUCCCAGCGCGCUCGAGAUCGCCCGGGAACGCCUGGCGCGGUUCGCCGACCGGAUCACCCUGGUGCAC
#=GR NC_008595.1/2329835-2330325 CODON       ..............................................................................................................................................................................................................................................................AUG........................................................................................................................................................................................................................................................................
#=GR NC_008595.1/2329835-2330325 SS_TT       .........................................................................................................................................................................................................................................................................................................................................................................................................................................................................................................................................
NC_009565.1/2443084-2442594                  CGAGAUCUGGGAUGCGCAAGCCUGGCAGAACUACCAACAAAUCCAUGAAGAGAACUUCUCCGCGGCCAGCGAUGAAGCACUCGGUGACAUCUUCUGAGGU...GCAAACCCGUGCACCG...UGGUCUCUGCCCGA....A...GCGAC...CCUGGCGUA.CUUCCCCAACGCCAGG..UUCGUGUCU.....UCGGACAGGGACCU...CGGUGCA...GGGGCGGCGCCUGGAAUAGCCGCGUCCCGAAGUACGGCUUGCCAGACCUGGGGAGGUAUCACGGUGGCUGAUCCAGGUUCGGGGCCAACCGGUUUCGGUCAUGUGCCGGUAUUGGCGCAACGUUGCUUCGAACUGCUUACCCCCGCACUAACCCGCUACUAUCCAGACGGCUCGCAGGCGGUCCUUCUCGACGCGACCAUCGGCGCGGGCGGGCAUGCGGAGCGGUUUUUGGAGGGAUUGCCGGGUCUGCGCCUGAUCGGGCUCGACCGUGACCCAACCGCUCUGGACGUCGCGCGGUCU
#=GR NC_009565.1/2443084-2442594 CODON       ..................................................................................................AU...G.................................................................................................................................................................................................................................................................................................................................................................................................................................
#=GR NC_009565.1/2443084-2442594 SS_TT       .........................................................................................................................................................................................................................................................................................................................................................................................................................................................................................................................................
NZ_AAKR01000069.1/5421-4931                  CGAGAUCUGGGAUGCGCAAGCCUGGCAGAACUACCAACAAAUCCAUGAAGAGAACUUCUCCGCGGCCAGCGAUGAAGCACUCGGUGACAUCUUCUGAGGU...GCAAACCCGUGCACCG...UGGUCUCUGCCCGA....A...GCGAC...CCUGGCGUA.CUUCCCCAACGCCAGG..UUCGUGUCU.....UCGGACAGGGACCU...CGGUGCA...GGGGCGGCGCCUGGAAUAGCCGCGUCCCGAAGUACGGCUUGCCAGACCUGGGGAGGUAUCACGGUGGCUGAUCCAGGUUCGGGGCCAACCGGUUUCGGUCAUGUGCCGGUAUUGGCGCAACGUUGCUUCGAACUGCUUACCCCCGCACUAACCCGCUACUAUCCAGACGGCUCGCAGGCGGUCCUUCUCGACGCGACCAUCGGCGCGGGCGGGCAUGCGGAGCGGUUUUUGGAGGGAUUGCCGGGGUCUGCGCCUGAUCGGGGCUCGACCGUGACCCAACCGCUCUGGACGUCGCGCGGU
#=GR NZ_AAKR01000069.1/5421-4931 CODON       .........................................................................................................................................................................................................................................................................................................................................................................................................................................................................................................................................
#=GR NZ_AAKR01000069.1/5421-4931 SS_TT       .........................................................................................................................................................................................................................................................................................................................................................................................................................................................................................................................................
NC_009338.1/3149581-3150071                  UGCCCAGGCAUGGCAGGAAUACCAGGAGCUUCACGAAGAGAACUUCUCCGCGGCCAGCGAUGAAGCCCUCGGCGACAUCCUCUGAUUUGGCCACCGGCCC...GCAGGCCCGUGCAGUG...UGGCCUCUGUCCGA....A...CCGGC...CCUGACGUA.CUUCCCCGACGUCAGG..UUCGCGACC.....UCGGACAGGGACCU...CACUGCA...GGGGCCGCCCCGACUCCGCAGAGUGCAGCGAUGGUGGAUGACCAGCCUCAUGUCCCGGUCCUGCUGGACCGAUGCGUCGAGCUUCUCGCUCCGGCGCUGACCCGCGAGGGCGCCACGCUCGUCGACGCGACGCUGGGCGCCGGUGGGCAUUCCGAGCGCUUCCUCACCGAUUUCCCGGGUCUGCGUCUGAUCGGUCUCGACCGCGAUCCCGACGCGCUGCGCAUCGCCGGCGAGCGUCUCGCCCCCUUCGCGGACCGGAUCACGCUGGUGCGCACCCGCUACGACGGCAUCGCCGACGCG
#=GR NC_009338.1/3149581-3150071 CODON       ...........................................................AUG...........................................................................................................................................................................................................................................................................................................................................................................................................................................................................
#=GR NC_009338.1/3149581-3150071 SS_TT       .........................................................................................................................................................................................................................................................................................................................................................................................................................................................................................................................................
NC_008726.1/3758749-3758259                  CGCCCAGGCGUGGCAGGACUACCAGGAGCUUCACGAAGAGAACUUCUCCGCGGCCAGCGAUGAAGCACUCGGCGACAUUCUCUGAUCUGGCCACCGGCCC...GCAGGCCCGUGCAGUG...CGGCCUCUGCCCGA....A...CCGGC...CCUGACGUA.CUUCCCCGACGUCAGG..UCCGCACCC.....UCGGACAGGGACCU...CACUGCA...GGGGCCGCCCCGACCUCCCCGAGUGCAGCGAUGGUGGAUGACGAGCCUCAUAUCCCGGUCCUUCUCGACCGAUGUGUCGAGCUGCUCGCCCCCGCGCUGACCAGGACGUCCACCGACGGUUCCGGCGCGACGCUGGUCGACGCCACACUGGGGGCCGGCGGACACUCCGAGCGAUUCCUGACCCAGUUCCCGGCGCUGCGGCUGAUCGGUCUGGACCGCGACCCCGACGCACUGCAUAUCGCGGGCGACCGGCUGGCCCGGUUCGGCGACCGGGUCACUCUGGUGCGCACCCGUUACGAC
#=GR NC_008726.1/3758749-3758259 CODON       ...........................................................AUG...........................................................................................................................................................................................................................................................................................................................................................................................................................................................................
#=GR NC_008726.1/3758749-3758259 SS_TT       .........................................................................................................................................................................................................................................................................................................................................................................................................................................................................................................................................
NZ_AAMN01000002.1/113167-113656              CGCGUCGAGGUCUGGGACACCGACGCCUGGAACGCCUACCUCGCCAGCACCGAGCAGGCCUACUCCGAGCAAGCCGAGGAGGUCAUCCCCGGACUCAUGU...GAUCCACCCCGGCUCC...CGGCCUCCAGCCGA........CUGGG.CUCCCGACACGACUUCCCCCGUGCCGGGC.CCCG.G........ACGGAUGGGGACCA...GGAGCCG...GGGAACGGAUCACCACCCCCAGGGACCGACUCUCAGCCUCACCGCACAGCACCAGUUGGACGUCACCCAGCCAGUCAGCACACGUCAGCACCAGCCACAACCAGUCACCAGCCAGAAGGAGUUCGAGAUGGAGUCACGGGGAGCCGCCGCCGAGCGGCACGUUCCCGUGCUCCGCGACCGCAUCGUCGAACUCCUGGCCCCGGCCCUCACUGAGCCGGGGUCCGUCCUUGUGGAUGGGACGCUCGGGAUGGGCGGCCAUGCGGAGGCAUUCCUCGAGGCCUGCCCCGAGGCGACCGUCAU
#=GR NZ_AAMN01000002.1/113167-113656 CODON   ....................................................................................................................................................................................................................................................................................AUG..................................................................................................................................................................................................................................................
#=GR NZ_AAMN01000002.1/113167-113656 SS_TT   .........................................................................................................................................................................................................................................................................................................................................................................................................................................................................................................................................
NC_009480.1/2111856-2111369                  CAGCCGCGUCGAGAUCUGGGACGCCGGCACGUGGGACGAGUACCUCACCGCCAACGAGAGCGCGUUCGCCGACACCGCGGAGGAGGUGAUCCCCGGCCUG...UUCUGACCCCGGCCCC...UGACUCCCAGCCGUC.CGA.....CGC...CCUGCCGCA.CUUCCCCGGCGGCAGG..........UCGGG.ACGGAUGGGGAUCA...GGAGCCG...CGGACAGGACAGCGGGAUGCCAUGGCACUCGACGACAUCCACACCCCCGUCCUCCUCGAGCGGUGCCUCGAGCUGCUCGCCCCCGCCCUCCAGGGCGAGGGCGCAGUGCUGGUCGACGCCACCCUCGGCAUGGCAGGCCACUCCGAGGCGUUCCUCGACGCGCUGCCCGGCCUCCGGCUGGUCGGGCUCGACCGCGACCCCGACGCCCUCGCCAUCGCGGGGGAGCGGCUCGCGCGCUUCGGCGACCGGGUGAACCUCGUGCACACCGUCUACGACGGCAUCGGACGCGCGCUCGACGGG
#=GR NC_009480.1/2111856-2111369 CODON       ..................................................................................................................................................................................................................................................AUG....................................................................................................................................................................................................................................................................................
#=GR NC_009480.1/2111856-2111369 SS_TT       .........................................................................................................................................................................................................................................................................................................................................................................................................................................................................................................................................
NC_006087.1/1598855-1598365                  GGAGCCGCGCGGAGAUCUGGGACGCCGAAGCGUGGGAGACCUACCUGGCCAAGCAGGAAGCAGCAUUCGCGAACACAGAAGAGGAGGUGAUUCCGGGACU...GUUCUAGCGCCUGGCGCCG.GACUCCCAGCCAU........CCCGA...CCUGACACCACUUCCCCGGUGUCAGG..UCGG.G........AUGGAUGGGGAUC.GGACGCCAGG...GGCCGGACCGGAGAAGACGAUGAGCGACGACAUCCACGGCGACAUCCACCUCCCGGUGCUCCUCGAGCGCUGCAUCGAACUGCUGGCGCCCGCGCUGCAGGAGCCCGGUGCGGUGAUCGUCGACGCCACGCUCGGGAUGGGCGGGCACUCGGCCGGCAUUCUCGCCCGCUUCCCGCAGGCGACGUUGGUCGGGCUCGACCGCGACCCGGAUGCGCUCGCGAUCGCGGGGGAGCGGCUGGCCCGCUUCGGCGACCGCGUCCACCUGGUGCAUACCGUCUACGACGGCAUCCGCGAGGCGCU
#=GR NC_006087.1/1598855-1598365 CODON       ................................................................................................................................................................................................................................................AUG......................................................................................................................................................................................................................................................................................
#=GR NC_006087.1/1598855-1598365 SS_TT       .........................................................................................................................................................................................................................................................................................................................................................................................................................................................................................................................................
#=GC R2R_LABEL                               ----------------------------------------------------------------------------------------------------------------.............................................................................................................------------------------------------------------------------------------------------------------------------------------------------------------------------------------------------------------------------------------------------------------------------------------------------------------------------
#=GC SS_cons                                 .......................................................................................................:::::::::<<<<<<<<<<-<<-<<<<<<<<<<<.<<<...<<<<<...<<<<<<<<_.________>>>>>>>>..>>>>.>-->>>>..>>>>>>>>>>->>.>>>>>>>>>>...............................................................................................................................................................................................................................................................................................................
#=GC ACTUAL_MOTIF                            ....................................................................................................<....................................................................................................................................>...............................................................................................................................................................................................................................................................................................
#=GC HYPHENATION                             ****************************************************************************************************.........................................................................................................................************************************************************************************************************************************************************************************************************************************************************************************************************
#=GF DUPLICATES NC_008146.1/3463104-3462622=NC_008705.1/3491386-3490904 NC_009565.1/2443084-2442594=NC_008769.1/2409411-2408921=NC_009525.1/2439425-2438935=NC_002755.2/2428215-2427725=NC_000962.2/2429523-2429033=NC_002945.3/2409915-2409425=NZ_AASN01000036.1/5306-4816=NZ_AAYK01000127.1/1011-1501 NC_003450.3/2295450-2294958=NC_006958.1/2267121-2266629
#=GF SORT_STATS 51 121 0
#=GF SORT_STATS 51 134 0
#=GC cons                                    nnnnnnnnnnnnnnnnnnnnnnnnnnnnnnnnnnnnnnnnnnnnnnnnnRnnnnnnnnnnnnnnnnnnnYRnnnnnnnnnnnnnnnnnnnnnnnnnnnnn---nnnnnnnnnnnnnnYR---nGRYCYCYRnCCGnn-nnn---nnnnn---CCUGRCRYn-CUUCCCCRRYGYCAGG--nnnn-nn-nnnn--nCGGRYRGGGRYCn---nRnnnnn---nnnnnnnnnnnnnnnnnnnnnRnnnnnnnnnnnnnnnnnnnnnnnnnnnnnnnnnnnnnnnnnnnnnnnnnnnnnnnnnnnnnnnnnnnnnnnnnnnnnnnnnnnnnnnnnnnnnnnnnnnnnnnnnnnnnnnnnnnnnnnnnnnnnnnnnnnnnnnnnnnnnnnnnnnnnnnnnnnnnnnnnnnnnnnnnnnnnnnnnnnnnnnnnnnnnnnnnnnnnnnnnnnnnnnnnnnnnnnnnnnnnnnnnnnnnnnnnnnnnnnnnnnnnnnnnnnnnnnnnnnnnnnnnnnnnnnnnnnnnn
#=GC conss                                   11111111111111111111111111111111111111111111111113111111111111111111133111111111111111111111111111110001111333111111133000332332233233224044300044333000322123321011111113223112230043330440344400123333222333240001311111000111111111111111111111311111111111111111111111111111111111111111111111111111111111111111122222222222222222222222222222222222222222222222222222222222222222222222222222222222222222222222222222222222222222222222222222222222222222222222222222222222222222222222222222222222222222222222222222222222222222222
#=GC col_entropy_0                           12122111111121211111111111112112211122111112121111111111121111111111111111111111111111111111111111110001111222111111111111101111011100022021200022121011000010111100000001111100000022211111212200200011100011021111111111000111111111111111111111111122122222212122222112112222222222122221222122222222222112111121221122222222212122222221221212122222121221222221222221211121122221121222222221221121112221122122121222122112221221222222221112122222122211121222121212122211222222222122212222222222122222221222221222221222222122222
#=GC col_entropy_1                           .........................................................................................................................................................................................................................................................................................................................................................................................................................................................................................................................................
#=GC col_entropy_2                           90900759999909098989799988890890068900899980909897998989809999999899857989899998987789999989969769884457998121668869738412963600358987500009277910909632823029323500000003230004277311092998071093058966314843413108299757111777889999898998899899599901910001190801000970891000000010911009010900011100000990999909009900000110091910100009019090901101907019000007010009099809901119918010100009009919980009800810709000901991019009100100009990810000910099918001809090900078010010101911090001000100811101119011019010018100001900101
#=GC col_entropy_3                           50533998364922158972870836183053337221843572810699089858515095418375874393295647272954766843001795199956456947185085050359659462233556008047188518713005802044712700000003130002097624796415973485302957598625901315278869999744845376581556222248020280916852066581295756701774190217000919816018220029314705629599623500732119720606481280158866812040658355449448126891725857920137502605089799555802470595071235251224130546659409472498877638319803208158816975476784818475655264785422959523830039800001339776358657759490947322335
#=GC cov_SS_cons                             ................................................................................................................2????2????.22.2202??222??.???...?????...2220?222..........222?0222..????.?..????..?222??2022.22.????2????2...............................................................................................................................................................................................................................................................................................................
#=GF NUM_COV 16
#=GF WEIGHT_MAP  JCVI_SCAF_1096627313926/225-1 1.5085 NC_007164.1/884804-885304 1.65059 JCVI_SCAF_1096627142908/2559-2074 0.814099 JCVI_SCAF_1096627149805/3881-4366 0.494844 JCVI_SCAF_1096627945542/407-892 0.41237 JCVI_SCAF_1096627351645/358-843 0.288659 JCVI_SCAF_1096627352722/2739-3224 0.288659 NC_008541.1/1740103-1740592 1.48115 NC_008711.1/1859869-1860359 1.5404 JCVI_SCAF_1101668147195/782-1274 1.30067 JCVI_SCAF_1101668137697/1471-979 1.30067 NC_007333.1/1283580-1284057 1.52292 NZ_AAOB01000011.1/3847-4343 1.53724 NC_009380.1/3691277-3690785 1.48706 NZ_AAWA01000005.1/103075-102581 1.5075 NC_002935.2/1640195-1639700 1.6328 BABE01001411.1/1217-725 0.984104 NC_006085.1/823420-823912 0.984104 NC_004369.1/2185385-2184894 1.52866 NC_003450.3/2295450-2294958 0.772196 NC_009342.1/2259441-2258949 0.772196 JCVI_SCAF_1096627776797/563-69 1.40852 JCVI_SCAF_1096627355507/3836-4330 0.545354 JCVI_SCAF_1096627944833/388-1 0.463551 JCVI_SCAF_1096627354316/1669-2163 0.463551 JCVI_SCAF_1096627132945/1805-1300 1.35763 JCVI_SCAF_1096627361752/1-468 0.166089 JCVI_SCAF_1096627360054/1592-1108 0.166089 JCVI_SCAF_1096627946713/273-1 0.266288 JCVI_SCAF_1096627352118/2328-2616 0.205363 JCVI_SCAF_1101668609352/1361-941 0.280295 JCVI_SCAF_1096627936744/531-1015 0.965946 JCVI_SCAF_1096626904734/587-1075 1.26694 NC_009142.1/6587982-6587479 1.48282 NC_009664.1/3297471-3296970 1.51204 NC_008268.1/1168767-1168280 1.53673 NC_008146.1/3463104-3462622 0.704451 NC_009077.1/3436886-3436404 0.704451 NC_006361.1/1911034-1911522 1.467 NC_008596.1/4320384-4319888 1.16994 NC_002677.1/1071420-1071916 1.50564 NC_008611.1/3895353-3894863 0.898996 NC_002944.2/2107171-2106681 0.590541 NC_008595.1/2329835-2330325 0.590541 NC_009565.1/2443084-2442594 0.598122 NZ_AAKR01000069.1/5421-4931 0.598122 NC_009338.1/3149581-3150071 1.07126 NC_008726.1/3758749-3758259 1.07126 NZ_AAMN01000002.1/113167-113656 1.53556 NC_009480.1/2111856-2111369 1.19413 NC_006087.1/1598855-1598365 1.4034
#=GF USED_GSC TRUE
#=GF DID_FRAGMENTARY FALSE
//
