# Supplementary material for: Comparative genomics reveals 104 candidate structured RNAs from bacteria, archaea, and their metagenomes
Source: Genome Biol. 2010 Mar 15;11(3):R31. doi: 10.1186/gb-2010-11-3-r31 (PMC2864571; doi:10.1186/gb-2010-11-3-r31)
Supplement: Additional file 4 — Raw text alignment files, including annotation. Raw alignments of RNAs, including annotations (for example, predicted transcription terminators, flanking sequences) in "Stockholm" text format. The alignment format and appropriate viewing programs are discussed on Wikipedia [113]. The Stockholm files can be retrieved from the .tar.gz archive file by using programs such as WinZip (Windows), StuffIt Expander (Mac), or tar/gzip (UNIX). [file gb-2010-11-3-r31-S4.GZ › sto/rne-II.sto]

# STOCKHOLM 1.0
#=GF ID rne-II
#=GF DE rne-II RNA
#=GF AU Weinberg Z
#=GF TP Cis-reg;
#=GF WK http://en.wikipedia.org/wiki/Rne-II_RNA_motif
#=GF DATABASES microbial 25 env 4
#=GF FancifyStockholm -longtable -wrapGeneContext 6in -recycleGeneColors
#=GF FancifyStockholmGeneContext -leftNothing -rightOperonOrCount 1
#=GF ORIGINAL_MOTIF 94	8930	0	0	refseq	25	gamma-pseudomon	jeremy	s32_38_45_55S100O5Min3	cmfinder		ethresh=2&nr=0	end
NZ_AAAU03000001.1/1332645-1331976            AAAUGCCUUAGCUACAUGAUGGCGUACCUCCCAUCCACAGGAGGUCGCAAUAGUUGCCAAUUCGCUGCAGAUUCUGCGGACGGCACCCGAUUUUCAAAGGAUACGUGCAGGGUGGAGAUGCACAACCAUCGGAUUGCGU.......................................................AGCUGCAAGCUUUCAUCCAGACGC.ACAAG....GCGUCCGCUGCCGA.UGCU.UGAUUCCUCCUCCUGAUUGAUUGCUUUCUGCC.............................................................ACAACAGUAAGCAGGAGACGUA.GUCGCGACUCUGGC.......CACCA..............GCCAAAUGUUGCUUGACACGGGAACGGACGACAA..CCUUUCCUG..AACGGCCCCUGUCACCGACCGCGAGA.GUCGUGUGUGCCGAACGCCGUUUCCGGCAGCC.CGGAAACCGAACGGUACUACAUGAAGAGAAUGCUGAUUAACGCAACUCAGCCCGAGGAGUUGCGUGUUGCCCUGGUCGAUGGCCAACGCCUCUAUGACCUGGAUAUCGAAUCGGGCGCCCGCGAACAGAAGAAGGCCAAUAUCUACAAAGGCCGUAUCACCCGGGUCGAGCCGAGCCUCGAAGCGGCGUUCGUCGACUUCGGCGCCGAGCGCCACGGCUUCCUCCCGCUCAAGGAAAUCUCCCGCGAGUACUUCAAGAAGUCUCCCGAAGGCCGCAUCAACAUCAAGGACGUGCUCUCCGAAGGCCAGGA.
#=GR NZ_AAAU03000001.1/1332645-1331976 CODON .....................................................................................................................................................................................................................................................................................................................................................................................................................................................................................................AUG..............................................................................................................................................................................................................................................................................................................................................
#=GR NZ_AAAU03000001.1/1332645-1331976 SS_TT ......................................................................................................................................................................................................................................................................................................................................................................................................................................................................................................................................................................................................................................................................................................................................................................................................................................................
NC_009434.1/2848316-2848982                  UUGCGAAACAAGCCUUGAAGACAUGAUGCGUGCCCCCACUGGGGAAUCGCGAUAACAACCCGCUCCCCGGAUUCUGCGAGCGGCACCCGAUUUUCAAAGUAUGCGUGUUGGGUGGAGAUGCACAGCAU.CGGAUUGCGU.......................................................AGCAAAG.GCUU.UCACA.GACG..CUCCAUUC..CGUCCGCUACCG..AUGCCUGAUUCCUCCUCCCGAACCAUUGCUUCUGUU..............................................................CCGACAGCAAGCAGGAGACGUC.GUCGCGACGCCG...GCC...CAUUU........GGC.....CGCACAUCGCUGGACACUGGAGUG.CCUUACAAC.CAUUCCU...GACUCACCU.GACACCGACCGCGAGA.GUCGUGUGUGCCGAACGCCGUUUCCGGAUGCCACGGAAACCGA.CGGUACUACAUGAAAAGAAUGCUAAUUAACGCAACUCAGCCCGAAGAGUUGCGUGUCGCACUGGUCGACGGCCAACGCCUGUUUGAUCUGGACAUCGAAUCCGGUGCCCGCGAACAGAAAAAAGCCAACAUCUACAAGGGCAAGAUCACCCGCGUCGAGCCCAGUCUCGAAGCCGCCUUCGUUGACUUCGGUGCCGAACGGCACGGCUUCCUCCCCCUCAAGGAAAUCUCCCGCGAGUACUUCAGCAAAUCGCCUGAAGGCCGCGUGAACAUCAAAGACGUCCUGCGCGAAGGCCAGGAA
#=GR NC_009434.1/2848316-2848982 CODON       .....................................................................................................................................................................................................................................................................................................................................................................................................................................................................................................AUG..............................................................................................................................................................................................................................................................................................................................................
#=GR NC_009434.1/2848316-2848982 SS_TT       ......................................................................................................................................................................................................................................................................................................................................................................................................................................................................................................................................................................................................................................................................................................................................................................................................................................................
NC_008463.1/2236825-2236158                  ACUCGAAACCAAAGCCUUGAAACAUGAGCCGCGACCACUUCGGUGAGCGCGAGAUGCCAACCCGCUCCGGAUACUGCGAGCGGCGCCCGAUUCUUAAGGAACAUGUGUAGGGUGGAGAUGUACGGCUGUUGGACUGCGU.......................................................AGCUUCUAGCUUGAUCCA.GACG..CAUU.UUU..CGUCCGCCUCCGA.CAGC.CGAUUCCUCCUCCUGACUCAAGUGCUUCUGAA.............................................................AC.ACAGGAAGCAGGAGACGUA.GUCGCGGAC.CG...GCA...CCCAG........UGC.....CGAGCGCCGCUGGACACGGGAAUGGCCCG.....CCAUUCCUGAAUACGCGCCCGAGCACCGACCGUGAGA.GUCGUGUGUGCCGAUCGCCGUUUCCGGUAGCCCCGGAAACC.AUUGGUACUACAUGAAAAGAAUGCUGAUCAACGCGACUCAACCCGAGGAGUUGCGUGUUGCACUGGUCGACGGCCAACGCCUGUUCGACCUCGACAUCGAGUCGGGCGCCCGCGAGCAGAAGAAGGCCAACAUCUACAAAGGCCGCAUCACUCGCGUCGAACCCAGCCUCGAAGCCGCCUUCGUCGACUUCGGCGCCGAACGCCACGGCUUCCUCCCCCUCAAAGAAAUCUCCCGCGAAUACUUCAAGAAAUCCCCCGAAGGCCGGAUCAACAUCAAGGAAGUCCUGAGCGAAGGCCAGGA.
#=GR NC_008463.1/2236825-2236158 CODON       ...................................................................................................................................................................................................................................................................................................................................................................................................................................................................................................................................................AUG................................................................................................................................................................................................................................................................................................
#=GR NC_008463.1/2236825-2236158 SS_TT       ......................................................................................................................................................................................................................................................................................................................................................................................................................................................................................................................................................................................................................................................................................................................................................................................................................................................
NZ_AAKV01000040.1/6308-6975                  ACUCGAAACCAAAGCCUUGAAACAUGAGCCGCGACCACUUCGGUGAGCGCGAGAUGCCAACCCGCUCCGGAUACUGCGAGCGGCGCCCGAUUCUUAAGGAACAUGUGUAGGGUGGAGAUGUACGGCUGUUGGACUGCGU.......................................................AGCUUCUAGCUUGAUCCA.GACG..CAUU.UUU..CGUCCGCCUCCGA.CAGC.CGAUUCCUCCUCCUGACUCAAGUGCUUCUGAA.............................................................AC.ACAGGAAGCAGGAGACGUA.GUCGCGGAC.CG...GCA...CCCAG........UGC.....CGAGCGCCGCUGGACACGGGAAUGGCCCG.....CCAUUCCUGAAUACGCGCCCGAGCACCGACCGUGAGA.GUCGUGUGUGCCGAUCGCCGUUUCCGGUAGCCCCGGAAACC.AUUGGUACUACAUGAAAAGAAUGCUGAUCAACGCGACUCAACCCGAGGAGUUGCGUGUUGCACUGGUCGACGGCCAACGCCUGUUCGACCUCGACAUCGAGGCGGGCGCCCGCGAGCAGAAGAAGGCCAACAUCUACAAAGGCCGCAUCACUCGCGUCGAACCCAGCCUCGAAGCCGCCUUCGUCGACUUCGGCGCCGAACGCCACGGCUUCCUCCCCCUCAAAGAAAUCUCCCGCGAAUACUUCAAGAAAUCCCCCGAAGGCCGGAUCAACAUCAAGGAAGUCCUGAGCGAAGGCCAGGA.
#=GR NZ_AAKV01000040.1/6308-6975 CODON       ............................................................................................................................................................................................................................................................................................................................................................................................................................................................................................................................................................AUG.......................................................................................................................................................................................................................................................................................
#=GR NZ_AAKV01000040.1/6308-6975 SS_TT       ......................................................................................................................................................................................................................................................................................................................................................................................................................................................................................................................................................................................................................................................................................................................................................................................................................................................
NC_009656.1/2242676-2242009                  ACUCGGAACCAAAGCCUUGAAACAUGAGCCGCGACCACUUCGGUGAGCGCGAGAUGCCAACCCGCUCCGGAUUCUGCGAGCGGCGCCCGAUUCUUAAGGAACAUGUGUAGGGUGGAGAUGUACGGCUGUUGGACUGCGU.......................................................AGCUUCUAGCUUGAUCCA.GACG..CAUU.UUU..CGUCCGCCUCCGA.CAGU.CGAUUCCUCCUCCUGACUCAAGUGCUUCUGA..............................................................AACACAGGAAGCAGGAGACGUA.GUCGCGGAC.CGGCA......UCCGA.............UGCCGAGCGCCGCUGGACACGGGAAUGGCCCG.....CCAUUCCUGAAUACGCGCCCGAACACCGACCGUGAGA.GUCGUGUGUGCCGAUCGCCGUUUCCGGUAGCCCCGGAAACC.AUUGGUACUACAUGAAAAGAAUGCUGAUCAACGCGACUCAACCCGAAGAGUUGCGUGUUGCACUGGUCGACGGCCAACGCCUGUUCGACCUCGACAUCGAGUCGGGCGCCCGCGAGCAGAAGAAGGCCAACAUCUACAAGGGCCGUAUCACUCGCGUCGAACCCAGCCUCGAAGCCGCCUUCGUCGACUUCGGCGCCGAACGCCACGGCUUCCUCCCCCUCAAAGAAAUCUCCCGCGAAUACUUCAAGAAAUCCCCCGAAGGCCGGAUCAACAUCAAGGAAGUCCUGAGCGAAGGCCAGGA.
#=GR NC_009656.1/2242676-2242009 CODON       .....................................................................................................................................................................................................................................................................................................................................................................................................................................................................................................AUG..............................................................................................................................................................................................................................................................................................................................................
#=GR NC_009656.1/2242676-2242009 SS_TT       ......................................................................................................................................................................................................................................................................................................................................................................................................................................................................................................................................................................................................................................................................................................................................................................................................................................................
NC_008027.1/1679734-1678964                  UACCUGCCUUGGAUAUGUUAUGGCGCCAGCCCGGCAUCCGGGCUGGCGAAAAAUGCAACCCGUUGCGGAUUCAGCGCGCGGCAGCACCGAAUUUUCAGGGAUACGUGCAGGGUGGAGAUGCACAGCCCUCGGACCGUGUGGCACUGCGUCC.CCCACCGCCCCAGUGAUCGGGCGACGGAC.GGACAAGGUCCU.............GAACA.GACGCCCUUGC...GGCGUCCACGGACGAUCGGU.UGAUUCCUCCUCCUGACUGAGUGCACCAGGCCCGUUCGAUUGAUUCGGAUGACAUUCGAAAAGCUCGACAGGUCUUUUGGC............ACCGC..AAAACAGGACGCGUC.GUCGCGACCACGGCAGGCUGGGCAA......CCGGCUGGUGCCGAACGUCGCCAGACACGGGGGUGGCCCG.....CCACCCUU...UGCGCACCUUGGCACCGAUCAUGAAAAAUCGCGUGUGCCGAACGCCGUUUCCGGCAGCC.CGGAAACCGA.CGGUACAACAUGAAAAGAAUGCUGAUUAACGCGACUCAACCCGAAGAGUUGCGUGUAGCCCUGGUGGACGGCCAACGCCUCUACGACCUGGACAUCGAGUCCGGCGCCCGUGAGCAGAAGAAGGCCAACAUCUACAAAGGCAAGAUCACCCGGAUCGAGCCCAGCCUUGAAGCCGCCUUCGUCGACUUCGGCUCCGAACGUCACGGCUUCCUGCCGCUGAAGGAAAUCUCCCGCGAAUACUUCAAGAAGCCCCCCGAAGGCCGGGUCAACAUCAAGGAAGUACUGAGCGAAGGCCAGGAA
#=GR NC_008027.1/1679734-1678964 CODON       ...................................................................................................................................................................................................................................................................................................................................................................................................................................................................................................................................................AUG................................................................................................................................................................................................................................................................................................
#=GR NC_008027.1/1679734-1678964 SS_TT       ......................................................................................................................................................................................................................................................................................................................................................................................................................................................................................................................................................................................................................................................................................................................................................................................................................................................
NZ_AAVY01000015.1/97670-98455                UACCUGCCUUGGACAUGAAUGGCGUCAGCGCGGAAACUGCGCUGGCGAAAAAUGCAACCCGUUGCGGAUUCAGCGCGCGGCAGCACCCGAAUUAUCAGGGAUACGUGCAGGGUGGAGAUGCACAGCCCUCGGACCGUGUAGCACCGCGUCCGGCCACCGGCCCAGUGAAUGGCCGG.CGAGCGGAUAAGGUCCU.............GAACA.GAUGCCCCAUG...GGCGUCCACGGCUGA.CGGU.UGAUUCCUCCUCCUGACUGAGUGCACGAGGCCUGCUGGGUUGAUUCGGAUAUCGAUUCGGAUAUCUCUGCAGAUACCGCAGGGGCCUCUUGGCACCGCAGCAAACAGGACGCGUC.GUCGCGACAACGGCAGGCUGGGAAA......CCGGCUGGUGCCGAACGUUGCUCGACACGGGGGUGGCCCGG....CCACCCUU...UGCGCACCUUGGCACCGACCAUGAGAAGUCGUGUGUGCCGAACGCCGUUUCCGGCAGCC.CGGAAACCGA.CGGUACAACAUGAAAAGAAUGCUGAUUAACGCAACUCAACCCGAAGAGUUGCGUGUAGCCCUGGUGGACGGCCAACGCCUGUACGACCUGGACAUCGAGUCCGGUGCGCGCGAGCAGAAAAAGGCCAACAUCUACAAAGGCAAGAUCACCCGGAUCGAGCCCAGCCUCGAAGCCGCCUUCGUCGACUUCGGCUCCGAACGUCACGGCUUCCUGCCGCUGAAGGAAAUCUCCCGCGAGUACUUCAAGAAAGCCCCUGAAGGCCGCGUCAACAUCAAGGACGUCCUGAGCGAAGGCCAGGAA
#=GR NZ_AAVY01000015.1/97670-98455 CODON     ...................................................................................................................................................................................................................................................................................................................................................................................................................................................................................................................................................AUG................................................................................................................................................................................................................................................................................................
#=GR NZ_AAVY01000015.1/97670-98455 SS_TT     ......................................................................................................................................................................................................................................................................................................................................................................................................................................................................................................................................................................................................................................................................................................................................................................................................................................................
NZ_AAXR01000003.1/274760-275531              UACCUGCCUUGGACAUGAAUGGCGCCAGCGCAGAACCAGCGCUGGCGAAAAAUGCAACCCGUUGCGGAUUCAGCGCGCGGCAGCACCCGAAUUAUCAGGGAUACGUGCAGGGUGGAGAUGCACAGCCCUCGGACCGUGUAGCACCGCGUCCGGCCACCAGCCCACUCA.CGGCUGG.CGAGCGGAUAAGGUCCU.............GAACA.GAUGCCUCCG....GGCGUCCACGGCUGA.CGGU.UGAUUCCUCCUCCUGACUGAGUGCACAAGGCCCGCUUGGUUGAUUCGGAUACCUAUUCGAAGCCACCGGGGCCUUGUUGGC............ACCGCAGCAAACAGGACGCGUC.GUCGCGACAACGGCAGGCUGGGCAA......CCGGCUGGUGCCGAACGUCGCUCGACACGGGGGUGGCCCGG....CCACCCUU...UGCGCACCUUGGCACCGACCAUGAGACGUCGUGUGUGCCGAACGCCGUUUCCGGCAGCC.CGGAAACCGA.CGGUACAACAUGAAAAGAAUGCUGAUUAACGCGACUCAACCCGAAGAGUUGCGUGUAGCCCUGGUGGACGGCCAACGUCUCUACGACCUGGACAUCGAGUCCGGUGCGCGCGAGCAGAAAAAGGCCAACAUCUAUAAAGGCAAGAUCACCCGCAUCGAACCCAGCCUCGAAGCCGCCUUCGUCGACUUCGGCUCCGAACGUCACGGCUUCCUGCCGCUGAAAGAAAUCUCCCGCGAAUACUUCAAGAAGGCCCCUGAAGGCCGGGUCAACAUCAAGGAAGUACUCAGCGAAGGCCAGGAA
#=GR NZ_AAXR01000003.1/274760-275531 CODON   ...................................................................................................................................................................................................................................................................................................................................................................................................................................................................................................................................................AUG................................................................................................................................................................................................................................................................................................
#=GR NZ_AAXR01000003.1/274760-275531 SS_TT   ......................................................................................................................................................................................................................................................................................................................................................................................................................................................................................................................................................................................................................................................................................................................................................................................................................................................
NC_002947.3/2150998-2150226                  UACCUGCCUUGGACAUGAAUGGCGCCAGCGCAGAACCAGCGCUGGCGAAAAAUGCAACCCGUUGCGGAUUCAGCGCGCGGCAGCACCCGAAUUAUCAGGGAUACGUGCAGGGUGGAGAUGCACAGCCCUCGGACCGUGUAGCACCGCGUCCGGCCACCAGCCCACUGA.CGGCUGG.UGAGCGGAUAAGGUCCU.............GAACA.GAUGCCCUCCG...GGCGUCCACGGCUGA.CGGU.UGAUUCCUCCUCCUGACUGAGUGCACAAGGCCCGCUUGGUUGAUUCGGAUACCUAUUCGAAGCCACCGGGGCCUUGUUGGC............ACCGCAGCAAACAGGACGCGUC.GUCGCGACAACGGCAGGCUGGGCAA......CCGGCUGGUGCCGAACGUCGCUCGACACGGGGGUGGCCCGG....CCACCCUU...UGCGCACCUUGGCACCGACCAUGAGACGUCGUGUGUGCCGAACGCCGUUUCCGGCAGCC.CGGAAACCGA.CGGUACAACAUGAAAAGAAUGCUGAUUAACGCGACUCAACCCGAAGAGUUGCGUGUAGCCCUGGUGGACGGCCAACGUCUCUACGACCUGGACAUCGAGUCCGGCGCGCGCGAGCAGAAAAAGGCCAACAUCUACAAAGGCAAGAUCACCCGCAUCGAACCCAGCCUCGAAGCCGCCUUCGUCGACUUCGGCUCCGAACGUCACGGCUUCCUGCCGCUGAAAGAAAUCUCCCGCGAGUACUUCAAGAAGGCCCCGGAAGGCCGGGUCAACAUCAAGGAAGUGCUCAGCGAAGGCCAGGAA
#=GR NC_002947.3/2150998-2150226 CODON       ...................................................................................................................................................................................................................................................................................................................................................................................................................................................................................................................................................AUG................................................................................................................................................................................................................................................................................................
#=GR NC_002947.3/2150998-2150226 SS_TT       ......................................................................................................................................................................................................................................................................................................................................................................................................................................................................................................................................................................................................................................................................................................................................................................................................................................................
NC_009512.1/4270007-4270779                  UACCUGCCUUGGACAUGAAUGGCGCCAGCGCAGAACCAGCGCUGGCGAAAAAUGCAACCCGUUGCGGAUUCAGCGCGCGGCAGCACCCGAAUUAUCAGGGAUACGUGCAGGGUGGAGAUGCACAGCCCUCGGACCGUGUAGCACCGCGUCCGGCCACCAGCCCACUGA.CGGUUGG.UGAGCGGAUAAGGUCCU.............GAACA.GAUGCCCUCCG...GGCGUCCACGGCUGA.CGGU.UGAUUCCUCCUCCUGACUGAGUGCACAAGGCCCGCUUGGUUGAUUCGGAUACCUAUUCGAAGCCACCGGGGCCUUGUUGGC............ACCGCAGCAAACAGGACGCGUC.GUCGCGACAACGGCAGGCUGGGCAA......CCGGCUGGUGCCGAACGUCGCUCGACACGGGGGUGGCCCGG....CCACCCUU...UGCGCACCUUGGCACCGACCAUGAGACGUCGUGUGUGCCGAACGCCGUUUCCGGCAGCC.CGGAAACCGA.CGGUACAACAUGAAAAGAAUGCUGAUUAACGCGACUCAACCCGAAGAGUUGCGUGUAGCCCUGGUGGACGGCCAACGUCUCUACGACCUGGACAUCGAGUCCGGCGCGCGCGAGCAGAAAAAGGCCAACAUCUACAAAGGCAAGAUCACCCGCAUCGAACCCAGCCUCGAAGCCGCCUUCGUCGACUUCGGUUCCGAACGUCACGGCUUCCUGCCGCUGAAAGAAAUCUCCCGCGAGUACUUCAAGAAGGCCCCAGAAGGCCGGGUCAACAUCAAGGAAGUGCUCAGCGAAGGCCAGGAA
#=GR NC_009512.1/4270007-4270779 CODON       ...................................................................................................................................................................................................................................................................................................................................................................................................................................................................................................................................................AUG................................................................................................................................................................................................................................................................................................
#=GR NC_009512.1/4270007-4270779 SS_TT       ......................................................................................................................................................................................................................................................................................................................................................................................................................................................................................................................................................................................................................................................................................................................................................................................................................................................
JCVI_SCAF_1096628050550/547-1                CGGAAAUAAAGCCUUGAGUAUGAUGCGCGAUUCGCCCACCGGGCGGUCGCGGUAACUGACAACCGCUGCGGAAUCCGCGCGCGGCACCCGAUUUUCAGCGAUACGUGUAGGGUGGAGAUGUACAACUGUCGGACUGCGU.......................................................AGCAUAUCGCUUGAUCAAAGACG..CCUCAUCU..CGUCCGCUACCGC.CAGU.UGAUUCCUCUUCCUGACUGAGUGCUUUCUGUC.............................................................ACCACAGCAAGCAGGAGACGUCCGUCGCGACCGCGGCC......UGAUAAU...........GGCUGACCGUCGCUAGACAGUGGAACG.AUUUACGAC.CGUUUCU...GACGCGCCU.GACACCGACCCUGAGA.GUCGUGUGUGCCUAACGUGGCUUCCGCUAGCCCCGGAACCC.AUUGGUACCACAUGAAAAGAAUGCUAAUUAACGCGACUCAGCCUGAAGAGUUGCGUGUUGCCCUGGUAGAUGGCCAAAAACUCUACGACCUGGACAUCGAGUCCGGCGCCCGCGAACAGAAAAAGGCCAACAUCUACAAAGGCCGCAUCACCCGCGUGAACCCAGCCUCGAAGC................................................................................................................................
#=GR JCVI_SCAF_1096628050550/547-1 CODON     ......................................................................................................................................................................................................................................................................................................................................................................................................................................................................................................................................................................................................................................................................................................................................................................................................................................................
#=GR JCVI_SCAF_1096628050550/547-1 SS_TT     ......................................................................................................................................................................................................................................................................................................................................................................................................................................................................................................................................................................................................................................................................................................................................................................................................................................................
NC_009439.1/1785255-1784583                  CGGAAAUAAAGCCUUGAGUAUGAUGCGCGAUUCGCCCGCUGGGCGGUCGCGGUAACUGACAACCGCUGCGGAAUCCGCGCGCGGCACCCGAUUUUCAGCGAUACGUGUAGGGUGGAGAUGUACAACUGUCGGACUGCGU.......................................................AGCAUAUCGCUUGAUCAAAGACG..CCUCAUCU..CGUCCGCUACCGC.CAGU.UGAUUCCUCCUCCUGACUGAGUGCUUUCUGUC.............................................................ACCACAGCAAGCAGGAGACGUCCGUCGCGACC.GC.A.GCC...UCUGAU.......GGCAG...GC..CGUCGCUCGACAGUGGAACG.AUUUACGAC.CGUUUCU...GACGCGCCU.GACACCGACCCUGAGA.GUCGUGUGUGCCUAACGUGGCUUCCGCUAGCCCCGGAACCC.AUUGGUACCACAUGAAAAGAAUGCUAAUUAACGCGACUCAGCCUGAAGAGUUGCGUGUUGCCCUGGUAGAUGGCCAAAAACUCUACGAUCUGGACAUCGAGUCCGGCGCCCGCGAACAGAAGAAGGCCAAUAUCUACAAAGGCCGCAUCACCCGCGUAGAACCCAGCCUCGAAGCCGCCUUCGUCGACUUCGGCUCAGAACGCCACGGCUUCCUCCCCCUCAAAGAAAUCUCCCGCGAAUACUUCUCCAAAGCCCCUGAAGGCGGCCGCAUCAAUAUCAAGGACGUGCUCAAGGAAGGCCA.
#=GR NC_009439.1/1785255-1784583 CODON       ...................................................................................................................................................................................................................................................................................................................................................................................................................................................................................................................................................AUG................................................................................................................................................................................................................................................................................................
#=GR NC_009439.1/1785255-1784583 SS_TT       ......................................................................................................................................................................................................................................................................................................................................................................................................................................................................................................................................................................................................................................................................................................................................................................................................................................................
NC_004578.1/4346871-4347559                  CAACGCCUCAAGCCAUGAUGCGCGACCUUCCCUAUCGAAGAUCGCGGUAAAUGCCAACCCGCUGCGGAUUCUGCGCGCGGCAGCACCCGAAUUAUCAGGGAUACGUGUAGGGUGGAGACGCACAACCAUCGGACUGUGU.......................................................AGCACAAGGCUUGUUUUA.GACG..CUUCAUCU..CGUCCGCUACCGA.UGGU.CGAUUCCUCCUCCUGACAAAGCUUUUGCUGAAAAGGGUGUCUUAUGCC.............................................ACCACAGCAAGCAGGAAACGUC.GUCGCGAC..CCUC.CGCCC.CCUCU......GGGCG....AGGA.CCUCGCUAGACACUGGAGUGGCCAA.....CCACUCCU...GACGCGCCCUGACACCGACCGUGAGAAGUCGUGUGUGCCGAACGCCGUUUCCGGCAGCC.CGGAAACCGA.CGGUACUACAUGAAAAGAAUGCUGAUUAACGCAACUCAACCCGAAGAGUUGCGUGUUGCACUGGUAGACGGCCAGCGCCUCUACGACCUGGACAUCGAGUCAGGUGCACGCGAGCAGAAGAAGGCCAACAUCUAUAAAGGCCGGAUCACUCGUAUCGAACCCAGCCUUGAGGCUGCCUUUGUCGAUUUCGGCUCUGAGCGCCACGGCUUUCUGCCCCUCAAGGAAAUCUCCCGCGAGUACUUCAAGAAAGCCCCAGAAGGCCGCGUCAACAUCAAGGACGUCCUGAGCGAAGGCCAGGAA
#=GR NC_004578.1/4346871-4347559 CODON       .................................................................................................................................................................................................................................................................................................................................................................................................................................................................................................AUG..................................................................................................................................................................................................................................................................................................................................................
#=GR NC_004578.1/4346871-4347559 SS_TT       ......................................................................................................................................................................................................................................................................................................................................................................................................................................................................................................................................................................................................................................................................................................................................................................................................................................................
NC_007005.1/1845998-1845310                  CAACGCCUCAAGCCAUGAUGCGCGACCUUCCCUAUCGAAGGUCGCGGUAAAUGCCAACCCGCUGCGGAUUCUGCGCGCGGCAGCACCCGAAUUAUCAGGGAUACGUGUAGGGUGGAGACGCACAACCAUCGGACUGUGU.......................................................AGCACAAGGCUUGUUCUA.GACG..CUUCAUCU..CGUCCGCUACCGA.UGGU.CGAUUCCUCCUCCUGACAAAGCUUUUGCUGAAAGGGGUGUCUUAUGCC.............................................ACCACAGCAAGCAGGAAACGUC.GUCGCGAC..CCUC.CGCCC.CCUCU......GGGCG....AGGA.CCUCGCUAGACACUGGAGUG.UCCAAC....CACUCCU...GACGUGCCCUGACACCGACCGUGAGAAGUCGUGUGUGCCGAACGCCGUUUCCGGCAGCC.CGGAAACCGA.CGGUACUACAUGAAAAGAAUGCUGAUUAACGCAACUCAACCCGAAGAGUUGCGUGUUGCACUGGUAGACGGCCAGCGCCUCUACGACCUGGACAUCGAGUCAGGUGCACGCGAGCAGAAGAAGGCCAACAUCUAUAAAGGCCGAAUCACUCGCAUCGAACCCAGCCUUGAGGCUGCCUUUGUCGAUUUCGGCUCUGAGCGCCACGGCUUUCUGCCCCUCAAGGAAAUCUCCCGCGAGUACUUCAAGAAAGCCCCUGAAGGCCGCGUCAACAUCAAGGACGUCCUGAGCGAAGGCCAGGAA
#=GR NC_007005.1/1845998-1845310 CODON       .................................................................................................................................................................................................................................................................................................................................................................................................................................................................................................AUG..................................................................................................................................................................................................................................................................................................................................................
#=GR NC_007005.1/1845998-1845310 SS_TT       ......................................................................................................................................................................................................................................................................................................................................................................................................................................................................................................................................................................................................................................................................................................................................................................................................................................................
NC_005773.3/1897387-1896699                  CAACGCCUCAAGCCAUGAUGCGCGACCUUCCCUAUCGAAGAUCGCGGUAAAUGCCAACCCGCUGCGGAUUCUGCGCGCGGCAGCACCCGAAUUAUCAGGGAUACGUGUAGGGUGGAGACGCACAACCAUCGGACUGUGU.......................................................AGCACAAGGCUUGUUCUA.GACG..CUUCAUCU..CGUCCGCUACCGA.UGGU.CGAUUCCUCCUCCUGACAAAGCUUUUGCUGAAAAGGGUGUCUUAUGCC.............................................ACCACAGCAAGCAGGAAACGUC.GUCGCGAC..CCUA.CGCCC.CCUCU......GGGCG....AGGA.CCUCGCUAGACACUGGAGUG.UCCAAC....CACUCCU...GACGUGCCCUGACACCGACCGUGAGAAGUCGUGUGUGCCGAACGCCGUUUCCGGCAGCC.CGGAAACCGA.CGGUACUACAUGAAAAGAAUGCUGAUUAACGCAACUCAACCCGAAGAGUUGCGUGUUGCACUGGUAGACGGCCAGCGCCUCUACGACCUGGACAUCGAGUCAGGUGCACGCGAGCAGAAGAAGGCCAACAUCUACAAAGGCCGAAUCACUCGCAUCGAACCCAGCCUUGAGGCUGCCUUUGUCGAUUUCGGCUCUGAGCGCCACGGCUUUCUGCCCCUCAAGGAAAUCUCCCGCGAGUACUUCAAGAAAGCCCCUGAAGGCCGCGUCAACAUCAAGGACGUCCUGAGCGAAGGCCAGGAA
#=GR NC_005773.3/1897387-1896699 CODON       .................................................................................................................................................................................................................................................................................................................................................................................................................................................................................................AUG..................................................................................................................................................................................................................................................................................................................................................
#=GR NC_005773.3/1897387-1896699 SS_TT       ......................................................................................................................................................................................................................................................................................................................................................................................................................................................................................................................................................................................................................................................................................................................................................................................................................................................
JCVI_SCAF_1101668580737/855-170              CUAGUCUUGUUUAGCCAUGAGCGUGGACUCCCCAUUGGAGUACACGGUAAAUGCCAACCCGCUGCGGAUUCUGCGCGCGGCAGCACCCGAAUUAUCAGGGAUACGUGUAGGGUGGAGAUGCACAACCGUCGGACCGUGU.......................................................AGCAUUAGGCUU..AUAA.GACG..CUUCAUCU..CGUCCACAGUCGC.CGGU.UGAUUCCUCCUCCUGACCUUAGCUUUUGUUGAAGUGGUGCCUUUGUCACCA..........................................CCGCUAACAAGCAGGACGCGUCCGUCGCGAUACCG...GCC...CAAUU........GGCU....CGU.UAUUGCUGGACACUGGAGUGGCCAA.....CCACUCUU...GACGCACCU.GACACCGACCGUGAGAAGUCGUGUGUGCCGAACGCCGUUUCCGGCAGCC.CGGAAACCGA.CGGUACAACAUGAAAAGAAUGCUGAUUAACGCAACUCAACCCGAAGAGUUGCGUGUUGCACUGGUAGAUGGCCAACGCCUCUAUGACCUGGACAUCGAAUCCGGUGCACGCGAGCAAAAGAAGGCCAACAUCUAUAAAGGCCGUAUUACUCGCAUCGAACCAAGCCUUGAGGCUGCCUUUGUCGAUUUCGGCUCCGAGCGCCACGGCUUCCUGCCCCUCAAAGAAAUCUCCCGCGAAUACUUCAAGAAAGCCCCCGAAGGCCGCGUGAACAUCAAGGACGUCCUGAGCGAAGGCCAGGAA
#=GR JCVI_SCAF_1101668580737/855-170 CODON   .................................................................................................................................................................................................................................................................................................................................................................................................................................................................................................AUG..................................................................................................................................................................................................................................................................................................................................................
#=GR JCVI_SCAF_1101668580737/855-170 SS_TT   ......................................................................................................................................................................................................................................................................................................................................................................................................................................................................................................................................................................................................................................................................................................................................................................................................................................................
NC_004129.6/1992252-1991566                  CAACGCCUUUAGCCAUGAUGCGUGACCUCCCCUUUCGGAGUUCACGGUAAAUGCCAACCCGCUGCGGAUUCUGCGCGCGGCAGCACCCGAAUUAUCAGGGAUACGUGUAGGGUGGAGAUGCACAACCGUCGGACUGUGU.......................................................AGCAUUAGGCUUUAUCAA.GACG..CUUCAUCU..CGUCCACAGUCGC.CGGU.UGAUUCCUCCUCCUGACAGACUUUUGCUUAAGCGGUGCCUUAGUC................................................ACCACAGCAAGCAGGACGCGUAAGUCGCGACUUCGUUC......UUAGUUACCC........GGACGAACCUCGCUAGACACUCGAGUGGUCAA.....CCACUCCU...GACGCACCU.GACACCGACCGUGAGAAGUCGUGUGUGCCGAACGCCGUUUCCGGCAGCC.CGGAAACCGA.CGGUACUACAUGAAAAGAAUGCUGAUUAACGCAACUCAACCCGAAGAGUUGCGUGUUGCUCUGGUAGACGGCCAGCGCCUCUACGACCUGGACAUCGAGUCCGGAGCCCGCGAGCAGAAAAAGGCCAACAUCUAUAAAGGCCGCAUCACUCGCAUCGAACCAAGCCUCGAGGCUGCCUUUGUCGAUUUCGGCUCUGAGCGCCACGGCUUCCUGCCCCUCAAAGAAAUCUCCCGCGAAUACUUCAAGAAAGCCCCCGAAGGCCGCGUCAACAUCAAGGACGUCCUGAGCGAAGGCCAGGAA
#=GR NC_004129.6/1992252-1991566 CODON       .................................................................................................................................................................................................................................................................................................................................................................................................................................................................................................AUG..................................................................................................................................................................................................................................................................................................................................................
#=GR NC_004129.6/1992252-1991566 SS_TT       ......................................................................................................................................................................................................................................................................................................................................................................................................................................................................................................................................................................................................................................................................................................................................................................................................................................................
JCVI_SCAF_1101668162775/1287-1799            CGCCUGAAUUAGCCAUGAUGCGUGACCUCCCCUUUCGGAGCUCACGGUAAAUGCCAACCCGCUGCGGAUUCUGCGCGCGGCAGCACCCGAAUUAUCAGGGAUACGUGUAGGGUGGAGAUGCACAACCGCCGGACUGUGU.......................................................AGCAAUAGGCUUUAUCAA.GACG..CUUCAUCU..CGUCCACAGCCGC.UGGU.UGAUUCCUCCUCCUGACUGAGUGCUUAAGUA..............................................................GCCACAGCAAGCAGGACGCGUACGUCGCGAUAUCGGCC......CAAUU.............GGCCUGACAUCGCUGGACACGGGAAUGGCCAA.....CCACUCCC...GACGCACCU.GACACCGACCGUGAGAAGUCGUGUGUGCCGAACGCCGUUUCCGGCAGCC.CGGAAACCGA.CGGUACUACAUGAAAAGAAUGCUGAUUAACGCAACUCAACCCGAAGAGUUGCGUGUUGCACUGGUAGAUGGCCAACGCCUCUACGACCUGGACAUCGAAUCCGGUGCACGCGAGCAGAAGAAGGCCAACAUCUACAAAGGCCGUA...........................................................................................................................................................
#=GR JCVI_SCAF_1101668162775/1287-1799 CODON ......................................................................................................................................................................................................................................................................................................................................................................................................................................................................................................................................................................................................................................................................................................................................................................................................................................................
#=GR JCVI_SCAF_1101668162775/1287-1799 SS_TT ......................................................................................................................................................................................................................................................................................................................................................................................................................................................................................................................................................................................................................................................................................................................................................................................................................................................
NC_007492.1/4701418-4702085                  CGCCUGAAUUAGCCAUGAUGCGUGACCUCCCCUUUCGGAGCUCACGGUAAAUGCCAACCCGCUGCGGAUUCUGCGCGCGGCAGCACCCGAAUUAUCAGGGAUACGUGUAGGGUGGAGAUGCACAACCGCUGGACUGUGU.......................................................AGCAACAGGCUUUAUCAA.GACG..CUUCAUCU..CGUCCACAGCCAC.CGGU.UGAUUCCUCCUCCUGACUGAGUGCUUAAGUA..............................................................GCCACAGCAAGCAGGACGCGUACGUCGCGAUAACGGCC......CAAUU.............GGCCGGACAUCGCUGGACACGGGAAUGGCCAA.....CCACUCCC...GACGCACCU.GACACCGACCGUGAGAAGUCGUGUGUGCCGAACGCCGUUUCCGGCAGCC.CGGAAACCGA.CGGUACUACAUGAAAAGAAUGCUGAUUAACGCAACUCAACCCGAAGAGUUGCGUGUUGCACUGGUAGAUGGCCAGCGCCUCUACGACCUGGACAUCGAAUCCGGUGCACGCGAGCAGAAGAAGGCCAACAUCUAUAAAGGCCGCAUCACUCGCAUCGAACCAAGCCUUGAGGCUGCCUUUGUCGAUUUCGGCUCCGAGCGCCACGGCUUCCUGCCCCUCAAAGAAAUCUCCCGCGAAUACUUCAAGAAAGCCCCUGAAGGCCGCGUCAACAUCAAGGACGUCCUGAGCGAAGGCCAGGAA
#=GR NC_007492.1/4701418-4702085 CODON       ...................................................................................................................................................................................................................................................................................................................................................................................................................................................................................................................................................AUG................................................................................................................................................................................................................................................................................................
#=GR NC_007492.1/4701418-4702085 SS_TT       ......................................................................................................................................................................................................................................................................................................................................................................................................................................................................................................................................................................................................................................................................................................................................................................................................................................................
#=GC SS_cons                                 ................................................................................................................,((((-----((((((((((---(((,<<.<<<..<<<<<....<<<<<<........>>>>>>.....>>>>>..>>>.>><<<_____>>>,,,,,,,.<<<<<<........>>>>>>)))--)))).)))).))----))))<<<<<----.----....................................................____..__....................>>>>>,,((((.<<<<<<<---<<<<<<<<<<<._______..>>>>>>-.>>>>>--.->>>>-->>>,,,<<<<<<<_______..>>>>>>>,...)))),,,....<<<<<<<<........>>>>.>>>>..........<<<<<<<.......>>>>>>>................................................................................................................................................................................................................................................................................................................
#=GC ACTUAL_MOTIF                            ....................................................................................................<...................................................................................................................................................................................................................................................................................................................................................................................................................................>.............................................................................................................................................................................................................................................................................................................
#=GC HYPHENATION                             ****************************************************************************************************..............................................................................................................................................................*..................................................................................................*.*...............................................................................................*......*..................................*.............................*******************************************************************************************************************************************************************************************************************************************************************************************************
#=GC R2R_LABEL                               ----------------------------------------------------------------------------------------------------.....................................J....................................................................3...4.....<............>............................a.........1.......................................................................2..................b..j.........xy...{..........................}.........................V.........v..............c.........................................e..............RRrRR..............SsS------------------------------------------------------------------------------------------------------------------------------------------------------------------------------------------------------------------------------------------------------------------------------------------------
#=GC R2R_XLABEL_label                        ..................................................................................................................................................................................................................................................................................................................................................................................................................................................................................................................................r.................s.................................................................................................................................................................................................................................................................................................
#=GC SUBFAM_O1_R2R_LABEL                     -------------------------------------------------------------------------------------------------------------------------------------------.......................................................----------------------------------------------------------------------------------------------------------------------------------------------------------------------------------------------------------------------------------------------------------------------------------------------------------------------------------------------------------------------------------------------------------------------------------------------------------------------------------------------------------------------------------------------------------------------------------------------------------------------------------------------------
#=GC SUBFAM_O2_R2R_LABEL                     --------------------------------------------------------------------------------------------------------------------------------------------------------------------------------------------------..[.....]..-----------------------------------------------------------------------------------------------------------------------------------------------------------------------------------------------------------------------------------------------------------------------------------------------------------------------------------------------------------------------------------------------------------------------------------------------------------------------------------------------------------------------------------------------------------------------------------------------------------------------------------------
#=GC SUBFAM_LABEL_O1                         ..................................................................................................................................................................x...................................................................................................................................................................................................................................................................................................................................................................................................................................................................................................................................................................................................................................................................................
#=GC SUBFAM_LABEL_O2                         ..................................................................................................................................................................................................x...................................................................................................................................................................................................................................................................................................................................................................................................................................................................................................................................................................................................................................................
#=GF SUBFAM_REGEX_PRED O1 O1 [^.]
#=GF SUBFAM_REGEX_PRED O2 O2 [^.]
#=GF R2R var_hairpin < >
#=GF R2R var_hairpin { }
#=GF R2R var_hairpin V v
#=GF R2R shade_along_backbone R r rgb:230,230,230
#=GF R2R shade_along_backbone S s rgb:230,230,230
#=GF R2R tick_label s start
#=GF R2R tick_label r SD?
#=GF SUBFAM_O2_R2R var_term_loop [ ]
#=GF SUBFAM_O1_R2R no5
#=GF SUBFAM_O2_R2R no5
#=GF SUBFAM_O2_R2R set_dir pos0 -180
#=GF R2R multistem_junction_bulgey J J0 -45 1 0 -0.707 0 -90 J1 0 4 0 0 0 0
#=GF R2R multistem_junction_bulgey j J0 -45 1 0 0 0 -90 J1 0 3 0 0 0 0
#=GF R2R var_backbone_range_size_fake_nucs 10 1 2
#=GF R2R tick_label 1 usu. stable, but not conserved
#=GF R2R var_backbone_range_size_fake_nucs 5 3 4
#=GF R2R var_backbone_range_size_fake_nucs 2 x y
#=GF R2R place_explicit a a-- 0 1 0 0 0 0 f
#=GF R2R place_explicit b b-- 0 1 0 0 0 0
#=GF R2R place_explicit c c-- -180 8 2 0 0 -180
#=GF R2R tick_label c to here
#=GF R2R tick_label c-- connect here
#=GF R2R tick_label b dodgy stem
#=GF R2R tick_label e dodgy stem
#=GF qR2R tick_label_regular_numbering 0 1 zero
#=GF DUPLICATES NC_008463.1/2236825-2236158=NC_002516.2/3332503-3333170=NZ_AAQW01000001.1/4035786-4036453
#=GF SORT_STATS 19 421 0
#=GF SORT_STATS 19 421 0
#=GC cons                                    YnnYnnnnYnRnnnnnRnnRnRnnnnnnYnYYnnYCnnnnnnnnnRnYRnRnnnnnnnnCnnYnCnnnnnnnnCnnnnRRCRGCRCCCGAnUUnUnAGGGAUACGUGYAGGGUGGAGAUGYACARCYnUCGGACYGYGU-------------------------------------------------------AGCnnnnnGCUUnnnnnA-GACG--CYYYRnnn--CGUCCRCnRCCGn-YRGU-UGAUUCCUCCUCCUGACYnAnYnYYYnnnnnn-------------------------------------------------------------RCnRCAGYAAGCAGGAnRCGUn-GUCGCGAYnnCGnn-nnn---Ynnnn--------nnn---nnCGnnCRUCGCUnGACACnGGARYGnnCnnn----nCRYUCYU---nACGCRCCYnGRCACCGACCRUGAGA-GUCGUGUGUGCCGAACGCCGUUUCCGGYAGCC-CGGAAACCnA-YGGUACnACAUGAAAAGAAUGCURAUUAACGCRACUCARCCCGAAGAGUUGCGUGUYGCnCUGGUnGAYGGCCAACGCCUnUAYGACCUGGACAUCGARUCnGGYGCnCGCGARCAGAARAAGGCCAACAUCUACAAAGGCnRnAUCACYCGnRUCGARCCnAGCCUYGARGCYGCCUUYGUCGAYUUCGGYnCYGARCGYCACGGCUUCCUnCCnCUnAARGAAAUCUCCCGCGARUACUUCARnAARnCYCCYGAAGGCCGnRUnAACAUCAARGAnGUnCUnnnCGAAGGCCAGGAn
#=GC conss                                   311311113121111131131311111131331133111111111313113111111113111131111111131111233323331133113131133313331111311111111121111311313311131111100000000000000000000000000000000000000000000000000000003333333433334211130113100333334440011111111333230333303111111112111311331213133211111300000000000000000000000000000000000000000000000000000000000003222223311311111111111011111133243344044400031113000000004440004433233333112111113121311141311400004131331200013133311143311111121331121021112111111131311331311111333111011111311410111111111111113111111111113111111111111113113111111111113111111111111111113333111131113113113111111211112111112111112111113111113111113113111111123222222223323222333333322333333333333333333333333333333333333333333333333333333333333333333333333333333333333333333333333333333333333333333333333333333334
#=GC col_entropy_0                           111111111111111111111111111111111110111111111111001111111100110101111011111000110100100000000000000100000000000000000000000000110000000000000000000000000000000000000000000010000100000000000000000001211100001211100000000011110110000000001100010110000000000000000000111011111111011111111111111111111111010000000110100101001001000000000000000001011000100000000100000100000001220011111111011111000000101111010111110100000100000000000001011111000010000000010000100010100000000100000100000000000000000000000000010000100000000001000000100000000000000000000000000000000000000000000000001001000001000000000000000000000000000000000001001001000000000000000000000000000000000001000001001100001001000001001001000001001001000001101001001000000000001001001001000000000000001000000011001101001000000001101000000001001001001110000000000000
#=GC col_entropy_1                           ......................................................................................................................................................................................................................................................................................................................................................................................................................................................................................................................................................................................................................................................................................................................................................................................................................................................
#=GC col_entropy_2                           589445557426385745559287748853358839888547487426993338853397899385359972505999118548280066905979076005550009500000000040800590388600078090097777977777759777779977779787797709794077957779777777777774098977775035258005097742669537900000908495234235657000000004000500024360122087908752635542355244240010709799997009099090990990999993333333333330340347400700000390009100000050118635425211745597973337182584849300566357004800006930798092685733889019768375537057300945300000040370040240004000000060500660600000635000300000600803800000400000005000000008005000009000009006006000000000002002000005009000006669008088007005005000009201002002004009003009005000007000008006000997025221222129624224667663620656559552550552555550354553556555555558553553552553555555555555553555555831552754557555555853681585588583856585851635858588888859
#=GC col_entropy_3                           433458213194936264148012804206387733301189072828779928356079319005651984725888810510900033304773073404140001100000000000600490205300075090054444544444455444444544444474224434451644554445444444444444938544444892804005014009161454100000702035171420813000000000000100019668634302693071373695766764948808485455524882825858248528222221111111111112378617100400000170004500000049239391697511486169500004175724767919728249001700003900494006387844550019435594464017700014000000010270010910001000000030400330300000321000200000300601600000000000000000000005004000009000006003007000000000002004000002007000005338008008001004000000004006004005001006006005001000000000000007000117017113111719117114112119119118119115110115111116712116116111111119119115111119111111111111119111111988119017114111111911096191199198915196916371919199999918
#=GC cov_SS_cons                             .................................................................................................................1000.....022?2??211...020.10.001..10000....?02200........00220?.....00001..100.01000.....000........001000........000100020..112?.?2?2.20....0001000?0.........................................................................................0?000..?01?.0000012...222?2222120..........021222..2?222....2100..000...1122?00.........00?2211....?10?.......?0000002........2000.000?..........0?00000.......00000?0................................................................................................................................................................................................................................................................................................................
#=GF NUM_COV 19
#=GF WEIGHT_MAP  NZ_AAAU03000001.1/1332645-1331976 2.14667 NC_009434.1/2848316-2848982 2.2117 NC_008463.1/2236825-2236158 0.617873 NZ_AAKV01000040.1/6308-6975 0.617873 NC_009656.1/2242676-2242009 1.17071 NC_008027.1/1679734-1678964 1.59504 NZ_AAVY01000015.1/97670-98455 1.08677 NZ_AAXR01000003.1/274760-275531 0.59317 NC_002947.3/2150998-2150226 0.385445 NC_009512.1/4270007-4270779 0.385445 JCVI_SCAF_1096628050550/547-1 1.52725 NC_009439.1/1785255-1784583 1.52725 NC_004578.1/4346871-4347559 0.642117 NC_007005.1/1845998-1845310 0.437807 NC_005773.3/1897387-1896699 0.437807 JCVI_SCAF_1101668580737/855-170 1.32387 NC_004129.6/1992252-1991566 1.02633 JCVI_SCAF_1101668162775/1287-1799 0.633445 NC_007492.1/4701418-4702085 0.633445
#=GF USED_GSC TRUE
#=GF DID_FRAGMENTARY FALSE
//
