# Supplementary material for: Comparative genomics reveals 104 candidate structured RNAs from bacteria, archaea, and their metagenomes
Source: Genome Biol. 2010 Mar 15;11(3):R31. doi: 10.1186/gb-2010-11-3-r31 (PMC2864571; doi:10.1186/gb-2010-11-3-r31)
Supplement: Additional file 4 — Raw text alignment files, including annotation. Raw alignments of RNAs, including annotations (for example, predicted transcription terminators, flanking sequences) in "Stockholm" text format. The alignment format and appropriate viewing programs are discussed on Wikipedia [113]. The Stockholm files can be retrieved from the .tar.gz archive file by using programs such as WinZip (Windows), StuffIt Expander (Mac), or tar/gzip (UNIX). [file gb-2010-11-3-r31-S4.GZ › sto/traJ-II.sto]

# STOCKHOLM 1.0
#=GF ID traJ-II
#=GF DE traJ-II RNA
#=GF AU Weinberg Z
#=GF TP Cis-reg;
#=GF WK http://en.wikipedia.org/wiki/TraJ-II_RNA_motif
#=GF DATABASES microbial 25 env 4

#=GF FancifyStockholm -longtable -wrapGeneContext 6in -recycleGeneColors
#=GF FancifyStockholmGeneContext -leftNothing -rightOperonOrCount 1
#=GF ORIGINAL_MOTIF 94	3776	0	0	refseq	25	gamma-pseudomon	jeremy	s32_38_45_55S100O5Min3	cmfinder		ethresh=2&nr=0	end

NC_007925.1/3949452-3948935                    UUUGUCCAACGCUGUUGCCAAAUCGGCCUGCGUCAUUCCGUUCUUCUUGCGGGCGGCCGUGAGCAGGGAUUGGAGCUGCCGCUGUCGCGGCGUGCGCAACGAUUUCGGCA.UUCGGAACGGG.GCCCCAU.UGAA.GA.AAAGGAGCC.AUUCCGGUA.AUCC.UGAGU.UGGGAUU.AUCCCAUUUUGGGAUACUUGCUGAAAUCCGUGGGGUGGUGCCGGCAGGGCUUGAGCUUGAUCCCGACGUCGAUGACCAGGCGCCUGAUGGUCCUGACGUCACCCCGUAUGAUGAGGCACAUUUGGUCACCUAUCUGCGCUUGCUCGACGCCAAGGCGGACGGCGCAGACUGGACCGAGGUGGCCCGCAUCGUGCUGCAUCGCGAUCCUGAUCGCGAGGAGGCGAGAACCCGGCGCUGCUUCGAAAGCCACAUGGCGCGGGCUCAAUGGAUGACCAAGCGCGGCUACCGCCGGCUGCUGGAGCAAUCGGUCGAACAAGCGCGGCGUUCCAGAUCCUGA
#=GR NC_007925.1/3949452-3948935 CODON         ............................................................................................................GU.A....................................................................................................................AUG............................................................................................................................................................................................................................................................................................
#=GR NC_007925.1/3949452-3948935 SS_TT         ................................................................................................................................................................................................................................................................................................................................................................................................................................................................................<<<<<<<<<<<..................>>>>>>>>>.............
NC_005296.1/4675539-4675022                    UUUGUCCAACGCUGUUGCCAAAUCGGCCUGCGUCAUUCCGUUCUUCUUGCGGGCGGCCGUGAGCAGGGAUUGGAGCUGCCGCUGUCGCGGCGUGCGCAACGAUUUCGGCA.UGUGGAACGGG.GCCCCAU.UGAA.GA.AAAGGAGCC.AUUCCGGUA.AUCC.UGAGU.UGGGAUU.AUCCCAUUUUGGGAUACUUGCUGAUAUCCGUGGGGUGGUGCCGGCAGAGCUUGAACUUGAACCCGAUGUCGAUGACCAGGCGCCUGACGGUCCUGACGUCACCCCGUAUGACGAGGCACAUUUCGUGACCUAUCUGCGCCUGCUCGACGCCAAGGCGGACGGCGCAGACUGGACAGAGGUGGCCCGGAUCGUGCUGCAUCGCGAUCCCGAUCGGGAGGAGGCGAGAACCCGGCGUUGCUUCGACAGCCACAUGGCGCGAGCGCAAUGGAUGACCAAGCGCGGCUACCGCCGGCUGCUGGAGCAAUCGGUCGAACAAGCGCGGCGCUCCAGAUCCUGA
#=GR NC_005296.1/4675539-4675022 CODON         ............................................................................................................GU.A....................................................................................................................AUG............................................................................................................................................................................................................................................................................................
#=GR NC_005296.1/4675539-4675022 SS_TT         ...................................................................................................................................................................................................................................................................................................................................................................................................................................................................................................................................
NC_006298.1/2825-2310                          UAAAACCUAAUAAUACUAAAUAAAACCUAAUAAUACUAAAUAAAACCUUUUUUAUACCUAGAUACUACGUUGUGUAUAUUAAAAGUUUACUUAAAAGAGUGGGCAAGAUA.UGUAAAGUUGGCCUUAUUUUAUGAAAUAAAAUAAAUCCACUUUACU..CGGAUGUAUUCGCC..AU.A..GGCUCAAAUCCUAU..AUCUUGUCCUUCAGAGUUAGUGAUGAACAGGCAUCAAUAGUAAACUUGACAUAUUAAGAAAAGACUCCAUAAUACUAAUACAACCUAUGGCAACCCGAUGAAAUCGAUCAUAGGACGGCUUAGAAAUGAGUAAGGUGCGAUGCCUUGGUAAGUGUAUUCGGGGUCUAUUUAAGAGAAAAUCCACGUUUUAACGUGGAUUUUCUCAUUUUCGACAUUGUAUUUUUUCACCUUGUUGACGUCCUCCCCUAGCUAAAGCAAGGAGAUUCCUACCAGCUCCCAUUGCAAGCAAUGGGCUACUCUCGGUGGGUUUCUGCUGCU
#=GR NC_006298.1/2825-2310 CODON               ...................................................................................................................................................................................................................................................................................................................................................................................................................................................................................................................................
#=GR NC_006298.1/2825-2310 SS_TT               ........................................................................................................................................................................................................................................................................................................................................................................................<<<<<<<....>>>>>>>.........................................................................................................................
NC_008341.1/49556-50068                        GAUUAUUUGCAAUCUUAAGAUAUUGUAUGAGAUUUAAUGCAAUUCACAAAUAAAAAUCUAUUUCGCAUUAAUUUAUUGCAUAUAAUACCAAAUAAUAAGCAGGCAAGAUG.UGUAAUG.UAG.UCCUACAUGCUACGCAUUUUG.GCUAACAUUACCU.UCAC.UUAUUCGCC..UU.U..GGCUCAACGUUA....AUCUUGCUCUGCGAGGCCGCGCCAGAAACAGAACUGAGGAGGCUAUGAAAGCAGCAGAGGAAAACGAUAGAAAUCUAAAAAAACCCCACGGUGGUCGUCCACGGGGGGUUCACAUCAAAGUAUGGGUAACACCAGAAGAAAAAGCGGCGAUUGGUGAAGCUGCAUCUAAUUCAGGGAUGAAAGAAUCGGCCUAUCUUCGCGCCUUGGGUCUUAAUACUCCUGUCAGAUCUGUGCUUGAUCUGGAAGCGGUGACAGAUCUGGUAAAAGUGAAUGGCGAUCUUGGACGGGUAGCCGGAUUGUUAAAGCUAUGGUUAGCGG
#=GR NC_008341.1/49556-50068 CODON             .................................................................................................................................................................................................................................................AUG...............................................................................................................................................................................................................................................................................
#=GR NC_008341.1/49556-50068 SS_TT             ...................................................................................................................................................................................................................................................................................................................................................................................................................................................................................................................................
NC_009083.1/12679-12164                        AUUAAGUGCAAUUAAGUGCAAUUAUAAGAUUUUAUACGCCUUCAGUAUUUUUUGUGUGCGAUUAUAUGCGAUUAAGUGCAAUACAGGAUGAGGGUGAUACAGGCAAGAUG.UGUAAUGUUAU.AUAACAUGGCAAGCCUUGGUUAUAUAA.AUUACC..CGAC.UUAUUCGCU..UU.C..AGCUCAACGUGGC...AUCUUGUCCUGCGGAGCUAUGUACUGGAAAUAGAAAAAUGACUGAACAGAAAAAGCCGAAACGGAUACGCCAAAAAGUAAUUCAAGUUGUGGUAACUGAAGCUGAGAAAAAGCAAAUUGAAGAAAAUGCUGCUCAGGGAAAUUUAUCAGCUUCUCAAUAUUUGCGUGAUCUUGGUUUGGGCUACCAGCCUAAAAGCGUGACGGAUGUAAAAACAAUCCAGGAGAUCCGUAGCCUAAAAGCAGAUAUGAAUAAAGUGGGUGCACUACUGAAAAACUUAAUGAAUGGAGAACUGACUGAUCCGAAAGAGAUCCGAUCUAA
#=GR NC_009083.1/12679-12164 CODON             ..........................................................................................................................................................................................................................................AUG......................................................................................................................................................................................................................................................................................
#=GR NC_009083.1/12679-12164 SS_TT             ...................................................................................................................................................................................................................................................................................................................................................................................................................................................................................................................................
NC_007641.1/12207-12720                        CGAUAUGCAAUUUUAUUUAUUUUUGGUUCAUUUCCACUCUAGAUCCUGCCCAGGUAGUCAUUCUGUGGCUUUUUGUUGCAUAAAUUUGCAUACUACAGGCGGGCAGGAUG.UGUGUUGUAC..CGGUACGGGCAA.GCCCGCACCA.GUCCAACACCG.CCCC.UUACUCACC..UG.G..GGUUCGACGG..C...AUCCUGCUCUGCGAGGCUACAAAGGAGCCACGGGCACCAAAAAGGGGCUGUCUCAGAAAACCGAAAAAAUCGUACGCUAAGCGUGCGAGGAGGCUGGCACCCAGCGGUACAGCGUAGGAAUGGACACCCCGAGGUUCUUGGCCACGUCCUUAGGCGGGACGCCGCUAGCCAGAAGCUUCUUGGCCGACGCGAUCUUGCUAUCGGUCAUCUUGGGCUUACGGCCGCCUUUGCGGCCGAGUUGCUUGGCGACUUCCAACCCGGCGCGGGUACGCUCGACGGUCAACUCGCGCUCCAUCUCGGCGAGGCUGGCCAUGACGU
#=GR NC_007641.1/12207-12720 CODON             ...................................................................................................................................................................................................................................................................................................................................................................................................................................................................................................................................
#=GR NC_007641.1/12207-12720 SS_TT             ...................................................................................................................................................................................................................................................................................................................................................................................................................................................................................................................................
NC_004311.2/351701-352205                      GAUUUAAGGAAAACUAGCGCAAUUAUAGGAAAAUGAACGCAACUGAUGUUAGCGAAGCUGGCCAUUAGCGUUAAAUUGCCUAAAAUUGCACUGAGCAGUACGGCAAGAUG.UGUGUUGUAC..CGGUACGGGCAA.GCCCGCACCA.GUCCAACACCG.CCCC.UUACUCACC..UG.C..GGUUCGACGG..C...AUCUUGCUCUGCGAGGCUGCUCUGCAACAUUUACACCAAAGAGGAAAAGCUUAUGGCCGGUGAAAAUGCGAUUGAGGCUAUCAAGCCGCAUUCGCGUGGGACACGUCCGCGGCGGGAGCGAAUUGAGGUUUGGGUCAGCAUUGAUGAGAAAAAAGAGUUAGCCGAAAGGGCCGAUCAGGCGGGAUUGUCGAAUGCCGCUUUCCUUCGCGCUGUUGGGCUGAAUCUGCCUAUAGGUUCACGGGCCGAUUUGGAAGCUGUCCGCCAGUUGGCAAAGGUGAAUGGCGACCUAGGCCGGGUGGCCGGAUUGCUGAAAUUGUG
#=GR NC_004311.2/351701-352205 CODON           .........................................................................................................................................................................................................................................................AUG.......................................................................................................................................................................................................................................................................
#=GR NC_004311.2/351701-352205 SS_TT           ...................................................................................................................................................................................................................................................................................................................................................................................................................................................................................................................................
NZ_AAJT01000036.1/37500-38013                  GAUGCUAUGCGAAUGUAUGCGAAUUAACGCGAAUGUACGCGAUUACGCCAUAUUUUACUGGCCAUUCUGCUCCAGUCGCAUAGAAUCGCAUGAAGCAGUACGGCAGGAUG.UGUGUUGUAC..CGGUACGGGCAA.GCCCGCACCA.GUCCAACACCG.CCCC.UUACUCACC..UA.C..GGUUCGACGG..C...AUCCUGCUCUGCGAGGCUACAAAGGAGCCACGGGCACCGAAUGGAGUCAUUUCUCACAGUUGUUGGUAUGGCCCAUUUUCAAUUUACCUAUGUGCAAUAAGCUGUCUUUUUUUAUUAGUUGCUGCGUGUAUGAUGAAUAUGCAGUAAUGACAAUUUGUUGGGGGGGAUUCUGUCCGUUCAGAUUCUUGCUGUUGCAGAUGCACGACGCUUAUAGCUUCGUGAUGAUUGCGGAUAAGGAUUUUCUGUAAUUAACCUUCGCUGCUCGAAGUGCCUCCGCACUUCGAGGGCUGUUGAAGUAGGUGGGUAUGACGGCAGUCG
#=GR NZ_AAJT01000036.1/37500-38013 CODON       ...................................................................................................................................................................................................................................................................................................................................................................................................................................................................................................................................
#=GR NZ_AAJT01000036.1/37500-38013 SS_TT       ...................................................................................................................................................................................................................................................................................................................................................................................................................................................................................................................................
NZ_AATK01000113.1/4469-3949                    UGCCCUCUUUUUCUUAUAACUUUUGGCUGUUCUAGUUGUAAACGUCAUUUAAUCGAUCUAUUUACUGGCUUUAACCUUGGUGAUAAAGUCUGUGUAAGCUGGGCAGGAUA.GGUGAUGUAGUCCUACAAUGGUAA.ACCAUUGCAGACUUCAUCACUU.UGAC.UUAUUCGCUCCCUUCGGGGCUCAACG.......UUCCUGCUCUGCGAGGCAUAAGGUCAUUCACUAAUUGGACUCCAGAUGGAAAAGAUGACAAAAAGCAAAACACGACGCGAAAGCACCCCGAUCAAGGUGUACUGUUUGCCAGAGGAAAGAGACUUGAUCGCCGCGAACGCGAAAGCCGCUGGUAAAUCGGUUUCGUCCUUUUUGUUAGCUGUUGGCCAGGGAUACCAAAUCACAGGAGUAGUUGAUGCUGAGCGAGUGAGAGAAAUGGCUCGCAUUAGUGGUGAUCUGGGGCGACUUGGUGGAUUAUUAAAAUGGUGGUUAACUGAUGACGCGCGCACAGCAAAGUUU
#=GR NZ_AATK01000113.1/4469-3949 CODON         ..................................................................................................................................................................................................................................................AUG..............................................................................................................................................................................................................................................................................
#=GR NZ_AATK01000113.1/4469-3949 SS_TT         ...................................................................................................................................................................................................................................................................................................................................................................................................................................................................................................................................
JCVI_SCAF_1096627192326/6354-5835              UUACGCAGUUUAUCACCCAAUUUUUCAAGAUCAAGCAAUAAACGGAGUAUGUACGUUGUUUGUGCGGGCUCAAACCUUGGUGUAAAAUGGCUUUUAAAACGGGCAGGAUG.GGUGAUGUAGUCCUACAAUGGUAA.ACCAUUGCAGACUUCAUCACUU.UGAC.UUAUUCGCUCCCUUCGGGGCUCAACG.......UUCCUGCUCUGCGAGGCCUUUAAUUAUUCAAAAUCGGGUACUCCAUGGAAAAGAAAGAGCAAGCAGUCACACGGCGAGGAACCACACCUUUGAAGGUGUAUUGCUUGCCAGAAGAAAAAGCACUCAUAGAGGCAAAUGCAAAAGCUACCGGAAAAUCGGUUUCAUCAUUCUUGUUGGCCGUUGGGCAGGGAUACCAAGUCACCGGGAUCGUUGACGCAGAGCAGGUGCGCGAAAUGGCAAAAAUUAGUGGAAACCUUGGUCGUUUAGGGGGGCUUUUAAAAUGGUGGCUAACUGAUGAUGCUAGAGUGGCAAAUUUUA
#=GR JCVI_SCAF_1096627192326/6354-5835 CODON   .................................................................................................................................................................................................................................................AUG...............................................................................................................................................................................................................................................................................
#=GR JCVI_SCAF_1096627192326/6354-5835 SS_TT   ...................................................................................................................................................................................................................................................................................................................................................................................................................................................................................................................................
NC_004951.1/1651-2160                          .....GAAGAUUGCCACAGCAAUGACAGAGGACAGGUCAGGCAACGAUCCUGCAAUCCAAGGGAAACGAAGUAGCAACGCAGAAAGUUAGGGGAACGUUAGGGCAAGACA.GGUGAAGUAGG.CCCACCA.GCAA.GC.UGGUGAUCCUUCUUCACGUCUUGC.CUAUUCGCC..UACC..GGCUCAAGGUGA....GUUU..CCGAAUCGGAAACUCAAACGCCUGACGUAUGCCUUGCAGGCACGACCAAUGCCUGACAACAGCCUGACAACCACCUGACAUGCUGAAGUCUCGAACCGGACGUUGGACCAGCAGAAAAAAACACAGGCACGCUAAGGAUGUUUACACACUCCCGUGCCAAAGGGACGCCCUUUGAAACCCCGCCUCUACGAGUCGAAAACCUGACGCGCUUCGCUUGUCACCCAGACUGGACCGCUGGCAACAAGUUGCCACCAGCCCAGACCGGGCUUAUCUUAAUUCCCAUCAAGCAAAGGCGAAAGGAAAUCCUAGAAC
#=GR NC_004951.1/1651-2160 CODON               ...................................................................................................................................................................................................................................................................................................................................................................................................................................................................................................................................
#=GR NC_004951.1/1651-2160 SS_TT               ...................................................................................................................................................................................................................................................................................................................................................................................................................................................................................................................................
NZ_AAJY01000001.1/2661981-2661466              AAUAAUUUUACUCGCGGAAUCCUGCAUCAAUACUCUAAGGAAACACAACAUGUACACCUAAAUACACAUCGACGUGCACAAAUAUACUACGGCAACUGGAGGGCAGGACA.UGUAAAGUGGG.CCCACCG...CU.A..CGGUGUUCCAACUUUACCA.CUCC.CUAUUCGCCGCAU.CGCGGCUCAAGGG..C...GUCCUGCUCUGCGAGGCUAUGGAGAGCUAUAUGAAAGUUACUCAGACUAGAAAAAAUAGUACGCCAAUAAAAGUUUAUUGUUUACCCGAAGAAAAAAUUCUCAUCCAAGAAAAUGCAGAAGCAUCUGGAUUAAGUGUUGCCUGUUUUGUUCGUAGAGUUGCACUGGGUUAUCAGGUUGAUUCUAUCGUAGAUAUAAAACAGGUUAAUGAACUUAGCCGAGUAAACGCUGAUCUUGGAAGACUUGGCGGAUUACUUAAAUUAUGGCUCGCAAAUGAUCCUCGAACAGUUGAUUUUUCACCCACACUGAUAAGAACCUUG
#=GR NZ_AAJY01000001.1/2661981-2661466 CODON   ...................................................................................................................................................................................................................................................................................................................................................................................................................................................................................................................................
#=GR NZ_AAJY01000001.1/2661981-2661466 SS_TT   ...................................................................................................................................................................................................................................................................................................................................................................................................................................................................................................................................
NZ_AAKK02000007.1/49060-48545                  UUUAAGGUGUAAUGCUUGUUGUGCAAGUUUAAGCGGAACAUUACAGAUAAUUGCAAAGACCAAUGCAGGUGUUUUAGUAGUGAAAACAGGGCCGAAGUACGGGCAGGAUA.GGUGAAGUAGG.C.CCACCAACAA.GUUGAUGGUUCCUAUUUCACUC.GUCCUUUAUUCGCACCUU.CGG.GCUCAACGGUCC.....CCUGCUCUACGAG...UUUAACCCUUGGAACUCCUAACCAGCUUUAAGGGGAAUGACACCUAUGUUUCAAAGCUCUGAGGCCGCGCGUUUUUAAGGUGUCGCGCAGGUCGGACGCCAGGAUAGAAAGUGACAAUUUAUCUUUGUAGAGGUCCACAUUCACCGCUGAUUUUCAGUAGGGGUAAAGGCUCAUAUCUAUAGAUUUUGGGCCGAUACAGGUUGGUGGGUGCAACUUAGUCACGACAAUACUAAGGGCACUCAAUUAUGAACAACGUACGUAUUUUAGCGGCUAAAAUAACUACGGCCGCUAUUUCAUUAG
#=GR NZ_AAKK02000007.1/49060-48545 CODON       ............................................................................................................................................................................................................................................................................................................................................................................................................................................................................AUG....................................................
#=GR NZ_AAKK02000007.1/49060-48545 SS_TT       ...............................................................................................................................................................................................................................................................................................................................................................................................................................................................................................<<<<<<<<...........>>>>>>>>.........
NC_006368.1/69095-68619                        UUAUUCAUGAUUAUUUUCGUUAUUAACUGCUCUAUAACGAACAAUUGCGCAUAAUUACAAAAGUAUGGUUCCUAAAUAAAUUUCAAAAUGCAGGGCAAGA........UA.UGUGAAGUUAG.CUAACCA.GCAA.GC.UGGUUACCAAACUUCACGA.GUCU..UAUUCUCACCUU.CGGUGCUCAACGGAA....A.................AGCCAUUUUCAUAGUCAAUUUUAUUCACCUCCCCAAAUUUUACCGGUAAACACAUACAAUCUUGGGGUGCCAACUCCUUUGAUUCUUGGCUUAUGUGAGGCUUUACCAUCAGGGGCGGGUUUCACCCAGCCAGCUUGUAAUAAAACUCUUGUCACUGCGCGUUGAUCGAAGCCUUUGCAAAGUUCAUUUUUGUACGUCUCAGUUAACACCAUGUAGAUUCGAAAUCCUUGGCUAUCUGUAUGAUAAAAUCCUGUUUUACCCUCAAAUGCGGGUACAAUUGAUUUUACCCGCACUUGAGGG
#=GR NC_006368.1/69095-68619 CODON             ...................................................................................................................................................................................................................................................................................................................................................................................................................................................................................................................................
#=GR NC_006368.1/69095-68619 SS_TT             ...................................................................................................................................................................................................................................................................................................................................................................................................................................................................................................................................
NC_008740.1/1924550-1924030                    UAAGUGUCGAUUUGCUCGGAAAAAACGGUUUGCACAGGAAUAAACAGGUUACUGCACAGAAAUGCACAUACCGUACGCGCAAGAAUCAACGCUGUGGUGCGGGCAGGAUA.GGUGAAGUUAG.CUAACCGGCGGA..GCCGAUUAACUAUCUUCACUU.CCCC.UUAUUCGCCCCGG.AGGCGCUCAACGGGUA...AUCCUGCUCUGCGAGGCUUUGUGAGGUGGGUAGAAAACAUGGUUGUUGUUUAUGCUAUCUUUGAUAUCAUUAGUAGCUAGUGCAUCAAGAAGGUAUUAACAUGGCGAAUGUACUUGUCCGUAAUUUGCCUCCCGAAGUUCACCGGGCGCUAAAAGUGCGUGCGGCGCUUAACGACAGGAGCACUGAUGCGGAAAUACGGGAAAUACUGGCAGCGGCAGUGCAACCGCUUGAGCUGGAUGUCAUUGGUCGAGAAGUUGGAUUAAGCGAAAAAGCCAAGACCCCAGCAAAGUAAGUUUGAGAUUGAUGCCGUGAUUCCAC
#=GR NC_008740.1/1924550-1924030 CODON         .........................................................................................................................................................................................................................................................................................................AUG.......................................................................................................................................................................................................................
#=GR NC_008740.1/1924550-1924030 SS_TT         ...................................................................................................................................................................................................................................................................................................................................................................................................................................................................................................................................
NC_006824.1/58635-58114                        GCUAUAUCCAUUAAAAUAUUUACACUUGUUUUGCGCCUCGCUGCGGAUAAAUCAAAAGUGAUGGCGUAGACUUUCCCUGGGGUAAUGAACGCCGAAAGGCGGGCAGGAUG.GGCGAAGUUAG.CUAACCAGCGGA..GCCGGUUAUCUACCUUCGCUA.ACCC.UUAUUCGCGCCGG.GGGCGCUCAACGGGC....AUCCUGCUCUGCGAGGUUAUGACAAGCGAGCCUUGGACGAUGGGGAAAACCGCAAGGCCAAUCGCCGGGAAACGCAAGCACCACCUACGGGUGCCUGUGUUCCCGGAAGAGAAGAAGCUGAUCGAAGCUCAGGCCCAGCGGGCCGGGAUGAGCGUCGCCCGCUUUCUGCGCGAAGUCGGGCAGGGCUACCGCAUCGGUGGUGUGGUCGAUUACGAGCAGGUGCGCGAACUCGCGCGGAUCAACGGCGACCUUGGCCGCCUCGGCGGGCUGCUGAAGCUUUGGCUCACCAACGACGAGCGCACCGCCCAGUUUGGCGAG
#=GR NC_006824.1/58635-58114 CODON             ............................................................................................................................................................................................................................................AUG....................................................................................................................................................................................................................................................................................
#=GR NC_006824.1/58635-58114 SS_TT             ...................................................................................................................................................................................................................................................................................................................................................................................................................................................................................................................................
NC_009494.1/204545-204034                      UUAAGAUUUAUUUGGUACUUUGGGCGAAAAAAUUCUUUAAAAAUCGUUGCGCGUUCCAAAAAGUUCCUGCUAUGAUUCUUAAAAGUGAUCUAGAAAAGCAGGGCAAGAUA.GGUGAAGUUAG.CUAACCA.GCAA.GC.UGGCUAUCAAACUUCACA..AGCC.UUAUUCGCACCUA.CGGUGCUCAACGG..U...AUCUUGCUUUUUGAGAUCAAUUAAUCAGUACCUAAAGGAUUGCAAACCACUUGUUAAGAGGUCAGCAUCCUUAUGGUCGAAAAGAUAAAAAAACCCAUCAGAAAACACGGUCGUCAUCUUCGUGUUCCCGUCCUUCCCGAUGAAGAAAUUGCCAUUAAAUCCCAUGCCGCCCAGGCAGGACUUUCUGUUGCUGAAUAUUUGCGUCGGAUUGGGUUGGGCUAUCAAAUCCAAAGUGCCAUUGAUAAAGAGUAUAUUCUUCAGCUAUCCAAAAUAAAUGCAGACAUGGGAAGGCUUGGGGGAUUGUUUAAGCUCUGGCUU
#=GR NC_009494.1/204545-204034 CODON           .............................................................................................................................................................................................................................................................................AUG...................................................................................................................................................................................................................................................
#=GR NC_009494.1/204545-204034 SS_TT           ...................................................................................................................................................................................................................................................................................................................................................................................................................................................................................................................................
NC_009494.1/3056648-3057160                    UUUGGAUUAUUUUAGUUCUAUAGGCAAAAAAGUUCUUUAAAAAUCGUUGCAAGUUCCAAAAAGUUCCUGAUAUGAUUCUUUAAAGUGAUCUGGAAAAGCAGGGCAAGAUA.GGUGAAGUUAG.CUAACCA.GCAA.GC.UGGCUAUCAAUCUUCACAA.ACCU..UAUUCGCACCUU.CGGUGCUCAACGGGU....AUCUUGCUUUUUGAGAUCAAUUAAUCAGUACCUAAAGGAUUGCAAACCACUUGUUAAGAGGUCAGCAUCCUUAUGGACGAUAAAAAUAAAUCACCUUCCAGAAAACACGGUCGCCAUCUUCGUGUUCCCGUCCUUCCCGAUGAAGAAAUUUCUAUUAAAUCCCAUGCUGCCCAAGCGGGACUUUCUGUUGCGGGAUAUUUGCGCCGGAUUGGGUUGGGCUAUCAAAUCCACAGCGCCAUAGACAAAGAUUACAUUCUCCAGUUAUCCAAAAUAAAUGCAGACAUGGGAAGGCUUGGCGGGCUGUUUAAGCUAUGGCUU
#=GR NC_009494.1/3056648-3057160 CODON         .............................................................................................................................................................................................................................................................................AUG...................................................................................................................................................................................................................................................
#=GR NC_009494.1/3056648-3057160 SS_TT         ...................................................................................................................................................................................................................................................................................................................................................................................................................................................................................................................................
sludgePhrap_Contig16293/3841-4357              UUGUGAAAACAACGGUGCAGUAACGGUAAAACAACGGUAGAAAAAAGGUAAAACAACGGUGCAGUAACGGUAAAAAAAGGUAGAACAACGCUGCAGCGCCGGGCAGGAUA.UGUGAAGUAGG.CCCACCC.GCAG.GC.GGGUUGUCCUUCUUCACGAAGCCC.UUAUUCGCA.CUA.CG.UGCUCAACGGAC....AUCCUGCUCUGGGGGUGUAAAAUUCCGUCACCAGCCGAAAUCGAAAAAGGCGGGGUUCAGUCACGCCAAAAAUCCUUGAACCGAUCCGACGCUAGAUCGGUGUAGCGGGUGGUGUGCUGGAUGUUGCGGUGUCCCAGGUAGUGCUGGAUCGCGCGCGUAUCCUGCCCGUCGUUGGCCAGCUUGUAGCCGGUGGCGUGGCGCAGCAUGUGCGGGUGAAUCGAAAAUUCGAUGCCGGCUUCGCGUCCGGCCCGCCUGACGAUCUUGCACACUGCAUCGGCGGUGAACGGCGCUAGCUGUAGUGGCCAGGAACAUCCAUCG
#=GR sludgePhrap_Contig16293/3841-4357 CODON   .............................................................................................................................GUA...................................................................................................................................................................................................................................................................................................................................................................................................
#=GR sludgePhrap_Contig16293/3841-4357 SS_TT   ...................................................................................................................................................................................................................................................................................................................................................................................................................................................................................................................................
sludgePhrap_Contig13274/1960-2434              UAACGGUAGAACAACGGUAGAAAAAAGGUAAAACAACGGUAGAACAACGGUGCAGUAACGGUAAAAAAAGGUAGAACAACGCUGCAGCGCCGGGCAGGAU..........AUGUGAAGUAGG.CCCACCC.GCAA.GC.GGGUCGUCCUUCUUCACGAAGCCC.UUAUUCGCAC.UG.C.GUGCUCAACGGGG......................GCUGAUCGGCAAGCUGAUGCCGCGCUUAGAGCACGCGCUGCGCGGCAUUGGCUGGCACGGCCUGCUGCUCGCCGCCGGCAUGUUCGGCAGCGGACACUCUCACUGAACGUCGGAGAGCGGUCAUGAAGGCUUAAAGCACAUCAAGAUGUCGCUUGCUGCUGCCGCAUGAAACGCCACAAAGAAGAGCAACACCAGCAGGACAUCGCUGUCCUCAAGGGGUGACGCUCGGCGGGCGCCCAUGCUAGCCCCGCCACCGAGGGCGGGGAAAUCUUCUCCACCGGACGCUCGGGAAUGGCUGUG
#=GR sludgePhrap_Contig13274/1960-2434 CODON   ...................................................................................................................................................................................................................................................................................................................................................................................................................................................................................................................................
#=GR sludgePhrap_Contig13274/1960-2434 SS_TT   ...................................................................................................................................................................................................................................................................................................................................................................................................................................................................................................................................
sludgePhrap_Contig15290/1461-1937              GUAACGGUAAAACAACGGUAGAAAAAAGGUAGAACAACGAUAAAACAACGCGCGGUGUCGUUCUAUUUCUGGUGUAACAACGCUGUAGGUCCGGGCAGGA........UA.UGUGAAGUAGG.CCCACCC.GCAG.GC.GGGUCGUCCUUCUUCACGAAGCCC.UUAUUCGCAC.UG.C.GUGCUCAACGGGG....A.................GCUGAUCGGCAAGCUGAUGCCGCGCUUGGAGCGCGCGCAGCGCGGCAUUGGUUGGCACGGCCUGCUGCUCGCCGCCGGCAUCGCCAUCGUGCCGGCCAGAAGCCGCCAAACGGCGCACGGCGCCAGCAGAAGACAUUCGUCGCUGCCGAUCACACGACUCCGGACGGAUCCCGUUGCGUCUUCUAAGCGUCGAUGCGCGCUGACAGUGAAACAACUCCGUCGCUGAGAGUCGCCUUCGCCCAUUGAAGCAUUCGCGGCGCGCUUCCGGUCGGUAGAUGAUGGCUGUUACGCUAUUUCGAA
#=GR sludgePhrap_Contig15290/1461-1937 CODON   ...................................................................................................................................................................................................................................................................................................................................................................................................................................................................................................................................
#=GR sludgePhrap_Contig15290/1461-1937 SS_TT   ...................................................................................................................................................................................................................................................................................................................................................................................................................................................................................................................................
sludgeOz_Contig9677/378-895                    UUGUCAAAACAACGGUGCAGUAACGGUAAAACAACGGUAGAAAAAAGGUAAAACAACGGUGCAGUAACGGUAAAAAAAGGUAGAACAACGCUGCAGCGCCGGGCAGGAUA.UGUGAAGUAGG.CCCACCC.GCAA.GC.GGGUCGUCCUUCUUCACGAAGCCC.UUAUUCGCA.CUG.CG.UGCUCAACGGAC....AUCCUGCUCUGCGAGGCAACAACUGGGGGAACGAUGGAGAAGGAAAACAAGGCAACGCGCAAAGGCAGUCCGCCGAUCAAGGUGUAUUGCCUGCCCGAAGAGCGGCACCAGAUCCAGGCGAACGCGCAAGCCACUGGCUUGAGCUUGUCGACCUUCUUGUUGAACGUCGGCAUUGGCUACCAGGUGCGCGGCAUCGUGGACAACAAGCAGGUGGAAGAGCUGGCGAGGAUCAAUGGUGACCUCGGCCGACUCGGCGGCCUGCUCAAGCUCUGGCUGACCGACGACGCUCGUUUGGCUUCGGUUGGCGAGGCCACCAUC
#=GR sludgeOz_Contig9677/378-895 CODON         ......................................................................................................................................................................................................................................AUG..........................................................................................................................................................................................................................................................................................
#=GR sludgeOz_Contig9677/378-895 SS_TT         ...................................................................................................................................................................................................................................................................................................................................................................................................................................................................................................................................
sludgePhrap_Contig16329/3097-3614              AACGGUGCAGUAACGGUAGAACAACGGUAAAAAAAGGUAGAACAACGAUAAAACAACGCACGGUGUCGUUCUAUUUCUGGUGUAACAACGCUGUAGGGCCGGGCAGGAUA.UGUGAAGUAGG.CCCACCC.GCAG.GC.GGGUCGUCCUUCUUCACGAAGCCC.UUAUUCGCA.CUG.CG.UGCUCAACGGAC....AUCCUGCUCUGCGAGGCAACAAGGGGUAGAACAAGCAAGCCGUGUCACCAGCCGCCAUUUCGUAGUCGGAAAACGCCGGAGACAAAGUUUCCGGCCAUCCGACCUAUCAGACACGGUUUCCCCGUGCAGCUUUCGCCCUGUCGAGACCAUCGUUUGCGCCGCUUUGCCGUCCGGGGGGUGGGAAACAGGUGUUUUCCGACAUCCGGCCAAAGCGCAAGGGAUGCGUCCUGGCGUCUCGUGGGCUACAAUGUAGCUCAAUAACUUGGAGGAUCAGAUCAUGUCCGCAAAUGCCGUUGUCCGUGCCAGAAUCGACGAGCA
#=GR sludgePhrap_Contig16329/3097-3614 CODON   ..........................................................................................................................................................................................................................................................................................................................................................................................................................................................................................AUG......................................
#=GR sludgePhrap_Contig16329/3097-3614 SS_TT   ...................................................................................................................................................................................................................................................................................................................................................................................................................................................................................................................................
sludgePhrap_Contig8904/15-532                  GCAGCCCGUUCUUGCCUUUACCAGCAAAGGAUAUAACGAAUAAAAUGGUACAAGCAAGGGCAGAGACAUGUUACCCUUGGCGUAUGAAAGGCAUAUAUCGGGGCAGGAUA.GGUGAAGUAGG.CCCACCC.GCAA.GC.GGCUGGUCCUGCUUCACGGCGACU..UAUUCGCA.CUG.CG.UGCUCAACGGGC....GUCCUGCUCUGCGAGGCCGCAAGCAAGGGGAAAAUGAUGGAGAACAGCGCGAUGGAGAACACCGACAAGACCACCCGCAAAGGCAGCCCACCGAUCAAGGUGUACUGCCUUCCCGAAGAACGGCAACAGGUUGCGGCGAACGCCAGGGCCGUCGGCCUGAGUCUGUCCACCUACCUGCUGAACGUCGGCGUCGGCUACCAGGUGCGCGGCAUCGUGGAUAACAAGCAGGUGGAGGAACUGGCACGGAUCAACGGCGACCUCGGCCGCCUGGGCGGACUCCUGAAGCUCUGGCUGACCAACGACGCCCGCACGGCGCAG
#=GR sludgePhrap_Contig8904/15-532 CODON       ........................................................................................................................................................................................................................................................AUG........................................................................................................................................................................................................................................................................
#=GR sludgePhrap_Contig8904/15-532 SS_TT       ...................................................................................................................................................................................................................................................................................................................................................................................................................................................................................................................................
sludgePhrap_Contig16340/16627-17144            CAGCCCGUUUCUGUCUUCACACAACAAAGGAUAUAACGAAUAAAAAGCUACAAGCAAGGGCAGAGACAUGCUACCCUUGGCGUAUGAAAGGCAUAUAUCGGGGCAGGAUA.GGUGAAGUAGG.CCCACCC.GCAA.GC.GGCUUGUCCUUCUUCACUGCGCCU..UAUUCGCA.CUG.CG.UGCUCAACGGGC....GUCCUGCUCUGCGAGGCCACAAGCAAGGAGAAAACGAUGGAGAACAGCGCGAUGGAGAACACCGACAAGACCACCCGCAAAGGCAGCCCACCGAUCAAGGUGUACUGCCUUCCCGAAGAACGGCAACAGGUCGCGGCGAACGCCAGAGCCGUCGGCCUGAGCCUGUCGACCUACCUGCUGAACGUCGGCGUCGGCUACCAGGUGCGCGGCAUCGUGGACCACAAGCAGGUCGAGGAGCUGGCGCGGAUCAAUGGCGACCUCGGCCGGCUGGGUGGCCUCCUGAAACUCUGGCUGACUAACGACGCCCGCACGGCGCAG
#=GR sludgePhrap_Contig16340/16627-17144 CODON .........................................................................................................................................................................................................................................AUG.......................................................................................................................................................................................................................................................................................
#=GR sludgePhrap_Contig16340/16627-17144 SS_TT ...................................................................................................................................................................................................................................................................................................................................................................................................................................................................................................................................
sludgePhrap_Contig3329/569-52                  CAGCCCGUUUCUGUCUUCACACAACAAAGGAUAUAACGAAUAAAAAGCUACAAGCAAGGGCAGAGACAUGCUACCCUUGGCGUAUGAAAGGCAUAUAUCGGGGCAGGAUA.GGUGAAGUAGG.CCCACCC.GCAA.GC.GGCUUGUCCUUCUUCACUGCGCCU..UAUUCGCA.CUG.CG.UGCUCAACGGGC....GUCCUGCUCUGCGAGGCCACAAGCAAGGAGAAAACGAUGGAGAACAGCGCGAUGGAGAACACCGACAAGACCACCCGCAAAGGCAGCCCACCGAUCAAGGUGUACUGCCUUCCCGAAGAACGGCAACAGGUCGCGGCGAACGCCAGAGCCGUCGGCCUGAGCCUGUCGACCUACCUGCUGAACGUCGGCGUCGGCUACCAGGUGCGCGGCAUCGUGGACCACAAGCAGGUCGAGGAGCUGGCGCGGAUCAAUGGCGACCUCGGCCGGCUGGGUGGCCUCCUGAAACUCUGCUGACUAACGACGCCCGCACGGCGCAGU
#=GR sludgePhrap_Contig3329/569-52 CODON       .........................................................................................................................................................................................................................................AUG.......................................................................................................................................................................................................................................................................................
#=GR sludgePhrap_Contig3329/569-52 SS_TT       ...................................................................................................................................................................................................................................................................................................................................................................................................................................................................................................................................
sludgePhrap_Contig14398/162-679                CAGCCCGUUCCUGCCUUCAAAAAACAAAGGAUAUAACGAAUAAAAGACUACAAGCAAGGGCAGAGACAUGCUACCCUUGGUGUACGAAAGGCAUAUAUCGGGGCAGGAUA.GGUGAAGUAGG.CCCACCC.GCAA.GC.GGCUUGUCCUUCUUCACGGCGCCU..UAUUCGCA.CUG.CG.UGCUCAACGGGC....GUCCUGCUCUGCGAGGCCGAAAGCAAGGGGAAAACGAUGGAGAUAACCGACAAGACCACCCGCAAAGGCAGCCCACCGAUCAAGGUGUAUUGCCUUCCCGAAGAACGGCAACAGGUCGCGGCGAACGCCAGGGCCGUCGGCCUGAGCCUGUCCAACUAUCUGCUGAACGUGGGCGUCGGCUACCAGGUGCGCGGCAUCGUGGACCACAAGCAGGUGGAGGAACUGGCGCGGAUCAAUGGCGACCUGGGCCGCCUGGGCGGUCUCCUGAAGCUCUGGCUGACCAACGACGCCCGCACGGCGCAGUUCGGCGAGUCCACC
#=GR sludgePhrap_Contig14398/162-679 CODON     .........................................................................................................................................................................................................................................AUG.......................................................................................................................................................................................................................................................................................
#=GR sludgePhrap_Contig14398/162-679 SS_TT     ...................................................................................................................................................................................................................................................................................................................................................................................................................................................................................................................................
sludgePhrap_Contig8607/226-743                 CAGCCCGUUCCUGCCUUCAAAAAACAAAGGAUAUAACGAAUAAAAGACUACAAGCAAGGGCAGAGACAUGCUACCCUUGGUGUACGAAAGGCAUAUAUCGGGGCAGGAUA.GGUGAAGUAGG.CCCACCC.GCAA.GC.GGCUUGUCCUUCUUCACGGCGCCU..UAUUCGCA.CUG.GG.UGCUCAACGGGC....GUCUUGCUCUGCGAGGCCGCAAGCAAGGGGAAAACGAUGGAGACAACCGACAAGACCACCCGUAAAGGCAGUCCACCGAUCAAGGUGUAUUGCCUUCCCGAAGAACGGCAACAGGUCGCGGCGAACGCCAGGGCCGUCGGCCUGAGCCUGUCCACCUAUCUGCUGAACGUCGGCGUCGGCUAUCAGGUGCGCGGCAUCGUGGAUAACAAGCAGGUGGAGGAACUGGCGCGGAUCAAUGGCGACCUGGGCCGCCUGGGCGGCCUCCUGAAACUCUGGCUGACCAACGACGCCCGCACGGCGCAGUUCGGCGAGUCCACC
#=GR sludgePhrap_Contig8607/226-743 CODON      .........................................................................................................................................................................................................................................AUG.......................................................................................................................................................................................................................................................................................
#=GR sludgePhrap_Contig8607/226-743 SS_TT      ...................................................................................................................................................................................................................................................................................................................................................................................................................................................................................................................................
NZ_AAAK03000145.1/427-1                        UAGCGAUUUUUUCGGUAUAUCCAUCCUUUUUCGCACGAUAUACAGGAUUUUGCCAAAGGGUUCGUGUAGACUUUCCUUGGUGUAUCCAACGGCGUCAGCCGGGCAGGAUA.GGUGAAGUAGG.CCCACCC.GCGA.GC.GGGUGUUCCUUCUUCACUG.UCCC.UUAUUCGCACCUGGCGGUGCUCAACGGGA....AUCCUGCUCUGCGAGGCUGUAACAGAUGAGGGCAAGCGGAUGGCUGAUGAAACCAAGCCAACCAGGAAGGGCAGCCCACCUAUCAAGGUGUACUGCCUUCCAGACGAACGAAGAGCGAUUGAGGAAAAGGCGGCGGCGGCCGGCAUGAGCCUGUCGGCCUACCUGCUGGCCGUCGGCCAGGGGCUACAAAAUCACGGGCGUCGUGGACUAUGAGCACGUCCGCG..............................................................................................
#=GR NZ_AAAK03000145.1/427-1 CODON             ...................................................................................................................................................................................................................................................................................................................................................................................................................................................................................................................................
#=GR NZ_AAAK03000145.1/427-1 SS_TT             ...................................................................................................................................................................................................................................................................................................................................................................................................................................................................................................................................
NZ_AAAK03000149.1/2074-2440                    UAGCGAUUUUUUCGGUAUAUCCAUCCUUUUUCGCACGAUAUACAGGAUUUUGCCAAAGGGUUCGUGUAGACUUUCCUUGGUGUAUCCAACGGCGUCAGCCGGGCAGGAUA.GGUGAAGUAGG.CCCACCC.GCGA.GC.GGGUGUUCCUUCUUCACUG.UCCC.UUAUUCGCACCUGGCGGUGCUCAACGGGA....AUCCUGCUCUGCGAGGCUGUAACAGAUGAGGGCAAGCGGAUGGCUGAUGAAACCAAGCCAACCAGGAAGGGCAGCCCACCUAUCAAGGUGUACUGCCUUCCAGACGAACGAAGAGCGAUUGAGGAAAAGGCGGCGGCGGCGGCAUGAGCCUGUCGGCUACCUGC..........................................................................................................................................................
#=GR NZ_AAAK03000149.1/2074-2440 CODON         ...................................................................................................................................................................................................................................................................................................................................................................................................................................................................................................................................
#=GR NZ_AAAK03000149.1/2074-2440 SS_TT         ...................................................................................................................................................................................................................................................................................................................................................................................................................................................................................................................................
NZ_AAAK03000042.1/504-1                        UAGCGAUUUUUUCGGUAUAUCCAUCCUUUUUCGCACGAUAUACAGGAUUUUGCCAAAGGGUUCGUGUAGACUUUCCUUGGUGUAUCCAACGGCGUCAGCCGGGCAGGAUA.GGUGAAGUAGG.CCCACCC.GCGA.GC.GGGUGUUCCUUCUUCACUG.UCCC.UUAUUCGCACCUGGCGGUGCUCAACGGGA....AUCCUGCUCUGCGAGGCUGUAACAGAUGAGGGCAAGCGGAUGGCUGAUGAAACCAAGCCAACCAGGAAGGGCAGCCCACCUAUCAAGGUGUACUGCCUUCCAGACGAACGAAGAGCGAUUGAGGAAAAGGCGGCGGCGGCCGGCAUGAGCCUGUCGGCCUACCUGCUGGCCGUCGGCCAGGGCUACAAAAUCACGGGCGUCGUGGACUAUGAGCACGUCCGCGAGCUGGCCCGCCAUCAAUGGCGACCUGGGCCGCUGUGCCGGCUGCUGAAACUCUGGCUCACCGACGACCCGCGCACGG.................
#=GR NZ_AAAK03000042.1/504-1 CODON             ...................................................................................................................................................................................................................................................................................................................................................................................................................................................................................................................................
#=GR NZ_AAAK03000042.1/504-1 SS_TT             ...................................................................................................................................................................................................................................................................................................................................................................................................................................................................................................................................
NZ_AAAK03000148.1/2146-2469                    UAGCGAUUUUUUCGGUAUAUCCAUCCUUUUUCGCACGAUAUACAGGAUUUUGCCAAAGGGUUCGUGUAGACUUUCCUUGGUGUAUCCAACGGCGUCAGCCGGGCAGGAUA.GGUGAAGUAGG.CCCACCC.GCGA.GC.GGGUGUUCCUUCUUCACUG.UCCC.UUAUUCGCACCUGGCGGUGCUCAACGGGA....AUCCUGCUCUGCGAGGCUGUAACAGAUGAGGGCAAGCGGAUGGCUGAUGAAACCAAGCCAACCAGGAAGGGCAGCCCACCUAUCAAGGUGUACUGCCUUCCAGACGAACGAAGAGCGAUUG.....................................................................................................................................................................................................
#=GR NZ_AAAK03000148.1/2146-2469 CODON         ...................................................................................................................................................................................................................................................................................................................................................................................................................................................................................................................................
#=GR NZ_AAAK03000148.1/2146-2469 SS_TT         ...................................................................................................................................................................................................................................................................................................................................................................................................................................................................................................................................
NZ_AAAK03000031.1/24124-24376                  UAGCGAUUUUUUCGGUAUAUCCAUCCUUUUUCGCACGAUAUACAGGAUUUUGCCAAAGGGUUCGUGUAGACUUUCCUUGGUGUAUCCAACGGCGUCAGCCGGGCAGGAUA.GGUGAAGUAGG.CCCACCC.GCGA.GC.GGGUGUUCCUUCUUCACUG.UCCC.UUAUUCGCACCUGGCGGUGCUCAACGGGA....AUCCUGCUCUGCGAGGCUGUAACAGAUGAGGGGCAAGCGGAUUGGCUUGA............................................................................................................................................................................................................................................................................
#=GR NZ_AAAK03000031.1/24124-24376 CODON       ...................................................................................................................................................................................................................................................................................................................................................................................................................................................................................................................................
#=GR NZ_AAAK03000031.1/24124-24376 SS_TT       ...................................................................................................................................................................................................................................................................................................................................................................................................................................................................................................................................
NZ_AAAK03000093.1/503-1                        UAGCGAUUUUUUCGGUAUAUCCAUCCUUUUUCGCACGAUAUACAGGAUUUUGCCAAAGGGUUCGUGUAGACUUUCCUUGGUGUAUCCAACGGCGUCAGCCGGGCAGGAUA.GGUGAAGUAGG.CCCACCC.GCGA.GC.GGGUGUUCCUUCUUCACUG.UCCC.UUAUUCGCACCUGGCGGUGCUCAACGGGA....AUCCUGCUCUGCGAGGCUGUAACAGAUGAGGGCAAGCGGAUGGCUGAUGAAACCAAGCCAACCAGGAAGGGCAGCCCACCUAUCAAGGUGGUACUGCCUUCCAGACGAACGAAGAGCGAUUGAGGAAAAGGCGGCGGCGGCCGGCAUGAGCCUGUCGGCCUACCUGCUGGCCGUCGGCCAGGGCUACAAAAUCACGGGCGUCGUGGACUAUGAGCACGUCCGCGAGCUGGCCCGCAUCAAAUGGCGACCUGGGCCGCCUGGGCGGCUGCUGAAACUCUGGCAUCACCGACGACCCGCGCA..................
#=GR NZ_AAAK03000093.1/503-1 CODON             ...................................................................................................................................................................................................................................................................................................................................................................................................................................................................................................................................
#=GR NZ_AAAK03000093.1/503-1 SS_TT             ...................................................................................................................................................................................................................................................................................................................................................................................................................................................................................................................................
NZ_AAAK03000024.1/450-1                        UAGCGAUUUUUUCGGUAUAUCCAUCCUUUUUCGCACGAUAUACAGGAUUUUGCCAAAGGGUUCGUGUAGACUUUCCUUGGUGUAUCCAACGGCGUCAGCCGGGCAGGAUA.GGUGAAGUAGG.CCCACCC.GCGA.GC.GGGUGUUCCUUCUUCACUG.UCCC.UUAUUCGCACCUGGCGGUGCUCAACGGGA....AUCCUGCUCUGCGAGGCUGUAACAGAUGAGGGCAAGCGGAUGGCUGAUGAAACCAAGCCAACCAGGAAGGGCAGCCCACCUAUCAAGGUGUACUGCCUUCCAGACGAACGAAGAGCGAUUGAGGAAAAGGCGGCGGCGGCCGGCAUGAGCCUGUCGGCCUACCUGCUGGCCGUCGGCCAGGGGCUACAAAAUCACGGGCGUCGUGGACUAUGAGCACGUCCGCGAGCUGGCCCGCAUCAAUGGCGAC.......................................................................
#=GR NZ_AAAK03000024.1/450-1 CODON             ...................................................................................................................................................................................................................................................................................................................................................................................................................................................................................................................................
#=GR NZ_AAAK03000024.1/450-1 SS_TT             ...................................................................................................................................................................................................................................................................................................................................................................................................................................................................................................................................
NZ_AAAK03000117.1/4953-5473                    UAGCGAUUUUUUCGGUAUAUCCAUCCUUUUUCGCACGAUAUACAGGAUUUUGCCAAAGGGUUCGUGUAGACUUUCCUUGGUGUAUCCAACGGCGUCAGCCGGGCAGGAUA.GGUGAAGUAGG.CCCACCC.GCGA.GC.GGGUGUUCCUUCUUCACUG.UCCC.UUAUUCGCACCUGGCGGUGCUCAACGGGA....AUCCUGCUCUGCGAGGCUGUAACAGAUGAGGGCAAGCGGAUGGCUGAUGAAACCAAGCCAACCAGGAAGGGCAGCCCACCUAUCAAGGUGUACUGCCUUCCAGACGAACGAAGAGCGAUUGAGGAAAAGGCGGCGGCGGCCGGCAUGAGCCUGUCGGCCUACCUGCUGGCCGUCGGCCAGGGCUACAAAAUCACGGGCGUCGUGGACUAUGAGCACGUCCGCGAGCUGGCCCGCAUCAAUGGCGACCUGGGCCGCCUGGGCGGCCUGCUGAAACUCUGGCUCACCGACGACCCGCGCACGGGCGCGGUUCGGUGAUGC
#=GR NZ_AAAK03000117.1/4953-5473 CODON         ...................................................................................................................................................................................................................................................................................................................................................................................................................................................................................................................................
#=GR NZ_AAAK03000117.1/4953-5473 SS_TT         ...................................................................................................................................................................................................................................................................................................................................................................................................................................................................................................................................
NC_008357.1/80390-79870                        UAGCGAUUUUUUCGGUAUAUCCAUCCUUUUUCGCACGAUAUACAGGAUUUUGCCAAAGGGUUCGUGUAGACUUUCCUUGGUGUAUCCAACGGCGUCAGCCGGGCAGGAUA.GGUGAAGUAGG.CCCACCC.GCGA.GC.GGGUGUUCCUUCUUCACUG.UCCC.UUAUUCGCACCUGGCGGUGCUCAACGGGA....AUCCUGCUCUGCGAGGCUGUAACAGAUGAGGGCAAGCGGAUGGCUGAUGAAACCAAGCCAACCAGGAAGGGCAGCCCACCUAUCAAGGUGUACUGCCUUCCAGACGAACGAAGAGCGAUUGAGGAAAAGGCGGCGGCGGCCGGCAUGAGCCUGUCGGCCUACCUGCUGGCCGUCGGCCAGGGCUACAAAAUCACGGGCGUCGUGGACUAUGAGCACGUCCGCGAGCUGGCCCGCAUCAAUGGCGACCUGGGCCGCCUGGGCGGCCUGCUGAAACUCUGGCUCACCGACGACCCGCGCACGGCGCGGUUCGGUGAUGCC
#=GR NC_008357.1/80390-79870 CODON             ............................................................................................................................................................................................................................................AUG....................................................................................................................................................................................................................................................................................
#=GR NC_008357.1/80390-79870 SS_TT             ...................................................................................................................................................................................................................................................................................................................................................................................................................................................................................................................................
NZ_AAAL02000016.1/12213-11695                  CUUCCUCAUAAAUUAAAUUUUAUAACGAAAAAAAUGUUUCUGUAUAGUCAUUGAAAUGCUACUUUAUGUGUCGAAUAUGUGUCGAAACGUGGUUCAAACGGGGCAGGAUA.UGUGAAGUAGG.CCCACCG.GAAA.UC.CGGUGUUCCUUCUUCACUU.UCCC.UUAUUCGCACCUU.CGGUACUCAACGGGA....AUCCUGCUCUGCGAGGCUCAUAAGGAAGAACGAUGCAAAACAAAGUGACGCGCAAGAGUAGUCCACCUAUCAAGGUGUACUGUCUGCCGGAUGAGCGGGCAGAUGUUCUAGCAAGGGCCAACGCAGCCGGUUUGAGCUUGUCGACGUAUCUACUGCGCGUAGGGAUGGGUUACGAGAUUAAAGGAAUCCUCGACCAUCGCAGGGUGCAUGAACUAGCCAAAGUUAACGGUGAUCUUGGCCGACUUGGUGGACUGUUGAAGCUCUGGUUAACCAAUGACGCUCGUGUUGCUGCUUUCACACCUGCGACUAUUCGGACUC
#=GR NZ_AAAL02000016.1/12213-11695 CODON       ...................................................................................................................................................................................................................................................................................................................................................................................................................................................................................................................................
#=GR NZ_AAAL02000016.1/12213-11695 SS_TT       ...................................................................................................................................................................................................................................................................................................................................................................................................................................................................................................................................
NC_006350.1/3882720-3882203                    CCAGCGAGAAACAGAGUUCUUCGCAGAUUUGACCUAGGAAAUGCAAGGGCAAUUGCAGCGUUUUGCAAGUCUAUGCAUGGAGAAAACAGAUGGGUUUAGCGGGCAGGAUG.UGUGAAGUAGU.CCCACCG.GCAA.GC.CGGCGUUCCUACUUCACU..UUCC.UUAUUCGCACCUU.CGGUGCUCAACGGAA....AUCCUGCUCUGCGAGGCAAACGAGUAAUGGGAACAACUGUGGAAGUCAAAGCGAAGAACGUGACCCGAAAGGGUUGCUCGCCGAUCAAGGUCUACUGCUUGCCGGAAGAACGAGCCGAAAUCGAGGCGAUGGCGAAUGCAAGUGGGCACAGCGCAUCGACCUAUCUGCGCUUGGUCGGGAUGGGCUAUCGCAUCCAAGGCGUGAUCGACGCAGAGCAGGUGCGCGAGAUGGUUCGCGUGAAUGGCGACCUGGGUCGUCUCGGGGGGCUCUUGAAACUCUGGCUGACGAACGAUGCCCGCGUGGCAGGGUUCACUCCGG
#=GR NC_006350.1/3882720-3882203 CODON         ...............................................................................................................................................................................................................................AUG.................................................................................................................................................................................................................................................................................................
#=GR NC_006350.1/3882720-3882203 SS_TT         ........................................................................................................................................................................................................................................................................................................................................................................................................................................................<<<<<<<<<<....>>>>>>>>>>...................................................
NC_005793.1/74517-73999                        UGCGCUUUUUCGCUAUAUCGGUUAGCUUUCAGCGCAAUAACAGCGGUUAAAUGCGGCGCGGUGGUGUAUGCUUUCCUUGGUGUUCAUACCGCCGAAAGGCGGGCAGGAUA.GGUGAAGUUAG.CUAACCG.GAAA.GC.CGGUUAUCUAUCUUCACUAUCCCC.UUAUUCGCA.CUU.CG.UGCUCAACGGGGA...AUCCUGCUCUGCGAGGCUUGAGGUGCGCGGCUUUAGCCGCUAAAGAGAGGCCAAUGGCAAAGACAAGAAACAGCGACGAUCCGCGAAUGCCGACCCGCAAAGCGGGCCGGCAUUUGCGCGUCCCCGUGCUUCCCGACGAGGAAGCCGAAAUCAAACGACUGGCGGCUUCGGUCGGGCUUCCCGUGGCGGCGUACCUGCGGAACGUGGGUCUUGGCUACCAGGUGCCCGGCAUCCUGGACAACAAGCGAGUUGAAGAACUUGCUCGCAUCAAUGGCGACCUUGGGCGGCUGGGUGGGCUGCUGAAGCUGUGGCUCACCG
#=GR NC_005793.1/74517-73999 CODON             ..........................................................................................................................................................................................................................................................AUG......................................................................................................................................................................................................................................................................
#=GR NC_005793.1/74517-73999 SS_TT             ...................................................................................................................................................................................................................................................................................................................................................................................................................................................................................................................................
NC_009704.1/50665-50146                        UUGCUUGGUUUUAGGUGGUCUUGCAACGGAUAUAAUGAAAAAUCUUAGUAUUUUCUUGGUUUCGUGUAAUACUCUCUUGGCGUUAAACGGGGUUAAAACAGGGCAAGAUA.GGUGAAGUUAG.CUAACCG.GCAA.GC.CGGUUAUCUAUCUUCACUC.UCCC.UUAUUCGCGCCUC.CGGCACUCAAUGGGA....AUCUUGCUCUGCGAGGCUUUAGUGCUUAAUUCAAUGGGAGUUAGGGGGUAAAUGAUCGACACCGUAGGAAAAAAAAUAACAAGAAAACACGGGCGACACUUGAGAGUGCCGGUGUUACCUGAUGAGGAAAUUUUAAUCAAAGCGAAUGCUGCUGCUGCCGGUUUAAGCAUUGCUGAAUAUUUAAGGCGACUUGCUUUAGGUCACACCAUUUAUGGUGUUAUUGACCAGCAUCAAGUGAUCGAGCUUUCAAAGAUUAAUGCCGAUUUAGGUAGGCUUGGGGGGUUAUUAAAGCUCUGGCUAACAAAUGAUGAGCGCUUA
#=GR NC_009704.1/50665-50146 CODON             ................................................................................................................AUG.....................................................................................................................................AUG........................................................................................................................................................................................................................................................................
#=GR NC_009704.1/50665-50146 SS_TT             ...................................................................................................................................................................................................................................................................................................................................................................................................................................................................................................................................
NC_008800.1/1319625-1319115                    AUCUUGGAUUAAUCUUGGUUCUAUCUCGGUUUUAUCUUGCUCGAAUCUUGGUUUUAUCUUGAUUGAGAAAUAUGUCUUGAAAACAAACUGGCAGAUACGAGGGCAAGAUA.GGUGAAGUUAG.CUAACCA.GCAA.GC.UGGUUAUCAAUCUUCACUC.UCCC.UUAUUCGCACCUU.CGGCGCUCAACGGGG....AUCUUGCUCUGCGAGGCAGGGCCUGUUAUCUCCCGACACAUGCCCUCAUCACAGCGGAGAAAAAUAUGCAUUGCACUAAGUUAGCGAUAGCAACCAAGUUCAUAUUGGCCAUCUUCAUGGCGUCAACUGCCGUUUUCCCUGUUUCAGAGAUUAAAGCGGCGGGUAUCCCAGUGAUGGAUGCCACCAACCUCUCGCAAAACAUCAUGACCGCGAUGGAAAGCGUGGCCCAAACGCUAAAACAAAUUGAGCAAUAUAAAACCCAAUUACAGCAGUACGAAAACAUGCUGCAAAACACCGCAGCACCUGCGGCAUAUAUCU
#=GR NC_008800.1/1319625-1319115 CODON         ......................................................................................................................................................................................................................................................................AUG..........................................................................................................................................................................................................................................................
#=GR NC_008800.1/1319625-1319115 SS_TT         ............................................................................................................................................................................................<<<<<....<<<<<<<<......>>>>>>>>>>>.....................................................................................................................................................................................................................................................................................................
NC_008766.1/55278-55796                        ACGCCUUCAUUCGAUAUAUCCGCCAUCUUUUCGCGCUGAAUGCAGACAGAUGCGAAGGUUUCGGUAUAGACUUUCCUUGGUGUUAUCAACGCCGUAAGGCGGGCAGGAUA.GGCGAAGUUAG.CUAACCG.GCGA.GC.CGGUUAUCUAUCUUCGCUG.UCCC.UUAUUCGCGCCUG.CGGCACUCAACGGGC....AUCCUGCUCUGCGAGGCGAAGAAACGAGAGACGAACGACAUGGGCUACAUCAAUCCGCUGCUGGAGCUUCCAGCAGGCCGCGAACUCCAGGCGCUGCCGGUGGCCGACCGGCAGCGCCUCGCCCGCGUGCUGCGCGAGCUGCGCACGCAGGCCAACGACGAAGCCGAGAAGGCAUGGGCACGCCGCAAGGGGCCGAUGGCCGCCUACUGGCGAGCCGUGGCGACCUACGCGCGGCACACGGCGCACGCGCUCAAGGGGUGACGACAUGGAAGCCGACGAACAGCCGACAGCGAAGCGGCGGCAGCACCUGCGGGUGCC
#=GR NC_008766.1/55278-55796 CODON             ............................................................................................................................................................................................................................................AUG...............................................................................................................................................................................................................................AUG..................................................
#=GR NC_008766.1/55278-55796 SS_TT             ...........................<<<<<<<<<<<........>>>>>>>>>>>>.........................................................................................................................................................................................................................................................................................................................................................................................................................................................................
NC_003430.1/72213-71695                        CGCUAUAUCGUUGAUGCGGUCGGCCAUGUUUUGAGGCAAAAUCGCUGGUAAAUCGAAUAGGUAUCUGAUUUCAUUCUUGGAGUAAAAGACGUCGUAAGGCGGGCAGGAUA.GGCGAAGUUAG.CUAACCG.GCAA.GC.CGGUUAUCUAUCUUCGCUG.UCCC.UUAUUCGCGCCUG.CGGCACUCAACGGGC....AUCCUGCUCUGCGAGGCGAAGAAACGAGAGACGAACGACAUGGGCUACAUCAAUCCGCUGCUGGAGCUUCCAGCAGGCCGCGAACUCCAGGCGCUGCCGGUGGCCGACCGGCAGCGCCUCGCCCGCGUGCUGCGCGAGCUGCGCACGCAGGCCAACGACGAAGCCGAAAAGGCAUGGGCACGCCGCAAGGGGCCGAUGGCCGCCUACUGGCGAGCCGUGGCGACCUACGCGCGGCACACGGCGCACGCGCUCAAGGGGUGACGACAUGGAAGCCGACGAACAGCCGACAGCGAAGCGGCGGCAGCACCUGCGGGUGCC
#=GR NC_003430.1/72213-71695 CODON             ..............................................................................................................................................................................................................................................................................................................................................................................................................................................................................AUG..................................................
#=GR NC_003430.1/72213-71695 SS_TT             ...................................................................................................................................................................................................................................................................................................................................................................................................................................................................................................................................
NC_007353.2/16911-16392                        ACGCCUUCAUUCGAUAUAUCCGCCAUCUUUUCGCGCUAAAUGCAGACAGAUGCGAAGGUUUCGGUAUAGACUUUCCUUGGUGUUAUCAACGCCGUAAGGCGGGCAGGAUG.UGCGAAGUUAG.CUAACCGGGCGA.GC.CGGUUAUCUAUCUUCGCUG.UCCC.UUAUUCGCGCCUG.CGGCACUCAACGGGC....AUCCUGCUCUGCGAGGCGAAGAAGCGAGAGACGAACGACAUGGGCUACAUCAAUCCGCUGCUGGAGCUUCCAGCAGGCCGCGAACUCCAGGCGCUGCCGGCGGCCGACCGGCAGCGCCUCGCCCGCGUGCUGCGCGAGCUGCGCACGCAGGCCAACGACGAAGCCGAAAAGGCAUGGGCACGCCGCAAGGGGCCGAUGGCCGCCUACUGGCGAGCCGUGGCGACCUACGCGCGGCACACGGCGCACGCGCUCAAGGGGUAACGACAUGGAAGCCGACGAACAGCCGGCCGCGAAGCGGCGGCAGCACCUGCGGGUGCC
#=GR NC_007353.2/16911-16392 CODON             ..............................................................................................................................................................................................................................................................................................................................................................................................................................................................................AUG..................................................
#=GR NC_007353.2/16911-16392 SS_TT             ...................................................................................................................................................................................................................................................................................................................................................................................................................................................................................................................................
NC_006830.1/68826-68308                        ACGCCUUCAUUCGAUAUAUCCGCCAUCUUUUCGCGCUAAAUGCAGACAGAUGCGAAGGUUUCGGUAUAGACUUUCCUUGGUGUUAUCAACGCCGUAAGGCGGGCAGGAUG.UGCGAAGUUAG.CUAACCG.GCGG.GC.CGGUUAUCUAUCUUCGCUG.UCCC.UUAUUCGCGCCUG.CGGCACUCAACGGGC....AUCCUGCUCUGCGAGGCUCAAGAAGCGAGAGACGAACGACAUGGGCUACAUCAAUCCGCUGCUGGAGCUUCCAGCAGGCCGCGAACUCCAGGCGCUUCCGGUUGCCGACCGGCAGCGCCUUGCCCGCGUGCUGCGCGAGCUGCGCACGCAGGCCAACGACGAGGCGGAAAAGGCAUGGGCACGCCGCAAGGGGCCGAUGGCCGCCUACUGGCGAGCCGUGGCGACCUACGCGCGACACACGGCGCACGCGCUCCAAGGGUAGCGACAUGGAAGCCGACGAACAGCCGACCGCGAAGCGGCGGCAGCACCUACGGGUGC
#=GR NC_006830.1/68826-68308 CODON             ...............................................................................................................................................................................................................................................................................................................................................................................................................................................................................AUG.................................................
#=GR NC_006830.1/68826-68308 SS_TT             ...................................................................................................................................................................................................................................................................................................................................................................................................................................................................................................................................
NC_007337.1/85952-85433                        CUAUAUCCGUUGCUGCUUUUGCGGCCUGAUAGCGCGAUAGUUGCGGAUAAAUCGUAAUGGCUGGUGUAGACUUUCCUUGGUGUUAUUAACGCCGUAAGGCGGGCAGGAUG.UGUGAAGUUAG.CUAACCG.GCGA.GC.CGGUUAUCUAUCUUCACUG.UCCC.UUAUUCGCGCCGG.GGGCGCUCAACGGGUC...AUCCUGCUCUGCGAGGCAAUGAGAGACGAGGCGAGGCAUGGAGAACGACGAAAAGGAACACGGCCGCCGGCGGCGGCAGCACCUGCGGGUGCCGGUGUUCCCCGAAGAGAAAGACGAGAUCGAGGCGAACGCCAAGAGGGCGGGCGUCAGCGUGGCGCGCUAUCUGCGCGACGUGGGCCAGGGCUACCAGAUCAAGGGCGUCAUGGACUACCAGCACGUGCGCGAGCUGGUGCGCGUCAACGGCGACCUUGGCCGCCUUGGCGGCCUGCUCAAGCUCUGGCUGACCGAUGACGUGCGAACGCUCCAGUUCGGCGAGGC
#=GR NC_007337.1/85952-85433 CODON             ..........................................................................................................................................................................................................................................AUG......................................................................................................................................................................................................................................................................................
#=GR NC_007337.1/85952-85433 SS_TT             ...................................................................................................................................................................................................................................................................................................................................................................................................................................................................................................................................
NC_008344.1/2382111-2382630                    UGGUGACGAUUACGGUUAUGUUGCCAAGAAUCGGUGUUUGUUUGACGAUAAAACGCUUUACGUUCGAUAUGCGCUAGAUUUUCAAUAGUGGGUGAAAUGCGGGCAGGAUG.GGUGAAGUUAG.CUAACCG.GCAA.GC.CGGUUAUCUAUCUUCACUG.UCCC.UUAUUCGCGCCGG.GGGCACUCAACGGGA....AUCCUGCCCUGCGGGGCUUGCAAGAGUAUAGGUCUUGCUAUUUUUAAUAUCUUUGAUAGCAUGGUUGUCGGGUACACCAAAAGGGUAUUGAUAUGGCAAAUGUGCUUAUCAGGAAUUUACCCGCCGAGGUGCACCGUGCGUUGAAAGUUCGAGCAGCGCUCAACGAUAGGAGCACCGACGCGGAAAUACGCGAAAUACUGACGGCGGCAGUACAGCCGCUAGAGCUUGAAGAGAUUGGCCGGGAAGUUGGCUUGUCCGAAAGCGAUAAAAAAACAGAGUAGUUUUACGUUUGUAAGUCCGGGCCUCAGCGCCAAGGGC
#=GR NC_008344.1/2382111-2382630 CODON         .................................................................................................................................................................................................................................................................................................AUG...............................................................................................................................................................................................................................
#=GR NC_008344.1/2382111-2382630 SS_TT         ...............................................................................................................................................................................................................<<<<<<<<<<........>>>>>>>>>>........................................................................................................................................................................................................................................................................................
NC_008459.1/39567-39048                        CUAUAUCCGUUGCUGCUUUUGCGGCCUGAUAGCGCGAUAGUUGCGGAUAAAUCGUAGUGGCUGGUGUAGACUUUCCUUGGCGUUAUUAACGCCGUAAGGCGGGCAAGAUG.GGCGAAGUUAG.CUAACCG.GCAA.GC.CGGUUAUCUAUCUUCGCUU.CCCC.UUAUUCGCGCCGG.UGGCACUCAACGGGGC...AUCUUGCUCUGCGAGGCAAGAGAGACGACGAGGCGAGACGAUGGAGAACGACGAGAAGGAACAGGGCCGCCGGCGGCGGCAGCACCUGCGGGUGCCGGUGUUCCCCGAAGAGAAAGACGAGAUCGAGGCGAACGCCAAGAGGGCGGGCGUCAGCGUCGCGCGCUACCUGCGCGAUGUGGGGCAGGGCUACCAGGUCAAGGGCGUCAUGGACUACCACUACGUGCGCGAGCUGGUGCGCGUCAACGGCGACCUUGGCCGCCUUGGCGGCCUGCUCAAGCUCUGGCUGACCGAUGACGUGCGGACGCUCCAGUUCGGCGA
#=GR NC_008459.1/39567-39048 CODON             .............................................................................................................................................................................................................................................AUG...................................................................................................................................................................................................................................................................................
#=GR NC_008459.1/39567-39048 SS_TT             ...................................................................................................................................................................................................................................................................................................................................................................................................................................................................................................................................
NZ_ABBL01001689.1/9464-9980                    GCACGUUGUUCGUUCGAUUGAUCGAAAGGGAUAUGGCAAAUCAACACCGGCAUGUCGAUGGCGGAAAGGUCCGAUCCCGUUUCGAGAGCGGUUGCAUACCGGGCAGGAUA.GGUGAAGUUAG.CUAACCG.GCAA.GC.CGGCUAACUAUCUUCACUC.CCC..UUAUUCGCGCCGU.CGGCGCUCAAC.GGGC...AUCCUGCUCUGCGAGGC.AAGUGCCGGUUCACACCGGCUUGGAGAAGCGAUGAACGAGAAAAAGAUGGCAACGCGCAAGCAUGGUCGUCACCUCCGCGUGCCCGUCUUGCCCGACGAAGAGGCAGCGAUAAAGCGCAAUGCGGCGGCCACUGGCCUGAGCAUCGCCGCCUACUUGCGCAACGUGGGUGUGGGCUAUGAGGUUCGCGGCAUCCUCGAUCUCGUUCAGGUCCAGGAUUUGGCCCGAGUCAAUGGCGACCUCGGUCGCCUCGGUGGCCUGUUGAAGCUCUGGUUGACGAACGAUGAGCGGACGGCUGGGUU
#=GR NZ_ABBL01001689.1/9464-9980 CODON         ...................................................................................................................................................................................................................................................................................................................................................................................................................................................................................................................................
#=GR NZ_ABBL01001689.1/9464-9980 SS_TT         ...................................................................................................................................................................................................................................................................................................................................................................................................................................................................................................................................
NC_009739.1/22415-21894                        GCCGUGUUGCAUCCAUAGACGCUAGGUUUCCUUGCUAGAUACCAUGCAAAUCCACAAUGGCGCGUGUAUAGUUUCCGCAUUGAAUGCAAUGCUGAAUAGAGGGCAGGAUG.UGUGAAGUAGG.CCCACCAUGCAA.GCAUGGUGAUCCU.CUUCACUU.CCCC.UUAUUCGCGCCUG.CGGCGCUCAACGGGGC...AUCCUGCCCUGCGGGGCCAACGACAGAGGACGCCAAGAUGGAGGCCAACGAGAACAAGGUAACGAGGAAGGGCAGCACGCCCAUCAAGGUCUAUUGCCUGCCGGAUGAACGGGCCGCCAUCGAGGCCAACGCCCAGGCCGCCGGCAUGAGCACGUCCGCCUACCUGCUGGCGGUCGGCCAGGGCUACCAGGUCAAAGGCGUGACCGACUUCGAGAACGUGCGCGACCUGGUGCGCGUGAAUGGCGACCUCGGCCGGCUGGGCGGCCUGCUCAAGCUCUGGCUGACCGACGACCCGCGCACGGCCCGCUUCGGCGAUGA
#=GR NC_009739.1/22415-21894 CODON             ..........................................................................................................................................................................................................................................AUG......................................................................................................................................................................................................................................................................................
#=GR NC_009739.1/22415-21894 SS_TT             ...................................................................................................................................................................................................................................................................................................................................................................................................................................................................................................................................
NC_008782.1/2705028-2704512                    CCGUUGAUUUUCCCGCUGCUGGCGCGCUGUUGCGAAGCAACGGUGCGGUUACAGCGCGAAGUUCGAUGAGUCAUACGAGGCAAAAACAACGCCGUAAGGCGGGCAGGAUA.UGUGAAGUAGG.CCCACCG.GCAA.GC.CGGUUGUCCUUCUUCACUG.UCCC.UUAUUCGCGC.GG.G.GCGCUCAACGGGC....AUCCUGCUCUGCGAGGCUUGGAGGACAAAUGGACGAUGAGAAGCGAAUCACCAGGAAAGGCAGCCCACCGAUCAAGGUGUACUGCCUUCCAGAAGAACGCGAACUGAUUGAGGCGAACGCCAAGAUGGCGGGAAUCAGCGUGGCGCGCUACCUGCGCGACGUAGGGCAGGGCUACCAGAUCAAGGGAGUCAUGGACUACCACUACGUGCGCGAGCUGGUGCGCGUGAAUGGCGACCUGGGCCGGCUGGGCGGCUUGCUCAAGCUCUGGCUGACCGACGACCCGCGCACUGCCCGUUUCGGCGAUGCAACGAUCCUCGC
#=GR NC_008782.1/2705028-2704512 CODON         .................................................................................................................................................................................................................................AUG...............................................................................................................................................................................................................................................................................................
#=GR NC_008782.1/2705028-2704512 SS_TT         ...................................................................................................................................................................................................................................................................................................................................................................................................................................................................................................................................
NC_008463.1/1312425-1312944                    CUGUUCAUUUUCGCGCUGUUGCGUUCCAAACGUGCGGUUUCCGCGAAAGAUUUGCGGUGCCGGACGAGGACUUUCCUUGGAGUAAUCAACGCCGUUAUGCGGGCAGGAUG.UGUGAAGUAGG.CCCACCC.GCAA.GC.GGGUUGUCCUUCUUCACGU.CCCC.UUAUUCGCGCCGG.GGGCGCUCAACGGGGC...AUCCUGCUCUGCGAGGCUUGGAGAAUGAAUGGACGACGAGAAGAGAGUCACGCGGAAGAGCAGCCCGCCCAUCAAGGUGUACUGCCUUCCCGAAGAGCGUGAACUGAUCGAGGCGAACGCCAAGAGGGCGGGGAUCAGCGUUGCGCGCUACCUGCGCGACGUGGGCCAGGGCUACCAGAUCAAGGGCGUCAUGGAUUACGAGUACGUGCGCGAGCUGGUGCGCGUGAAUGGCGACCUUGGCCGGCUAGGCGGCUUGCUCAAGCUUUGGCUCACCGACGACCCGCGCACAGCCCGCUUCGGCGAUGACACGAUCCUCGC
#=GR NC_008463.1/1312425-1312944 CODON         .................................................................................................................................................................................................................................AUG...............................................................................................................................................................................................................................................................................................
#=GR NC_008463.1/1312425-1312944 SS_TT         ...................................................................................................................................................................................................................................................................................................................................................................................................................................................................................................................................
#=GF END_OF_NEW_HITS here
#=GC SS_cons                                   ....................................................................................................(((((((((,..<<<<<<-<<<.--<<<<<<<___._>>>>>>>-->>>->>>>>>...<<<<.------<<<<<____>>>>>----->>>>....)))))))))-....................................................................................................................................................................................................................................................................................................................
#=GC ACTUAL_MOTIF                              ....................................................................................................<.................................................................................................................>............................................................................................................................................................................................................................................................................................................
#=GC HYPHENATION                               ****************************************************************************************************...................................................................................................................************************************************************************************************************************************************************************************************************************************************************************************************************
#=GC R2R_LABEL                                 ----------------------------------------------------------------------------------------------------........J.12............................................3.4..................................5..6..................------------------------------------------------------------------------------------------------------------------------------------------------------------------------------------------------------------------------------------------------------------------------------------------------------------
#=GF R2R multistem_junction_bulgey J J0 0 3 0 0 0 0 J1 0 0.5 -3.5 0 0 -90
#=GF qR2R multistem_junction_circular_solver J s0 0 m s1 0 m s2 90 m
#=GF R2R var_backbone_range 1 2
#=GF R2R var_backbone_range 3 4
#=GF R2R var_backbone_range 5 6
#=GF DUPLICATES NC_008344.1/2382111-2382630=NC_008344.1/683149-682630=NC_009085.1/788881-789400=NC_004741.1/2609684-2609165 NC_008357.1/80390-79870=NC_005923.1/3901-3381=NC_006352.1/55597-55077=NZ_AAAK03000025.1/25150-25670=NZ_AAAK03000061.1/743-223=NZ_AAAK03000128.1/3910-4430 NC_006350.1/3882720-3882203=NZ_ABBK01000836.1/18296-17779 NC_007337.1/85952-85433=NC_005912.1/85952-85433=NC_001735.4/51688-51169=NC_004956.1/11895-12414=NC_008385.1/14617-15136=NC_004840.1/31496-30977=NC_007680.1/52609-52090=NC_005088.1/56734-56215=sludgeOz_Contig11623/12870-13389 NZ_AAAL02000016.1/12213-11695=NZ_AAAM03000037.1/13894-13376
#=GF SORT_STATS 53 115 0
#=GF SORT_STATS 53 115 0
#=GC cons                                      nnnnnnnnnnnnnnnnnnnnnnnnnnnnnnnnnnnnnnnnnnnnnnnnnnnnnnnnnnnnnnnnnnnRnnnnnnnnnnnnnRnnRnnnnnnnnRnnRRnnGGGCARGAUR-nGUGAAGUnRG-CYnACCn-GCAA-GC-nGRYnRnCYnnCUUCACnn-nYCC-UUAUUCGCnnnYn-YnnnGCUCAACGGnn----RUCYUGCUCUGCGRGGYnnnnnRnnnnnnRnnnnnnnnnnnnnnnnnnnnnnnnnnnnnnnnnnnnnnnnnnnnnnnnnnnnnnnnnnnnnnnnnnnnnnnnnnnnnnnnnnnnnnnnnnnnnnnnnnnnnnnnnnnnnnnnnnnnnnnnnnnnnnnnnnnnnnnnnnnnnnnnnnnnnnnnnnnnnnnnnnnnnnnnnnnnnnnnnnnnnnnnnnnnnnnnnnnnnnnnnnnnnnnnnnnnnnnnnnnnnnnnnnnnnnnnnnnnnnnnnnnnnnnnnnnnnnnnnnnnnnnnnnnnnnnnnnnnnnnnnnnnnnnn
#=GC conss                                     22222111111111111111111111111111111111111111111111111111111111111113111111111111131131111111131133113333332331011333322123033133310333303301333131332123333213013330321312321443103441331232323330000333333333333323333111131111113111111111111111111111111111111111111111111111111111111111111111111111111111111111111111111111111111111111111111111111111111111111111111111111111111111111111111111111111111111111111111111111111111111111111111111111111111111111111111111111111111111111111111111111111111111111111111111111111
#=GC col_entropy_0                             21222111111111111111111111111111111111111111111111111111111111111111111111111111111111111111111111111000010001000000000110001110011110001111011111111100000012111000000000001111101111000000000121000100100110011010112111111111111111111111111111111112111111111121112221211211222111221212112222112122121212112221112211111222221111111111121212211211122222222122122122122122212111122111222221111221212122222212222212122122122212221221122221222121222222212221222121122222222122122122222222111222222212111111222222222222122
#=GC col_entropy_1                             ...................................................................................................................................................................................................................................................................................................................................................................................................................................................................................................................................
#=GC col_entropy_2                             09011998866899988999978989987869999999875787999997889996989799889897988768976868777548879768967846750666644661191556724239464509793029661038843673063457655251082883920602728202563028860262839724422177478008800817030799869988986998988899898999898890989999899809790009099099000989009080990000990900909090980009990099999000009999999999908090099099900000000800900800900900090899900999000009799008070900000080000080800900800090009009900009000809000000090009000909900000000900900900000000999000000090989999000000000001900
#=GC col_entropy_3                             28713469398037920913096772152196128476177955531019047376753361675976321376215866112637985397406473587777743740883036233831238121411079303077673896346842636389979462830603933586060855260363294593433859560004686347188683185158779328546186641420864841991396966811875139095121303498019065762114290930905311292338372085799204221958645619632435007357614314152732204912954722180617412699233339243563483206124363532191916715833675009138744238241957404332656316244008827567205415760417253313572206054293951585830759679750888
#=GC cov_SS_cons                               ....................................................................................................?22222122...222222.?22...????222.....222????..22?.222222...??22.......2?222....222?2.....22??....22122222?.....................................................................................................................................................................................................................................................................................................................
#=GF NUM_COV 24
#=GF WEIGHT_MAP  NC_007925.1/3949452-3948935 1.04326 NC_005296.1/4675539-4675022 1.04326 NC_006298.1/2825-2310 1.7621 NC_008341.1/49556-50068 1.62859 NC_009083.1/12679-12164 1.66986 NC_007641.1/12207-12720 1.57582 NC_004311.2/351701-352205 1.55306 NZ_AAJT01000036.1/37500-38013 1.55306 NZ_AATK01000113.1/4469-3949 1.3841 JCVI_SCAF_1096627192326/6354-5835 1.43962 NC_004951.1/1651-2160 1.64686 NZ_AAJY01000001.1/2661981-2661466 1.46391 NZ_AAKK02000007.1/49060-48545 1.37274 NC_006368.1/69095-68619 1.76173 NC_008740.1/1924550-1924030 1.28211 NC_006824.1/58635-58114 1.18151 NC_009494.1/204545-204034 0.907179 NC_009494.1/3056648-3057160 0.907179 sludgePhrap_Contig16293/3841-4357 1.25302 sludgePhrap_Contig13274/1960-2434 1.52642 sludgePhrap_Contig15290/1461-1937 1.52642 sludgeOz_Contig9677/378-895 1.24825 sludgePhrap_Contig16329/3097-3614 1.25947 sludgePhrap_Contig8904/15-532 0.577881 sludgePhrap_Contig16340/16627-17144 0.46675 sludgePhrap_Contig3329/569-52 0.46675 sludgePhrap_Contig14398/162-679 0.611778 sludgePhrap_Contig8607/226-743 0.611778 NZ_AAAK03000145.1/427-1 0.0651302 NZ_AAAK03000149.1/2074-2440 0.0651302 NZ_AAAK03000042.1/504-1 0.0651302 NZ_AAAK03000148.1/2146-2469 0.0651302 NZ_AAAK03000031.1/24124-24376 0.455911 NZ_AAAK03000093.1/503-1 0.455911 NZ_AAAK03000024.1/450-1 0.0651302 NZ_AAAK03000117.1/4953-5473 0.0651302 NC_008357.1/80390-79870 0.0651302 NZ_AAAL02000016.1/12213-11695 1.36142 NC_006350.1/3882720-3882203 1.27077 NC_005793.1/74517-73999 1.15959 NC_009704.1/50665-50146 1.22596 NC_008800.1/1319625-1319115 1.42966 NC_008766.1/55278-55796 0.394904 NC_003430.1/72213-71695 0.691081 NC_007353.2/16911-16392 0.394904 NC_006830.1/68826-68308 1.03846 NC_007337.1/85952-85433 1.07775 NC_008344.1/2382111-2382630 1.39548 NC_008459.1/39567-39048 1.18151 NZ_ABBL01001689.1/9464-9980 1.53242 NC_009739.1/22415-21894 1.0832 NC_008782.1/2705028-2704512 0.835342 NC_008463.1/1312425-1312944 0.835342
#=GF USED_GSC TRUE
#=GF DID_FRAGMENTARY FALSE
//
