# Supplementary material for: Comparative genomics reveals 104 candidate structured RNAs from bacteria, archaea, and their metagenomes
Source: Genome Biol. 2010 Mar 15;11(3):R31. doi: 10.1186/gb-2010-11-3-r31 (PMC2864571; doi:10.1186/gb-2010-11-3-r31)
Supplement: Additional file 4 — Raw text alignment files, including annotation. Raw alignments of RNAs, including annotations (for example, predicted transcription terminators, flanking sequences) in "Stockholm" text format. The alignment format and appropriate viewing programs are discussed on Wikipedia [113]. The Stockholm files can be retrieved from the .tar.gz archive file by using programs such as WinZip (Windows), StuffIt Expander (Mac), or tar/gzip (UNIX). [file gb-2010-11-3-r31-S4.GZ › sto/aceE.sto]

# STOCKHOLM 1.0
#=GF ID aceE
#=GF DE aceE RNA
#=GF AU Weinberg Z
#=GF TP Cis-reg;
#=GF WK http://en.wikipedia.org/wiki/AceE_RNA_motif

#=GF ORIGINAL_MOTIF 94	4816	0	0	refseq	25	gamma-pseudomon	jeremy	s32_38_45_55S100O5Min3	cmfinder		ethresh=2&nr=0	end
#=GF DATABASES microbial 25 env 4
#=GF FancifyStockholm -longtable -wrapGeneContext 6in -recycleGeneColors
#=GF FancifyStockholmGeneContext -leftNothing -rightOperonOrCount 1

#=GF NOTE JCVI_SCAF_1096627688146/825-874 is probably a valid homolog, but it's cut off; there's a big region of Ns where P2 should be

NZ_AAAU03000012.1/97319-96848                CCUGAUAUCGGCCAGACUUUCCAAAGCGGUUGAGCCCGACCCGUGGGGUAAUUUUACAAAAAUCCUCGGAGGGGGGCUGAAAGCGCCAUUGUUUUGUAGUAAAACUACAAGACAGUCGGAUCACC.CGCCGACCA.....CUAACAA..CAAUCCCGCAGCCGCCCAUAAGGCCGGCUGUGUAUCCGG.GCUCCCAACUCAGGGAUGCCUUCCG.CUAUGGAGCAAGACAUGCAAGACAUGCAAGACCUUGACCCCAUCGAGACCCAGGAGUGGCUGGACUCGCUCGAAUCAGUCCUCGACCACGAAGGCGAAGAGCGCGCCCAUUAUCUGCUGACCCGGAUGGGCGAACUGGCCACUCGCACGGGCACCCAACUGCCCUAUGCGAUCACCACCCCCUAUCGCAACACCAUUCCGGUGACCCACGAAGCGCACAUGCCCGGCGACCUGUUCAUGGAACGCCGCAUCCGCUCCCUGGUGCGCU
#=GR NZ_AAAU03000012.1/97319-96848 CODON     .........................................................................................................................................................................................................................AUG......................................................................................................................................................................................................................................................................
#=GR NZ_AAAU03000012.1/97319-96848 SS_TT     ..................................................................................................................................................................................................................................................................................................................................................................................................................................................................................................
NC_009656.1/5928811-5929285                  GGCUCUACAGCGGGCCUUAUAGCCUGACAGCGACAAUCGAAAUGUAGUUUUACUACUAAAAAUUGUAUCCAGAGGGCUGUUUCUCAGACUGAUCUGUAGUAAAACUACAAGUCGCCGGGU...ACACCCCCGGAGAACAUCCAAGAA..UUAGC.UGCGGUCGCCCACGAGGCCGGCCGCUCACCUAU.GGCAUCCGAUUCUGGAAGCCUUUCCGCCCUGGAGCAAGCCAUGCAAGACCUCGAUCCCGUCGAAACCCAGGAAUGGCUGGACGCCCUGGAGUCCGUACUCGACCGCGAAGGUGAAGACCGCGCUCAUUACCUGAUGACCCGCAUGGGCGAGCUGGCCAGCCGUAGCGGCACCCAGCUGCCCUACGCGAUCACCACGCCCUACCGCAACACCAUUCCGGUAACCCACGAAGCACGCAUGCCCGGCGACCUGUUCAUGGAACGCCGGAUCCGCUCCCUGGUACGCUGGAACGCCC
#=GR NC_009656.1/5928811-5929285 CODON       ..........................................................................................................................................................................................AU.G....................................................................................................................................................................................................................................................................................................
#=GR NC_009656.1/5928811-5929285 SS_TT       ..................................................................................................................................................................................................................................................................................................................................................................................................................................................................................................
NC_002516.2/5635934-5636408                  GGCUCUACAUCGGGCCUUAUAGCCUGACAGCGACAAUCGAAAUGUAGUUUUACUACUAAAAAUUGUAUCCAGAGGGCUGUUUCUCAGACUGAUCUGUAGUAAAACUACAAGUCGCCGGGU...ACACCCCCGGAGAACAUCCAAGAA..UUAGC.UGCGGUCGCCCACGAGGCCGGCCGCUCACCUAU.GGCAUCCGAUUCUGGAAGCCUUUCCGCCCUGGAGCAAGCCAUGCAAGACCUCGAUCCCGUCGAAACCCAGGAAUGGCUGGACGCCCUGGAGUCCGUACUCGACCGCGAAGGUGAAGACCGCGCUCAUUACCUGAUGACCCGCAUGGGCGAGCUGGCCAGCCGUAGCGGCACCCAACUGCCCUACGCGAUCACCACGCCCUAUCGCAACACCAUUCCGGUAACCCACGAAGCACGCAUGCCCGGCGACCUGUUCAUGGAACGCCGGAUCCGCUCCCUGGUGCGCUGGAACGCCC
#=GR NC_002516.2/5635934-5636408 CODON       .....................................................................................................................................................................................................................................AUG..........................................................................................................................................................................................................................................................
#=GR NC_002516.2/5635934-5636408 SS_TT       ..................................................................................................................................................................................................................................................................................................................................................................................................................................................................................................
NZ_AAQW01000001.1/5844646-5845120            GGCUCUACAUCGGGCCUUAUAGCCUGACAGCGACAAUCGAAAUGUAGUUUUACUACUAAAAAUUGUAUCCAGAGGGCUGUUUCUCAGACUGAUCUGUAGUAAAACUACAAGUCGCCGGGU...ACACCCCCGGAGAACAUCCAAGAA..UUAGC.UGCGGUCGCCCACGAGGCCGGCCGCUCACCUAU.GGCAUCCGAUUCUGGAAGCCUUUCCGCCCUGGAGCAAGCCAUGCAAGACCUCGAUCCCGUCGAAACCCAGGAAUGGCUGGACGCCCUGGAGUCCGUACUCGACCGCGAAGGUGAAGACCGCGCUCAUUACCUGAUGACCCGCAUGGGCGAGCUGGCCAGCCGUAGCGGCACCCAACUGCCCUACGCGAUCACCACGCCCUAUCGCAACACCAUUCCGGUAACCCACGAAGCACGCAUGCCCGGCGACCUGUUCAUGGAGCGCCGGAUCCGCUCCCUGGUGCGCUGGAACGCCC
#=GR NZ_AAQW01000001.1/5844646-5845120 CODON .....................................................................................................................................................................................................................................AUG..........................................................................................................................................................................................................................................................
#=GR NZ_AAQW01000001.1/5844646-5845120 SS_TT ..................................................................................................................................................................................................................................................................................................................................................................................................................................................................................................
NZ_AAKW01000064.1/170058-169584              GGCUCUACAUCGGGCCUUAUAGCCUGACAGCGACAAUCGAAAUGUAGUUUUACUACUAAAAAUUGUAUCCAGAGGGCUGUUUCUCAGACCGAUCUGUAGUAAAACUACAAGUCGCCGGGU...ACACCCCCGGAGAACAUCCAAGAA..UUAGC.UGCGGUCGCCCACGAGGCCGGCCGCUCACCUAU.GGCAUCCGAUUCUGGAAGCCUUUCCGCCCUGGAGCAAGCCAUGCAAGACCUCGAUCCCGUCGAAACCCAGGAAUGGCUGGACGCCCUGGAGUCCGUACUCGACCGCGAAGGUGAAGACCGCGCUCAUUACCUGAUGACCCGCAUGGGCGAGCUGGCCAGCCGUAGCGGCACCCAACUGCCCUACGCGAUCACCACGCCCUACCGCAACACCAUUCCGGUAACCCACGAAGCACGCAUGCCCGGCGACCUGUUCAUGGAACGCCGGAUUCGCUCCCUGGUGCGCUGGAACGCCC
#=GR NZ_AAKW01000064.1/170058-169584 CODON   .....................................................................................................................................................................................................................................AUG..........................................................................................................................................................................................................................................................
#=GR NZ_AAKW01000064.1/170058-169584 SS_TT   ..................................................................................................................................................................................................................................................................................................................................................................................................................................................................................................
NC_008463.1/5907331-5907805                  GGCUCUACAUCGGGCCUUAUAGCCUGACAGCAACAAUCGAAAUGUAGUUUUACUACUAAAAAUUGUAUCCAGAGGGCUGUUUCUCAGACUGAUCUGUAGUAAAACUACAAGUCGCCGGGU...ACACCCCCGGAGAACAUCCAAGAA..UUAGC.UGCGGUCGCCCACGAGGCCGGCCGCUCACCUAU.GGCAUCCGAUUCUGGAAGCCUUUCCGCCCUGGAGCAAGCCAUGCAAGACCUCGAUCCCGUCGAAACCCAGGAAUGGCUGGACGCCCUGGAGUCCGUACUCGACCGCGAAGGUGAAGACCGCGCUCAUUACCUGAUGACCCGCAUGGGCGAGCUGGCCAGCCGUAGCGGCACCCAACUGCCCUACGCGAUCACCACGCCCUACCGCAACACCAUUCCGGUAACCCACGAAGCACGCAUGCCCGGCGACCUGUUCAUGGAGCGCCGGAUCCGCUCCCUGGUGCGCUGGAACGCCC
#=GR NC_008463.1/5907331-5907805 CODON       .....................................................................................................................................................................................................................................AUG..........................................................................................................................................................................................................................................................
#=GR NC_008463.1/5907331-5907805 SS_TT       ..................................................................................................................................................................................................................................................................................................................................................................................................................................................................................................
NC_009439.1/633152-632680                    CCCGCUGGCGCAGGGCGCGCGCGGCCGGCAGAACCGCGGAUUGUAGUUUUACUACUAAAGAAUUGUAUCCAGAGGGCUGAAUCCGGCGUCGGAAUGUAGUAAAACUACAAG.CGGCCGGUCCUAC.CCCCGGUAA...AUCCAAGAA..UUUCAACUCGCCCGCUCAAAAAGCCGG.CGAGAUCCAACUGGCCUCCGAUUCUGGAAGCCUUUCCGCCCUGGAGCAAGCCAUGCAAGACCUCGAUCCGAUCGAAACCCAGGAAUGGCUGGACGCCCUUGAAUCCGUCCUCGACCGUGAGGGUGAAGACCGUGCCCAUUACCUGAUGACCCGUCUGGGCGAGCUGGCCACCCGUAGCGGUGCGCAACUGCCCUACGCGAUCACCACGCCGUACCGCAACACCAUCCCGGUCACCCACGAAGCGCGCAUGCCCGGCGACUUGUUCAUGGAGCGCCGCAUCCGCUCGCUGGUGCGCUGGAACGCC.
#=GR NC_009439.1/633152-632680 CODON         .....................................................................................................................................................................................................................................AUG..........................................................................................................................................................................................................................................................
#=GR NC_009439.1/633152-632680 SS_TT         ..................................................................................................................................................................................................................................................................................................................................................................................................................................................................................................
NC_009434.1/4168769-4169242                  GCCCCGCCCGUGCCGUUUGAAACGCACGACGACGCCGCUGACCUGUAGUUUUACUACUAAAGAGUAUUUCGGGGGGCUGAUCCCGACGUCGUUUUGUAGUAAAACUACA.GACGUCCGGUCCUAC.CUCCGGCACUC.AUCCAAGAACAUUUCA.CGCG.CCGCCCACAAAGCCGGCAGCGAAG.CA..GGCGACCGAUUCUGGAAGCCUUUGCGCCAUGGAGCAAGCCAUGCAAGAUCUCGAUCCCGUCGAAACCCAGGAAUGGCUGGACGCCCUCGAGUCCGUCCUCGACCGCGAGGGUGAAGACCGCGCUCACUACCUGAUGACCCGGAUGGGCGAACUGGCCACACGUAGCGGUACUCCGCUGCCCUACGGCAUCACCACGCCGUACCGCAACACCAUCCCCGUCACCCGUGAAGCCAAGAUGCCCGGCGACCUGUUCAUGGAGCGUCGAAUCCGCUCCCUGGUCCGCUGGAAUGCUC
#=GR NC_009434.1/4168769-4169242 CODON       .....................................................................................................................................................................................................................................AUG..........................................................................................................................................................................................................................................................
#=GR NC_009434.1/4168769-4169242 SS_TT       ..................................................................................................................................................................................................................................................................................................................................................................................................................................................................................................
soil_Contig41332/1039-1391                   GAUUAUUCUCACAACGCAGCUGGAGGCCACAAGCCGCUCAUCUGUAGUUUUACUACUCGUAUAUACAUUCGAAAGGCUGAAAUGCCCGAUGAUUUGUAGUAAAACUACACG.CCGCCGGAACAACCUCUCGGCA....AUCCAAGAA..UUUAU.AUCGUCUGCCCACAAGGCCAGUCGC.AAA.CUCAGGCAACCGAUUCUGGAAGCCUUUCCGCCCUGGAGCAAGCCAUGCAAGACCUCGAUCCCGUCGAAACCCAGGAAUGGCUGGACGCCCUGGAAUCGGUUCUCGACAAAGAAGGCGAAGACCGCGCUCACUAUCUGAUGACCCGUAUGGGCGAACUCGCAACCCGAGCGUCCUCAAC.......................................................................................................................
#=GR soil_Contig41332/1039-1391 CODON        ..................................................................................................................................................................................................................................................................................................................................................................................................................................................................................................
#=GR soil_Contig41332/1039-1391 SS_TT        ..................................................................................................................................................................................................................................................................................................................................................................................................................................................................................................
NC_007492.1/536283-535812                    GAUUAUUCUCACAACGCAGUCGGAGGCCACAAGCCUUUCAUCUGUAGUUUUACUACUCGUCUAUACAUUCGAAAGGCUGAAAUGCCGGAUGAUUUGUAGUAAAACUACACG.CCGCCGGAACAACCUGUCGGCA....AUCCAAGAA..UUUUAAAUCGUCUGCCCACAAGGCCAGUCG..CAAACUCAGGCAACCGAUUCUGGAAGCCUUUCCGCCCUGGAGCAAGCCAUGCAAGACCUCGAUCCCGUCGAAACCCAGGAAUGGCUGGACGCCCUGGAAUCGGUUCUCGACAAAGAAGGCGAAGACCGUGCUCACUAUCUGAUGACCCGUAUGGGUGAACUGGCAACCCGCAGCGGUUCGCAGCUCCCUUACGCCAUCACCACGCCUUACCGCAACACGAUCCCCGUUACCCACGAAGCACGCAUGCCUGGCGACCUGUUCAUGGAACGCCGCAUUCGCUCGCUGGUACGCUGGAACGCG.
#=GR NC_007492.1/536283-535812 CODON         .....................................................................................................................................................................................................................................AUG..........................................................................................................................................................................................................................................................
#=GR NC_007492.1/536283-535812 SS_TT         ..................................................................................................................................................................................................................................................................................................................................................................................................................................................................................................
NC_004129.6/594011-593541                    GAUUAUUCUCACAACGCAGCAGGAGGCCACAAGCCGCUCUUCUGUAGUUUUACUACUCGUAUAUACAUUCGAAAGGCUGAAAUGGCCGACGAUUUGUAGUAAAACUACACG.CCGCUGGAUCAAC.CUCCGGCA....AUCCAAGAA..UUUAUAAUCGUCUGCCCAAAAGGCCAGUCG..CAAACUCAGGCAACCGAUUCUGGAAGCCUUUCCGCCCUGGAGCAAGCCAUGCAAGACCUCGAUCCCGUCGAAACCCAGGAAUGGCUGGACGCCCUGGAAUCGGUUCUCGACAAAGAAGGCGAAGACCGUGCUCACUAUCUGAUGACCCGUAUGGGCGAACUCGCGACCCGCAGCGGCUCGCAACUGCCCUACGCCAUCACCACGCCAUACCGCAACACGAUUCCCGUCACCCACGAAGCACGCAUGCCUGGCGACCUGUUCAUGGAACGCCGCAUUCGCUCGCUGGUACGUUGGAACGCG.
#=GR NC_004129.6/594011-593541 CODON         .....................................................................................................................................................................................................................................AUG..........................................................................................................................................................................................................................................................
#=GR NC_004129.6/594011-593541 SS_TT         ..................................................................................................................................................................................................................................................................................................................................................................................................................................................................................................
NC_007005.1/579146-578674                    GUUUUAAGCUACACGACAACAGGAGCGAUUGAGUCGCUUCUCUGUAGUUUUACUACUGGGUCCGAUACUCGGAGGGCUGAAAUCGUCGUCGAUUUGUAGUAAAACUACACGCCGCCGGAUCCCAC.CCUCCGGAA...AUCCAAGAA..UUUAU.GUCGUCUGCCCACAAGGCCAGUCG.CAAA.CUCAGGCAACCGAUUCUGGAAGCCUUUCCGCCCUGGAGCAAGCCAUGCAAGACCUCGAUCCCGUCGAAACCCAGGAAUGGCUGGACGCCCUGGAAUCGGUUCUCGACAAAGAAGGCGAAGACCGCGCUCACUACCUGAUGACCCGUUUGGGCGAGCUGGCCACCCGUAGUGGUUCGCAGCUGCCGUACGCCAUCACCACGCCAUAUCGCAACACCAUUCCUGUCACCCACGAAGCACGCAUGCCUGGCGACCUGUUCAUGGAACGCCGCAUUCGCUCGCUGGUGCGCUGGAACGCAU
#=GR NC_007005.1/579146-578674 CODON         .....................................................................................................................................................................................................................................AUG..........................................................................................................................................................................................................................................................
#=GR NC_007005.1/579146-578674 SS_TT         ..................................................................................................................................................................................................................................................................................................................................................................................................................................................................................................
NC_004578.1/5686474-5686946                  GUUUUAAGUUACAAGACAACAGGAGCGAUUGAGUCGCUUCUCUGUAGUUUUACUACUGGGUCCGAUACUCGGAGGGCUGAAAUCGUCGUCGAUUUGUAGUAAAACUACACGCCGCCGGAUCCCAC.CCUCCGGUA...AUCCAAGAA..UUUAU.GUCGUCUGCCCACAAGGCCAGUCG.CAAA.CUCAGGCAACCGAUUCUGGAAGCCUUUCCGCCCUGGAGCAAGCCAUGCAAGACCUCGAUCCCGUCGAAACCCAGGAAUGGCUGGACGCCCUGGAAUCGGUUCUCGACAAAGAAGGCGAAGACCGCGCUCACUACCUGAUGACCCGUCUGGGCGAGCUGGCCACCCGUAGUGGUUCGCAGCUGCCGUACGCCAUCACCACGCCAUACCGCAACACGAUUCCUGUCACCCACGAAGCACGCAUGCCUGGCGACCUGUUCAUGGAACGCCGCAUUCGCUCGCUGGUGCGCUGGAACGCAU
#=GR NC_004578.1/5686474-5686946 CODON       .....................................................................................................................................................................................................................................AUG..........................................................................................................................................................................................................................................................
#=GR NC_004578.1/5686474-5686946 SS_TT       ..................................................................................................................................................................................................................................................................................................................................................................................................................................................................................................
NC_005773.3/593099-592627                    GUUUUAAGUUACAAGACAACAGGAGCGAUUGAGUCGCUUCUCUGUAGUUUUACUACUGGGUCCGAUACUCGGAGGGCUGAAAUCGUCGUCGAUUUGUAGUAAAACUACACGCCGCCGGAUCCCAC.CCUCCGGUA...AUCCAAGAA..UUUAU.GUCGUCUGCCCACAAGGCCAGUCG.CAAA.CUCAGGCAACCGAUUCUGGAAGCCUUUCCGCCCUGGAGCAAGCCAUGCAAGACCUCGAUCCCGUCGAAACCCAGGAAUGGCUGGACGCCCUGGAAUCGGUUCUCGACAAAGAAGGCGAAGACCGCGCUCACUACCUGAUGACCCGUUUGGGCGAGCUGGCCACCCGUAGUGGUUCGCAGCUGCCGUACGCCAUCACUACGCCAUACCGCAACACGAUUCCUGUCACCCACGAAGCACGCAUGCCUGGCGACCUGUUCAUGGAACGCCGCAUUCGCUCGCUGGUGCGCUGGAACGCAU
#=GR NC_005773.3/593099-592627 CODON         .....................................................................................................................................................................................................................................AUG..........................................................................................................................................................................................................................................................
#=GR NC_005773.3/593099-592627 SS_TT         ..................................................................................................................................................................................................................................................................................................................................................................................................................................................................................................
NZ_AAVY01000020.1/111030-111500              GUUUUUCCUCACAAGCCAAGGUGCGACCAAACGUCGCAUUUGUGUAGUUUUACUACUAUCCCGACCGUGCAAAAGCAUGAAAUGCGAAAGCAAAUGUAGUAAAACUACACGCCGCCGGGUC..AC.ACUCCGGUA...AUCCAAGAA..UUCAC.GACGUCUGCCCAUAAGGCCAGUCG.CAAA.CUCAGGCCCCCGAUUCUGGUGGCCUUUCCGCCCUGGAGCAAGCCAUGCAAGACCUCGAUCCAAUCGAAACCCAGGAAUGGCUGGAUGCCCUGGAGUCGGUCCUCGACAAAGAAGGCGAAGACCGCGCUCAUUACCUGAUGACCCGCAUGGGCGAGCUGGCCACCCGCAGUGGCUCCCAGCUGCCAUACGCGAUCACCACGCCAUACCGCAACACCAUCCCUGUCACCCACGAAGCACGCAUGCCUGGCGACCUGUUCAUGGAACGCCGCAUUCGCUCGAUGGUGCGUUGGAACGCGC
#=GR NZ_AAVY01000020.1/111030-111500 CODON   .....................................................................................................................................................................................................................................AUG..........................................................................................................................................................................................................................................................
#=GR NZ_AAVY01000020.1/111030-111500 SS_TT   ..................................................................................................................................................................................................................................................................................................................................................................................................................................................................................................
NC_008027.1/5464734-5465204                  GUUUAUCCUCACAACCCGGGAUGCGACAAACCGUCGCAUUUGUGUAGUUUUACUACUACCCCGUAGGUGCAAAAGCAUGAAAUGCGAAAGCAUUUGUAGUAAAACUACACCGCGCCGGAU..GAC.UGUCCGGUA...AUCCAAGAA..UUCAC.GACGUCUGCCCAUAAGGCCAGUCG.CAAA.CUCAGGCCAUCGAUUCUGGUGGCCUUUCCGCCCUGGAGCAAGCCAUGCAAGACCUCGAUCCAAUCGAAACCCAGGAAUGGCUGGAUGCCCUGGAGUCGGUCCUCGACAAAGAAGGCGAAGACCGCGCUCAUUACCUGAUGACCCGUAUGGGCGAGCUGGCCACCCGUAGUGGCUCCCAGCUGCCGUAUGCCAUCACCACGCCGUACCGCAACACCAUCCCUGUCACCCACGAAGCACGCAUGCCUGGCGACCUGUUCAUGGAACGCCGCAUCCGCUCGAUGGUGCGUUGGAACGCCC
#=GR NC_008027.1/5464734-5465204 CODON       .....................................................................................................................................................................................................................................AUG..........................................................................................................................................................................................................................................................
#=GR NC_008027.1/5464734-5465204 SS_TT       ..................................................................................................................................................................................................................................................................................................................................................................................................................................................................................................
NC_009512.1/420675-420205                    GUUUUUCCUCACAAGCCAAGGUGCGACCAAACGUCGCACAGAUGUAGUUUUACUACUACUCGUGUCGUGUAAAAGCAUGAAAUGCGAAAGCAAAUGUAGUAAAACUACAACGCG.CCGGA.AGACACCCCGGUA....AUCCAAGAA..UUCAC.GACGUCUGCCCAUAAGGCCAGUCG.CAAU.CUCAGGCAAUCGAUUCUGGUUGCCUUUCCGCCCUGGAGCAAGCCAUGCAAGACCUCGAUCCAAUCGAAACCCAGGAAUGGCUGGAUGCCCUGGAGUCGGUCCUCGACAAAGAAGGCGAAGACCGCGCUCAUUACCUGAUGACCCGUAUGGGCGAGCUGGCCACCCGUAGUGGCUCCCAGCUGCCGUAUGCGAUCACCACGCCAUACCGCAACACCAUCCCUGUCACCCACGAAGCACGCAUGCCUGGCGACCUGUUCAUGGAACGCCGCAUUCGCUCGAUGGUGCGUUGGAACGCGC
#=GR NC_009512.1/420675-420205 CODON         .....................................................................................................................................................................................................................................AUG..........................................................................................................................................................................................................................................................
#=GR NC_009512.1/420675-420205 SS_TT         ................<<<<<<<<<<<.....>>>>>>>>>>>>......................................................................................................................................................................................................................................................................................................................................................................................................................................................
NC_002947.3/410880-410410                    GUUUUUCCUCACAAGCCAAGGUGCGACCAAACGUCGCACAAAUGUAGUUUUACUACUACUCGUGUCGUGUAAAAGCAUGAAAUGCGAAAGCAAAUGUAGUAAAACUACAACGCG.CCGGA.AGACACCCCGGUA....AUCCAAGAA..UUCAC.GACGUCUGCCCAUAAGGCCAGUCG.CAAU.CUCAGGCAAUCGAUUCUGGUUGCCUUUCCGCCCUGGAGCAAGCCAUGCAAGACCUCGAUCCAAUCGAAACCCAGGAAUGGCUGGAUGCCCUGGAGUCGGUCCUCGACAAAGAAGGCGAAGACCGCGCUCAUUACCUGAUGACCCGUAUGGGCGAGCUGGCCACCCGUAGUGGCUCCCAGCUGCCAUAUGCGAUCACCACGCCAUACCGCAACACCAUCCCUGUCACCCACGAAGCACGCAUGCCUGGCGACCUGUUCAUGGAACGCCGCAUUCGCUCGAUGGUGCGUUGGAACGCGC
#=GR NC_002947.3/410880-410410 CODON         .....................................................................................................................................................................................................................................AUG..........................................................................................................................................................................................................................................................
#=GR NC_002947.3/410880-410410 SS_TT         ................<<<<<<<<<<<.....>>>>>>>>>>>>......................................................................................................................................................................................................................................................................................................................................................................................................................................................
NZ_AAXR01000011.1/22388-22858                GUUUUUCCUCACAAGCCAAGGUGCGACCAAACGUCGCACAAAUGUAGUUUUACUACUACUCGCGUCGUGCAAAAGCAUGAAAUGCGAACGCAAAUGUAGUAAAACUACAACGCG.CCGGA.AGACACCCCGGUA....AUCCAAGAA..UUCAC.GACGUCUGCCCAUAAGGCCAGUCG.CAAU.CUCAGGCAAUCGAUUCUGGUUGCCUUUCCGCCCUGGAGCAAGCCAUGCAAGACCUCGAUCCAAUCGAAACCCAGGAAUGGCUGGAUGCCCUGGAGUCGGUCCUCGACAAAGAAGGCGAAGACCGCGCUCAUUACCUGAUGACCCGUAUGGGCGAGCUGGCCACCCGCAGUGGCUCCCAGCUGCCGUAUGCGAUCACCACGCCAUACCGCAACACCAUCCCUGUCACCCACGAAGCACGCAUGCCUGGCGACCUGUUCAUGGAACGCCGCAUUCGCUCGAUGGUGCGUUGGAACGCCU
#=GR NZ_AAXR01000011.1/22388-22858 CODON     .....................................................................................................................................................................................................................................AUG..........................................................................................................................................................................................................................................................
#=GR NZ_AAXR01000011.1/22388-22858 SS_TT     ................<<<<<<<<<<<.....>>>>>>>>>>>>......................................................................................................................................................................................................................................................................................................................................................................................................................................................
#=GC SS_cons                                 ....................................................................................................___......--...<<<<<_________>>>>>,,,,.,,,,,,,,,..,,,,,.<<<<.<<<<<_____>>->>>.>>>>.............................................................................................................................................................................................................................................................................................................
#=GC ACTUAL_MOTIF                            ..............................................................................................<......................................................................................>............................................................................................................................................................................................................................................................................................................
#=GC HYPHENATION                             ************************************************************************************************.....................................................................................*************************************************************************************************************************************************************************************************************************************************************************************************************
#=GC R2R_LABEL                               ----------------------------------------------------------------------------------------------.........................1..2..........................................................3...............4.....................RRRR......SSS----------------------------------------------------------------------------------------------------------------------------------------------------------------------------------------------------------------------------------------------------------
#=GF R2R shade_along_backbone R rgb:230,230,230
#=GF R2R shade_along_backbone S rgb:230,230,230
#=GF R2R var_backbone_range 1 2
#=GF R2R var_backbone_range 3 4
#=GF DUPLICATES NC_002516.2/5635934-5636408=NZ_AAKV01000094.1/140880-140406
#=GF SORT_STATS 19 83 0
#=GF SORT_STATS 19 88 0
#=GC cons                                    nnYnnUnYYnnnnRnnYnRnnnRnnRnnRnnRRnCnYnnnnnnnnRGnUUnnYUnnYnRnnnnnnYnYnYRRRRGGCUGAAnYnnnnRnYGnUYUGUAGUAAAACUACAnGnCRnCnGGnnnnAC-CnYCnGnnn---AUCCAAGAA--UUnnn-nnCGnCYGCCCAYAAGGCCRGYYGnnnAnnCnnnGGCnnCCGAUUCUGGAnGCCUUUCCGCCnUGGAGCAAGCCAUGCAAGACCUCGAUCCnRUCGAAACCCAGGAAUGGCUGGAYGCCCUGGARUCnGUYCUCGACnRnGARGGYGAAGACCGCGCYCAYUACCUGAUGACCCGnnUGGGCGARCUGGCCAnnCGnRnYRnYnCnnnRnnnnCnYAnnYnnYCnnYRCGnYnnnCnnCnnCnnYnnYnnnRYCAYYCnnGnRRCnCRCRnRnCnnRCRnnCYnnnCRnnnnRYnCnnnRnnCGCYnnnUnnnnYnYYnGRnnnnnn
#=GC conss                                   11111313311113113131113113113113313131111111133113113311313111111313131111133113313111111331331111111111111113341323113133331031111311300033131131100331110111333111311331311111331431314313413311333313331131111113333131111111111311111111133133133313131133113331133331311133331131131113133333331313331313131133131333133333333333331311113323313131333111311122111311122222222222322222222222222232222222232222222232222222222223232222222222223222222222222232222222222222222222222222222224
#=GC col_entropy_0                           01011011111111011111111111111111110111111110111000011111111111111111100000000000011101101101010000000000000001020110100011200101000011111000000000000001111110010000000100000000110111011111100011000000000001000000000000000000000000000000000000000011000000000000000000000010000010010000010000001110010000000000000010010000000000000011000000000000000100010011001010011111011011111101111001111101101101111111111110110110111010101111011101110111101111111101111110001111011111111101111111
#=GC col_entropy_1                           ..................................................................................................................................................................................................................................................................................................................................................................................................................................................................................................
#=GC col_entropy_2                           98935984448253982658784584246994455619986539330907933033355718779571599999066005825398294463720000000000000003510367105981170184808743700577070070055774944840775900500450700090320884593057307745577707770062000007577079000000000700000000057077077715070077007770077770700037770000050097027777775537740797070077070727057767777777770742007727787040777290768800898768900010250250520020000220090060020020050010070012002552000268180000270020008000020000020080060072220022200060000020050085
#=GC col_entropy_3                           20472401067655136135567288231266064365833979771307277177702953037697597030055004074765790857870000000000000007270357508970370596709772044477070070022777163070784700100740800070950904116341907701277707770059000007277073000000000700000000027077077730070077007770077770700067770010040047087777774497760747070077040747047717777777770784007787747070757730746695666706795525975925205595595995595575595595585505545509559229555921915555975595550555595555545515535579995543955565535595525526
#=GC cov_SS_cons                             ..................................................................................................................?2202.........2022?......................??0?.1200?.....?0.021.?0??.............................................................................................................................................................................................................................................................................................................
#=GF NUM_COV 4
#=GF WEIGHT_MAP  NZ_AAAU03000012.1/97319-96848 4.37572 NC_009656.1/5928811-5929285 0.679905 NC_002516.2/5635934-5636408 0.339952 NZ_AAQW01000001.1/5844646-5845120 0.339952 NZ_AAKW01000064.1/170058-169584 0.566587 NC_008463.1/5907331-5907805 0.45327 NC_009439.1/633152-632680 2.17353 NC_009434.1/4168769-4169242 2.26962 soil_Contig41332/1039-1391 1.01102 NC_007492.1/536283-535812 0.947516 NC_004129.6/594011-593541 0.947516 NC_007005.1/579146-578674 0.718443 NC_004578.1/5686474-5686946 0.478962 NC_005773.3/593099-592627 0.478962 NZ_AAVY01000020.1/111030-111500 0.962557 NC_008027.1/5464734-5465204 0.962557 NC_009512.1/420675-420205 0.363918 NC_002947.3/410880-410410 0.363918 NZ_AAXR01000011.1/22388-22858 0.566094
#=GF USED_GSC TRUE
#=GF DID_FRAGMENTARY FALSE
//
