# Supplementary material for: Comparative genomics reveals 104 candidate structured RNAs from bacteria, archaea, and their metagenomes
Source: Genome Biol. 2010 Mar 15;11(3):R31. doi: 10.1186/gb-2010-11-3-r31 (PMC2864571; doi:10.1186/gb-2010-11-3-r31)
Supplement: Additional file 4 — Raw text alignment files, including annotation. Raw alignments of RNAs, including annotations (for example, predicted transcription terminators, flanking sequences) in "Stockholm" text format. The alignment format and appropriate viewing programs are discussed on Wikipedia [113]. The Stockholm files can be retrieved from the .tar.gz archive file by using programs such as WinZip (Windows), StuffIt Expander (Mac), or tar/gzip (UNIX). [file gb-2010-11-3-r31-S4.GZ › sto/sucA-II.sto]

# STOCKHOLM 1.0
#=GF ID sucA-II
#=GF DE sucA-II RNA
#=GF AU Weinberg Z
#=GF TP Cis-reg;
#=GF WK http://en.wikipedia.org/wiki/SucA-II_RNA_motif

#=GF ORIGINAL_MOTIF 94	8276	0	0	refseq	25	gamma-pseudomon	jeremy	s32_38_45_55S100O5Min3	cmfinder		ethresh=2&nr=0	end
#=GF DATABASES microbial 25 env 4
#=GF FancifyStockholm -longtable -wrapGeneContext 6in -recycleGeneColors
#=GF FancifyStockholmGeneContext -leftNothing -rightOperonOrCount 1

JCVI_SCAF_1096628054928/1230-1817            GUGUGCCCGAAGGGUCUGAACCCGACCCGCGCUAUCGGUCACAUCCGCAACAUGUUGCUGCAAAGCGGUACCUGAUCGGUUGUAAUUGCAUUAAGUUGGCCUGAGCCGGCUC.CUGGCACAAGGAGCCGGACAGUUUUUUAACGAAC.......CGCACGCUCAAAAAGCAGCG.......GU...UUGUAUAUGUACCUAAACCAACAGGGGCA.CUCGGG.UAACACCCGAA..CUAUCUGUCGGGGCCGGCAAUUUUCCGUUCAACGGAAUAGGUGGCGGCAGGAUCGGAGGCAGCGACACUGCUCCCGGAUCAACGCCAGCAUGUUUCGCGCGGAUGACAAGGCUUUGCCUUGCCAAU...UAAUGGUCUUAGCGCCAGGUGG.UG.UCCCCUUAUAGAGGGUGACCAAGCAUGCCAGACAGCGUAAUGCAGCAGCUGUGGAGUACCUCUCACCUUGACGGUGGGAAUGCCUCCUAUGUUGAAGAGCUCUAUGAGCUCUAUCUGCAAGAUCCGAACAGCGUUGCCGAAGAGUGGCGCAGCUACUUCCAGAAGCUGCCCCAGGUAAACGGCCAUGCCGGUUCGGACGUACCCCAUUCCACCGUCCGCGAUCA.................................................................................................
#=GR JCVI_SCAF_1096628054928/1230-1817 CODON ........................................................................................................................................................................................................................................................................................................................................................................................................................................................................................................................................................................................................................................................................................................................................
#=GR JCVI_SCAF_1096628054928/1230-1817 SS_TT ....................................................................................................<<<<<<<<<<<<.<<......>>>>>>>>>>>>>..................................................................................................................................................................................................................................................................................................................................................................................................................................................................................................................................................................................................
#=GR JCVI_SCAF_1096628054928/1230-1817 SSX   ...................................................................................................................................................................................................................................................................(((((....(((((((..(((((....((((((..((((.....))))..)).))))..)))))...))))))).)))))((.((((((...)))))).))................................................................................................................................................................................................................................................................................................................................................................
NZ_AAAU03000006.1/163303-163916              UGUCUGCCCGAAAGGCCUGAACCCGACCAAGGCCAUCGGUCACGUGCGCGACAUGUUGCUGCGUAGCGGUACCUAAGCGGUUCCUGGCGAUAGCGCGUAUCUGC.GGCGUCG.GAAGCGAUUCCGGCGUCGUAGCCAAAGAUGGAUC.......CGCA.GCUCAUGAAGCCGCG.......CU..CCUAUGAAGAAUU..UGACUAGCAGGGGCA.UCCGGGCAA.CGCUCGGA..CUAUCUG.UGGGAUCCGU.A.......................................................GUGGCUUUA..CCAAAGU..CG..CUGCUCCA.UG.ACUUUGGAACGACCAUGUGC.GGC..UCG.CGCC.GAUGG.UA.UCCCCUCAA.GAGGGUGACCAAGCAUGCAAGAUAGCGUUAUGCAGCGCAUGUGGAACAGUGCCCACCUUUCCGGUGGAAAUGCUGCUUAUGUGGAAGAGCUCUAUGAGCUUUACCUGCACGACCCCAACGCUGUGCCCGAAGAGUGGCGCACCUAUUUCGAGAAGCUGCCCGCCGAAGCCGGUACCUCCACCGAUGUUCCGCACGCUCCCGUCCGCGACCAGUUCGUUCUGCUGGCCAAGAACCAGCGGCGUGCACAGCCGGUCGCAACCUCCAGCGUAAGCACCGAACACGAGAAGAAGCAGGUCGAAGUCCUGCGUCUG
#=GR NZ_AAAU03000006.1/163303-163916 CODON   ...............................................................................................................................................................................................................................................................................................................................................................................................................................AUG......................................................................................................................................................................................................................................................................................................
#=GR NZ_AAAU03000006.1/163303-163916 SS_TT   ........................................................................................................................................................................................................................................................................................................................................................................................................................................................................................................................................................................................................................................................................................................................................
NZ_AAKW01000006.1/22549-23162                UCUGAACCCGACCAAGGCGAUCGGCCACGUGCGUAAUAUGCUGCUGCAGAGCGGAACCUGAUCCUCUCGCAGUUGUUAUAUGAGUUGUACCUAGCAACACCUGU.GGCGCCG.GAGUUCU.UCCGGCGUCGCAG..CAACUAAGC..GGGC...CA.A.GCUCACAAAGCCAUG...GCCCAG.A.UUUGAAAAAUAU...GACCAGCAGGGGCA.UCCGGGCUGGUACCCGGA..CUAUCUG.CGGGAUCUGUAG.......................................................UGGCCAUACCGAU..GUCG.CUGCCUG......AG.GAC.U.UCG.GAGC..CUUCAAGGU.UU..CGCCAGGUGGUUG.UCCCCUUACCGAGGGUGACCUAGCAUGCACGAAAGCGUAAUGCAGCGGAUGUGGAACAGUGCCCAUCUAUCCGGUGGUAACGCUGCCUACGUCGAAGAGCUCUACGAGCUCUACCUGCACGACCCUAACGCUGUGCCAGAAGAGUGGCGCACGUAUUUCCAGAAGCUUCCCGCCGAUGGCAAUCCCGCCCCCGACGUCUCGCACUCCACUGUGCGCGAUCAUUUCGUCCUGCUGGCCAAGAACCAGCGCCGUGCCCAGCCGGUUUCCGCCGGUAGCGUGAGCAGCGAGCACGAGAAGAAGCAGGUCGAAGUCCUUCGUCUC
#=GR NZ_AAKW01000006.1/22549-23162 CODON     .......................................................................................................................................................................................................................................................................................................................................................................................................................................................AUG..............................................................................................................................................................................................................................................................................
#=GR NZ_AAKW01000006.1/22549-23162 SS_TT     ...........................................................................................................................................................................................................................................................................................................................................................................................................................................................................................................................................................................................................<<<<<<<<......>>>>>>>>.......................................................................................................
NC_009656.1/3824683-3824070                  UCUGAACCCGACCAAGGCGAUCGGCCACGUGCGUAAUAUGCUGCUGCAGAGCGGAACCUGAUCCCCUCGCAGUUGUUAUAUGAGUUGUACCUAGCGACACCUGU.GGCGCCG.GAGUUCU.UCCGGCGUCGCAG..CAACUAAGC..GGGC...CA.A.GCUCACAAAGCCAUG...GCCCAG.A.UUUGAAAAAUAU...GACCAGCAGGGGCA.UCCGGGCUGGUACCCGGA..CUAUCUG.CGGGAUCUGUAG.......................................................UGGCCAUACCGAU..GUCG.CUGCCUG......AG.GAC.U.UCG.GAGC..CUUCAAGGU.UU..CGCCAGGUGGUUG.UCCCCUUACCGAGGGUGACCUAGCAUGCACGAAAGCGUAAUGCAGCGGAUGUGGAACAGUGCCCAUCUAUCCGGUGGUAACGCUGCCUACGUCGAAGAGCUCUACGAGCUCUACCUGCACGACCCUAACGCUGUGCCAGAAGAGUGGCGCACGUAUUUCCAGAAGCUUCCCGCCGAUGGCAAUCCCGCCCCCGACGUUUCGCACUCCACGGUGCGCGACCAUUUCGUCCUGCUGGCCAAGAACCAGCGCCGUGCCCAGCCGGUUUCCGCCGGCAGCGUGAGCAGCGAGCACGAGAAGAAACAGGUCGAAGUCCUUCGUCUC
#=GR NC_009656.1/3824683-3824070 CODON       ..............................................................................................................................................................................................................................................................................................................................................................................................................................................AUG.......................................................................................................................................................................................................................................................................................
#=GR NC_009656.1/3824683-3824070 SS_TT       ........................................................................................................................................................................................................................................................................................................................................................................................................................................................................................................................................................................................................................................................................................................................................
NC_002516.2/1723927-1724540                  UCUGAACCCGACCAAGGCGAUCGGCCACGUGCGUAAUAUGCUGCUGCAGAGCGGAACCUGAUCCUCUCGCAGUUGUUAUAUGAGUUGUACCUAGCAACACCUGU.GGCGCCG.GAGUUCU.UCCGGCGUCGCAG..CAACUAAGC..GGGC...CA.A.GCUCACAAAGCCAUG...GCCCAG.A.UUUGAAAAAUAU...GACCAGCAGGGGCA.UCCGGGCUGGUACCCGGA..CUAUCUG.CGGGAUCUGUAG.......................................................UGGCCAUACCGAU..GUCG.CUGCCUG......AG.GAC.U.UCG.GAGC..CUUCAAGGU.UU..CGCCAGGUGGUUG.UCCCCUUACCGAGGGUGACCUAGCAUGCACGAAAGCGUAAUGCAGCGGAUGUGGAACAGUGCCCAUCUAUCCGGUGGUAACGCUGCCUACGUCGAAGAGCUCUACGAGCUCUACCUGCACGACCCUAACGCUGUGCCAGAAGAGUGGCGCACGUAUUUCCAGAAGCUUCCCGCCGAUGGCAAUCCCGCCCCCGACGUCUCGCACUCCACAGUGCGCGAUCAUUUCGUCCUGCUGGCCAAGAACCAGCGCCGUGCCCAGCCGGUUUCCGCCGGUAGCGUGAGCAGCGAGCACGAGAAGAAGCAGGUCGAAGUCCUUCGUCUC
#=GR NC_002516.2/1723927-1724540 CODON       ...............................................................................................................................................................................................................................................................................................................................................................................................................................AUG......................................................................................................................................................................................................................................................................................................
#=GR NC_002516.2/1723927-1724540 SS_TT       ...........................................................................................................................................................................................................................................................................................................................................................................................................................................................................................................................................................................................................<<<<<<<<<....>>>>>>>>>.......................................................................................................
NC_008463.1/3919582-3918969                  UCUGAACCCGACCAAGGCGAUCGGCCACGUGCGUAAUAUGCUGCUGCAGAGCGGAACCUGAUCCUCUCGCAGUUGUUAUAUGAGUUGUACCUAGCAACACCUGU.GGCGCCG.GAGUUCU.UCCGGCGUCGCAG..CAACUAAGC..GGGC...CA.A.GCUCACAAAGCCAUG...GCCCAG.A.UUUGAAAAAUAU...GACCAGCAGGGGCA.UCCGGGCUGGUACCCGGA..CUAUCUG.CGGGAUCUGUAG.......................................................UGGCCAUACCGAU..GUCG.CUGCCUG......AG.GAC.U.UCG.GAGC..CUUCAAGGU.UU..CGCCAGGUGGUUG.UCCCCUUACCGAGGGUGACCUAGCAUGCACGAAAGCGUAAUGCAGCGGAUGUGGAACAGUGCCCAUCUAUCCGGUGGUAACGCUGCCUACGUCGAAGAGCUCUACGAGCUCUACCUGCACGACCCUAACGCUGUGCCAGAAGAGUGGCGCACGUAUUUCCAGAAGCUUCCCGCCGAUGGCAAUCCCGCCCCCGACGUCUCGCACUCCACAGUGCGCGAUCAUUUCGUCUUGCUGGCCAAGAACCAGCGCCGUGCCCAGCCGGUUUCCGCCGGUAGCGUGAGCAGCGAGCACGAGAAGAAACAGGUCGAAGUCCUUCGUCUC
#=GR NC_008463.1/3919582-3918969 CODON       ...............................................................................................................................................................................................................................................................................................................................................................................................................................AUG......................................................................................................................................................................................................................................................................................................
#=GR NC_008463.1/3919582-3918969 SS_TT       ...........................................................................................................................................................................................................................................................................................................................................................................................................................................................................................................................................................................................................<<<<<<<<<....>>>>>>>>>.......................................................................................................
NC_008027.1/3928250-3927634                  CGUCUGCCCGAAGGGUCUGAACCCGACCAAGGCAAUCGGCCACGUACGUAACAUGCUGCUGCAAAGCGGCACCUGAUUCAAACGUUGUACCUGCAGUAAGCCGA.GGUGCGG.GCGCUGA.GUCCGCACUGCGG..UAA..AA.CCCGAGC.AAGG...GCCCACAAAGC..CCGC.GCUCAUUACCUAUGAAGAUAUGA.GACCAGCAGGGGCU.UCCGGGCUGGUACCCGGA..AAAUCAG.CAGGAUCC.A.G.......................................................GUGGCGU...GGUUCAGU..C.G.CUGUGUUCG.G.ACUUUUCCAGGUUU..GCUGUGGC..UCU.CGCC.GAUC..AG.UCCCCUAACCGAGGGUGACCAAGCAUGCAAGAAAGCGUGAUGCAGCGCAUGUGGGAUAGCGCCCACCUUUCAGGUGGUAACGCUGCAUAUGUGGAAGAGCUUUAUGAGCUCUACCUGCACGACCCUAACGCUGUGCCAGAAGAGUGGCGCACUUACUUCCAGAAGUUGCCCGCCGACGGCAGCACCGCUACCGAUGUAUCGCACUCGACGAUCCGCGACCAUUUCGUACUGCUGGCAAAGAACCAGCGCCGCGCCCAACCGGUUUCCGCCGGGAGCGUGAGCAGUGAACACGAGAAGAAGCAGGUUGAAGUGCUGCGACUG
#=GR NC_008027.1/3928250-3927634 CODON       ...............................................................................................................................................................................................................................................................................................................................................................................................................................AUG......................................................................................................................................................................................................................................................................................................
#=GR NC_008027.1/3928250-3927634 SS_TT       ........................................................................................................................................................................................................................................................................................................................................................................................................................................................................................................................................................................................................................................................................................................................................
NZ_AAVY01000007.1/141975-142592              GUUUGCCCGAAGGGUCUGAACCCUACCAAGGCAAUCGGUCACGUACGUAACAUGCUGCUGCAAAGCGGCACCUGAUUCAAAGCGUUGUAACUGCAGUAAGCCGA.GGUGCGG.GUGGUGA.ACCCGCACUGAGG..UAA..AA.CCUGAGC.AAGG...GCCCACAAAGC..CCGC.GCUCGAUACCUAUGAAGAUAUGA.GACCAGCAGGGGCUUUCCGGGCUGGUACCCGGAA..AAUCAG.CAGGAUCC..AA.......................................................GUGGCGU...GGUUCAGU..C.G.CUGUGUUCG.G.ACUUUUCCAGGUUU..GCUGUGGC..UCU.CGCC.GAUC..AG.UCCCCUAACCGAGGGUGACCAAGCAUGCAAGAAAGCGUGAUGCAGCGCAUGUGGGAAAGCGCCCACCUUUCAGGUGGUAACGCUGCAUAUGUGGAAGAGCUCUACGAGCUCUACCUGCACGACCCUAACGCUGUGCCAGAAGAGUGGCGCACUUACUUCCAGAAGUUGCCCGCCGACGGCAGCACCGCUACCGAUGUAUCGCACUCGACAAUCCGCGACCAUUUCGUACUGCUGGCAAAGAACCAGCGCCGCGCCCAACCGGUAUCUGCCGGGAGCGUGAGCAGUGAACACGAGAAGAAGCAGGUUGAAGUUCUGCGACUG
#=GR NZ_AAVY01000007.1/141975-142592 CODON   ...............................................................................................................................................................................................................................................................................................................................................................................................................................AUG......................................................................................................................................................................................................................................................................................................
#=GR NZ_AAVY01000007.1/141975-142592 SS_TT   ........................................................................................................................................................................................................................................................................................................................................................................................................................................................................................................................................................................................................................................................................................................................................
NC_009512.1/1868197-1868814                  GUUUGCCCGAAAGGUCUGAACCCGACCAAGGCAAUCGGUCACGUACGUAACAUGCUGCUGCAAAGCGGCACCUGAUACAAAGCGUUGUACCUGCAGUAAGCCGA.GGUGCGG.GUGGUGA.GCCCGCACUGAGG..UAA..AA.CCCGAAC.AAGG...GCCCACAAAGC..CCGC.GUUCAUUACCUAUGAAGAUAUGA.GACCAGCAGGGGCUUUCCGGGCUGGUACCCGGAA..AAUCAG.CAGGAUCC.A.G.......................................................GUGGCGU...GGUUCAGU..C.G.CUGUUUUCG.G.ACUUUUCCAGGUUU..GCUGUGGC..UCU.CGCC.GAUC..AG.UCCCCUAAUCGAGGGUGACCAAGCAUGCAAGAAAGCGUGAUGCAGCGCAUGUGGGAUAGCGCCCACCUUUCAGGUGGUAACGCUGCAUAUGUGGAAGAGCUCUACGAGCUCUACCUGCACGACCCUAACGCUGUGCCAGAAGAGUGGCGCACUUACUUCCAGAAGUUGCCAGCCGACGGCAGCACCGCUACUGAUGUAUCGCACUCGACAAUCCGCGACCAUUUCGUACUGCUGGCAAAGAACCAGCGCCGCGCUCAACCGGUUUCCGCCGGGAGCGUGAGCAGUGAACACGAGAAGAAGCAGGUUGAAGUUCUGCGACUG
#=GR NC_009512.1/1868197-1868814 CODON       ...............................................................................................................................................................................................................................................................................................................................................................................................................................AUG......................................................................................................................................................................................................................................................................................................
#=GR NC_009512.1/1868197-1868814 SS_TT       ........................................................................................................................................................................................................................................................................................................................................................................................................................................................................................................................................................................................................................................................................................................................................
NC_002947.3/4735954-4735337                  GUUUGCCCGAAAGGUCUGAACCCGACCAAGGCAAUCGGUCACGUACGUAACAUGCUGCUGCAAAGCGGCACCUGAUACAAAGCGUUGUACCUGCAGUAAGCCGA.GGUGCGG.GUGGUGA.GCCCGCACUGAGG..UAA..AA.CCCGAAC.AAGG...GCCCACAAAGC..CCGC.GUUCAUUACCUAUGAAGAUAUGA.GACCAGCAGGGGCUUUCCGGGCUGGUACCCGGAA..AAUCAG.CAGGAUCC.A.A.......................................................GUGGCGU...GGUUCAGU..C.G.CUGUUUUCG.G.ACUUUUCCAGGUUU..GCUGUGGC..UCU.CGCC.GAUC..AG.UCCCCUAAUCGAGGGUGACCAAGCAUGCAAGAAAGCGUGAUGCAGCGCAUGUGGGAUAGCGCCCACCUUUCAGGUGGUAACGCUGCAUAUGUGGAAGAGCUCUACGAGCUCUACCUGCACGACCCUAACGCUGUGCCAGAAGAGUGGCGCACUUACUUCCAGAAGUUGCCAGCCGACGGCAGCACCGCUACUGAUGUAUCGCACUCGACAAUCCGCGACCAUUUCGUACUGCUGGCAAAGAACCAGCGCCGCGCCCAACCGGUUUCCGCCGGGAGCGUGAGCAGUGAACACGAGAAGAAGCAGGUUGAAGUUCUGCGACUG
#=GR NC_002947.3/4735954-4735337 CODON       ...............................................................................................................................................................................................................................................................................................................................................................................................................................AUG......................................................................................................................................................................................................................................................................................................
#=GR NC_002947.3/4735954-4735337 SS_TT       ........................................................................................................................................................................................................................................................................................................................................................................................................................................................................................................................................................................................................................................................................................................................................
NZ_AAXR01000004.1/295024-295641              GUUUGCCCGAAAGGUCUGAACCCGACCAAGGCAAUCGGUCACGUACGUAACAUGCUGCUGCAAAGCGGCACCUGAUACAAAGUGUUGUACCUGCAGUAAGCCGA.GGUGCGG.GUGGUGA.GCCCGCACUGAGG..UAA..AA.CCCGAAC.AAGG...GCCCACAAAGC..CCGC.GUUCAUUACCUAUGAAGAUAUGA.GACCAGCAGGGGCUUUCCGGGCUGGUACCCGGAA..AAUCAG.CAGGAUCC.A.A.......................................................GUGGCGU...GGUUCAGU..C.G.CUGUUUUCG.G.ACUUUUCCAGGUUU..GCUGUGGC..UCU.CGCC.GAUC..AG.UCCCCUAAUCGAGGGUGACCAAGCAUGCAAGAAAGCGUGAUGCAGCGCAUGUGGGAUAGCGCCCACCUUUCAGGUGGUAACGCUGCAUAUGUGGAAGAGCUCUACGAACUCUACCUGCACGACCCUAACGCUGUGCCAGAAGAGUGGCGCACUUACUUCCAGAAGUUGCCAGCCGACGGCAGCACCGCUACCGAUGUAUCGCACUCGACAAUCCGCGACCAUUUCGUACUGCUGGCAAAGAACCAGCGCCGCGCCCAACCGGUUUCCGCCGGGAGCGUGAGCAGUGAACACGAGAAGAAGCAGGUUGAAGUUCUGCGACUG
#=GR NZ_AAXR01000004.1/295024-295641 CODON   ...............................................................................................................................................................................................................................................................................................................................................................................................................................AUG......................................................................................................................................................................................................................................................................................................
#=GR NZ_AAXR01000004.1/295024-295641 SS_TT   ........................................................................................................................................................................................................................................................................................................................................................................................................................................................................................................................................................................................................................................................................................................................................
NC_005773.3/2325129-2325746                  GCCUUAACCCAACCAAGGCUAUCGGUCACGUGCGCAACAUGUUGUUGCAAAGCGGCGUCUGAUUGAUCGUUUUAUCUGUUACACCGUUGCACUGAAGUGGCUGC.GGCGCAG.G.CUUCAA.CCGGCGCCGUAGUUUUA..A..CCUGAGC.A.GU.A.GCUCGCAAAGCU.GCC..GCUCUU.A.UUUUGAAGAAAUGA.GACCAGCAGGGGCA.UCCGGGCUGGUACCCGGA..CUAUCUG.CGUGAUCCCU.G.......................................................GUGACUU...GAUACAGU..CG..CUGCACA..CG.ACUAUUUCAGGAUU..GCUCUGGUG.UCUUCGCC.GGUGG.UG.UCCCCUUACCGAGGGUGACCAAGCAUGCAAGAAAGCGUGAUGCAGCGCAUGUGGAACAGUGCCCACCUAUCCGGUGGUAACGCUGCCUAUGUGGAAGAGCUCUAUGAGCUUUACCUGCACGACCCUAACGCUGUGCCAGAAGAAUGGCGCACCUACUUUCAGAAGUUGCCAGCAGACGGCAGCUCUGCCACUGAUGUAUCGCACUCGACUAUUCGCGAUCAUUUCGUGUUGCUGGCCAAAAACCAGCGCCGCGCUCAACCGGUGUCCGCCGGCAGUGUGAGCAGCGAACACGAGAAGAAGCAGGUUGAAGUGCUGCGACUG
#=GR NC_005773.3/2325129-2325746 CODON       ...............................................................................................................................................................................................................................................................................................................................................................................................................................AUG......................................................................................................................................................................................................................................................................................................
#=GR NC_005773.3/2325129-2325746 SS_TT       ....................................................................................................<<<<.<<<<<<<.<........>>>>>>>>>>>>..................................................................................................................................................................................................................................................................................................................................................................................................................................................................................................................................................................................................
NC_004578.1/2419153-2419770                  GCCUGAACCCAACCAAGGCUAUCGGUCACGUGCGCAACAUGUUGUUGCAAAGCGGCAUCUGAUUCAUCGCUUUAUCUGUUACACCGUUGCACAGAAGUGGCUGC.GGCGCAG.G.CUUCAA.CCGGCGCCGUAGUUUUA..A..CCUGAGC.A.GU.A.GCUCGCAAAGCU.GCC..GCUCUU.A.UUUUGAAGAAAUGA.GACCAGCAGGGGCA.UCCGGGCUGGUACCCGGA..CUAUCUG.CGUGAUCCCU.G.......................................................GUGACUU...GAUACAGU..CG..CUGCACA..CG.ACUAUUUCAGGAUU..GCUCUGGUG.UCUUCGCC.GGUGG.UG.UCCCCUUACCGAGGGUGACCAAGCAUGCAAGAAAGCGUGAUGCAGCGCAUGUGGAACAGUGCCCACCUAUCCGGUGGUAACGCUGCCUAUGUGGAAGAGCUCUAUGAGCUCUACCUGCACGACCCUAACGCUGUGCCAGAAGAAUGGCGCACCUACUUUCAGAAGUUGCCAGCAGACGGCAGCUCUGCCACUGAUGUAUCGCAUUCGACUAUUCGCGAUCAUUUCGUGUUGCUGGCUAAAAACCAGCGCCGCGCUCAACCGGUGUCCGCCGGCAGUGUGAGCAGCGAGCACGAAAAGAAGCAGGUUGAAGUGCUGCGACUG
#=GR NC_004578.1/2419153-2419770 CODON       ...............................................................................................................................................................................................................................................................................................................................................................................................................................AUG......................................................................................................................................................................................................................................................................................................
#=GR NC_004578.1/2419153-2419770 SS_TT       ....................................................................................................<<<<.<<<<<<<.<........>>>>>>>>>>>>..................................................................................................................................................................................................................................................................................................................................................................................................................................................................................................................................................................................................
NC_007005.1/2329340-2329957                  GCCUUAACCCAACCAAGGCUAUCGGUCACGUGCGCAAUAUGUUGUUGCAGAACGGCGUCUGAUUCAUCGCUUUAUCUGUUACACCGUUACACCGAAGUGGCUAC.GGCGCAG.G.CUUCAA.CCGGCGCCGUAGUUUUA..A..CCUGAGC.A.GU.A.GCUCGCAAAGCU.GCG..GCUCUU.A.UUUUGAAGAAAUGA.GACCAGCAGGGGCA.UCCGGGCUGGUACCCGGA..CUAUCUG.CGUGAUCCCU.G.......................................................GUGACUU...GAUACAGU..CG..CUGCACA..CG.ACUAUUUCAGGAUU..GCUCUGGUG.UCUUCGCC.GGUGG.UG.UCCCCUUACCGAGGGUGACCAAGCAUGCAAGAAAGCGUGAUGCAGCGCAUGUGGAACAGUGCCCACCUAUCCGGUGGUAACGCUGCCUAUGUGGAAGAGCUCUAUGAGCUUUACCUGCACGACCCUAACGCUGUGCCAGAAGAAUGGCGCACCUACUUUCAGAAGUUGCCAGCUGAUGGCAGCUCUGCCACUGAUGUAUCGCACUCGACCAUUCGCGAUCAUUUCGUGUUGCUGGCCAAAAACCAGCGCCGCGCUCAACCGGUAUCCGCCGGCAGUGUGAGCAGCGAACACGAGAAGAAGCAGGUUGAAGUGCUGCGACUG
#=GR NC_007005.1/2329340-2329957 CODON       ...............................................................................................................................................................................................................................................................................................................................................................................................................................AUG......................................................................................................................................................................................................................................................................................................
#=GR NC_007005.1/2329340-2329957 SS_TT       ....................................................................................................<<<<.<<<<<<<.<........>>>>>>>>>>>>..................................................................................................................................................................................................................................................................................................................................................................................................................................................................................................................................................................................................
NC_004129.6/1921529-1922148                  CUGAACCCGACUAAGGCCAUCGGUCACAUUCGUAACAUGCUGCUGCAGAGUGGCGUGUGAUUCAGCUGUUGUACCCGUAGGACCGCUGUACCCGUAAAAGCCAC.GGCGCGG..GCUUCAAC.CCGCGUCAUGGCUCUA..A..CCUGAGC...AGCA.GCUCACAAAGUGGCU...GCUCUAUA.UUUUGAAGAAAUGA.GACAAGCAGGGGCA.UCCGGGCUGGUACCCGGA..CUAUCAG.CGUGAUCCUA.A.......................................................GUGGCUU...GUUUUGGU..C.G.CUGCAUUCG.G.ACUUCUGCAAGCUU..GCUC.GGUG.UCGUCGCC.GGUGG.UGUUCCCCUAACCGAGGGUGACCAAGCAUGCAAGAAAGCGUGAUGCAGCGCAUGUGGAACAGCGCCUACCUAUCCGGUAGUAACGCUGCCUAUGUGGAAGAGCUCUACGAGCUCUACCUGCACGACCCUAACGCUGUGCCAGAAGAGUGGCGCACUUACUUUCAGAAGUUGCCUACCGACGGCAGCACUGCCAUCGAUGUUUCGCACUCGACAAUCCGCGAUCAUUUCGUCUUGCUGGCAAAGAACCAGCGCCGCGCCCAACCGGUAUCCGCCGGUAGCGUGAGCAGUGAGCACGAGAAGAAGCAAGUUGAAGUGCUGCGAUUG
#=GR NC_004129.6/1921529-1922148 CODON       ...............................................................................................................................................................................................................................................................................................................................................................................................................................AUG......................................................................................................................................................................................................................................................................................................
#=GR NC_004129.6/1921529-1922148 SS_TT       ...................................................................................................................................................<<<<...<<<<.<<<.....>>>>>>>...>>>>...................................................................................................................................................................................................................................................................................................................................................................................................................................................................................................................................................
NC_007492.1/1802725-1803341                  GAAAGGCCUGAACCCGACUAAGGCCAUCGGUCACAUCCGUAACAUGCUGCUUUCGAGCGGCGUGUGAUUCAGCUGCUGUAACCGCUGUACCCGCAGAGGGCUUA.GGCGCGG..GCUUCAAC.CCGCGCCAUGG..CUAU.AA.CCAGAGC.A.GC...AGCCAUAAGCU..GCG..GCUCUU.A.UUUUGAAGAAAUGA.GACAAGCAGGGGCA.UCCGGGCUGGUACCCGGA..CUAUCAG.UGUGAUCCUA.A.......................................................GUGGCUU...GUUUUGGU..C.G.CUGCAUUCG.G.ACUUCUGCAAGCUU..GCUC.GGUG.UCGGCACC.GAUGG.UGUUCCCCUAACCGAGGGUGACCAAGCAUGCAAGAAAGCGUGAUGCAGCGCAUGUGGAACAGCGCCUACCUUUCAGGUGGAAACGCUGCCUAUGUGGAAGAGCUCUACGAGCUCUACCUGCACGACCCUAACGCUGUGCCAGAAGAGUGGCGCACCUACUUUCAGAAGCUGCCUGCCGACGGCAGCUCUGCCACCGAUGUUUCGCACUCCACAAUUCGCGAUCAUUUCGUGCUGCUGGCAAAGAACCAGCGCCGCGCCCAACCGGUUUCCGCCGGCAGCGUGAGCAGUGAGCACGAGAAGAAGCAAGUUGAAGUGCUGCGAUUG
#=GR NC_007492.1/1802725-1803341 CODON       ...............................................................................................................................................................................................................................................................................................................................................................................................................................AUG......................................................................................................................................................................................................................................................................................................
#=GR NC_007492.1/1802725-1803341 SS_TT       ...................................................................................................................................................<<<<.<.<<...<<<.....>>>..>>>..>>>>...................................................................................................................................................................................................................................................................................................................................................................................................................................................................................................................................................
JCVI_SCAF_1096627720741/547-1                UUUGCCCGAAAGGCCUGAACCCGACCAAGGCCAUCGGUCACGUGCGCAACAUGCUGCUGCAGAGCGGUACCUGAUUCGCAAGUUGCUAUACCUGUAACACCUGC.GGGACCG.ACUCCG..GUCGGUUUCGCAG..CAA..AAGCCAGAAC...CGCA.GCCCACAAAGCCGCG...GUUCAU.A.CUCGAAAAAUAUGACGACCAGCAGGGGCA.UCCGGGCUGGUACCCGGG..CUAUCUG.CGGGAACCCA.A.......................................................GUGGCUG..UAUCCGAGU..CG..CAGCAUCA.UG.ACUUCGAUCGGGCCAUGC...GGUUUUCA.CGCC.GGUGG.UG.UCCCCUUACCGAGGGUGACCAAGCAUGCAAGAAAGCGUGAUGCAGCGCAUGUGGGACAGUGCCCACCUAUCCGGUGGCAACGCUGCCUACGUGGAAGAGCUCUACGAGCUCUACCUGCACGAUCCCAACGCUGUGCCAGAAGAGUGGCGCACUUACUUCCAGAAGUUGCCGACCGACGGCAGCGCUGCAACGGACGUAUCGCAUUCGACCAUUCGCGAUCAUUUCGUCCUGCUCGCCAAGAAUUCGCG.........................................................................
#=GR JCVI_SCAF_1096627720741/547-1 CODON     ........................................................................................................................................................................................................................................................................................................................................................................................................................................................................................................................................................................................................................................................................................................................................
#=GR JCVI_SCAF_1096627720741/547-1 SS_TT     ........................................................................................................................................................................................................................................................................................................................................................................................................................................................................................................................................................................................................................................................................................................................................
JCVI_SCAF_1096626432556/695-76               UGUGCCCCAAGGGUCUGAACCCGACCAAGGCGAUCGGUCACGUGCGUAACAUGCUGCUGCAGAGCGGUACCUGAUUCGCAAGUUGCUAUACCUGUAACACCUGC.GAGUCCG.GCUUAG..GUCGGCCUCGCAG...UA..AAGCCAGAGC...CGCA.GCCCACAAAGCCGCG...GCUCAU.A.CUCGAAAAAUAUGACGACCAGCAGGGGCA.UCCGGGCUGGUACCCGGA..CUAUCUG.CGGGAACCCAAG.......................................................UGGCUUC...AUCCGAGU..CG..CAGCAUCA.UG.ACUUUGAUUAAGGC..UAUGCGGUAUUCA.CGCC.GGUGG.UG.UCCCCUUACCGAGGGUGACCAAGCAUGCAAGAAAGCGUGAUGCAGCGCAUGUGGGACAGUGCCCACCUAUCCGGUGGCAACGCUGCCUACGUGGAAGAGCUCUACGAGCUCUACCUGCACGAUCCCAACGCUGUGCCAGAAGAGUGGCGCACUUACUUCCAGAAGUUGCCGACCGACGGCAGCGCUGCAACGGACGUAUCGCAUUCGACCAUUCGCGAUCAUUUCGUCCUGCUCGCCAAGAAUUCGCGUCGUGCCCAGCCGGUUUCCGCCGGGGCCGUCAGCAGCGAGCACGAAAAGAAGCAGGUGGAAGUGCUGCGCUUG
#=GR JCVI_SCAF_1096626432556/695-76 CODON    ...............................................................................................................................................................................................................................................................................................................................................................................................................................AUG......................................................................................................................................................................................................................................................................................................
#=GR JCVI_SCAF_1096626432556/695-76 SS_TT    ........................................................................................................................................................................................................................................................................................................................................................................................................................................................................................................................................................................................................................................................................................................................................
NC_009439.1/2769776-2769156                  UGUGCCCGAAGGGUCUGAACCCGACCAAGGCAAUUGGCCACGUGCGCAACAUGCUGCUGCAGAGCGGUACCUGAUUCGCAAGUUGCUGUACCCGUAACACCUGC.AUUACCG.GCUCCG..GUCGGUAAUGCAG..CAA..AAGCCAGAGC...CGCA.GCCCACAAAGCCGCG...GCUCAU.A.CUCGAAAAAUAUGACGACCAGCAGGGGCA.UCCGGGCUGGUACCCGGA..CUAUCUG.CGGGAACCCAAG.......................................................UGGCUUG...AUCCGAGU..CG..CAGCAAGA.UG.ACUUUGAUUGGAGC..CAUGCGGUAUUCA.CGCC.GGUGG.UG.UCCCCUUACCGAGGGUGACCAAGCAUGCAAGAAAGCGUGAUGCAGCGCAUGUGGGACAGUGCCCACCUAUCCGGUGGCAACGCUGCCUACGUGGAAGAGCUCUACGAGCUCUACCUGCACGAUCCCAACGCUGUGCCAGAAGAAUGGCGCACUUACUUCCAGAAGUUGCCGACCGACGGCAGCGCUGCAACGGACGUAUCGCAUUCGACCAUUCGCGAUCAUUUCGUCCUGCUCGCCAAGAAUUCGCGUCGUGCCCAGCCGGUUUCCGCCGGGGCCGUCAGCAGCGAGCACGAAAAGAAGCAGGUGGAAGUGCUGCGCCUG
#=GR NC_009439.1/2769776-2769156 CODON       ...............................................................................................................................................................................................................................................................................................................................................................................................................................AUG......................................................................................................................................................................................................................................................................................................
#=GR NC_009439.1/2769776-2769156 SS_TT       ........................................................................................................................................................................................................................................................................................................................................................................................................................................................................................................................................................................................................................................................................................................................................
NC_009434.1/2022762-2023385                  ACAUACGCAACAUGCUGCUGCAGAGCGGUACCUGAUGACACCCCGGUCGCGAAAGGUUAUGCGCUAGCCUGGAAUGGCCGGAUUGCUUUACCCGUAACACCUGC.GGCGCCGAAGUCGAAGCUCGGCGCCGUAGUUUUAG.UAG...GAAUC..CC.A.GCUCACAAAGCC.GG..GAUUUC..A.CUCUGAAAAUUUGAUGACCAGCAGGAGCA.UCCGGGUUG.UGCCCGGGAACUAUCUG.CGCGGUCCGU.A.......................................................GUGGCUUUA.CCUG.AGUCGCUG.CUUC.....AGAACU.UGGGAAG.UCAUGCUGCGGUUUCCA.CGCU.GGUGG.UG.UCUCCUUAUCGAAGGUGACCAGACAUGCAAGAAAGCGUAAUGCAGCGCAUGUGGGACAGUGCCCACCUAUCCGGUGGUAACGCUGCCUAUGUGGAAGAGCUUUAUGAGCUCUACCUGCACGAUCCCAACGCUGUGCCCGAAGAGUGGCGCACUUACUUCCAGAAGUUGCCCUCCGGUGGCAGCGCUUCAGCCGAUGUAUCGCAUUCGACGAUCCGCGACCACUUCGUCCUGCUGGCCAAGAACCAGCGCCGUGCUCAGCCUGUAUCCGCAGGCGCUGUCAGCAGCGAGCAUGAGAAGAAGCAGAUUGAAGUCCUGCGCCUG
#=GR NC_009434.1/2022762-2023385 CODON       ...............................................................................................................................................................................................................................................................................................................................................................................................................................AUG......................................................................................................................................................................................................................................................................................................
#=GR NC_009434.1/2022762-2023385 SS_TT       ....................................................................................................<<<<.<<<<<<<<<<<....>>>>>>>>>>>>>>..................................................................................................................................................................................................................................................................................................................................................................................................................................................................................................................................................................................................
#=GC SS_cons                                 ....................................................................................................<<<<.<<<<<<<.<<_____.>>>>>>>>>>>>>..,,,,.,,,,,,<<<<<-.<<<-.<<<_____>>>->>>-.>>>>>,,.,.,,,,,,,,,,,,,,,,,,,,,,(((((((<<<<<<<______>>>>>>>.<<<<<-<.<<-<<<<<---<.......................................................<<<<<<<--.<<---<<<-.<<..______._.>>.>>>--->>>>>->>..>>>-->>>-.>>-->>>-.>>>>>.))--))))),,,,,,..____..:............................................................................................................................................................................................................................................................................................................
#=GC SS_cons_1_alt                           .......................................................................................................................................................................................................................................................................................................................................................................................................<<<<<<......>>>>>>...............................................................................................................................................................................................................................................................................................................
#=GC ACTUAL_MOTIF                            ....................................................................................................<......................................................................................................................................................................................................................................................................................................................>............................................................................................................................................................................................................................................................................................................
#=GC HYPHENATION                             ****************************************************************************************************...............*.....*............*............*..............*....*.............*..........................*......*......*.....*......**...................*......................................................*.....................*..........*........*.......................*.........**..............*...........*********************************************************************************************************************************************************************************************************************************************************************************************************
#=GC R2R_LABEL                               ----------------------------------------------------------------------------------------------------..............1......2............A...........a.........k.........................................................J..........................................................................................................................................................................................RRRR..........SSS------------------------------------------------------------------------------------------------------------------------------------------------------------------------------------------------------------------------------------------------------------------------------------------------------
#=GF DUPLICATES NC_002516.2/1723927-1724540=NZ_AAKV01000011.1/22522-23135=NZ_AAQW01000001.1/2284213-2284826
#=GF R2R ignore_ss_except_for_pairs _1_alt outline
#=GF R2R var_backbone_range A a ntrange
#=GF R2R keep k
#=GF R2R multistem_junction_bulgey J J0 -45 1 0 0 0 -90 J1 -45 1 0 0 0 -90
#=GF R2R shade_along_backbone R rgb:230,230,230
#=GF R2R shade_along_backbone S rgb:230,230,230
#=GF R2R var_term_loop 1 2
#=GF SORT_STATS 20 312 0
#=GC cons                                    nnnnnnCCnRRRnnnnnnnnnnnnnnnnnnnnnnnnnnnnnnnnnnnnRnnnnnnnnYnnnnnnnnnnnYnnnnnnnnnnnnYnnYnnnnYYnnnnnnRnCUGn-GGnGCnG-nnnnYnnnnnCnGCnYYRYRGnnYnAn-Annnnnnnnn---nn-A-GCYCAYAAAGCnnnn---nnnnnn-n-YUnURAARAnAUnn-GACYAGCAGGGGCA-UCCGGGYURRYACCCGGA--CUAUCnG-CGnGRYCYnn-R-------------------------------------------------------GnGnCnn---nnYnnRGU--Cnn-CnGnnnnn-nG-RYUnYnnYnRGnnY--nYUnnRGnn-UYn-CGCC-GRUGG-UG-UCCCCUnAYnGAGGGUGACCAAGCAUGCAAGAnAGCGURAUGCAGCGnAUGUGGRAYAGYGCCCACCUnUCCGGUGGnAAYGCUGCCUAUGUnGAAGAGCUCUAYGAGCUCUACCUGCACGAYCCYAACGCUGUGCCnGAAGAGUGGCGCACYUACUUYCAGAAGYUGCCnnCYGRnGRCRGCnCYGCYRCYGAYGUnYCGCAYYCnnCnAUYCGCGAYCAUUUCGUnYUGCUnGCnAARAAYYnGCGnCGYGCnCARCCnGUnnCnRCnnnnRnYGUnAGCAnYGARCAYGARAAGAARCARRUnGAAGUnCUnCGnYUn
#=GC conss                                   1111113213331111111111111111111111111111111111113111111113111111111113111111111111311311113211111111133103313213033113134333112133121144313403342334444000110302211332122334110004444120401113131331333303113131111211303311113213131211330033111110331113133201000000000000000000000000000000000000000000000000000000031312110002133333300144011233334041033333313133213003332431130213012120111330320112111112211211111113221111133111111112111111131311111132131313313111333111211111113313113111111111113111111113113111113111113111333113311111113111111133113111211111113111133131321133131313333333131333131231111333331331313333333333333333333333333333333333333333333333333333333333333333333333333333333333333333333333333333
#=GC col_entropy_0                           1111110011111111111111011111111111111111111111111111111111111111111111111111111111111101101111111101000100110010012111111210100111010011100110101110111000110000000010000021111001111110000010000100001110001000000000000000001001000000000000000000001001011100000000000000000000000000000000000000000000000000000000000010111111112210011011101011221110111011111110211101101110111001100000000000000000000101100000000000000000000001000001000000000000000001000000000000000000001000000001000001000000000000000000000000000000001000000000000000000000000001000000000000000001101011010000100001101001001100000101101001000000000000002100001001001001110001001001001001002101101111111001000011001001001000001001101000001001001101
#=GC col_entropy_1                           ........................................................................................................................................................................................................................................................................................................................................................................................................................................................................................................................................................................................................................................................................................................................................
#=GC col_entropy_2                           7878949483068798788634985353794199497988698875795599876864878989957585858887779547599496992394974993078368147476472855567286404662838043596827692798242495259763390424033603221542422947879098960469763376000060000400546600000482870400666475000806652081008699666666666666666666666666666666666666666666666666666666679664327717931234450044001468015480000413896578174384676900583488303048090554546004000202000400000004440000064000000003000000068600000960069606604009667000307008006600008000000000006009001006006000006009004000666006609000005000000063007008400000904006761004600847969703293663065066068064008763660669609666661266661665660661116665775777775771770173171118333777777714775771772777770773177777778771779371
#=GC col_entropy_3                           8365232533760488870258965175706803629288379179346001995977833674413193374346676287351984064623068615068727120692626565601682105076927086592161574051634609559629940746099238953964364516199030720423120072005020000600902200006618110600218639000702794026092465222222222222222222222222222222222222222222222222222222213282591102148889916094906615753170699970217107096613648790024637809063000999962006000809600600000009660000029006000004000000023200000523029202209009226000903001002203000009000000003009002005002000002006004000222002203000009000000028003001600000809008126069260193623102696226020622024622600323220229201222221922226229227226662224332338332336338636636668668334333369330336332333338330634333331339332739
#=GC cov_SS_cons                             ....................................................................................................02??.22221?2.22......222?12222??20.............12220..22?..22?.....?22.?22..02221...........................0002002??20010......01002??.0?010.0.2?.12?02...?.......................................................???2??2...??...?2?..0?...........?0.?2?...??2??.2?..???..20?..21..?20..010?0.20..02000...........................................................................................................................................................................................................................................................................................................................
#=GC cov_SS_cons_1_alt                       .......................................................................................................................................................................................................................................................................................................................................................................................................00?001......100?00...............................................................................................................................................................................................................................................................................................................
#=GF NUM_COV 24
#=GF WEIGHT_MAP  JCVI_SCAF_1096628054928/1230-1817 3.12749 NZ_AAAU03000006.1/163303-163916 1.96805 NZ_AAKW01000006.1/22549-23162 0.385519 NC_009656.1/3824683-3824070 0.899544 NC_002516.2/1723927-1724540 0.385519 NC_008463.1/3919582-3918969 0.514025 NC_008027.1/3928250-3927634 1.24738 NZ_AAVY01000007.1/141975-142592 0.715297 NC_009512.1/1868197-1868814 0.285622 NC_002947.3/4735954-4735337 0.285622 NZ_AAXR01000004.1/295024-295641 0.342746 NC_005773.3/2325129-2325746 0.642104 NC_004578.1/2419153-2419770 0.642104 NC_007005.1/2329340-2329957 0.725857 NC_004129.6/1921529-1922148 1.54131 NC_007492.1/1802725-1803341 1.54131 JCVI_SCAF_1096627720741/547-1 1.03054 JCVI_SCAF_1096626432556/695-76 0.865962 NC_009439.1/2769776-2769156 0.865962 NC_009434.1/2022762-2023385 1.98804
#=GF USED_GSC TRUE
#=GF DID_FRAGMENTARY FALSE
//
