# Supplementary material for: Comparative genomics reveals 104 candidate structured RNAs from bacteria, archaea, and their metagenomes
Source: Genome Biol. 2010 Mar 15;11(3):R31. doi: 10.1186/gb-2010-11-3-r31 (PMC2864571; doi:10.1186/gb-2010-11-3-r31)
Supplement: Additional file 4 — Raw text alignment files, including annotation. Raw alignments of RNAs, including annotations (for example, predicted transcription terminators, flanking sequences) in "Stockholm" text format. The alignment format and appropriate viewing programs are discussed on Wikipedia [113]. The Stockholm files can be retrieved from the .tar.gz archive file by using programs such as WinZip (Windows), StuffIt Expander (Mac), or tar/gzip (UNIX). [file gb-2010-11-3-r31-S4.GZ › sto/Chloroflexi-1.sto]

# STOCKHOLM 1.0
#=GF ID Chloroflexi-1
#=GF DE Chloroflexi-1 RNA
#=GF AU Weinberg Z
#=GF TP Gene; sRNA;
#=GF WK http://en.wikipedia.org/wiki/Chloroflexi-1_RNA_motif
#=GF DATABASES microbial 25 env 4
#=GF FancifyStockholm -upDownGeneStats -mergeTandem
#=GF FancifyStockholmGeneContext -leftCount 1 -rightCount 1
#=GF ORIGINAL_MOTIF 8	1281	0	1	refseq	25	chloroflexi	jeremy	s35_45S100O5Min3	cmfinder		end
NZ_AAUI01000002.1/27861-28345            AAUUGGGCGACGGCAGAGCGUUGUAUCGCACCACGCCGGUGGACGUGGUGAUGUCAGCGCAGGGUCAGUACACCUACCGAUGAUUAUCAGAUGAGAACAACGUCCGGUGGAUUGCGACGGGCAGGAAGGCAGGCAUUGGCCGGCCUUCCUGCCCGCUUUCGGUUGCCGCUGACGGGAACACGUCAGGACGACACAGAACGGGUAUCGGCACGAGGAAGCAGCAGCGCGUAUUGAAAUACCAUUGUUCAUGAGCAGUUGUUGAGUUCGAGUCAACGGUAUACGACUGAACAGUUGGCUCAGUUUCUCGAAGUAGUUUAUCGAGAUGAACAGACAAGCCUCUGUCGUCGUUCGUUACCUCCACAGCCCAACUUAACCUUUUCGCUAGGCAAAGGCUGGUACAAUCUAGAACGCACUGACAAUGGCAUACGCUGGCAGUGACAGCGGAUCAAGCGGAUGUUCACGUCUUUAAUUCGUCUGCAACGUCG
#=GR NZ_AAUI01000002.1/27861-28345 CODON ................................................................................STP..................................................................................................................................................................................................................................................................................................................................................................................................................
#=GR NZ_AAUI01000002.1/27861-28345 SS_TT .....................................................................................................................................................................................................................................................................................................................................................................................................................................................................................................
NZ_AAUI01000026.1/1195-1678              ACUGGGCGACGGUAGACCGCUGUAUCGCACCACGCCGGUGGAAGUGGUGACCUCAGCGUCAUGGGGAGUAUACCUACCGAUGAUUGUUAGAUGAGUUCACCGUCCCGUCGGCUGCGGCGGGCAGCACGGCCGACAUUGGCCGGCCG.GUUGCCCGCCUUCGUUUGUUGAUGACCGAAACGCAACACCGCCACGACGCCGAGGGCUUGGCCCGUCGAAAGCGAGGAUCGCUAUGCCGCCAUCGCAUCACCGGCGGAACGUGACCACGCGCGGCCCCCCGCUCCCGGCGAAUGGACGCCGGGGCGCCGCGCAAAGAACCAAGUUUUCCCGCUUGACCCUAGGCCGGCAAACUGUUAUCCUACAGCCGUAGGAACCGACCGCAUCCGAGCUGCCGCCGCUGCCGGCGUUGCAACGUAUCGUUUUGUAAAGCAGUAGAUGAAAUCCGUCGGAGGCUGCAAUGAACCACUACACCAUGCUGCGCUGGCUA
#=GR NZ_AAUI01000026.1/1195-1678 CODON   .......................................................................................................................................................................................................................................................................................................................................................................................................................................................................AUG...........................
#=GR NZ_AAUI01000026.1/1195-1678 SS_TT   ...................................................................................................................<<<<<<<<<<<<<<<<<........>>>>>>.>>>>>>>>>>........................................................................................................................................................................................................................................................................................................................................
NZ_AAUI01000026.1/3892-4375              ACUGGGCGACGGCAGACCGCUGUAUCGCACCACGCCGGUGGAUGUGGUGACUUCAGCGUCAUGGGGAGUAUACCUACCGAUGAUUAUCAGAUGAGUUCACCGUCCCGUGGGAUGCGGCGGGCAGCACGGCCGACAUUGGCCGGCCG.GUUGCCCGCCUUCGUUUGUUGAUGACCGAAACGCAACACCGCCACGACGCCAAGACACAAAGAGUUGUAUUCCCAAAGUAGGGUUGUCUCAGGUAUCGGAUUCGGUGUGUUGUUUCUUGUCACGGCCUCCAGCAGCGCAUACGCUGGCAUCGGUGCGCAGGUGAUCGUUCCCGAUGCUUCGUCAUUGCAACCUCCGUGCGCCACCUAACACAUGUUCGAUUUGCAUAUGGGAUGGAUGGGAGACACCACGAGUACAACCGGGCGGUGUGUUCAAUCACGAACUCGUCUACAAAGCGCACUGCGCGACCAGAUUUGUACUUUUUGCACAAAUUAAAUCU
#=GR NZ_AAUI01000026.1/3892-4375 CODON   ...........................................................................................STP..................................................................................................................................................................................................................................AUG..................................................................................................................................................................
#=GR NZ_AAUI01000026.1/3892-4375 SS_TT   ...................................................................................................................<<<<<<<<<<<<<<<<<........>>>>>>.>>>>>>>>>>........................................................................................................................................................................................................................................................................................................................................
#=GC SS_cons                             ....................................................................................................::::::....--...<<<<<<<<<<-<<<<<<________>>>>>>.>>>>>>>>>>,<<<<<____>>>>>,,,,,....................................................................................................................................................................................................................................................................................................................
#=GC ACTUAL_MOTIF                        ....................................................................................................<...................................................................................>............................................................................................................................................................................................................................................................................................................
#=GC HYPHENATION                         ****************************************************************************************************.....................................................................................************************************************************************************************************************************************************************************************************************************************************************************************************
#=GC R2R_LABEL                           ----------------------------------------------------------------------------------------------------.....................................................................................------------------------------------------------------------------------------------------------------------------------------------------------------------------------------------------------------------------------------------------------------------------------------------------------------------
#=GF DUPLICATES NONE
#=GF SORT_STATS 3 85 0
#=GF SORT_STATS 3 85 0
#=GC cons                                AnUnGGnnRnnGnnRRnnnnUnnnnYnnnnCnnnnCnGnnGRnnnnGnnRnYnYnRnnnCAnGGnnAGUAYACCUACCGAUGAUURUYAGAUGAGnnCAnCGUCCnGUnGRnUGCGRCGGGCAGnAnGGCnGRCAUUGGCCGGCCn-nYUGCCCGCYUUCGnUUGYYGnUGACnGRAACRCRnCAnnRCnACRnnGnnnRGRnnYnRRnnnnnnnAnnnnnnRRnnnGnnnUGnnnYnnnnnYnnnnnYnRnnRnnYnnnnnnnYnnnnnnnnCnnYRnnnnnnnnnAnnnnnnnnYnRGnnnnYnnRnRnnnnnYnnnGnnnYnnnnnnnnnnnnnnnnnYnnnnRnYnnYUAnCnYnnnnnCnnnnnnnnnnnnnnnnnnnnRGnnRnnRCYRnnRnnRnnnnnRnnnnRYnnnnnnnnnYAnRnnnnnRnnnnnAnnnCGnnnnRnGCnRnnRnnnnYnnnYnYnnYnYRYnnnnnnnRYYn
#=GC conss                               11111111111111111111111111111111111111111111111111111111111111111111111111111111111111111111111111111111111111111111111111111111111111111111111111011111111111111111111111111111111111111111111111111111111111111111111111111111111111111111111111111111111111111111111111111111111111111111111111111111111111111111111111111111111111111111111111111111111111111111111111111111111111111111111111111111111111111111111111111111111111111111111111111111111111111111111111111111111111111111111111111
#=GC col_entropy_0                       00000000000010000000000000000000000000000000000000000000000000000000000000000000000000000000000000000000000000010000000000000000000000000000000000000000000000000000000000000000000000000000000000000010001001000000000001000000100011000101001111010101000010110000110000111101001000110000111001001000000001100100100001000100001011001101010011000000100101000010100111100101111011111011001100000000000000010101110111000101101010001011001010011000000101101000001001100000000010100011111010001
#=GC col_entropy_1                       .....................................................................................................................................................................................................................................................................................................................................................................................................................................................................................................
#=GC col_entropy_2                       09090099999059999999099999999909999090990999990999999999999009009900009000000000000009090000000990090000090090950000900000009090009090000000000009999000000090000900099090000909000909900999090099909959095995999999999095999999599055900595995555959595999959559999559999555595905999559999555095995999999095599599599995999590995955995595959955999999599595990050599555509595555955555955995590999999099999959595559555999595595959905955995959955099900595595009995995599999999959599955555959995
#=GC col_entropy_3                       04040044444084444444044444444404444040440404440444404444444004004400004000000000000000000000000440040000040000480000400000004040004040000000000004444000000040000400044040000404000404400444040044404484008008000000400008040400840088000848408888080848004084880000884004888848408440880044888008008000004008804804804008004800048088448808084088004440800848000080804888804808888088888488008800004040040400080808884888044848848080008088008080488040000808808000048408800000000080800488888080008
#=GC cov_SS_cons                         ...................................................................................................................1?00000012.2000?0........0?0002.21000000?1.00020....02000.........................................................................................................................................................................................................................................................................................................................
#=GF NUM_COV 3
#=GF WEIGHT_MAP  NZ_AAUI01000002.1/27861-28345 1.08282 NZ_AAUI01000026.1/1195-1678 0.958591 NZ_AAUI01000026.1/3892-4375 0.958591
#=GF USED_GSC TRUE
#=GF DID_FRAGMENTARY FALSE
//
