# Supplementary material for: Comparative genomics reveals 104 candidate structured RNAs from bacteria, archaea, and their metagenomes
Source: Genome Biol. 2010 Mar 15;11(3):R31. doi: 10.1186/gb-2010-11-3-r31 (PMC2864571; doi:10.1186/gb-2010-11-3-r31)
Supplement: Additional file 4 — Raw text alignment files, including annotation. Raw alignments of RNAs, including annotations (for example, predicted transcription terminators, flanking sequences) in "Stockholm" text format. The alignment format and appropriate viewing programs are discussed on Wikipedia [113]. The Stockholm files can be retrieved from the .tar.gz archive file by using programs such as WinZip (Windows), StuffIt Expander (Mac), or tar/gzip (UNIX). [file gb-2010-11-3-r31-S4.GZ › sto/Lacto-int.sto]

# STOCKHOLM 1.0
#=GF ID Lacto-int
#=GF DE Lacto-int RNA
#=GF AU Weinberg Z
#=GF TP Cis-reg;
#=GF WK http://en.wikipedia.org/wiki/Lacto-int_RNA_motif
#=GF DATABASES microbial 25 env 4
#=GF FancifyStockholm -longtable -wrapGeneContext 6in -recycleGeneColors
#=GF FancifyStockholmGeneContext -leftNothing -rightOperonOrCount 1
#=GF ORIGINAL_MOTIF 72	2583	0	0	refseq	25	lacto	jeremy	s40_50_55S100O5Min4	cmfinder		ethresh=2&nr=0	end
#=GF ORIGINAL_MOTIF_REVERSE_COMPLEMENT 1
NC_002747.1/1692-1182                    GCUAAAAAAAUUCAAGGAACUUCUUGAUUUGGGUGCUAUUACUCAAGAAGAAUUUGAAAUUCAAAAGUCGAAAUUAUUAAAAUAAAUAAAAAAAUCCGCUCAAGUUUGG.CAACGAGGGGCGGAUUAAAAUCUA.UGUG....GUAUAGUA.AAC..C.UCCA...........AAUU........UGGAGAG.UUUUACUGUACU....UAUUUUAUCA....GAAAUGAGGUAC.AAAAACAA.UGACUAAGAAAGUAGCAAUCUAUACACGAGUAUCCACUACUAACCAAGCAGAGGAAGGGUUCUCAAUUGAUGAGCAAAUUGACCGUUUAACAAAAUAUGCUGAAGCAAUGGGGUGGCAAGUAUCUGAUACUUAUACUGAUGCUGGUUUUUCAGGGGCCAAACUUGAACGCCCAGCAAUGCAAAGAUUAAUCAACGAUAUCGAGAAUAAAGCUUUUGAUACAGUUCUUGUAUAUAAGCUAGACCGCCUUUCACGUAGUGUAAGAGAUACUCUUUAUCUUGUUAAGGAUGUGUUCACAAAAAAUAAA
#=GR NC_002747.1/1692-1182 CODON         .......................................................................................................................................................................................................................................................................................................................................................................................................................................................................................................................................................................
#=GR NC_002747.1/1692-1182 SS_TT         ..............................................................................................<<<<<<<<<<<<.....>>>>>>>>>>>>>...........................................................................................................................................................................................................................................................................................................................................................................................................................................
NC_002662.1/448575-448067                UUAAAGAAAUUUAAAGAAUUACUUGAUUCAGGUACUAUUUCUCAAGAAGAAUUUGAAAUUCAAAAAGCAAAGUUGCUUAAAUAAAAUAAAAAAUCCGCCCAAACUUUGGACGGC.UAAGGCGGAUUU.AUCAUG.AAU.....GUA..GUA.AAGCAC.UUC.........UAUCUG..........GAAGGC.UUUUACUAUAC.....CAUUUUAUCA....GAAAUGAGGUAUAAAAAGCAA.CAAUGGCAAGAUAUAUAAAACGAGGUAAAGUCUGGCAAUACGAAAUAUCUUACAAAGAUACUGACGGCAAAUAUAAAAAACUUAGAAAGAGUGGUUUCCCCAAAAAGGCCGAUGCGAUUUCAGAAGCUGGUGAAAUUGAAGCUAACCUAGCCAAAGGUUUUUAUACUGUCAGUCAAGAUAUUUUACUCACUGACCAUUUCAAGCAAUGGAUAGAAAUAUUCAAAAAAGGUAAAGUAUCAGACGGAACUUACAGAAAGUAUUUGUACACACUAUCUGUUCUAAAAAAGCACUUUUCAACAGCAACU
#=GR NC_002662.1/448575-448067 CODON     .................................................................................STP....................................................................................................................................................................AUG............................................................................................................................................................................................................................................................................................................
#=GR NC_002662.1/448575-448067 SS_TT     .............................................................................................<<<<<<...................>>>>>>...........................................................................................................................................................................................................................................................................................................................................................................................................................................
NC_009004.1/584762-584252                AAAUAGCUACACUAUUUUGAAGGAAAACAAGGGCGAUUUUACAAAAUUAGAUAAACAAGAUUACUCAAAUAAUGGGUAUUAAACAUUAAAAAAACCGCCCAAGU.UUGG.CGACGAGGGGAGGCUU.AA.AU.A.UCA....AGCAUAGUAGAAA.CG.CUUC..........AAAC.........GAAGCCC.UUUUACUGUACU...CAAUUUUAACA...AGAAAGCGAGA..AAAAAUCAACAAUGGCAAGAUAUAUCAACGUAGUAAAGUCUGGCAAUACGAAAUUUCAAUAAAAGCCCCCUAACAGAAAAAUAUAAAAAAAUCCGAAAAUCAGGUUUUGCUACAAAAAAAUUCUCAAGUUGCUGCAAGUGAUACCGAAAUAAAACUUUCUAAUGGUUUUAAAAUCGGAGAUGAUAAUAUUUUACUAUAUAAAUAUUUCGACAAUUACAUUGAGGUAUUUAAAAAAGAUAAAAUAACAACACGAACUUUCAAUAAAUAUCUCAAUAGCUCUAAAGAUUUAAAAAAAUACUUUCCUAAAGAGACUUU
#=GR NC_009004.1/584762-584252 CODON     ...............................................................................STP....................................................................................................................................................................................................................................................................AUG..............................................................................................................................................................................................................
#=GR NC_009004.1/584762-584252 SS_TT     .......................................................................................................................................................................................................................................................................................................................................................................................................................................................................................................................................................................
NC_002662.1/504076-503566                AAACAGCUACAAUAUUUUAAAGGAAAACAAGGGCGACUUUACGAAAUUAGAUAAACAAGAUUACUCAAACAAUGGGUACUAAACAUUAAAAAAACCGCCCAAGU.UUGG.CGACGAGGGGCGGCUU.AA.AUC..UCA....AACAUAGUAGAAA.AG.CUUU..........UUAA.........AAAGCCC.UUUUACUGUACU...CAAUUUUAGCA...AGAAAGUGAGU..AAAAAUCAAAUGUGGAUAGAAAAUUUACCAAAUGGAAAAUACAAAUAUUUUGAAAGAUACCGUGAUCCACUAACAGAGAAACUAAAAAAAGUAUCUGUUACACUUGAUAAAAAAACACCCAGAGCACAGAAAGUUGCACAGGCUGAACUCCUUGAAAAAAUAGAAUCUAAAAUUAAUAACAGUUCUACUUCCAAUGCUAAAUUUACAGAUAUAGCUGAAGAAUGGUGGAGCUUUUAUAAAAAAUCCAUAAAACAAUCCUCCAUUAGUGCUCUUCAAAGUUCUUUUAAUUUUAUAAUUGAUUAUUUUGACAAGGAA
#=GR NC_002662.1/504076-503566 CODON     ...............................................................................STP...................................................................................................................................................................AUG...............................................................................................................................................................................................................................................................................................................
#=GR NC_002662.1/504076-503566 SS_TT     .......................................................................................................................................................................................................................................................................................................................................................................................................................................................................................................................................................................
NC_002662.1/1455665-1456172              AUUUUAGUGCUUCUUAUGAAACUGACAACUAUGAUGACGAUAAUUCAAAUCAUACUUACGAUUUUACUUUGAACUUAAAUUAGAAACAAAAAAACCACCCAAACUUUGGACGGA.GAGGGUGGAUUUAAACUAU.AAA.......AUAGUAUAAA.GG.CUU..........UUAAU..........AAGC.U.UUUUACUAUA.....CCAUUUUAUCA....GAAAUGAGGUAUAAAAAGCAA.CUUUGGAAAUAAAAGCAUAUAAAAAGAAGAAUGGUACUACUGCUUAUAAAUUCAAAGCUUAUAUUGGAAAAAAGAACGGUAAAAGCCAGUACGCUGAAAAAAGUGGCUUUAAAACCAAAGCUGAUGCCCGAGCUGCUUUGCAUAAUAUCCAAGAAGAAAUUGACAAUCCUACGCCAAAAAGUUCUAUGACGUUUAAAGAACUUUAUGAUGAAUGGCUAUUGGUUUAUGAAAAGGAAGUACAGAACAGCACUUACUACAAAACUACUCGAGCUUUUGAAAAACAUGUCUUACCCGUCAUAGGAAGC
#=GR NC_002662.1/1455665-1456172 CODON   ................................................................................STP.....................................................................................................................................................................AUG............................................................................................................................................................................................................................................................................................................
#=GR NC_002662.1/1455665-1456172 SS_TT   .......................................................................................................................................................................................................................................................................................................................................................................................................................................................................................................................................................................
NC_005822.1/1423-915                     UACUUUCCAAGCUAAAGGCGAUGGUGUAAUGAUGUCUGACGGCUGGGUAAUGUAUUUAGAUUUCAAUAAUGGUGUAGUUAAAUAAACAAAAAAAUCCGCUCAAGUUUGA.CGACAAGGGGCGGAUUUAAACUAU.AAA.......AUAGUAUAAA.GG.CUU..........UUAAG..........AAGC.U.UUUUACUAUA.....CCAUUUUAUCA....GAAAUGAGGUAUAAAAAGCAAAUAUGGCUACAUAUCAAAAGCGUGGUAAAACUUGGCAGUAUUCAAUAUCAAGAACAAAACAAGGACUUCCUCGUCUAACAAAGGGUGGUUUUUCUACAAAGUCCGAUGCACAAGCUGAAGCAAUGGAUAUUGAAAGCAAACUAAAAAAAGGAUUUAUUGUUGACCCCAUUAAGCAAGAAAUUUCCGAAUAUUUUAAAGACUGGAUGGAACUUUAUACGAAAAAUGCAAUUGAUGAAAUGACUUAUAAAGGUUAUGAGCAAACGUUAAAAUAUUUAAAAACCUAUAUGCCAAAUGUUUUAAUUUCCG
#=GR NC_005822.1/1423-915 CODON          .......................................................................................................................................................................................................................................................................................................................................................................................................................................................................................................................................................................
#=GR NC_005822.1/1423-915 SS_TT          ..............................................................................................<<<<<<<<<<<<.....>>>>>>>>>>>>>...........................................................................................................................................................................................................................................................................................................................................................................................................................................
NC_002703.1/1423-915                     UACUUUCCAAGCUAAAGGCGAUGGUGUAAUGAUGUCUGACGGCUGGGUAAUGUAUUUAGAUUUCAAUAAUGGUGUAGUUAAAUAAACAAAAAAAUCCGCUCAAGUUUGA.CGACAAGGGGCGGAUUUAAACUAU.AAA.......AUAGUAUAAA.GG.CUU..........UUAAC..........AAGC.U.UUUUACUAUA.....CCAUUUUAUCA....GAAAUGAGGUAUAAAAAGCAAAUAUGGCUACAUAUCAAAAGCGUGGUAAAACUUGGCAGUAUUCAAUAUCAAGAACAAAACAAGGACUUCCUCGUCUAACAAAGGGUGGUUUUUCUACAAAGUCCGAUGCACAAGCUGAAGCAAUGGAUAUUGAAAGCAAACUAAAAAAAGGAUUUAUUGUUGACCCCAUUAAGCAAGAAAUUUCCGAAUAUUUUAAAGACUGGAUGGAACUUUAUAAGAAAAAUGCAAUUGAUGAAAUGACUUAUAAAGGUUAUGAGCAAACGUUAAAAUAUUUAAAAACCUAUAUGCCAAAUGUUUUAAUUUCCG
#=GR NC_002703.1/1423-915 CODON          .......................................................................................................................................................................................................................................................................................................................................................................................................................................................................................................................................................................
#=GR NC_002703.1/1423-915 SS_TT          ..............................................................................................<<<<<<<<<<<<.....>>>>>>>>>>>>>...........................................................................................................................................................................................................................................................................................................................................................................................................................................
NC_004066.1/1786-1278                    CGAGUUUGGGAAAAGUAAAAUUAGAAUUCUCAAGUCGUGCAAAUGUGUCUGAAAUUGCAAAAAUUAUAUCUGAAAGAAUUUUAUAAAUAAAAAAUCCGCCAAAGUUUGG.CAACGAGGGGCGGAUUUGAACUAU.AAA.......AUAGUACAAA.AG.CUU..........UUAAC..........AAGC.U.UUUUACUAUA.....CCAUUUUAUCA....GAAAUGAGGUAUAAAAAGCAACUUUGGAAAUAAAAGCAUAUAAAAAGAAAAAUGGCACUACUGCUUAUAAGUUCAAAGCAUAUAUUGGAAAAAAGAACGGUAAAAGCCAGUACGCUGAAAAAAGUGGCUUUAAAACCAAAGCUGAUGCCCGAGCUGCUUUGCAUAAUAUCCAAGAAGAAAUUGAUAAUCCUACGCCAAAAAGUGCUAUGACGUUUAAAGAACUUUAUGAUGAAUGGCUAUUGGUUUAUGAAAAGGAAGUACAGAACAGCACUUACUAUAAAACUACUAGAGCAUUUGAAAAACAUGUCUUACCCGUCAUAGGAAGCA
#=GR NC_004066.1/1786-1278 CODON         .......................................................................................................................................................................................................................................................................................................................................................................................................................................................................................................................................................................
#=GR NC_004066.1/1786-1278 SS_TT         ..............................................................................................<<<<<<..................>>>>>>...........................................................................................................................................................................................................................................................................................................................................................................................................................................
NC_008532.1/747156-746649                ACUUUCCAAGCUAAAGGCGAUGGUGUAACGAUGUCUGACGGCUGGGUAAUGUCUUUAGAAUUCAAUAAUGGUGUAGUUAAAUAAACAAAAAAAUCCGCUCAAGU.UU.GACGACAAGGGGCGGAUUUAA.ACUA.UAA....AAUA..GUAUAAA.GG.CUU..........UUAAC..........AAGC.U.UUUUACUAUAC.....CAUUUUAUCA....GAAAUGAGGUAUAAAAAUCAAAUGUGGGUAGAAGAUUUACCAAAUGGUAAAUAUAAGUAUUGUGAGCGCUAUACAGAUACAAAAGGCAAGAUAAGGAAAAAAGUAUCAGUAACACUAGAUAAAAAUAGUUCUAGGGCGCAAAAUGAAGCUUCUAGGCUAUUGUAUAAUAAAAUAGAUGCAAAGCUUGAAAAGAAAAACAAAAAGUUGAAGAUGAGCAAAACAAAAUAGCUUCAAUCACUUUCUGGGAAGUCCAAGAUGAGUAUUUUUCAAUUUAUGAAGAAACAGUAAAAGCUAAAACUGCCUCACUAAGAGAUACCGCAAAGAAAA
#=GR NC_008532.1/747156-746649 CODON     .................................................................................STP...................................................................................................................................................................................................................................................................................................................................................................................................................................................................................
#=GR NC_008532.1/747156-746649 SS_TT     .............................................................................................<<<<<<<<<<<.<.....>>>>>>>>>>>>>...........................................................................................................................................................................................................................................................................................................................................................................................................................................
NC_009004.1/780369-779860                AGCAAAAUUAAAUGAUGCUACUAUCAUGGAUAGUGGCUGGGUUCAAAAUCUCAGCAUGAGUAAAGGAACAAUAAAAUAGAAUAAACUAAAAAAUCCACCCUAUCUUUGGACGGACGAGGGUGGAUUUAA.ACUA.UAA....AGUA..GUGCAAA.AG.CUU..........UUAAU..........AAGC.U.UUUUACUAUAC.....CAUUUUACCA....GAAAUGAGGUAUAAAAAGCAAAUGUGGGUAGAAGAUUUACCUAAUGGCAAAUAUAAGUAUUGUGAGCGCUAUACAGAUACUAAAGGUAAGACAAGGAAAGUAUCAGUAACACUAGAUAAAAAUAGCUCUAGGGCGCAAAAUGAAGCUUCUAGGCUAUUGUAUAAUAAAAUAGAUGCAAAGCUUGAAAAAGAAAAACAAAAAAUUGAAGAUGAGCAAAAUAAAAUAGCUUCUAUCACUUUCUGGGAAGUCCAAGAUGAGUAUUUUUCAAUUUAUGAAGAAACAGUAAAAGCUAAAACUGCCUCACUAAGAGAUACAGCAAAGAAAAAA
#=GR NC_009004.1/780369-779860 CODON     ............................................................................STP......................................................................................................................................................................AUG...............................................................................................................................................................................................................................................................................................................
#=GR NC_009004.1/780369-779860 SS_TT     .............................................................................................<<<<<<<<<<<<......>>>>>>>>>>>>>...........................................................................................................................................................................................................................................................................................................................................................................................................................................
NC_002796.1/27243-26732                  UCGUUUUAACAUUCAUUAAACAAGCUAAUGGUUCUUAUCUUCUAGGAUAUAAAAAUUAUAUUAAUUUAUAAAAAUUUUUAAAUAAAUAAAAAAUCCGCCCAAACUUUGGACGGC.GAGGGCGGAUU..A.AAUA.UCA....AAUAUAGUAUAAA.CGCUUC...........AAAC..........GAACGUCUUUUACUGUACU....CAUUUUAUCAU..AGAAAUGGAGU..AAAAAUCAAAUAUGGCUACAUAUCAAAAGCGUGGUAAAACUUGGCAGUAUUCAAUAUCAAGAACAAAACAAGGACUUCCUCGUCUAACAAAGGGUGGUUUUUCUACAAAGUCCGAUGCACAAGCUGAAGCAAUGGAUAUUGAAAGCAAACUAAAAAAAGGAUUUAUUGUUGACCCCAUUAAGCAAGAAAUUUCCGAAUAUUUUAAAGACUGGAUGGAACUUUAUAAGAAAAAUGCAAUUGAUGAAAUGACUUAUAAAGGUUAUGAGCAAACGUUAAAAUAUUUAAAAACCUAUAUGCCAAAUGUUUUAAUUUCCG
#=GR NC_002796.1/27243-26732 CODON       .......................................................................................................................................................................................................................................................................................................................................................................................................................................................................................................................................................................
#=GR NC_002796.1/27243-26732 SS_TT       .............................................................................................<<<<<<<<<<<<......>>>.>>>>>>>>>...........................................................................................................................................................................................................................................................................................................................................................................................................................................
NC_008527.1/1038089-1037578              GUUGAAAAAAUUCAAAGAUUUAUUAGAUUUAGGUGCAAUUAAUGAAGAUGAAUAUAAUACACAAAAAGAAAAAUUAUUAAAAUAAACAAAAAAUCCACCCAAACUUUGGACGGC.GAGGGCGGAUU.AA.AU.A.UCA....AAUAUAGUAUAAA.CGCUUC...........AAAC..........GAACGUCUUUUACAGUACU....CAUUUUAUCAU..AGAAAUGGAGU..AAAAAUCAAAUAUGGCUACAUAUCAAAAGCGUGGAAAAACUUGGCAGUAUUCAAUAUCAAGAACAAAACAAGGACUUCCUCGUCUAACAAAAGGUGGUUUUUCUACAAAGUCCGAUGCACAAGCUGAAGCAAUGGAUAUUGAAAGCAAACUAAAAAAAGGAUUUAUUGUUGACCCCAUUAAGCAAGAAAUUUCCGAAUAUUUUAAAGACUGGAUGGAACUUUAUAAGAAAAAUGCAAUUGAUGAAAUGACUUAUAAAGGUUAUGAGCAAACGUUAAAAUAUUUAAAAACCUAUAUGCCAAAUGUUUUAAUUUCCG
#=GR NC_008527.1/1038089-1037578 CODON   ..................................................................................STP..................................................................................................................................................................AUG.............................................................................................................................................................................................................................................................................................................
#=GR NC_008527.1/1038089-1037578 SS_TT   .......................................................................................................................................................................................................................................................................................................................................................................................................................................................................................................................................................................
NC_002662.1/1037972-1037463              CUAAAAAAAUUCAAGGAACUUCUUGAUUUGGGAGCUAUUACUCAAGAAGAAUUUGAAAUUCAAAAGUCGAAAUUAUUAAAAUAAAUAAAAAAAUCCGCCCAAACUUUGGACGGC.AAGGGCGGAUU.AA.AU.A.UCA....AAUAUAGUAUAAA.CG.CUU...........CAAA..........AAGC.UAUUUUACUGUACU....CAUUUUAUCAU..AGAAAUGGAGU..AAAAAUCAAAUAUGGCUACAUAUCAAAAGCGUGGUAAAACUUGGCAGUAUUCAAUAUCAAGAACAAAACAAGGACUUCCUCGUCUAACAAAGGGUGGUUUUUCUACAAAGUCCGAUGCACAAGCUGAAGCAAUGGAUAUUGAAAGCAAACUAAAAAAAGGAUUUAUUGUUGACCCCAUUAAGCAAGAAAUUUCCGAAUAUUUUAAAGACUGGAUGGAACUUUAUAAGAAAAAUGCAAUUGAUGAAAUGACUUAUAAAGGUUAUGAGCAAACGUUAAAAUAUUUAAAAACCUAUAUGCCAAAUGUUUUAAUUUCCG
#=GR NC_002662.1/1037972-1037463 CODON   .................................................................................STP...................................................................................................................................................................AUG.............................................................................................................................................................................................................................................................................................................
#=GR NC_002662.1/1037972-1037463 SS_TT   .............................................................................................<<<<<<<<<<<<......>>>.>>>>>>>>>...........................................................................................................................................................................................................................................................................................................................................................................................................................................
NC_004368.1/1259951-1260456              GUUGGGCAAGAUAAAGUUAAUGAAAUUCUUGAACAACUUGGAUUCCCAAUAAAUUGGAAUGACCAACCAAAACUUAGACAAUAAAAAAAGCCCCACGCUCAAAUUUUGGUCAAG.GAGAGCGUGAG..G.CAAA.ACU.....GUAUAAGA.AAUAAG.C..A........UUAAAU.........G..GCUCGUUUUCUUGUACC....UAUUUUAGCAAA.UUUAGAAAGGU......UUAGC.AAUGGCGUAUUUCCGUAAACGCGACAACGGGUGGGAGUAUCGAAUAUCGUAUAAAGAUAUAACUGGUAAGUACCGACAAAAAUCAAAGAGCGGUUUUAAAACAAAGAAACAAGCUGAACUUGAAGCAAAUAAGAUAGAGAUAGAAUUAUCUAAAGGAUUUCAAAUAAAUAAUAAUAUAGAAUUUUGUACUUACUUUAAAAAUCGGUCUGAACUUUAUAAAAAGCCAAAUGUAACUGCUACUACUUGGGAUAAGUACAACUAUACUUUGUCUAAGAUAAAAGGGUAUUUCGAUAAAGCCAAGUUAU
#=GR NC_004368.1/1259951-1260456 CODON   .................................................................................STP...................................................................................................................................................................AUG.............................................................................................................................................................................................................................................................................................................
#=GR NC_004368.1/1259951-1260456 SS_TT   .......................................................................................................................................................................................................................................................................................................................................................................................................................................................................................................................................................................
NZ_AAJQ01000072.1/2448-1941              AACGUAUCUAUUCAUUUUAUUCAAAAAAAUGGCGUACUAGUUAUUGAUUCUAAAUCAAGCAACGGAUUAAAAUAAAUGAUAAACAAAAAGCCCCACGCUCAAAUUUUGGUCAAG.GAAAGCGUGAG..G.CAAG.AUA.....AUAUAAGA.AAUAAG.C..A........UUAAAU.........G..GCUUGUUUUCUUGUACC....UAUUUUAGCAAA.UUUAGAAAGGU....UUAGCAA.UGGCGUAUUUCCGUAAACGCGACAACAGGUGGGAGUAUCGGAUAUCGUAUAAAGAUGUAACUGGUAAGUACCGACAAAAAUCAAAGAGCGGUUUUAAAACAAAAAAAACAAGCUGAACUUGAAGCAAAUAAGAUAGAGAUAGAAUUAUCUAAAAGAUUUCAAAUAAAUAAUAAUAUAGAAUUUUGUACUUACUUUAAAAAUUGGUCUGAACUUUAUAAAAAGCCAAAUGUAACUGCUACUACUUGGGAUAAGUACAACUAUACUUUGUCUAAGAUAAAAGGGUAUUUCGAUAAAGCCAAAUUAUC
#=GR NZ_AAJQ01000072.1/2448-1941 CODON   ........................................................................STP...................................................................................................................................................................................................................................................................................................................................................................................................................................................AUG......................................
#=GR NZ_AAJQ01000072.1/2448-1941 SS_TT   .......................................................................................................................................................................................................................................................................................................................................................................................................................................................................................................................................................................
NC_007432.1/630013-629506                CCUGGAAUUAUCGACCUUAUCGAAGCUUUGAUGGCUCUCGGAAAACAAACUGAUGAAUAUGGAAAUAUCAUCGUUUAAUGAAACAAAAAGCCUCACGCUCAAUUUUUGGUCGAG.GAGAGCGUGAG..G.CAAG.ACAG.....UAUAAGA.AAUAAG.C..A........UUAAAU.........G..GCUCGUUUUCUUGUAGU....UAUUUUAGCAAA.UUUAGAAAGGU....UAAGCAA.UCUGAACGGCUCCCUGUCAAGUAGACAGUCAAAUAAUAAAAGAUAAGUUAUGCAACCUGAUUCCUGAAUUCUAGAGGAGUCAGGUUGUUUAAUUUUGAUUGAUAACGUUGUGUGUUGUAGAAUUCGAUAUAACGUGCCACAUCAUUGACCAACUCAUCAUAAGAGUUGUAUUUCUUAAGGUGGUAAGACUCAGUCUUGAAAAACCCAAAGAAACUUUCAGUUGGUGCAUUAUCAAUACAUUUGCCAAUCCGGGACAUGGAUAAGGUCAGACCAGCUUGUUGUAUGAUAUAACGGUAUUCUUUGGA
#=GR NC_007432.1/630013-629506 CODON     ...........................................................................STP.........................................................................................................................................................................................................................................................................................................................................................................................................................................................................................
#=GR NC_007432.1/630013-629506 SS_TT     ..........................................................................................................................................................................................................................................................................................................<<<<<<<<<<<<<.........>>>>>>>>>>>>>..........................................................................................................................................................................................................................
NC_004116.1/601823-601316                CCUGGAAUUAUCGACCUUAUCGAAGCUUUGAUGGCUCUCGGAAAACAAACUGAUGAAUAUGGAAAUAUCAUCGUUUAAUGAAACAAAAAGCCUCACGCUCAAUUUUUGGUCGAG.GAGAGCGUGAG..G.CAAG.ACAG.....UAUAAGA.AAUAAG.C..A........UUAAAU.........G..GCUCGUUUUCUUGUAGC....UAUUUUAGCAAA.UUUAGAAAGGU....UAAGCAA.UCUGAACGGCUCCCUGUCAAGUAGACAGUCAAAUAAUAAAAGAUAAGUUAUGCAACCUGAUUCCUGAAUUCUAGAGGAGUCAGGUUGUUUAAUUUUGAUUGAUAACGUUGUGUGUUGUAGAAUUCGAUAUAACGUGCCACAUCAUUGACCAACUCAUCAUAAGAGUUGUAUUUCUUAAGGUGGUAAGACUCAGUCUUGAAAAACCCAAAGAAACUUUCAGUUGGUGCAUUAUCAAUACAUUUGCCAAUCCGGGACAUGGAUAAGGUCAGACCAGCUUGUUGUAUGAUAUAACGGUAUUCUUUGGA
#=GR NC_004116.1/601823-601316 CODON     ...........................................................................STP.........................................................................................................................................................................................................................................................................................................................................................................................................................................................................................
#=GR NC_004116.1/601823-601316 SS_TT     ..........................................................................................................................................................................................................................................................................................................<<<<<<<<<<<<<.........>>>>>>>>>>>>>..........................................................................................................................................................................................................................
NZ_AAJR01000019.1/22109-21602            CCUGGAAUUAUCGACCUUAUCGAAGCUUUGAUGGCUCUCGGAAAACAAACUGAUGAAUAUGGAAAUAUCAUCGUUUAAUGAAACAAAAAGCCUCACGCUCAAUUUUUGGUCGAG.GAGAGCGUGAG..G.CAAG.ACAG.....UAUAAGA.AAUAAG.C..A........UUAAAU.........G..GCUCGUUUUCUUGUAGC....UAUUUUAGCAAA.UUUAGAAAGGU....UAAGCAA.UCUGAACGGCUCCCUGUCAAGUAGACAGUCAAAUAAUAAAAGAUAAGUUAUGCAACCUGAUUCCUGAAUUCUAGAGGAGUCAGAUUGUUUAAUUUUGAUUGAUAACGUUGUGUGUUGUAGAAUUCGAUAUAACGUGCCACAUCAUUGACCAACUCAUCAUAAGAGUUGUAUUUCUUAAGGUGGUAAGACUCAGUCUUGAAAAACCCAAAGAAACUUUCAGUUGGUGCAUUAUCAAUACAUUUGCCAAUCCGGGACAUGGAUAAGGUCAGACCAGCUUGUUGUAUGAUAUAACGGUAUUCUUUGGA
#=GR NZ_AAJR01000019.1/22109-21602 CODON ...........................................................................STP.......................................................................................................................................................................................................................PTS............................................................................................................................................................................................................GUA................................................
#=GR NZ_AAJR01000019.1/22109-21602 SS_TT ..........................................................................................................................................................................................................................................................................................................<<<<<<<<<<<<<.........>>>>>>>>>>>>>..........................................................................................................................................................................................................................
NC_004116.1/1865844-1866352              UUUUGUCAAAGAAGAUAAACAAGCCAUCUUAGAAUUGAAGAUAGCAAUAGAAACCGCAUUAAAAAAUAAGGUUCAGAAAUAAAUAAAAAGCCCUACGCUC.AACUUUGGACGGU.CCGAGCGUAAG..G.CGAA.UC......GUAUAAGA.AAA.GU.UGCC.........AAUCU.........GGCAAGUCUUUUCUUGUACU....CAUUUUAUCA....GAAAUGAGGU.AAAAAAACAAAUGGCAUCAUAUCGAAAAAGAGAGAACGGGCUGUGGGAAUACCGCAUUUCCUACAAAACCAUAGAUGGAAAAUAUAAACGGAAAGAGAAAGGUGGUUUUAAGACCAAGAAGCUUGCUCAGGCGGCAGCAAUCGAAAUUGAAAAGAAAUUGACCCAAAACAUCUUGACAAAUGACGAAGUAACUCUAUAUGACUUUGUCAAGACCUGGUCAGAAGUCUAUAAGCGUCCGUAUGUAAAAGAUAAGACUUGGGAAACCUAUUCAAAAAACUUUAAGCACAUCAAGAACUAUUUCCAAGAGUUGAAGGUC
#=GR NC_004116.1/1865844-1866352 CODON   ...............................................................................STP...................................................................................................................................................................AUG...............................................................................................................................................................................................................................................................................................................
#=GR NC_004116.1/1865844-1866352 SS_TT   .......................................................................................................................................................................................................................................................................................................................................................................................................................................................................................................................................................................
NC_006086.1/36947-36434                  AAAUAUACAAACCGGAGAAAUUAAAACCUUAAAAACUAAGCUUAUGCAGGCUCAGUACGUAAGUGUUAAUAAUUUCUUUAAAUAAAAAAGCCCCACGCUC.AACUUUGGUCGGU.GCGAGCGUGAG..G.CAA..UAUGCAAUCAAUAAGA.AGU.AA.GCU.........UUAAAU..........AGCUCA.UUUUCUUAUACUCUG.AAUUAUAUCAC..ACAAAGGAGGU...GAUGCCAA.UAUCCUAUCUCAAAAUCAGCACUCCCUAGCGCGAAGAGAGAGGAAAAAACAAUGAUUGAAAAAUACACUAAAAAAGAUGGCACAACUGCCUAUCGCUUAAGAGCAUAUCUCGGGGUUGAUCCCAUGACUGGUAAACAAGUCAGGACAACUAGACAAGGUUUUAAAACAGAAAGAGAAGCUAAAAGAACAGAGGUAAAACUGGUUGAUGAUUUUCAGCGUCAAGGCGCUUGGAAAAACAAUGAUAAGACUACAUUUGAUGACGCAGCCAGACUGUGGUUUGAGCAGUAUAAGAAUACAGUCAAACC
#=GR NC_006086.1/36947-36434 CODON       ..................................................................................STP....................................................................................................................................................................................................................AUG...........................................................................................................................................................................................................................................................
#=GR NC_006086.1/36947-36434 SS_TT       .......................................................................................................................................................................................................................................................................................................................................................................................................................................................................................................................................................................
NC_007296.1/1267771-1268285              AUCUUAUGAAUAUACGACAACAAGUGGUUCUGAGAAUAGUGUCCCUCUAAUUUAUAUAGAUGGCUACUUACUUUUAGAUAAAUAAAAAAGCCCCACGCUCAAAUUUUGGUCGAG.GAGAGCGUAAG..G.CAA..UAUGCAAUCAAUAAGA.AGU.AA.GCU.........UUAAAU..........AGCUCA.UUUUCUUAUACUCUG.AAUUAUAUCAC..ACAAAGGAGGU...GAUGCCAA.UAUCCUAUCUCAAAAUCAGCACUCCCCAGCGCAAAGAGAGAGGAAAAACAAUGAUUGAAAAAUACACUAAAAAAGAUGGCACAACUGCCUAUCGCUUAAGAGCAUACCUUGGGGUUGAUCCCGUGACUGGUAAACAAGUCAGGACAACUAGGCAAGGUUUUAAAACAGAAAGAGAAGCUAAAAGAGCCGAGGUAAAACUUAUUGAUGAUUUCCAGCGUCAAGGCGCUUGGAAAAGUAAUGAUAAAACUACAUUUGACGAUGUAGCUAAACUGUGGUUUGAGCAGUACCAAAAUACAGUCAAACCG
#=GR NC_007296.1/1267771-1268285 CODON   ..................................................................................STP...................................................................................................................................................AU...G.........................................................................................................................................................................................................................................................................................................................
#=GR NC_007296.1/1267771-1268285 SS_TT   .......................................................................................................................................................................................................................................................................................................................................................................................................................................................................................................................................................................
NZ_ABAF01000010.1/26601-26097            GAUCCAUAACGUGAUGGUAGCCGUAUUUGAUACGGCUACUUUUCUUUUUAUCUAGCAACUGUUUCCAUUUUGGAAACAACUCAAAAAAGCCCCACGCUCAGAAGUUUGC.AGACCGAGAGCGUGAG..G.CUAG...U....GGCA..AGA.AAAAAG.C..A........UUAAAA.........A..GCUCUUUUUCUUAUACC....CAUUUUAUCAA..AAAAGUGAGGU...AAAAUCAA.UGUGGAUGGAAGAACUUUCCAACGGAAAAUACAAAUUUUUUGAGCGAUAUAAAGAUCCAUAUACUGAGAAAUUAAAAAAAGUUUCAGUAACCAUGGAGAAGAAAACUCCACAAGCAAGAAAUCAAGCUGCUAUCUUGUUGCAAGAGAAGAUAAAUAAAAAACUCAGCACAAAACAAGUAGAAAGCAUUACUUUUGAAGAGAUUUAUAACCUUUUCUAUAAAUCCUGGUCACAAACAGUCAAAGAGUCAACGAAACACAAUUGCAAGUCAAUUGAUAAGAUAAUGAAACAAGUCAUACCAUCUGAU
#=GR NZ_ABAF01000010.1/26601-26097 CODON ....................................................................................................................................................................................................................................................A.UG...............................................................................................................................................................................................................................................................................................................
#=GR NZ_ABAF01000010.1/26601-26097 SS_TT ................<<<<<<<<<.....>>>>>>>>>................................................................................................................................................................................................................................................................................................................................................................................................................................................................................................................................
NZ_AAFA02000055.1/7200-7701              AACUCGACCAGACAGAUCUGGACAAGCUAAAAGCAAAAAUCAAAGAAGUCUUGCAAUUAGAUAUCGAAUAACAAAAAAAUCCCCACACUCUCCGCCGACCAAAGCUUGA..........GUGUAGG..G.UAAU.UCC.....GUAUAGUA.AAA.AC.CUGC........UUUGCA.........GUAGGUCUCUUUACUAUACC....CAUUUUAUCAAA.UUAGAAAGGGU....AAAUCAA.UGGCAUAUUUUAGAAAAAGGGAUAACGGAUGGGAAUACCGUAUCUCAUAUAAAGCCCCAGACGGCUCAUAUAAGCAGAAAUCUAAGUCAGGAUAUAGAACCAAGGCAGAGGCUGUUCAAGCAGCAUCCCAAGCUGAAAUUGAGCUGUCCAACGGCAUUGUGGAAGAUAAGAACAUUACCCUUGCUGAAUACUUUGAAAAAUGGAUGCUUGUCCACAAGAAGCCUCAUGUCGGACCAGAAACAUUUGGUAAAUAUGAAUAUACCCUUAAACUGAUUACUAUAUACUUUCACGAAACGAAACUCUCG
#=GR NZ_AAFA02000055.1/7200-7701 CODON   ....................................................................STP.............................................................................................................................................................................A.UG...............................................................................................................................................................................................................................................................................................................
#=GR NZ_AAFA02000055.1/7200-7701 SS_TT   .......................................................................................................................................................................................................................................................................................................................................................................................................................................................................................................................................................................
NZ_AAJS01000006.1/15370-14873            ACAAAUGAUAUAAAAAUAAUUAAAACAAAACUAACUCAGGCUCAAGCUAACAAUAUUCAAAAUUUUUUUAGCAAAUAGAAAAAGCCCCACUCUAGCCGGCAAGC...........AAUGAAGUGAG..G.CAA..ACU.....GUACAAUA.AAUUAG.GCA.........UUAAAA..........AGCCCU.UUUUAUUGUACC....CAUUUUAUCA...AGAAAUGAGGU..AAAAAUCAA.UGUGGUCAGAAAAACACAAAAGUGGAAAAGUAAAUUUUGUAGAAAGAUAUAAAGAUCCAUAUACUAAUAAAUGGAAACGUACAUCAGUACUGAUGGAAAAAGAUACUCCUCGAAUUAGAAAAGAAGCUCAAAGAAUAUUAGAUGCUAAGAUAGCUGAUAUCGUAAGAAAGUUGCAAACCUCUGACAUGCUAUUUACAAAUCUAAUUGAUGAGUGGUGGAUAUUUUACCAACAGGAAAUUAAAAGAUCGUCUAUUGUCACUUUAAAAGGCAAUAUUCGAGAGAUUAGAGCAGAAUUUGGGAUCAAU
#=GR NZ_AAJS01000006.1/15370-14873 CODON ...........................................................................STP......................................................................................................................................................................A.UG...............................................................................................................................................................................................................................................................................................................
#=GR NZ_AAJS01000006.1/15370-14873 SS_TT .......................................................................................................................................................................................................................................................................................................................................................................................................................................................................................................................................................................
NC_008721.1/11134-10622                  GCGUAUCAACAAGAUAUUGAACGCGACAUGGAACAAAUUGAUUUUCUCUUCAGAGAGCAUGAUAAACUUACAGACAAAAAAUAAAAAAAAGCCCCACGCUCAACUUUGACCGGG.CCGAGCGUAGG..G.CGAA.UAC....GAUAUAGUA.AAAAAC.CUGC........UUUACA.........GUAGGCCUCUUUACUAUACC....CAUUUUAACA...GAAAAUGAGGU..AAAAAACAA.UGUGGACUGAAGCACAUAAAUCCGGAAAAGUAAAUUUUGUUGAAAGAUACAAAGAUCCAUAUACUCAAAAGUGGAAACGAACAUCUGUCUUGAUGGAAAAAGAUACUCCACGGAUCAGAAAAGAAGCUCAGAAGAUACUGGAUGCGAAGAUAGCUAAUAUUCUCAGUCAGCUCAAAGCUUCCGAAAUGCUGUUUACUGAUCUAUUCGACCAAUGGUGGACUUUCUACCAACAAGAAAUCAAACGGACCUCUAUCGCCUCGCUGAAGGGGAAUAUUAAAGAGAUAAGAGAAAGCUUUGGUCUUGGU
#=GR NC_008721.1/11134-10622 CODON       .......................................................................................................................................................................................................................................................................................................................................................................................................................................................................................................................................................................
#=GR NC_008721.1/11134-10622 SS_TT       .......................................................................................................................................................................................................................................................................................................................................................................................................................................................................................................................................................................
NC_002737.1/779987-779476                ACUGAAACAUUAUUUUGGAGUGUCCAACUCCACUGUGAGCGCCUGUUUUCGAAUAAGUGCUCUUUUUUGUUUUAGAAAAAUAAAAAAGCCCCACGCUCUCAAAGUUUGGCGACU.CUGAGCGCGAG..G.CAAA.UCU....AGUAUAGUA.AAA.AC.CUGC........UUUGCC.........GUAGGUCUCUUUACUAUACC....UAUUUUAACA...GAAAAUGAGGU..AAAAAACAA.UGUGGUCAGAAAAACACAAAAGCGGAAAAGUAAAUUUUGUAGAACGGUACAAACACCCAUACACUGGCAAGUGGUGCAGAGCUUCUGUCCUUAUGGAAAAAGACACGCCACGAAUACGAAAAGAAGCCCAAAAAUAUCUUGACGAAAAAAUAUCUGAAAUCUUAACAAGUCUUACCACAACCGAUGCCUACCUACUAGAUGUCAUGAACGAAUGGUGGGAACAUCAUCAGAAAUCACUCAAAUCAACUUCUGUCCGCUCUCUUGAUUUUAGAAUAAGAGAAUUGCGAAACUUAAUUGAUCCAGAA
#=GR NC_002737.1/779987-779476 CODON     ....................................................................................................................................................................................................................................................A.UG...............................................................................................................................................................................................................................................................................................................
#=GR NC_002737.1/779987-779476 SS_TT     ....................................<<<<<<<<<<<....>>>>>>>>>>>.........................................................................................................................................................................................................................................................................................................................................................................................................................................................................................................
NC_008021.1/780723-780214                GAGCAAGAUAAAAACCAGAUAGCACUAUUGUUCAACGAACAUCAAUUGCUUGAAAAUAUCGAUAAUUAGUUAAUCUAAAACAAAAAACCCCACGCUCUCAAAGU.UUGG.CGACUCUGAGCGUGAG..G.CAAG.ACA.....GUAUAGUA.AAA.AC.CUGC........UUCGCA.........GUAGGUCUCUUUACUAUACC....UAUUUUAACA...GAAAAUGAGGU..AAAAAACAA.UGUGGUCAGAAAAACACAAAAGCGGAAAAGUAAAUUUUGUAGAACGGUACAAACACCCGUAUACUGGCAAGUGGUGCAGAGCUUCUGUCCUUAUGGAAAAAGACACGCCACGAAUACGAAAAGAAGCCAAAAAAUAUCUUGACGAAAAAAUAUCUAAAAUCUUAACAAGUCUUACCACAACCGAUGCCUACCUACUAGAUGUCAUGAACGAAUGGUGGGAACAUCAUCAGAAAUCACUCAAAUCAACUUCUAUCCGCUCUCUUGAUUUUAGAAUAAGAGAAUUGCGAAACUUAAUUGAUCCAGAA
#=GR NC_008021.1/780723-780214 CODON     ..................................................................STP...............................................................................................................................................................................A.UG...............................................................................................................................................................................................................................................................................................................
#=GR NC_008021.1/780723-780214 SS_TT     .......................................................................................................................................................................................................................................................................................................................................................................................................................................................................................................................................................................
NC_008024.1/1254802-1255312              GACUAUUUUAAAAGUAGAUAGAGUAUCAAAAAGUAAAAAUGCUGGAUUAUUAGAGUCGAUAGCAUCUUGGUUUCUCAACUAACAAAAAAGCCCCACGCUCAAAU.UUGG.CGAG.GAGAGCGUGAG..G.CGAA.UCU....AGUAUAGUA.AAA.AC.CUGC........UUCGCA.........GUAGGUCUCUUUACUAUACC....UAUUUUAACA...GAAAAUGAGGU..AAAAAACAAAUGUGGAUAGAAGAAACUGAUAACGGUAAAUUCAAAUUUCGUGAAAAUUAUAAAGAUCCUUACACUGGAACAUGGAAACCUGUAUCCGUUACUAUGGAGAAGGAUAAUUCAAGAGCUUAUAAAGCAGCUCGAAAAAUCCUUGAACAAAAAAUAACAGAAAAAAUAGCGCAAUUAAAGGCCUCUGAGUUACUUUUCACGGAACUUUUAGAUGAAUGGUGGGCGUUUUAUAAGAAAGAACUUAAAAGGUCGUCUGUAGCUUCUCUGAGAGGUAAUAUCGAAGAGAUAAGGGAAACUUUUGGAAUAGGU
#=GR NC_008024.1/1254802-1255312 CODON   ...............................................................................STP...................................................................................................................................................................AUG...............................................................................................................................................................................................................................................................................................................
#=GR NC_008024.1/1254802-1255312 SS_TT   .......................................................................................................................................................................................................................................................................................................................................................................................................................................................................................................................................................................
NC_009332.1/1068504-1069015              CACAUCAAAUGGUGGCAGUAAAGGAUUUGGUGGCGGAGAUAGAAUACAAGCUACAAUGGUAUUUGAGAAAAUCAAGUAAAAUAAAAAAAGCCCUACGCUCAAAUUUUGGUCGGU.GCGAGCGUGAG..G.CAAA.UCU....AGUAUAGUA.AAA.AC.CUGC........UUCGCA.........GUAGGUCUCUUUACUAUACC....UAUUUUAACA...GAAAAUGAGGU..AAAAAACAA.UGUGGUCAGAAAAACACAAAAGCGGAAAAGUAAAUUUUGUAGAACGGUACAAACACCCGUAUACUGGCAAGUGGUGCAGAGCUUCUGUCCUUAUGGAAAAAGACACGCCACGAAUACGAAAAGAAGCCCAAAAAUAUCUUGACGAAAAAAUAUCUAAAAUCUUAACAAGUCUUACCACAACCGAUGCCUACCUACUAGAUGUCAUGAACGAAUGGUGGGAACAUCAUCAGAAAUCACUCAAAUCAACUUCUGUCCGCUCUCUUGAUUUUAGAAUAAGAGAAUUGCGAAACUUAAUUGAUCCAGAA
#=GR NC_009332.1/1068504-1069015 CODON   ............................................................................STP.....................................................................................................................................................................A.UG...............................................................................................................................................................................................................................................................................................................
#=GR NC_009332.1/1068504-1069015 SS_TT   .......................................................................................................................................................................................................................................................................................................................................................................................................................................................................................................................................................................
NC_008023.1/533126-532617                GGAACAGUUAUGGGAUUUUUAGGAGAAAAAGGGAAGAAGCAAUGGCACUGUAACGAGUGCAGCUGUAUAUUUGAGACAAAAUAAAAAAAGCCCCCCGCUC.AACUUUGGUCGGU.GCGAGCGUGAG..G.CGAA.UCU....AGUAUAGUA.AAA.AC.CUGC.........UUUAA.........GUAGGUCUCUUUACUGUACU....CAUUUUAACA...AAAAAUGAGGU..AAAAAACAA.UGAGAAAAGUAGCUAUUUACUCUAGAGUAUCAACAAUAAAUCAAGCCGAAGAAGGAUAUUCCAUUCAAGGACAGAUUGAAGCUUUAACAAAGUAUUGUGAGGCAAUGGAAUGGAAAAUUUACAAAAACUACUCUGAUGCAGGUUUUUCAGGCGGUAAACUUGAACGACCGGCAAUAACAGAAUUGAUUGAAGACGGUAAAAACAAUAAAUUUGAUACUAUUUUAGUCUAUAAACUAGACAGGCUAUCAAGAAAUGUAAAAGACACACUUUACUUAGUCAAAGAUGUAUUUACUGCUAACAAUAUC
#=GR NC_008023.1/533126-532617 CODON     .................................................................................STP................................................................................................................................................................A.UG...............................................................................................................................................................................................................................................................................................................
#=GR NC_008023.1/533126-532617 SS_TT     .......................................................................................................................................................................................................................................................................................................................................................................................................................................................................................................................................................................
NC_008021.1/531217-530706                GCAUCCUUACAGAGGAAGAGUUUAUAGCUAAGAAAAAAAUAAUUUUAGGGAUUUAAGGUGUAAAGUUAACCGUUAAAAAAUAAAAAAGCCCCACGCUCUCAAACUUUGG.CGAGUCUGAGCGUGAG..G.CGAAUUCU....AGUAUAGUA.AAA.AC.CUGC.........UUUAA.........GUAGGUCUCUUUACUGUACU....CAUUUUAACA...AAAAAUGAGGU..AAAAAACAA.UGAGAAAAGUAGCUAUUUACUCUAGAGUAUCAACAAUAAAUCAAGCCGAAGAAGGAUAUUCCAUUCAAGGACAGAUUGAAGCUUUAACAAAGUAUUGUGAGGCAAUGGAAUGGAAAAUUUACAAAAACUACUCUGAUGCAGGUUUUUCAGGCGGUAAACUUGAACGACCGGCAAUAACAGAAUUGAUUGAAGACGGUAAAAACAAUAAAUUUGAUACUAUUUUAGUCUAUAAACUAGACAGGCUAUCAAGAAAUGUAAAAGACACACUUUACUUAGUCAAAGAUGUAUUUACUGCUAACAAUAUC
#=GR NC_008021.1/531217-530706 CODON     .....................................................STP............................................................................................................................................................................................A.UG...............................................................................................................................................................................................................................................................................................................
#=GR NC_008021.1/531217-530706 SS_TT     .......................................................................................................................................................................................................................................................................................................................................................................................................................................................................................................................................................................
NC_009332.1/1308354-1308864              ACACAAUACAACAAAUAGGUUGCAUUAUCAUGCUUAUUCCUAUAGUGUACAUUUUGUUCCAGCUUAUUUCGGCGUUUAACUAAAAAAACCCCACGCUCUCAAAGUUUGG.CGACUCUGAGCGUGAG..G.CGAA.UCU....AGUAUAGUA.AAA.AC.CUGC.........UUUAA.........GUAGGUCUCUUUACUGUACU....CAUUUUAACA...AAAAAUGAGGU..AAAAAACAA.UGAGAAAAGUAGCUAUUUACUCUAGAGUAUCAACAAUAAAUCAAGCCGAAGAAGGAUAUUCCAUUCAAGGACAGAUUGAAGCUUUAACAAAGUAUUGUGAGGCAAUGGAAUGGAAAAUUUACAAAAACUACUCUGAUGCAGGUUUUUCAGGCGGUAAACUUGAACGACCGGCAAUAACAGAAUUGAUUGAAGACGGUAAAAACAAUAAAUUUGAUACUAUUUUAGUCUAUAAACUAGACAGGCUAUCAAGAAAUGUAAAAGACACACUUUACUUAGUCAAAGAUGUAUUUACUGCUAACAAUAUC
#=GR NC_009332.1/1308354-1308864 CODON   ................................................................................STP.................................................................................................................................................................A.UG...............................................................................................................................................................................................................................................................................................................
#=GR NC_009332.1/1308354-1308864 SS_TT   .......................................................................................................................................................................................................................................................................................................................................................................................................................................................................................................................................................................
NC_007432.1/550309-549801                UGGAAUUAUCGGCCUUAUUGAAGCUUUGAUGGCUCUCGGGAAACAAACUGAUGAAUAUGGAAAUAUCAUCGUUUAAUGAAACAAAAAAAGCCCCACGCUC.AACUUUGGUCGGU.GCGAGCGUGAG..G.CGAA.UCU....AGUAUAGUA.AAA.AC.CUGC.........UUUAA.........GUAGG.CUCUUUACUGUACC....UAUUUUAACA...AAAAAUGAGGC..AAAAAUCAA.UGUGGUCAGAAAAACACAAAAGUGGAAAAGUAAAUUUUGUAGAAAGAUAUAAAGAUCCAUAUACUAAUAAAUGGAAACGUACAUCAGUACUGAUGGAAAAAGAUACUCCUCGAAUUAGAAAAGAAGCUCAAAGAAUAUUAGAGGCUAAGAUAGCUGAUAUCGUAAGAAAGUUGCAAACCUCUGACAUGCUGUUUACAAAUCUAAUCGAUGAGUGGUGGAUAUUUUACCAACAGGAAAUUAAAAGAUCGUCUAUUGUCACUUUAAAAGGCAAUAUUCGAGAGAUUAGAGCAGAAUUUGGGAUCAAU
#=GR NC_007432.1/550309-549801 CODON     .........................................................................STP........................................................................................................................................................................A.UG...............................................................................................................................................................................................................................................................................................................
#=GR NC_007432.1/550309-549801 SS_TT     .......................................................................................................................................................................................................................................................................................................................................................................................................................................................................................................................................................................
NC_008022.1/774233-773724                AAGGAAAAGAAAGAUUACUUGAAUAUAGAGAUAAAUUUGAAGAUGACACUAUAAAAUUAAUAGAUAUUUUAUACAAUAGCUAAAAAAAGCCCCACGCUCCAACC...GACCAAAGCGAAGCACGAG..G.CAAA.UCU....AGUAUAGUA.AAA.AC.CUGC........UUUGCA.........GUAGGUCUCUUUACUAUACC....UAUUUUAACA...GAAAAUGAGGU..AAAAAACAA.UGUGGUCAGAAAAACACAAAAGUGGAAAAGUAAAUUUUGUAGAACGGUACAAACACCCGUAUACUGGCAAGUGGUGCAGAGCUUCUGUCCUUAUGGAAAAAGACACGCCACGAAUACGAAAAGAAGCCAAAAAAUAUCUUGACGAAAAAAUAUCUAAAAUCUUAACAAGUCUUACCACAACCGAUGCCUACCUACUAGAUGUCAUGAACGAAUGGUGGGAACAUCAUCAGAAAUCACUCAAAUCAACUUCUGUCCGCUCUCUUGAUUUUAGAAUCAGAGAAUUGCGAAACUUAAUUGAUCCAGAA
#=GR NC_008022.1/774233-773724 CODON     ................................................................................STP.................................................................................................................................................................A.UG...............................................................................................................................................................................................................................................................................................................
#=GR NC_008022.1/774233-773724 SS_TT     .......................................................................................................................................................................................................................................................................................................................................................................................................................................................................................................................................................................
NZ_AAJP01000049.1/1902-1390              ACAGCAGCGGCUAGUAUUGUUUUUGGGACAAACAGCAAGAUUAAAGAUAUCAAAGUGAGAUAUAACUCAGGAUUAUGGAAAUAAAAAAAGCCCCACGCUCAAAUUUUGUCCAAG.GAGAGCGUGAG..G.CAAAUUCU....AGUAUAGUA.AAA.AC.CUGC........UUUUUG.........GGAGGGGCUUUUACCAUACC....UAUUUUAACA...GAAAAUGAGGU..AAAAAACAA.UGUGGAUAGAGGAGCUAGCCAACGGGAAAUUUAAAUAUAUCGAAAGAUAUACUGACCCUCUAACAAAUAAGUACAAAAAAGUAUCUGUGACACUAGAUAAAAAUUCUAGUCAAGCUCAGAAAAAAGCUGGUUUAAUAUUGCAGGAAAAGAUUGAAGAUAGGCUCGCUAUCAGAAAUCACUCAGAAAUGACUUACGGAGAACUUAAAAAGGAAUAUCUAAAGCAAUGGAUACCGACCGUCAAAGACUCCACAAAACGUGGUUAUUUAGUAUCUGACAGUCAUAUAGCAACCGUGUUACCAGAUGAU
#=GR NZ_AAJP01000049.1/1902-1390 CODON   ..........................................................................AUG....STP.................................................................................................................................................................................................STP....................................................AUG........................................................................................................................................................................................................................
#=GR NZ_AAJP01000049.1/1902-1390 SS_TT   .......................................................................................................................................................................................................................................................................................................................................................................................................................................................................................................................................................................
NC_004116.1/560112-559600                GUUCUUAUUGCUAGGUUUGGUUGGGAAAAAGGGUAAAAACAACUGGCAUUGCACAAAUUGUGGAAGAACGUUUAAGACAAAAUAAAAAAGCCCCACGCUCAAAUUUUGUCCAAG.GAGAGCGUGAG..G.CAAAUUCU....AGUAUAGUA.AAA.AC.CUGC........UUUUUG.........GGAGGGGUUUUUACCAUACC....UAUUUUAACA...GAAAAUGAGGU..AUAAAACAA.UGUGGAUAGAGGAGCUAGCCAACGGGAAAUUUAAAUAUAUCGAAAGAUAUACUGACCCUCUAACAAAUAAGUACAAAAAAGUAUCUGUGACACUAGAUAAAAAUUCUAGUCAAGCUCAGAAAAAAGCUGGUUUAAUAUUGCAGGAAAAGAUUGAAGAUAGGCUCGCUAUCAGAAAUCACUCAGAAAUGACUUACGGAGAACUUAAAAAGGAAUAUCUAAAGCAAUGGAUACCGACCGUCAAAGACUCCACAAAACGUGGUUAUUUAGUAUCUGACAGUCAUAUAGCAACCGUGUUACCAGAUGAU
#=GR NC_004116.1/560112-559600 CODON     ..................................................................................STP...............................................................................................................................................................A.UG...............................................................................................................................................................................................................................................................................................................
#=GR NC_004116.1/560112-559600 SS_TT     .......................................................................................................................................................................................................................................................................................................................................................................................................................................................................................................................................................................
NZ_ABAD01000012.1/1317-1834              GCCAACGUGGCCUUAAUUCUUCAACAACACUUAUCGAAAGAAUAAAACCAACUGUUUCCAAAAUGGAAAUAAUUGCAAACAAAAAAAGCCCCACGCUCUCAAAGUUUGG.CGACUCCGAGCGUGAG..G.CUAG...U....GGCA..AGA.AAAACUUUUCAAAAG....AUAUUAC....CUUUUGAGACG.UUUUCUUGUACC....UAUUUUAUCA....AAAAAGGGGUAC.AAAUUCAA.UGAAAACAACGAAUAAAGUCGCAAUCUACGUCAGGGUGUCCACUACUUCGCAGGUGGAAGAGGGUUACUCUAUCGAUGAGUAGAAAGACAAGCUUGAAGCCUACUGUAAAAUCAAAGACUGGAAAAUCUACGAUGUCUACGUUGAUGGUGGUUUCUCAGGUGCUAACACUCAAAGACCUGAAUUGGAGCGUUUAAUCUCAGACGUGAAGCGCAAGAAAGUCGAUAUAGUGCUAGUCUACAAGCUAGACCGCCUCAGUCGUAGCCAGAAAGAUACUCUGUUUCUGAUUGAAGAUGUGUUUGCUAAA
#=GR NZ_ABAD01000012.1/1317-1834 CODON   ..........................................STP....................................................................................................................................................................................................................................................................................................................................................................................................................AUG...................................................................................................
#=GR NZ_ABAD01000012.1/1317-1834 SS_TT   .......................................................................................................................................................................................................................................................................................................................................................................................................................................................................................................................................................................
NZ_ABAD01000019.1/1825-2329              GAUCCAUAACGUGAUGGUAGCCGUAUUUGAUACGGCUGCUUUUCUUUUUAUCUAGCAACUGUUUCCAUUUUGGAAACAACUCAAAAAAGCCCCACGCUCAGAAGUUUGG.CGACCGAGAGCGUGAG..G.CUAG....G...AGCA..AGA.AAA.AA.GCA.........UUAAAA..........AGCUGU.UUUUCUUGUACC....UAUUUUAUCA....AAAAAGGGGUAC.AAAUUCAA.UGAAAACAAUGAAUAAAGUGGCUAUAUAUGUCAGGGUUUCGACGACAAACCAGGUUGAGGAGGGAUACUCUAUAGAUGAGCAAAAAAGACAAGCUCUCUAGCUACUGCGACAUUAAAGACUGGAAUGUAUACAAAGUAUAUACUGAUGGAGGUUUCUCAGGAUCCAAUACUGACAGACCAGCGCUAGAAAGUCUUAUCAAAGACGCUAAAAAAAGAAAAUUUGACACAGUUCUAGUCUAUAAGCUGGACCGUCUUAGCCGUAGUCAAAAAGACACGCUUCACUUGAUUGAGGAUGUAUUCAUCAA
#=GR NZ_ABAD01000019.1/1825-2329 CODON   .................................................................................................................................................................................................................................................................................................................................AUG...................................................................................................................................................................................................................................
#=GR NZ_ABAD01000019.1/1825-2329 SS_TT   ................<<<<<<<<<.....>>>>>>>>>................................................................................................................................................................................................................................................................................................................................................................................................................................................................................................................................
NC_007297.1/1424679-1425185              AAAUAUACAAACCGGAGAAGUUAAAACCUUAAAAACUAAGCUUACGCAGGCUCAGUAUGUAAGUGUUAAUAAUUUCUUUAAAUAAAAAAAACCCCACGCUCAAAUUUGG.CGAG.GAGAGCGUGAG..G.CAAA.ACC.....GUAUAAGA.AAC.AA.CCA.........UUAAAA..........AGGUCG.UUUUCUUGUACC....CAUUUUAACAG..AAAAAUGAGGU...GAAAACAA.UGGCAUUUUAUCGAAAAUUAGGUUCUGGGUGGGAGUAUCGCAUCACCUAUCGUGACAGUCAAGGUAAAAAAAGAGAAAAAUCAAAACGUGGAUUUAAAACAAAAACACUUGCAAAAGUCGCUGCUCAGCAAGCAGAAAUUGAUUUAAAUACGCUGACCGCAGACCUUUUAGAUAUUACUGUUUUAGACUACAACAGACGUUGGGCAGACAUAUAUAAAAGGCCUCACAUUACCGCAAAGACAUGGCAGACAUACACCAAAAAUUUUAAGCACAUCGAACAUUAUUUUGGGACUCGGAAGCUCAAG
#=GR NC_007297.1/1424679-1425185 CODON   ..................................................................................STP...............................................................................................................................................................A.UG...............................................................................................................................................................................................................................................................................................................
#=GR NC_007297.1/1424679-1425185 SS_TT   .......................................................................................................................................................................................................................................................................................................................................................................................................................................................................................................................................................................
NC_009819.1/1416-918                     ACCGGAGAAGUUAAAACCUUAAAAACUAAGCUUACGCAGGCUCAGUACGUAAAUGUUAAUAAUUUCUUUAAAUAAAAAAAGCCUCUCACACUCCCCGACCAAAGUUUGU..........GUGAAAG..G.CAAA.ACC.....AUACAAGA.AAA.AA.GCA.........UUAAAU..........GGCUCG.UUUUCUUGUACC....CAUUUUAACAG..AAAAAUGAGGU...GAAAACAA.UGGCAUUUUAUCGAAAAUUAGAUUCCGGGUGGGAGUAUCGCAUCACCUAUCGUGACAGUCAAGGUAAAAAAAGAGAAAAAUCAAAACGUGGAUUUAAAACAAAAACACUUGCAAAAGUUGCCGCCCAGCAAGCAGAAACUGAUUUAAACACGCUGACGGCAGACCUUUUAGAUAUUACUGUUUUAGACUACAACAAGCGUUGGGCAGACAUAUAUAAAAGACCUCACAUUACCGCAAAGACGUGGCAGACAUAUACUAAGAACUUUAAGCACAUCGAACAUUAUUUCGGGACUCGGAAGCUCAAG
#=GR NC_009819.1/1416-918 CODON          .......................................................................................................................................................................................................................................................................................................................................................................................................................................................................................................................................................................
#=GR NC_009819.1/1416-918 SS_TT          .......................................................................................................................................................................................................................................................................................................................................................................................................................................................................................................................................................................
NC_005294.1/1449-943                     GCAAGCCCUCAUAAUUUUAGACUUUGCACCUUAGCGUGCCAGGGGAAGUAACUUAACGGUUGCUUCCCUUUUUAAAACCAAAAAAAUCCCCACGCUCUCAAAACUUUGG.CGAGUCUGAGCGUGAG..G.AUAA.CCU.....GAAUAGUA.AAA..G.GCA.........UUAAAA..........AGCCCU.CUUUACUAUACC....CAUUUUAUCA...AAAAAUAGGAG..AAAACACAA.UGUGGGUAGAACAACAUAAAAGCGGAAAAGUAAAUUUUAUUGAGAGGUACAAAAACCCAUACACUGAAAAAUGGUCUAGAGUUUCAGUUCUCAUGGAAAAAGAUACUCCUCGCACCAGAAAAGAAGCUCAGAAACAACUUGAAAUAAAGAUAGCAAAUAUUCUGAGUGAACUAGAAAGCUCAGAAAUGCUUUUUACGGAACUUUUCGACCAGUGGUGGUCAUUCUACAAACAAGAGAUUAAACGUUCUUCUAUCGCUUCAUUAAACGGAAAUAUCAAAGAGAUAAAAGAUGACUUCGGAAUUGGU
#=GR NC_005294.1/1449-943 CODON          .......................................................................................................................................................................................................................................................................................................................................................................................................................................................................................................................................................................
#=GR NC_005294.1/1449-943 SS_TT          ..........................................<<<<<<<<<<<....>>>>>>>>>>>...................................................................................................................................................................................................................................................................................................................................................................................................................................................................................................
NC_007297.1/1177441-1177949              CCACAUCAAAUGGUGGCAGUAAAGGAUUUGGUGGCGGAGAUAGAAUACAAGCUACAAUGGUAUUUGAGAAAAUCAAGUAAAAUAAAAAAGCCACACGUUC.AACUUUGGUCGGU.GCGAGCGUGAG..G.CGGA.UCU....AGUAUAAGA.AAC.AA.CCA.........UUAAAU..........AGGUCG.UUUUCUUAUACU....CAUUUUAACA...AAAAAUGAGGU..AAAAAACAAAUGUGGAUAGAAGAAACUGAUAACGGUAAAUUCAAAUUUCGUGAAAAUUAUAAAGAUCCUUACACUGGAACAUGGAAACCUGUAUCCGUUACUAUGGAGAAGGAUAAUUCAAGAGCUUAUAAAGCAGCUCGAAAAAUCCUUGAACAAAAAAUAACAGAAAAAAUAGCGCAAUUAAAGGCCUCUGAGUUACUUUUCACGGAACUUUUAGAUGAAUGGUGGGCGUUUUAUAAGAAAGAACUUAAAAGGUCGUCUGUAGCUUCUCUGAGGGGUAACAUCGAAGAGAUAAGGGAAACUUUUGGAAUAGGU
#=GR NC_007297.1/1177441-1177949 CODON   .............................................................................STP.....................................................................................................................................................................AUG...............................................................................................................................................................................................................................................................................................................
#=GR NC_007297.1/1177441-1177949 SS_TT   .......................................................................................................................................................................................................................................................................................................................................................................................................................................................................................................................................................................
BAAZ01011818.1/546-39                    UACAACAAUAUUAUGAUAUUGUUGUGUAAUGCUAAAAGCAGAUGUGAUAGCUGGUACAUUGUAGCGAGGUAUUGAGAAAAAUAAAAACCCCCACACUCGCAAAGUUUGG.CGACUCUGAGUGUGAG..G.AACU.UAC.....GUAUAAGA.AAC.AA.CCA.........UUCAAA..........AGGUCG.UUUUCUUAUACC....CAUUUUAACAA..AAAAGUGAGGU...AAACGCAA.UGUGGAUGGAAGAACUUCCCAACGGAAAAUACAAAUUUUUUGAGCGAUACAAAGAUCCAUAUACUGAGAAAUUAAAAAAAGUGUCAGUCACAGUGGAGAAGAAAACACCUCAAGCAAGAAAUCAAGCUGCUAUCUUGUUGCAAGAGAAGAUAAAUAAAAAACUAGAAGAUAAAAAUAAAAACAUAUCUGAUAUAACAUUCAAAGAGCUUUAUGAUGAGUUUGAGGAUAAUUGGAAAAAUGGGGUCAGAGAAUCAACUAUCUAUGCUACACACCAUGUAAAAAAUGAAAUAUUUAAUCAGAUAGAU
#=GR BAAZ01011818.1/546-39 CODON         ..........................STP.......................................................................................................................................................................................................................A.UG...............................................................................................................................................................................................................................................................................................................
#=GR BAAZ01011818.1/546-39 SS_TT         .......................................................................................................................................................................................................................................................................................................................................................................................................................................................................................................................................................................
NC_004996.1/1423-925                     UAUUAGUUUUAUUAUCGGUCAUUUCUCAAUGAAAUGUGAAAUUAAAAAACGACAAAAUCAGAAAGACGUUUAAUAAAAAAUCCCCACACUCGCCAUCGCCAAAUUUUGA..........GUGUGAG..G.AAA..UCCG....GUAUAAGA.AAU.AA.CCA.........UUCAAA..........AGGUCG.UUUUCUUAUACU....CAUUUUAACAA..AAAAGUGAGGU...AAAAUCAA.UGUGGAUGGAAGAAUUGCCAAACGGCAAAUAUAAAUUUUUUGAGAGAUACAAAGAUCCUUAUACUGAGAAAUUAAAAAAAGUGUCAGUCACGAUGGAAAAGAAAACCCCUCAAGCUAAAAAUCAAGCUGCCAUCUUGCUGCAAGAAAAGAUAAAGAAAAAAAUCAGCACAAAACAAGUAGAAAGCAUUACAUUUGAAGAGAUCUAUAACCUUUUUUACAAUUCUUGGUCUAAAACAGUCAAAGCAUCUACUAAGCACAAUUAUACUUUUGUUGAUGCGACUAUGAAAAAAGAAAUACCAUCUAAC
#=GR NC_004996.1/1423-925 CODON          .......................................................................................................................................................................................................................................................................................................................................................................................................................................................................................................................................................................
#=GR NC_004996.1/1423-925 SS_TT          .......................................................................................................................................................................................................................................................................................................................................................................................................................................................................................................................................................................
NC_003050.2/1432-925                     GGUGCUUUAGCUGGAUUUGCUGGCAAAAAAGGAAAUAAACAGUGGCAUUGCCAAAAUUGCGGAAAUUUCUUUGAAACGAAAUAAAAAAAUCCCCACACUCAAAUUUUGGCCAAG.GAGAGUGUGAG..G.AAA..UCAU....GUAUAGGA.AAC.AA.CCA.........UUAAAA..........AGGUAG.UUUUCUUGUACC....CAUUUUAUCAA..AAAAGUGAGGU...AAAAUCAA.UGUGGAUGGAAGAACUUUCCAACGGAAAAUACAAAUUUUUUGAGCGAUACAAAGACCCUUAUACUGAGAAAUUAAAAAAAGUUUCAGUAACCAUGGAGAAGAAAACUCCCCAGGCAAGAAAUCAAGCUGCUAUCUUGUUACAAGAGAAGAUAAAUAAAAAACUCAGCACAAAACAAGUAGAAAGCAUUACAUUUGAAGAAAUCUAUAACCUUUUCUAUAAAUCAUGGGCGCAAACAGUAAAGGAAUCAACAAAACAUAAUUGUAAAUCAGUUGAUAAGAAGAUGAAGGAAGUCAUACCAUCCGAU
#=GR NC_003050.2/1432-925 CODON          .......................................................................................................................................................................................................................................................................................................................................................................................................................................................................................................................................................................
#=GR NC_003050.2/1432-925 SS_TT          .......................................................................................................................................................................................................................................................................................................................................................................................................................................................................................................................................................................
NZ_ABAG01000012.1/32580-33087            AAAGCCUUGUUCGUCAAGGAUAAAAUCGUCUGGUGUACUUCUAAGAGGUACACCUUAUUUUAUUAUCUGACGAGAUAGCAACCAAAAAAUCCCCACACUCAAAUUUUGGCCAAG.GAGAGUGUGAG..G.AAA..UCAU....GUAUAGGA.AAC.AA.CCA.........UUAAAA..........AGGUAG.UUUUCUUGUACC....CAUUUUAACAA..AAAAGUGAGGU...AAACGCAA.UGUGGAUGGAAGAAUUGCCAAAUGGCAAAUUUAAAUAUUUUGAGCGAUAUAAAGAUCCAUAUACUGAGAAAUUAAAAAAAGUUUCAGUAACCAUGGAGAAGAAAACUCCCCAGGCAAGAAAUCAAGCUGCUAUCUUGUUACAAGAGAAGAUAAAUAAAAAACUCAGCACAAAACAAGUAGAAAGCAUUACAUUUGAAGAAAUCUAUAACCUUUUCUAUAAAUCAUGGGCGCAAACAGUAAAGGAAUCAACAAAACAUAAUUGUAAAUCAGUUGAUAAGAAGAUGAAGGAAGUCAUACCAUCCGAU
#=GR NZ_ABAG01000012.1/32580-33087 CODON ....................................................................................................................................................................................................................................................A.UG...............................................................................................................................................................................................................................................................................................................
#=GR NZ_ABAG01000012.1/32580-33087 SS_TT ...............................<<<<<<<<<.....>>>>>>>>>.................................................................................................................................................................................................................................................................................................................................................................................................................................................................................................................
NZ_ABAE01000018.1/1443-937               UUCUUACGAAUACACUACAAAUAGUAAUAAAGAGAAAAGCGUACCUUUAAUUUACGUCGAUGCGUAUUUGCUGCUGAAAAAUUAAAAAAUCCCCACACUCAAAUUUUGGCCAAG.GAGAGUGUGAG..G.AUAU.CCU.....GUAUAGUA.AAA..G.GCA.........UUAAAA..........AGCCCU.UUUUACUAUACC....CAUUUUAACAA..AAAAGUGAGGU...AAACGCAA.UGUGGAUGGAAGAAUUGCCAAACGGCAAAUAUAAAUUUUUUGAGCGAUAUAAAGAUCCAUAUACUGAGAAAUUAAAAAAAGUUUCAGUAACCAUGGAGAAGAAAACUCCACAAGCAAGAAAUCAAGCCGCCAUCUUGCUGCAGGAAAAGAUAAAACAAAAGUUAGGAGAAAAACAACAUUUUGUUUCUGAUAUAACUUUUGAAAAACUAUAUGAGGAAUUCGAGGAGAAUUGGAAACACGGUGUUAAAAAUUCAACAGUCUAUGCUUCAAAAAAUGUAAAAAAAGAGAUUUUAAAGCAGAUAGAG
#=GR NZ_ABAE01000018.1/1443-937 CODON    ..................................................................................STP...............................................................................................................................................................A.UG...............................................................................................................................................................................................................................................................................................................
#=GR NZ_ABAE01000018.1/1443-937 SS_TT    .........................................................................................<<<<<<<<<<<.................>>>>>>>>>..>.>....................................................................................................................................................................................................................................................................................................................................................................................................................................
NZ_ABAA01000017.1/6089-5592              GUCACAGACGAAUUGAUGGUAAUUGACGAAUAUUAUGAAUUGAUAGGAUAGUUCAUCAGAAUAACUAUAAAAACAAAAAAUCCUCACACUCGCCAUCGCCAAACUUUGA..........GUGUGAG..G.AUA..UCC....AGUAUAGUA.AAA..G.GCA.........UUAAAA..........AGCCCU.UUUUACUAUACC....CAUUUUAUCA...AAAAGUGAGGU..UAAAAUCAA.UGUGGAUGGAAGAAUUACCAAACGGCAAAUAUAAAUUUUUUGAGCGAUACAAAGAUCCAUAUACUGAGAAAUUAAAAAAAGUUUCAGUAACCAUGGAGAAGAAAACUCCCCAGGCAAGAAAUCAAGCUGCUAUCUUGUUGCAAGAGAAGAUAAAUAAAAAACUUAGCACAAAACAAGUAGAAAGCAUUACAUUUGAAGAAAUCUAUAACCUUUUUUAUAAAUCAUGGGCGCAAACAGUAAAGGAAUCAACAAAACAUAAUUGUAAAUCAGUUGAUAAGAAGAUGAAGGAAGUCAUACCAUCCGAU
#=GR NZ_ABAA01000017.1/6089-5592 CODON   ................................................STP.................................................................................................................................................................................................A.UG...............................................................................................................................................................................................................................................................................................................
#=GR NZ_ABAA01000017.1/6089-5592 SS_TT   .......................................................................................................................................................................................................................................................................................................................................................................................................................................................................................................................................................................
NZ_ABAB01000010.1/35188-34691            GUCACAGACGAAUUGAUGGUAAUUGACGAAUAUUAUGAAUUGAUAGGAUAGUUCAUCAGAAUAACUAUAAAAACAAAAAAUCCUCACACUCGCCAUCGCCAAACUUUGA..........GUGUGAG..G.AUA..UCC....AGUAUAGUA.AAA..G.GCA.........UUAAAA..........AGCCCU.UUUUACUAUACC....CAUUUUAACAA..AAAAGUGAGGU...AAACGCAA.UGUGGAUGGAAGAAUUGCCAAACGGCAAAUAUAAAUUUUUUGAGCGAUAUAAAGAUCCAUAUACUGAGAAAUUAAAAAAAGUUUCAGUAACCAUGGAGAAGAAAACUCCCCAGGCAAGAAAUCAAGCUGCUAUCUUGUUACAAGAGAAGAUAAAUAAAAAACUCAGCACAAAACAAGUAGAAAGCAUUACAUUUGAAGAAAUCUAUAACCUUUUCUAUAAAUCAUGGGCGCAAACAGUAAAGGAAUCAACAAAACAUAAUUGUAAAUCAGUUGAUAAGAAGAUGAAAGAAGUCAUACCAUCCGAU
#=GR NZ_ABAB01000010.1/35188-34691 CODON ................................................STP.................................................................................................................................................................................................A.UG...............................................................................................................................................................................................................................................................................................................
#=GR NZ_ABAB01000010.1/35188-34691 SS_TT .......................................................................................................................................................................................................................................................................................................................................................................................................................................................................................................................................................................
NC_006086.1/1019050-1019557              ACACAAUACAACAAAUAGGUUGCAUUAUCAUGCUUAUUCCUAUAGUGUACAUUUUGUUCCAGCUUAUUUCGGCGUUUAACUAAAAAAGCCCCACGCUCUCAAAGUUUGG.CGACUCUGAGCGUGAG..G.CAAG.ACA.....GUAUAAGA.AAC.AA.CCA.........UUAAAA..........AGGUCA.UUUUCUUGUACC....UAUUUUAUCAAAUUGAAAGAUGGU.....AUGCAA.UGAAAAUUAAAUCAUAUAAAAAGGAAAAUGGUGAAACUGCUUAUAAAUUUCUUUUGUAUGCCGGUUAUGUUAAUGGAAAGAGAAAAUAUAUUAGGCGAGAAGGUUUCAAAACUAAGCAGGCUGCAAGGGAAACCUUAAUUAGUUUACAAGCUGAACUUGAUAAACCUAAAUCAAGUAUGACAUUUGGAGCAUUGACAGAUCAAUGGCUAAAGGAAUAUGAAAAAACCGUUCAGGGCAGUACCUACUUAAAAACAGAAAGAAAUAUUAAUAAACAUAUUUUGCCAAAACUUGAUAAAGUGAAGAUU
#=GR NC_006086.1/1019050-1019557 CODON   ................................................................................STP....................................................................................................................AUG.............................................................................................................................................................................................................................................................................................................................................................
#=GR NC_006086.1/1019050-1019557 SS_TT   .......................................................................................................................................................................................................................................................................................................................................................................................................................................................................................................................................................................
NC_007297.1/1020377-1020884              UUUCAAAGAGAAAUUUAAUGUUAUGACAUCUAGAGAAGACGGUAUAAUUGAAUUAGAUUUAGAAUUUGAUGAAGACAAAUAAAAAAAGCCCCACGCUCUCAAAGUUUGG.CGACUCUGAGCGUGAG..G.CAAG.ACA.....GUAUAAGA.AAC.AA.CCA.........UUAAAA..........AGGUCA.UUUUCUUGUACC....UAUUUUAUCAAAUUGAAAGAUGGU.....AUGCAA.UGAAAAUUAAAUCAUAUAAAAAGGAAAAUGGUGAAACUGCUUAUAAAUUUCUUUUGUAUGCCGGUUAUGUUAAUGGAAAAAGAAAAUAUAUUAGGCGAGAAGGUUUCAAAACUAAGCAGGCUGCAAGGGAAACCUUAAUUAGUUUACAAGCUGAACUUGAUAAACCUAAAUCAAGUAUGACAUUUGGAGCAUUGACAGAUCAAUGGCUAAAGGAAUAUGAAAAAACCGUUCAGUGCAGUACCUACUUAAAAACAGAAAGAAAUAUUAAUAAACAUAUUUUGCCAAAACUUGAUAAAGUGAAGAUU
#=GR NC_007297.1/1020377-1020884 CODON   ...............................................................................STP..................................................................................................................................................................A.UG...............................................................................................................................................................................................................................................................................................................
#=GR NC_007297.1/1020377-1020884 SS_TT   .......................................................................................................................................................................................................................................................................................................................................................................................................................................................................................................................................................................
NC_007296.1/1031051-1031558              ACUGAAACAUUAUUUUGGAGUGUCCAACUCCACUGUGAGCGCCUGUUUUCGAAUAAGCGCUCUUUUUUGUUUUAAAAAAAUAAAAAAGCCCCACGCUCUCAAAGUUUGG.CGACUCUGAGCGUGAG..G.CAAG.ACA.....GUAUAAGA.AAC.AA.CCA.........UUAAAA..........AGGUCA.UUUUCUUGUACC....UAUUUUAUCAAAUUGAAAGAUGGU.....AUGCAA.UGAAAAUUAAAUCAUAUAAAAAGGAAAAUGGUGAAACUGCUUAUAAAUUUCUUUUGUAUGCCGGUUAUGUUAAUGGAAAGAGAAAAUAUAUUAGGCGAGAAGGUUUCAAAACUAAGCAGGCUGCAAGGGAAACCUUAAUUAGUUUGCAAGCUGAACUUGAUAAACCUAAAUCAAGUAUGACGUUUGGUGUGUUAACUAAACAAUGGCUAAACGAAUAUGAAAAAACUGUCCAGGGCAGUACCUACUUAAAAACAGAAAGAAAUAUUAAUAAACAUAUUUUGCCAAAACUUGAUAAAGUGAAGAUU
#=GR NC_007296.1/1031051-1031558 CODON   .........PTS...................................................................................................................................................................................GU.A....AUG.............................................................................................................................................................................................................................................................................................................................................................
#=GR NC_007296.1/1031051-1031558 SS_TT   ....................................<<<<<<<<<<<....>>>>>>>>>>>.........................................................................................................................................................................................................................................................................................................................................................................................................................................................................................................
NC_003485.1/1086449-1086956              ACUGAAACAUUAUUUUGGAGUGUCCAACUCCACUGUGAGCGCCUGUUUUCGAAUAAGCGCUCUUUUUUGUUUUAGAAAAAUAAAAAAGCCCCACGCUCUCAAAGUUUGG.CGACUCUGAGCGUGAG..G.CAAG.ACA.....GUAUAAGA.AAC.AA.CCA.........UUAAAA..........AGGUCA.UUUUCUUGUACC....UAUUUUAUCAAAUUGAAAGAUGGU.....AUGCAA.UGAAAAUUAAAUCAUAUAAAAAGGAAAAUGGUGAAACUGCUUAUAAAUUUCUUUUGUAUGCCGGUUAUGUUAAUGGAAAGAGAAAGUAUAUUAGGCGAGAAGGUUUCAAAACUAAGCAGGCUGCAAGGGAAACCUUAAUUAGUUUACAAGCUGAACUUGAUAAACCUAAAUCAAGUAUGACAUUUGGAGCAUUGACAGAUCAAUGGCUAAAGGAAUAUGAAAAAACCGUUCAGGGCAGUACCUACUUAAAAACAGAAAGAAAUAUUAAUAAACAUAUUUUGCCAAAACUUGAUAAAGUGAAGAUU
#=GR NC_003485.1/1086449-1086956 CODON   .........PTS...................................................................................................................................................................................GU.A.................................................A.UG...............................................................................................................................................................................................................................................................................................................
#=GR NC_003485.1/1086449-1086956 SS_TT   ....................................<<<<<<<<<<<....>>>>>>>>>>>.........................................................................................................................................................................................................................................................................................................................................................................................................................................................................................................
NC_004606.1/879980-879473                ACACAAUACAACAAAUAGGUUGCAUUAUCAUGCUUAUUCCUAUAGUGUACAUUUUGUUCCAGCUUAUUUCGGCGUUUAACUAAAAAAGCCCCACGCUCUCAAAGUUUGG.CGACUCUGAGCGUGAG..G.CAAG.ACA.....GUAUAAGA.AAC.AA.CCA.........UUAAAA..........AGGUCA.UUUUCUUGUACC....UAUUUUAUCAAAUUGAAAGAUGGU.....AUGCAA.UGAAAAUUAAAUCAUAUAAAAAGGAAAAUGGUGAAACUGCUUAUAAAUUUCUUUUGUAUGCCGGUUAUGUUAAUGGAAAAAGAAAAUAUAUUAGGCGAGAAGGUUUCAAAACUAAGCAGGCUGCAAGGGAAACCUUAAUUAGUUUACAAGCUGAACUUGAUAAACCUAAAUCAAGUAUGACAUUUGGAGCAUUGACAGAUCAAUGGCUAAAGGAAUAUGAAAAAACCGUUCAGUGCAGUACCUACUUAAAAACAGAAAGAAAUAUUAAUAAACAUAUUUUGCCAAAACUUGAUAAAGUGAAGAUU
#=GR NC_004606.1/879980-879473 CODON     ................................................................................STP...................................................................................................................................................................................................................................................................................................................................................AUG..............................................................................................................................
#=GR NC_004606.1/879980-879473 SS_TT     .......................................................................................................................................................................................................................................................................................................................................................................................................................................................................................................................................................................
#=GF END_OF_NEW_HITS here
#=GF END_OF_NEW_HITS here
#=GC SS_cons                             ..............................................................................................................................,,,.,,,,.,,,.<<<<<<<-<<<<.<<<-.<.<<<<<<<<<<<<<__...>>>>>>>>>>>>>>->.>>->>>>->>>>>>>.<<<<<_____...__>>>>>::::.::::........................................................................................................................................................................................................................................................................................................................
#=GC ACTUAL_MOTIF                        ....................................................................................................<.....................................................................................................................................................>............................................................................................................................................................................................................................................................................................................
#=GC HYPHENATION                         ****************************************************************************************************.......................................................................................................................................................************************************************************************************************************************************************************************************************************************************************************************************************************
#=GC R2R_LABEL                           -------------------------------------------------------------------------------------------------------------------------------------------................................-.....-...........................-....1.......................-----------------------------------------------------------------------------------------------------------------------------------------------------------------------------------------------------------------------------------------------------------------------------------------------------------------------------
#=GF R2R place_explicit 1 1-- -90 2 0 0 0 -180
#=GF DUPLICATES NONE
#=GF SORT_STATS 59 151 0
#=GF SORT_STATS 54 151 0
#=GC cons                                nnnnnnnnnnnnnRnnnnnnnnnnnnnnnnnnnnnnnnnnnnnnnnnnnnnnnnnnnnnnnnnnnnnnnnnnnnnnnRnnnnnnAAnAnnnnnnnCnYYCRAAnUUUGGnCRRn-nnGRGYGnRnn--R-nnRn-nnn-----RYAUARnA-AAn-Rn-YYn---------nUnRAn----------nRRnnn-UUUUnYURUACY----YAUUUUAnCA---nRAAAnGAGGU--nRAARnCAA-URnnRnnnnnnnnnnnnnnnRnnRnnRRRnnnRRRnnnnnnRRnnnnnRnnnnRAnnnnnnnRnYnRnRnnnnnRRnRRRnnnnnnRnnnnnnnnnRnRnRRnnRnnnnnnRnnnnnRnnnnnnnRnnnnnnnnnnnnnnnRnRnnnnnRnnnnnRnnnnnnnnnnnnnnnnnnnnRnnnnnnnnRnnnnnnnnRnnRnnnnnnnnnnnnnnnnnnnnnnnnnnnnnnnnnnRRnnnnnnnnnnnnnnnnnnnnnnnnnnnnnnnnnnnnnnnnnRnnnnnnnnnnnnnnnnnnnnnnnnnnRnn
#=GC conss                               11111111111113111111111111111111111111111111111111111111111111111111111111111311111123131111111313233131311234323202232121121100101133022200000331331110121031033300000000043233100000000003331310311111211133000031112111110004322313321200433331222032112111111111111111311311323111233111111331111131111331111111313131311111321333111111311111111131213311311111131111131111111311111111111111131311111311111311111111111111111111311111111311111111311311111111111111111111111111111111113311111111111111111111111111111111111111111311111111111111111111111111311
#=GC col_entropy_0                       11111111111111111111111111111111111111111111111111111111111111111111111111111111111100111111111011101001000011011211201000111000001111011100001110000001001011011210000000010111100000000011111211000000000001000010000001001001100011000001110011000101111111111111111111111111111111111111111111111111111111111111111111111111111111111111111111111111111111111111111111111111111111111111111111111111111111111111111111111111111111111111111111111111111111111111111111111111111111111111111111111111111111111111111111111111111111111111111111111111111111111111111
#=GC col_entropy_1                       .......................................................................................................................................................................................................................................................................................................................................................................................................................................................................................................................................................................
#=GC col_entropy_2                       88898898688895887978798887788886899996999878998779977798889877878976788778686344133238112822267873183096711208613079092190121889871728245783335430869911034937325252222000018530640000222247517185700099290064333530003005005628641720941482027628111062253774735865856796569576324769347663987548688436746519868838685749446678615543887887688899956825137568379889878887657968776658998777988959948756459687988778659957687887896666488887988689989747776746869899949957699788588998979978747786967678998889877688888784879977998877878778967748778968879788988888789
#=GC col_entropy_3                       38441551321141823306596798551976668743603358133328144135121617117089640836036705398069923472373968914019788610795421905289623744704433665012222110648881025549854580000000028003810000000076489078100089990003222660002003007553659364744426501261999353614701829247383737482063307797395891274605490216395000370209177863581915240348575048815630760799846400291311577238479283615252909499400874228386864586033435793203381364237942308018169647447131089765954513335528703504571659317252493538785027885676210576977839971087132238440952442955681564771928762523114
#=GC cov_SS_cons                         ...........................................................................................................................................00????0.?221.0??..2.22??0000?????.....?????0000??222.?.?0.122?.0????00.??11?..........?11??.................................................................................................................................................................................................................................................................................................................................
#=GF NUM_COV 5
#=GF WEIGHT_MAP  NC_002747.1/1692-1182 1.78277 NC_002662.1/448575-448067 1.68438 NC_009004.1/584762-584252 1.48825 NC_002662.1/504076-503566 1.48825 NC_002662.1/1455665-1456172 1.69921 NC_005822.1/1423-915 0.439401 NC_002703.1/1423-915 0.439401 NC_004066.1/1786-1278 1.67275 NC_008532.1/747156-746649 1.50122 NC_009004.1/780369-779860 1.50122 NC_002796.1/27243-26732 0.69896 NC_008527.1/1038089-1037578 0.694761 NC_002662.1/1037972-1037463 0.694761 NC_004368.1/1259951-1260456 1.65435 NZ_AAJQ01000072.1/2448-1941 1.65435 NC_007432.1/630013-629506 0.60005 NC_004116.1/601823-601316 0.60005 NZ_AAJR01000019.1/22109-21602 0.60005 NC_004116.1/1865844-1866352 1.81311 NC_006086.1/36947-36434 1.57796 NC_007296.1/1267771-1268285 1.57796 NZ_ABAF01000010.1/26601-26097 0.850365 NZ_AAFA02000055.1/7200-7701 1.63034 NZ_AAJS01000006.1/15370-14873 0.896994 NC_008721.1/11134-10622 1.06559 NC_002737.1/779987-779476 0.677033 NC_008021.1/780723-780214 0.659893 NC_008024.1/1254802-1255312 0.925391 NC_009332.1/1068504-1069015 0.688265 NC_008023.1/533126-532617 0.805807 NC_008021.1/531217-530706 0.761714 NC_009332.1/1308354-1308864 0.761714 NC_007432.1/550309-549801 0.896994 NC_008022.1/774233-773724 0.659893 NZ_AAJP01000049.1/1902-1390 0.826949 NC_004116.1/560112-559600 0.826949 NZ_ABAD01000012.1/1317-1834 1.77945 NZ_ABAD01000019.1/1825-2329 1.53497 NC_007297.1/1424679-1425185 1.13359 NC_009819.1/1416-918 1.13359 NC_005294.1/1449-943 1.13392 NC_007297.1/1177441-1177949 0.925391 BAAZ01011818.1/546-39 1.09719 NC_004996.1/1423-925 0.895776 NC_003050.2/1432-925 0.668253 NZ_ABAG01000012.1/32580-33087 0.668253 NZ_ABAE01000018.1/1443-937 1.09719 NZ_ABAA01000017.1/6089-5592 0.398009 NZ_ABAB01000010.1/35188-34691 0.398009 NC_006086.1/1019050-1019557 0.367979 NC_007297.1/1020377-1020884 0.709674 NC_007296.1/1031051-1031558 0.446831 NC_003485.1/1086449-1086956 0.446831 NC_004606.1/879980-879473 0.367979
#=GF USED_GSC TRUE
#=GF DID_FRAGMENTARY FALSE
//
