# Supplementary material for: Comparative genomics reveals 104 candidate structured RNAs from bacteria, archaea, and their metagenomes
Source: Genome Biol. 2010 Mar 15;11(3):R31. doi: 10.1186/gb-2010-11-3-r31 (PMC2864571; doi:10.1186/gb-2010-11-3-r31)
Supplement: Additional file 4 — Raw text alignment files, including annotation. Raw alignments of RNAs, including annotations (for example, predicted transcription terminators, flanking sequences) in "Stockholm" text format. The alignment format and appropriate viewing programs are discussed on Wikipedia [113]. The Stockholm files can be retrieved from the .tar.gz archive file by using programs such as WinZip (Windows), StuffIt Expander (Mac), or tar/gzip (UNIX). [file gb-2010-11-3-r31-S4.GZ › sto/Lacto-rpoB.sto]

# STOCKHOLM 1.0
#=GF ID Lacto-rpoB
#=GF DE Lacto-rpoB RNA
#=GF AU Weinberg Z
#=GF TP Cis-reg;
#=GF WK http://en.wikipedia.org/wiki/Lacto-rpoB_RNA_motif
#=GF DATABASES microbial 25 env 4
#=GF FancifyStockholm -longtable -wrapGeneContext 6in -recycleGeneColors
#=GF FancifyStockholmGeneContext -leftNothing -rightOperonOrCount 1
#=GF ORIGINAL_MOTIF 72	3685	0	0	refseq	25	lacto	jeremy	s40_50_55S100O5Min4	cmfinder		ethresh=2&nr=0	end
NC_008527.1/1876402-1875944              UUCAGAAUUAGAAGCCUUUAAAAGUAUUAUUGAAAAAAUUGAAUGAUAAGCUAGAUAAGCCUUGAAAAUUUCUACAAUAAAUAGUAUAAUAGAAAUAAUGGUUUGUCAGCAAAAUCUGUGGGAUAUAUUGUCCCCAUAGG.CUUU..GUAAGCAACGAAACACUACUGUUUUCGUUGCUUUUUUGGCGUCUUUUAUAUUGAAUAAAUCAGAAAAGUUAUUAAAAAGACAAACUACUGAAUUUUCGGUUUUUUUAAUUAAAAAUUCAUCAAAAACACAGACUUUUUUAAUCAAAUCUAAAAAAUAGAGGAGAAAACACUUGGCAGGACAUGACAUAAAAUACGGUAAACACCGUACAAGACGCAGUUUUUCACGUAUUAAAGAAGUAAUCGGUUUGCCAAACCUCAUCGAAGUUCAAACAUUAAGUUAUAAAAACUUCCUCGAUGAAGGUCUUGCAAAUGUCU
#=GR NC_008527.1/1876402-1875944 CODON   ...........................................STP...............................................................................................................................................................................................................................................................................AUG..............................................................................................................................................
#=GR NC_008527.1/1876402-1875944 SS_TT   ..................................................................................................................<<<<<<<<<<.....>>>>>>>>>>>..................................................................................................................................................................................................................................................................................................................................
NC_002662.1/1864819-1864361              UUCAGAAUUAGAAGCAUUUAAAAGCAUCAUUGAAAAAAUAGACCGUUAAACUAGAAAAAGCUUGAAAAUUUUCAUAUAAAAUAGUAUAAUAGAAAUAAUGGUUUGUCAGCAAAAUCUGUGGGAUAUAUUGUCCCCAUAGG.CUUU..GUAAGCAACGAAACACUACUGUUUUCGUUGCUUUUUUGGCGUCUUUUAUAUUGAAUAAACCAGAAAAGUUAUAAAAAAGACAAACUACAGACUUUUCGGUUUUUUUAAUUAAAAAUUCAUCAAAAACACAGACUUUUUUAAUCAAAUCUAAAAAAUAGAGGAGAAAACACUUGGCAGGACAUGACGUAAAAUACGGUAAACACCGUACAAGACGCAGUUUUUCACGUAUUAAAGAAGUAAUCGGUUUGCCAAACCUCAUCGAAGUUCAAACAUUAAGUUAUAAAAACUUCCUCGAUGAAGGUCUUGCAAAUGUCU
#=GR NC_002662.1/1864819-1864361 CODON   ..............................................STP............................................................................................................................................................................................................................................................................AUG..............................................................................................................................................
#=GR NC_002662.1/1864819-1864361 SS_TT   ..................................................................................................................<<<<<<<<<<.....>>>>>>>>>>>..................................................................................................................................................................................................................................................................................................................................
NC_009004.1/1970459-1970001              UUCAGAAUUAGAAGCCUUUAAAAGUAUUAUUGAAAAAAUUGAAUGAUAAGCUAGAUAAGCCUUGAAAAUUUCUACAAUAAAUAGUAUAAUAGAAAUAAUGGUUUGUCAGCAAAAUCUGUGGGAUAUAUUGUCCCCAUAGG.CUUU..GUAAGCAACGAAACACUACUGUUUUCGUUGCUUUUUUGGCGUCUUUUAUAUUGAAUAAACCAGAAAAGUUAUUAAAAAGACAAACUACAGACUUUUCGGUUUUUUUAAUUAAAAAUUCAUCAAAAACACAGACUUUUUUAAUCAAAUCUAAAAAAUAGAGGAGAAAACACUUGGCAGGACAUGACGUAAAAUACGGUAAACACCGUACAAGACGCAGUUUUUCACGUAUUAAAGAAGUAAUCGGUUUGCCAAACCUCAUCGAAGUUCAAACAUUAAGUUAUAAAAACUUCCUCGAUGAAGGUCUUGCAAAUGUCU
#=GR NC_009004.1/1970459-1970001 CODON   ...........................................STP...............................................................................................................................................................................................................................................................................AUG..............................................................................................................................................
#=GR NC_009004.1/1970459-1970001 SS_TT   ..................................................................................................................<<<<<<<<<<.....>>>>>>>>>>>..................................................................................................................................................................................................................................................................................................................................
NC_008526.1/2496772-2496315              UAGGUUGCGAUUUCUUUUUGGCUUUGCUUGCGCAGCACGGAUCAACCUCCGCUUGACAUCGUUGAUUGAUACGCGUAUUAUUAAUCUAAUCGCAUUUCGGUUUGGACA.GGCUGUCAGGACGAUCUAUUGUCCGUUCUGG.CUAA..UGAAAAAGCAAAAACAGCAGGCUGGUUGAAGGUCGAUCUGUUUUUGGUUUUUUUUUGCUCAAAAUGUCUGCGGGAUGGUCGUUGUCAUGUAAAUUUAACAAUAUUUACAUUAUUUUUACAAUCAACCUAAGCCGGAAAAUCUUACAAGGGGUGAAUAAUUUGGCAGGACACUUAGUUAAUUAUGGUAAGCACCGGACACGCCGGUCCUAUGCCCGGAUCAAGGAAGUUUUGGAUCUUCCUAAUCUGAUCGAGAUCCAAACGAAUUCUUACCAAUGGUUCCUCGAUGAAGGUCUCAAAGAAAUGUUCGACGAUAUU
#=GR NC_008526.1/2496772-2496315 CODON   ..................................................................................................................................................................................................................................................................................................................AUG.........................................................................................................................................................
#=GR NC_008526.1/2496772-2496315 SS_TT   ..............................................................................................................................................................................................................................................................................................................................................................................................................................................................................
NC_008525.1/1406171-1405713              AGUUAAAAAUAAAACAUUAAUAAAAAAUAAAUAAUUUAACAUUGCAAGUUGUUUGACAAAGCAUAUGGCAAGGAAUAAAAUGUAAUAUGUAUGUUAAAGCAGGGUUAA.AUGAGACAGUGCGAUCUAUUGUCCGCAGUGUUCUAG..AUAAAAAAGCAAAAAUAGUUUCUUAUAGAGGACUAUUUUUGGUUUUUUUUUGCUAAAAAACAGGUUUCAGUGCAAAUUGUAAUCAAACUGUAACAUUUAACUCGUUUAGAAAUUGGAGAGGUGAAUAACUUGGCAGGACAUUUAGUUAAGUAUGGUAAACAUCGUACGCGCCGGAGCUAUGCACGAAUUAAAGAAGUGCUUGAUCUACCUAAUUUGAUCGAGAUUCAAUCUGAUUCGUACCAAUGGUUCUUAGACGAAGGUCUCCGUGAAAUGUUCAAUGACAUUAUGCCGAUUGAAGAUUUUGCAGGUAAAUUA
#=GR NC_008525.1/1406171-1405713 CODON   ...............................STP..................................................................................................................................................................................................................................................AUG.......................................................................................................................................................................................
#=GR NC_008525.1/1406171-1405713 SS_TT   ..............................................................................................................................................................................................................................................................................................................................................................................................................................................................................
NC_008528.1/1286667-1286234              AACGUGGACCACAAGCCGUUAACGUUAAUAAAGCUAACUAAUAAAUUUGCAAUUCAUUGACCUUCUGUGUAUAAUCAUUAUGCAGUGAGGUCUUUUUAAA..........AUGUGGUUAUGGAAAUAUUGUCCCGUAACU.ACUU.................CAAAGCGCGGAUCCGUUUGGAUCAGCGCUUUUUUAUGCUCAUAAUCUCACAUAAUUUAGUAAUUUAUUUACCAAAAUAUUUGAGAAGAAUGAAAUUGACUGACCUAGAUAAAAAUUGGAGGAAUUACAUUGGUUACACAUAAUGUGAAGAUAAAUAAGCAUGUUACUCGACGCAGUUACUCUUCUGCUAAAGAAGUGCUUGAAAUCCCACCGUUGACCGAAGUCCAGACUGCCUCUUAUAAGUGGUUUAUGGAUAAAGGCAUUAAAGAAAUGUUCAAUGAUAUCAUGCCUAUCGAAGAUU
#=GR NC_008528.1/1286667-1286234 CODON   ......................................STP.........................................................................................................................................................................................................................................................AUG.........................................................................................................................................................................
#=GR NC_008528.1/1286667-1286234 SS_TT   ..........................................................<<<<<<<<<<<<<.......>>>>>>>>>>>>>>..................................................................................................................................................................................................................................................................................................................................................................................
NZ_AAUV01000045.1/234-1                  AACGUGGACCACAAGCCGUUAACGUUAAUAAAGCUAACUAAUAAAUUUGCAAUUCAUUGACCUUCUGUGUAUAAUCAUUAUGCAGUGAGGUCUUUUUAAA..........AUGUGGUUAUGGAAAUAUUGUCCCGUAACU.ACUU.................CAAAGCGCGGAUCCGUUUGGAUCAGCGCUUUUUUAUGCUCAUAAUCUCACAUAAUUUAGUAAUUUAUGGGGAUCCUCUAGAGUAACCUGCAGCAUCAGCU........................................................................................................................................................................................................
#=GR NZ_AAUV01000045.1/234-1 CODON       ..............................................................................................................................................................................................................................................................................................................................................................................................................................................................................
#=GR NZ_AAUV01000045.1/234-1 SS_TT       ..........................................................<<<<<<<<<<<<<.......>>>>>>>>>>>>>>..................................................................................................................................................................................................................................................................................................................................................................................
NC_007929.1/234747-235200                AGAAUCCAGUAGCUGCAGAAAAAAUAAAUAGUUAAUAGUUAUAUUUAGUAUUGACAAAUACUGAAUAUCCAUUUAAAAUAUAUAAAUGCGAAAAACUGUGAAUUGAUU....GUUUGUUAUGAUAUAUUGUCCAUAGCAG.ACUU...GAUAAAAGCAAAAAUAGUAUGAAGCAAAUUUAAUUUGUCUCUGUCUGUUUUUGCUUUUUUUUGCCAAAAAACCGGUAAAAAUAAAAAUUGUAAUAAAAUUGUAAUAAAUUAAUCGAGUCACAGCAAAUUUUUUGAGAGGUGAACAACUUGGCAGGACACUUAGUAAAAUACGGUAAACACCGUGUACGUAGAAGUUACUCGCGAAUUAAAGAAGUUCUUGAUCUACCUAACUUGAUUGAAGUUCAAACUGAUUCUUACAAGUGGUUUUUAGAUGAAGGUCUUCGUGAAAUGUUUGAUGACAUUAUGCCAAUUGA
#=GR NC_007929.1/234747-235200 CODON     ................................STP...........................................................................................................................................................................................................................................................AUG.............................................................................................................................................................................
#=GR NC_007929.1/234747-235200 SS_TT     ..............................................................................................................................................................................................................................................................................................................................................................................................................................................................................
NC_004668.1/3112717-3112262              CUUUACAAAAAAACUCCUUUUUAUGAAAAAGAAAACCUUAAAGAAACCCUUGACUUUUCUAGACAAAGGUAGUAGAAUCUAUAGAGCAAAAACUAUCUGAAAGUGACG.A..AGCAGGAGCGAAAUAUUGUCCGUUCCGG.UUUU..UUAUAGGAAAACAAAAGUAGAAACGCCAGAAAAUUUUUCGGAAGCAUGUUCUAUUUUUGGUUUUUUUUUGCUUAAAAACUGCAAAAAAUGCUUUUUGUUACAUAUAUUUAAUAUAUGUAACGUAAAUGUAAUUUUUCGGAUCGGUGUUUUGAUAGACUUAUAACUAGAGGGGUGAAGAGCUUGGCUGGACACGUAGUAAAAUACGGAAAGCAUCGCGAACGUAGAAGUUUCGCACGUAUCAGUGAAGUAUUGGAAUUACCAAAUUUAAUUGAAAUCCAAACAGACUCUUAUCAAUGGUUUUUAGAUGAGGGACUU
#=GR NC_004668.1/3112717-3112262 CODON   ..............................................................................................................................................................................................................................................................................................................................AUG.............................................................................................................................................
#=GR NC_004668.1/3112717-3112262 SS_TT   ..............................................................................................................................................................................................................................................................................................................................................................................................................................................................................
NZ_AAAK03000029.1/24773-24367            ....................................................GACUUUUAUAGAAAAUAAGUGUAGUAUAUGAAGUUGCAAAAACUAUCUGAUGAAGA.AAAGGCAGAAACGAAAUAUUGUCCGUUUCGG.CUUUAA.UAUAAGGAAACAAAAGUAGAAGCUCACGAAGUAAGGUUUCAAGAGAAUGUUCUAUUUUUGGUUUUUUUUUGCCUAAAAGCCGCAAAAAAUGUCUGUUGUUACCUAAAAAUAAUAUUUGAAAUAUUAUUGUAACAAUUGAUCGGGUAGUCUUUUUGAAUGACAUUUUAGAGGGGUGAAGAGCUUGGCUGGACACGUAGUAAAAUACGGAAAACAUCGCGAACGUAGAAGUUUCGCAAGAAUCAGUGAAGUGUUGGAAUUACCAAAUUUGAUCGAAAUUCAAACAGACUCUUACCAAUGGUUCUUAGAUGAGGGAC
#=GR NZ_AAAK03000029.1/24773-24367 CODON ..............................................................................................................................................................................................................................................................................................................................................................................................................................................................................
#=GR NZ_AAAK03000029.1/24773-24367 SS_TT ..............................................................................................................................................................................................................................................................................................................................................................................................................................................................................
NC_008497.1/1660616-1660160              UGAUUAAAUUAAUAUUAUUUGGUGUUGCUACCAAAAAGUGAGCGUCAAUUAUUGACAUUUAGUAAUGGAUUUAGUAUUAUAUCAUUUGUAUGCAACUGUGAACUGAAA.UUGAACGU.GCCGAUAUAUUGUCCGGUGACG.UUUG..UUAUAAGAAGCCAAAAGCAAAUUGAGUGAUUUGUUUUUGGAUUUUUUUUGCCAAAAAUCCGAAGAAAAGUGCAUUUGUAAUCAAAAUGUAAUAUUUCGGUGAGGCCAGUCACAGAAUAAAUAGGAGAGGUGAACAACUUGGCAGGACACUUAGUGAAAUACGGGAAACACCGUACGCGCCGGAGCUAUUCGCGAAUCAAGGAAGUUCUUGAUUUACCUAACUUGAUUGAGAUUCAAACCAAUUCCUAUAAUUGGUUCCUUGACGAAGGUUUACGCGAUAUGUUCGACGACAUCAUGCCAAUCGAAGAUUUUCAAG
#=GR NC_008497.1/1660616-1660160 CODON   ......................................STP...................................................................................................................................................................................................................................................AUG...............................................................................................................................................................................
#=GR NC_008497.1/1660616-1660160 SS_TT   ..............................................................................................................................................................................................................................................................................................................................................................................................................................................................................
NC_008529.1/328830-329257                UGGCCAGCCAGGCAGCCAUGCUUUUUAGCGGCCGCUAGGGCUUGCUUUCCUUUAAAAUUAGUGGUAUAAUAUUGGACGAUUUAAAAGGCUGAAGUUCAGG.............AUUUUACUGAUAUAUUGUCCAGUAAAA.U....................GAUACAGACAAAAACGACUUGUUCGUUUUUGUCUUUUUUAUGCCCAAAAUCCCGGCCUUUUUAAAAUGUAACACAAAUGUAAUAUUUGCUUUCUUCAACAGGAUAGAAAGGGUGUUUUCCUUGCUAAACGGACACGUAGUAAAUUACGGACAACACCGGACAAGACGCAGCUUCUCACGGAUUAAGGAAAUCCUGCCGCUGCCAAACUUGACCGACGUACAGACUGAAUCAUACAAGUGGUUCCUUGACGAAGGCGUUAAGGAAGUUUUCGACGACAUUCUGCCAAUCAGCGACACUUCU
#=GR NC_008529.1/328830-329257 CODON     ...................................STP...........................................................................................................................................................................................................................................................................................................................................AUG..........................................................................................
#=GR NC_008529.1/328830-329257 SS_TT     ..................................................................................................................................................................................................................................................................................................................................................................................................................<<<<<<<<<<....>>>>>>>>>>....................................
NC_008530.1/321265-321692                AUUGUUGAUAAAGAUAAGCCUUUAGUUAAAAACUAGUUCUUUUUGACAAAUUAGUAAUAUAAGUGUAAAAUACAAAACGUUUAAAAGGCUGAAAUUCAGG.............AUUUCGCUGAUCUAUUGUCCAGCGAGA.U....................GAUAAAACAAAAACGACUAUUAUGUUGUUUUUGUUUUUUUGUACCCAAAUUUUGACUUUUUGCAAUUUGUAACACAAAUGUAAUAUUUAGAUUCUUAUAUAAGAAAGGAUGUUUUCUUUGUUAGGACACGCUGUGAACUACGGUAGUCACCGGACAAGACGUAGCUUCUCUCGAAUUAAAGAAGUAUUGAAGUUACCUAACUUGACUGAUGUGCAAACGCAAUCUUACAAGUGGUUUCUUAAUGAAGGUAUUCGUGAAAUGUUUGACGACAUUAUGCCGAUUUCAGACUUUUCAGGAAAA
#=GR NC_008530.1/321265-321692 CODON     .................................STP..........................................................................................................................................................................................................................................AUG.............................................................................................................................................................................................
#=GR NC_008530.1/321265-321692 SS_TT     ..............................................................................................................................................................................................................................................................................................................................................................................................................................................................................
NC_005362.1/370574-371001                CAAUUCUUGAUAAAGAUAACACUUUAGUGAAAAAUUAGUUUUUUGACAAAUUAGUAAUAUAAGUGUAAAAUACUAAACGUUUAAAAGGCUGAAAUUCAGG.............AUUUCGCUGAUCUAUUGUCCAGCGAGA.U....................GAUAAAACAAAAACGACAUUUACGUUGUUUUUGUUUUUUUGUACCCAAAUUUUGACUUUUUGCAAUUUGUAACACAAAUGUAAUAUUUAGAUUCUUAUAUAAGAAAGGAUGUUUUCUUUGUUAGGACACGCUGUGAACUACGGUAGUCACCGGACAAGACGUAGCUUCUCUCGAAUUAAAGAAGUAUUGAAGUUACCUAACUUGACUGAUGUACAAACGCAAUCUUACAAGUGGUUUCUUAAUGAAGGUAUUCGUGAAAUGUUUGACGACAUUAUGCCGAUUUCAGACUUUUCAGGAAAA
#=GR NC_005362.1/370574-371001 CODON     ...................................STP.................................................................................................................................................................................................................................................AUG....................................................................................................................................................................................
#=GR NC_005362.1/370574-371001 SS_TT     ..............................................................................................................................................................................................................................................................................................................................................................................................................................................................................
NC_006814.2/278820-279247                AAAAGAAGUAGAAAAAGUCAAGUAGCUUAAGUACUUGAUCUUGACAAAAAUAAAAAAAUAUUAUACAAUUUUUGCUGAUUUAAAAAGACUGAGAUUCAGG.............AUUUUGCUGAUCUAUUGUCCAGCAAAA.U....................GAUAAGGACAAAAACGACACUUGUUGUUUUUGUCUUUUUUAUGCCUAAAAUUGCGGUUUUUUGAAUUUGUAACAGAAAUGUAAUAUUUGCUUUCUUAGACAGAAAGGAUGUUUUUCCUUGUUAAAUGGACACGUAGUGAACUACGGUAAACAUCGAACUAGACGUAGCUUCUCCCGAAUUAAGGAAGUAUUGAAGUUACCUAACUUAACUGAUGUUCAAACCGAAUCAUAUAAGUGGUUUCUUGAUAAAGGCAUUAAAGAAGUCUUUGAUGACAUUAUGCCUAUUAGUGACUUCUCAGGU
#=GR NC_006814.2/278820-279247 CODON     ......................STP..............................................................................................................................................................................................................................................................AUG....................................................................................................................................................................................
#=GR NC_006814.2/278820-279247 SS_TT     ..............................................................................................................................................................................................................................................................................................................................................................................................................................................................................
NC_007576.1/1751563-1751104              GGACGGUUUAUGGGGGUAAAGCCUUGGCCUAUUUCGAUGAGCGUCAGUGAUUGACUUUUAAUAGGAAAUAAGGUAUAUUAUCAGUUAACUGCGAAAAUCCGUAGAAAA.AUUUAUUGUGCUGAUCUAUUGUCCAGCACGG.UAUUCAUGAAAAGCAAAAAUAGUGAGGCUGAUUUUAAUCAAGCAAAUCAACUAUUUUUGUUUUUUUUCUGCUUAAAAAGUCGAAAAUAUGGCAAUGUAAUCUUUUUUUAAUCUUUGUCACAUUUUCGUAACAUUAAGUACUGCGGAAAACUUAUAGAGGGGUGAACAAUUUGGCAGGACACUUAGUCAAUUACGGUAAACAUCGGACACGUAGAAGCUAUGCACGGAUUAAAGAAGUGUUGGAACUACCAAACUUGAUCGAAAUCCAAUCUAAUUCCUAUCAAUGGUUUUUAGACGAAGGGCUUCGUGAAAUGUUUGAUGA
#=GR NC_007576.1/1751563-1751104 CODON   ...............................................STP....................................................................................................................................................................................................................................................................AUG.....................................................................................................................................................
#=GR NC_007576.1/1751563-1751104 SS_TT   ................................................................................................................<<<<<<<<<<..........>>>>>>>>.>>...............................................................................................................................................................................................................................................................................................................................
NC_009513.1/1544839-1544381              AUUAACGGUUUAUCAAAUUGGGGCGGAAAAAAUUAAAAAAUAUAAAAAUAAUUGUUGACAAAAUUUAAUAGAACUUGUAUACUUUAGUAGUAUGUAAUUGUGAGUUCA.UUUGAACCUGGUGAUCUAUUGUCCAUCAGAU.UCUGC.AUAAAAGCCAAAGACAGUCGUUGAACUGUUUUUGGAUUUUUUUUGCCCAAAAGUCGUAUUUUAGGCAAAUUGUAAUCAAAUUGUAACAUUUAAAUGAGCUCGCGGAAUAAAUUAGAGAGGUGAACAGUUUGGCUGGACAUUUAGUUAAAUACGGUAAACACCGUACCCGUCGUAGCUACUCGCGAAUUAAAGAAGUUCUCGAAUUGCCAAACCUUAUUGAAAUCCAAACCGAUUCUUACAAUUGGUUUAUGGAAAAAGGUUUACGGGAAAUGUUUGAUGAUAUUAUGCCAAUUGAUGAUUUUCAAGGAAAGCUUU
#=GR NC_009513.1/1544839-1544381 CODON   .................................STP...............................................................................................................................................................................................................................................AUG........................................................................................................................................................................................
#=GR NC_009513.1/1544839-1544381 SS_TT   ..............................................................................................................................................................................................................................................................................................................................................................................................................................................................................
NZ_AAPZ01000014.1/9867-9409              UUAACGGUUUAUCAAAUUGGGGCGGGAAAAAUUAAAAAAAUAUAAAAAUAAUUGUUGACAAAAAUUAAUAGAACUUGUAUACUUUAAUAGUAUGUAAUUGUGAGUUCA.UUUGAACCUGGUGAUCUAUUGUCCAUCGGAUUCUGC..AUAAAAGCCAAAGACAGUCGUCGAACUGUUUUUGGAUUUUUUUUGCCCAAAAGUCGGAUUUUGGGCAAAUUGUAAUCAAAAUGUAAUAUUCAAAUGAACUUACGGAAUAAAUUAGAGAGGUGAACAGUUUGGCUGGACAUUUAGUUAAAUACGGUAAACACCGUACCCGUCGUAGCUACUCGCGAAUUAAAGAAGUUCUCGAAUUGCCAAACCUUAUUGAAAUCCAAACCGAUUCCUACAAUUGGUUUAUGGAAAAAGGUUUGCGGGAAAUGUUUGAUGAUAUUAUGCCAAUUGAUGAUUUUCAAGGAAAACUUU
#=GR NZ_AAPZ01000014.1/9867-9409 CODON   ................................STP................................................................................................................................................................................................................................................AUG........................................................................................................................................................................................
#=GR NZ_AAPZ01000014.1/9867-9409 SS_TT   ..........................................................................................................................................................................................<<<<<<<<<<<<<......>>>>>>>>>>>......................................................................................................................................................................................................................................................
NC_007297.1/93819-94276                  GGUGGCACGGAUGCCGAUUAUCAAAAAGCCUGGGGGAACUUCGGGUUCAGAAAAAAUUAGGUUGCCAUUUAUCGAUAAAAAGGGUAUAAUAGUAAUAACUAUUUGUCG.UCCAAUCUAGCUGAAAUAUUGUCCAGUUAGG.AAGA..ACAGCAGUUAAAUCACACUGAUAAAGUCAGAUUUAGCUGCUCUUUUUGUGUCUAUUUUUAGAAAAGAUAGGGUUUGUAACCUAUAUUUAAAUAUUCUAAAAAUUAACAUUUAGGGCAAAUGAUAACUUAGUUGCGAUUUGCUGAAACAGCAAAGCUUAAAUAGAAGAAGGAGCUAAAAACUUGGCAGGACAUGAAGUUCGAUACGGAAAACACCGUACACGUCGUAGCUUUUCAAGAAUCAAAGAAGUUCUUGAUUUACCAAAUUUGAUUGAAAUUCAAACUGACUCAUUCCAAGAUUUCCUCGAUUCAGGUUUG
#=GR NC_007297.1/93819-94276 CODON       .........................................................STP...........................................................................................................................................................................................................................................................................AUG....................................................................................................................................
#=GR NC_007297.1/93819-94276 SS_TT       ..............................................................................................................................................................................................................................................................................................................................................................................................................................................................................
NC_007296.1/93307-93764                  GGUGGCACGGAUGCCGAUUAUCAAAAAGCUUGGGGGAACUUUGGGUUCAGAAAAAAUUAGGUUGCCAUUUAUCGAUAAAAAGGGUAUAAUAGCAAUAACUAUUUGUCG.UCCAAUCUAGCUGAAAUAUUGUCCAGUUAGG.AAGA..ACAGCAGUUAAAUCACACUGAUAAAGUCAGAUUUAGCUGCUCUUUUUGUGUCUAUUUUUAGAAAAGAUAGGGUUUGUAACCUAUAUUUAAAUAUUCUAAAAAUUAACAUUUAGGGCAAAUGAUAACUUAGUUGCGAUUUGCUGAAACAGCAAAGCUUAAAUAGAAGAAGGAGCUAAAAACUUGGCAGGACAUGAAGUUCGAUACGGAAAACACCGUACACGUCGUAGCUUUUCAAGAAUCAAAGAAGUUCUUGAUUUACCAAAUUUGAUUGAAAUUCAAACUGACUCAUUCCAAGAUUUCCUCGAUUCAGGUUUG
#=GR NC_007296.1/93307-93764 CODON       .........................................................STP...........................................................................................................................................................................................................................................................................AUG....................................................................................................................................
#=GR NC_007296.1/93307-93764 SS_TT       ..............................................................................................................................................................................................................................................................................................................................................................................................................................................................................
NC_009332.1/95646-96103                  GGUGGCACGGAUGCCGAUUAUCAAAAAGCCUGGGGGAACUUCGGGUUCAGAAAAAAUUAGGUUGCCAUUUAUCGAUAAAAAGGGUAUAAUAGUAAUAACUAUUUGUCG.UCCAAUCUAGCUGAAAUAUUGUCCAGUUAGG.AAGA..ACAGCAGUUAAAUCACACUGAUAAAGUCAGAUUUAGCUGCUCUUUUUGUGUCUAUUUUUAGAAAAGAUAGGGUUUGUAACCUAUAUUUAAAUAUUCUAAAAAUUAACAUUUAGGGCAAAUGAUAACUUAGUUGCGAUUUGCUGAAACAGCAAAGCUUAAAUAGAAGAAGGAGCUAAAAACUUGGCAGGACAUGAAGUUCGAUACGGAAAACACCGUACACGUCGUAGCUUUUCAAGAAUCAAAGAAGUUCUUGAUUUACCAAAUUUGAUUGAAAUUCAAACUGACUCAUUCCAAGAUUUUCUCGAUUCAGGUUUG
#=GR NC_009332.1/95646-96103 CODON       .........................................................STP...........................................................................................................................................................................................................................................................................AUG....................................................................................................................................
#=GR NC_009332.1/95646-96103 SS_TT       ..............................................................................................................................................................................................................................................................................................................................................................................................................................................................................
NC_008024.1/97449-97906                  GGUGGCACGGAUGCCGAUUAUCAAAAAGCCUGGGGGAACUUUGGGUUCAGAAAAAAUUAGGUUGCCAUUUAUCGAUAAAAAGGGUAUAAUAGCAAUAACUAUUUGUCG.UCCAAUCUAGCUGAAAUAUUGUCCAGUUAGG.AAGA..ACAGCAGUUAAAUCACACUGAUAAAGUCAGAUUUAGCUGCUCUUUUUGUGUCUAUUUUUAGAAAAGAUAGGGUUUGUAACCUAUAUUUAAAUAUUCUAAAAAUUAACAUUUAGGGCAAAUGAUAACUUAGUUGCGAUUUGCUGAAACAGCAAAGCUUAAAUAGAAGAAGGAGCUAAAAACUUGGCAGGACAUGAAGUUCGAUACGGAAAACACCGUACACGUCGUAGCUUUUCAAGAAUCAAAGAAGUUCUUGAUUUACCAAAUUUGAUUGAAAUUCAAACUGACUCAUUCCAAGAUUUCCUCGAUUCAGGUUUG
#=GR NC_008024.1/97449-97906 CODON       .........................................................STP...........................................................................................................................................................................................................................................................................AUG....................................................................................................................................
#=GR NC_008024.1/97449-97906 SS_TT       ..............................................................................................................................................................................................................................................................................................................................................................................................................................................................................
NZ_AAFV01000007.1/16717-16260            UGGUGGCACGGAUGCCGAUUAUCAAAAAGCCUGGGGGAACUUCGGGUUCAGAAAAAAUUAGUUGCCAUUUAUCGAUAAAAAGGGUAUAAUAGUAAUAACUAUUUGUCG.UCCAAUCUAGCUGAAAUAUUGUCCAGUUAGG.AAGA..ACAGCAGUUAAAUCACACUGAUAAAGUCAGAUUUAGCUGCUCUUUUUGUGUCUAUUUUUAGAAAAGAUAGGGUUUGUAACCUAUAUUUAAAUAUUCUAAAAAUUAACAUUUAGGGCAAAUGAUAACUUAGUUGCGAUUUGCUGAAACAGCAAAGCUUAAAUAGAAGAAGGAGCUAAAAACUUGGCAGGACAUGAAGUUCGAUACGGAAAACACCGUACACGUCGUAGCUUUUCAAGAAUCAAAGAAGUUCUUGAUUUACCAAAUUUGAUUGAAAUUCAAACUGACUCAUUCCAAGAUUUCCUCGAUUCAGGUUUG
#=GR NZ_AAFV01000007.1/16717-16260 CODON ..........................................................STP..........................................................................................................................................................................................................................................................................AUG....................................................................................................................................
#=GR NZ_AAFV01000007.1/16717-16260 SS_TT ..............................................................................................................................................................................................................................................................................................................................................................................................................................................................................
NC_006086.1/134678-135135                GGUGGCACGGAUGCCGAUUAUCAAAAAGCCUGGGGGAACUUCGGGUUCAGAAAAAAUUAGGUUGCCAUUUAUCGAUAAAAAGGGUAUAAUAGCAAUAACUAUUUGUCG.UCCAAUCUAGCUGAAAUAUUGUCCAGUUAGG.AAGA..ACAGCAGUUAAAUCACACUGAUAAAGUCAGAUUUAGCUGCUCUUUUUGUGUCUAUUUUUAGAAAAGAUAGGGUUUGUAACCUAUAUUUAAAUAUUCUAAAAAUUAACAUUUAGGGCAAAUGAUAACUUAGUUGCGAUUUGCUGAAACAGCAAAGCUUAAAUAGAAGAAGGAGCUAAAAACUUGGCAGGACAUGAAGUUCGAUACGGAAAACACCGUACACGUCGUAGCUUUUCAAGAAUCAAAGAAGUUCUUGAUUUACCAAAUUUGAUUGAAAUUCAAACUGACUCAUUCCAAGAUUUCCUUGAUUCAGGCUUG
#=GR NC_006086.1/134678-135135 CODON     .........................................................STP...........................................................................................................................................................................................................................................................................AUG....................................................................................................................................
#=GR NC_006086.1/134678-135135 SS_TT     ..............................................................................................................................................................................................................................................................................................................................................................................................................................................................................
NC_008533.1/1759507-1759050              AUUCGAAUGUGAUGCCAAGUUUUCUAUGGGAAAAAAUUUACCAAAAACCUACUGAAACCCCUUGAAAAAUCUAGCUAAAUAGGGUAUAAUAUGGGUAAUCAUUUGUCG.UAGGUUUUGUCUGAAAUAUUGUCCAGACAAG.GCUC..ACAGCAGUUAAAUCUUCUGAAAAAGUCAGAUUUAGCUGCUCUUUUUGUGCUUUUUUUCAAGAUUAUGAGCAUUUGUAACAGAGGCUUAAAGAUUCUGAAAAUUCGUCAAGAGGACACGGUGAUAAGGGGUUUACAACCAUAUGACGAUUAGAAAAGCCUGAUUGACAAGGCUUGGAACUUAUUUACAAAGGAGAAUCAUCUUGGCAGGACAUGACGUUCAAUACGGGAAACAUCGUACCCGUCGUAGUUUUUCAAGAAUCAAAGAAGUUCUUGACUUACCAAAUUUGAUUGAAAUUCAAACUGACUCAUUCAAAG
#=GR NC_008533.1/1759507-1759050 CODON   ...........................................................................................................................................................................................................................................................................................................................................................AUG................................................................................................................
#=GR NC_008533.1/1759507-1759050 SS_TT   ..............................................................................................................................................................................................................................................................................................................................................................................................................................................................................
NZ_AAZZ01000010.1/47622-47165            GAUUCGAAUGUGAUGCCAAGUUUUCUAUGGGAAAAAAUUACCAAAAACCUACUGAAUCCCCUUGAAAAAUCUAGCUAAAUAGGGUAUAAUAUGGGUAAUCAUUUGUCG.UAGGUUUUGUCUGAAAUAUUGUCCAGACAAG.GCUC..ACAGCAGUUAAAUCUUCUGAAAAAGUCAGAUUUAGCUGCUCUUUUUGUGCUUUUUUUCAAGAUUUUGAGCAUUUGUAACAGAGGCUUAAAGAUUCUGAAAAUUCGUCAAGAGGACACGGUGAUAAGGGGUUUACAACCAUAUGGCGAUUAGAAAAGCCUGAUUGACAAGGCUUGGAACUUAUUUACAAAGGAGAAUCAUCUUGGCAGGACAUGACGUUCAAUACGGGAAACAUCGUACCCGUCGUAGUUUUUCAAGAAUCAAAGAAGUUCUUGACUUACCAAAUUUGAUUGAAAUUCAAACUGACUCAUUCAAAG
#=GR NZ_AAZZ01000010.1/47622-47165 CODON ...........................................................................................................................................................................................................................................................................................................................................................AUG................................................................................................................
#=GR NZ_AAZZ01000010.1/47622-47165 SS_TT ..............................................................................................................................................................................................................................................................................................................................................................................................................................................................................
NZ_ABAA01000014.1/8898-8441              AUUCGAAUGUGAUGCCAAGUUUUCUAUGGGAAAAAAUUUACAAAAAACCUACUGAAACCCCUUGAAAAAUCUAGCUAAAUAGGGUAUAAUAUGGGUAAUCAUUUGUCG.UAGGUUUUGUCUGAAAUAUUGUCCAGACAAG.GCUC..ACAGCAGUUAAAUCUUCUGAAAAAGUCAGAUUUAGCUGCUCUUUUUGUGCUUUUUUUCAAGAUUUUGAGCAUUUGUAACAGAGGCUUAAAGAUUCUGAAAAAUCGUCAAGAGGACACGGUGAUAAGGGGUUUACAACCAUAUGACGAUUAGAAAAGCCUGAUUGACAAGGCUUGGAACUUAUUUACAAAGGAGAAUCAUCUUGGCAGGACAUGACGUUCAAUACGGGAAACAUCGUACCCGUCGUAGUUUUUCAAGAAUCAAAGAAGUUCUUGACUUACCAAAUUUGAUUGAAAUUCAAACUGACUCAUUCAAAG
#=GR NZ_ABAA01000014.1/8898-8441 CODON   ...........................................................................................................................................................................................................................................................................................................................................................AUG................................................................................................................
#=GR NZ_ABAA01000014.1/8898-8441 SS_TT   ..............................................................................................................................................................................................................................................................................................................................................................................................................................................................................
NC_003028.2/1870309-1869852              AUUCGAAUGUGAUGCCAAGUUUUCUAUGGGAAAAAAUUUACCAAAAACCUACUGAAACCCCUUGAAAAAUCUAGCUAAAUAGGGUAUAAUAUGGGUAAUCAUUUGUCG.UAGGUUUUGUCUGAAAUAUUGUCCAGACAAG.GCUC..ACAGCAGUUAAAUCUUCUGAAAAAGUCAGAUUUAGCUGCUCUUUUUGUGCUUUUUUUCAAGAUUUUGAGCAUUUGUAACAGAGGCUUAAAGAUUCUGAAAAUUCGUCAAGAGGACACGGUGAUAAGGGGUUUACAACCAUAUGACGAUUAGAAAAGCCUGAUUGACAAGGCUUGGAACUUAUUUACAAAGGAGAAUCAUCUUGGCAGGACAUGACGUUCAAUACGGGAAACAUCGUACCCGUCGUAGUUUUUCAAGAAUCAAAGAAGUUCUUGACUUACCAAAUUUGAUUGAAAUUCAAACUGACUCAUUCAAAG
#=GR NC_003028.2/1870309-1869852 CODON   ...........................................................................................................................................................................................................................................................................................................................................................AUG................................................................................................................
#=GR NC_003028.2/1870309-1869852 SS_TT   ..............................................................................................................................................................................................................................................................................................................................................................................................................................................................................
NZ_ABAC01000008.1/47453-46996            AUUCGAAUGUGAUGCCAAGUUUUCUAUGGGAAAAAAAUUACCAAAAACCUACUGAAUCCCCUUGAAAAAUCUAGCUAAAUAGGGUAUAAUAUGGGUAAUCAUUUGUCG.UAGGUUUUGUCUGAAAUAUUGUCCAGACAAG.GCUC..ACAGCAGUUAAAUCUUCUGAAAAAGUCAGAUUUAGCUGCUCUUUUUGUGCUUUUUUUCAAGAUUUUGAGCAUUUGUAACAGAGGCUUAAAGAUUCUGAAAAUUCGUCAAGAGGACACGGUGAUAAGGGGUUUACAACCAUAUGGCGAUUAGAAAAGCCUGAUUGACAAGGCUUGGAACUUAUUUACAAAGGAGAAUCAUCUUGGCAGGACAUGACGUUCAAUACGGGAAACAUCGUACCCGUCGUAGUUUUUCAAGAAUCAAAGAAGUUCUUGACUUACCAAAUUUGAUUGAAAUUCAAACUGACUCAUUCAAAG
#=GR NZ_ABAC01000008.1/47453-46996 CODON ...........................................................................................................................................................................................................................................................................................................................................................AUG................................................................................................................
#=GR NZ_ABAC01000008.1/47453-46996 SS_TT ..............................................................................................................................................................................................................................................................................................................................................................................................................................................................................
NC_009442.1/110241-110698                ACACGAACCAGUCAUCAGAAACGCAAACAGCAACUAGUGAGCAAGCGAAUAAUGAUUCACCUUGAUUUUUCCUAGUACUUGUGCUAUAAUGGUAUAAAUUAUUUGUCG.UGUGUCUUGUUUGAAAUAUUGUCCAAACAAG.GCUU..GCAGCAGUUAAAUCAAACUUUUUCAAAGGAAGAUUUAGCUGCUCUUUUUGUGUCUAUGAGGAAUUUUUUUGAGAAUUGUUACCUAUUCUUAAAGAUUCUAAAAAUUCAGAAAAAGGAUGAAUGUUGGUCAUCACAUGGCUGUAUAUAAUUGAACUCGACCUAAAACCUGUGUGAAAAAGUGUAUGAAAUAUUUACUUUGGUUUGUCACUCCCAACGUCGUAAACGUCUGGUCUUUCUUCGACAUUCUGUCUAGAAAGCCCUAGUCGUUCUGACGAGGGUGCGUUAACGAAAUCAAAGAUUUCGGACUUACCGCUU
#=GR NC_009442.1/110241-110698 CODON     ..............................................................STP.............................................................................................................................................................................................................................................................................................................................................................................................................
#=GR NC_009442.1/110241-110698 SS_TT     ..............................................................................................................................................................................................................................................................................................................................................................................................................................................................................
NZ_AAFA02000016.1/14232-13775            ACACGAACCAGUCAUCAGAAACGCAAACAGCAACUAGUGAGCAAGCGAAUAAUGAUUCACCUUGAUUUUUCCUAGUACUUGUGCUAUAAUAGUGUAAAUUAUUUGUCG.UGUGUCUUGUUUGAAAUAUUGUCCAAACAAG.GCUU..GCAGCAGUUAAAUCAAACUUUUUCAAAGGAAGAUUUAGCUGCUCUUUUUGUGUCUAUGAGGAAUUUUUUUGAGAAUUGUUAUCUAUUCUUAAAGAUUCUAAAAAUUCAGAAAAAGGAUGAAUGUUGGUCAUCACAUGGCUGUAUAUAAUUGAACUCGGGCUAAAACCUGUGUGAAAAAGUGUAUGAAAUAUUUACUUUGGUUUGUCACUCCCAACGUCGUAAACGUCUGGCCUUUCUUCGACGAUUUGUCAAGAAAGUCCUAGUCGUUCUGACGAGGGUGCGUCAACAAAAUCAAAGAUUUUGGACUUACCGCUU
#=GR NZ_AAFA02000016.1/14232-13775 CODON ..............................................................STP.............................................................................................................................................................................................................................................................................................................................................................................................................
#=GR NZ_AAFA02000016.1/14232-13775 SS_TT ..............................................................................................................................................................................................................................................................................................................................................................................................................................................................................
NC_009009.1/174528-174986                AUCGGCAAGGGAACUAGCGCAUCAAGAAUAGUUUUAACUUUUCAGAAAGCGGAUGAAAUCCUUGCAAUUUCUAGCUAAAUAAGGUAUAAUGAUAACAAUAAUUUGUCG.UGUGCUUUAUUUGAAAUAUUGUCCAAAUAGAAGCUU..ACAGCAGUUAAAUCAAACUUGAAUAAGUCAGAUUUAGCUGCUCUUUUUGUGCCUAUUUUUAGGAAAAAUGGAUUAUGUAACCAUAAUUUAAUUUUUCUGAAAAUUGAACAAAAGGGACUGAUUGUGGCUGUUUUGCAGCAUUGUAAAUGACAGAGGAUUUUCCUCUGAAAACAUUUCACAGAACUCGCCCUCAAAGCGUUGAGAAAAAGAUACGUCUUUUCUCACUUUAUCAAGGGCUUAGUAUCUUAUCAUAAAGGAGUAAAAACUUGGCAGGACAUGAAGUUCGAUACGGGAAACACCGUACCCGUCGUAGUU
#=GR NC_009009.1/174528-174986 CODON     ..............STP.............................................................................................................................................................................................................................................................................................................................................................................................................................................................
#=GR NC_009009.1/174528-174986 SS_TT     ..............................................................................................................................................................................................................................................................................................................................................................................................................................................................................
NC_004350.1/1864553-1864096              UAUAGGCGGUUCAGAUAGUGAUUAUCAAAAAGCUUGGGCCAGCAUUGGAGGUAAGUAGAAAUAUUGACAAAUCAGUCAAUAUAAUGUAUAAUUUAUUAUUAUUUGUCG.UUUGCUUUGGUUGAAAUAUUGUCCAAACAAA.GCUC..ACAGCAGUUAAAUCAAGCUUUAAUGAAGUCCGAUUUAGCUGCUCUUUUUAUGCUUAAUUUUAGAAAAAAAGAUAAAUGUAAUCUAUAUUUAAAAAUUCUGAAAAUUAUACAUAAAAGACAAAUUGUUAACGUACCGAUCUGCUUGGCAGAUCUAGAAAGAAGAAGGAGCUAAAACUUGGCAGGACAUGAAGUUCAGUACGGGAAACAUCGUACGCGUCGUAGUUUUUCAAGAAUCAAAGAGGUUCUUGAUUUACCAAAUUUGAUUGAAAUCCAAACGGACUCUUUUAAAGAUUUCUUGGAUACAGGUCUGAAGGA
#=GR NC_004350.1/1864553-1864096 CODON   .......................................................STP........................................................................................................................................................................................................................................................................AUG.........................................................................................................................................
#=GR NC_004350.1/1864553-1864096 SS_TT   .....................................................................................................................................................................................................................................................................................................................................................................................<<<<<<<<<.....>>>>>>>>>..................................................................
NC_004116.1/178928-179385                CAAGGGUGUUGAUGAACAAAUUGAAAUUCUAGAAGCUUCCUUGAAGUCAAGAGAAUAAAACUUGAUUUAUUGGUGAAAAUAAGUUAUAAUGUACGUAACUAUUUGUCG.UCUGUCUAGGUUGAAAUAUUGUCCGACCUAG.AUAU..ACAGCAGUUAAAUCAACUUGAUAAAGUGAGAUUUAGCUGCUCUUUUUGUGCCUAAUUUUAAGAAAAAAGGUUAUUGUAAUAUAUAUUUAAACUUUCUGAAAAUUACCACAAACGACAUCUAUAAGCUUGUUCUUGUUAGGCGAGCAAAUGAAAUAAACUCACUAAGUUUUAUGAGAUAAAAACUUAGUCACUCUAUCUUUAAAAAGGAGCUAAAAACUUGGCAGGACAUGAAGUUCAGUACGGAAAACACCGUACACGUCGUAGCUUUUCAAGAAUUAAGGAAGUUCUUGAUUUACCAAACUUAAUUGAAAUUCA
#=GR NC_004116.1/178928-179385 CODON     ............................................................................................................................................................................................................................................................................................................................................................................AUG...............................................................................................
#=GR NC_004116.1/178928-179385 SS_TT     ..............................................................................................................................................................................................................................................................................................................................................................................................................................................................................
NC_004368.1/178833-179290                CAAGGGUGUUGAUGAACAAAUUGAAAUUUUAGAAGCUUCCUUGAAGUCAAGAGAAUAGAACUUGAUUUAUUGGUAAAAAUAAGUUAUAAUGUAUGUAACUAUUUGUCG.UCUGUCUAGGUUGAAAUAUUGUCCGACCUAG.AUAU..ACAGCAGUUAAAUCAACUUGAUAAAGUGAGAUUUAGCUGCUCUUUUUGUGCCUAAUUUUAAGAAAAAAGGUUAUUGUAAUACAUUUUUAAACUUUCUGAAAAUUACCGCAAACGACAUCUAUAAGCUUGUCCUUGUUAGGCGAGCAAAUGAAAUAAACUCACUAAGUUUUAUGAGAUAAAAACUUAGUCACUCUAUCUUUAAAAAGGAGCUAAAAACUUGGCAGGACAUGAAGUUCAGUACGGAAAACACCGUACACGUCGUAGCUUUUCAAGAAUUAAGGAAGUUCUUGAUUUACCAAACUUAAUUGAAAUUCA
#=GR NC_004368.1/178833-179290 CODON     ............................................................................................................................................................................................................................................................................................................................................................................AUG...............................................................................................
#=GR NC_004368.1/178833-179290 SS_TT     ..............................................................................................................................................................................................................................................................................................................................................................................................................................................................................
NC_007432.1/188855-189312                CAAGGGUGUUGAUGAACAAAUUGAAAUUCUAGAAGCUUCCUUGAAGUCAAGAGAAUAAAACUUGAUUUAUUGGUGAAAAUAAGUUAUAAUGUAUGUAACUAUUUGUCG.UCUGUCUAGGUUGAAAUAUUGUCCGACCUAG.AUAU..ACAGCAGUUAAAUCAACUUGAUAAAGUGAGAUUUAGCUGCUCUUUUUGUGCCUAAUUUUAAGAAAAAAGGUUAUUGUAAUACAUAUUUAAACUUUCUGAAAAUUACCGCAAACGACAUCUAUAAGCUUGUUCUUGUUAGGCGAGCAAAUGAAAUAAACUCACUAAGUUUUAUGAGAUAAAAACUUAGUCACUCUAUCUUUAAAAAGGAGCUAAAAACUUGGCAGGACAUGAAGUUCAGUACGGAAAACACCGUACACGUCGUAGCUUUUCAAGAAUUAAGGAAGUUCUUGAUUUACCAAACUUAAUUGAAAUUCA
#=GR NC_007432.1/188855-189312 CODON     ............................................................................................................................................................................................................................................................................................................................................................................AUG...............................................................................................
#=GR NC_007432.1/188855-189312 SS_TT     ..............................................................................................................................................................................................................................................................................................................................................................................................................................................................................
NC_006448.1/1667815-1667358              GACUACCAAAAAGCUUGGUCUAGUAUUCUUGGAGAACAUUAGGCUGUCUCAAAUAAUACUUGCAAAAUAGUUAAAAUUUAGGUACAAUAUAGACAAAACUAUUUGUCG.UCUUAUUUGAUUGAAAUAUUGUCCAAUCAAG.AGAU..ACAGCAGUUAAAUCAACGUUUUUUCGGUCAGAUUUAGCUGCUAUUUUUGUGCUUAUUUUUAGGGUUUUUGGAUUUUGUAAUGAAUAUUUAAAAGUUCUAAAAAUUCACAUAUUAAAGUUAUCGCUUAUUGUUAAUCCGAUAAGUCGAUGUUAAUAUCUGUCACUUGUUAUCGGGACAAGCAACCAAAAAAGACAGGAGACAAAUAUUUAAAGUGCACGACUUGCAAAGCAGGUCUCAAAUGUAGAAAAGGAGUAGAAGACUUGGCAGGACAUGACGUUCAAUACGGGAAGCAUCGUACCCGUCGUAGUUUUUCAA
#=GR NC_006448.1/1667815-1667358 CODON   .......................................STP.............................................................................................................................................................................................................................................................................................................................................................................AUG....................................................
#=GR NC_006448.1/1667815-1667358 SS_TT   ..............................................................................................................................................................................................................................................................................................................................................................................................................................................................................
NC_006449.1/1668440-1667983              GACUACCAAAAAGCUUGGUCUAGUAUUCUUGGAGAACAUUAGGCUGUCUCAAAUAAUACUUGCAAAAUAGUUAAAAUUUAGGUACAAUAUAGACAAAACUAUUUGUCG.UCUUAUUUGAUUGAAAUAUUGUCCAAUCAAG.AGAU..ACAGCAGUUAAAUCAACGUUUUUUCGGUCAGAUUUAGCUGCUAUUUUUGUGCUUAUUUUUAGGGUUUUUGGAUUUUGUAAUGAAUAUUUAAAAGUUCUAAAAAUUCACAUAUUAAAGUUAUCGCUUAUCGUUAAUCCGAUAAGUCGAUGUUAAUAUCUAAUCACUUGUUAUCGGGACAAGCAACCAAAAAAGGCAGGAGACAAAUAUUUAAAGUGCACGACUUGCAAAGCAGGUCUCAAAUGUAGAAAAGGAGUAGAAGACUUGGCAGGACAUGACGUUCAAUACGGGAAGCAUCGUACCCGUCGUAGUUUUUCA
#=GR NC_006449.1/1668440-1667983 CODON   .......................................STP..............................................................................................................................................................................................................................................................................................................................................................................AUG...................................................
#=GR NC_006449.1/1668440-1667983 SS_TT   .........................................................................................................................................................................................................................................................................<<<<<<<<<<<........>>>>>>>>>>>>......................................................................................................................................................................
#=GC SS_cons                             ...................................................................................................._____..<.<--<<<<<<<<<<__________>>>>>>>>.>>--..>>.........................................................................................................................................................................................................................................................................................................................
#=GC ACTUAL_MOTIF                        ....................................................................................................<............................................................>............................................................................................................................................................................................................................................................................................................
#=GC HYPHENATION                         ****************************************************************************************************..............................................................************************************************************************************************************************************************************************************************************************************************************************************************************
#=GC R2R_LABEL                           ----------------------------------------------------------------------------------------------------------------...............................-------------------------------------------------------------------------------------------------------------------------------------------------------------------------------------------------------------------------------------------------------------------------------------------------------------------------------
#=GF DUPLICATES NC_008533.1/1759507-1759050=NC_003098.1/1751975-1751518=NZ_ABAB01000008.1/32451-32908=NZ_ABAG01000011.1/37193-36736 NC_007432.1/188855-189312=NZ_AAJQ01000006.1/7748-8205=NZ_AAJS01000039.1/14229-13772 NC_003028.2/1870309-1869852=NZ_AAGY02000001.1/26969-26512=NZ_ABAE01000010.1/47512-47055=NZ_ABAF01000008.1/39064-39521 NC_006449.1/1668440-1667983=NC_008532.1/1721010-1720553 NC_004116.1/178928-179385=NZ_AAJO01000041.1/8040-7583=NZ_AAJR01000005.1/2054-2511 NZ_ABAC01000008.1/47453-46996=NZ_ABAD01000012.1/42028-41571 NC_007296.1/93307-93764=NC_008021.1/93629-94086=NC_008022.1/94000-94457=NC_008023.1/93607-94064 NC_008529.1/328830-329257=NC_008054.1/334271-334698 NC_009442.1/110241-110698=NC_009443.1/110147-110604 NC_007297.1/93819-94276=NC_002737.1/93263-93720=NC_003485.1/93921-94378=NC_004606.1/88029-88486=NC_004070.1/94029-94486 NC_004368.1/178833-179290=NZ_AAJP01000013.1/30193-29736
#=GF SORT_STATS 39 62 0
#=GF SORT_STATS 38 62 0
#=GC cons                                nnnnnnnnnnnnnnnnnnnnnnnnnnnnnnnnnnnnnnnnnnnnnnnnnnnnnnnnnnnnnnnnnnRnnnnnnnnnnnnnnnnRnnnRnnRnnnnnnRnnnnnnnnnn-nnnnnYYnnnnYGAnnUAUUGUCCRnnnnRR-nnnn--nnAnnnRnnnnnnnnnnnnnnnnnRnnnnnnnnnnnnnnnnnYYUYYnYnYnnYnnnnnnnnnRnnnnnnnnnnnnnnnnnnnnnnnnnnnnnnnYnnnnnnnnnnnnnnnnnnnnnnnnnnnnnnnnnnnnnYnnnnnnnnRnnnnnnnnnnnnnnnnnnnnnnnnnnnnnnRnnnRnnnnnnnnnnnnnnnnRnYnnnnnnnnnnnnnnnnnnnnYnnnnnnnnnnnnnnnnnnnnnnnnnnnnnnnnnnnnnnnnnnnnnnnnnnnnnnnnnnnnnnnnnnnnnnnnnnnnnnnnnnnnnnnnnnnnnnnnn
#=GC conss                               222222222222222222222222222222222222222222222222222211111111111111311111111111111113111311311111131133333333043331331211311111111111131111330133300433333333333333111111111311111111111111111333331313113111111111311111111111111111111111111111113111111111111111111111111111111111111131111111131111111111111111111111111111113111311111111111111113131111111111111111111131111111111111111111111111111111111111111111111111111111111111111111111111111111111111111111111111
#=GC col_entropy_0                       212222222111222221121222121221121212121211212222221111111111111111111111111111101111111111111111111111111111012211111111100000000000011111110121100110111122101111111111111111111111111111111111111111111111111111111111111111111111111111111110111111111111111111111121221121122212111211222212212211212112112111222221212121211222111222221221112111111222112122211212222212111222121222211221211121221112111212111211112221111211112212212112122122212222221212212122121121
#=GC col_entropy_1                       ..............................................................................................................................................................................................................................................................................................................................................................................................................................................................................
#=GC col_entropy_2                       090100001878001019819110808008909090819199191001109857826686967765277476989455493885546362689753447867845477292087565859200980000000038595336906964897972312592774778677979598998876567678777220336163772432768967477477798765476549788553758559654988165796767872568809008909600070879079000170080096080970890789000006090909187000598100009019980986778100990910079090100070999011919001099009098919008991986090999099970009888179690051090880700911090001009080090900919908
#=GC col_entropy_3                       479624441548914255314235920715986294535298726272378916501326345307721483672838599442973889753176218697248874918948153742500980000000006563855742966422544760796534997158548860336813474956377982023784044711461937808575258499798671767516721024631327783945829208349401387531848206220036373101028918648723906664938458971786274641746288175508797475579278505402233084085429876710318560459658144538471031388963621045038959989277986241483828023820027130384025202155109862
#=GC cov_SS_cons                         ...........................................................................................................?.?..??2?2?2220..........0222?2?2.??....??.........................................................................................................................................................................................................................................................................................................................
#=GF NUM_COV 5
#=GF WEIGHT_MAP  NC_008527.1/1876402-1875944 0.534652 NC_002662.1/1864819-1864361 0.865626 NC_009004.1/1970459-1970001 0.534652 NC_008526.1/2496772-2496315 1.91438 NC_008525.1/1406171-1405713 1.91806 NC_008528.1/1286667-1286234 1.09576 NZ_AAUV01000045.1/234-1 1.09576 NC_007929.1/234747-235200 1.90828 NC_004668.1/3112717-3112262 1.72017 NZ_AAAK03000029.1/24773-24367 1.82716 NC_008497.1/1660616-1660160 1.92056 NC_008529.1/328830-329257 1.79123 NC_008530.1/321265-321692 0.980997 NC_005362.1/370574-371001 0.980997 NC_006814.2/278820-279247 1.71215 NC_007576.1/1751563-1751104 1.87943 NC_009513.1/1544839-1544381 1.07129 NZ_AAPZ01000014.1/9867-9409 1.07129 NC_007297.1/93819-94276 0.181261 NC_007296.1/93307-93764 0.181261 NC_009332.1/95646-96103 0.181261 NC_008024.1/97449-97906 0.181261 NZ_AAFV01000007.1/16717-16260 0.863146 NC_006086.1/134678-135135 0.310733 NC_008533.1/1759507-1759050 0.217722 NZ_AAZZ01000010.1/47622-47165 0.855338 NZ_ABAA01000014.1/8898-8441 0.290297 NC_003028.2/1870309-1869852 0.217722 NZ_ABAC01000008.1/47453-46996 0.362871 NC_009442.1/110241-110698 0.915755 NZ_AAFA02000016.1/14232-13775 0.915755 NC_009009.1/174528-174986 1.67296 NC_004350.1/1864553-1864096 1.73993 NC_004116.1/178928-179385 0.512045 NC_004368.1/178833-179290 0.640056 NC_007432.1/188855-189312 0.512045 NC_006448.1/1667815-1667358 1.21306 NC_006449.1/1668440-1667983 1.21306
#=GF USED_GSC TRUE
#=GF DID_FRAGMENTARY FALSE
//
