# Supplementary material for: Comparative genomics reveals 104 candidate structured RNAs from bacteria, archaea, and their metagenomes
Source: Genome Biol. 2010 Mar 15;11(3):R31. doi: 10.1186/gb-2010-11-3-r31 (PMC2864571; doi:10.1186/gb-2010-11-3-r31)
Supplement: Additional file 4 — Raw text alignment files, including annotation. Raw alignments of RNAs, including annotations (for example, predicted transcription terminators, flanking sequences) in "Stockholm" text format. The alignment format and appropriate viewing programs are discussed on Wikipedia [113]. The Stockholm files can be retrieved from the .tar.gz archive file by using programs such as WinZip (Windows), StuffIt Expander (Mac), or tar/gzip (UNIX). [file gb-2010-11-3-r31-S4.GZ › sto/Lacto-usp.sto]

# STOCKHOLM 1.0
#=GF ID Lacto-usp
#=GF DE Lacto-usp RNA
#=GF AU Weinberg Z
#=GF TP Gene; sRNA;
#=GF WK http://en.wikipedia.org/wiki/Lacto-usp_RNA_motif
#=GF DATABASES microbial 25 env 4
#=GF FancifyStockholm -upDownGeneStats -mergeTandem
#=GF FancifyStockholmGeneContext -leftCount 1 -rightCount 1
#=GF ravenna.pl -evdPartitions 10,20,30,40,50,60
#=GF ORIGINAL_MOTIF 72	2258	0	1	refseq	25	lacto	jeremy	s40_50_55S100O5Min4	cmfinder		end
NC_004668.1/1051796-1052278            ACCGCCAAUUGUUGGUGUUUUUGAAGGGAUGAGUUCAAUGGAGUAUGUAAAAGUUGGACAUACACAUAUUUUAUUUGAAGAGAUUCGGCAUAUUAAAAGUCAUGAGUUUACAAAGUGGUC..GAGCCUUGAUUAAAAAA.CUAUUGUUAUACGUGCGUU.UUGUGAAAACAUAU.....GAGAUAAUGUUCAUAGGUAAUAGAAAUAAAAAUUAUGGAGGUGGCUAGGAUGGGACAUCAUUUAAAAGGACACCAUGGCAAAAAAACAAACGCAAAUGGCGGCUUUUUAACAAAGUUAUUGGCAGGUGGCGCCUUAGUGGGCGUAGGAAAAAAGUUAUACGACAAUCGUGAAAAAAUUAAAGAGCUGUUAAGUGACGACAAAGAAAAAGGCAACGACACUGAAAACAAAUAAAGGACUGGAUUGACGGAAUGGUAAAAGAUGCAGCGUAUAUUAUUGAAGAGAUUACCACGAUUUUAGAAGGAACCUAUUUUG
#=GR NC_004668.1/1051796-1052278 CODON ....................................................................................................................................STP.............................................................................................AUG.................................................................................................................................................................................STP.................AUG.............................................................
#=GR NC_004668.1/1051796-1052278 SS_TT ............................................................................................................................................................................................................................................................................................................................................................................................................................................................................................................
NC_005362.1/846417-845928              AAGACGGGCUGCAAAAGUAAAUCCAAUUUAUUGACAUUAAUCAUAUCUUUGCUAGAAUAGAUAGUGAUCUGAGUUGAUCAACCUAAUUACAAAGUUGACCGAUCAAACU.AAAG.ACGUUGGAAUUUAUGAAUAACAUCUGAAUCGGAAUACUAGCUUGUCCUAGGAUCCAUAUUCACUGCGACAUAGAUUCAAAUUUUGAACACUGCGGGUUCAACAAGCGUCAUUAUGUUGCAGUCAACUCAGAUUUUAUUGAAAUUCAAGGAAGCGGCGUAAGCCGCUUUUUUUAUUAAGUGAGGUUUAAUAAGUGGUAUUAAAAGUUCUAAUGCUAAUUUUUAUUUUAUUAGUGUUUAUUACAGCUUGGUAUUUAAUUAGAAGUAAAAAUAAAGGACAAUUCAUUAUUUUCACUUUUAUCGGAAAUAAGAAAAUUAAUAUGCUGUUCUCAAUUACUAGUUUAGUGUUAAUUUUAACUGGUUUUAUUGGGAUUAUUAUU
#=GR NC_005362.1/846417-845928 CODON   .................STP..............................................................................................................................................................................................................................................................................................AUG.......................................................................................................................................................................................
#=GR NC_005362.1/846417-845928 SS_TT   ..........................................................................................................................................................................................................................................................................<<<<<....>>>>>....................................................................................................................................................................................................................
NC_008530.1/1232506-1232995            CAUGAUGGCCUACAAAAGUAAAUUCAAUUUAUUGACAUUAACUGUAUCUUUGCUAGAAUAUAGUUGAUCUGAGUUGAUCAACCUAAUUACAAAGUUGACCGAUCAAACU.AAAG.ACGUUGGAAUUUAUGAAUAACAUCUGAAUCGGAAUACUAGUCUGAUCUAGGAUCCAUAUUCACUGCGACAUAGAUUCAAAUAUUGAACACUGCGGGUUCAACAAGCGUCAUUACGUUGCAGUCAACUCAGAUUCCAUUGAAAUUCAAGGAAGCGGCGCAAGCCGCUUUUUUUAUUAAGUGAGGAUUACAUAAGUGGUAUUAAAAGUCUUAAUGCUAAUUUUUAUAUUAUUAGUAUUUAUUACAGCUUGGUAUUUAAUUAGAAGUAAAAAUAAGGGACAAUUUAUCAUUUUUACUUUUAUUGGAAAUAGAAAAAUCAACACCUUAUUUUCAGUAACAAGUUUGGUUUUGGUUUUAACUGGGAUUGUCGGAAUUAUUAU
#=GR NC_008530.1/1232506-1232995 CODON ..................STP................................................................................................................................................................................AUG.............................................................................................STP...........AUG......................................................................................................................................................................................
#=GR NC_008530.1/1232506-1232995 SS_TT ..........................................................................................................................................................................................................................................................................<<<<<....>>>>>....................................................................................................................................................................................................................
NC_006814.2/767268-766778              GAAGUCCUAAGAACCCAUAAUUGUUGACAAAAAAUAUUAUAUUGCGUAUCAUAAUAUGUGAUCUGAGUUGAUCAGCAAGCUUAAAUGUAUAAAGUUGACCGAUCAAACUAUAAG.ACGUGGUGGUUGGCAAAUAACUACCGAAUCGGAAUACUGCCUUGUUGCAGGAUCCAUAUUCGCUGCGAUGCUGACCGAAUUUUUGAACAUUGCGGGUUCAACAAGCGUCAUUAUGCUAUGUUUAGUCAACUCGGAUUUUUUUAGAAUAUUAACUAAGACGGUCUUAACGGGCCGUCUUUUUUUACGGUUGGAGAGAAAUUACGUAUGGCGAUUAAAAUUGUAAUGAUCAUUUUUAUCCUUUUAUUAUUACUUACUUCUUGGUAUAUGUGGCACAGACGCAAUGGUCAUUUCUUAAUUUAUGAUGUUGGUGGCGAUCCUCGUUUAUCUAACGUUUUAAAAUGGACUUCAAUCGCACUUUUAAUUGAAAGUGUCAUUGG
#=GR NC_006814.2/767268-766778 CODON   .................STP........................................................................................................................................................................................................................................................................................................................................................................................................................................................................................
#=GR NC_006814.2/767268-766778 SS_TT   ...............................................................................................................................................................................................................................................................................<<<<<<<<....>>>>>>>>.........................................................................................................................................................................................................
NC_008529.1/603131-602643              UGAAAGCGCUAUAAUUUAACUUGACAAAGGCUGCUGGGUUCUAUAUUAUAAUAAGUGAUCUGAGUUGAUCGUCAGAAAGCUUAUUUGUAAUUAGUUGACCGAUCAAACU.UAAGGACGUGGUGGCCUGUCAGUAACUACUGAAUCGGAAUGCUGCUCA..CGCAGAAUCCAUAUUCACUGCGCGACGGGCCAGAUUUUGUAAAUUCUUUACGGGAUCAACAGCGCCAUUUAUGCUUUGGUCAACUCGGAUUUUCUUAGACAAUAACAGCGGUCCUUCGGGCCGCUUUUUUGUUUAUUCCUGCCACUAGCUUACUCAGUGUGUUUUCACUUCCUGUGAAAACUAGAAAGUUUAACCGAUGCUCUACAUCCGUAUUUUCAUGAUUAUUUUUAUCGCCUGCCUGCUGCUGACCGCCUGGUACCUCUGGCACCGGAGAAACGGCGCCUUCCUGGUCUUCGACGUCUCCAGCUCCCCGGAGCUCCAUAGCUUGAUGA
#=GR NC_008529.1/603131-602643 CODON   STP.................................................................................................................................................................................................................................................................................................................................................................AUG.....................................................................................................................................
#=GR NC_008529.1/603131-602643 SS_TT   ...................................................<<<<<<<<<<<<........>>>>>>>>>>>>.........................................................................................................................................................................................................................................................................................................................................................................................................................
NC_008054.1/608989-608501              UGAAAGCGCUGUAAUUUAACUUGACAAAGGCUGCUGGGUUCUAUAUUAUAAUAAGUGAUCUGAGUUGAUCGUCAUAAAGCUUAUUUGUAAUUAGUUGACCGAUCAAACU.UAAGGACGUGGUGGCCUGUCAGUAACUACUGAAUCGGAAUGCUGCUCA..CGCAGAAUCCAUAUUCACUGCGCGACGGGCCGGAUUUUGUAAAUUCUUUACGGGAUCAACAGCGCCAUUUAUGCUUUGGUCAACUCGGAUUUUCUUAGACAAUAACAGCGGUCCUUCGGGCCGCUUUUUUGUUUAUUCCUGCCACUAGCUUACUCAGUGUGUUUUCACUUCCUGUGAAAACUAGAAAGUUUAACCGAUGCUCUACAUCCGUAUUUUCAUGAUUAUUUUUAUCGCCUGCCUGCUGCUGACCGCCUGGUACCUCUGGCACCGGAAAAACGGCUCCUUCCUGGUCUUCGACGUCUCCAGCUCCCCGGAGCUCCAUAGCUUGAUGA
#=GR NC_008054.1/608989-608501 CODON   STP.................................................................................................................................................................................................................................................................................................................................................................AUG.....................................................................................................................................
#=GR NC_008054.1/608989-608501 SS_TT   ...........................................................................................................................................................................................................................................................................<<<<<<.....>>>>>>................................................................................................................................................................................................................
#=GC SS_cons                           ...................................................................................................................-------<<<<<<<<---------<<<<<-<<<---<<<<______>>>>-->>>-->>>>>------>>>>>>>>:............................................................................................................................................................................................................................................................................................................
#=GC ACTUAL_MOTIF                      ....................................................................................................<..........................................................................................>............................................................................................................................................................................................................................................................................................................
#=GC HYPHENATION                       ****************************************************************************************************............................................................................................************************************************************************************************************************************************************************************************************************************************************************************************************
#=GC R2R_LABEL                         ----------------------------------------------------------------------------------------------------...........................................................................................-------------------------------------------------------------------------------------------------------------------------------------------------------------------------------------------------------------------------------------------------------------------------------------------------------------
#=GF DUPLICATES NONE
#=GF SORT_STATS 6 92 0
#=GF SORT_STATS 6 92 0
#=GC cons                              nRnRnnnRYYRnnRnnRnnnnUnnnRRnnnnnRnYnnnnnnYnnnnYnUnRnnnnRRRYRnnnnYRRnYYRnnnnnAnnnnYnUnnnUAnnAAGUUGACCGAUCAAACU-nAAG-ACGUnGnRRYYYRURARUAACnnCYGAAUCGGAAUACURnYYUnnYnYAGRAUCCAUAUUCRCUGCGAYAYnGRYYnRAnUUUnnAAnAYURYRRRUUnARCAAGYGYCnYnRYnnUGYnnUYAnYYnAnnnnnYnUUnnnRnnnAARRAnRnnRnnnnRnYnnnnYYYUUUnnURnnUnnnnnYnnnnnnRGnGnnnUnAnRRnYnUnRnnnnnAnUUUnnAYRnYnnnnnnnnUnnYnnnRnYnnnnYnUYnRnYnnnRnnnAARnRnnAnRRnnRnnYnnYnnnUnYnnnYnnnnnnGnRRnUnGRRRRnnnRnnnRnYnRUnYnnnnUnnnnnnUURRnnUYnnnnYYnnnYYnnnRYnnnRRRnnUnnUUnn
#=GC conss                             131111133331131131111311113111113131111113111131313111133333111133311331111131111313111331133333313331131333101113033111331131333313111311333311313311313311333411331113311111333331313333113111311333111313333331333133313331331313311333111331131311111313311131111333311113111131311113333331133113111113111111131311111313313131311111313331133313111111113113111313111131131313111311133313113133113113113111311111311111131331313333311131113131331111113111111333111331111331113311133111331111113311
#=GC col_entropy_0                     111011111111111111010011101111101111110111101111011110111111011111100110100100110100010001000000000000000000001000000001010010110101000000010000000000000100101101100000000000001000000101101001101000100000101110100101000010101111101001110101010011101100010111100011000111111010101111110001101010101111011111001011101011111101111110010001001111110110100111111111110111011111111111000101110111101111111111010111111111101111010111111111111110101011110011011001011011110111011100111011110110110011
#=GC col_entropy_1                     ............................................................................................................................................................................................................................................................................................................................................................................................................................................................................................................
#=GC col_entropy_2                     948954544314349553949624593955993925549595593334752889455335954545599449599979559597959775977777707770070777095007977005759949457404000799747700707700707599574495570907700000774770707575504995405767490797574449477474707740474444399774950475949794598597799549590755799494544949494595447774474957595554955585968793505795354575594949737774964453359959397334584395499845044434349598977593547445395855584895749594454599574455697455495859834549375949537989994772983745999555935399434999459980557645
#=GC col_entropy_3                     157637433227637144751447396734392344455434552268814777741264547533491131480781448413941881968888808880080888094008988004841859343105000881838800808800608486565764480908800000883880806334305818504848590896465559566585808650565555697833740161911671114388871437190331391573157819393171113331381848314343113561744626404873235333337276648635745736236246698225467425338785018161683317763382316115474733441713855317135432587334476143313612127155467973346863937364962853319313965496845737839740346483
#=GC cov_SS_cons                       ..........................................................................................................................2221?222.........2??00.022...0222......2220..220..00??2......222?1222.............................................................................................................................................................................................................................................................................................................
#=GF NUM_COV 12
#=GF WEIGHT_MAP  NC_004668.1/1051796-1052278 1.4209 NC_005362.1/846417-845928 0.993358 NC_008530.1/1232506-1232995 0.993358 NC_006814.2/767268-766778 1.2524 NC_008529.1/603131-602643 0.669996 NC_008054.1/608989-608501 0.669996
#=GF USED_GSC TRUE
#=GF DID_FRAGMENTARY FALSE
//
