# Supplementary material for: Comparative genomics reveals 104 candidate structured RNAs from bacteria, archaea, and their metagenomes
Source: Genome Biol. 2010 Mar 15;11(3):R31. doi: 10.1186/gb-2010-11-3-r31 (PMC2864571; doi:10.1186/gb-2010-11-3-r31)
Supplement: Additional file 4 — Raw text alignment files, including annotation. Raw alignments of RNAs, including annotations (for example, predicted transcription terminators, flanking sequences) in "Stockholm" text format. The alignment format and appropriate viewing programs are discussed on Wikipedia [113]. The Stockholm files can be retrieved from the .tar.gz archive file by using programs such as WinZip (Windows), StuffIt Expander (Mac), or tar/gzip (UNIX). [file gb-2010-11-3-r31-S4.GZ › sto/Soil-1.sto]

# STOCKHOLM 1.0
#=GF ID Soil-1
#=GF DE Soil-1 RNA
#=GF AU Weinberg Z
#=GF TP Gene; sRNA;
#=GF WK http://en.wikipedia.org/wiki/Soil-1_RNA_motif
#=GF DATABASES microbial 25 env 4
#=GF FancifyStockholm -upDownGeneStats -mergeTandem
#=GF FancifyStockholmGeneContext -leftCount 1 -rightCount 1
#=GF ORIGINAL_MOTIF 114	4714	3	1	env	3	env-soil	jeremy	s42_45_50_55S100O5Min3	cmfinder		end
soil_Contig15146/405-784             CCGCGGCUUGGGCGCCGCGGAGUUUUUUAUGCCUCAAAGGGCACGGGCGGGAGCGGAGACAGGAUAAACAGUACGUGCAGGAUCCGUGGUCCGAGCCGUAUGCAUGCA..UU...AAAGGUGGCGCGGCUUGACCCCAAGCCGCUGAGAGUACAAGGGCGGAACCCAAGCGAGUUGGGUCAACUCGCGCCACCUUCUAGUAUACUCCGUCAAAGAGCCCGGAACGUAAUGGAUGCGACGCGGUAGCCUGCGCGUGAACGCAGGGACUCUUACUUUGGGACGUUUUCCCUGAGCUCACCGCUCAGGCUACAAACGGAGAUCCUAAUCUUUUACGUUUCCAAAUUACGGCUCCUGCCCCCUGUUUAGGCUAAUGCUCCUCACCGACG......................................................................
#=GR soil_Contig15146/405-784 CODON  .......................................................................................................................................................................................................................................................................................................................................................................................................................................................................
#=GR soil_Contig15146/405-784 SS_TT  .......................................................................................................................................................................................................................................................................................................................................................................................................................................................................
soil_XZS40657_b1/809-1056            GGACGCUCCGCUUUUCAAGCCGCCACGGGGUGGGAGGGCAUGCCUCCGUCGGUAAACUAAAUUAUUACGAUGCAUUCGAACUUCGUUUUGACUGCCAAAACGAACCCA..CU..GAAAGGUGGAGCGACUUGACCUCCAGUCGCUUUAAACAUUCUGCCGAAAGUUCAGCGGCCCCGCCUUGCCGGGACCGCUCCACCUCCUAAUGCAUCCGAUACCGGCCAAACGCCUCCUGGCCGUUUCCUCAACGGAAA...........................................................................................................................................................................................................
#=GR soil_XZS40657_b1/809-1056 CODON .......................................................................................................................................................................................................................................................................................................................................................................................................................................................................
#=GR soil_XZS40657_b1/809-1056 SS_TT .......................................................................................................................................................................................................................................................................................................................................................................................................................................................................
soil_XZS39717_b1/255-705             CGCGAAAGUGUAACGGGAAACGUUCACCAGGCCGUAGUCGGAUUCGAUGCGACCCGCCUAACCGGAACGAUGGAGUGGAACACGCGCUUCACUCCGGAAACGGAUUCA..CU..AAACGGUGGAGCGGCUUGACCCCAAGACGCUUUGAAACGUUCGAUCGGCGGUGGCACACGCUUUCGAGCGUGUGAAGCGGGGAACGAAUUUCCAAACGGUCAUCAUGCGCUCGAAAGCGCAUGCCACUUCAGAUUGCAGUCACGCUGCGUGCGGCAACUUCACGCAGUCGCCAGCUCUGCCAGUUGAAUCACCUUGUCGCGGACGGGCGGUUUGAUAUUGCUGACGCCGUUGUAUGAAACGGCUCCUCCUGGUGUGCGCGUUGAUUUCACUCUGCGGCCCAGUCUGGUCACAAUCGAUUCCGCUGGGAGAGAUCGUUGGCGAGGAUCGCUCGAUUCGCGAU
#=GR soil_XZS39717_b1/255-705 CODON  ..........STP....................................................................................................................................................................................................................................................................PTS...................................................................................................................................................................................
#=GR soil_XZS39717_b1/255-705 SS_TT  .......................................................................................................................................................................................................................................................................................................................................................................................................................................................................
soil_Contig20171/1079-629            CGACUCGGCGCGGUGCGGAUCGACGGCGUGCGGCUGAUCGACAACGUGCCGCUCGAGCACGCGUCCGCCACAGGUAGUCGAACUUCAUGAAUUCGAUCGCAGUCUGCG..CU..GAAAGGUGGAGCGAGUUGACCUCAACUCGCUUUCGGUCGGCGGUUCGUAACGCUGGCGGCUUGGGGUCAAGCCGCGCCACCUCGAUAGCGUGGUUACGGUCCAGCCUGAGUCUGAACGUAGUCAUCCCUGCGCUCACGCGCAGGGCUACAAAUCACCUCGGCGCGAACUUAUGAGCGCGGGUCGGAUUCUUUUCAUCCUUUCCGGGUCGAUCGCCUGCUACAAGGCGUGUGCGGCGAUAUCGCAACUGGUGCAGCGCGGGCACAAGGUCCGCGCGGUCGCGACGCCAUCCGCGCUGCGGUUUGUCGGCGUCGCCACGCUGGAAGGCCUCACGCAGGAACGC
#=GR soil_Contig20171/1079-629 CODON .......................................................................................STP..................................................................................................................................................................................................AUG........................................................................................................................................................................
#=GR soil_Contig20171/1079-629 SS_TT .......................................................................................................................................................................................................................................................................................................................................................................................................................................................................
soil_Contig34509/754-304             CAGGGUCUCGACGUGCGGCUGACGGGCGUGGCGGGGGAGAUCAUUGACGACCUCAUCGCUUAGCCGUAACGAUUCAGUCGAACGUCGUUCUGACAGCAAGACGAUUGA..CU..GAAAGGUGGAGCGAGUAGACCUCAAGUCGCUUUGAAUCCGUCACUCGUACGUUCAGCGGCUUGGGGUCAAGCCGCUCCACCUCUAUUGCAUGGAUACGUAUUAGUAGGUUGGCGACAUUGCGCCAGGCGAGAGCGCGCUUCGGGAUUGGUGCGAACUGUCGACUAAAAACGUCCGCUCACUCCGACGGUGACGGUGAUAUAAUUGUACAUGGUGUCCUGGGUGCGGCCGGGCACCCCUUGAUAUAGACGCUGCGGCUUAUUGAAAAUAUUCGCCACGUCGCAGGUCAGCGACACCGCCGGACGCAAUUGAUAAGCCAGGCCCACAUGAGUCGUCUCGAACG
#=GR soil_Contig34509/754-304 CODON  ............................................................STP.....................................................................................................................................................................................................................PTS................................................................................................................................................................................
#=GR soil_Contig34509/754-304 SS_TT  .......................................................................................................................................................................................................................................................................................................................................................................................................................................................................
soil_Contig991/692-980               AGCUAACCACUGAUGGCCACUAAUCUCCCACCAAUCAAAGAAGAGUGGCUUCCGGCUGACAAUUGAGUUUACCCAGAAGGUGAGCGGUUUCUCCGACUGCCGAAUCCAGGCU..GAAAGGUGGAACGCGUUGUCCCCAACGCGUUGCAGUGCGUUCACUCUCACGUUGCGGCUUGGGGGGACAAGCCCGCUCCACCUUCAACUGCACAUUCCCGGCCCAAGGGCGCUGUCCUUUGAGCCCAUCGGGGCCAAAGCGUUGGGAGGGAAACUCCCUUCCACCCUUUCAAGUUUU....................................................................................................................................................................
#=GR soil_Contig991/692-980 CODON    .......................................................................................................................................................................................................................................................................................................................................................................................................................................................................
#=GR soil_Contig991/692-980 SS_TT    .......................................................................................................................................................................................................................................................................................................................................................................................................................................................................
soil_XZS80995_x1/224-674             CCUCAAAUCGGAUUAAUCUCAUGCAGCCUUUGAAACCGGCCGGUCUGAAAAGAGCGGCUUAGUCGGAACGUUGCAGUCGGGAAUCGUUUUGCUCUCAAAGCGGAAACA..CU..GAAAGGUGGAACGCGUUGUCCCCAACGCGUGGCAGUGCGUUCACGGUCACGUUGGCAGCCUCUCAUUCGAGCUACCGGGCCGUGAGCCUGUCGACCUCGUUCUCGCAUGUAAUCAAAGCUUCGCGUUGACGGCGAAUCCUGCGGCGGCGGUGAUGUGGACAUCCGGUCGGCAAACGCCAUAGGGCGGCUGAAACGGAUCCAUCCGCCGAAACCGAGAAUUUUACGGACACUUUGGUGGCAGCCCAUUCACAGCAUCGCCUUGGUUGUGUCGCACCGCGCGUCGGCAAUAUUUACAUUUUCCGGCCGUUUAAGAGCGAAGAACUUCGGCCGUCGCAAAAUCA
#=GR soil_XZS80995_x1/224-674 CODON  .......................................................................................................................................................................................................................................................................................................................................................................................................................................................................
#=GR soil_XZS80995_x1/224-674 SS_TT  .......................................................................................................................................................................................................................................................................................................................................................................................................................................................................
soil_Contig12227/215-1               CAUGGCAGCGGAGUCUGGCUGUCCGAGCCGGCCAUCUUGAUCCGCGAAACGAAUAACUCUAAGCCAGCGACACAAUCGAACAUCGUUCCAAGAGCGAAAGUGAAUCCA..CU..GGAGGGUGGAACGGGUUGACCUCAAACCGUUUGGAUCGGUCGCUCUUACGUUUAGCGGUCCCGCGCUGCGGGACCGCUCCACCUCAAUCUGUCAAUGGUAAACCC............................................................................................................................................................................................................................................
#=GR soil_Contig12227/215-1 CODON    .......................................................................................................................................................................................................................................................................................................................................................................................................................................................................
#=GR soil_Contig12227/215-1 SS_TT    .......................................................................................................................................................................................................................................................................................................................................................................................................................................................................
soil_XZS48150_g1/540-90              CGAACUGCCAUGGGUGAGUGGGUUGCCCGCGGAACACACGGACCACACGGAGGACGAACCAUCCCAGCGAAGCAGUACAACGUUCGGCCCGCUCGCAAAACGAAACCA..CU..GAAAGGUGAAACGGGUUGACCUCGACCCGUUAUCGACGGUUCGGCCUACGAUAGCGGCUUGGGGUCAAGCCGCUCCACCUCAAGACGGUUAAGGGCGCUGGAGUCAUGACGUUUCAUUCCGGUGCUCCGUGGGCCAAUUAGUCUUAAUGAAAAUCGUGCGAGGUCUGUGCGGGCAGCGCAGCUUCGGUGAGCGCUUCGAUCUUCUCCGCUUUGACGUGGAUGACGCCGUGGAGGUUUUGCAGCUUGCCGGUGAUCCGGAGGGCAGGCUCCUGCGUGAUCACGAGGCGGCGCGCUUCAAAGAGCUGAGGAACGACGAUCGCGUUGGCGAUGCCGGUUUCGUC
#=GR soil_XZS48150_g1/540-90 CODON   .................................................................................................................................................................................................................................................................PTS...................................................................................................................................................................................................
#=GR soil_XZS48150_g1/540-90 SS_TT   .......................................................................................................................................................................................................................................................................................................................................................................................................................................................................
soil_XZS2613_g1/329-779              UAAAAUCAGCCGCAAAAGAUCACAAAGAGCGCACAGCAUCGACCCAUCUUCGUGCCCGUUGCCGUAUCCAUGCUGUACAACUUACGUCUCGCUCGCACAACGAAACCA..CU..GAAAGGUGGAACGGGUUGACCUCAACCCGUUAUCGACCGUUUCCCCUCACGUUAGCGGCUUGGGGUCAAGCCGCUCCACCUUCGACUGCAUCGUCACGUAUAGCUAAGAGCGUGACGCUUCAGGGCGCGCUUCCAGGCGCCGAGGAUUUCCCGGCGUUCGCGGAUGACCUCGGGCCACGCAUGCGGAUCGGUGCUGACAUGGUAACCGUGACUCAUGCCCAUCUCGGGGCAUACCCACAACUCGCCGCCGGGGCGCGGACCAUUCAGCCAGCAGACAAACAGGUCUUCGACGAACGCGAUAUAGUCGCGAAACUCCGUGGUAAGCAUGCCGCGGCCAUUGG
#=GR soil_XZS2613_g1/329-779 CODON   ...............................................................................................................................................................................................................PTS.....................................................................................................................................................................................................................................................
#=GR soil_XZS2613_g1/329-779 SS_TT   .......................................................................................................................................................................................................................................................................................................................................................................................................................................................................
soil_Contig43/123-573                GCACCUUUCCGCACUUCCGCUUGAAGAGGCAAAACGAUUCUCGACGUCGACUCCGGCUAAGCCGUCACGAUGCAAUCGAACAUCGUUUCAAGAGCGAAAGCUAAUCCA..CU..GGAGGGUGGAACGGGUUGACCUCAACCCGUUUCGGACCGGUAGCUCUUGCGCUCCGGCGCUUGGGGUCAAGCCGCUCCACCUCUAUUGCAUGGAUACGGCUCUGUGGUCGCGGCUAAUGCCUUUUGAUUGGCUGUCACCUGUCCGCCCGAGCGCACGUCCUGCUUCGCGAUGCAAGGUCGUCCCGCCAGCCUCCCGGUUUCCGCGCCUCGAGAAUGGUGGUGGAUUUUUGAUCCACGCUGCAGCCUGCGCGCGCGAGUGGCAUUGCUGGUCGCUGCAGGCACGCUGGUAUUCACCGCGUCGCUCAGCGAAAUAGCCGGGACGCUCUAUCGCCGGGCGCUCG
#=GR soil_Contig43/123-573 CODON     ...........................................................................................................................................................................................................................................................................................AUG.........................................................................................................................................................................
#=GR soil_Contig43/123-573 SS_TT     .......................................................................................................................................................................................................................................................................................................................................................................................................................................................................
soil_Contig15146/706-257             AGCCUGAGCGGUGAGCUCAGGGAAAACGUCCCAAAGUAAGAGUCCCUGCGUUCACGCGCAGGCUACCGCGUCGCAUCCAUUACGUUCCGGGCUCUUUGACGGAGUAUA..CU..AGAAGGUGGCGCGAGUUGACC.CAACUCGCUUGGGUUCCGCCCUUGUACUCUCAGCGGCUUGGGGUCAAGCCGCGCCACCUUUAAUGCAUGCAUACGGCUCGGACCACGGAUCCUGCACGUACUGUUUAUCCUGUCUCCGCUCCCGCCCGUGCCCUUUGAGGCAUAAAAAACUCCGCGGCGCCCAAGCCGCGGAGUUCGUCAAGUCGCGUUUGGAACAAAUCAGACUUUCCCGCUCGCUGGGAUCUCGAAGCCUUUGCUGUUCUCGUCCUUCAACAACGCAUUCGCUUCCUUCGCGAACUGGCCGGUGUGACGCUCUGUCUUGGGAUCAAACGUCAGCCAC
#=GR soil_Contig15146/706-257 CODON  ..............................................................................................................................................................................................................................................................................................................................................PTS......................................................................................................................
#=GR soil_Contig15146/706-257 SS_TT  .......................................................................................................................................................................................................................................................................................................................................................................................................................................................................
soil_XZS28760_g1/543-995             CGACGAAGGGGUGAUGACGGGCGAUGCGUUUAGCGCGAAGGUGAAAGCCGAAGUGGCGUCGCGUGCGUUGCCCGAGAAGAAAAAGACGGUGUGAGUGCAUCGACCACG..CCUUGGAAGGUGGCGCGAGUUGACCCCAACUCGCUCGGGAUCUGUAGGUCGUAACGUUAGCGGCUUGGGGACAAGCCCUUCGACAAGCUCAGGGCCUUUUGUCGGAGCGAGGGGUCGUGAGCCCCGUCGAACCGGCCGCGGCACCUUCAGACGUUGUUUCAAUCUACCGCGUAGUUGGUACCCGGUGACUUGCAGCCGGAAACCGGUCUUCGCUCGAGGGUGUCUUGAUAGGCGCAUGAAAAACCUAACCUCGAACGAAGCUUGCCCUGCCGAACAAAUAACGGCGAAUUUCAAUUGGGUUGGGUCCCCACGAAUCCGCGGUGGCCCCGAAAUUCCCCAAGGGGG
#=GR soil_XZS28760_g1/543-995 CODON  ...........................................................................................STP.........................................................................................................................................................................................................................................................................................................................................................................
#=GR soil_XZS28760_g1/543-995 SS_TT  .......................................................................................................................................................................................................................................................................................................................................................................................................................................................................
soil_XZS88675_x1/14-464              UUUGAAUCUUUGGAUCCGCGCAGCUGGCGGCUGACAGCGGAUUUCGAUUUCUGAGCCAGGCCGCCACGCUGCAGUCGAACUUCGUUUUGAUCACCGGAACGAAAUCCA..CU..GAAAGGCGGCGCGAGUUGACCGCAACGCGCGAGCGCGCCGUCGCACUCGCGUACCACGGUCGUUCCGCAUCUAUUGUAUAGACACGGCCAGGCGAUUCGAAAUCAGGACACACUCGGGAGCGGCUCCAAAAUGGAGCCGCUCUUUUGCUUUGGGGAGAAUCGAUUCCACCGGUGGGCGCAUCUCAAUUUCUGGACAGCGCGGUCGGAGUCUGUCGUGGCAUGGGCAUCUUGCCAGGCAUCUUGCCCAUGUUGGCGGCGCCGGAGCGCCGUCCCAAGGCGGGACGCCCGUGCCACGCAGCGAGCUGUCCAGAAAUUGAGGUGCGCCCUCCACCGGAGCCCCG
#=GR soil_XZS88675_x1/14-464 CODON   .......................................................................................................................................................................................................................................................................................................................................................................................................................................................................
#=GR soil_XZS88675_x1/14-464 SS_TT   .......................................................................................................................................................................................................................................................................................................................................................................................................................................................................
soil_XZS72798_g1/399-849             UUCGAGCCUAGCCCGGAAAUUUCACGCUCCGGUUUGUCAUGCGCCUCGUGCCCUCUCUUAUACGUAUCUAUGCAAUCGAACCUCGUUCAUAUAGUUGGAACGAAUCCA..CU..GAAAGGUGGUGCGAGUUGACCUCAACUCGCAAGGGAUCCGUCGCUCUCACCGUUCAGCGGCUUGGGGUCAAGCCGCCCCACCUCUACUGCAUGGCCACGUCGAAUUAGCGAUUGUCAGCGUUCAUCAGCGGUUUUUCUGCAUGGCUACAGCUAGGCGCGAAGACGCCGAAGGAACGCGUCGAUUCGCGAAGAACUUCUCGGCGAUCUUCGCGUCCCUUUGCGCGUUGGACCUGGUUUUCCGCUCGAUCAGAAUUCCGGCGUCAGCGUGACGCUCGUACCGCACGCGGCGGUGAAGUCGGGACCCGCGCUCCAGACCGUGUCAUUGAUCANGAACUUGAACG
#=GR soil_XZS72798_g1/399-849 CODON  ........................................................................................................................................................................................................................................................................................................................................................................PTS............................................................................................
#=GR soil_XZS72798_g1/399-849 SS_TT  .......................................................................................................................................................................................................................................................................................................................................................................................................................................................................
#=GC SS_cons                         ..........................................................................................................<<..<<..____>>>>--<<<<<<<<____>>>>>>>>:......................................................................................................................................................................................................................................................................................................................
#=GC ACTUAL_MOTIF                    ....................................................................................................<.....................................................>............................................................................................................................................................................................................................................................................................................
#=GC HYPHENATION                     ****************************************************************************************************.......................................................************************************************************************************************************************************************************************************************************************************************************************************************************
#=GC R2R_LABEL                       -----------------------------------------------------------------------------------------------------............................................----------------------------------------------------------------------------------------------------------------------------------------------------------------------------------------------------------------------------------------------------------------------------------------------------------------------
#=GF DUPLICATES NONE
#=GF SORT_STATS 15 55 0
#=GF SORT_STATS 15 55 0
#=GC cons                            nnnnnnnnYnnnnnnnnnnnnnnnnnnnnnnnnnnnnnnnnnnnnnnnnnnnnnnnnnnnRnnnnnnnnRnnnnnnnnRRnnYnnnnYnnnYnnnnnnAnnGRAYnCA--CU--GRAAGGUGGnRCGRGUUGACCYCAAnnCGYUnnnRnnnnnYnRnYnnnnnnYnnnnnnnYYnnnnnnnnnnnnnnnnnnnnnYnnnnnnnnnnnnnnnnnnnnnnnnnnnnnnnnnnnnnnnnnnnnnnnnnnnnnnnnnnnnnnnnnnnnnnnnnnnnnnnnnnnnnnnnnnnnnnnnnnnnnnnnnnnnnnnnnnnnnnnnnnnnnnnnnnnnnnnnnnnnnnnnnnnnnnnnnnnnnnnnnnnnnnnnnnnnnnnnnnnnnnnnnnnnnnnnnnnnnnnnnnnnnnnnnnnnnnnnnnnnnnnnnnnnnnnnnnnnnnnnnnnnnnnnnnnnnnnnnn
#=GC conss                           11111111311111111111111111111111111111111111111111111111111131111111131111111133113111131113111111311333313300220031131121211113312131131311111131111111112131311111131111111331111111111111111111113111111111111111111111122222222222222222222222222222222233333333333333333333333333333333333333333333333333333333333333333333333333333333333333333333333333333333333333333333333333333333333334444444444444444444444444444444444444444444444444444444444444444444444
#=GC col_entropy_0                   11111111111111111111111111111111111111111111111111111111111111111111111111111111111111111111111111011110110000000000000000010001000000010001100001110111111111111111111111111111011111111111111111111111111111111111111111121122222211222212212222221221222122122122211222222222222112222222222221212222122222222222212221222211212221222222221212222122222122222222222221221122221121122222122111222222112222122122221221122121212212112222221212222112222211222222222
#=GC col_entropy_1                   .......................................................................................................................................................................................................................................................................................................................................................................................................................................................................
#=GC col_entropy_2                   78868998657988889588989897479776789597968897689899999958488878598697758868758925855957647984637996986039277533333398080030319004703050050601700997749670331736512836626945234435825587385278667575796979988978557585879796919900110197010091090010118107101800912712299121112122122981201122222129081221912122212221192128022178192209012122129091222912222921212011111117139722218828922120812897112100881120912912028218902919081191991111009132112992220297012200210
#=GC col_entropy_3                   13983602564019211181107279611839833369250979022326192602483308133225773969472146551060817244938109202492241755755532070070586002105060060703800626950678906067441234758632349390436344904813863597339856209432744615898894640925961467543052292442744309956358645894190244438544947989459477722619494327670848573330863489983062659186949489554269989841452028875959040743021358958122088688845753799525228761341655600059376693003667954458826545768620557434775636952
#=GC cov_SS_cons                     ..........................................................................................................11..11......1111..200??0?0....0?0??002.......................................................................................................................................................................................................................................................................................................................
#=GF NUM_COV 1
#=GF WEIGHT_MAP  soil_Contig15146/405-784 1.08048 soil_XZS40657_b1/809-1056 0.911073 soil_XZS39717_b1/255-705 0.983499 soil_Contig20171/1079-629 1.02763 soil_Contig34509/754-304 0.989717 soil_Contig991/692-980 1.00172 soil_XZS80995_x1/224-674 1.00172 soil_Contig12227/215-1 0.911073 soil_XZS48150_g1/540-90 0.996201 soil_XZS2613_g1/329-779 0.982564 soil_Contig43/123-573 0.931319 soil_Contig15146/706-257 1.05908 soil_XZS28760_g1/543-995 1.0127 soil_XZS88675_x1/14-464 1.08765 soil_XZS72798_g1/399-849 1.02357
#=GF USED_GSC TRUE
#=GF DID_FRAGMENTARY FALSE
//
