# Supplementary material for: Comparative genomics reveals 104 candidate structured RNAs from bacteria, archaea, and their metagenomes
Source: Genome Biol. 2010 Mar 15;11(3):R31. doi: 10.1186/gb-2010-11-3-r31 (PMC2864571; doi:10.1186/gb-2010-11-3-r31)
Supplement: Additional file 4 — Raw text alignment files, including annotation. Raw alignments of RNAs, including annotations (for example, predicted transcription terminators, flanking sequences) in "Stockholm" text format. The alignment format and appropriate viewing programs are discussed on Wikipedia [113]. The Stockholm files can be retrieved from the .tar.gz archive file by using programs such as WinZip (Windows), StuffIt Expander (Mac), or tar/gzip (UNIX). [file gb-2010-11-3-r31-S4.GZ › sto/Solibacter-1.sto]

# STOCKHOLM 1.0
#=GF ID Solibacter-1
#=GF DE Solibacter-1 RNA
#=GF AU Weinberg Z
#=GF TP Gene; sRNA;
#=GF WK http://en.wikipedia.org/wiki/Solibacter-1_RNA_motif
#=GF DATABASES microbial 25 env 4
#=GF FancifyStockholm -upDownGeneStats -mergeTandem
#=GF FancifyStockholmGeneContext -leftCount 1 -rightCount 1
#=GF ORIGINAL_MOTIF 84	304	1	0	refseq	25	acido	jeremy	s30_40_50S100O5Min3	cmfinder		ethresh=2&nr=0	end
NC_008536.1/2330724-2331241            UCGAUCGUCCCCUCGUUUCGCUUGCAAGUCUCUGAAUCCAGGGGUGCGGCAAUCAAACGCUAUCCGCGACGGUCCCCCGGGUAUUAUCGGUUCGAACCGAAAGUCUUUUCGCCGGUCUCCUCCACGUAGGGGAACCACCGUGCAGCCGUUAACGGGCUUACGAAA.AGCCAGCACCACCUCAGGUCAACGUAUCCUGCGCAGGAUAAAAACUGUUGGUAUUGCGCCGUGGUCAGCGCAACUCUUUACCUGAUUGGCAAUUUAGCACACCGGUUUCGGAGUAUAGGGUGGGUAGCUCUGGUAAGCGAUUGAUGGCGUGGCGAAUAUAAAUUUCAUGUUUGAGUGAAUUGCAGAUUGCAAUAGGGCGGAAUGGGUGCUCUAGCGUGCGGCGAAACUAAGUUGCCUUGUGUUUGAAAACGGAAAACACGCGGUCUAUGUUCAACUCGGGGUACAGCAUCUGCUUCGCCCGUGCUUCGGGUACCCGGAAUUCGCGCACGAGCUCAUACUUGGAUCGCACCCAU
#=GR NC_008536.1/2330724-2331241 CODON ........................................................................................................................................................................................................................................................................................................................................................................................................PTS............................................................................................................................
#=GR NC_008536.1/2330724-2331241 SS_TT .......................................................................................................................................................................................................................................................................................................................................................................................................................................................................................................................................
NC_008536.1/2151596-2151079            UCGAUCGUCCCCUCGUUUCGCUUGCAAGUCUCUGAAUCCAGGGGUGCGGCAAUCAAACGCUAUCCGCGACGGUCCCCCGGGUAUUAUCGGUUCGAACCGAAAGUCUUUUCGCCGGUCUCCUCCACGUAGGGGAACCACCGUGCAGCCGUUAACGGGCUUACGAAA.AGCCAGCACCACCUCAGGUCAACGUAUCCUGCGCAGGAUAAAAACUGUUGGUAUUGCGCCGUGGUCAGCGCAACUCUCUACCUGAUUGGACUCUAGCAUGGCGGUCUUGGAGUAAAGGGGGAUGGCCGGCGGUAAGUGAUUGAUAAGGCGGUAAACAUAAAUUUCAUGUUUGAGUGAAUUGCAGAUUGCAAUAGGACAAAAGCGGCCAUGGGACUAACGGACGCCACAAGAACUUGAAUGCCGGCAGCAGUGGCAGCUACGAUCGCUCACCUUUGGGCGACCAGCAUUGCAGACAACCAUUCCCGGAACGUACAUGCUCCUUCUCAGGAGAUACAUUGACGUCGUAACUUUUC
#=GR NC_008536.1/2151596-2151079 CODON .......................................................................................................................................................................................................................................................................................................................................................................................................................................................................................................................................
#=GR NC_008536.1/2151596-2151079 SS_TT .......................................................................................................................................................................................................................................................................................................................................................................................................................................................................................................................................
NC_008536.1/3021528-3021011            UCGAUCGUCCCCUUGUUUCGCGUAGCAGUCUCUGUAUCCAGGGGUGCGGCAAUCAAACGCUAUCCGCGACGGUCCCCCGGGUAUUAUCGGUUCGAACCGAUGAUCUUUCCGCCGGUCUCCUCCACGUAGGGGAACCAUCGUGCAGCCGUUAACGGGCUUACGGAA.AGUCAGCACCACCUCAGGUCAACGUAUGCUGGCCGGCAAAAAAGCUGUUGGUAUUGCGCCGUGGUCAGCGCAACUCUCUACCUGACUGAACUCUAGCACGAGAGUUUCGGAGUAUAGGGUGGGUAUAACUUCUAAGUUACUGAUAACAAUGCGAAGAUAAAUUUCAUGCUUGAGUGAUUUGCAGAUUGCAAUAGGGCAAAAGGCAUUUAGAUCGCUCCCUGACGGUCGCGGUUCGCGGUGGAGACAAAGUGCCGAUGAGGCGCGACCGUAAGGGGCGCGUACGACGGGGUGGUGUGCGGGUAGCGCUCCCUAACGGUCGCGGCUCGUUGGUUACGCACUCUUGAUUUCUGUCC
#=GR NC_008536.1/3021528-3021011 CODON ................................................................................................................................................................................................................................................................................................................................................................................................................................................................................................................PTS....................
#=GR NC_008536.1/3021528-3021011 SS_TT .......................................................................................................................................................................................................................................................................................................................................................................................................................................................................................................................................
NC_008536.1/5777173-5776656            UCGAUCGUCCCCUUGUUUCGCGUAGCAGUCUCUGUAUCCAGGGGUGCGGCAAUCAAACGCUAUCCGCGACGGUCCCCCGGGUGUUAUCGGUUCGAACCGAAGAUCUUUCCGCCGGUCUCCUCCACGUAGGGGAACCAUCGUGCAGCCGUUAACGGGCUUACGGAA.AGUCAGCACCACCUCAGGUCAACGUAUGCCGGCCGGCAAAAAAACUGUUGGUAUUGCGCCGUGGUCAGCGCAACUCUCUACCUGAUUGAGAAGUUAGCACACGAGUUCCGGAGUGUAGGGUGGGUAAGUCCGCUAAGUGGCUGAUAACAACGCGAAGAUAAAUUUCAUGUUGGAGUGAUUUGCAGAUUGCAAUAGGGCAAAAACGGUGCUGAUUGCUCUUAUCGGAUGGGGAAGAGCGAGCGGCACGUCAGGUCCGCGCCGCGCAGUUCGCACUCCAUCGAACGCCAUUCCACCGAUCGCGAGCGAGCGCAAAAUGCCUACGGCACCAUCACGAUGGGGGCGCGCCAGAAGGC
#=GR NC_008536.1/5777173-5776656 CODON ...................................................................................................................................................................................................................................................................................................................................................................................................................................................................................................PTS.................................
#=GR NC_008536.1/5777173-5776656 SS_TT .......................................................................................................................................................................................................................................................................................................................................................................................................................................................................................................................................
NC_008536.1/851683-851166              UCGAUCGUCCCCUUGUUUCGCGUAACAGUCUCUGUAUCCAGGAGUGCGGCAAUCAAACGCUAUCCGCGACGGUCCCCCGGGUGUUAUCGGUUCGAACCGAAGAUCUUUCCGCCGGUCUCCUCCACGUAGGGGAACCAUCGUGCAGCCGUUAACGGGCUUACGGAA.AGUCAGCACCACCUCAGGUCAACGUAUCCUGGCCGGCAAAAAAACUGUUGGUAUUGCGCCGUGGUCAGCGCAACUCUCUACCUGAUUGAGAAGUUAGCACACGAGUUCCGGAGUAUAGGGUAGGUAAGUCUGCUAAGUUGCUGAUAACAACGCGAAGAUAUUUUUCAUGUUCGAGUGAAUUGCAGAUUGCAAUAGGGCAGAACAGGUUCUUUUGCUUGGCAGCCAGGCCGCGAUGACCGUCUUACGCCGACGAAGAUGGCGCCGGUCUGCAGAUCCCCGCCAGCGGGCAUUUCCAAUCGCACGCGCCGAGCGCCGAUUGGAUCUGAUCGAUGCCGUGGGCUCCCCAGUUGGUC
#=GR NC_008536.1/851683-851166 CODON   .......................................................................................................................................................................................................................................................................................................................................................................................................................PTS.............................................................................................................
#=GR NC_008536.1/851683-851166 SS_TT   .......................................................................................................................................................................................................................................................................................................................................................................................................................................................................................................................................
NC_008536.1/4666335-4665818            UCGAUCGUCCCCUUGUUUCGCGUAGCAGUCUCUGUAUCCAGGGGUGCGGCAAUCAAACGCUAUCCGCGACGGUCCCCCGGGUAUUAUCGGUUCGAACCGAAGAUCUUUCCGCCGGUCUCCUCCACGUAGGGGAACCACCGUGCAGCCGUUAACGGGCUUACGGAA.AGUCAGCACCACCUCAGGUCAACGUAUCCUGGCCAGGAUAAAAACUGUUGGUAUUGCGCCGUGGUCAGCGCAACUCUUUACCUGAUUGGCAAUUUAGCACACCGGUUUCGGAGUAUAGGGUGGGUAAGUCGGCUAAGUUGCUGAUAACAACGCGAAGAUAUUUUUCAUGUUUGCGUGAUUUUGCAGAUUGCAAUAGGGUAAAAGGCAUGUAGAUCGGCUCCCUUACCUUACGGUCGCGGUUCGCGUGGAGAGUCCGUUGCAUCCUGAAUCGCCGUCGCGAGGGCGGGCUCCUCCUCCGGGAACACGGUGCGGAGGUCGAGGAUCAGGCGGCCUUCUUCAAUCCGGGCUACGAC
#=GR NC_008536.1/4666335-4665818 CODON .........................................................................................................................................................................................................................................................................................................................................................................................................PTS...........................................................................................................................
#=GR NC_008536.1/4666335-4665818 SS_TT .......................................................................................................................................................................................................................................................................................................................................................................................................................................................................................................................................
NC_008536.1/7704674-7705191            UCGAUCGUCCCCUUGUUUCGCGUAGCAGUCUCUGUAUCCAGGGGUGCGGCAAUCAAACGCUAUCCGCGACGGUCCCCCGGGUAUUAUCGGUUCGAACCGAAGAUCUUUCCGCCGGUCUCCUCCACGUAGGGGAACCAUCGUGCAGCCGUUAACGGGCUUACGGAA.AGUCAGCACCACCUCAGGUCAACGUAUCCUGGCCAGGAUAAAAACUGUUGGUAUUGCGCCGUGGUCAGCGCAACUCUCUACCUGAUUGAGAAGUUACCACACGAGUUUAGGAGUAUAGGGUGGGUAAGUCGGCUAAGUUGCUGAUAACAACGCGAAGAUAAAUUUUAUGUUUGAGUGAUUUGCAGAUUGCAAUAGGGCGAAAGGCAUGUAGAUCGCUCCCUGACGGUCGCGGUUCGCGGUGACGGCGAAGGGUGAUAGCAACCGAGAACCGGGUGGUGUGAGAUCGCUGAUUGGGGUAUGCGGUUUGACGAAGGUGUCCGUUCGGGGGGCGGAGCACAGGCCGGGAGGCCCGU
#=GR NC_008536.1/7704674-7705191 CODON .......................................................................................................................................................................................................................................................................................................................................................................................................................................................................................................................................
#=GR NC_008536.1/7704674-7705191 SS_TT .......................................................................................................................................................................................................................................................................................................................................................................................................................................................................................................................................
NC_008536.1/9473368-9473885            UCGAUCGUCCCCUUGUUUCGCGUAGCAGUCUCUGUAUCCAGGGGUGCGGCAAUCAAACGCUAUCCGCGACGGUCCCCCGGGUAUUGUCGGUUCGAACCGAUGAUCUUUCCGCCGGUCUCCUCCACGUAGGGGAACCAUCGUGCAGCCGUUAACGGGCUUACGGAA.AGUCAGCACCACCUCAGGUCAACGUAUGCUGGCCAGCAUAAAAACUGUUGGUAUUGCGCCGUGGUCAGCGCAACUCUCUACCUGACUGAGAAGUUAGCACACUGGUUUCGGAGUAUAGGGUGGGUAUAGCUUAUAAGUUACUGAUAAUAGGGCGAAGAUAAAUUUCAUGUUGGAGUGAAUUGCAGAUUGCAAUAGUAAUUUUCAGACUAACCAUCCCGUGCAGCGGGCGUCUAUUGUAAAUAACUUAGGUAUCGACAUGAGCAGGCCAUCGGAACUGAUUCAGGGGACGCUCGAUCUGCUGAUUCUGAAGACGCUGUCACUCCAACCGCAGCAUGGGUGGGCGAUCGCGAAGC
#=GR NC_008536.1/9473368-9473885 CODON ......................................................................................................................................................................................................................................................................................................................................................................................................................................AUG..............................................................................................
#=GR NC_008536.1/9473368-9473885 SS_TT .......................................................................................................................................................................................................................................................................................................................................................................................................................................................................................................................................
NC_008536.1/8809316-8809834            UCGAUCGUCCCCUUGUUUCGCGUAGCAGUCUCUGAAUCCAGGGGUGCGGCAAUCAAACGCUAUCCGCGACGGUCCCCCGGGUGUUAUCGGUUCGAACCGAUGAUCUUCCGGCCGGUCUCCUCCACGUAGGGGAACCAUCGUGCAGCCGUUAACGGGCUUACCGGAAAGUCAGCACCACCUCAGGUCAACGUAUGCUGGCCAGCAUAAAAGCUGUUGGUAUUGCGCCGUGGUCAGCGCAACUCUCUACCUGAUUGAGAAGUUAGCACACGAGUAAAGGAGUAUAGGGUGGGUAAGUCUGGUAAGUUGCUGAUAACAACGUGAAGAUAAAUUUCAUGUUUGAGUGAAUUGCAGAUUGCAAUAGGGCGAAAGGUAUGGAGACCGCUCCCUGACGGUCGCGGUUCGCGUGAGGCGAAAUGGGAUCGACUCAAGGGAUAAGGGAUGCUAAAGUCCGUUUGUGUUCAAACUUCUCCUCUGCACUACGCUUGCCGCAGUUGCCGCUCAUGCAGCGAACCCAUGGGA
#=GR NC_008536.1/8809316-8809834 CODON ......................................................................................................................................................................................................................................................................................................................................................................................................................................................................AUG..............................................................
#=GR NC_008536.1/8809316-8809834 SS_TT .......................................................................................................................................................................................................................................................................................................................................................................................................................................................................................................................................
NC_008536.1/2362647-2362130            UCGAUCGUCCCCUUGUUUCGCGUAGCAGUCUCUGUAUCCAGGGGUGCGGCAAUCAAACGCUAUCCGCGACGGUCCCCCGGGUGUUAUCGGUUCGAACCGAUGAUCUUCCGGCCGGUCUCCUCCACGUAGGGGAACCAUCGUACAGCCGUUAACGGGCUUACCGGA.AGUCAGCACCACCUCAGGUCAACGUAUGCUGGCCAGCAUAAAAACUGUUGGUAUUGCGCCGUGGUCAGCGCAACUCUCUACCUGAUGGCAAUUUAGCACACAGGAUUCGGAGUAUAGGGUGGGUAAGUCUGCUAAGUUGCUGAUAACAACGCGAAGAUAUUUUUAAUGUUUGAGUGAAUUGCAGAUUGCAAUAGGGAUUUUAGACCUUCUCGGUCUUCUGCUGCAGUUCGUCCGAUUCCAACAGGUAGUGGGGUUCGCGCCCCAAAUUUGGGCGCAGUCCAUUCACCCGCACGAAUCGCAGUUGUCCCGAGUCUUCGGUGCCUUCCUGCAGCACCAGCAGGUCUCCCACCGCG
#=GR NC_008536.1/2362647-2362130 CODON .............................................................................................................................................................................................................................................................................................................................................................................PTS.......................................................................................................................................................
#=GR NC_008536.1/2362647-2362130 SS_TT .......................................................................................................................................................................................................................................................................................................................................................................................................................................................................................................................................
NC_008536.1/8429270-8428753            UCGAUCGUCCCCUUGUUUCGCGUAGCAGUCUCUGAAUCCAGGGGUGCGGCAAUCAAACGCUAUCCGCGACGGUCCCCCGGGUAUUAUCGGUUCGAACCGAUGAUCUUCCGGCCGGUCUCCUCCACGUAGGGGAACCAUCGUGCAGCCGUUAACGGGCUUACCGGA.AGUCAGCACCACCUCAGGUCAACGUAUGCUGGCCAGCAUAAAAACUGUUGGUAUUGCGCCGUGGUCAGCGCAACUCUCUACCUGAUUGAGAAUUUAGCAUGAGGGUUCUGGAGUGAAGGGGGGCUCAAUUUUUUUUGGAAGUGCCUGAAAAUAAGGGAAAUAUAAAUUUCAUGUUUGUGUGAAUUGCAGAUUGCAAUAGGGCAAAAAAGGCAUGUAGCUCGCUCCCUGACGGUCGCGGUUCGCGGCGGGGGGAAAGGGAGCGCGGGCAAGCUAAAGCAUGCCCUAUCAAUGAUGGAACCAACGUAAAUUUUGGAUGCAGAAUGCGGCUGCGGACGCGUCGAGCCGCUAUCAUG
#=GR NC_008536.1/8429270-8428753 CODON .......................................................................................................................................................................................................................................................................................................................................................................................................................................................................................................................................
#=GR NC_008536.1/8429270-8428753 SS_TT .......................................................................................................................................................................................................................................................................................................................................................................................................................................................................................................................................
NC_008536.1/1098616-1098099            UCGAUCGUCCCCUUGUUUCGCGUAGCAGCCUCUGUAUCCAGGGGUGCGGCAAUCAAACGCUAUCCGCGACGGUCCCCCGGGUGUUAUCGGUUCGAACCGAUGAUCUUCCGGCCGGUCUCCUCCACGUAGGGGAACCAUCGUGCAGCCGUUAACGGGCUUACCGGA.AGUCAGCACCACCUCAGGUCAACGUAUGCUGGCCAGCAUAAAAACUGUUGGUAUUGCGCCGUGGUCAGCGCAACUCUCUACCUGAUUGAGAAGUUACCACACGGGUUUAGGAGUAUAGGGUGGGUAUAACUUCUAAGUUACUGAUAACAACGCGAAGAUAAAUUUCAUGUUUGAGUGAAUUGCAGAUUGCAAUAGAGAAAAGAGCGGCAAAACGUGGCGCGGUGUCUCCCGUGCGACUCCGUCAUUGACGUAUGCAUUGAUAACGGUUAACGGGGCGACGACUGGAUGACCACCAAUCGCGCCAUCAGCUCCGCCGCCUCCGCAUCGCGGCGUUGAGCCUUGCGCAGUUCGGC
#=GR NC_008536.1/1098616-1098099 CODON ................................................................................................................................................................................................................................................................................................................................................................................................................................................PTS....................................................................................
#=GR NC_008536.1/1098616-1098099 SS_TT .......................................................................................................................................................................................................................................................................................................................................................................................................................................................................................................................................
NC_008536.1/5423526-5424043            UCGAUCGUCCCCUUGUUUCGCGUAGCAGUCUCUGUAUCCAGGGGUGCGGCAAUCAAACGCUAUCCGCGACGGUCCCCCGGGUAUUAUCGGUUCGAACCGAUGAUCUUCCGGCCGGUCUCCUCCACGUAGGGGAACCAUCGUGCAGCCGUUAACGGGCUUACCGGA.AGUCAGCACCACCUCAGGUCAACGUAUGCUGGCCAGCAUAAAAACUGUUGGUAUUGCGCCGUGGUCAGCGCAACUCUCUACCUGAUGGCAAUUUAGCACACGAGUAAAGGAGUAUAGGGUAGGUAUAACUUCUAAGUUGCUGAUAACAACGCGAAGAUAUAUUUUAUGUUUGAGUGAAUUGCAGAUUGCAAUAGUGAGAAAAGGCCUUUAGAUCGCUCCCUGACGGUCGCGGUUCGCGGUGAGGCCGGUGCUGGCGAGGGCAGGUGGCGUUUUGGGGGGCGGUAGAAUGGCCAAGUGCAUUUGAAGCCUCUGGAUGACAUUCGAGUUCUGGAUUUUUCGCACGCGCUUGCCGG
#=GR NC_008536.1/5423526-5424043 CODON ............................................................................................................................................................................................................................................................................................................................................................................................................................................................................AUG........................................................
#=GR NC_008536.1/5423526-5424043 SS_TT .......................................................................................................................................................................................................................................................................................................................................................................................................................................................................................................................................
NC_008536.1/7291950-7292467            UCGAUCGUCCCCUUGUUUCGCGUAACAGUCUCUGUAUCCAGGGGUGCGGCAAUCAAACGCUAUCCGCGACGGUCCCCCGGGUGUUAUCGGUUCGAACCGAUGAUCUUCCCGCCGGUCUCCUCCACGUAGGGGAACCAUCGUACAGCCGUUAACGGGCUUACGGGA.AGUCAGCACCACCUCAGGUCAACGUAUGCUGGCCAGCAUAAAAACUGUUGGUAUUGCGCCGUGGUCAGCGCAACUCUCUACCUGAUUGAGAAGUUAGCACACGAGUAAAGGAGUAUAGGGUGGGUAAGUCUGCUAAGUUGCUGAUAACAACGCGAAGAUAAAUUUCAUGUUUGAGUGAAUUGCAGAUUGCAAUAGGUCAAGUUGCGAGGGUUGCCUGGGUUGGCGCCGGUUGAAGGUGACCGGGGAAAUCGAAAAGCUCAAACUCUUAGUGAGCCACGAAACGCCCUGCCCGCGAAGCAAGAUUCCGCACCAUUAUGAUAGAGGAAGACCGUGUCGUACCGGCGAUCACAAAA
#=GR NC_008536.1/7291950-7292467 CODON .......................................................................................................................................................................................................................................................................................................................................................................................................................................................................................................................................
#=GR NC_008536.1/7291950-7292467 SS_TT .......................................................................................................................................................................................................................................................................................................................................................................................................................................................................................................................................
NC_008536.1/4303393-4302876            UCGAUCGUCCCCUUGUUUCGCGUAGCAGCCUCUGUAUCCAGGGGUGCGGCAAUCAAACGCUAUCCGCGACGGUCCCCCGGGUGUUAUCGGUUCGAACCGAUGAUCCUCCGGCCGGUCUCCUCCACGUAGGGGAACCAUCGUGCAGCCGUUAACGGGCUUACCGGA.AGUCAGCACCACCUCAGGUCAACGUAUCCUGGCCAGGAUAAAAACUGUUGGUAUUGCGCCGUGGUCAGCGCAACUCUCUACCUGAUUGAGAAGUUAGCACACGAGUAAAGGAGUAUAGAGUGGGUAAGUCCGCUAAGUUGCUGAUAACAAGACGAAGAUAUUUUUCAUGUUUGAGUGAAUUGCGGAUUGCAAUAGGGCAAAAAGGAGAGGGUGGGCUACUAUUCUCUUUGCGUGACUCUGCGGCUCUGGGAGAGAGCUGCUGGUUCUCGCAAACCCGCAAAGCCGCAAAGUAACGCCAAGAACAAGAGCUGCGCAGUACCGGCCCGGCAUACUGCGUCGGAAUCAUCGAUUCG
#=GR NC_008536.1/4303393-4302876 CODON ............................................................................................................................................................................................................................................................................................................................................................................................................................................................................................................................PTS........
#=GR NC_008536.1/4303393-4302876 SS_TT .......................................................................................................................................................................................................................................................................................................................................................................................................................................................................................................................................
NC_008536.1/9133656-9134173            UCGAUCGUCCCCUUGUUUCGCGUAGCAGUCUCUGUAUCCAGGGGUGCGGCAAUCAAACGCUAUCCGCGACGGUCCCCCGGGUGUUAUCGGUUCGAACCGAUGAUCUUCCGGCCGGUCUCCUCCACGUAGGGGAACCAUCGUGCAGCCGUUAACGGGCUUACCGGA.AGUCAGCACUACCUCAGGUCAACGUAUCCUGGCCAGGAUAAAAACUGUUGGUAUUGCGCCGUGGUCAGCGCAACUCUCUACCUGAUUGGCAAUUUAGCACACCGGUUUCGGAGUACAGGGUUAGCAAAUCCUGUAAGUUACUGAGAACAACGCGAAAAUAAAGUUCAAGUUUGUGUGAACGGUAUAUUUUAGUGUUCGAAUUCUUCGUUCAUCCAACGCUGGAAGGCAGUUAUGUUUUGGGGGCGGCUUAGGAACUGCUUCACCAAGUCGUUGGCGGACGUGGAACCGCCGGGUUCCAGCACCAGCCGACGGUAGCGCAUCGGCGCUUCCCCAGCGAGCAGGUUCUUCUGGUC
#=GR NC_008536.1/9133656-9134173 CODON ..................................................................................................................................................................................................................................................................................................................................................................PTS..................................................................................................................................................................
#=GR NC_008536.1/9133656-9134173 SS_TT .......................................................................................................................................................................................................................................................................................................................................................................................................................................................................................................................................
NC_008536.1/3435044-3435561            UCGAUCGUCCCCUUGUUUCGCGUAGCAGUCUCUGUAUCCAGGGGUGCGGCAAUCAAACGCUAUCCGCGACGGUCCCCCGGGUGUUAUCGGUUCGAACCGAUGAUCUUCCGGCCGGUCUCCUCCACGUAGGGGAACCACCGUGCAGCCGUUAACGGGCUUACCGGA.AGUCAGCACCACCUCAGGUCAACGUAUCCUGGCCAGGAUAAAAACUGUUGGUAUUGCGCCGUGGUCAGCGCAACUCUCUACCUGAUUGAGAAUUUACCAUGAGAGUUCUGGAGUAUAGGGUAUGGAUACCUGUUAAAUCAUUGAGAACAUGGGAAACAAAUAUUUCAUGUUUGAGUGAAUGGCAGAUUGCAAUAGUGCAAAAGGCAUAUAGAUCGCUCCCUGACGGUCGCGGUUCGCGGCGGGGUGAAGCGGUGGUGGGAGGAGACGAGCGAGGCGGGCGUCCUCCGGGAUGAAGGAUGGGAUGGGAGGCCAAUCGCGGGCGGGGGUGAAAUGGGGAGUGGUGUGGUGGCGCC
#=GR NC_008536.1/3435044-3435561 CODON .......................................................................................................................................................................................................................................................................................................................................................................................................................................................................................................................................
#=GR NC_008536.1/3435044-3435561 SS_TT .......................................................................................................................................................................................................................................................................................................................................................................................................................................................................................................................................
NC_008536.1/2241245-2241762            UCGAUCGUCCCCUUGUUUCGCGUAGCAGUCUCUGUAUCCAGGGGUGCGGCAAUCAAACGCUAUCCGCGACGGUCCCCCGGGUGUUAUCGGUUCGAACCGAUGAUCUUCCGGCCGGUCUCCUCCACGUAGGGGAACCAUCGUGCAGCCGUUAACGGGCUUACCGGA.AGUCAGCACCACCUCAGGUCAACGUAUCCUGGCCAGGAUAAAAACUGUUGGUAUUGCGCCGUGGUCAGCGCAACUCUCUACCUGAUUGAGAAGUUAGCACACGAGUAAAGGAGUAUAGGGUAGGUAUAACUUCUAAGUUGCUGAUAACAACGCGAAGAUAAAUUUCAUGUUUGAGUGAUUUGCAGAUUGCAAUAGGCAGAAAUUAGUACUUCUUUCCUCUUAACAGCACCACUCGCACCCAGAGGCGGAUCAACUCGCCCAACGUGGUUGCCAGCGAUUUGAGCCGGAAAAACUGCGAUUUUCCAUGCAGGCGCGGGUAAUGACGGACGCCCGUCUCCACCACGCCGCAGCCG
#=GR NC_008536.1/2241245-2241762 CODON ................................................................................................................................................................................................................................................................................................................................................................................PTS....................................................................................................................................................
#=GR NC_008536.1/2241245-2241762 SS_TT .......................................................................................................................................................................................................................................................................................................................................................................................................................................................................................................................................
NC_008536.1/9067333-9066816            UCGAUCGUCCCCUUGUUUCGCGUGUCAGCCUCUGUAUCCAGGGGUGCGGCAAUCAAACGCUAUCCGCGACGGUCCCCCGGGUAUUAUCGGUUCGAACCGAUGAUCUUCCGGCCGGUCUCCUCCACGUAGGGGAACCAUCGUGCAGCCGUUAACGGGCUUACCGGA.AGUCAGCACCACCUCAGGUCAACGUAUCCUGGCCAGGAUAAAAACUGUUGGUAUUGCGCCGUGGUCAGCGCAACUCUCUACCUGAUUGGACUCUAGCACACCGGUUUCGGAGUAUAGGGUGGGUAAGUCCGCUAAGUUACUGAUAACAACGCAAAGAUAUUUUUCAUGUUUGCGUGAUUUGCAGAUUGCAAUAUUAGCGUCCGAGGAUUUCCAAGUAACGUGCCACGGCCUGGAUGCCGCGGUAGAAGUUCGGGAGAUGGAACUUCUCGUUGGGGGCGUGCAGGUUGUCGUCGGGCAAGCCGAAGCCCAUCAUUACGCUGGGAAUUCCGAGAUAGCGGUCGAAGACGCCGACG
#=GR NC_008536.1/9067333-9066816 CODON .......................................................................................................................................................................................................................................................................................................................................................................PTS.............................................................................................................................................................
#=GR NC_008536.1/9067333-9066816 SS_TT .......................................................................................................................................................................................................................................................................................................................................................................................................................................................................................................................................
NC_008536.1/4096163-4095646            UCGAUCGUCCCCUUGUUUCGCGUAGCAGUCUCUGUAUCCAGGGGUGCGGCAAUCAAACGCUAUCCGCGACGGUCCCCCGGGUAUUAUCGGUUCGAACCGAUGAUCUUCCGGCCGGUCUCCUCCACGUAGGGGAACCAUCGUGCAGCCGUUAACGGGCUUACCGGA.AGUCAGCACCACCUCAGGUCAACGUAUCCUGGCCAGGAUAAAAACUGUUGGUAUUGCGCCGUGGUCAGCGCAACUCUCUACCUGAUUGAGAAGUUAGCACACGUGUAAAGGAGUACAGGGUAGGUAUAACUUCUAACUUACUGAUAACAACGCGAAGAUAAAUUUCAAGUUCGUGUGAUUUGCAGAUUGCAAUAGGAUAAACAGCUUAAAUUAGUGAACAGGCCGGGAGGCCUGUCCUAUUCCAUGCACAAGCUUCUGGUCUGCUUCCUUCUUGUCGGCAGCCUUGCCGCCGCUGAGCGCGAUCCGCUGGCAUCCGUCAAUCCGCUGAUUGGAACGCAGAAGAGCAAAAUCGG
#=GR NC_008536.1/4096163-4095646 CODON .........................................................................................................................................................................................................................................................................................................................................................................................................................AUG...........................................................................................................
#=GR NC_008536.1/4096163-4095646 SS_TT ..................................................................................................................................................................................................................................................................................................................................................................................................<<<<<<<<<<<<<<<............>>>>>>>>>>>>>>............................................................................................
NC_008536.1/652498-653015              UCGAUCGUCCCCUUGUUUCGCGUAGCAGUCUCUGUAUCCAGGGGUGCGGCAAUCAAACGCUAUCCGCGACGGUCCCCCGGGUAUUAUCGGUUCGAACCGAUGAUCUUCCGGCCGGUCUCCUCCACGUAGGGGAACCAUCGUGCAGCCGUUAACGGGCUUACCGGA.AGUCAGCACCACCUCAGGUCAACGUAUCCUGGCCAGGAUAAAAACUGUUGGUAUUGCGCCGUGGUCAGCGCAACUCUCUACCUGAUGGCAAUUUAGCACACAGGAUUCGGAGUAUAGGGUGGGUAAGUCUGCUAAGUUGCUGAUAACAACGCGAAGAUAAAUUUCAUGUUUGUGUGAUUUGCAGAUUGCAAUAGGUCAGUUUUGGGGCUGGAACCAGGCGUUGCCGGCAUUGGCGAUGAUCAACUCGUGUUCGUCAACCACGCCGGCGAGGCGGAUGACCUUCUCCUGAAACGUGAGCGUAUGGCCGCUGUCGUAGGGGAAAUAGGUGCUGCCGAGGAAGUGCAGGACCUCGC
#=GR NC_008536.1/652498-653015 CODON   .........................................................................................................................................................................................................................................................................................................................................................................PTS...........................................................................................................................................................
#=GR NC_008536.1/652498-653015 SS_TT   .......................................................................................................................................................................................................................................................................................................................................................................................................................................................................................................................................
NC_008536.1/8250798-8250281            UCGAUCGUCCCCUUGUUUCGCGUAGCAGCCUCUGUAUCCAGGGGUGCGGCAAUCAAACGCUAUCCGCGACGGUCCCCCGGGUGUUAUCGGUUCGAACCGAUGAUCUUCCGGCCGGUCUCCUCCACGUAGGGGAACCAUCGUGCAGCCGUUAACGGGCUUACCGGA.AGUCAGCACCACCUCAGGUCAACGUAUCCUGGCCAGGAUAAAAACUGUUGGUAUUGCGCCGUGGUCAGCGCAACUCUCUACCUGAUUGGACUCUAGCACGCGAGAUUCGGAGUAUAGGGUGGGUAAGUCUGCUAAGUUGCUGAUAACAACGCGAAGAUAAAUUUCAUGUUUGAGUGAAUUGCAGAUUGCAAUAGGGCAAGAAGCAUGUAGUUCGCUCCCUGACGGUCGCGGUUCGCGGGGACGGCGAAGGGUGAUGGCGAAGGUGUGAGGGGGCGGCGAAGGUGGGAGGGCGGUGGUGAAGGGGUGAGGGGGAAAGGGUCAGGGAGCGGGUAGCGCUCCCUGACGGUCGCGGC
#=GR NC_008536.1/8250798-8250281 CODON .......................................................................................................................................................................................................................................................................................................................................................................................................................................................................................................................................
#=GR NC_008536.1/8250798-8250281 SS_TT .......................................................................................................................................................................................................................................................................................................................................................................................................................................................................................................................................
NC_008536.1/4379863-4379346            UCGAUCGUCCCCUUGUUUCGCGUAGCAGUCUCUGAAUCCAGGGGUGCGGCAAUCAAACGCUAUCCGCGACGGUCCCCCGGGUCUUAUCGGUUCGAACCGAUGAUCUUCCGGCCGGUCUCCUCCACGUAGGGGAACCAUCGUGCAGCCGUUAACGGGCUUACCGGA.AGUCAGCACCACCUCAGGUCAACGUAUCCUGGCCAGGAUAAAAACUGUUGGUAUUGCGCCGUGGUCAGCGCAACUCUCUACCUGAUUGAGAAGUUAGCACACGAGUAAAGGAGUAUAGGGUAGGUAUAACUUCUAAGUUGCUGAUAACAACGCGAAGAUAAAUUUCAUGUUUGUGUGAACGGACUUUUCAGGGACUUACUUCUUGAGAGCUUCCUCGAUCGAUUGACGGAGCUGAGCCUUCUCUACUUCGGUGAGCAUGUCGUCGCCCGCCAGCAGCGAGAGGGCCUUUUCAUAGGCACUUCGAGCAGCGGGGAGAUCGCCGGUUUGCUGGAGCGCCGUGGCGAGCGCCUCGG
#=GR NC_008536.1/4379863-4379346 CODON .........................................................................................................................................................................................................................................................................................................................................................................PTS...........................................................................................................................................................
#=GR NC_008536.1/4379863-4379346 SS_TT .......................................................................................................................................................................................................................................................................................................................................................................................................................................................................................................................................
NC_008536.1/1943380-1943897            CGAUCGUCCCCUUGUUUCGCGUAAGCAGUCUCUGUAUCCAGGGGUGCGGCAAUCAAACGCUAUCCGCGACGGUCCCCCGGGUAUUAUCGGUUCGAACCGAUGAUCUUCCGGCCGGUCUCCUCCACGUAGGGGAACCAUCGUGCAGCCGUUAACGGGCUUACCGGA.AGUCAGCACCACCUCAGGUCAACGUAUCCUGGCCAGGAUAAAAACUGUUGGUAUUGCGCCGUGGUCAGCGCAACUCUCUACCUGAUUGAAAGUUAGCACACGAGUAAAGGAGUACAGGGUAGGUAAGUCUGCUAAGUUGCUGAUAACAACGCGAAAAUAUUUUUGAUGUUUGUGUGACGACUAUUUUGCCGGACUCUUUCCGCGUGAUUUUUCCUCGAUAUGCAGCUUGUGCUGCUUACCAUCCACGCGGAUGAUGAGUUGUUUGCCGUCUUCCGCCACCUCCACCCGGGCUCCGUCGCGCAGGCGCAGCGUGCCGGCUGUUGUGACGAUCUGCGUCACGUGAUAGAGCCACG
#=GR NC_008536.1/1943380-1943897 CODON ..........................................................................................................................................................................................................................................................................................................................................................PTS..........................................................................................................................................................................
#=GR NC_008536.1/1943380-1943897 SS_TT ................................................................................................................................................................................................................................................................................................................................................................................................................<<<<<<<<<<....>>>>>>>>>>...............................................................................................
NC_008536.1/8987042-8987559            UCGAUCGUCCCCUUGUUUCGCGUAGCAGUCUCUGUAUCCAGGGGUGCGGCAAUCAAACGCUAUCCGCGACGGUCCCCCGGGUGUUAUCGGUUCGAACCGAUGAUCUUCCGGCCGGUCUCCUCCACGUAGGGGAACCAUCGUGCAGCCGUUAACGGGCUUACCGGA.AGUCAGCACCACCUCAGGUCAACGUAUCCUGGCCAGGAUAAAAACUGUUGGUAUUGCGCCGUGGUCAGCGCAACUCUCUACCUGAUUGAGAAGUUAGCACACGAGUAAAGGAGUACAGGGUAGGUAAAUCUUGUAAAUGAUUGAUAACAGGGCGAAGAUAAAUUUUAUGUUUGAGUGAAUUGCAGAUUGCAAUAGGGCCAAAGACGAGCUUUUCCGAAAGGCUAAAGCGGCGUGCGGCGCGACAACGGAUACCGAGGCCGUCCGGUUAGGCUUGGAGGCACUCGUGAGGCAUGCAGCCUACGAACGGCUUCGAGCCUUGCGGGGGUCAGAGCCGAACGCACCAGAUGUCCCAC
#=GR NC_008536.1/8987042-8987559 CODON .......................................................................................................................................................................................................................................................................................................................................................................................................................................................................................................................................
#=GR NC_008536.1/8987042-8987559 SS_TT .......................................................................................................................................................................................................................................................................................................................................................................................................................................................................................................................................
NC_008536.1/5176502-5175985            UCGAUCGUCCCCUUGUUUCGCGUAGCAGCCUCUGUAUCCAGGGGUGCGGCAAUCAAACGCUAUCCGCGACGGUCCCCCGGGUAUUAUCGGUUCGAACCGAUGAUCUUCCGGCCGGUCUCCUCCACGUAGGGGAACCAUCGUGCAGCCGUUAACGGGCUUACCGGA.AGUCAGCACCACCUCAGGUCAACGUAUCCUGGCCAGGAUAAAAACUGUUGGUAUUGCGCCGUGGUCAGCGCAACUCUCUACCUGAUUGAGAAGUUAGCACACGAGUAAAGGAGUACGAGGUGUGGAAAUCCUGUAAGUUGGUGAAAAGAAGCGAAAAAUAAAUAUCAAGUUUGUGUGAACGGGAAAUUGUCAAACAUUUGAACGGGCCGCGGCGUCAAUCAAGGUAUGACGACGACUUAUGUUACAGGCGUGUGUGCUCGCGCGGCGGCAGUGGGCGCAGCCUUCACGGUUAUGGCGUGGGGCGCGGACCCGGCGCUGACGAUUUACAACCAGAAUUUCGCGGUGAUCCGGGA
#=GR NC_008536.1/5176502-5175985 CODON .......................................................................................................................................................................................................................................................................................................................................................................................................AUG.............................................................................................................................
#=GR NC_008536.1/5176502-5175985 SS_TT .......................................................................................................................................................................................................................................................................................................................................................................................................................................................................................................................................
NC_008536.1/1803245-1802728            UCGAUCGUCCCCUUGUUUCGCGUAGCAGCCUCUGUAUCCAGGGGUGCGGCAAUCAAACGCUAUCCGCGACAGUCCCCCGGGUGUUAUCGGUUCGAACCGAUGAUCUUCCGGCCGGUCUCCUCCACGUAGGGGAACCAUCGUGCAGCCGUUAACGGGCUUACCGGA.AGUCAGCACCACCUCAGGUCAACGUAUCCUGGCCAGGAUAAAAACUGUUGGUAUUGCGCCGUGGUCAGCGCAACUCUCUACCUGAUUGGACUCUAGCACGCGGGUUUCGGAGUAUAGGGUAGGUAAGUCUGCUAAGUCACUGAUAACAACGCAAAGAUAAAUUUUGAGUUUGAGUGAAUUGCAGAUUGCAAUAGGCGAAAAGGAAGAAUUUGGGCCACGGAUGGACACGAAUAAACACUGAUAAGAACGAAUCAGGACUGGCGUUCGACCGGCAUCCUCCGGGCAGGGCUUCUACGGGAGACUGCAAAAGAAAAACAGGAUCACCCAGCAUCGAAAAAAAUUCUUAUGGCCGU
#=GR NC_008536.1/1803245-1802728 CODON .......................................................................................................................................................................................................................................................................................................................................................................................................................................................................................................................................
#=GR NC_008536.1/1803245-1802728 SS_TT .......................................................................................................................................................................................................................................................................................................................................................................................................................................................................................................................................
NC_008536.1/5502432-5502949            UCGAUCGUCCCCUUGUUUCGCGUAGCAAUCUCUGUAUCCAGGGGUGCGGCAAUCAAACGCUAUCCGCGACGGUCCCCCGGGUGUUAUCGGUUCGAACCGAUGAUCUUCCGGCCGGUCUCCUCCACGUAGGGGAACCAUCGUGCAGCCGUUAACGGGCUUACCGGA.AGUCAGCACCACCUCAGGUCAACGUAUCCUGGCCAGGAUAAAAACUGUUGGUAUUGCGCCGUGGUCAGCGCAACUCUCUACCUGAUUGGCAAUUUAGCACACAGGUUUAGGAGUAUCAGGUGGGUAAGUCUGCUAAGUUGCUGAUAAUAACCCGAAGAUAAAUUUCAUGUUUGUGUGAUUUGCAGAUUGCAAUAGGGCGAAAGGCAUGUAGAUCGCUCCCUGACGGUCGCGGCUCGUCCGUGGGCAGGACCUACCGGGUCUCGAGGGCGCGGGCAAUGCGGCGAUCGGGCACCAGCCAGAGGAGCGCGGCGAAGGCAUAGAGGCCGGCCGAAAUCCAGGGGCUCACAAACGCG
#=GR NC_008536.1/5502432-5502949 CODON ................................................................................................................................................................................................................................................................................................................................................................................................................................PTS....................................................................................................
#=GR NC_008536.1/5502432-5502949 SS_TT .......................................................................................................................................................................................................................................................................................................................................................................................................................................................................................................................................
NC_008536.1/9401098-9400581            UCGAUCGUCCCCUUGUUUCGCGUAGCAGUCUCUGUAUCCAGGGGUGCGGCAAUCAAACGCUAUCCGCGACGGUCCCCCGGGUGUUAUCGGUUCGAACCGAUGAUCUUCCGGCCGGUCUCCUCCACGUAGGGGAACCAUCGUGCAGCCGUUAACGGGCUUACCGGA.AGUCAGCACCACCUCAGGUCAACGUAUCCUGGCCAGGAUAAAAACUGUUGGUAUUGCGCCGUGGUCAGCGCAACUCUCUACCUGAUUGGACUCUAGCACGCGAGAUUCGGAGUAUAGGGUAGGUAGGUCUGCUAAGUUGCUGAUAACAACGCGAAGAUAAAUUUCAUGUUUGUGUGAUUUGCAGAUUGCAAUAGAUCAGAAUUAGUCCAGCUCCAACUCCUGGUAGGGUAAUUCCCUGAUACUGCCUGCGAUUUGGGGCGUCUGACCUCUGGUACACUUAAAACUUCAAGGGUUAGUCUGAAUCUACUAGUCGGGGUCGUUCAUUGAAGGUCCGCGUCUUCCUUUGGUCUAUU
#=GR NC_008536.1/9401098-9400581 CODON .........................................................................................................................................................................................................................................................................................................................................................................................................................................................................................................AUG...........................
#=GR NC_008536.1/9401098-9400581 SS_TT .......................................................................................................................................................................................................................................................................................................................................................................................................................................................................................................................................
NC_008536.1/2561950-2561433            UCGAUCGUCCCCUUGUUUCGCGUAGCAGUCUCUGUAUCCAGGGGUGCGGCAAUCAAACGCUAUCCGCGACGGUCCCCCGGGUAUUAUCGGUUCGAACCGAUGAUCUUCCGGCCGGUCUCCUCCACGUAGGGGAACCAUCGUGCAGCCGUUAACGGGCUUACCGGA.AGUCAGCACCACCUCAGGUCAACGUAUCCUGGCCAGGAUAAAAACUGUUGGUAUUGCGCCGUGGUCAGCGCAACUCUCUACCUGAUUGGACUUUAGCAUGCGAGAUUCGGAGUAUAGGGUGGGUAAGUCUGCUAAGUUGCUGAUAACAACGCGAAGAUAUUUUUCAUGUUGGCGUGAUUUGCAGAUUGCAAUAGGACUAUUUCACGACAAUCGAGCUCACUGUCUCCACGCCGCCUACCGAAAGGCGCAGUUCGAGCGAGCCGGCGGCCGCAGACUGGGGAACCACGGCGUUCACCUGAAAUAAACCGGCGACCGCGUUUGCUGCCGAGCCGGCGAACUGCACUGGCGCAGGU
#=GR NC_008536.1/2561950-2561433 CODON ..........................................................................................................................................................................................................................................................................................................................................................................PTS..........................................................................................................................................................
#=GR NC_008536.1/2561950-2561433 SS_TT .......................................................................................................................................................................................................................................................................................................................................................................................................................................................................................................................................
NC_008536.1/7065324-7064809            UCGAUCGUCCCCUUGUUUCGCGUAACAGUCUCUGUAUCCAGGGGUGCGGCAAUCAAACGCUAUCCGCGACGGUCCCCCGGGUAUUAUCGGUUCGAACCGAUGAUCUUCCGGCCGGUCUCCUCCACGUAGGGGAACCAUCGUGCAGCCGUUAACGGGCUUACCGGA.AGUCAGCACCAC..CAGGUCAACGUAUCCUGCGCAGGAUAAAAACUGUUGGUAUUGCGCCGUGGUCAGCGCAACUCUCUACCUGAUUGAGAAUUUAGCACACAGGUUUCGGAGUAUAGGGUGAGUAAGUCUACUAAGUUGCUGAUAACAACGGGAAGAUAAAUUAUAAGUUCGUGUGAAUUGCAGAUUGCAAUAGGGCAAAAAGCUUAGAUUGCUGGUACUGGAGGCUUGUCCUGCGCGCCGGCCGCUGCCGGCCGCCGGUGAGAUGCCUCAGGACUUUCAGCUCGCCUCUACCUCAUUCGGCGCGCACGAACUUGAGCGUGGGCGCUGAGUCUACGGCAACUCCGCGCGCGU
#=GR NC_008536.1/7065324-7064809 CODON ............................................................................................................................................................................................................................................................................................................................................................................................................................................................................PTS........................................................
#=GR NC_008536.1/7065324-7064809 SS_TT .......................................................................................................................................................................................................................................................................................................................................................................................................................................................................................................................................
NC_008536.1/6073791-6073274            UCGAUCGUCCCCUUGUUUCGCGUAGCAGUCUCUGUAUCCAGGGGUGCGGCAAUCAAACGCUAUCCGCGACGGUCCCCCGGGUAUUAUCGGUUCGAACCGAUGAUCUUCCGGCCGGUCUCCUCCACGUAGGGGAACCAUCGUGCAGCCGUUAACGGGCUUACCGGA.AGUCAGCACCACCUCAGGUCAACGUAUCCUGCGCAGGAUAAAAACUGUUGGUAUUGCGCCGUGGUCAGCGCAACUCUCUACCUGAUUGAGAAUUUAGCACACAGGUUUCGGAGUAUAGGGUGAGUAAGUCUACUAAGUUGCUGAUAACAACGGGAAGAUAAAUUUCAUGUUCGAGUGAAUUGCAGAUUGCAAUAGGGUAAAAAGGCUUGGUGGAGCAAGGGAAUACUUCUCAAGAACGCGCGGCGCAGGUGAUGCGCAAUUUGGAAGCGGGGACGGUCUGCGUAGAAGCCCUGAAAGGCGGCUGCACGGUCGAACCCCCCCACCGCGAACAACGGAACACUCCUCGAAAAGCG
#=GR NC_008536.1/6073791-6073274 CODON .......................................................................................................................................................................................................................................................................................................................................................................................................................................................................................................................................
#=GR NC_008536.1/6073791-6073274 SS_TT .......................................................................................................................................................................................................................................................................................................................................................................................................................................................................................................................................
NC_008536.1/5102869-5102352            UCGAUCGUCCCCUUGUUUCGCGUAGCAGUCUCUGUAUCCAGGGGUGCGGCAAUCAAACGCUAUCCGCGACGGUCCCCCGGGUGUUAUCGGUUCGAACCGAUGAUCUUCCGGCCGGUCUCCUCCACGUAGGGGAACCAUCGUGCAGCCGUUAACGGGCUUACCGGA.AGUCAGCACCACCUCAGGUCAACGUAUCCUGCGCAGGAUAAAAACUGUUGGUAUUGCGCCGUGGUCAGCGCAACUCUCUACCUGAUUGAGAAUUUAGCACACGAGUAAAGGAGUAUAGGGUGGGUAAGUCUGCUAAGUUGCUGAUAACAACACGAAGAUAAAUUUCAUGUUUGUGUGAUUUGCAGAUUGCAAUAGGUCUAAAGCUGGUUGGUCGUACCCGGGCGCCGGCAAAUGGCAGCGCGAGCCAGGGGAGACCUAAUCGUUGCGAAGAGCGCGAAUAGGAUCCACCAGUAGUGCGCGCCUUGCAGGGAACAGCGAAGCAAGAGCGACUGUGGCGGUGAAGAGCCCGAUGG
#=GR NC_008536.1/5102869-5102352 CODON .....................................................................................................................................................................................................................................................................................................................................................................................................................................PTS...............................................................................................
#=GR NC_008536.1/5102869-5102352 SS_TT .......................................................................................................................................................................................................................................................................................................................................................................................................................................................................................................................................
NC_008536.1/2933382-2932865            UCGAUCGUCCCCUUGUUUCGCGUAGCAGUCUCUGUAUCCAGGGGUGCGGCAAUCAAACGCUAUCCGCGACGGUCCCCCGGGUAUUAUCGGUUCGAACCGAAGAUCUUCCAGCCGGUCUCCUCCACGUAGGGGAACCAUCGUGCAGCCGUUAACGGGCUUACCGGA.AGUCAGCACCACCUCAGGUCAACGUAUCCUGGCCAGGAUAAAAACUGUUGGUAUUGCGCCGUGGUCAGCGCAACUCUCUACCUGAUUGGCAAUUUAGCACGCCGGUUUCGGAGUAUAGGGUGGGUAAAUCUGCUAAGUUGCUGAUAACAACGCGAAGAUAUUUUUCAUGUUUGAGUGAAUUGCAGAUUGCAAUAGGUCAAAAAGCUGGUAGAUUGGCAAAUUCCGACCUUCUAGGAUGACAGCGCAGUCCGAAGCGCAGAAAGGAGCGUACCGAGCCGAAAAGGCUUGCGAACAAAGCCGCGGACUUGGGGUGCGCUCAUGCUCCCGUUCACGCUCUCUUCGCUAUAUGCGCU
#=GR NC_008536.1/2933382-2932865 CODON ............................................................................................................................................................................................................................................................................................................................................................................................................PTS........................................................................................................................
#=GR NC_008536.1/2933382-2932865 SS_TT .......................................................................................................................................................................................................................................................................................................................................................................................................................................................................................................................................
#=GC SS_cons                           ....................................................................................................(((-(((((((,,<<<<<<<<______>>>>>->>>,,,,,,,<<<<_______>>>>,,))))).)))))---------.....<<<<-<<<<<<_.__>>>>>>------>>>>,,,............................................................................................................................................................................................................................................................................................................
#=GC ACTUAL_MOTIF                      ....................................................................................................<.....................................................................................................................>............................................................................................................................................................................................................................................................................................................
#=GC HYPHENATION                       ****************************************************************************************************.......................................................................................................................************************************************************************************************************************************************************************************************************************************************************************************************************
#=GC R2R_LABEL                         ----------------------------------------------------------------------------------------------------..........j..............................................................................1..................................-------------------------------------------------------------------------------------------------------------------------------------------------------------------------------------------------------------------------------------------------------------------------------------------------------
#=GF qR2R multistem_junction_circular j all-stems-anyangle
#=GF R2R multistem_junction_circular j s0 -90 l s1 +90 l
#=GF R2R turn_stem_at_internal 1 -1 l
#=GF DUPLICATES NONE
#=GF SORT_STATS 34 119 0
#=GF SORT_STATS 34 119 0
#=GC cons                              UCGAUCGUCCCCUUGUUUCGCGUAGCAGUCUCUGUAUCCAGGGGUGCGGCAAUCAAACGCUAUCCGCGACGGUCCCCCGGGURUUAUCGGUUCGAACCGAUGAUCUUCCnGCCGGUCUCCUCCACGUAGGGGAACCAUCGUGCAGCCGUUAACGGGCUUACnGGA-AGUCAGCACCACCUCAGGUCAACGUAUnCUGGCCAGnAUAAAAACUGUUGGUAUUGCGCCGUGGUCAGCGCAACUCUCUACCUGAUUGRRAnnUnRnnnnnnRRRUnnnGRRnnnnRGGnnGGnnARnYYnnYnARnUnnYnRnnAnnAnnnnRARRnnAnnUUYnnnnUUnRnnnRAnUnnnRRnUnnnAnnRRRnnRRRnnRnnnnnnnnnnnnnnnnnnnnRnnnnnnnnnnnnnnnnnnnnnRnnnnnnnnnnnnnnnnnnnnnnnnnnnnnnnnnnnnnnnnnnnnnnnnnnnnnnnnnnnnnnnnnnnnnnnnnnnnnnnnnnnnnnnnnnnnnnnnnnnnnnnnnn
#=GC conss                             222222221112132112222323321131111131111111111111111111111111111111111111111111111121121111111111111132211113211111111111111111111111111113111211111111111111111111231011211111121111111111111111111113312111211112111111111111111111111111111111111211111112212331111111111131331111111111121113311331311131221311211112112111112221131122311112213111131311133121113113331133311311111111111111111111311111111111111111111131111111111111111111111111111111111111111111111111111111111111111111111111111111111111111111111111111111111
#=GC col_entropy_0                     000000000000000000000000000000000000000000000000000000000000000000000000000000000010000000000000000000000000010000000000000000000000000000000000000000000000000000000000000000000000000000000000000000000000000000000000000000000000000000000000000000000000001101100000111111100110000011100010011011101110011011100110110111100110000000110110011100001011111101110111111111111111111111111111111111111111111111111111111111111111111111111111111111111111111111111111111111111111111111111111111111111111111111111111111111111111111
#=GC col_entropy_1                     .......................................................................................................................................................................................................................................................................................................................................................................................................................................................................................................................................
#=GC col_entropy_2                     222222220002052002222424930160000060000000100000000000000000000000000010000000000010010000000000000073300107300000000000000000000000000005000300000000000000000008370100300000020011000000000000080106604080400002000000000000000000000000000000000300000003402470409999153240259580999933131829804867683769213757299144354615592039968923349302433799983614454241249325368874379688899888978897888897776989897898889899978878988798969989998788899889887879989999889898999978989999999888979888948999998989998999998998989889999998888
#=GC col_entropy_3                     222222220002082002222827660760000040000000800000000000000000000000000080000000000060090000000000000046600809600000000000000000000000000005000100000000000000000003690700600000000088000000000000020802201060100009000000000000000000000000000000000400000001209337901171552289470820111149028783786711487921325171811234003193583811618906642783189141190780331532421270026205316539934875791887121483869486848443708011086418317469004466523328746830768233732406888708591747414628051738025588398046409691049101624862937685359739733
#=GC cov_SS_cons                       ....................................................................................................?02.0002220..00000000......00000.000.......0000.......0000..02220.0020?..............0000.000202....202000......0000...............................................................................................................................................................................................................................................................................................................
#=GF NUM_COV 6
#=GF WEIGHT_MAP  NC_008536.1/2330724-2331241 1.13844 NC_008536.1/2151596-2151079 1.25889 NC_008536.1/3021528-3021011 0.912758 NC_008536.1/5777173-5776656 0.935609 NC_008536.1/851683-851166 0.969329 NC_008536.1/4666335-4665818 1.06479 NC_008536.1/7704674-7705191 0.873976 NC_008536.1/9473368-9473885 1.028 NC_008536.1/8809316-8809834 0.873976 NC_008536.1/2362647-2362130 0.976028 NC_008536.1/8429270-8428753 1.28506 NC_008536.1/1098616-1098099 0.948401 NC_008536.1/5423526-5424043 1.00418 NC_008536.1/7291950-7292467 0.948401 NC_008536.1/4303393-4302876 0.96213 NC_008536.1/9133656-9134173 1.10156 NC_008536.1/3435044-3435561 0.9061 NC_008536.1/2241245-2241762 0.976643 NC_008536.1/9067333-9066816 1.03202 NC_008536.1/4096163-4095646 0.969329 NC_008536.1/652498-653015 0.988178 NC_008536.1/8250798-8250281 0.912758 NC_008536.1/4379863-4379346 1.028 NC_008536.1/1943380-1943897 1.21796 NC_008536.1/8987042-8987559 0.96213 NC_008536.1/5176502-5175985 1.10156 NC_008536.1/1803245-1802728 0.969806 NC_008536.1/5502432-5502949 0.890161 NC_008536.1/9401098-9400581 0.980389 NC_008536.1/2561950-2561433 0.976028 NC_008536.1/7065324-7064809 0.972807 NC_008536.1/6073791-6073274 0.946357 NC_008536.1/5102869-5102352 0.946357 NC_008536.1/2933382-2932865 0.94187
#=GF USED_GSC TRUE
#=GF DID_FRAGMENTARY FALSE
//
