# Supplementary material for: Comparative genomics reveals 104 candidate structured RNAs from bacteria, archaea, and their metagenomes
Source: Genome Biol. 2010 Mar 15;11(3):R31. doi: 10.1186/gb-2010-11-3-r31 (PMC2864571; doi:10.1186/gb-2010-11-3-r31)
Supplement: Additional file 4 — Raw text alignment files, including annotation. Raw alignments of RNAs, including annotations (for example, predicted transcription terminators, flanking sequences) in "Stockholm" text format. The alignment format and appropriate viewing programs are discussed on Wikipedia [113]. The Stockholm files can be retrieved from the .tar.gz archive file by using programs such as WinZip (Windows), StuffIt Expander (Mac), or tar/gzip (UNIX). [file gb-2010-11-3-r31-S4.GZ › sto/Termite-leu.sto]

# STOCKHOLM 1.0
#=GF ID Termite-leu
#=GF DE Termite-leu RNA
#=GF AU Weinberg Z
#=GF TP Cis-reg;
#=GF WK http://en.wikipedia.org/wiki/Termite-leu_RNA_motif
#=GF DATABASES microbial 25 env 4
#=GF FancifyStockholm -longtable -wrapGeneContext 6in -recycleGeneColors
#=GF FancifyStockholmGeneContext -leftNothing -rightOperonOrCount 1
#=GF ORIGINAL_MOTIF 123	2122	0	0	env	4	env-termite-gut	jeremy	s40_50S100O5Min3	cmfinder		ethresh=2&nr=0	end
ABDH01034349.1/757-273              UGUCCAAAAAUAUGCCUCCUUAAAAUCAAAUUCUUUAAAAUCAAAAUCUUUAAAGUCAAAUUCUUUAAAAUCAAAUUCUUUAAAAUCAAAUUCAUAUUUAGACGAAAGGGCGCGA...............UAAA................UCGCGCCCUUUCAUAGAU........AGUUCGGGG.....GCUAAA.....CCCCCGAACUUCAGUCAAAAU.......CAAAGACAAAGUCAACACCGCUUUUGAUUUUGACUUUGACUGAAAAUGCGGGGUUUAGCCCCGCAUUUAUCUAUGAAGCCGAAGGCUUCGUCUUAAAAAGAAUUUGAUUUUAAAGAUUUUAAAGAUUUUAAAGAUUUUGACUUUUAUAUGUUUAAGCCUCCCCACCAAUUACUUAUUCCAUCCCAUAGAUAAGCUACGAACGGGUCGUUAAUUCCCAAUGUUCCCUUAAAAUCCGCCGGUGGGUUUGCGGUCAGCAAAGCGUGAAAAUCUUUUCCCGCAACCUUAUCAUUUCCCACCGCGCUCAUGCAAACC
#=GR ABDH01034349.1/757-273 CODON   ....GUA.............................................................................................................................................................................................................................................................................................................................................................................PTS......................................................................................................................................................................
#=GR ABDH01034349.1/757-273 SS_TT   ...........................................................................................................<<<<<<<<...................................>>>>>>>>...............................................................................................................................................................................................................................................................................................................................................................................................
ABDH01039360.1/792-310              AUGGGGGAGUAUAUGCAGGAUCAGGAUUAAAAGAUAAAUCUUUAAAAUCUUUAAAAUCUUUAAAAUCUUUAAAAUCUUUAAAAUCAAAUUCAUUUUAAGACGAAAGGGGGCGCG................UAAA.................CGCGCCCUUUCAUAGAU........AAAUGCGGG.....GCUAAA.....CCCCGCAUUUUCAAUCAAAAU.......CAAAGUCAAAAUCAAAAGCGGUGUUGACGUUGAUGUUGACUGAAGUCCCCGAACUAAAAAAUAUUUUAAAGAUUUUGACUUUAAAAGAAUUUAUUUUUUUUAGCAACAAUAAAAAUUAAAGAAAGGUGUUAUCAACGUUAUGAAAUCCUACAACAUAGCAUUAAUGGGUGGUGACGGCACGGGGCCCGAAGUGCUUCGUGAGGGUGUUAAAGUCUUAGACGCCGCGGCUUCCAAGCACGGCCUCAAGCUCAACUACACCGACUACGACUUCGGCGGCGAGCGCUACAUGCGCACCGGCGAGACCCUCUCGCA
#=GR ABDH01039360.1/792-310 CODON   ...........................STP..................................................................................................................................................................................................................................................................................................................................................AUG..........................................................................................................................................................................
#=GR ABDH01039360.1/792-310 SS_TT   ...........................................................................................................<<<<<<.......................................>>>>>>...............................................................................................................................................................................................................................................................................................................................................................................................
ABDH01040491.1/1614-2096            AGGGCGCGCUGGAGAGGGCGGAGCAUAUUAACGAUGAUUGAAAUCUUCUAAAUCUUUUAAAAUCAAAAUCUUUAAAAUCAAAUUCAAAUUCAUAUUUAGGAACGAAAGGGCGCG................UAAA.................CGCGCCCUUUCAUAGAU........AAAUGCGGG.....GCUAAA.....CCCCGCAUUUUCAAUCAAAGG.......CAAAAUCAAAGUCAAAGUCAAAAACGGUGUUGAAGUUGACGUUGACGUUGACUGAAGUUCGGGGGUUUAGCCCCCGAACUAUCUAUGAAAGGGCGCGAUUUAUCGCGCCCUUUCGUCCUAAUAUGAUUUUGAUUUUAAAAGAUUUUAAAGAUUUUGACUUUACUUUUACCAAAUACUAUAUUUUCAAAAUCAGGAGCAAGGGAAUCCCGUGAAAAUCGGGAGCGGACCCGCCACUGUGAAUCCUAAUCCGCGUUGAUUUCGCGGAUUACGGGCAGCCGAAAUAUCACGCCACUGUUCUAUCAAUAUAUAGAA
#=GR ABDH01040491.1/1614-2096 CODON ......................................STP....................................................................................................................................................................................................................................................................................................................................................................................................................................................................................................................
#=GR ABDH01040491.1/1614-2096 SS_TT ...........................................................................................................<<<<<<<.....................................>>>>>>>...............................................................................................................................................................................................................................................................................................................................................................................................
ABDH01041047.1/7514-7996            GGGCGGCGGGGGCGCCAUACCGGACGCUUUGAAAGCUUUAAAAUCUUUAAAAAGCUUUAAAAUCAAAUUGGCUUCGCCGAGAUAAACAAGUUCAUUUUUAGACGAAAGGGCGCG................uAAA.................CGCGCCCUUUCAUAGAU........AAAUGCGGG.....GCUAAA.....CCCCGCAUUUUCAGUCAAAGG.......CAAAGUCAAAAAAAUUUAUUUUCCACUUGAUUUCCUCACCAAAAUAAUGUAUAUUCUAUAAAGAAGUAUUGAUAUGCCCGGAAGUCUCUCGUCGUCCCCAUUUCUGUAUUCUUGUACCGCCGCGGUACGUACAGAAAUCUCUCGUUGUACGGAUGUACUCUCGUUGUAUAACAAAAUUUCGGUUUACGCUUAAAUCAUUACCAAUAUUUAACUUUGACCCUAUCCGGCCCCCGUAGCUUAGCGCCUCAUAACCGAUAGGCGCACAGCUUUCACCGGAGACGCGAGGAAUUAUGCCUAAUAUCGAAAAACCGG
#=GR ABDH01041047.1/7514-7996 CODON .............................................................................................................................................................................................................................................................................................................................................................................................................................................................................................................................................................
#=GR ABDH01041047.1/7514-7996 SS_TT ...........................................................................................................<<<<<<<.....................................>>>>>>>...............................................................................................................................................................................................................................................................................................................................................................................................
ABDH01040822.1/1567-1085            AGGUACGGGUGGAUGUUGGCGGUUAGUUGAUAAUGAUAAAGCCUUAAAAUCUUUAAAAUCUUUAAAAUCUUUAAAAUCAAAAUCUCUAAAUUCUUUUUUAGACGAAAGGGCGCG................UAAA.................CGCGCCCUUUCAUAGAU........AAAUGCGGG.....GCUAAA.....CCCCGCAUUUUCAGUCAAAAA.......CAAAGUCAAAGUCAAAGUCACAAAAAAAAAGGCUUUUUUCUUUUGACGUUGACUGAACUUGUUUAUCUCGGCGAAGCCAAAAUCGCGGGUUUAGCCCGCGAUUUAUCUAUGAAAGGCGAAGCCUUUCGUCUAAAAAAGAAUUUGAUUUUAAAAGAUUUUAAAUAAGAAAAUAAGAAAAUAAGAAAGAAAGAAAAAAAAUGGAAUUAGGAGUAAUGAUUUUAAUCGCCGCCCUAAUCCUGCUGGCCAUCAUAAUAUUCGCCAGUGUGGCGAAUCGGUGGCGCGUGCCGCUUGUGGUCGUUUCUAUUUUUGUGG
#=GR ABDH01040822.1/1567-1085 CODON ...........................STP............................................................................................................................................................................................................................................................................................................................................................................................................AUG................................................................................................................
#=GR ABDH01040822.1/1567-1085 SS_TT ...........................................................................................................<<<<<<<.....................................>>>>>>>...............................................................................................................................................................................................................................................................................................................................................................................................
ABDH01024454.1/462-946              UAGUACCGUAAGAUGGAACGGGAAAUGAAAAUAUUUUAAAUAAUGUUGGGUGCAUAUAUUGUCCUUAUCCUUUCUUUAAAAGAUUUUAAAAUCAUUUUUAGACGAAAGGGCGCGA...............UAAA................UCGCGCCCUUUCAUAGAU........AUAUGCGGG.....GCUAAA.....CCCCGCAUAUUCAGUCAAAGU.......CAAAGGCAAAGUCAAAAGCGGUGUUGACGUUGAUUUUGACGUGACAUCCCCCCCGCUGUAUAGCGGGGGGGCUUGGGGGGGCUAUAAUUACGGGGCGUUGCGGAGAUGGAGGUUAUUUGAAGAGAUUGCAGGGCGUGCAGUGCACGCCCCACAGUUUCUAUUUACAGACAACUGCCCCGCAGUAGGGGUAGCGGAAAACAAAAAACGGGCUUGCCCGUUUUUUGGUUGGAGCGAGGGGGACACUUCCCCCCUUAUAAUUUGACUUUGACUUUAAGAAUUUGACUUUGACUUUAAAGAAUUUGACUUUAAUUA
#=GR ABDH01024454.1/462-946 CODON   .............................................................................................................................................................................................................................................................................................................................................................................................................................................................................................................................................................
#=GR ABDH01024454.1/462-946 SS_TT   ...........................................................................................................<<<<<<<<...................................>>>>>>>>...............................................................................................................................................................................................................................................................................................................................................................................................
ABDH01040894.1/1292-810             GCGAUUAAGUUUUUUAAAAAUGUUUGAUUUUGACUUUCGCGACAUAAUUCCUGAAGUCCUUUAAAAUCUUUAAAAAUCAAAAUCUUUAAAUUCUUUUUUAGACGAAAGGGCGCG................UAAA.................CGCGCCCUUUCAUAGAU........AUAUGCGGG.....GCUAAA.....CCCCGCAUAUUCAAUCAAAGU.......CAAAAGCAAAGUCAAAGUCAAAAACGGCGUUGACGUUGAUUUUGACUGAAAAUCGGGGGUUUAGCCCCCGAUUUAUCUGUUGACGUUGACUUUGACGUUGCCGUUGACUGAAAAUGAGGGGCUUGGCCCCGAAUUUAUCUAUGAAAGGGCGCGUUUACGCGCCCUUUCGUCUUAAAAAGAUUUAGAUUUUAAAUCUUUUAAGGCUUUUAAUCUUUUAACCCUCAUCAUCCCACCUACCCUUCCCCAACCUGACCAACACCGGCUCGUCACCCGUAAGAUCAACAACCGUAGACGGCUCCGGAUCAUUUAAAG
#=GR ABDH01040894.1/1292-810 CODON  ........................STP................................................................................................................................................................................................................................................................................................................................................................................................................................PTS...............................................................................................
#=GR ABDH01040894.1/1292-810 SS_TT  ...........................................................................................................<<<<<<<.....................................>>>>>>>...............................................................................................................................................................................................................................................................................................................................................................................................
ABDH01004321.1/235-719              AAAUCUUUUUAAAUCAAAAUCUUUUAAAAUCUUUAAAAUCUUUAAAAUCUUUUAAAAUCUUUAAAAUCUUUUAAAAUCUUUAAAAUCAAAUUCAUAUUUAGACGAAAGGGCGCGA...............UAAA................UCGCGCCCUUUCAUAGAU........AAAUGCGGG.....GCUGAA.....CCCCGCAUUUUCAGUCAAAAU.......CAAAGGCAAAGUCAAAAUCAAAAGCGGUGUUGACGUUGAAGUUGACUGAAUAUGCGGGGUUUGCCUACGGCGAGGUAAACAAGUUAGCCCCGCUAUCUAUGGAAAGCGAAGCCUUCCGUCUAAAAAAGAAUUUGAUUUUAAAGAUUUUGAUUUAUGUUGCUGUCGAAUAUAUAUUAUAGUUAUGGAUAUAAAUACAGGCACAGACGUAAACGCUCCCGCCACGAGGCCGGUGCUGUACGCCCGUUUCGACCGUUCGUUCGGCUUUGAGUUCGCCUUGCACAUCUUUUUGGGCCCGCCGCUCGUUGUGCUUUG
#=GR ABDH01004321.1/235-719 CODON   ..........................................................................................................................................................................................................................................................................................................................................................................................................................AUG................................................................................................................................
#=GR ABDH01004321.1/235-719 SS_TT   ...........................................................................................................<<<<<<<<...................................>>>>>>>>...............................................................................................................................................................................................................................................................................................................................................................................................
ABDH01040812.1/1897-2379            AAUAAAGUAGGGUGCAUAGUUAUACUGGUUAUCCUUUAAAAAAGUUAAAGUCAAAUUAUUAAAAUCAAAAUCUUUAAAAUCAAAUUCAAAUUCAUAUUUAGACGAAAGGGCGCG................UAAA.................CGCGCCCUUUCAUAGAU........AAAUGCGGG.....GCUAAA.....CCCCGCAUUUUCAAUCAAAAG.......CAAAGUCAAAGUCAAAAACGGUGUUGACGUUGAAGUUGACUUUGACUGAAGUUCGGGGGUUUAGCCCCCGAACUAUCUAUGAAGCCCCGAAGGGGCUUCGUCUUAAAAUGAUUUUAAAGAUUUUAAUGAUUUUAAAGAUUUUAAUGAUUUUAAAGAUUUUAAUGAUUUUAAAGAUUUUAAUGAUUUUAAUGAUUUUAAAGAUUUUAAAGAUUUUGAUUUAAAGAAUUUGACUUCUUUUUAUCUUCAUUCCUCUAUCCUUAUAAUCUGCGUAGGCGCUCUAACAAACGCCUCCUUCUCAAUUUCCCUGAUCGC
#=GR ABDH01040812.1/1897-2379 CODON ..............GUA.......................................................................................................................................................................................................................................................................................................................................................................................................................................................................PTS..................................................................
#=GR ABDH01040812.1/1897-2379 SS_TT ...........................................................................................................<<<<<<<.....................................>>>>>>>...............................................................................................................................................................................................................................................................................................................................................................................................
ABDH01040182.1/3196-2714            AAGUACUCUCGAGAAGCUUUUUGAAUCUUUUAAAGUCUUUUAAAAUCUUUCAAAGUCUCUUAAAAUCUUUUAAAGUCUUUUAAAGUCAAAUUCUUUUUAAGACGAAAGGGCGCG................UAAA.................CGCGCCCUUUCAUAGAU........AAAUGCGGG.....GCUAAA.....CCCCGCAUUUUCAGUCAAAGU.......CAAAGUCAAAGUCACUGGAUCGCUUCGCUACGUUCGCGAUGACGGUCAUUGCGAGGAGCGAAGCGACGAAGCAAUCCAGAAAGCAACAACUAAAUACAAAGUCAACAGCCGGUGUUGACUUUGAUGUUGACGUUGACUGAAGUUCGGGGGUUUAGCCCCCGAACUAUCUAUGGAAGGCGAAGCCUUCCGUCUAAAUAUGAUUUUAAUAAUUUGACUUUAAAAGUCUUUAAAAGAUUAUUACGGACGCCCGAAAAUGCAAAAAGAUAACGUCAAAACUUGGCAAAAGAACGUAUCCUCAAUAACCCGCCAAUU
#=GR ABDH01040182.1/3196-2714 CODON .............................................................................................................................................................................................................................................................................................................................................................................................................................................................................................................................................................
#=GR ABDH01040182.1/3196-2714 SS_TT ...........................................................................................................<<<<<<<.....................................>>>>>>>...............................................................................................................................................................................................................................................................................................................................................................................................
ABDH01040994.1/313-1                CCUAAUCUUUUAAAGUCUUUUAAAAUCUUUUAAAGUCUUUUAAAAUCUUUUAAAGUCUUUUAAAAUCUUUUAAAGUCUUUUAAAGUCAAAUUCUUUUUAAGACGAAAGGGCGCG................UAAA.................CGCGCCCUUUCAUAGAU........AAAUGCGGG.....GCUAAA.....CCCCGCAUUUUCAGUCAAAGU.......CAAAGUCAAAGUCACUGGAUCGCUUCGCUACGUUCGCGAUGACGGUCAUUGCGAGGAGCGAAGCGACGAAGCAAUCCAGAAAGCAACAACUAAAUACAAAGUCAACAGCCGGUGUUGACUUUGAUGUUGACGUUGACUGAAG..........................................................................................................................................................................
#=GR ABDH01040994.1/313-1 CODON     .............................................................................................................................................................................................................................................................................................................................................................................................................................................................................................................................................................
#=GR ABDH01040994.1/313-1 SS_TT     ...........................................................................................................<<<<<<<.....................................>>>>>>>...............................................................................................................................................................................................................................................................................................................................................................................................
ABDH01016605.1/1-462                .....................GUAGGUAAAAUCUUUAAAAUCUUUAAAAUCUUUAAAAUCUUUAAAAUCUUUAAAAUCAAAAUCUUUAAAUUCUUUUUUAGACGAAAGGGCGCG................UAAA.................CGCGCCCUUUCAUAGAU........AAAUGCGGG.....GCUAAA.....CCCCGCAUUUUCAGUCAAAGU.......CAAAGUCAAAGUCAAACCCCCUCAAACCUUCUUAUAUAUUCCCUGUCAACUUGAAAAUACUCUAUCGCCCCAAACAACGCGUCAAUGUCAAUCACGUCGUUGAAAUCAUCCAGCGAAUCCUCCGGACGCUUAUCCAAAAUCCCCACCCUUAUCAUAUUGUAAACGAUACUCCCGAGAUCGCUUGUGGCCCUCACCCCCCAGUGCCUCAAAACGCUCCUCGCCAUCGGCCCGAACUGCCUGUGAGCCAGCAUCAGCAGCGCCUUGGACAGCUCCGGCCCGGUAACGUGCCGCUUCUCCCCAAUCUUAGCGACG
#=GR ABDH01016605.1/1-462 CODON     .............................................................................................................................................................................................................................................................................................................................................................................................................................................................................................................................................................
#=GR ABDH01016605.1/1-462 SS_TT     ...........................................................................................................<<<<<<<.....................................>>>>>>>...............................................................................................................................................................................................................................................................................................................................................................................................
ABDH01015524.1/302-1                CCCAAAUAAAAUCUUUCGGAAACGGCAUGGGUGUCGGUGUCCUUUAAUAAAAAAAAGUCAAAUUCUUUAAGUCAAAUUCUUUAAAUCAAAUUCUUUUUUAGACGAAAGGGCGCGA...............UAAA................UCGCGCCCUUUCAUAGAU........AAAUGCGGG.....GCUAAA.....CCCCGCAUUUUCAAUCAAAGU.......CAAAGUCAAAAGAUUUUGACUUUUUAGCCUUCCAAUAUUUACAAAAAAAAGGCGACCGCAUUGGGCCGCCCGAAUCAAUCCCGUCUAUACAUAAAAAAAUCACGCCUUACCUGCACUACCCAAAACGUG.......................................................................................................................................................................................
#=GR ABDH01015524.1/302-1 CODON     .............................................................................................................................................................................................................................................................................................................................................................................................................................................................................................................................................................
#=GR ABDH01015524.1/302-1 SS_TT     ...........................................................................................................<<<<<<<<...................................>>>>>>>>...............................................................................................................................................................................................................................................................................................................................................................................................
ABDH01041052.1/2973-3455            CGGGACCGGAUCAUCCGAUCAACAUCGCCCACCGGGAGGGGGAGUAUCUCAAGGGUCUUGUACUUAAAGUUCAAAAUCUUUAAAAUCAAAUUCAUAUUUAGACGAAAGGGCGCG................UAAA.................CGCGCCCUUUCAUAGAU........AAAUGCGGG.....GCUAAA.....CCCCGCAUUUUCAAUCAAAAU.......CAAAGUCAAAGUCACAAAAAAAGGCUUUUUUCUUUUGACGUUGACUGAACUUGUUUAUCUCGGCGAAGCCAAUAUGCGGGGUUUAGCCCCGCAUAUAUCUAUGGAAGGCGAAGCCUUCCGUCUAAAAAAGAUUUUAAAGAAUUUGAUUUAAAAAGAUUUUAAAGAAUUUGUAUUUUUCUGUAUCCGCGCCCAAGCGUCUUUAAGUGUAACCGUCCGGUUAAACACCAACUUACCUUCCGUUGAGUCGUCGUCAACGCAAAAGUAAGCCAGCCGUUCGAACUGGUACUUCUCUCCAACCUUAGCGUUUGUUAA
#=GR ABDH01041052.1/2973-3455 CODON ................................................................................STP.....................................................................................................................................................................................................................................................................................................PTS..................................................................................................................................................................
#=GR ABDH01041052.1/2973-3455 SS_TT ...........................................................................................................<<<<<<<.....................................>>>>>>>...............................................................................................................................................................................................................................................................................................................................................................................................
ABDH01044059.1/1-493                ..................UUAAAAACUCACGCGCGCUUGCCGGGUUUAGGCGGCCUAUUCCUCACUUCUCAUCCUUUCUUUACUCGUAAUUCUCGUACUUAUCAGCCGGUAAGGC...GCGGUUCCUUCCCUGUGGAAGG..CCAGCG..GCUUUACCGGAUUUCUCAAGCGCUCCCUAAGGGG......UUAA........C.CCCUUAGGAUACAUAGA........GGAGGAAUUGAAAUGGGGCGUACGGUUAAGAUUUUUGAUACCACCCUUCGGGACGGCGAGCAGUCGCCGUUGUGCAGCAUGAACAUGCAGGAAAAGAUCGAGGUAGCCAGGCACCUUGAAAAGCUUAAUGUGGAUGUUAUGGAAGCGGGUUUCCCCGUGUCAAGCCAGGGCGAUCUUGAGGCGGUUAAGGCAAUCGCGGGGAUCAUAAAGAACUGCUCGGUAGCGGGGCUCUGCCGGUGCCUGCCAAAGGACAUUGACGCCGCCAGGGAGGCGCUUGGGAAAGCUGCGGCGCCCAGGGUUCACGUCUUUAUC
#=GR ABDH01044059.1/1-493 CODON     .............................................................................................................................................................................................................................................................................................................................................................................................................................................................................................................................................................
#=GR ABDH01044059.1/1-493 SS_TT     .............................................................................................................................................................................................................................................................................................................................................................................................................................................................................................................................................................
ABDH01037712.1/1-433                ..........................................................................................CAGAUUCGGCACGAG..GGUAG.GG.CACGGGA.UUCCU.UUUU.AGGAAAAUC.UGCAGCCUUUACCGGGUUUCUCA........AGUUUCGGAAUGA.GAAAAC.CCAUUCAGGGGAUUGAAGUAUAGGAGUACAUAGGAAAACAAUUUGAUGAGUAACCGGGAGCAAGCGCCGUCCAAAUUAACACCUCUGGAAAUUCUCGAUACCACUUUAAGGGACGGCGCUCAAGGCGAAGGGAUAACUUUUUCCGUGCAGGACAAACUUGACGUGGUUCGCGCUUUGGACGAUCUUGGAAUAGCAUGGAUCGAGGCGGGAAACCCGGGAAGCAAUCCAAAGGAUAUGGAAUUUUUCCGCCUUGCCGAAAGUCUUAAACUUGAAAACGCUAAACUCUGCGCCUUUGGCGCUACCCGUAAAAAGGGAGUCAAGGCAAGCGAGGACCCCGGUGUGUU
#=GR ABDH01037712.1/1-433 CODON     .............................................................................................................................................................................................................................................................................................................................................................................................................................................................................................................................................................
#=GR ABDH01037712.1/1-433 SS_TT     .............................................................................................................................................................................................................................................................................................................................................................................................................................................................................................................................................................
ABDH01021984.1/336-1                GGUUAGACUAAACAGGCUUUAUAACUUAAAUUUUGGCGCGGCUUUAGGUCGCGUACUUUCCUCUCUUUCUGUCAUAUCUGUAGUAAUUCUCGUAGUAAUUAGUAGCCGGUAAGGG.CACGGAG.UUCCU.UUUU.AGGAAAAUC.UGCAGCCUUUACCGGGUUUCUCA........AGUUCUGGAGUGGGGAAAAC.CCAUUCACAGGAUUGGUAUAUA..........GGAGG..UUUUUAUGGCACGUAUGUAUUACGAAAAAGACUGUGAUUUAGGGACGCUGAAAAGCAAAACCAUCGCGGUUAUUGGUUACGGUUCCCAGGGGCACGCCCAUGCCUUAAACUGAAGGAAUCCGGGUA...................................................................................................................................................................................
#=GR ABDH01021984.1/336-1 CODON     .............................................................................................................................................................................................................................................................................................................................................................................................................................................................................................................................................................
#=GR ABDH01021984.1/336-1 SS_TT     ..................................................................................................................................................................................<<<<<<<<<<<........>>>>>>>>>>>>............................................................................................................................................................................................................................................................................................................................................
ABDH01040673.1/4465-4005            ..........................................................UCUCUUUCUGUCAUAUCUUUAGUAGUAAUUCUCGUAGUAAUUAUUAGCCGGUAAAGG.CACGGAG.UUCCU.UUUU.AGGAAAAUC.UGCAGCCUUUACCGGGUUUCUCA........AGUUCCGGAGUGG.AAAAAGACCACUUACGGGAUUGAAGUAUAUA........GGAGGUUAUUUUAUGGCGCACAUGUAUUACGAAAAAGACUGCGAUUUGGCGAUGCUUAAAAGCAAAACAAUUGCGGUAAUUGGUUACGGUUCACAGGGACACGCUCACGCCCUGAACGCUAAGGAAUCGGGUUUAAAAGUGAUUGUCGGUCUUUAUGAAGGUUCAAAAUCAUGGAAAAAAGCGGAAGAGGCGGGCUUUCAGGUAAUGACGGCGAAAGACGCUGCGCAGGCUGCGGACUUUAUCAUGAUCCUGAUUAACGAUGAAAAGCAGGCGGCUCUUUACAGGGAAUCAAUCGCUCCCGCUCUUAAAAAG
#=GR ABDH01040673.1/4465-4005 CODON .............................................................................................................................................................................................................................................................................................................................................................................................................................................................................................................................................................
#=GR ABDH01040673.1/4465-4005 SS_TT ..................................................................................................................................................................................<<<<<<<<<<..........>>>>>>>>>>>............................................................................................................................................................................................................................................................................................................................................
ABDH01022123.1/60-580               ACGAUUUAACAGGCUUAAUAACUCAAAAUUCGGCGCGGUUUUACGCACCUUUUCCUCUCUUUCUGUUGUCAUAUCUAUUGUAGUAAUUCUCGUAGUAAUUAUUAGCCGGUAAUGG.CACGGAG.UUCCU.UUUU.AGGAAAAUC.UGCAGCCUUUACCGGGUUUCUCA........AGUUCUGGAGUGG.AAAAAGACCACUUACGGGAUUGGAGUAUAAAAU......GGAGGUUAUUUUAUGGCGCACAUGUAUUACGAAAAAGACUGCGACUUGGGGAUGCUUAAAAGCAAAACCAUCGCGGUAAUUGGUUAUGGUUCACAGGGACACGCCCACGCCCUGAACGCAAAGGAAUCGGGCUUAAAAGUGAUUGUCGGUCUUUAUGAAGGCUCAAAAUCAUGGAAAAAAGCGGAAGAGGCGGGCUUUCAGGUAAUGACGGCGAAAGACGCGGCGCAGGCGGCGGAUUUUAUCAUGAUCCUGAUUAACGAUGAAAAACAGGCGGCUCUUUACAGAGAAUCAAUCGCCCCUGCGCUGAAAAAA
#=GR ABDH01022123.1/60-580 CODON    .................................................................................................................................................................................................................................................AUG.........................................................................................................................................................................................................................................................................................................
#=GR ABDH01022123.1/60-580 SS_TT    .............................................................................................................................................................................................................................................................................................................................................................................................................................................................................................................................................................
ABDH01039021.1/12-529               UGCAGAUCGGUUGAACAGGCUUUAUAACUCAAUCUUUAACGCCAUGAGCGUUCUUUCCUCUCUUUCUGUCAUAUCUAUUGUAGUAAUUCUCGUAGUAAUUAUCAGCCGGUAAUGG.CACAGAA.UUCCU.UUUU.AGGAAAAUC.UGCAGCC.UUACCGGAUUUCUCA........AGUUCCGGAGUGG.AAAAAGACCACUUACGGGAUUGAAGUAUUUAU.......GGAGG.UUUUUUAUGGCGCACAUGUAUUACGAAAAAGACUGCGAUUUGGGGAUGCUUAAAAGCAAAACCAUUGCGGUAAUCGGUUAUGGUUCACAGGGACACGCCCACGCCCUGAACGCUAAGGAAUCGGGGCUUAAAGUGAUUGUCGGUCUUUAUGAAGGCUCAAAAUCAUGGAAAAAAGCGGAAGAAGCGGGCUUUCAGGUAAUGACGGCAAAAGACGCGGCGCAGGCGGCGGAUUUUAUCAUGAUCCUGAUUAACGAUGAAAAACAGGCGGCUCUUUACAGGGAAUCAAUCGCCCCCGCGCUGAAAAAA
#=GR ABDH01039021.1/12-529 CODON    .................................................................................................................................................................................................................................................AUG.........................................................................................................................................................................................................................................................................................................
#=GR ABDH01039021.1/12-529 SS_TT    ..................................................................................................................................................................................<<<<<<<<<<..........>>>>>>>>>>>............................................................................................................................................................................................................................................................................................................................................
#=GF END_OF_NEW_HITS here
#=GF END_OF_NEW_HITS here
#=GC SS_cons                        .........................................................................................................<<<<<<<<<<.<-<<<<-.<<<<<<____>>>>>>-->>.>>-->>>>>>>>>>>,,,,,<<-........<<<<<<<<<<<<<._______>>>>>>->>>>>>>>>::......................................................................................................................................................................................................................................................................................................................................
#=GC ACTUAL_MOTIF                   ....................................................................................................<....................................................................................................................................>...................................................................................................................................................................................................................................................................................................................
#=GC HYPHENATION                    ****************************************************************************************************.............................................................................................................................................************************************************************************************************************************************************************************************************************************************************************************************************************
#=GC R2R_LABEL                      ----------------------------------------------------------------------------------------------------......................................................................................................................................-------------------------------------------------------------------------------------------------------------------------------------------------------------------------------------------------------------------------------------------------------------------------------------------------------------------
#=GF DUPLICATES NONE
#=GF SORT_STATS 20 141 0
#=GF SORT_STATS 20 134 0
#=GC cons                           nnnnnnnnnnnnnnnnnnnnnnnnnnnnnnnnnnnnnnnnnnnnnnnnnnnnnnnnnnYnnnnnnnnnnnnYnnnnYYnnnAnnnnYAnnYnYnUUYnUnRRCRRnnGGnnGYG----------------UnRn-----------------CnYnnCCnnnYnUnnnn--------ARAUGCGGR-----GYnAAR-----YCnCGCRUUUnnARUnnAARn-------nRAAGnCAARRUnAnRnnYRnnnnnRnYnnnnnnnYnRnYnnnnnnnnnnnnnnnnnRnnnnnnnnnnnnnnnnnnnnnnnnnnnnnnnnnnnnnnnnnnnnnnnnnnnnnnnnnnnnnnnnnnnnnnnnnnnnnnnnnnnnnnnnnnnnnnnnnnnnnnnnnnnnnnnnnnnnnnnnnnnnnnnnnnnnnnnnnnnnnRnnnnnnnnnnnnnnnnnnnnnnnnnnnnnnnnnnnnnnnnnnnnnnnnnnnnnnnnnnnnnnnnnnnnnnnnnnnnnnnnnnnnnnnnnnnnnnnnnnnnnnnnnnnnnnnn
#=GC conss                          3333333333333333333332222222222222222222222222222222222222322222222222232222332223222233222121333131233112211113310000000000000000213100000000000000000111111111111111110000000023323311200000331223000002222332332113121113230000000111332333333131311331111131311111113131311111111111111111311111111111111111111111111111111111111111111111111111111111111111111111222233333333333333333333333333333333333333333333333333333333333333333333333333333333333333333333333333333333333333333333333333333333333333333333333333333333333333333333333333333333333
#=GC col_entropy_0                  2212222222122222222222212222122222122122222111122222222121121111111111111111111110112110111111001111111001100000101000110110111110001001111100100111001000000000100000000000000001001000100000010001000001010001000010000001110000000000001000110101111111111111111111111111111111111111111111111111111111111111111111111111111111111111111111111111111111111111111111222221121212222222222222222221222222212221222222222222222212221121222212212222122222122222222222222222222222112222222222222122222222222212222221222222222222222122121222221222221222222
#=GC col_entropy_1                  .............................................................................................................................................................................................................................................................................................................................................................................................................................................................................................................................................................
#=GC col_entropy_2                  2192132211911023212220181220900020810901110996811101100807608587866999666597469679970768341522671403131883300886206066018023000003380830000066083000666098880088088088883333333334830900086682708332366680303880893805938811275333333880666956048287688179597878785664893645688879589997999898798897989896999889889788889998989898989989789898999988979987997988877789100019919272010222202100111109120122280129211020120121121292227828212261192022901121822221222110221011210021882112101210212902112112222182121119212120212222122912928211229220119221222
#=GC col_entropy_3                  2477319383875140268137286021519905371767631470286850358043725033667916178326640887361887597115964504880923300229809099442837444447724274444499427444999032220022722022227777777770071000479977242072699974646104087242972251232666666220993999405105744776588360089615131192482956804063471836038563597909681483774760955218791725905676839401709399167369336279152086704389039376453009445685778476755188209457847546211905973565516896213766416183865674737952431095488890344848681891167889241291952712585114850746152756584020333325125710315077339005160
#=GC cov_SS_cons                    .........................................................................................................2200222?02.0.2202..222220....022222..20.22..020?2220022.....22.........222222012200?........?00221.022222222........................................................................................................................................................................................................................................................................................................................................
#=GF NUM_COV 24
#=GF WEIGHT_MAP  ABDH01044059.1/1-493 1.4313 ABDH01039360.1/792-310 1.13526 ABDH01034349.1/757-273 1.12399 ABDH01040491.1/1614-2096 1.21134 ABDH01041047.1/7514-7996 1.1601 ABDH01040822.1/1567-1085 1.1306 ABDH01024454.1/462-946 1.15378 ABDH01040894.1/1292-810 1.13737 ABDH01004321.1/235-719 1.0973 ABDH01040812.1/1897-2379 1.1601 ABDH01040182.1/3196-2714 0.601277 ABDH01040994.1/313-1 0.601277 ABDH01016605.1/1-462 1.1306 ABDH01015524.1/302-1 1.08936 ABDH01041052.1/2973-3455 1.08803 ABDH01037712.1/1-433 1.3988 ABDH01021984.1/336-1 0.959354 ABDH01040673.1/4465-4005 0.460878 ABDH01022123.1/60-580 0.468434 ABDH01039021.1/12-529 0.460878
#=GF USED_GSC TRUE
#=GF DID_FRAGMENTARY FALSE
//
