# Supplementary material for: Comparative genomics reveals 104 candidate structured RNAs from bacteria, archaea, and their metagenomes
Source: Genome Biol. 2010 Mar 15;11(3):R31. doi: 10.1186/gb-2010-11-3-r31 (PMC2864571; doi:10.1186/gb-2010-11-3-r31)
Supplement: Additional file 4 — Raw text alignment files, including annotation. Raw alignments of RNAs, including annotations (for example, predicted transcription terminators, flanking sequences) in "Stockholm" text format. The alignment format and appropriate viewing programs are discussed on Wikipedia [113]. The Stockholm files can be retrieved from the .tar.gz archive file by using programs such as WinZip (Windows), StuffIt Expander (Mac), or tar/gzip (UNIX). [file gb-2010-11-3-r31-S4.GZ › sto/c4-a1b1.sto]

# STOCKHOLM 1.0
#=GF ID C4-a1b1
#=GF DE a1, b1 targets of C4 antisense RNA
#=GF AU Weinberg Z
#=GF TP Gene; antisense;
#=GF WK http://en.wikipedia.org/wiki/C4_a1b1_antisense_target_RNA
#=GF DATABASES microbial 25 viral 28 env 4

#=GF FancifyStockholm -longtable -wrapGeneContext 6in -recycleGeneColors
#=GF FancifyStockholmGeneContext -leftCount 1 -rightOperonOrCount 1

#=GF ORIGINAL_MOTIF 94	3572	1	1	refseq	25	gamma-pseudomon	jeremy	s32_38_45_55S100O5Min3	cmfinder		end
NC_009439.1/1667611-1667159                  UUGGUGAAGCACGGAUGACCCACAAUCGGCGGACGCUCCAGGCGUCCGCUUUUGGCCGAUAGCAGCCACUCCACGCCUUGCCCUCUCCCUUACCCCGCGCUACAGUCCACCCC.GUCACGGUCAAU.CCCGUGAC.CGGGUGUGGUAA.CCCGUGGUAAUCAAGGCGCGAAGCGCCAUAGCUCUGAAAUAGCCGGCGUUUUUUUAUGCCUGCUGUUUUCGUGCUUCUAUGGCGGGCCGUGUGAGGCGGGCUUCGGCCCGGCCGGUUCCCUUGGUUCCCGGUUUACCACCCUUGCACGGUCCGCCUCCAUUCGUGUGGUAACGAGUGGGCGCGGCUCCUUAAGUGAACCAAGGAGCAUAAGGAAAAUGCACUAUCCCCCUUUUACCCAAGGGCUCCGCCCUGGGCUGCUGGCUGUUGUGCCAACUUCCGUUUUGGAGGUGCUGCAUGACCAAGUCUGA
#=GR NC_009439.1/1667611-1667159 CODON       ...............STP.......................................................................................................................................................................................................................................................................................................................................................................................................................................................
#=GR NC_009439.1/1667611-1667159 SS_TT       ............................................................................................................................................................................................<<<<<<<<<<......>>>>>>>>>>...................................................................................................................................................................................................................................................
NC_005773.3/2874754-2874302                  AUUUUGCAGGAAAGGAUGAAGUCGCUCGACUGAAAAACCCCUUCGCCCUGUGUGAAGUUUCCGAGAAGACUUCAGUUGCUUGCGCGGGCUGUAUCGAGGAUUUAAGGUGCGCC.GUCGCUGCAAAA.UCAGCGGC.CGGAUUUAGCGA.UCCGAAUACCUCACAGCUAGCUUAUGUAUGCUUCCAGCCUCAGUGCAUUUGAAGCAACUGUUAUGGCGGCUGUGCGUCGGAGACUCCAGGGUCUGCCGGCGUUGUGAGGUGCCGGUUCGCUAACCUUCGCACAGCCGCCACCCAUUUCGUCCAGUGAUGUGCAGGCGGCUCAUUUUCAUGACAGGAGCUUUGCCGCGAUGGAUCUCCCAUUCCCCCUUCUUCCCUGCACCGAAAACCACGAACCCACCCUCUUCCUGCGCCACCGUCGCAUGUUGCGUGCUGUUGUCAUGCACGCAGAAGCCUGGUUC
#=GR NC_005773.3/2874754-2874302 CODON       ..........................................................................................................................................................................................................................................................................................................................................................AUG............................................................................................................
#=GR NC_005773.3/2874754-2874302 SS_TT       ....................................................................................................................................................................................................................................................<<<<<<<<....>>>>>>>>.................................................................................................................................................................................................
NC_007492.1/4210940-4210488                  AUUCCCACCGGAAUGAGCUGCGCAACACCCUUCAAAUCCAUCGGAUUUUUCCUGCAACGCGCGGCGGCACUGAGGAACUGGUGCUCCGAGAGCCGUGCCGAUAACCUUUCCGA.GCCGCUGCAAAA.UCAGCGGU.CGGAUGUGGAAG.UCCGGUGAAUCCCGAAAGCGCAUGUGCGCCUGUAAACACUUGUUGGCGCCUUUUAUGCCAACAUUGUUUGCUUAUGGCAGCUAUGCGCAGGAGCACGCUCGAGUGCACCGGGUUUUUUCGGGGUCCCGGACUUCCACACCUGCGCAAAGCUGCCACCCUCUCGUGGAAGGGAGCUCGGCAGUUUUUUCUCUAACUGCACGAGAUCUUCACGCAUGAAAAAAAUUGAUUCGAACGCAGCCGAAAACCCCGGGAACCCGGAUUCCCCCGAACACAUCGCCAACCCCAAACCCCGCUACAUCCCCAUCACC
#=GR NC_007492.1/4210940-4210488 CODON       .........................................................................................................................................................................................................................................................................................................................................................................AUG.............................................................................................
#=GR NC_007492.1/4210940-4210488 SS_TT       .............................................................................................................................................................................................<<<<<<<.........>>>>>>>.....................................................................................................................................................................................................................................................
NC_002947.3/81404-81857                      UUUUCUGAUUAUUGCCAAAAUGUCUGUCCAGCUGGGCACUUCGGAAAUAUCCUACGACCCGCGUCCUCUGCCAUCACCUUCUCAGUGGGAACCUCUGCCCCUAGGCUCAAACC.GUCGCCGAACAACUUGGCGAU.CGGGUGUGGUAA.CCCGGGUUCUGGGUGAUCUUGGCAGUCCAUGGCGGCUGUUCGCAGGAGGCUUCGUGCCUGCUGGGUUUUAGAUCUCCCACCCGGUUUACCACCCUGCGUACAGCUGCCACCCAUUCGUGUGGUAACGGACUGGGUGGGGCCAUGAAGCGAGAUCUAGUGAUGAAGAAGAUUGUUCCUGAUCCACCCCUACCCUGCACCUCCACCCGCCCCUUCGGCCGCUGCGAUGCCGGCCACGAUCCACUCUUCACCGUCAACCCAAACAUUUCUGCCGAGGACGCUCUGGUCCACGUAGCCCUAUACCUGCGCAG
#=GR NC_002947.3/81404-81857 CODON           .................................................................................................................................................................AUG.....................................................................................................................................................................................................................................................................................................
#=GR NC_002947.3/81404-81857 SS_TT           .........................................................................................................................................................................................................................................................................................................................................................................................................................................................................
NC_005856.1/48117-48569                      AACUGUGUAUUUAUUAAACAAAUAAUGCUCUAAUAAAUUUGUAUUUUUAAGUCGCGAAUGCUAUCUUUUCGCAUCAUAUUGACCUUUUAAUCGUUCAGGCUUAUAGUUCCACC.GUCGUAGCAAAU.UCUGCGAC.CGGUUUUGACAG.CCUGAAUGUUAGUGCGGACAACCGCAGAUUUCCGAUAUUGCGGUAUUUUUGUGUCCGUAAACCGCGUUACGCCCGAAUUAUGGUGGGGCGUGAUGGGGAGGCUUCGGCCUGCUGGUUUCACUAACGCCAGUCUGUCAACCCUGUCACGUCCUGCCACCUGUUUGACAGCGGGUAGCAGGUUGUUAAACCUGUUAGUGAGGCCGUAACUAUGGUUAAUGCCAAUCCUUGCACACGCCCAGAAUUCAUCUGGCGUUUCUAUUCCUGUAAAAAACACCACUAUCACUUCGUUAUCGCAGCAACUGAAGACG
#=GR NC_005856.1/48117-48569 CODON           .........................................................................................................................................................................................................................................................................................................................................................................................................................................................................
#=GR NC_005856.1/48117-48569 SS_TT           ...............................................................................................................<<.<<<<<<<.......>>>>>>>.>>>..............................................................................................................................................................................................................................................................................................................................
NC_009439.1/3776340-3776792                  AGACGAGUUCGAACAUGCCGCCGCCGAAUCAGAGGCCGAGGAGUUACCCGUCUCCAAUCUCAGCUACGCCAGAGUAGGUUGCCAUCCUGAAACCCUCGGGCUAGAGUGCGCCC.GUCGUGGUCA.AUCCCACGGC.CGGGUGUGGUAG.CCCGAUUCACACGAAGGCGCGGUUGCGUCAUAAACGAGAGUAGGCCCUUCUCAGGAUCUGCUGUUUUCUCGUGCAUUUAUGGCGGGCCGUGUGAGGCAGGCUUUUGCCUGGCCGGCCUUCCUUCGUGGGUCGGUCUACCACCCUUGCACGGUCCGCCUCCAUUCGUGUGGUAGCGAAUGGCUGCGGCUCCUUAAUCUCACGAAGGAGCAUAAGGAAAAUGCGCUACCCCCUUUUUACCCGAGAGCUCCGCCUUGGGCUUCUAUUACUGCUGCACACCUCUGACCUGGAGGUGUGCCAUGGCUGAGUUC
#=GR NC_009439.1/3776340-3776792 CODON       ........................................................................................................................................................................................................................................................................................................................................................................................................................................................AUG..............
#=GR NC_009439.1/3776340-3776792 SS_TT       ...........................................................................................................................................................................................................................................................................................................................<<<<<<<<.....>>>>>>>>.........................................................................................................................
JCVI_SCAF_1096627055672/3266-2864            ..................................................ACCACAAUCCAAACCAGACCAUGCCUGGUUGCCAUCCUGAAACCUGCAGGCUAGAGUUCGGCC.GUCGUGGUCAAU.CCCACGAC.CGGGUGUGACAA.CCCGAAUCGUUCGAGGCGCGGUAGCGCCAUAGCCUAAGUAGCCAGCACUCCAAGUGCAUGGUUACUUAAUUUCUAUGGUGGACCGUGUGGGGCAGGCUUUUGCCUGGCCGGUUCCCUCGGACGCCGGUUUGUCACCCCCGCACGGUCCGCCACCCAUAGCCGAGUGACAACGGCGGGUGACGGCUCCUUAAUCGUCUGAGGAGCAUAAGGAAAAUGCGCUAUCCCCUUUUUACCCAAGAGCUCCGCCUUGGGCUUCAGGUCUUACUGUCCACCUCCGAUGUUGAGGUGAACCAUGGCUGAGUUCGAAU
#=GR JCVI_SCAF_1096627055672/3266-2864 CODON .........................................................................................................................................................................................................................................................................................................................................................................................................................................................................
#=GR JCVI_SCAF_1096627055672/3266-2864 SS_TT .......................................................................................................................................................................................<<<<<<<<<<<<<<.....>>>>>>>>>>>>>>>................................................................................................................................................................................................................................................
JCVI_SCAF_1096628137543/862-1314             UCCCACAGUGGUUUUGUGCAAGGUUUGAACAGGGUGUCGUCGGAGAUUUCCCACGUGUUGUCGCGCUGUGCGUGAACUUGUUGGACGGUCUUGGGGUGGCUAGUCUUUGGCCU.GUCGCUGCAAAU.UCAGUGAC.AGGGCGUAGGAA.CCCUUUUAUGUACCCUUGGCGUCAUAGCGCCACCGUCUGAUUGCGGCGUUUUUUUUGUGCCCGUACUAUCAGUCGCGGCGGCUAUGCGCGGGCACGUUUCGACGUGGCUGAGAUCCCUGGGUACUCGGUUCCUACCCCGCGUAUGGCUGCCACCCAUGCCCGUAGGAAGGCUGUUGGCAGCUCCUGUUCAUACCCGGAGUUGUCCCAAUGCAAUCACUUACCCCUGAUCCACCGAUCACACCCAAAGUCUUCACCCGCCACCAUCACCAGCUGCACGCUGUGUUGAUAGACAACCAGCCAUGGUUCAG
#=GR JCVI_SCAF_1096628137543/862-1314 CODON  ............................................................................................................................................................................................................................................................................................................................................AUG..........................................................................................................................
#=GR JCVI_SCAF_1096628137543/862-1314 SS_TT  .........................................................................................................................................................................................................................................................................................................................................................................................................................................................................
NC_001609.1/8805-8353                        GCCGGACGCAUUGCCGGACGCAAACGGGGGUACGACGCAUGAUGAUGCCCGCUCUGCAAAAACUCCCUUUUUCUGGCUUGCCUUUUUCCGGCAUUUGCGGAUAUAGUUUUUCG.CCUGCCGCAAAA.UCGGCAGC.CGGGCGUGAGAA.CCCGAGCAAUUCACAGGCGACAUAUGACGCGCCACGCGUCUUUUUUUGUGUCGCAAUCAAUGCCACAGAGCGCCAGAUUAUGGUGUGGUGUGUGGUCAGUCGUGCAGAUGGCAUUCCGUGCAUCCUGCCCGCGUCCGCUCAUUAUGCCGCAGAGUCAAUGGUAGCUCAGGCGGGGCAGCCUCCGGGCUGGCCGGUAUCCUGUGAAGCCGGUAUUCUCACCCCCGUCUGGGCUAUCGCCAUCGAGCGUGAGAACUCCGGCGAUAGCGUUAUUUGCUAUUCACAGGAGGCUGCCAUCAUGGCUACAACCC
#=GR NC_001609.1/8805-8353 CODON             .........................................................................................................................................................................................................................................................................................................................................................................................................................................................................
#=GR NC_001609.1/8805-8353 SS_TT             ..........................................................................................................................................................................................................................................................................................................................................................................................<<<<<<<<<<<<<<<........>>>>>>>>>>>>>...........................................
NZ_AAVY01000023.1/18774-18322                CCCUUCAACGGCAGUCAUGCCCAUGCCAUAGGACGGGCACCACUGAGGGCACGACUCUAGAAAAGCCGCGUACCCCUGUUGCUAUACACGGACAAACCGGAUAUCUUUUCGUC.GUCGCUGCAAAU.UCAGCGAC.CGGGCGUAGGAA.CCCGAAUUCAAGAAGGCGCAUAGGCGCCCCAUUUCAAUCGCAGGCGCUUUUUUUGUGCCCGCGAUAUUUAGUUAUGGCGGCCGUGCGUGGGCAGACUUCGGUCUGGCCGGGGCCCUUCUUGCCCGGUAUUCCUACCCCACGCAUAGCUGCCACCCAAUCCCGUAGGAAGGAUUCUGGCAGCUCCUCAAAUCAAGAAGGAGCUACCUCCAUGUUUGCUCGACUAUUCAGCCUCACUACGCCUGAAAUCCAGUCAAAAAUUGAGCUUCACCGCGCUCGCGCAGUCGCCCAGCUCAAAAGCAAAUCCAGCC
#=GR NZ_AAVY01000023.1/18774-18322 CODON     .........................................................................................................................................................................................................................................................................................................................................................................................................................................................................
#=GR NZ_AAVY01000023.1/18774-18322 SS_TT     ..........................................................................................................................................................................................<<<<<<<<<<.......>>>>>>>>>>....................................................................................................................................................................................................................................................
NC_005069.1/23507-23959                      AUUUAAGUAAAACACCUUAAAACACGCAAAGCAACACAAUAAACGCAAAAGAUUAAAAUUUAAGCACAAUGAUUUUUAUUGACGAGAUGUGUUGAUGUCGCUAUGGUUAUGAC.GUUGCAGCAAAA.UCUGCGAC.CGGGCGUAGGAA.CCUGAACCCCAUCGGCGGCACAUACACGCUAGGCGUGUUUUUUUGUGUCUAUGCCUGAGCACAGCCAAAUUAUGGCAGUCCAGGCGGAGCAGCUUUCGAGCUGGCCGGUAUCCGUUGGGGCCGGUAUUCCUACCUCCGUUUGGGCUGCCACCCCAUAGAGUGUAGGAACUCUGGUGGUAGCAUCACUACCCAUCGGAGUUCAUACAAUGUACACAUUCAAAUUCGCGGCAAUUUGCCGCACCGACCGAAAAAAUCACAUCCAUCAUUUUUCCACUAUUGCCGAUACAGAGCAGGCCGCUCGUCGCCAG
#=GR NC_005069.1/23507-23959 CODON           .........................................................................................................................................................................................................................................................................................................................................................................................................................................................................
#=GR NC_005069.1/23507-23959 SS_TT           .........................................................................................................................................................................................................................................................<<<<<<<<<<.....>>>>>>>>>........................................................................................................................................................................................
NZ_AAKA01000001.1/39778-39326                AGGCGCUUACCCUCAACAAAAAGAUGGUGAGCCGUGCACAGGAAAAACUCUUAAAGGGUUACGGUUUUAUCUGGUAUGACCACCUAGCAGAGAAAAGCUGUUAUAGUUCAAGC.GUUGCUGCAAAA.UCAGCAAC.CGGGCGUGGAAA.CCCGAACACACUCAGGGCGACACAGACGCCGAAAGCGUCUUUUUUUGUGUCCGAUCACUACGCACAUCAAAUCAGCGGCCUAGUCCGUACUGUAUCAAUGGUGGCGUUAGUGGGGCUACGUUCGCGUAGGCCGGUUUCCUUUGUGUCCGGUAUUUCCACCCCUGCUAACGUCACCGCCAUUUCAGAGCGUGGAAACUCAGGCGGUGACUCCUUAAACACAAAGGAGGCUGCCGCUAUGCUGGCUACUACCCCUACCCAAAAACCGCAAUUUAUCUGGAUUAUCGCCGCAGUUCGCCGCGAUUGCCCGA
#=GR NZ_AAKA01000001.1/39778-39326 CODON     .........................................................................................................................................................................................................................................................................................................................................................................................................................................................................
#=GR NZ_AAKA01000001.1/39778-39326 SS_TT     .........................................................................................................................................................................................................................................................................................................................................................................................................................................................................
NC_005857.1/32835-32383                      CUGAUCAGUUAGUAAAGCAAACUAUAAAAACCCCUGUUGCCGUGACUGGUCACAGGGUAAAAUCUCCAUGUAAUUUAUUGACGUGCGUUGCGCUUUGGCGGUAAAGUUAGCCC.GCUGCAGCAAAU.UCUGCAGC.CGGGCGUAGGAA.CCCGUAUCCAGUCAGCGCACAACACGCGCCUGCGUGUUUUUUUGUGUGUAAUACCUGUGCACGCCAGAAUUAUGGUGGCUCAGGCAGGGCAGCUUUCGGGCUGGCCGGUAGCUGAUUGGGCCGGUAUUCCUACCCUUGUCUGGGUCACCACCAACGAGUGUAGGAACUCCGGUGGUGAUCUUAACCAUCAGCUAGAGGGGUUACCCUAUGUUCACAUUCAAAUUUGCCGCGAUCUGCCGUACCGAUAAAAAAUCCCAUAUUCAUCAUCUGUCCACUAUCGCCUCAUCCGAGCGAGAAGCCCGUCUCCA
#=GR NC_005857.1/32835-32383 CODON           .........................................................................................................................................................................................................................................................................................................................................................................................................................................................................
#=GR NC_005857.1/32835-32383 SS_TT           .........................................................................................................................................................................................................................................................<<<<<<<<<.....>>>>>>>>>>........................................................................................................................................................................................
NC_001901.1/28602-28149                      CUGAUCAGUCAGUAAAGCAAACUAUAAAAACACCUGUGCACGUGACUGGUCACGGGGUAAAAUAUCCACCUAAAUUAUUGACGUGCGUUCUGCUUUGGCGGUAGAGUUACCCC.GCUGCAGCAAAA.UCUGCAGC.CGGGCCUCUCAACCCCGAAUGACAAGAAGCGCACAACACGCGCCAGCGUGUUUUUUUGUGUGUUAAAUCUGCGCAUACCUGAAUUAUGGUGGCUCAGAUGGGGCCAACUUCGGUUGGGCCGGUUUCUUCUUGUACCGGUGUUGAGAACCCUGUCUGGGCUACCACCCCUAUAGAGAUUCUCAACUCUGGUGGUAGCACCCUAUACAAGAUAGGAAUGCAUACCAUGUUCAAAUUCAAAUUUGCAGCUGUCGUCCGCACGGACAAAAAAUCCCAUAUCCACCGCCUUUCCACCAUUGCAUCAUCCGAGCGAGAAGCUCGUCG
#=GR NC_001901.1/28602-28149 CODON           .........................................................................................................................................................................................................................................................................................................................................................................................................................................................................
#=GR NC_001901.1/28602-28149 SS_TT           .................................................................................................................................................................................................................................<<<<<<<<<<<<<<....>>>>>>>>>>>>>>........................................................................................................................................................................................................
NC_004578.1/3479807-3480259                  CAUUGCGCCGCAGCCCCCCCAACAACCCGGCAAACCCUCCAGACUUUCGUUCUGCUCGACGAGCUACUAUCCCCCCUUGCCACCCCACCCCCACCACGCUAACCUCCCCGCCG.UUCGCUGCAAAA.CCAGCGGC.UGGGUUUGGCGA.CCCAAAGAAAAGACAAAAAUACGCACCAUCGCAAAGCAGCAGAUUCUAUCGGUCUGACUUUCGCGCUAUGGCGGCUGUGUGCGGGAGACCUUCGGGUCUGCCGGGGUUUGUCUUUUUGCCCGGUUCGCCAACCCUCGCACAGCUGCCACCCAUUCGUUUGGCGACGAUUCGUGGCGGCUCUUGAUAAACAAAAAAGAGUGUCAUACAUGCAAAAUAUUGCUCUCAGAAACACCCACACCGCCUAUUUCGACGCCACUCUGUUUCUGCGCCACAGUCGCAUGCUGCGCGCCAUUUUUACUGACGCCCAG
#=GR NC_004578.1/3479807-3480259 CODON       ................................................................................................................................................................................................................................................................AUG......................................................................................................................................................................................................
#=GR NC_004578.1/3479807-3480259 SS_TT       .........................................................................................................................................................................................................................................................................................................................................................................................................................................................................
NC_007005.1/4544939-4545391                  ACAACGCAAAACCUCACGCACCUUACCCACCCAAGAAAAACGACAUUUCCUACGCCCCAAACCCACUUCCACACCCUUGCCACCCCACCCCUGCCACGCUAACCUCCCCGCCG.UUCGCUGCCAAA.UCAGCGGC.CGGAUUUGACGA.UCCGUUCUAUCCAGGCGUGUCAGCGCCCCACACACUGCAUCAAGCUAAACUUGAAGUACGUGCUAUGGCGGCUGUGCGUCGGAGACCUUCGGGUCUGCCGGUUUCCUGGAUACCGGUUCGUCAACCUUCGCACAGCUGCCACCCAUUCGUUUGACGACGUCUUGUGGCAGUCUCAUAUCCAGGAGCUGCAUCCAUGUUCACUGCAACCCCCUGCGUGACCCCUACCCCCCAUUUCGAAGCCACCCUCUUCCUCCGCCACAGCCGCACCCUGCGCGCCAUUUUCACUGAAUCUCAAGCCUGGUUCUGCC
#=GR NC_007005.1/4544939-4545391 CODON       ......................................................................................................................................................................................................................................................................................................................................................AUG................................................................................................................
#=GR NC_007005.1/4544939-4545391 SS_TT       ........................................................................................................<<<<<<<<<.<<.............>>>>>>.>>>>.............................................................................................................................................................................................................................................................................................................................
NC_005773.3/1125072-1124620                  AACCGGAGGCGUUGAGGUAAAUCUACAUGCACGUCAAAUGUAUUUCGCAUCGAGCGCGAGUGCAAGUCGCUCAAACAGUUGCACAUCCCAAAACUGGACGUUAUUCUCUGGCC.GUCGCUGCGAAC.UCAGCGAC.CGGGCUUGGCGG.CUCGAACAGUACAAGGCGCAACAGCGCCCCCAUUACGAUUGCAGGCGCUUUUUUUGUGCCCGCAUUCUCGCGUUAUGGCGGGUUGCGCAGGAGCACCCUCGGGUGCGCCGGUCUCCUUGUACGCCGGUCCGCCAAUCCUGUGCAAUCCGCCACCCUAAUCUGCUUGGCGGCAGACCGUGGCGGUUCCUCAGUACAAGGAGCCUCACCUACCUGCGUCGGCCAGCGGACAAGCUCACCGUGCCGCCGCUCGCUUUGGCCUCGCCGCCGCAGCGGGUGAGCUGGCCACUGCGAUGGGGAUAACAGGCUGG
#=GR NC_005773.3/1125072-1124620 CODON       .....................................................................................................................................................................................................................................................................................................................................AUG.................................................................................................................................
#=GR NC_005773.3/1125072-1124620 SS_TT       ...........................................................................................................................................................................<<<<<<<<<<.......>>>>>>>>>>...................................................................................................................................................................................................................................................................
NC_008463.1/4285844-4286296                  AACGCCGGGUUAUUUCCAUGAAUCGCUUCAGCCAACGCCUUGCCUGCCGAUAGCCUCUGCCGUCACCCGUUCCCGCCCUUGCUCCCCGCCUUGCCUGCCCCUAUCCUGCGCCC.GUCACGGCCAAA.UCCGUGAC.CGGGUUUGACAG.CCCGAAGAGACGGCGCGAUGCGCCGAGCGGUGCAUGCGAAAGCAGCGAAUGCUUUUGCAGGCAUCGGCUCGACCGCAGUUUUCCAACUGCGGGCCUUCAUGGCGGAUCGCGUGGGGAGACCCUCGUGGUCUGCCGGUUCCGUUUCCCGGUCUGUCAACCCUGCGCGAUCCUGCCUCCAUCGAUUGACAGCGAAGGCGGCAGGUCAUGUGACUCUCAGAAACGGAGUACCCAGCAUGACGAAGGAUGAAAAGGAAAAGACCCACGUCGACGCAAUCAUCGAACGCUACAAGGACCUGAUGGUCGAGAUU
#=GR NC_008463.1/4285844-4286296 CODON       ...................................................................................................................................................................................................................................................................................................................................................................AUG...................................................................................................
#=GR NC_008463.1/4285844-4286296 SS_TT       .........................................................................................................................................................................................................................................................................................................................................................................................................................................................................
NZ_AAKW01000002.1/1137-685                   AAGGCCGGGUUAUUUCCAUGAAUCGCUUCAGCCAACGCCUUGCCUGCCGAUAGCCUCUGCCGUCACCCGUUCCCGCCCUUGCUCCCCGCCUUGCCUGCCCCUAUCCUGCGCCC.GUCACGGCCAAA.UCCGUGAC.CGGGUUUGACAG.CCCGAAGAGACGGCGCGAUGCGCCGAGCGGUGCAUGCGAAAGCAGCGAAUGCUUUUGCAGGCAUCGGCUCGACCGCAGUUUUCCAACUGCGGGCCUUCAUGGCGGAUCGCGUGGGGAGACCCUCGUGGUCUGCCGGUUCCGUUUCCCGGUCUGUCAACCCUGCGCGAUCCUGCCUCCAUCGAUUGACAGCGAAGGCGGCAGGUCAUGUGACUCUCAGAAACGGAGUACCCAGCAUGACGAAGGAUGAAAAGGAAAAGACCCACGUCGACGCAAUCAUCGAACGCUACAAGGACCUGAUGGUCGAGAUU
#=GR NZ_AAKW01000002.1/1137-685 CODON        ..............................................................................................................................................................................................................................................................................................................................................................................................AUG........................................................................
#=GR NZ_AAKW01000002.1/1137-685 SS_TT        .........................................................................................................................................................................................................................................................................................................................................................................................................................................................................
NC_002516.2/1348752-1348300                  AACGCCGGGUUAUUUCCAUGAAUCGCUUCAGCCAACGCCUUGCCUGCCGAUAGCCUCUGCCGUCACCCGUUCCCGCCCUUGCUCCCCGCCUUGCCUGCCCCUAUCCUGCGCCC.GUCACGGCCAAA.UCCGUGAC.CGGGUUUGACAG.CCCGAAGAGACGGCGCAAUGCGCCGAGCGGUGCAUGCGAAAGCAGCGAAUGCUUUUGCAGGCAUCGGCUCGACCGCAGUUUUCCAACUGCGGGCCUUCAUGGCGGAUCGCGUGGGGAGACCCUCGUGGUCUGCCGGUUCCGUUUCCCGGUCUGUCAACCCUGCGCGAUCCUGCCUCCAUCGAUUGACAGCGAAGGCGGCAGGUCAUGUGACUCUCAGAAACGGAGUACCCAGCAUGACGAAGGAUGAAAAGGAAAAGACCCACGUCGACGCAAUCAUCGAACGCUACAAGGACCUGAUGGUCGAGAUU
#=GR NC_002516.2/1348752-1348300 CODON       ...................................................................................................................................................................................................................................................................................................................................................................AUG...................................................................................................
#=GR NC_002516.2/1348752-1348300 SS_TT       .........................................................................................................................................................................................................................................................................................................................................................................................................................................................................
NZ_AAKV01000003.1/6879-6427                  AAGGCCGGGUUAUUUCAAUGAAUCGCUUCAGCCAACGCCUUGCCUGCCGAUAGCCUCUGCCGUCACCCGUUCCCGCCCUUGCUCCCCGCCUUGCCUGCCCCUAUCCUGCGCCC.GUCACGGCCAAA.UCCGUGAC.CGGGUUUGACAG.CCCGAAGAGACGGCGCGAUGCGCCGAGCGGUGCAUGCGAAAGCAGCGAAUGCUUUUGCAGGCAUCGGCUCGACCGCAGUUUUCCAACUGCGGGCCUUCAUGGCGGAUCGCGUGGGGAGACCCUCGUGGUCUGCCGGUUCCGUUUCCCGGUCUGUCAACCCUGCGCGAUCCUGCCUCCAUCGAUUGACAGCGAAGGCGGCAGGUCAUGUGACUCUCAGAAACGGAGUACCCAGCAUGACGAAGGAUGAAAAGGAAAAGACCCACGUCGACGCAAUCAUCGAACGCUACAAGGACCUGAUGGUCGAGAUU
#=GR NZ_AAKV01000003.1/6879-6427 CODON       ..............................................................................................................................................................................................................................................................................................................................................................................................AUG........................................................................
#=GR NZ_AAKV01000003.1/6879-6427 SS_TT       .........................................................................................................................................................................................................................................................................................................................................................................................................................................................................
NZ_AAQW01000001.1/1918887-1918435            AACGCCGGGUUAUUUCCAUGAAUCGAUUCAGCCAACGCCUUGCCUGCCGAUAGCCUCUGCCGUCACCCGUUCCCGCCCUUGCUCCCCGCCUUGCCUGCCCCUAUCCUGCGCCC.GUCACGGCCAAA.UCCGUGAC.CGGGUUUGACAG.CCCGAAGAGACGGCGCGAUGCGCCGAGCGGUGCAUGCGAAAGCAGCGAAUGCUUUUGCAGGCAUCGGCUCGACCGCAGUUUUCCAACUGCGGGCCUUCAUGGCGGAUCGCGUGGGGAGACCCUCGUGGUCUGCCGGUUCCGUUUCCCGGUCUGUCAACCCUGCGCGAUCCUGCCUCCAUCGAUUGACAGCGAAGGCGGCAGGUCAUGUGACUCUCAGAAACGGAGUACCCAGCAUGACGAAGGAUGAAAAGGAAAAGACCCACGUCGACGCAAUCAUCGAACGCUACAAGGACCUGAUGGUCGAGAUU
#=GR NZ_AAQW01000001.1/1918887-1918435 CODON ..............................................................................................................................................................................................................................................................................................................................................................................................AUG........................................................................
#=GR NZ_AAQW01000001.1/1918887-1918435 SS_TT .........................................................................................................................................................................................................................................................................................................................................................................................................................................................................
NC_002947.3/759389-759841                    UCAACUAGAUCUUGAUACCAACCCGUUUUAGCCGACGUUUCCUACAACUCCCAGCGUCCAUUCGCAUCCCCCCAAACCUUGCAUUGCAGCCCCCACGACGCUACCGUGCUCCA.GUCGCGGCCA.ACUCCGCGAC.CGGGUUUGGCGA.CCCGAACGAAAAGGCGCAUCGGCGCCCCCGACCACGAUUGCAGGCGCUUUUUUUGCGUCCGCAGUUUCGUGUAAUGGCGGCUGUGCGUGGGAGACCUUCGGGUCUGCCGAGUUCCUUUUCCUCGGUUCGCCAACCUGCGUACAGCUGCCACCCUAAUCGUUUGGCGACGGUCAGCGUGGUGCUUCAAUCGAAAAGGACCGCAUGCAUGCUCAUCUCAAGUCCAUACAGGAUCCUCGCAUCCGUUCUCCUCCGCCGUUCCUCAACGGCCCUCAGCUACUUCACUCUCAGCCAACCCCGCUUCGUCUCCA
#=GR NC_002947.3/759389-759841 CODON         .........................................................................................................................................................................................................................................................................................................................................................................................................................................................................
#=GR NC_002947.3/759389-759841 SS_TT         ..........................................................................................................................................................................................<<<<<<<<<<.......>>>>>>>>>>....................................................................................................................................................................................................................................................
JCVI_SCAF_1096628052827/1318-1770            UCAACUAGAUCUUGAUACCAACCCGUUUUAGCCGACGUUUCCUACAACUCCCAGCGUCCAUUCACAUCCCCCCAAACCUUGCAUUGCAGCCCCCACGACGCUACCGUGCUCCA.GUCGCGGCCA.ACUCCGCGAC.CGGGUUUGGCGA.CCCGAACGAAAAGGCGCAUCGGCGCCCCCGAUCACGAUUGCAGGCGCUUUUUUUGCGUCCGCAGUUUCGUGUAAUGGCGGCUGUGCGUGGGAGACCUUCGGGUCUGCCGAGUUCCUUUUCCUCGGUUCGCCAACCUGCGUACAGCUGCCACCCUAAUCGUUUGGCGACGGUCAGCGUGGUGCUUCAAUCGAAAAGGACCGCAUGCAUGCUCAUCUCAAGUCCAUCCAGGAUCCUCGCAUCCGUUCUCCUCCGCCGUUCCGCAACGGCCCUGCGCUACUUCACCUUCAGCAAGCCCCGCUUCGUCUCCC
#=GR JCVI_SCAF_1096628052827/1318-1770 CODON .....................................................................................................................................................................................................................................AUG.................................................................................................................................................................................................................................
#=GR JCVI_SCAF_1096628052827/1318-1770 SS_TT ..........................................................................................................................................................................................<<<<<<<<<<.......>>>>>>>>>>....................................................................................................................................................................................................................................................
NC_009656.1/373703-373251                    UGCGCUGGGAUAGCGCUGCCGUCGAAGCCUUCCUGACCAGUCGGGAGGGAUGAGGCAUGGAAUUUCUGUCUCACAGGAUUGCAAAGCGUUUCACACGGCGCUAUCGUCUGCCC.GUCGCCGCAAAA.UCGGCGAC.CGGGUUUAGCAG.CCCGUUUCGACAAAGGCGCACCAGCGCCCAAUUCCCCAUUGCAGGCGUUUUUUUUGUGUCUGCAAUGCCGAGUUAUGGCGGCUGUGCGCGGGGCACCUUCGGGUGCGCCGGGUUCCUUUGUCCCCGGUCUGCUAACCCGCGUACAGCUGCCUCCCAUCGUUUAGCAGCGAUUCGUGGCAGCUCCCAUCCAGACAAAGGAGCUACGCGCAUGUCCGCACUUGUUCCCGCCCCACCCCGGACCUCGGUUCGGUUCUCUGUCCUGGCCCUGCUCGGCGAGGCUGUCAUCGUCAACCGCGUGACCGGCACGU
#=GR NC_009656.1/373703-373251 CODON         .....................................................................................................................................................................................................................................................................................................................................................................AUG.................................................................................................
#=GR NC_009656.1/373703-373251 SS_TT         .........................................................................................................................................................................................................................................................................................................................................................................................................................................................................
NC_004129.6/5946330-5946782                  UCGCUGCGACCGUUCCGGUCGUUCGCAGCCUGCGGCAGCGGCUACAGGGUUGGUUCACAAAAUGUCGCAGUAAUGCCGUUGCGACUCCCCCUACUCAAACCUAUGGUUCGACC.GUCGCUGCAAAA.UCAGCGAA.CAGGCUUGGCGG.CCUGAUAGAAUCGAGGCGCAACAGCGCCCCACCCACAUGCGGGCGCUUUUUUUUGCGCCCGCAUACCUGCGUUAUGGCGGGUUGCGUGGGAGAACCUUCGGGUUCGCCGGUUCCUUGAUUCCCGGUCCGCCAAUCCUGCGCAAUCCGCCACCCUGAUCUGCUUGGCGGCAGACGGUGACGGUCCUUCGAAUCAAGGAGUCGUGACCAUGAACUGCUUCUGCAAUCUGUUUCCCCAACACCUCCCGCAACACAAAACCGGAGGUGCCCGAUGACCACUCAAUCGCCCCUGACCACCCUCGGUGAAAUCC
#=GR NC_004129.6/5946330-5946782 CODON       .................................................................................................................................................................................................................................................................................................................................................................................................................................AUG.....................................
#=GR NC_004129.6/5946330-5946782 SS_TT       ...........................................................................................................................................................................<<<<<<<<<......>>>>>>>>>>.....................................................................................................................................................................................................................................................................
JCVI_SCAF_1096627616436/688-1140             ACAGCCAUACGGCAACUCCUUUGCAGAAAAAUAGUAUUCAGAAGGUGAAAAAUAACACCAGAAAGAUAGCCUCACCGUUGACUCAGAGCAAAUUUCGGAGCCAUACUAUCCCC.GUCGCUGCAAAA.UCAGCGAC.CGGGUUUGGCGA.CCUGGUAUCACGGCGGGACACACCGCACUUCCUACCAGAUUUGGCGGUUUUUUUGUGUCCNNNNNNNNNNNNNNNNNNNNNNNNNNNNNNNNNNNNNNNNNNNNNNNNNNNUAGGGCGACGGUCUUAAACGACCAUCACAGCAGGAGUUAUGCCAUGCAUAACGACACCCAAGGUGCGCCCGCACCAACCGUAUACGCCUUCUCAACAAACGAACUCCGAGUUGUCAUGAUCAAAGACGAACCAUGGUUCGUCGCAGUUGAUGUGUGUAACGCACUGAGCAUCGGAAAUCCGUCUGACAGCAUUCGAU
#=GR JCVI_SCAF_1096627616436/688-1140 CODON  ..................................................GUA..........................................................................................................................................................................................................................................................AUG.......................................................................................................................................................
#=GR JCVI_SCAF_1096627616436/688-1140 SS_TT  .........................................................................................................................................................................................................................................................................................................................................................................................................................................................................
NC_004129.6/5731744-5732196                  GAUCCGGAGGCGUUGAGGUAAAUCACAUGCACGAACAAUUUAUGCCGCACCUGAACAAUCUGCAAGCCAUCACCGCAGUUGCACUUUCAAAAAUCGGGCGCUACCCUUUGACC.UUCGCUGCAAAU.UCAGCGAA.CGGGUUUGGCGA.CCCGGAUAGAAAAGGCGCACAGGCGCCCCCAUUACGAUUGCAGGCGCUUUUUUUGUGCCCGCAUGUCCGUUUUAUGGUGGCUGUGCGUGGGAGACCUUCGGGUCUGCCGGGUUCCUUUUCCCCGGUUCGCCAACCUGCGCACAGCUGCCACCCUAAUUCGUUUGGCGACGAUCAGUGGCAGCUCCUACUCAGAAAAGGAGCUACACCCAUGCACGCCCUCAAUCCGUCCAAAAUUCGCGCCGCUGCCCACAGGGCAAUGGCUCUCGCCGCUUUACACGCCAACUCCAGCCUCGCUACACGCCUUUCUC
#=GR NC_004129.6/5731744-5732196 CODON       .........................................................................................................................................................................................................................................................................................................................................................................................................................................................................
#=GR NC_004129.6/5731744-5732196 SS_TT       ...........................................................................................................................................................................<<<<<<<<<.......>>>>>>>>>.....................................................................................................................................................................................................................................................................
NC_005773.3/4631406-4631859                  UUCGAUAACUCUUGUAAGAAUUAACCGCAGGACACCUCCCUUCCAUUUGAAGGAAAUUUCCGAGAAAAUCCCGGCCUCUUGCGCUUGGCUAUUCAGGUCUCUAGCCUUCAACG.GUCGCUGCCCAA.UCAGCGAU.CAGGUUUGGUAGACCUGCUUUUGCUGGCGCAAUGUGCCACCUCUGCGAGGCGAUCCUUUUCGUCUCGUCUUUAUGGUGGCCGUGCGCAUGGCGUCUUCGGAUGCACCGGGUGCCAGCAGCCGGUCUACCAACUUGCACACGGCCGCCACCUUAUCGUUUGGUAGCGAUUAGUGACGGCUCCCCCCAAGUUCUGCUGGAGUUGCAAACAUGCCCCAUAAAAUCGUCCCCGACCCGCCCACCGCCCUGUUCACCGUCAACGCAUCCGUCAGCCAGGAAGAAGCGCUCAACUACGCUUCGGAUCUGCUGCGCUGCAUCAUCACG
#=GR NC_005773.3/4631406-4631859 CODON       .......................................................................................................................................................................................................................................................................................................................................................AUG...............................................................................................................
#=GR NC_005773.3/4631406-4631859 SS_TT       .....................................................................................................................................................................................<<<<<<<<......>>>>>>>>..............................................................................................................................................................................................................................................................
NC_007005.1/4827714-4828167                  UUCGAUAAUUCUUGUAGGAAUUAUCAGCAGGACACCUCCCUUCCAAUUGAAGGAAAUUUCCGAGAAAAUCCCGGCCUCUUGCGCUUGGCUAUUCAGGUCUCUAGCCUUCAUCG.GUCGCUGCCCAA.UCAGCGAU.CAGGUUUGGUAGACCUGAGUGACCUGUGCGCAAUGCGCCACCUUCUCAAGGCGCAUUUUUUCGGCCUGCGUUUAUGGUGGCCGUGCGCUUGGCGUCUUCGGACGCACCGGCUUGCCUGGUCACCGGUCUACCAACCUGCGUACGGCCGCCACCCUGAUCGUUUGGUAGCGAAAGGGGCGGCUCCUUUCAUUGAUCAGGAGUUGCAAACAUGCCCGAUAAAAUCGUCCCCGACCCGCCCACCGCCCUGUUCACCGUCAACGCAUCCGUCAGCCAGGAGGAAGCGCUCAAUUACGCUUCGGAUCUGCUGCGCUGCAUCAUUAC
#=GR NC_007005.1/4827714-4828167 CODON       ........................................................................................................................................................................................................................................................................................................................................................AUG..............................................................................................................
#=GR NC_007005.1/4827714-4828167 SS_TT       .........................................................................................................................................................................<<<<<<..........>>>>>>..........................................................................................................................................................................................................................................................................
NC_007492.1/2273108-2273560                  CUGGGGUGAGGGCCAGCGUCCUGAAGUCUGUUUAAAAACGUGUCUGAAUACACCGAACCUUCCCACAAGGUUUUCAGGUUGUCCGUCGGAAGCGCGGGCUCUAGCCUGUUUCG.GUCGCUGCCAAU.UCAGCGAU.CGGGUCUGGAAA.CCCGGAUGUGUGAGAAAGCGAAAUCGCUUUUCAUAACGUAUGCUUGCGCACCUUCAUUGUGUGCACGCCGUUAUGGCGGCUGUGCGCGGGAGACAUUUAUGUCUGCCGGGUCGCGUUCUCCCCGGAUUUCCAGCCCGCGUACAGCUGCCACCCAUUCUUCCUGGAAGUCGAUUGGGCUGGCUGCGACCAUCAAUGAGGACGAAAUGACCAUGAAAAAACCAACACCCAACCCACCCGAAACCCAAGCCAACCCCGAAACCGACCCAACCUCCCCAUACACCUCCACCACCUCCAGAAAACUCCACGAA
#=GR NC_007492.1/2273108-2273560 CODON       ......................................................................................................................................................................................................................................................................................................................................................................AUG................................................................................................
#=GR NC_007492.1/2273108-2273560 SS_TT       .........................................................................................................................................................................................................................................................................................................................................................................................................................................................................
NC_009512.1/1788394-1788846                  GAUAUCAAUCGAAGAAAGCUCCUACAUGUCAGGUAGGUAUAGCGAAUUAUCCUACGAUCUCCGUCGACUCCCGUCUGAUUGUCCCGGUAAACCUCGCCCACUAGGCUUUCGCG.GUCGCUGUCAGU.UCAGCGAU.CGGGUGUGGAAG.CCUGGGUGGCACAUGGGACAGUUGUCAUUUUUGGCGGCUGUGCGCGGGAGGUAUUCGUACCUGCCGGGUCUACCGUGUGCCUGGUCUUCCACCCCGCGUACAGUUGCCACCCUAAUGUGUGGAAGCAGAAGGGGACAACACAGCCAACACGGAGCUGUCAUGAAAAAACUGGUCCCCGAUCCACCCCACGUCUUCGAUCUUCCCCAAGGCAAAUCCCUUUCCCGCGCGAUCAGCGAAGGCAUCGUCCCGAUGGAGUUCGCGUUGAUGAAUGUUUCCCACUACCUGAUGUUCGCCUACAGCGAUAGCCG
#=GR NC_009512.1/1788394-1788846 CODON       ....................................................................................................................................................................................................................................................................................................................AUG..................................................................................................................................................
#=GR NC_009512.1/1788394-1788846 SS_TT       .........................................................................................................................................................................................................................................................................................................................................................................................................................................................................
NC_002947.3/4856796-4856344                  GAUAUCAAUCGAAGAAAGCUCCUACAUGUCAGGUAGGUAUAGCGAAUUAUCCUACGAUCUCCGUCGACUCCCGCCUGAUUGUCCCGGUCAACCUCGCCCACUAGGCUUUUUCG.GUCGCUGUCAGU.UCAGCGAU.CGGGUGUGGAAG.CCUGGGUGGUUUGGCGGCUGUCGAUAUGACGGUUGUGCGUGGGAGGCCUUCGGGCCUGCCGGGUUUGCCAUACCCCUGGUCUUCCACCCCGCGUACAACUGUCACCCUAAGUGUGGAAGCGAAAGGGUGCUAUCAGCCCGGUAUGGUGAACUCAUGAAAAAACUGGUCCCCGAUCCGCCCCACGUCUUCGAUCUUCCCCAAGGCAAAUCCCUUUCCCGCGCGAUCAGCGAAGGCAUCGUCCCGAUGGAGUUCGCGUUGAUGAAUGUUUCCCACUACCUGAUGUUCGCCUACAGCGAUAGCCGGCGGGC
#=GR NC_002947.3/4856796-4856344 CODON       .........................................................................................................................................................................................................................................................................................................................................................................................................................................................................
#=GR NC_002947.3/4856796-4856344 SS_TT       .........................................................................................................................................................................................................................................................................................................................................................................................................................................................................
NC_002947.3/5989085-5989537                  UACUUCCCCGCGAACCAUUUCCUACGUUCACACCAAUCCCAAGGAAUUAUCCUACACACCGUGUCGACGCCCGUCUGAUUGUCCGGGGAAAGCCAGCUCUCUAGGCUGACCAG.GUCGCUGUCGGU.UCAGCGAU.CGGGUGUGGAAA.CCCGGAUGUGAUGAAGGGCUGCCGUUAUGGCAGUUGUGCGCGUGAGGCCGUUUGGCCUACCGGCUUGCCUUCUCACCGGUUUUCCACCCCGCGCACAACUGCCGCCUUCUGCGUGGAAACGGGUGGUUGCAGUUCAAUCCUGGAGAAGGAAUUGCCAUGAAAAGAAUCGUCCCCGAUCCACCCCUCCCCAACACCACACAACGCUCUUUCAGCCGCUGCGAUGCCGGCCAUCCCCCAUUAUUCACCGUGAACCCAGGCGUCUCGACCCACGAUGCCCUGGUGCAUGUCGCCCAAUACCUGCGCGGUGC
#=GR NC_002947.3/5989085-5989537 CODON       ........................................................................................................................................................................................................AUG..............................................................................................................................................................................................................................................................
#=GR NC_002947.3/5989085-5989537 SS_TT       .........................................................................................................................................................................................................................................................................................................................................................................................................................................................................
NZ_AAVY01000017.1/134774-135226              CAGAAGUUUCCUACGAAUCAGGACUGGUGGCGCCCAGCCUGAGGAAAUACCCUACACGUUCUGUCGACACGCGUCUGAUUGUUCCUGAAACCGCUGCCCAUUAGCCUCUUUGG.GUCGCUGUCGGU.UCAGCGAU.CGGGUGUGGAAA.CCCGCCAAAAGCAUUUCGGGUUUGUCGUGUAAUGGCGGCUGUACCCGGAAGGCCUCGUGCCUACCGAGUUUUCCUGAAUGCACUCGGGUUUCCACUCCGUGUACAGCUGCCACCCUUCCUGUGGAAACGGAAGAGGCAGACUCAAGCGUUCAGGAGUUGCUCAUGAAAAAAAUCGUCCCCGAUCCACCCCAUAAUUUCGACCUUCCCUCCGACAAGACCCUCUCCAGCGCCAUCAGCGAGCGCAUCGUGCCAAUCGAUCACGUGGUCAUGAACGUCACCCAUUACCUGAUGCUGGCCUACAACCACUG
#=GR NZ_AAVY01000017.1/134774-135226 CODON   .......................................................................................................................................................................................................................................................................................................................AUG...............................................................................................................................................
#=GR NZ_AAVY01000017.1/134774-135226 SS_TT   .........................................................................................................................................................................................................................................................................................................................................................................................................................................................................
NC_007005.1/5651457-5651910                  AAUGAACAAGAAUUUGUAACGAAUUUGCGGGACUCGUCUCUUUCACUUGAAGGAAAUUUCCGAGAAACUCCCGGCCCCUUGUGCCUGCCUGUUUCGAUCUCUACUCUGCGCCC.GCCGCUGCAUAU.UCAGCGGU.GAGGAUUAGUAGCCCUCGAUGUGAUUAGGCGCAAUGCGCCACCUUGUGCAAGGCGCUUGUUUUCGGCCUGCAUCUUUAUGGUGGCCGUGCGUGGGGCGUCUUCGGAUGCACCGGUUCCUAAUCACCGGGCUACUACCUGCGUGCGGCCGCCACCUUCGAUUAGUAGCCGAAGUGACGACCUUCCAGUUAUUGAUUAGGAGUCUCACAUGCUAAAAAUCGUCCCAGAUCCACCCCUCUUCACCGCCAACCCCAACGUCAGCCAUGAAGACGCCCUGAUGCAUGCCAGCGACCUGCUGCGCUGCGCCGCCACCAGCGCCUGUG
#=GR NC_007005.1/5651457-5651910 CODON       ......................................................................................................................................................................................................................................................................................................................................................AUG................................................................................................................
#=GR NC_007005.1/5651457-5651910 SS_TT       ....................................................................................................................................................................<<<<<<<<<<<......>>>>>>>>>>>.........................................................................................................................................................................................................................................................................
NC_004578.1/447645-447192                    AACGAACAAGAAUUUGUAACGAAUUUGCGGGAUUUGUCUGUAUCACUUGAAGGAAAUUUCCGAGAAGCUCCCGGCCUAUUGUGCCUGCCGAUUUCGAUGACUACUCUGCGCCC.GUCGCUGCAUAU.UCAGCGAU.GAGGAUUAGUAGCCCUCGUUAUCCAGGCGCAUCGCGCCACUUCGUGCAAGGUGCUUUCAACGGCCUGCACUUUUAUGGUGGUCGUGCGCGGGGCAUCUUCGGAUGCACCGGGGUUCCUGGACCGGGCUACUACCUGCGCAUGACCACCACCCUCGCCUGGUAGCCGACGGUAAUGGUCUUUUAAAACUCCAGGAGAUACAUCACAUGCUCAAACUCGUCCCCGAUCCACCCCCUUACCGCGCCAACCCCACCAUCAGCCAUGAAGACGCACUGAUGUAUGCCAGUGACCUGCUGCGCUGCGCCGCCACCAGUGCCUACGAA
#=GR NC_004578.1/447645-447192 CODON         .........................................................................................................................................................................................................................................................................................................................................................................................................................................................................
#=GR NC_004578.1/447645-447192 SS_TT         ...................................................................................................................................................................................<<<<<<<<<..........>>>>>>>>...........................................................................................................................................................................................................................................................
NC_005773.3/5451155-5451608                  AAUGAACAAGAAUUUGUAACGAAUUUGCGGGACUCGUCUCUUUCGUUUGAAGGAAAUUUCCGAGAAACUCCCGCCCCCUUGUGCCUGCCGAUUUCGAUCACUACUCUGCGCCC.GUCGCUGCAUAU.UCAGCGAU.GAGGAUUAGUAGCCCUCGUUAAAUCCAGGCGCAUUGCGCCACCUUGUGCAGGUGCCCUUUCACGGCCUGCAUUUUUUAUGGUGGUCGUGCGUGGGGCAUCUUCGGAUGCACCGGGGUUCCUGGACCGGGCUACUACCUGCGCAUGAUCACCACCCUCGCUUAGUAGCCGACGGUGAUGGUCUUCUAAAACUCCAGGAGAUACAUCACAUGCUAAAAAUCGUCCCCGACCCACCCCUCUUCAACGCCCGCCCCAAAGUCAGCCAUGAAGAUGCGCUGAUGUAUGCCAGCGACCUGCUGCGCUGUGCAGCAACCAGCGCUUAC
#=GR NC_005773.3/5451155-5451608 CODON       .........................................................................................................................................................................................................................................................................................................................................................................................................................................................................
#=GR NC_005773.3/5451155-5451608 SS_TT       ......................................................................................................................................................................................<<<<<<<...........>>>>>>>..........................................................................................................................................................................................................................................................
NC_004578.1/6095169-6094718                  UUGCAACGCUUUCAGGCCGGUUUUUGCAGGCAUGGUCUCUUUCUUUUGAAGGACAUUUCCGAGAGAAUCCCCGACCGCUUGCGUCCCUCGAUUUGUGCUUCUACUCUCCGCCC.GUCGCUGCCCA..UCAGCGAU.CGGGUUUAGUAG.CCCGCAGUGAGUUAAGGCGCAACACAGCCGUGUUUCAUCAGGUUUUGUCCCGAUGCUAUGGCGACUGUGCGCUUGGCACCUUCGGGUGCGCCGGUUCUUAGCUCACCGGUCUACUAACUUGCGUACAGUUGCCGCCUUUCGUUUAGUAGCGAGCAGGCAGCUACUUCAUAGAAGGAGCUAAAACAUGGUCAAAGUAACCCCCGAUCCACCCAACACCACUCCGGUCUUCGACAAGGCCGUCGUCAAGCGCGCCAUGGCGUGCUACCUGCCAGUCCCUCGGUCUCCCCGAGAACCCCACGACAGCAAGU
#=GR NC_004578.1/6095169-6094718 CODON       .............................................................................................................................................................................................................................................................................................................................................AUG.........................................................................................................................
#=GR NC_004578.1/6095169-6094718 SS_TT       ..............................................................................................................<<<.<<<<<<.........>>>>>>.>>>>.............................................................................................................................................................................................................................................................................................................................
NC_007005.1/5828845-5828394                  UUGCAACGCUUUCAGGCGCGUUUUUGCAGGCACCGUCUCUUUCUUUUGAAGGACAUUUCCGAGAGAAUCCCCGACCGCUUGCGCCUACCUGUAUGGGCUUCUAAUCUCCGUCC.GUCGCUGCCUA..UCAGCGAU.CGGGUUUAGUCG.CCCGGAUUUGAGUUAAGGCGUAUCGCGUCGCUGUUUUGGUCAGGUCUUCUUCCUGCACUCUAUGGCGGCUGUGCGUGAGGGCACUUUCGGGUGCGCCGGUCUUAGCUCCCGGUCGACUAACCUUUCGCACAGCUGCCACCUCAAUCGUUUAGUCGCGACCCAGUGGCAGUUCCAUUGAGGAGAGAGCUAAGCAUGGUCAAAGUAACCCCCGAUCCGCCCAACAAACAGUCCAGCACCGCACCGGUCUUCGACAAGGCUGUGGUCAAGCGCGCCAUGGAGUGUUAUCUGCCAAUCUCCCGACCGGCCAA
#=GR NC_007005.1/5828845-5828394 CODON       .....................................................................................................................................................................................................................................................................................................................................................AUG.................................................................................................................
#=GR NC_007005.1/5828845-5828394 SS_TT       ..............................................................................................................<<<.<<<<<<<.......>>>>>>>.>>>>.............................................................................................................................................................................................................................................................................................................................
NC_005773.3/5617316-5616865                  UUGCAACGCUUUCAGGCCGGUUUUUGCAGGCUUGGUCUCUUUCUUUUGAAGGACAUUUCCGAGAGAAUCCCCGACCGCUUGCGCCUCUCGAUGUGUGCUUCUAAUCUCCGCCC.GUCGCUGCAUA..UCAGCGAU.CGGGUUUAGUCG.CCCGGAUUUGAGUUAAGGCGUAUCGCGUCGCUGUUUUGGUCAGGUCUUCUUCCUGCACUUUAUGGCGGCUGUGCGCGAGGGCACCUUUGGGUGCGCCGGUCUUAGCUCCCGGUCGACUAACCUUCGCACAGCUGCCACCUCACUCGUUUAGUCGCGACCCCAGUGGCAGUUCCAUUGAGGAGAGAGCUAAGCAUGGUCAAAAUAACCCCCGACCCACCCAAACAGUCCAGCACCGCGCCAAUCUUCGACAAGGCGGUCGUCAAGCGCGCCAUGGCGUGUUACCUGCCAAUCCCCCGCACUGACAAAGA
#=GR NC_005773.3/5617316-5616865 CODON       .....................................................................................................................................................................................................................................................................................................................................................AUG.................................................................................................................
#=GR NC_005773.3/5617316-5616865 SS_TT       ............................>>>>>>>......................................................................................................................................................................................................................................................................................................................................................................................................................................
NZ_AAVY01000018.1/10192-10644                GGUCCUACAGAUUUAACUCCGAUUUUUCCCAUUCCCUGUAGUCCAUUUCCGAAUUAUAUUGCCGGCGCUGCCAACCCAUUGCGAGCGCUCGGAUUGCGGCCUAGUCUCGGUUC.GUCGUUGACACC.UCAGCGAC.CGGCUUUGACAG.GCUGACCGAUUCAAGGGUCCUUUGCAGCGCUUCAUGGCAGCUGUACAUGGGGCACCUUCGUGUGCGCCGGGUUCCUUGGGUCACCGGUCUGUCAACCCGUGUAUAGCUGCCUCCAUUCGUUUGACAGCGUUUAAAGGUAGCUCCACCUGACUCAAGGAGCAUUCAUGCGCAAGAUUGUCCCCGAUCCACCGUCCCCCCUCGAUCCCUCGUACAUGCUACAGGACACCCUGGUACAGACCUCGGAAUACGUGAUCUGCGCCUUGUCCGUAGCCCGCCAGUCCGUGCGACUGACACCGACCUCGCACAAC
#=GR NZ_AAVY01000018.1/10192-10644 CODON     .........................................................................................................................................................................................................................................................................................................................AUG.............................................................................................................................................
#=GR NZ_AAVY01000018.1/10192-10644 SS_TT     .........................................................................................................................................................................................................................................................................................................................................................................................................................................................................
NZ_AAVY01000002.1/295936-296387              CUGGAAACACCAAGAAAUCAGACUUUCCCUCUUCCUUGUAGUCCAUUUCCCAAACAUACUCUCGCCGCACUUUUUCCGUUGCGGUCGCUUGGGCUGCAUUCUAGUCUCGGCGG.GUCGCUGUUGU..UCAGCGAU.CGGCUUUGACAG.GCCGCGACGGUAUUAUGCAUACGGCUUGCCUUCAAUGGCGGCUGUACGUGCGGGCACGCUUGCGUGCGCCGGAACUUGCAUAGUCCGCCGGUCUGUCAACCCAUGUACAGCUGCCACCCUUCUGUUUGACAGCGGAUAGGUGACCGCCUAAUUGAAGGUACUAUGCAAUGCUCAAAAUGGUCCCCGAUCCACCCCACAACCACCACUCCCUCGAAGACACGAUCAUCCAGGCUGCGGAGUUCGCCCUGUGCGCGCAGAGCGUGGCGCAGCAGGCUGUUUCGCUACAGCCCAGAACGCCCGCCUCGGUU
#=GR NZ_AAVY01000002.1/295936-296387 CODON   ............................................................................................................................................................................................................................................................................................................................AUG..........................................................................................................................................
#=GR NZ_AAVY01000002.1/295936-296387 SS_TT   .........................................................................................................................................................................................................................................................................................................................................................................................................................................................................
NC_008027.1/3960444-3960895                  UUUAUACCUGGCGAAAAUCAGAUUUAACCGCUUUCUUGUAGUCCAUUUCCCAAACAUACUGCUGCCGCCUUUUUCCCGUUGCGGCAGCCCAGGCAGGGCUCUAGUCUCGGCGA.GUCGCUGGUGU..UCAGCGAC.CGGCUUUGACAG.GCCGCGACGGUAUUAAGCAUGCGGCUAGCCCUCGAUGGCGGCUGUACGUGCGGGCACGCUCGCGUGCGCCGGAACUUUGCUUAUUCCGCCGGUCUGUCAACCCGCGUACAGCUGCCACCCUUCUGUUUGACAGCAGACAGGUGGCUGCCCUCAAAGGAAUAAGAAGAUGCUAAAGAUCGUCCCCGAUCCACCCCACAACCACCACUCCCUCGAAGACACCAUCAUCCAGGCCACCGAGUACGCCCUGUGCGCGCAGACCGUGGCGCAUCAGGCUGUUCUACUGCAUCCCAAGUCGCCCGUGUCGAUUC
#=GR NC_008027.1/3960444-3960895 CODON       ...........................................................................................................................................................................................................................................................................................................................AUG...........................................................................................................................................
#=GR NC_008027.1/3960444-3960895 SS_TT       .........................................................................................................................................................................................................................................................................................................................................................................................................................................................................
NC_008027.1/3853864-3854315                  CUUCGACCUGUAAGGAAUCAGAUUUAGCCUCUUUUUUGUAGUCCAUUUCCCAAAGAUAAUCGGACCUCCUAUUUUCCGUUGCGAUCGCCCUGUCAUCGCUCUAGUCUCGGCAG.GUCGCUGCAAA..UCAGCGAU.CGGCUUUGACAG.GCCGCGACGCGACACCUGCACUGCUUGCCCUCUAUGGCGGCUGUGCAUGGGGCACGCUUGCGUGCGCCGGUUUUUGUGUCCGCCGGUCUGUCAACCUAUGCAUAGCUGCCACCUACCUGUUUGACAGCAGUCCGGUAGCGGCCCCAUCAAAGGGCACAAAACCAUGCUGAAGAUAGUUCCCGAUCCACCCCACAACCACCACUCCCUCGAAGACACCAUCAUCCAGGCCACCGAGUACGCCCUGUGUGCGCAGACCGUGGCGCAUCAGGCUGUUCUGCUGCAUCCCAAGUCGCCCGUGUCGAUUCUGG
#=GR NC_008027.1/3853864-3854315 CODON       ...........................................GUA..........................................................................................................................................................................................................................................................................AUG..............................................................................................................................................
#=GR NC_008027.1/3853864-3854315 SS_TT       ....................................................................................................................................................................................................<<<<<<<<<....>>>>>>>>>...............................................................................................................................................................................................................................................
NC_008027.1/910573-910121                    AACGCGAGCGAAAAGAAUCAGAUUAAGCGCCUUUCCUGUAGUCCAUUUCCCAAACAUACUCCCAGGCCCUUUAAGCCAUUGCGGUGGUCUGGGUUGGCCUCUAGUCUCGGGCG.GUCGCUGCACAA.UCAGCGAU.CGGCUUUGACAG.GCCGCUCAGAAAAAAACCUCAUGGCUUGCGCUCUAUGGCGGCUGUGUGUGGGGCACCUCGUGUGCGCCGGGUUUUUUGGCUUUUUCCUGCCGGUCUGUCAACCCAUGCACAGCUGCCACCCUCUUGUUUGACAGCAGAUGGUGUCGGCCCUUUCUUCAGGAAAAAUACCGAUGCUUAAGAUUGUCCCCGAUCCACCCCACAACCCUCACUCCCUUGAAGACACCCUCAUCCAGGCCACCGAGUACGCCCUGUGCGCGCUGACCGUGGCCCAUCAGGCCGUGCACGCCCAGCCCAGAUCACCGGCCACG
#=GR NC_008027.1/910573-910121 CODON         ...............................................................................................................................................................................................................................................................................................................................AUG.......................................................................................................................................
#=GR NC_008027.1/910573-910121 SS_TT         .....................................................................................................................................................................................................<<<<<<<<.....>>>>>>>>...............................................................................................................................................................................................................................................
NC_002947.3/1995926-1995474                  GCAUGGCCUGGCAAAUAAUCAGAAUUUGCCCCUUCCUUGUAGGCCAUUUCCCAAAGAUACCCCUGCGCCUGUUUUCCAUUGCACACGUUAAACGUGAGACUUAGUCUCGACCC.GUCGCUGCCAAA.UCAGUGAC.CGGUUUUGGCAG.GCCGUCAAUUGUUGUCCGUGUGCUUACGCUUAUGGCGGCUGUACGUGCGGGCCCCCUCAUGUGUGCCGAGUGCCAACAAUCUCGGUCUGUCAACCCAAGUACAACUGCCACCCUCCCGUUUGACAGCGAGGUGGAUAGCAGCUCAACCAUUGCUGGAGUGUAACCAUGUUGAAAAUAGCUCCUGAUCCACCUCUCAGCACCAUUUGUCUUGAAGAUAUUGGUCCAGCCACAAUUUACGCGCUAUGCGCCGCUAUCCCCGUGCAUCAAGCGAUGUUGCUGCAGCCCAAGGCCCCAGCGUCGAUUGUGAU
#=GR NC_002947.3/1995926-1995474 CODON       .........................................................................................................................................................................................................................................................................................................................................................................................................................................................................
#=GR NC_002947.3/1995926-1995474 SS_TT       .........................................................................................................................................................................................................................................................................................................................................................................................................................................................................
NC_009512.1/4999722-5000173                  AAAAAGCACGCCGUGCUUGGGGAAAAAUCAGAUUUAACCCCUUCCUUGUAGGGCAUUUCCCAAAGAUACUCCCUGCCAUUGUGGCGUUCGGGCAUGCGCACUAGUCUGGGGUC.GUCGCUGCCAA..UCAGCGAC.CGGCUUUGACAG.GCCGCCCUGAACUAACCACAUGGCUUUGCCUUUAUGGCAGCUGUCAUGGGGCACCUCGUGUGCGCCGGCUUUUGGUUCUGUUCACCGGUCUGUCAACCCAUGUACAGCUGCCGCCUCAUUGUUUGACAGCAGGAGGUGGUGGCCCCAACUUUGAACAGGCCUUCACCAUGCUGAAAGUAGUUCCCGAUCCACCCCAUAACCCCCAUUCCCUCGAAGACACCCUGAUCCAGGCCACCGACUACGCGUUGUGCGCAGCCACCGUGGUGCAUCAGGCGUUGCUGCUUCAGCCCAAGUCACCGGUUUCGAUC
#=GR NC_009512.1/4999722-5000173 CODON       ............................................................................................................................................................................................................................................................................................................................AUG..........................................................................................................................................
#=GR NC_009512.1/4999722-5000173 SS_TT       .........................................................................................................................................................................................................................................................................................................................................................................................................................................................................
NC_002947.3/1420212-1419760                  CGUCCUACAACUUCUACUCAGAAUUAUCCCCUUCCUUGUAGGGCGUUUCCCAAACAUACUGCCAACCCGCUCAAACGGUUGCGACGGAUUCGGUCGCGCUCUAGUCUCGGCUC.GUCGUUGCAAAA.UCAACGGC.CGGCUUUGACAG.GCCGACGAUUUCCCGCACACGUGCACUGUUUAUGGCGGCUGUACGUGGGGCACCUUCGUGUGCGCCGAGUUACUCCGGGAUCCUCGGUCUGUCAACCCAUGUACAGCUGCCACCCUCUUGUUUGACAGCAAGCUUGCGGCAGCUCCAAUGAUCCUGGAGAUGUUUAUGCGCAAGAUGGUCCCUGAUCCACCCCUCGAUACCACCCAGUUCCUGCAAGACACUCUGGUCCAGUCCUCAGAGUACGUACUCUGCGCCCUGUCCGUGGCCCGCCAAUCCGUGCAACUCAAACCCACCGCCCACAGCUCGAU
#=GR NC_002947.3/1420212-1419760 CODON       ..............................................................................................................................................................................................................AUG........................................................................................................................................................................................................................................................
#=GR NC_002947.3/1420212-1419760 SS_TT       .........................................................................................................................................................................................................................................................................................................................................................................................................................................................................
NC_009512.1/1439794-1439342                  CGUCCUACAGCUUGUACUCAGAAUUAUCCCCUUCCUUGUAGGGCGUUUCCCAAACAUACUGCCAACCCGCUCAAACGGUUGCGACGGAUUCGGUCGCGCUCUAGUCUCGGCUC.GUCGUUGUGAAA.UCAGCGAC.CGGCUUUGACAG.GCCGACUACUCAAGUUUCCGUUGCAGCGCUUAAUGGCAGCUGUGCAUGGGGCACAUUCGUGUGCGCCGGGUCCUUGGGUACCGGUCUGUCAACCCAUGUAUAGCUGCCUCCAUUCGUUUGACAGCGUUGCCAGGCGGCUCCACUACCCAAGGAGCUUACAUGCGCAAGACAGUCCCCGAUCCACCCUACUCCCCCCAUUCCACCCAGAUCCUGCAAGACACCCUGGUCCAGUCCUCAGAAUACGUACUCUGCGCCCUGUCCGUGGCCCGCCAAUCCGUGCAACUCAAACCCACCGCCCACAGCUCGAU
#=GR NC_009512.1/1439794-1439342 CODON       ....................................................................................................................................................................................................................................................................................................................AUG..................................................................................................................................................
#=GR NC_009512.1/1439794-1439342 SS_TT       .........................................................................................................................................................................................................................................................................................................................................................................................................................................................................
NC_008027.1/4895910-4896362                  ACGAACCACCAAAAAAUCAGACUAAGCCGAUUUCUUGUAGUCCAUUUCCCAAACAUACUCCCGCCCCCUUCCGAGCCAUUGCGGUGUUCCCGGUUGGCCUCUAGUCUCGGCCG.GUCGCUGCGAAA.UCAGUGAC.CGGCUUUGACAG.GCCGACCUAGGUUCAUUCCCAUGGCUCGCUCUUAUGGCGGCUGUGCGUGGGGCACUUCGUGUGCGCCGGGUUUUGGGAUGCCUACCGGUCUGUCAACCCAUGUACAGCUGCCACCUUCUUGUUUGACAGCAGGCGUGUUGCGGCCCUUUUCAGGUACCCCAAAAUGCUGAAGAUUGUCCCCGACCCACCCCAUCACCACCACUCCCUCGAAGACACCCUCAUCCAGGCCACCGAGUACGCCCUGUGCGCCUUGACCGUGGCCCAUCAGGCGGUGCUGGCCCAGCCCAGGUCCCCGGCCACGAUCCUGA
#=GR NC_008027.1/4895910-4896362 CODON       ........................................................................................................................................................................................................................................................................................................................AUG..............................................................................................................................................
#=GR NC_008027.1/4895910-4896362 SS_TT       .........................................................................................................................................................................................................................................................................................................................................................................................................................................................................
NC_008027.1/1180593-1181043                  CCUUCCAGGCCCAAGAAUCAGAUUUAACCCCUUUCGUGUAGUCCAUUUCCCAAACAUACUCCCGCCCCCCUUUUUCCGUUGCGGUCGUUUUGGCAUGGCUCUAGUCUCGGCGG.GUCGCU.UGAAU.C.AGCGAC.CGGCUUUGACAG.GCCGCUCUGAACAGACCGUAUGGCCUUGCCGUUAUGGCAGCUGUGCGUGGGGCACCUCGUGUGCGCCGGUUUCUGGUCUUGUUCACCGGUCUGUCAACCCAUGUGCAGCUGCCACCUUCUUGUUUGACAGCAGGCUGUGGUAGUCCUCAUUCACGAACAGGACUAUGACCAUGCUAAAGAUCGUUCCUGAUCCACCCCAUCACCCUCACUCCCUCGAAGACACCCUCAUCCAGGCCACAGAGUACGCCCUGUGCGCGCUGACCGUGGCCCAUCAGGCCGUGCACGCCCAGCCCAGAUCACCGGCCACG
#=GR NC_008027.1/1180593-1181043 CODON       ...............................................................................................................................................................................................................................................................................................................................AUG.......................................................................................................................................
#=GR NC_008027.1/1180593-1181043 SS_TT       ....................................................................................................................................................................................................<<<<<<<<.....>>>>>>>>................................................................................................................................................................................................................................................
NC_008027.1/3292113-3291663                  CCUUUCUGGCCUGGAAAUAAGAUUUAACCCCUUUCCUGUACUCCCUUUCCCAAACAUACUCCCGCCGCCUUUUUUCCGUUGCGGUCGUUCUGCCACGGCUCUAGUCUCGGCGG.GUCGCU.UGAAU.C.AGCGAC.CGGCUUUGACAG.GCCGCUCUGAACAGACCGCAUGGCCUUGCCGUUAUGGCAGCUGUGCGUGGGGCACCUCGUGUGCGCCGGUUUCUGGUCUUGUUCACCGGUCUGUCAACCCAUGUACAGCUGCCACCUUCUUGUUUGACAGCAGGCUGUGGUAGUCCUCAUUCACGAACAGGGCUAUGACCAUGCUGAAGAUUGUUCCCGAUCCACCCCAUCACCCUCACUCCCUCGAAGACACCCUUAUCCAGGCCACCGAGUACGCCCUGUGCGCACUGACCGUGGCCCAUCAGGCCGUGCACGCCCAGCCCAGGUCACCAGCCACG
#=GR NC_008027.1/3292113-3291663 CODON       ...............................................................................................................................................................................................................................................................................................................................AUG.......................................................................................................................................
#=GR NC_008027.1/3292113-3291663 SS_TT       ....................................................................................................................................................................................................<<<<<<<<.....>>>>>>>>................................................................................................................................................................................................................................................
NC_008027.1/1493348-1492898                  CAUUCCAAGCCCUGAAAUCAGAUUUAACCCCUUCCUUGUAGUCCAUUUCCCAAACAUACUCCCGCCGCCCUUUUUCCGUUGCGGUCGUUCUGGCACGGCUCUAGUCUCGGCGG.GUCGCU.UGAAU.C.AGCGAC.CGGCUUUGACAG.GCCGACUUCCAAGAGCAACUUCAACGGCUUUGCUUUAUAUGGCGGCUGUAUGUGGGGCACUUCGUGUGCGCCGGGGUUUUGCUCUUGCUGACCGGUCUGUCAACCCAUGUACAGCUGCCACCCUCUUGUUUGACAGCAGACGGUGGUGGUCCCACUCAUCAGCAAGAGGUCGUCAUGUUAAAGAUCGUCCCCGACCCACCCCAUCCUCACUCCCUUGAAGACACCCUCCUCCAGGCCAGCGAAUACGCCCUGUGCGCAUUGACCGUGGCCCAUCAGGCCGUGCAUGCCCAGCCCAGGUCACCGGCCAC
#=GR NC_008027.1/1493348-1492898 CODON       ...................................................................................................................................................................................................................................................................................................................................AUG...................................................................................................................................
#=GR NC_008027.1/1493348-1492898 SS_TT       .........................................................................................................................................................................................................................................................................................................................................................................................................................................................................
NC_008027.1/2592560-2593012                  GAUAUCGCGCCAAUAAGUCGGAAUUUCCCUAUUCCAUGUAGUCCAUUUCCGAAGCAUGCUUUUGCCGCCCUCCAGCCCUUGCCCCAGGCCAACCCGGUCACUAGUCUCGGCCA.GCCGCUGCCAAU.UCAGCGGC.CGGUUUUGACAG.ACCGUAGACGUUGCCCUCAUAGGCUCGCUUUCAUGGCGGCUGUACGUGUGGGCACCUCGUGUGCGCCGAGUGCCAACGUCUCGGUCUGUCAACCCGCGUACAGCUGCCACCCUCUUGUUUUGACAGCAAAGUGUGGCGGCUCCAUCUCAUACGUUGGAGUCUAAUCAUGCUGAAGAUUGUCCCCGAUCCACCUUCCCCCCAAGACCACGCCCACUUCCUCGAAGACACCCUCGUGCGCGCCCUCGAGUACGCCUUCUGCGCACUCACGGUCGCCAACCAGGCCGUGCAGCUGAAACCCAGGUCGCCCG
#=GR NC_008027.1/2592560-2593012 CODON       ...........................................................................................................................................................................................................................................................................................................................AUG...........................................................................................................................................
#=GR NC_008027.1/2592560-2593012 SS_TT       ..............................................................................................................<<<.<<<<<<<.......>>>>>>>.>>>..............................................................................................................................................................................................................................................................................................................................
NC_002947.3/2856087-2855635                  GGGAGCGGGUCGAAAAAUCAGAAAUUACCCCUUCCUUGUAGGCCAUUUCCCAAAGAUACUCCUCGCGCCUGAUUUUCGUUGCACAUGGAAAUAGUCAGCCCUAGUCUCGGCCU.GUCGCUGCCAAU.UCAGCGAC.CGGUUUUGACAG.ACCGCUGACGUUGUCCUCAUGUGCUCGCUUUCAUGGCGGCUGUACGUGUGGGCACCCUGUGGUGCGCCGAGUGCCAACGUCUCGGUCUGUCAACCCGCGUACAGCUGCCACCAUCUUGUUUGACAGCAAGGUUGAGGUAGCUCCACUUUCCGACGUUGGAGUUACGCCAUGCUCAAGAUCGUUCCAGACCCACCCCACCGGUCCCUCUGCCUUGAAGACACCCUGAUCCAGGCCACGGAUUACGCGCUUUGCGCUGCAACUGUCGUGCAUCAGGCAAUGCUGCUGCAGCCCAAGUCACCCGCGUCGAU
#=GR NC_002947.3/2856087-2855635 CODON       .........................................................................................................................................................................................................................................................................................................................................................................................................................................................................
#=GR NC_002947.3/2856087-2855635 SS_TT       ..............................................................................................................<<<.<<<<<<<.......>>>>>>>.>>>..............................................................................................................................................................................................................................................................................................................................
NZ_AAVY01000008.1/11117-10665                UCGAACGGCCGAAAAAAUCAGAUUUAACCACUUUCCUGUAGGGCAUUUCCCAAAGAUACUGCCGCCGCCCAUUUUUCUUUGCACAUGGCCAACGUGGAUUCUAGUCUCGGCCG.GUCGCUGCCAAU.UCAGCGAC.CGGUUUUGACAG.ACCGUCUUCGUUGUCCACAUGUGCACACUGUUAUGGUGGUUGUACGUGCGGGCACCCUCUGGUGCGCCGAGUGCCAACGUCUCGGUCUGUCAACCCGCGUACAGCUGCCACCUCAUUGUUUGACAGCAAGGCCGUGGUAGCUCCACCGCAACGCUCAGUUUCUGCGAGCUAAAUGUUGACUGCCAACAGGUUACAAGCGGUUACAUCGAACAGCUGAAAAAUCAGAUUUAACCGCUUUCUUGUAGGGCAUUUCCCAAAGAUACUGCCGGCGCCUGUUUUCCGUUGCGCACGCAAAAAGUGGACUUUAG
#=GR NZ_AAVY01000008.1/11117-10665 CODON     .........................................................................................................................................................................................................................................................................................................................................................................................................................................................................
#=GR NZ_AAVY01000008.1/11117-10665 SS_TT     ..............................................................................................................<<<.<<<<<<<.......>>>>>>>.>>>..............................................................................................................................................................................................................................................................................................................................
NZ_AAVY01000001.1/243023-243475              GAAACCGGCUGAAAAAAUCAGAUUAAUUCCCUUUCUUGUAGUCCGUUUCCCAAAGAUACUGCCGACGCCUGUUUUUCGUUGCACGCGCUAAACGUGGGCCAUAGUCUCGGCCG.GUCGCUGCCAAU.UCAGCGAC.CGGCUUUGACAG.GCCGUCGAUUGUUGUCCGUGUGCAUACGCUUAUGGCGGCUGUACGUGCGGGCACCUUCGUGUGCGCCGAGUGCCAACAAUCUCGGUCUGUCAACCCGCGUACAGCUGCCACCCUCUUGUUUGACAGCAAGGCGGCUUGCAGCUCAACCAUUGUUGGAGCGUAAGCAUGCUGAAGAUAGUCCCCGAUCCACCCUACACUUCCCACUCCCUGGAAGACACACUCAUGAUGGCUGCUGACUACGCACUUUGCGCAGAAGCCGUUGCCCAGCAGGCGAUGAUGAUGCAACCCAAAUCGCCCUCCUCCUUGUU
#=GR NZ_AAVY01000001.1/243023-243475 CODON   ..........................................................................................................................................................................................................................................................................................................................AUG............................................................................................................................................
#=GR NZ_AAVY01000001.1/243023-243475 SS_TT   .........................................................................................................................................................................................................................................................................................................................................................................................................................................................................
NC_002947.3/5149189-5148738                  UGCCGUUACGCCUAACGGCUAAAAAAAUCAGAUUUUGCCCCUUUCUUGUAGGACAUUUCCCAAAGAUACUGUCGCCCAUUGUGCAGUUCCGAGUUGGCCACUAGUCUCGCUUG.GUCGUUGCCAU..UCAACGAC.CGGCUUUGACAG.GCCGACUCAAAUUGCAAUCCAUAGCUGUACCUUCAAUGGUGGCUGUGCGUGGGGCGCCUUCGGGUGCGCCGGGUUUCUCAAUUUGACCGGUCUGUCAACCCGUGCACAGCUGCCACCCUUUGUUUGACAGCGAAUGGCGGUAGUCCCAACCACAAAUUGAGGGUUACACCAUGCUGAAAAUAGUCCCCGAUCCACCUUACAAUCUUCACUCCCUUGAAGACACACUGCUGAUGGCAGCGGACUACGCACUGUGCGCGGAAGCCGUUGCUCAGCAAGCCGUUUUGAUGCAGCCGAGAUCACCCGUCUCG
#=GR NC_002947.3/5149189-5148738 CODON       ...............................................................................................................................................................................................................................................................................................................................AUG.......................................................................................................................................
#=GR NC_002947.3/5149189-5148738 SS_TT       .........................................................................................................................................................................................................................................................................................................................................................................................................................................................................
NC_008027.1/4355420-4355872                  GUCCUACAAGACCAUCAUCAGACUUUCCUGAUUACAUGUAGUCCAUUUCCGAAGCACACUUCUGCCCCUUUCAAGCCAUUGCAGCCACACGAUGCGCGGCCUAGUCUCGACCC.GUCGUUGCCAAC.UCAACGAC.CGGCUUUGACAG.GCCGAAUCUCUCCGAGCACGUGCGCCCCUCAUGGCGGCAGUACGUGGGGCACCUCGUGUGCGCCGGGUCUCGGAGUCCUCGGUCUGUCAACCCACGUACCGCUGCCACCCUCUUGUUUGACAGCAAGCCUGUUGCAGCACCACCGACUCCGGAGAUGCAUAUGCGCAAGAUGGUUCCAGAUCCGCCGACACACCUUGGCAACUCCCCGCAUCAGAUCGAAGACUUGCUGGUUCAAAUUGCUGAAUACCUUGUCUGUGCCCUAACCGCCGCCCAGCACGCCGCGAUGAUCCAUACCAAACCACCUGGCC
#=GR NC_008027.1/4355420-4355872 CODON       .....................................................................................................................................................................................................................................................................................................................AUG.................................................................................................................................................
#=GR NC_008027.1/4355420-4355872 SS_TT       .........................................................................................................................................................................................................................................................................................................................................................................................................................................................................
NC_002947.3/5390461-5390912                  CGCUGCGGGUCGAAAAAUCGGAUUUAACCCCUUUCUUGUAGGGCGUUUCCCAAAGAUACUGCCUGCGCCUGUUUUCCGUUGCGGUCAUUUUUUCAGGGUUUUAGUCUCGGUGG.GUCGUUGCUCA..UCAACGAC.CGGCUUUGACAG.GCCGCAACGAUACACAGCGCGCAUAACCGUUCAUGGCGGUUGUGCAUGGGGCACGCUUGCGUGCGCCGGUUUCUGUGUUCGCCGGUCUGUCAACCCAUGCACAGCUGCCACCAUUCCGUUUGACAGCGGGUUGGCGGUGGCCCCUAUCGAGAACACAGUAAAAUGCUAAAGAUCGUUCCUGACCCGCCUCACCACCUCCACUCCCUGGAAGACACGAUCAUGAUGGCCUCGGACUACGCGCUCUGUGCAGAAGCCGUAGCCCAGCAGGCAAUACUGAUGCAGCCCAAGUCACCCGCAUCGGUUUUGAU
#=GR NC_002947.3/5390461-5390912 CODON       .......................................................................................................................................................................................................................................................................................................................AUG...............................................................................................................................................
#=GR NC_002947.3/5390461-5390912 SS_TT       ...................................................................................................................................................................................................<<<<<<<<<....>>>>>>>>>................................................................................................................................................................................................................................................
NZ_AAXR01000004.1/377610-378062              GCAGAACACCUGAAAUGUCGGAUUUAACCCCUUCCCUGUAGGUCAUUUCCCAAACAUACUCUUGCCGCCUUUUUUCCAUUGCGGCCUCUCUGGCAGCGCUCUAGUCUCGGCCU.GUCGUUGCACA..UCAACGACACGGCUUUGACAG.GCUGGAAUUGAAAGAAGGUGCACUCGCUUUGCCUCAAUGGCGGCUGUGCGUGUGGGCACGUUCGCGUGCGCCGGUCUUUCUUUCUUUCCACCGGUCUGUCAACCCGCGCAUAGCUGCCACCCAACCGUUUGACAGCGGGCGGAUGGCAGCCAAACAGGAAAGAAAGGAGCGAGUCAUGCUGAAAAUUGUCCCCGACCCACCCCACAACCCCCAUUCCCUCGAAGACACCCUGAUCCAGGCUACCGACUACGCACUAUGCGCGGCCACCGUGGUGCAUCAGGCGUUGCUGCUUCAGCCCAGAUCACCGG
#=GR NZ_AAXR01000004.1/377610-378062 CODON   ....................................................................................................................................................................................................................................................................................................................................AUG..................................................................................................................................
#=GR NZ_AAXR01000004.1/377610-378062 SS_TT   ..............................................................................................................................................................................................<<<<<<<<<<<<<<<....>>>>>>>>>>>>>>>>........................................................................................................................................................................................................................................
NC_008027.1/5582331-5582783                  CACGAACCACCAAAAAAUCAGAUUAAACCCCUUCCUUGUAGUCCAUUUCCCAAACAUACUCCCGCCGCCUUUUUUCCGUUGCGGCUGCUCAGGGAGCGCUCUAGUCUCGGCGA.GUCGUUGCAUA..UCAACGACACAGCUUUGACAG.GCUGCGACGAAAAAUCGUGUACGGCUCGCCCUCUAUGGCGGCUGUGCGUGCGGGCACGCUUGCGUGCGCCGGAAUUUUACGAUUUUCGCCGGUCUGUCAACCCACGCACAGCUGCCACCCUCUGUUUGACAGCAGACAGGUGGCCGCACCGGAAAGGAAAAUCGUUAUGCUGAAGAUCGUCCCCGACCCACCCCACAACCCCCACUCCCUCGAAGACACCCUCAUCCAGGCCACCGAGUACGCCCUGUGUGCCUUGACCGUGGCCCAUCAGGCGGUACUGGCCCAGCCCAGGUCCCCUGCCACGAUCC
#=GR NC_008027.1/5582331-5582783 CODON       ...........................................................................................................................................................................................................................................................................................................................AUG...........................................................................................................................................
#=GR NC_008027.1/5582331-5582783 SS_TT       .........................................................................................................................................................................................................................................................................................................................................................................................................................................................................
NC_009512.1/3624886-3625338                  GGGAGCGGGUCGAAAAAUCAGAAAUUACCCCUUCCUUGUAGGCCAUUUCCCAAAGAUACUCCUCGCGCCUGAUUUUCGUUGCACAUGGAAAUAGUCAGCCCUAGUCUCGGCCU.GUCGCCACCCA..UUGGCGGCACGGUUUUGACAG.ACCGUGGUUCACUGAGAGCAUGUGCAAUGCCAGUUAUGGCAGCUGUGCGUGGGGCACCUUCGUGUGCGCCGGGAUUCUCAGUGCCCCCGGUCUGUCAACCCACAAACAGCUGCCACCCUUCCGUUUGACAGCGGUACUGCGGCAGCCCUGUAAGGCACUGAGAGGGUUUAUGCUGAAAAUAGUACCUGAUCCACCCCACAACGUUCUUUCCUUGGAAGACACCCUGGUUCAGGCUACGGACUACGCGUUAUGCGCGGCGACCGUCGUGCAUCAGGCAAUGCUGCUGCAGCCCAAGUCCCCCGCGUCGA
#=GR NC_009512.1/3624886-3625338 CODON       ..............................................................................................................................................................................................................................................................................................................................AUG........................................................................................................................................
#=GR NC_009512.1/3624886-3625338 SS_TT       ..............................................................................................................<<<.<<<<<<<.......>>>>>>>>>>>..............................................................................................................................................................................................................................................................................................................................
NC_002947.3/2858222-2857770                  GGGAGCGGGUCGAAAAAUCAGAAAUAACCCCUUCCUUGUAGGCCAUUUCCCAAAGAUACUCCUCGCGCCUGAUUUUCUUUGCACAUGGAAAUAGUCAGCCCUAGUCUCGGCCU.GUCGCCACCCA..UUGGCGGCACGGUUUUGACAG.ACCGUGGUUCACUGAGAGCAUGUGCGAUGCCAGUUAUGGCAGCUGUGCGUGGGUUACCUUCGUGUGUGCAGGGAUUCUCAGUGCCCCCGGUCUGUCAACCCACAAACAGCUGCACUGAGAGGGUUUAUGCUGAACAUGUAUUCGAUUCAUGUACCCCACCUACGGGCAGUUUCUGCCUGAGUGCUUCAGUGAGAACUCGAAAUCCACGGGUUCUCGUACUGGAGACCUUAUGGUAUGGCGGGCUUGUAGAGGGCAGUUGAACGCAGGGCUAUUUCAGCACAGGUCAGAUCGCCUGUGCUGACUUGAUU
#=GR NC_002947.3/2858222-2857770 CODON       .........................................................................................................................................................................................................................................................................................................................................................................................................................................................................
#=GR NC_002947.3/2858222-2857770 SS_TT       ..............................................................................................................<<<.<<<<<<<.......>>>>>>>>>>>..............................................................................................................................................................................................................................................................................................................................
NZ_AAVY01000026.1/48083-47632                AUUCGCAACACGCUGUCACGGUCAUAAUCAGAUUUAACCCCUUUCCUGUAGGGCAUUUCCCAAAGAUACUCCCAGCCAUUGUGGUGUUUCAGGCGAGGCACUAGUGUCGGCUU.GUCGUUGCCAG..GCAACGAU.CGGCUUUGACAG.GCCGUCCUGAACUAACCACAUGGCUUUGCCGUUUUGGCAGCUGUGCAUGGGGCACCUCGCGUGCGCCGGUUUUGGUCUGUUCACCGGUCUGUCAACCCAUGUACAGCUGCCGCCUUUCUGUUUGACAGCAGAGGGUGGUGGCCUCAACUUGAACAGGCCUAAAACAUGCUGAAAAUAGUCCCCGAUCCACCCCACCUACUCCACUCCCUGGAAGACACGCUGAUGAUGGCCGCUGACUACGCCCUGUGCGCCGAAGUCGUCGCCCAGCAGGCAAUGCUGAUGCAGCCCAAGUCACCUGUGUCGUUGUU
#=GR NZ_AAVY01000026.1/48083-47632 CODON     ..........................................................................................................................................................................................................................................................................................................................AUG............................................................................................................................................
#=GR NZ_AAVY01000026.1/48083-47632 SS_TT     ....................................................................................................................................................................................................<<<<<<<<.....>>>>>>>>................................................................................................................................................................................................................................................
NC_008027.1/2692619-2693071                  CUGGGGAUGAAGUCCUACAUGGGCUAAUCAGACUUUCCCCAUUUCACGUAGGGCGUUUCCCAAGCAUGCUUUGAGCACUUUUGCGCUAUCGAAGUGACGGCUAGUCUCGCCGG.GUCGUUGCCAAA.UCAACGAC.CGGGCCUGCAAG.CCCGUCCGCAAAAGAUUCACUGCCAAUACAGCAACCUGUAAUCGUGUUGCUUGUUGUGUCAUGGCGGCUGCGUAUGGGAGGCCUUUGGGCCUGCCGGUUUUCUCUUUUGCGCCGGUCUUGCAGACCUGUACGUAGCUGCCACCCUAUCCAUUGCAAGGGUGGCGUGGUGGCUUUGAUCCCAUGCAAAAGAGGAUUCACCAUGCUCAAGAUCGUGCCGGAUCCACCGGCUCCAACCGAAUCUCCCCAUUUCCUCGAAGACACGCUGGUGAGUGCCACUGAGUACGUCAUGUGCGCGCUGGCGGUCACUC
#=GR NC_008027.1/2692619-2693071 CODON       ..............................................................................................................................................................................................................................AUG........................................................................................................................................................................................................................................
#=GR NC_008027.1/2692619-2693071 SS_TT       ...............................................................................................................................................................................................................................<<<<<<<<<....>>>>>>>>>....................................................................................................................................................................................................................
NC_008027.1/2652630-2653082                  GGGGGGCUGUCGUCCUACGUGGAUGGAUCAGACUUUCCCUAUUUCGAGUAGGGCGUUUCCGAAGCAUGCUUUGGCCGCUUUUGCGCCUUCGCCGUGAGGUCUAGUCUCGCCGG.GUCAUUGCCAAA.UCAACGAC.CGGGUCUGCAAG.CCUGCGCGGUAUUACGAAGGUGCUCACCAUGGGCCCCGGCGCUUUGCCGUGGGUUUCGCGCAAUGGUGGCUACGUGCGGGUGACCUCUUGGUCAGCCGGGUUUUCGCCUCGUAAUGCCCCGGUCUUGCAGGCCCGUACGUAGCUGCCACCCUUCACCUGCAAGUGGAGCGGCGGCGGUCCGACUUCCGCAUUGCGAGGUGUUUAUGCUCAAGAUCGUUCCCGAUCCACCCCAUUCCACCGAGUCUCCUUACUUUCUCGAAGACACCCUGGUUCACGCCACUGAAUACGUCAUGUGUGCCUUGGCGGUG
#=GR NC_008027.1/2652630-2653082 CODON       ................................................................................................................................................................................................................................................................................................................................................................AUG......................................................................................................
#=GR NC_008027.1/2652630-2653082 SS_TT       .........................................................................................................................................................................................................................................................................................................................................................................................................................................................................
JCVI_SCAF_1101668291562/713-1165             UAUAUGACACCCGGUGUUACGUCCCCAAGGCUACAACGCCUUGCGCCAUUGCCUACGACUACGCCAGAAUCCGCCGGCUUGUGCGCCUAGAGUGCGGGUUCUAUCGUGGGUCG.GUCGCUGAUAAA.GCAGCGAU.CGGGUUUGGUAG.CCCGGUUUCACACAUGGCGCAAAACGUCACCUUACGCAGAUGCCUUCUGGCGCCUGUGUUUUAUGGUGGCCAUGCGCAGGGCGCUUUCGAGCGCGCCGGUUUUUCCAUGUGUGCCGGUCUACCAACCUUCGUAAUGGCCACCACCCUCGUUUGGUAGCGAAUGUGAUGGUUCCCUUAGCCACAUAUGGAGCGUCACUAUGUUCAAGGUCACACCAAACCCACCCGUAACCGAAACGGUCUCACCCUACGAAUCCUCCGAUUCCCGAAAACUCAGCGAAGCCGCCGAACGCGCCCUCGACCACUACCUG
#=GR JCVI_SCAF_1101668291562/713-1165 CODON  ...........................................................................................................................................................................................................................................................................................................................................AUG...........................................................................................................................
#=GR JCVI_SCAF_1101668291562/713-1165 SS_TT  ......................................................................................................................................<.<<<<<<....>>.>>>>>...............................................................................................................................................................................................................................................................................................................
NC_005773.3/368871-369323                    AAAAACCUGUCCUGCGGGACAUUUCUUUCAGUCUUUUCUCUUUCCUGCGCAUGACCUUUCCUAGAAAAUCCCGGGCCCUUGUGCCUGCCAACUCUGCGCACUAGGCUGCGUCG.GUCGCUGAUUUU.UCAGCGGU.CGGGUUUAGCAG.CCUGUUUGUGGAUUACAAGUGGCGCAAGUGCCGUUUAUGGCGGCUUUGCGUGGGGCACCUUCGGGUGCGCCGGUUGCUUGCGCUUGUUCCACACCGGUCUGCUAACCCGCGUCAAAGUCGCCACCCUUGUUUGUUUAGCCGCAGGCAUCUGGUGGUCUUGUCAGCUAAAGGAAUAAGCGAUGAUCAACUCGACCCCGUCUCCACCGCUCCCCAACUCUCUUGAAGAUUCCCUGAUACAGGUCAGCGAAAUACUGCGCUGUGCCUCUGCCACCGCUUCUGAAACCGGUGACAACCUUGAGGGCCUGAAA
#=GR NC_005773.3/368871-369323 CODON         ........................................................................................................................................................................................................................................................................................................................................AUG..............................................................................................................................
#=GR NC_005773.3/368871-369323 SS_TT         .............................................................................................................................................................................................................................................................................<<<<<<<<<<<<<<......>>>>>>>>>>>>>>>.........................................................................................................................................................
NC_007005.1/363557-364010                    AAAAACCUGUCCUGCAGGACCUUUCUUUCAGUCUUUUCUCUUUCCUGCGUAUGACCUUUCCUAGAAAAUCCCGGGCCCUUGUGCCUGCCAACUCUGCACACUAGGCUGCGUCG.GUCGCUGAUUUUUCCAGCGAU.CGGGUUUAGCAG.CCUGUUUGUGGAUGACAAGUGGCGCAAGUGCCGUUUAUGGCGGCUUUGCGUGGGGCACCUUCGGGUGCGCCGGUUGCUUGCGCUUGUUCCACACCGGUCUGCUAACCCGCGUCAAAGUCGCCACCCUUGUUUGUUUAGCAGCAGGCAUCUGGUGGUCUUGUCAGCUAAAGGAAUAAGCGAUGAUCAACUCAACCCCGUCCCCGCCGCUCCCCAACUCUCUGGAAGACUCUCUGAUGCAGGUCAGCGACAUACUGCGCUGUGCCUCUGCCACCGCGUAUGAAACCGGUGACAACCUCGAUGGCCUGAAA
#=GR NC_007005.1/363557-364010 CODON         ........................................................................................................................................................................................................................................................................................................................................AUG..............................................................................................................................
#=GR NC_007005.1/363557-364010 SS_TT         .............................................................................................................................................................................................................................................................................<<<<<<<<<<<<<<<....>>>>>>>>>>>>>>>>.........................................................................................................................................................
NC_007804.2/20576-20124                      UUGUGCCGAACAAUUACGAAAACAAACCAGAUAAGGUUUGCAAUUACCAAGUGGAGUGCUUAUAUUUACCGCAAAGGUAAAUAUAAGCACUCCUAUUGUGCCAUAGUAAUCGG.GCACUGGCAAAA.UCCAGUGC.CGGGAUUGGCGU.CCCGGGUUACUAAAAGGCGCAUUCACCGCGCAAGCGGUUUUUUUAUGCGUAUAGCACGGUCACAUUCGUAUUAUGGUGGGCUGUGUGGGGGCACCGAAAGGUGCGCCGGGUCCUUUUAGCCGGUUACGCCAACCCUGCACAGUUCACCACCAACCGAUUGGCGUAGGUAGUGGUGAUUAACCAGACUAAAAGGUAACCACUAUGACAGCUACAAAAAGCACGUCCAUUUUUUCUUUCGAAUCCCAAGCCGAUAUACGGGUAAUCGUCAUUAAUGGUGAGCCAUGGUUUAUCGCUUCAGAUGUUUGUCG
#=GR NC_007804.2/20576-20124 CODON           .........................................................................................................................................................................................................................................................................................................................................................................................................................................................................
#=GR NC_007804.2/20576-20124 SS_TT           ....................................................<<<<<<<<<<<<<<<<<<.....>>>>>>>>>>>>>>>>>>............................................................................................................................................................................................................................................................................................................................................................................
BAAX01012263.1/1457-1005                     UUGUCAGCGUUAGACGCAAUCAACCAAAUACGGUUGAUUUUAAUAUUUCUUCGCGUNUAUCAUUACCUUUGCGGUAAAUUUACAUCGCACUCCUCUUGUGCCAUAGUAAUCGG.GCACUGGCAAAA.UCCAGUGC.CGGGAUUGGCGU.CCCGGGUUACUAAGUGGCGCAUACCACGCCAGACGUGGUUUUUUUAUGCGUUAAGCACAGCUAUAUCCGAAUUAUGGUGGGCUGGGCAGGGGUCCGAAAGGACGCCGGUACCACUUAGGCCGGUACGCCAACCUUGUCCAGUUCACCACCAGUAAUUGGCGUUGCGGUGGUGAUUAAAAUCACUAAGUGGAGAUAACCACCAUGGCUAAUGCUCAAACUUCCAUCUUCAAAUUUGAAUCUGUUAACCCUAUCCGUUCCAUCAUUAUCGAUGGCCAACCAUGGUUUGUAGCCCAAGACGUUUGUAGUGC
#=GR BAAX01012263.1/1457-1005 CODON          ..............................................................................................................................................................................................................................................................................................................................................................AUG........................................................................................................
#=GR BAAX01012263.1/1457-1005 SS_TT          ..................................................................................................................................................................................................................................................................................................<<<<<<<<<<<<<<....>>>>>>>>>>>>>........................................................................................................................................
NZ_AAJW01000017.1/44461-44913                ACGUAAAAACCUUCAACUACACGGCUCAUCUGUGGGAUAUCCGGUGGCUAAGACAUCGUGCGAGGAAAACAAGGUGAUUGACGCGAUGAUUUAUUCGGGGCUAUAUUCCUCAC.GCGCCAGCAAAA.UCUGGCGU.CGGGAUUGGCGU.CCUGGAUAGAGACCGCGACAGAUACACGCCGCGAGCGUGUUUUUUAUUGUCGUAUGCACGCGCACAUCUGAAUUAUGGUGGGCUGUGUGGGGGCGGAGAGAUCCGCGCCGGUCGGUUUCCCGGUUACGCCAACCCUGCACAGUUCACCACCAGACGAUUGGCGUCGUCGGUGGUGAGUUAUUAAGAAACCACCAGAGGGCGUCAUUAUGACAACUCAAAUUUCUGUUGAAACUCUCUCCCCGAUCACCCAUAACCAGAUUCCUGUUAUUACCACCGAACUUUUGGCGCAGCUUUACGGCACUGAGCCG
#=GR NZ_AAJW01000017.1/44461-44913 CODON     ...................................................................................................................................................................................................................................................................................................................................................................AUG...................................................................................................
#=GR NZ_AAJW01000017.1/44461-44913 SS_TT     .....................................................<<<<<<<<<<..............>>>>>>>>>>>.................................................................................................................................................................................................................................................................................................................................................................................
NC_002695.1/1263076-1263528                  ACGUAAAAACCUUCAAUUACACGGCUCACCUGUGGGAUAUCCGGUGGCUAAGACAUCGUGCGAGGAAAACAAGGUGAUUGACGCGAUGAUUUAUUCGGGGCUAUAUUCCUCAC.GCGCCAGCAAAA.UCUGGCGU.CGGGAUUGGCGU.CCUGGAUAGAGACCGCGACAGAUACACGCCGCGAGCGUGUUUUUUAUUGUCGUAUGCACGCGCACAUCUGAAUUAUGGUGGGCUGUGUGGGGGCGGAGAGAUCCGCGCCGGUCGGUUUCCCGGUUACGCCAACCCUGCACAGUUCACCACCAGACGAUUGGCGUCGUCGGUGGUGAGUUAUUAAGAAACCACCAGAGGGCGUCAUUAUGACAACUCAAAUUUCUGUUGAAACUCUCUCCCCGAUCACCCAUAACCAGAUUCCUGUUAUUACCACCGAACUUUUGGCGCAGCUUUACGGCACUGAGCCG
#=GR NC_002695.1/1263076-1263528 CODON       ..........................................................................STP......................................................................................................................................................................................................................................................................................AUG...................................................................................................
#=GR NC_002695.1/1263076-1263528 SS_TT       .....................................................<<<<<<<<<<..............>>>>>>>>>>>.................................................................................................................................................................................................................................................................................................................................................................................
NZ_ABAN01000025.1/4246-3794                  CGUCUUGAUCAGGCGUCUCUUUUGAGUGUAUCGGACUCGCGUUCGGAACAGGUGGCUUUCAACCUAUACGCACUUAAUUGACACAAAGAGUUAUCCGGGGCUAUAUUCCCAGU.ACGCCAGCAAAA.UCUGGCGU.CGGGAUUGGCGU.CCCGGAAUUUCACCGCGACAGAGACACGCCGCGAGCGUGUUUUUUAUUGUCGUUUGUAUACGCGCAUCUGAAUUAUGGUGGGGCGUAUGGGGGAGCCGAAAGGCUCGCCGGUCGGUGAUCCGGUUACGCCAACCCUGUACGUCUCAUCACCCAAUCCGAUUGGCGUCGGCGGUGGUGAUAAACAAAACAAUCACCGGAGGGCGUCACCAUGACCACUCAAAUCUCUGUCGAAACUCUUUCCCCGAUUACCCAUAACCAAAUUCCCGUUAUUACUACCGAACUUUUGGCGUACUUAUACGGCACAAAAA
#=GR NZ_ABAN01000025.1/4246-3794 CODON       .........................................................................................................................................................................................................................................................................................................................................................................................................................................................................
#=GR NZ_ABAN01000025.1/4246-3794 SS_TT       .........................................................................................................................................................................................................................................................................................................................................................................................................................................................................
NZ_ABAO01000067.1/2687-2235                  CGUCUUGAUCAGGCGUCUCUUUUGAGUGUAUCGGAGUCGCGUUCGGAACAGGUGGCUUUCAACCUAUACGCACUUAAUUGACACAAACAGUUAUCCGGGGCUAUAUUCCCAGU.ACGCCAGCAAAA.UCUGGCGU.CGGGAUUGGCGU.CCCGGAAUUUCACCGCGACAGAGACACGCCGCGAGCGUGUUUUUUAUUGUCGUUUGUAUACGCGCAUUUGAAUUAUGGUGGGGCGUAUGGGGGAGCCGAAAGGCUCGCCGGUCGGUGAUCCGGUUACGCCAACCCUGUACGUCUCACCACCCAAUCCGAUUGGCGUCGGCGGUGGUGAUAAACAAAACAAUCACCGGAGGGCGUCAUUAUGACCACUCAAAUCUCUGUCGAAACUCUUUCCCCGAUUACCCAUAACCAAAUUCCCGUUAUUACUACCGAACUUUUGGCGCACUUAUACGGCACAAAAA
#=GR NZ_ABAO01000067.1/2687-2235 CODON       .........................................................................................................................................................................................................................................................................................................................................................................................................................................................................
#=GR NZ_ABAO01000067.1/2687-2235 SS_TT       .........................................................................................................................................................................................................................................................................................................................................................................................................................................................................
NZ_ABAN01000002.1/1-401                      ....................................................UGGCUUUCAACCUAUACGCACUUAAUUGACACAAAGAGUUAUCCGGGGCUAUAUUCCCAGU.ACGCCAGCAAAA.UCUGGCGU.CGGGAUUGGCGU.CCCGGAAUUUCACCGCGACAGAGACACGCCGCGAGCGUGUUUUUUAUUGUCGUUUGUAUACGCGCAUCUGAAUUAUGGUGGGGCGUAUGGGGGAGCCGAAAGGCUCGCCGGUCGGUGAUCCGGUUACGCCAACCCUGUACGUCUCAUCACCCAAUCCGAUUGGCGUCGGCGGUGGUGAUAAACAAAACAAUCACCGGAGGGCGUCACCAUGACCACUCAAAUCUCUGUCGAAACUCUUUCCCCGAUUACCCAUAACCAAAUUCCCGUUAUUACUACCGAACUUUUGGCGUACUUAUACGGCACAAAAA
#=GR NZ_ABAN01000002.1/1-401 CODON           .........................................................................................................................................................................................................................................................................................................................................................................................................................................................................
#=GR NZ_ABAN01000002.1/1-401 SS_TT           .........................................................................................................................................................................................................................................................................................................................................................................................................................................................................
NC_003197.1/2762980-2762528                  CGUCUUGAUCAGGCGUCUCUUUUGAGUGUAUCGGAGUCGCGUUCGGAACAGGUGGCUUUCAACCUAUACGCACUUAAUUGACACAAACAGUUAUCCGGGGCUAUAUUCCCAGU.ACGCCAGCAAAA.UCUGGCGU.CGGGAUUGGCGU.CCCGGAAUUUCACCGCGACAGAGACACGCCGCGAGCGUGUUUUUUAUUGUCGUUUGUAUACGCGCAUUUGAAUUAUGGUGGGGCGUAUGGGGGAGCCGAAAGGCUCGCCGGUCGGUGAUCUGGUUACGCCAACCCUGUACGUCUCACCACCCAAUCCGAUUGGCGUCGGCGGUGGUGAUAAACAAAACAAUCACCGGAGGGCGUCAUUAUGACCACUCAAAUCUCUGUCGAAACUCUUUCCCCGAUUACCCAUAACCAAAUUCCCGUUAUUACUACCGAACUUUUGGCGCACUUAUACGGCACAAAAA
#=GR NC_003197.1/2762980-2762528 CODON       ..............................................................................STP....................................................................................................................................................................................................................................................................................AUG.................................................................................................
#=GR NC_003197.1/2762980-2762528 SS_TT       .........................................................................................................................................................................................................................................................................................................................................................................................................................................................................
NC_000935.1/28376-27924                      CUGGGCCAUCAGGUCAUCGUACUGGACAGUCAGGAUCUAAGCAGCAUCUUACCCGCUGUGAACUGAAAAUUAACUUAUUGACGAAAGAAGAAAUCAUGCGCUAUAGUUUAUUU.GCAUCUGCAAAA.UCAGGUGU.CGGGUUUGAGAC.CCCGUAUUAGCUAACAAGGCGCAUAGCACGCAGUAAGCGUGUUUUUUUUAUGCGUCAGGCUGCCAUAUCAAAAAUCAAUGGUGGGCUGGAUGGGGGAGCCGAAAGGCUCGCUGGGUCCUUGUUAGCCGGUAGUCUCAACCCUGUUCAGUUCACCGCCAAUAUGAGUUUGAGACCUCAAAGGUGGUGAUUAUCCUUAACUAACAAGGAAAUCAUUACUAUGACUACUUUAGUUUUCCGCAAUACUGUUCUUGAAACCAUAUCUCAUAAUGGGCAGAUUUGGUUUACGUCUAGCGUGCUUGCUAAGGCAU
#=GR NC_000935.1/28376-27924 CODON           .........................................................................................................................................................................................................................................................................................................................................................................................................................................................................
#=GR NC_000935.1/28376-27924 SS_TT           .........................................................................................................................................................................................................................................................................................................................................................................................................................................................................
#=GC SS_cons                                 ..........................................................................................................::....,.<<<<<<<__.____>>>>>>>.<<<<_________>>>>................................................................................................................................................................................................................................................................................................................
#=GC possible_SS_cons_1                      ............................................................................................<<<<<<<<<.............................................>>.>>>>>>>.............................................................................................................................................................................................................................................................................................................

#=GF NOTE: some seqs have stem that overlaps P2 pairing with quite 5' of P1.  The b1 site is immediately 3' of the stem.  Shows covary sometimes, but also not conserved.  Mark it as a possibility, and give up.

#=GC ACTUAL_MOTIF                            ....................................................................................................<.......................................................>............................................................................................................................................................................................................................................................................................................
#=GC HYPHENATION                             ****************************************************************************************************.........................................................************************************************************************************************************************************************************************************************************************************************************************************************************
#=GC R2R_LABEL                               ------------------------------------------------------------------------------------------------------------------.....................1.....aaaaaaa........bbbbbbbb-----------------------------------------------------------------------------------------------------------------------------------------------------------------------------------------------------------------------------------------------------------------------------------------------------
#=GC R2R_XLABEL_label                        ................................................................................................................................................a..............b.........................................................................................................................................................................................................................................................................................................
#=GF R2R var_backbone_range 1 1
#=GF R2R outline_nuc a
#=GF R2R outline_nuc b
#=GF qR2R shade_along_backbone a rgb:230,230,230
#=GF qR2R shade_along_backbone b rgb:230,230,230
#=GF R2R tick_label label:a a1
#=GF R2R tick_label label:b b1
#=GF DUPLICATES NC_002695.1/1263076-1263528=NC_000902.1/17064-17516=NC_004914.1/48952-49404 NC_003197.1/2762980-2762528=NC_010392.1/34429-33977 NZ_ABAN01000025.1/4246-3794=NZ_ABEH01000004.1/43904-43452 NZ_ABAO01000067.1/2687-2235=NZ_ABEN01000001.1/2763014-2762562=NZ_ABEW01000016.1/12397-12849=NZ_ABFF01000012.1/15260-15712
#=GF SORT_STATS 80 57 0
#=GF SORT_STATS 80 57 0
#=GC cons                                    nnnnnnnnnnnnnnnnnnnnnnnnnnnnnnnnnnnnnnYnnnnnnnnnnnnnnnnnnnYYnnnnnnnnnYnYnnnYnnUURYnnnnnnnnnnnYnnnnnnYUAnnnUYnnYnn-GUCGCYGCnRAn-UCRGCGRY-CGGnYYUGRYAR-nCCGnnnnnnnnnnnnnnnnnnnnnnnnYnnnnnnnnnnnnnnnnnnnnnnnnnnnnnnnnnnnnnnnnnnnnnnnnnnnnnnnnnnnnnnnnnnnnnnnnnnnnnnnnnnnnnnYnnnnnnnnnnnnnnnnnnnnnnnnnnnnnnnnnnnnnnnnnnnnnnnnnnnnnnnnnnnnnnnnnnnnnnnnnnnnnnnnnnnnnnnnnnnnnnnnnnnnnnnnnnnnnnnnnnnnnnnnnnnnnnnnnnnnnnnnnnnnnnnnnnnnnnnnnnnnnnnnnnnnnnnnnnnnnnnnnnnnnnnnnnnnnnnn
#=GC conss                                   1111111111111111111111111111111111111131111111111111111111331111111113131113112333111111111113111111332111231131102333332313330323333110221123132332011321111111111111111111111113111111111111111111111111111111111111111111111111111111111111111111111111111111111111113111111111111111111111111111111111111111111111111111111111111111111111111111111111111111111111111111111111111111111111111111111111111111111111111111111111111111111111111111111111111111111111111
#=GC col_entropy_0                           2222221222121221221111111221112212221212112111112111111111111111111111111111110111111111111111111111100111011111100000010111010001000010000111001101010001111111111111111111111111111111111111111111111111111111111111111111111111111111111111111111111111111111111111111111111111111111111111111111111111111111111111111111111111111111111111111111111111111111111111111111111111111111111111111111111111111111111111111111111111111111111111111111111111111111111111111
#=GC col_entropy_1                           .........................................................................................................................................................................................................................................................................................................................................................................................................................................................................
#=GC col_entropy_2                           0000009000909009007999989009990090009080990898680899877878678899969784869986895033779878898997877659265681468664605687723052963642678812440401082682431849989999998878889999889787799999988988898798777779989989888999888998889989888799788687789989799998999978788879897889888999999999999899988999999889889989999999998999989999999999999999898889878989889999779889899899988888988999888999898888989899988999999899999999889999999999999999979989999888898989899899999
#=GC col_entropy_3                           8539913282977710548642683454820376591031783573866130956783866585229721077576694339554969566872440543033739168817501563784372776728960507840471004149971085205961468464336885715753637649465417500819487878534181894435540652998101354314848376733380338830556254579150603391659868845818655922184324145647848672959785755403876967808497836558908457389628780007990861927920298157458435183426848188651054791696983903689180988551156751771568656586391558908687248652864
#=GC cov_SS_cons                             ..................................................................................................................2222222.......2222222.2212.........2122................................................................................................................................................................................................................................................................................................................
#=GF NUM_COV 10
#=GF WEIGHT_MAP  NC_009439.1/1667611-1667159 1.36802 NC_005773.3/2874754-2874302 1.36743 NC_007492.1/4210940-4210488 1.3507 NC_002947.3/81404-81857 1.21698 NC_005856.1/48117-48569 1.36743 NC_009439.1/3776340-3776792 1.32699 JCVI_SCAF_1096627055672/3266-2864 1.28534 JCVI_SCAF_1096628137543/862-1314 1.31283 NC_001609.1/8805-8353 1.4285 NZ_AAVY01000023.1/18774-18322 1.22995 NC_005069.1/23507-23959 1.2629 NZ_AAKA01000001.1/39778-39326 1.37675 NC_005857.1/32835-32383 1.22823 NC_001901.1/28602-28149 1.22823 NC_004578.1/3479807-3480259 1.39557 NC_007005.1/4544939-4545391 1.41439 NC_005773.3/1125072-1124620 1.18078 NC_008463.1/4285844-4286296 0.285772 NZ_AAKW01000002.1/1137-685 0.285772 NC_002516.2/1348752-1348300 0.285772 NZ_AAKV01000003.1/6879-6427 0.285772 NZ_AAQW01000001.1/1918887-1918435 0.285772 NC_002947.3/759389-759841 0.592898 JCVI_SCAF_1096628052827/1318-1770 0.592898 NC_009656.1/373703-373251 1.18078 NC_004129.6/5946330-5946782 1.24906 JCVI_SCAF_1096627616436/688-1140 1.4285 NC_004129.6/5731744-5732196 1.12651 NC_005773.3/4631406-4631859 1.17374 NC_007005.1/4827714-4828167 1.17374 NC_007492.1/2273108-2273560 1.3507 NC_009512.1/1788394-1788846 1.1504 NC_002947.3/4856796-4856344 1.1504 NC_002947.3/5989085-5989537 1.15799 NZ_AAVY01000017.1/134774-135226 1.29535 NC_007005.1/5651457-5651910 0.995576 NC_004578.1/447645-447192 1.11609 NC_005773.3/5451155-5451608 0.995576 NC_004578.1/6095169-6094718 1.17183 NC_007005.1/5828845-5828394 0.885383 NC_005773.3/5617316-5616865 0.885383 NZ_AAVY01000018.1/10192-10644 1.1703 NZ_AAVY01000002.1/295936-296387 1.01717 NC_008027.1/3960444-3960895 0.77191 NC_008027.1/3853864-3854315 1.05325 NC_008027.1/910573-910121 0.902048 NC_002947.3/1995926-1995474 0.901313 NC_009512.1/4999722-5000173 1.10991 NC_002947.3/1420212-1419760 0.908432 NC_009512.1/1439794-1439342 0.908432 NC_008027.1/4895910-4896362 1.05325 NC_008027.1/1180593-1181043 0.529726 NC_008027.1/3292113-3291663 0.529726 NC_008027.1/1493348-1492898 1.1615 NC_008027.1/2592560-2593012 1.14829 NC_002947.3/2856087-2855635 0.936606 NZ_AAVY01000008.1/11117-10665 0.936606 NZ_AAVY01000001.1/243023-243475 0.901313 NC_002947.3/5149189-5148738 1.09579 NC_008027.1/4355420-4355872 1.22066 NC_002947.3/5390461-5390912 1.04225 NZ_AAXR01000004.1/377610-378062 1.0842 NC_008027.1/5582331-5582783 0.77191 NC_009512.1/3624886-3625338 0.969604 NC_002947.3/2858222-2857770 0.969604 NZ_AAVY01000026.1/48083-47632 1.04878 NC_008027.1/2692619-2693071 1.26398 NC_008027.1/2652630-2653082 1.26398 JCVI_SCAF_1101668291562/713-1165 1.36105 NC_005773.3/368871-369323 0.697196 NC_007005.1/363557-364010 0.697196 NC_007804.2/20576-20124 1.2507 BAAX01012263.1/1457-1005 1.2507 NZ_AAJW01000017.1/44461-44913 0.560997 NC_002695.1/1263076-1263528 0.560997 NZ_ABAN01000025.1/4246-3794 0.268873 NZ_ABAO01000067.1/2687-2235 0.308542 NZ_ABAN01000002.1/1-401 0.268873 NC_003197.1/2762980-2762528 0.308542 NC_000935.1/28376-27924 1.35311
#=GF USED_GSC TRUE
#=GF DID_FRAGMENTARY FALSE
//
