# Supplementary material for: Comparative genomics reveals 104 candidate structured RNAs from bacteria, archaea, and their metagenomes
Source: Genome Biol. 2010 Mar 15;11(3):R31. doi: 10.1186/gb-2010-11-3-r31 (PMC2864571; doi:10.1186/gb-2010-11-3-r31)
Supplement: Additional file 4 — Raw text alignment files, including annotation. Raw alignments of RNAs, including annotations (for example, predicted transcription terminators, flanking sequences) in "Stockholm" text format. The alignment format and appropriate viewing programs are discussed on Wikipedia [113]. The Stockholm files can be retrieved from the .tar.gz archive file by using programs such as WinZip (Windows), StuffIt Expander (Mac), or tar/gzip (UNIX). [file gb-2010-11-3-r31-S4.GZ › sto/gyrA.sto]

# STOCKHOLM 1.0
#=GF ID gyrA
#=GF DE gyrA RNA
#=GF AU Weinberg Z
#=GF TP Cis-reg;
#=GF WK http://en.wikipedia.org/wiki/GyrA_RNA_motif
#=GF DATABASES microbial 25 env 4
#=GF FancifyStockholm -longtable -wrapGeneContext 6in -recycleGeneColors
#=GF FancifyStockholmGeneContext -leftNothing -rightOperonOrCount 1
#=GF ORIGINAL_MOTIF 94	2183	0	0	refseq	25	gamma-pseudomon	jeremy	s32_38_45_55S100O5Min3	cmfinder		ethresh=2&nr=0	end
NC_007005.1/4990567-4990076                CACGUGGCAAGAUCGCGACGCUCCUGCGUGGCGAAUCAUUCUGCCGCUUUCUCGGCCGGAUGCAUCUGGCUGCUGAACGAAGACCAGGAUCGUUGAAUCGACGUGAGUUGGGUCCGGGCCUGUAUG..GGGCUCAACGAGUUUGGU..GCGGCUCAGGAGAG.CCUUCGCCGAACGUCCUCAAGAGUGCGGAAGA......AUUAUGGCAAAGCGUGAUUAUUACGAAGUGUUGGGAGUGGAGCGAGGCUCCAGCGAGGCGGACCUGAAGAAGGCUUAUCGCCGUCUGGCGAUGAAGCAUCACCCUGACCGCAACCCUGAUGACAAAGCAUCGGAAGAGCUGUUCAAAGAGGCCAACGAAGCCUACGAAGUGCUUUCCGACGCCAGCAAACGCGCGGCCUACGAUCAGUAUGGCCAUGCCGGUGUCGACCCGAGCAUGGGUGGCGGCGGUGGUUUUGGUGGCGGUGCCGGUGGCGCCAACUUCUCCGAUAUCUUCGGCGAUGU.
#=GR NC_007005.1/4990567-4990076 CODON     ............................................................................................................................................................................................................AUG.........................................................................................................................................................................................................................................................................................................
#=GR NC_007005.1/4990567-4990076 SS_TT     ........................................................................................................................................................................................................................................................................................................................................................................................................................................................................................................................
NC_005773.3/4795081-4794590                CAUGUGGCAAGAUCGCUACGCUCCUGCGUAGCGAAUCAUUCUGCCGCUUUCUCGGCCAGACCUAUCUGGUUGUUGAACGAAGACCAGGAUCGUUGAAUUGACGUGAGUUGGGUCCAGGGCCUGUAUG.GGGCUCAACGAGUUUGGCAGG.GUUCAGGA..GG.GUCUUGCCGAACGUCCUCAAGAGUGCGGAAGA......ACUAUGGCAAAGCGUGAUUAUUACGAAGUGUUGGGAGUGGAGCGAGGCUCCAGCGAGGCGGACCUGAAAAAGGCUUAUCGCCGUCUGGCGAUGAAGCAUCACCCCGACCGUAACCCUGAUGACAAAGCCUCGGAAGAGCUGUUCAAAGAGGCCAACGAGGCCUACGAAGUGCUGUCCGAUGCCAGCAAGCGCGCUGCGUACGAUCAGUAUGGCCAUGCUGGUGUCGACCCGAGCAUGGGUGGCGGCGGCGGUUUUGGUGGUGGUGCCGGUGGUGCCAACUUCUCCGACAUCUUCGGUGAUGU.
#=GR NC_005773.3/4795081-4794590 CODON     ............................................................................................................................................................................................................AUG.........................................................................................................................................................................................................................................................................................................
#=GR NC_005773.3/4795081-4794590 SS_TT     ........................................................................................................................................................................................................................................................................................................................................................................................................................................................................................................................
NC_004578.1/5075607-5075117                CAUGUGGCAAGAUCGCUGCGCUCCUGCGUGGCGAAUCAUUCUGCCGCUUUCUCGGCCGGAUCCGUCUGGCUGUUGAACGAAGACCAGGAUCGUUGAAUUGACGUGAGUUGGGUCCGGGCCUGUAUG..GGGCUCAACGAGUUUGGCUGG.GCUCAGGA..GG.GUCUUGCCAAACGUCCUCAAGAGUGCGGAAGA......AUUAUGGCAAAGCGUGAUUAUUACGAAGUGUUGGGUGUGGAGCGAGGCUCCAGCGAGGCGGACCUGAAGAAGGCUUAUCGUCGUCUGGCGAUGAAGCAUCACCCUGACCGCAACCCUGAUGACAAAGCGUCUGAAGAGAUGUUCAAGGAGGCCAAUGAGGCCUACGAAGUGCUGUCCGAUGCCAGCAAACGCGCGGCCUACGACCAGUACGGCCAUGCAGGCGUUGACCCGAGCAUGGGUGGCGGCGGCGGGUUUGGCGGUGGUGCCGGUGGCGCCAACUUCUCGGACAUCUUUGGCGACGU.
#=GR NC_004578.1/5075607-5075117 CODON     ............................................................................................................................................................................................................AUG.........................................................................................................................................................................................................................................................................................................
#=GR NC_004578.1/5075607-5075117 SS_TT     ........................................................................................................................................................................................................................................................................................................................................................................................................................................................................................................................
ABEF01001215.1/1-413                       ...............................................................................AUGACCAGGAUCGUUGAAUUGACGUGAGUUGGGUCCGGGCCUGUAUU.GGGGCUCAACGAGUUUGGCAGG.GCUCAGGA..GG.GUCUGGCCGAACGUCCUUAAGAGUGCAAAGA.......CUUAUGGCAAAGCGUGACUAUUACGAAGUAUUGGGUGUGGAGCGCGGCUCCAGCGAGGCGGACCUGAAAAAGGCCUACCGUCGCCUGGCGAUGAAGCACCACCCGGACCGUAAUCCGGAUAGCAAGGAAUCCGAGGACUUGUUCAAAGAGGCUAAUGAAGCCUAUGAAUGUUUGUCUGAUCCCAACAAGCGUGCAGCUUACGACCAGUAUGGCCACGCCGGAGUCGAUCCGAGCAUGGGUGGCGGUGGCGCCGGUUUUGGCGGUCAGAAUUUCUCCGAUAUUUUCGGCGAUGUAUUCAGUGAC
#=GR ABEF01001215.1/1-413 CODON            ........................................................................................................................................................................................................................................................................................................................................................................................................................................................................................................................
#=GR ABEF01001215.1/1-413 SS_TT            ........................................................................................................................................................................................................................................................................................................................................................................................................................................................................................................................
NC_004129.6/956564-957054                  CUGGCGGUCGGGUCGGAGAAGCUCCUGCUUUCCGGCUGUGAUGACCGCAAUGGUCGGCCCGCAACCGGGUUGGCUUUCCAAGACCAGGAUCGUUGAAUUGACGUGAGUUGGGUCCGGGCCUGUAUU.GGGGCUCAGCGAGUUUGGCAGA.GCUCAGGA..GG.GU.UUGCCGGACGUCCUUAAGAGUGCAAAGA.......CUUAUGGCAAAGCGUGACUAUUACGAAGUGUUGGGUGUGGAGCGUGGCUCCAGCGAUGCGGAGCUGAAAAAGGCUUACCGUCGCUUGGCGAUGAAGCAUCACCCGGACCGUAAUCCCGGCGACAAAGCGUCGGAAGACAUGUUCAAGGAGGCCAACGAGGCCUACGAAGUACUGUCCGAUUCCAGCAAGCGUGCCGCGUAUGACCAGUACGGCCACGCUGGUGUCGACCCGAGCAUGGGUGGCGGGGGGGGCGGCUUCGGCGGGCAGAACUUCUCCGAUAUCUUCGGUGACGUGUUCAGUGAU
#=GR NC_004129.6/956564-957054 CODON       ............................................................................................................................................................................................................AUG.........................................................................................................................................................................................................................................................................................................
#=GR NC_004129.6/956564-957054 SS_TT       ....................................................<<<<<<<<<....>>>>>>>>>..............................................................................................................................................................................................................................................................................................................................................................................................................................................
NC_007492.1/896943-897434                  AGCAUGCGACAAGCUUCGUGUGUUGGCGGUAUGGCCGGGAAUGCUCCUGCUUUUCGCGCCGCAAAUACCGCAUGAACCAAAGACCAGGAUCGUUGAAUUGACGUGAGUUGGGUCCGGGCCUGUAUU.GGGGCUCAACGAGUUUGGCGAA.GCUCAGGA..GGGGU.UUGCCGAACGUCCUCAAGAGUAUGAAGAA......CUUAUGGCUAAGCGUGACUAUUACGAAGUGUUGGGUGUUGAGCGCGGCUCAAGCGAAGCAGACCUGAAAAAGGCCUAUCGCCGUCUGGCGAUGAAGCACCACCCGGACCGUAAUCCCGGUGACAAGGCGUCGGAAGAUCUGUUCAAGGAGGCCAACGAAGCCUACGAAGUGCUGUCCGAUUCCAGCAAGCGUGCAGCGUACGAUCAGUACGGUCAUGCCGGCGUCGACCCGAGCAUGGGCGGCGGGGGUGCCGGUUUCGGCGGUCAGAACUUCUCCGACAUCUUCGGUGAUGUCUUCAGUGA.
#=GR NC_007492.1/896943-897434 CODON       ............................................................................................................................AU.G........................................................................................................................................................................................................................................................................................................................................................................................
#=GR NC_007492.1/896943-897434 SS_TT       ........................................................................................................................................................................................................................................................................................................................................................................................................................................................................................................................
NC_009656.1/1991343-1991831                UGGGCUGGGGCGUGGGCUGUGGUAAGCUCCGACGGUUAUUCGAGCGCCCCGCGGAGGGGUCUCGAGAGUGCGCGAAUCCUUGACUCAAGUCGUUGAUUUGUAGUGAGUUGGCGC..UGCUC.GGGC.AUGCGCCGACCUACUUCGUUUG.CCUCAGGAACGA.GGC.GGCGAAGU.UCCACCAGAAAAAGGAACCAGGCUUCUCAUGGGCGAACUGGCCAAAGAAAUUCUCCCGGUCAAUAUCGAAGACGAGCUGAAACAGUCCUAUCUCGACUACGCGAUGAGCGUGAUCGUCGGGCGGGCCCUGCCGGAUGCACGUGACGGCCUGAAGCCGGUGCACCGCCGUGUGCUUUAUGCCAUGAGCGAGCUGGGCAACGACUGGAACAAGCCCUACAAGAAAUCCGCCCGUGUGGUCGGCGACGUGAUCGGUAAGUACCACCCGCACGGCGACAUCGCGGUCUACGACACCAUCGUGCGCAUGGCGCAGCCGUUCUCGCU.......
#=GR NC_009656.1/1991343-1991831 CODON     ............................................................................................................................................................................................................AUG.........................................................................................................................................................................................................................................................................................................
#=GR NC_009656.1/1991343-1991831 SS_TT     ........................................................................................................................................................................................................................................................................................................................................................................................................................................................................................................................
NC_008463.1/2014558-2015046                UGGGCUGGGGCGUGGGCUGUGGUAAGCUCCGACGGUUAUUCGAGCGCCCCGCGGAGGGGCCUCGAGAGUGCGCGAAUCCUUGACUCAAGUCGUUGAUUUGUAGUGAGUUGGCGC..UGCUC.GGGC.AUGCGCCGACCUACUUCGUUUG.CCUCAGGAUCGA.GGC.GGCGAAGU.UCCACCAGAAAAAGGAACCAGGCUUCUCAUGGGCGAACUGGCCAAAGAAAUUCUCCCGGUCAAUAUCGAAGACGAGCUGAAACAGUCCUAUCUCGACUACGCGAUGAGCGUGAUCGUCGGGCGGGCCCUGCCGGAUGCACGUGACGGCCUGAAGCCGGUGCACCGCCGUGUGCUUUAUGCCAUGAGCGAGCUGGGCAACGACUGGAACAAGCCCUACAAGAAAUCCGCCCGUGUGGUCGGCGACGUGAUCGGUAAGUACCACCCGCACGGCGACACCGCGGUCUACGACACCAUCGUGCGCAUGGCGCAGCCGUUCUCGCU.......
#=GR NC_008463.1/2014558-2015046 CODON     ............................................................................................................................................................................................................AUG.........................................................................................................................................................................................................................................................................................................
#=GR NC_008463.1/2014558-2015046 SS_TT     ........................................................................................................................................................................................................................................................................................................................................................................................................................................................................................................................
NC_009439.1/2034131-2034621                UAGGUGCGCGGCACGCUUUGUGGUAAUCUCCGGCAGUUCUCAAGGGGGCUGGCUGCAGCCUCCGUCACUGCAUCGAAUCGUGACAUAACUCGUUGAUUUGUCGUGAGUCGUUGAU.GGCUUGAAGC.UAUC.GCGACGUGCUCCAUGGC.GUUCCAGGAAGA.AUGACGCGGAGU.UUCACCAGAAAAAGGAACCAGGCUUCUCAUGGGCGAACUGGCCAAAGAAAUCCUCCCGGUCAAUAUCGAAGACGAGCUGAAACAGUCCUACCUCGACUACGCGAUGAGCGUGAUCGUCGGGCGUGCGCUGCCGGAUGCGCGCGAUGGCUUGAAGCCGGUACACCGCCGUGUGCUCUAUGCCAUGAGCGAACUGGGCAACGACUGGAACAAGCCCUACAAGAAAUCGGCCCGUGUGGUCGGUGACGUGAUCGGUAAAUACCACCCGCACGGCGACACCGCGGUGUACGACACCAUCGUGCGGAUGGCUCAGGACUUCUCCCU.......
#=GR NC_009439.1/2034131-2034621 CODON     ............................................................................................................................................................................................................AUG.........................................................................................................................................................................................................................................................................................................
#=GR NC_009439.1/2034131-2034621 SS_TT     ........................................................................................................................................................................................................................................................................................................................................................................................................................................................................................................................
ABEF01045426.1/1307-1772                   UAGGUGCGUGGCGGCGAUUGUGAUAACAUUCGGCGGUUUCCAGGGUCGCCCCGAGGGGCUACCUAUAACGUGCAGAUCCGUGUCAUAACUCGUUGAUUUGUCGUAAGUCGUUGUCAGGCACUUUGU.CGGCAGCGGCGAGCUUCGUU...CGUCUCAUAUGGACGCG.ACGAGGU.UUCACCCGAAAAAGGAAUCAGGCUUCUCAUGGGCGAACUGGCCAAAGAAAUCCUCCCGGUCAAUAUCGAAGACGAGCUGAAACAGUCCUACCUCGACUACGCAAUGAGCGUAAUUGUCGGGCGGGCACUGCCUGAUGCGCGCGAUGGCUUGAAGCCCGUGCACCGGCGUGUGCUGUUCGCGAUGAGCGAGCUGGGUAACGACUGGAACAAGCCGUACAAGAAAUCUGCCCGUGUUGUCGGUGACGUGAUCGGUAAGUAUCACCCUCACGGCGACACUGCGGUGUACGACACCAUCG................................
#=GR ABEF01045426.1/1307-1772 CODON        ........................................................................................................................................................................................................................................................................................................................................................................................................................................................................................................................
#=GR ABEF01045426.1/1307-1772 SS_TT        ............................................................................................................................................<<<<<<<...<<<<<.....>>>>>>>.>>>>>>..........................................................................................................................................................................................................................................................................................................................................
NC_007492.1/4610546-4610056                AUAGGUGCGUGGCGGCUCUUGUGAUAACAUCCGGCGUUUUCCGAGGCAGUCCCACGGGGUUGUCUUCACUGCGCAAAUCCAGGGUCAACUUGUCGAUUUGUCGUAAGUCGGCGCAUGGCACUCGGC.CUGCAUCGACGAGCUUCGU.GC.GUCCCCUA.UGG.AUAUGGCGAAGU.UUCACCAGAAAAAGGAAUCAGGCUUCUCAUGGGCGAACUGGCCAAAGAAAUCCUCCCGGUCAAUAUCGAAGACGAGCUGAAACAGUCCUAUCUCGACUACGCGAUGAGCGUGAUCGUCGGCCGUGCACUGCCGGAUGCGCGCGAUGGCUUGAAGCCCGUGCACCGUCGCGUGCUGUUCGCGAUGAGCGAGCUGGGCAACGACUUUAACAAGCCGUACAAGAAAUCUGCCCGUGUCGUCGGUGACGUGAUCGGUAAGUAUCACCCGCACGGUGAUACCGCGGUGUACGACACCAUCGUCCGCAUGGCGCAGCCUUUCUCCCU.......
#=GR NC_007492.1/4610546-4610056 CODON     ............................................................................................................................................................................................................AUG.........................................................................................................................................................................................................................................................................................................
#=GR NC_007492.1/4610546-4610056 SS_TT     ........................................................................................................................................................................................................................................................................................................................................................................................................................................................................................................................
NC_004129.6/5018049-5017559                UAGGUGCGUGGCGGCGAUUGUGAUAACAUCCGGCGGUUUCCAAGGUGGUCCGACGCGGCUGCCUUCACUGCGCAAAUCCAUGGCAUAACUUGUUGAUUUGUCGUAAGUCGGUGCAUGGCACUAGGC.CUGCAGCGGCGAGCUUCGUU.C.GUCCCAUA.UGG.AUGUGACGAAGU.UUCACCAGAAAAAGGAAUCAGGCUUCUCAUGGGCGAACUGGCCAAAGAAAUCCUCCCGGUCAAUAUCGAAGACGAGCUGAAACAGUCCUACCUCGACUACGCGAUGAGCGUAAUCGUCGGGCGGGCACUGCCUGAUGCGCGCGAUGGCUUGAAGCCCGUGCACCGGCGUGUGCUGUACGCGAUGAGCGAGCUCGGUAACGACUGGAACAAGCCGUACAAGAAAUCUGCCCGUGUUGUCGGUGACGUGAUCGGUAAGUAUCACCCGCACGGUGAUACCGCGGUGUACGACACCAUCGUUCGUAUGGCCCAGCCAUUCUCCCU.......
#=GR NC_004129.6/5018049-5017559 CODON     ............................................................................................................................................................................................................AUG.........................................................................................................................................................................................................................................................................................................
#=GR NC_004129.6/5018049-5017559 SS_TT     ............................................................................................................................................<<<<<<<.<.<<<<......>>.>>>>>>>>>>>..........................................................................................................................................................................................................................................................................................................................................
NC_008027.1/1558885-1559375                UCCCAUGCGUCCAGCGUUUGUGAUACCAUCCGGCAGUUUCCAAGGCCGUUCUUUGCAGCGGCCUUCAUUGCGCAGAUCCAUGGCACAACUCAUUGAUUUGUCGUAUGUCGUCGCUUCCCUUCACGC..AGCGGCGGCGAGCUUCGUU.C.GUCCUACGAGGG.ACCAGGCGAAGU.UUCACCAGAAAAAGGAAUCAGGCUUCUCAUGGGCGAACUGGCCAAAGAAAUCCUCCCGGUCAAUAUCGAAGACGAACUGAGACAGUCUUACCUCGACUACGCGAUGAGCGUGAUUGUCGGGCGAGCGCUGCCCGAUGCGCGUGACGGCUUGAAGCCCGUGCAUCGACGCGUUCUCUAUGCGAUGAGCGAGCUGGGCAACGACUGGAACAAGCCGUACAAGAAAUCCGCCCGUGUGGUCGGUGACGUGAUCGGUAAGUACCACCCGCACGGCGACACCGCCGUGUACGACACCAUCGUGCGCAUGGCGCAGCCGUUCUCGCU.......
#=GR NC_008027.1/1558885-1559375 CODON     ............................................................................................................................................................................................................AUG.........................................................................................................................................................................................................................................................................................................
#=GR NC_008027.1/1558885-1559375 SS_TT     ......................................................................................................<<<<<<<<<<<<<.............>>>>>>>>>>>>>...........................................................................................................................................................................................................................................................................................................................................................................
NC_004578.1/1913288-1913776                UGUGAGCGCCCCGGCGGUUGUGGUAAUAUCCGGCGGUUAUCGGGGACACUCACUGGCGUCACCCACACUGCGCAGUUUCAUGGCAUAACUCGUUGAUUUGUCGUAAGUCGCUGCCCUGCAA.AUGC.UGGCAGCGGCGAGCUUCGU..AUACCCC.GAAUGG.GUU.UGCGAGGU.UUCACCAGAAAAAGGAAUCAGGCUUCUCAUGGGCGAACUGGCCAAAGAAAUCCUCCCGGUCAAUAUCGAAGACGAGCUGAAGCAGUCCUACCUCGACUACGCAAUGAGCGUAAUCGUCGGUCGGGCACUGCCCGAUGCGCGCGACGGCUUGAAGCCCGUGCACCGGCGCGUGUUGUUCGCAAUGAGCGAGCUGGGUAACGACUGGAACAAGCCGUACAAGAAAUCCGCCCGUGUGGUUGGUGACGUGAUCGGUAAGUAUCACCCACACGGCGACACCGCCGUGUACGACACCAUCGUUCGUAUGGCUCAGCCAUUCUCGCU.......
#=GR NC_004578.1/1913288-1913776 CODON     ............................................................................................................................................................................................................AUG.........................................................................................................................................................................................................................................................................................................
#=GR NC_004578.1/1913288-1913776 SS_TT     ............................................................................................................................................<<<<<<..<<<<<<......>>.>>>.>>>>>>>..........................................................................................................................................................................................................................................................................................................................................
NC_007005.1/4333510-4333022                UGUGAGCGCCUCGGCGAUUGUGGUAAUAUCCGGCGGUUAUCGGGGACACUGAUUGUGGUCGCCCACGCUGCGUAGAUUCAUGGCAUAACUCGUUGAUUUGUCGUAAGUCGCUGCCCCGCAC.AUGC.UGGCAGCGGCGAGCUUCGU..AUACCCC.GAAUGG.GUU.UGCGAGGU.UUCACCAGAAAAAGGAAUCAGGCUUCUCAUGGGCGAACUGGCCAAAGAAAUCCUCCCGGUCAAUAUCGAAGACGAGCUGAAGCAGUCCUACCUCGACUACGCGAUGAGCGUAAUCGUCGGUCGCGCACUGCCCGAUGCACGCGACGGCUUGAAGCCCGUGCACCGGCGCGUGUUGUUCGCAAUGAGCGAGCUGGGUAACGACUGGAACAAGCCGUACAAGAAAUCCGCCCGUGUGGUUGGUGACGUGAUCGGUAAGUAUCACCCGCACGGCGACACAGCCGUGUACGACACCAUCGUUCGUAUGGCUCAGCCAUUCUCGCU.......
#=GR NC_007005.1/4333510-4333022 CODON     ............................................................................................................................................................................................................AUG.........................................................................................................................................................................................................................................................................................................
#=GR NC_007005.1/4333510-4333022 SS_TT     ............................................................................................................................................<<<<<<..<<<<<<......>>.>>>.>>>>>>>..........................................................................................................................................................................................................................................................................................................................................
NC_005773.3/4215031-4214543                UGUGAGCGCCUCGGCGAUUGUGGUAAUAUCCGGCGGUUAUCGGGGACACUGAUUGUAGUCGCCCACGCUGCGUAGAUUCAUGGCAUAACUUGUUGAUUUGUCGUAAGUCGCUGCCCUGCAC.AUGC.UGGCAGCGGCGAGCUUCGU..AUACCCC.GAAUGG.GUU.UGCGAGGU.UUCACCAGAAAAAGGAAUCAGGCUUCUCAUGGGCGAACUGGCCAAAGAAAUCCUCCCGGUCAAUAUCGAAGACGAGCUGAAGCAGUCCUACCUCGACUACGCGAUGAGCGUAAUCGUCGGUCGAGCACUGCCCGAUGCGCGCGACGGCUUGAAGCCCGUGCACCGGCGCGUGUUGUUCGCAAUGAGCGAGCUGGGUAACGACUGGAACAAGCCGUACAAGAAAUCCGCCCGUGUGGUUGGUGACGUGAUCGGUAAGUAUCACCCGCACGGCGAUAUAGCCGUGUACGACACCAUCGUUCGUAUGGCUCAGCCAUUCUCGCU.......
#=GR NC_005773.3/4215031-4214543 CODON     ............................................................................................................................................................................................................AUG.........................................................................................................................................................................................................................................................................................................
#=GR NC_005773.3/4215031-4214543 SS_TT     ............................................................................................................................................<<<<<<..<<<<<<......>>.>>>.>>>>>>>..........................................................................................................................................................................................................................................................................................................................................
NC_002947.3/1970872-1971361                CCCCACCGCCCCCGCGUUUGUGAUAACAUCCGGCAGUUUCCAAGACCGCCCAUCACGGCGGCCUUCAUUGCGCAGAUCCAUGGCACAACUCAUUGAUUUGUCGUAAGUCGUCGCACC.CUU.AUGCGCUGCGGCGGCGAGCUUCGUUCG.GCCCUUGA.UGGAGCU..GCGAAGU.UUCACCAGAAAAAGGAAUCAGGCUUCUCAUGGGCGAACUGGCCAAAGAAAUCCUCCCGGUCAAUAUCGAAGACGAACUGAGACAGUCUUACCUCGACUACGCGAUGAGCGUGAUUGUCGGGCGAGCGCUGCCCGAUGCGCGUGACGGCUUGAAGCCUGUGCAUCGCCGCGUUCUCUAUGCGAUGAGCGAACUGGGCAACGACUGGAACAAGCCGUACAAGAAAUCCGCCCGUGUGGUCGGUGACGUGAUCGGUAAGUACCACCCGCACGGCGACACUGCGGUCUACGACACCAUCGUGCGUAUGGCCCAGCCGUUCUCGUU.......
#=GR NC_002947.3/1970872-1971361 CODON     ............................................................................................................................................................................................................AUG.........................................................................................................................................................................................................................................................................................................
#=GR NC_002947.3/1970872-1971361 SS_TT     ........................................................................................................................................................................................................................................................................................................................................................................................................................................................................................................................
NZ_AAVY01000017.1/71741-72230              CCCCACCGCUACUGCCUUUGUGAUAACAUCCGGCAGUUUCCAAGACCGCCCAUGACGGCGGCCUUCAUUGCGCAGAUCCAUGUUACAACUCAUUGAUUUGUCGUAAGUCGUCGCACC.CUU.AUGCGCUGCGGCGGCGAGCUUCGUUCG.GCCCUUGA.UGGAGCU..GCGAAGU.UUCACCAGAAAAAGGAAUCAGGCUUCUCAUGGGCGAACUGGCCAAAGAAAUCCUCCCGGUCAAUAUCGAAGACGAACUGAGACAGUCUUACCUCGACUACGCGAUGAGCGUGAUUGUCGGGCGAGCGCUGCCCGAUGCACGUGACGGCUUGAAGCCCGUGCAUCGUCGCGUUCUCUUUGCGAUGAGCGAACUGGGCAACGACUGGAACAAGCCGUACAAGAAAUCCGCCCGUGUGGUCGGUGACGUGAUCGGUAAGUACCACCCGCACGGCGAUACUGCGGUCUACGACACCAUCGUGCGUAUGGCCCAGCCAUUCUCGCU.......
#=GR NZ_AAVY01000017.1/71741-72230 CODON   .................................................................................................................................................................................PTS........................AUG.........................................................................................................................................................................................................................................................................................................
#=GR NZ_AAVY01000017.1/71741-72230 SS_TT   .............................>>>>>>>....................................................................................................................................................................................................................................................................................................................................................................................................................................................................................
NC_009512.1/4452364-4451875                CCCCACCGCCCCCGCCUUUGUGAUAAUAUCCGGCAGUUUCCAAGACCGCCCAAAGUGGCGGCCUUCAUUGCGCAGAUCCAUGGCACAACUCAUUGAUUUGUCGUAAGUCGUCGCACC.CUU.AUGCGCUGCGGCGGCGAGCUUCGUUCG.GCCCUUGA.UGGAGCU..GCGAAGU.UUCACCAGAAAAAGGAAUCAGGCUUCUCAUGGGCGAACUGGCCAAAGAAAUCCUCCCGGUCAAUAUCGAAGACGAACUGAGACAGUCUUACCUCGACUACGCGAUGAGCGUGAUUGUCGGGCGAGCGCUGCCCGAUGCGCGUGACGGCUUGAAGCCCGUGCAUCGCCGCGUUCUCUAUGCGAUGAGCGAACUGGGCAACGACUGGAACAAGCCGUACAAGAAAUCCGCCCGUGUGGUCGGUGACGUGAUCGGUAAGUACCACCCGCACGGCGACACUGCGGUCUACGACACCAUCGUGCGUAUGGCCCAGCCGUUCUCGUU.......
#=GR NC_009512.1/4452364-4451875 CODON     ............................................................................................................................................................................................................AUG.........................................................................................................................................................................................................................................................................................................
#=GR NC_009512.1/4452364-4451875 SS_TT     ........................................................................................................................................................................................................................................................................................................................................................................................................................................................................................................................
NZ_AAXR01000003.1/426274-425785            CCCCACCGCCCCCGCCUUUGUGAUAACAUCCGGCAGUUUCCAGGACCGCCCAUCACGGCGGCCUUCAUUGCGCAGAUCCAUGGCACAACUCAUUGAUUUGUCGUAAGUCGUCGCACC.CAU.AUGCGCUGCGGCGGCGAGCUUCGUUCG.GCCCUUGA.UGGAGC..UGCGAAGU.UUCACCAGAAAAAGGAAUCAGGCUUCUCAUGGGCGAACUGGCCAAAGAAAUCCUCCCGGUCAAUAUCGAAGACGAACUGAGACAGUCUUACCUCGACUACGCGAUGAGCGUGAUUGUCGGGCGAGCGCUGCCCGAUGCGCGUGACGGCUUGAAGCCCGUGCAUCGUCGCGUUCUCUAUGCGAUGAGCGAACUGGGCAACGACUGGAACAAGCCGUACAAGAAAUCCGCCCGUGUGGUCGGUGACGUGAUCGGUAAGUACCACCCGCACGGCGACACCGCGGUCUACGACACCAUCGUGCGUAUGGCCCAGCCGUUCUCGCU.......
#=GR NZ_AAXR01000003.1/426274-425785 CODON ............................................................................................................................................................................................................AUG.........................................................................................................................................................................................................................................................................................................
#=GR NZ_AAXR01000003.1/426274-425785 SS_TT ...........................................................................................................................................................................................................................................................................................................................<<<<<<<<...............>>>>>>>>..............................................................................................................................................................
#=GC SS_cons                               .........................................................................................................,<<<<<<<<<--<<__.__>>.->>>>>>>>><<<<<<<<<<<<-<<<<_.____>>.>>>>>>>>>>>>.>>:::::::::::::::::::...................................................................................................................................................................................................................................................................................................................
#=GC ACTUAL_MOTIF                          ....................................................................................................<...........................................................................................>.......................................................................................................................................................................................................................................................................................................................
#=GC HYPHENATION                           ****************************************************************************************************.................................................................................................************************************************************************************************************************************************************************************************************************************************************************************************************.......
#=GC R2R_LABEL                             ----------------------------------------------------------------------------------------------------.....................................1..................................................RRRR.2......3...SSS---------------------------------------------------------------------------------------------------------------------------------------------------------------------------------------------------------------------------------------------------------------------------------------------------------
#=GC R2R_XLABEL_label                      .............................................................................................................................................................................................r...............s..........................................................................................................................................................................................................................................................................................................
#=GF R2R place_explicit 1 1-- -90 3 0 0 0 -180
#=GF R2R shade_along_backbone R rgb:230,230,230
#=GF R2R shade_along_backbone S rgb:230,230,230
#=GF R2R tick_label label:r SD
#=GF R2R tick_label label:s start
#=GF R2R var_backbone_range 2 3
#=GF DUPLICATES NC_008463.1/2014558-2015046=NC_002516.2/3559394-3558906=NZ_AAKV01000042.1/42344-41856=NZ_AAKW01000027.1/39209-38721=NZ_AAQW01000001.1/4257739-4257251
#=GF SORT_STATS 20 97 0
#=GF SORT_STATS 20 93 0
#=GC cons                                  YnnRnnnnnnnnnnnnnnYRnnnYnRYnYnnnGnRnYnYYCnRnnnnnnYnnnnnnnGnnnYYnnYnnnnYRYnRAnYnRnGRCnnRRnUCGUUGAnUUGnCGURAGUYGnnnCnnnGCnYnnnnY-nnGnnnCRRCGAGYUUnGYnnn-GYYCnnGA-nGG-RYnnnGCnRARY-UYCnCnAGARnRnGGAAnnnnnnnnCUYAUGGnnRARCnnGnCnAnnAnRnnnUnYYGGnYRnnRnnnRAGRCnnnnnnRARnnGnnCYnnnnnRAnnnYnnnnnnnGYnUGRYnRUnRRGCRnnnnCYGnnYnRURnnCnYGAYGRCnnRRnGYCnGnRnAYCnnYnYRnRnnnnnYRnnRnGRnCnAnnnRGnnnnnnnCnRnRnCARnnnRYRCRnRRnRUnYGnCCRnnnnGnCnRUGnCGnnRUCGRYnnGnRYnnnnnnnRCGGYGRYRnYGYnGUnnRCGRYRCCAnYGUnYnYRnnRYnYnnnnnnnCnYnYU-------
#=GC conss                                 322322222222222222332223233232223232323332222222232222222322233223222233323322231123111111331211112112111211111113231321241113031212111112321121213420331212330423033343311131101111312111111331313444444321111111111111113111111111111111113111111113111111111132112113111111111111111111111113111111113111111113113113111112131211111113111111113311111113111111111113111111112211111112121311111113113113113112113111111113113113111112111112111111111111113112113331331113112333311332323222322222222223222330000000
#=GC col_entropy_0                         122121112211211121111121111211111111111102111112211222111112211211121111121011110010110010000000000000000000001100121001111111021001100000000000001110110012101200011211000000000000000000001000011000000000000001000000000000000001001000001000000000000001000001000000001001000000001001000100001000000001001000001000001001000000100000001000001001000001101010001000000001001001101000011100000001000001001001000000001000000000001000000000000000001000001001011011001000001100010001111111111111112110111101111010
#=GC col_entropy_1                         ........................................................................................................................................................................................................................................................................................................................................................................................................................................................................................................................
#=GC col_entropy_2                         710304351188035609837527887159890777475890279911066200657061035255817553715861439025459930650300903094009200902596622635177723623398309904649039399977039350191036922158509979990909693009992670793999999739000092909099097909909993902990093999999999090995999952993999994993909998997994908207995909998098994098992995998093069390398999903099903994998992391959997997990907992398292993932690099991997993995091097099995096998099096903099993998999994990003092913745775995092477748797624026627262271609028792442947
#=GC col_entropy_3                         629009185612909272084333635265742962223497613808305077792934672170918985597805258077858840360900804084007800901589310835646339036880408704548088840555168400399145696182008868880908181008827180808888888038000087808088080808808884807880085882888889080882888867889883888885808883884880803702880808881088887087886884887080026920483821802088807588885884384855884885880806884923784889817180028886888880889088083088887084880080080803082888885888889880000085878002802884087088003894641744641461556672742093003807
#=GC cov_SS_cons                           ..........................................................................................................01202?222..??.....??..222?202101?2212202???.2222......22.22???2022122.?1......................................................................................................................................................................................................................................................................................................................................
#=GF NUM_COV 14
#=GF WEIGHT_MAP  NC_007005.1/4990567-4990076 1.27411 NC_005773.3/4795081-4794590 1.25996 NC_004578.1/5075607-5075117 1.25996 ABEF01001215.1/1-413 1.5404 NC_004129.6/956564-957054 1.5404 NC_007492.1/896943-897434 1.56791 NC_009656.1/1991343-1991831 0.926755 NC_008463.1/2014558-2015046 0.926755 NC_009439.1/2034131-2034621 1.50919 ABEF01045426.1/1307-1772 1.12668 NC_007492.1/4610546-4610056 1.56654 NC_004129.6/5018049-5017559 1.12668 NC_008027.1/1558885-1559375 0.974639 NC_004578.1/1913288-1913776 0.719801 NC_007005.1/4333510-4333022 0.508094 NC_005773.3/4215031-4214543 0.508094 NC_002947.3/1970872-1971361 0.365949 NZ_AAVY01000017.1/71741-72230 0.541773 NC_009512.1/4452364-4451875 0.365949 NZ_AAXR01000003.1/426274-425785 0.390346
#=GF USED_GSC TRUE
#=GF DID_FRAGMENTARY FALSE
//
