# Supplementary material for: Comparative genomics reveals 104 candidate structured RNAs from bacteria, archaea, and their metagenomes
Source: Genome Biol. 2010 Mar 15;11(3):R31. doi: 10.1186/gb-2010-11-3-r31 (PMC2864571; doi:10.1186/gb-2010-11-3-r31)
Supplement: Additional file 4 — Raw text alignment files, including annotation. Raw alignments of RNAs, including annotations (for example, predicted transcription terminators, flanking sequences) in "Stockholm" text format. The alignment format and appropriate viewing programs are discussed on Wikipedia [113]. The Stockholm files can be retrieved from the .tar.gz archive file by using programs such as WinZip (Windows), StuffIt Expander (Mac), or tar/gzip (UNIX). [file gb-2010-11-3-r31-S4.GZ › sto/icd.sto]

# STOCKHOLM 1.0
#=GF ID icd
#=GF DE icd RNA
#=GF AU Weinberg Z
#=GF TP Cis-reg;
#=GF WK http://en.wikipedia.org/wiki/Icd_RNA_motif
#=GF DATABASES microbial 25 env 4
#=GF FancifyStockholm -longtable -wrapGeneContext 6in -recycleGeneColors
#=GF FancifyStockholmGeneContext -leftNothing -rightOperonOrCount 1
#=GF ORIGINAL_MOTIF 94	8729	0	0	refseq	25	gamma-pseudomon	jeremy	s32_38_45_55S100O5Min3	cmfinder		ethresh=2&nr=0	end
NC_008463.1/2615022-2614553                CUAAACAGGCGAGCGCAUCAGCCCGGCGAGAGGGUGGUAUACUGCGCGCCAUGACUUCGCAGUCAUCGAGGUCCGAGCAGUCUGGGACCAGACCCUCUCCCCUCGCA.GC.GUCGGG.UUCGCCACCAUGAACCCGCC..GUAC.AA.........CGCUCUACUGGCGC.CCCUAUAUCCCGCGGCAUAUCUCGAUUUCGAUUCAACCCGAUGUUGAGCGAAGGCAUCGCGUCCACCAACGCGUAUCGAGACUCUGUGCGCGCCCAGCAAAAAAGAGAGUUACCGUAGAUGUCCAUCCGCUCGAAGAUCACCUACACCUUCACCGACGAAGCACCCGCGCUCGCCACCUACUCGCUCCUCCCCAUCGUCAAGGCCUUUGCCGCUUCCGCCGGCAUCGACGUCGAGACCAGCGACAUCUCUCUUGCAGGACGCAUCCUGGCCAACUUCGCCGACCGCCUCGACGCCGACCAGCGUAUCGAAGACGA
#=GR NC_008463.1/2615022-2614553 CODON     .................................................................................................................................................................................................................................................................................................AUG..................................................................................................................................................................................................
#=GR NC_008463.1/2615022-2614553 SS_TT     ......................................................................................................................................................................................................................................................................................................................................................................................................................................................................................................
NC_002516.2/2966888-2967357                CUAAACAGGCGAGCGCAUCAGCCCGGCGAGAGGGUGGUAUACUGCGCGCCAUGACUUCGCAGUCAUCGAGGUCCGAGCAGUCUGGGACCAGACCCUCUCCCCUCGCA.GC.GUCGGG.UUCGCCACCAUGAACCCGCC..GUAC.AA.........CGCUCUACUGGCGC.CCCUAUAUCCCGCGGCAUAUCUCGAUUUCGAUUCAACCCGAUGUUGAGCGAAGGCAUCGCGUCCACCAACGCGUAUCGAGACUCUGUGCGCGCCCAGCAAAAAAGAGAGUUACCGUAGAUGUCCAUCCGCUCGAAGAUCACCUACACCUUCACCGACGAAGCACCCGCGCUCGCCACCUACUCGCUCCUCCCCAUCGUCAAGGCCUUUGCCGCUUCCGCCGGCAUCGACGUCGAGACCAGCGACAUCUCUCUUGCAGGACGCAUCCUGGCCAACUUCGCCGACCGCCUCGAAGCCGACCAGCGUAUCGAAGACGA
#=GR NC_002516.2/2966888-2967357 CODON     .................................................................................................................................................................................................................................................................................................AUG..................................................................................................................................................................................................
#=GR NC_002516.2/2966888-2967357 SS_TT     ......................................................................................................................................................................................................................................................................................................................................................................................................................................................................................................
NC_009656.1/2607265-2606796                CUAAACCGGCGAGCGCAUCAGCCCAUCGAGAGGAUGGUAUACUGCGCGGCAUGACUUCGCAGUCAUCGAGGUCCGAGCAGUCUGGGACCAGACCCUCUCCCCUCGCAGCG.G.CGGG.CUCGCCACCAUGAUCCCG.C..CGUACAA.........CGCUCUACUGGCGC.CCCUAUAUCCCGCGGCAUAUCUCGAUUUCGAUUCAACCCGAUGUUGAGCGAAGGCAUCGCGUCCACCAACGCGUAUCGAGACUCUGUGCGCGCCCAGCAAAAAAGAGAGUUACCGUAGAUGUCCAUCCGCUCGAAGAUCACCUACACCUUCACCGACGAAGCACCCGCGCUCGCCACCUACUCGCUCCUCCCCAUCGUCAAGGCCUUUGCCGCUUCCGCCGGCAUCGACGUCGAGACCAGCGACAUCUCUCUUGCAGGACGCAUCCUGGCCAACUUCGCCGACCGCCUCGAAGCCGACCAGCGUAUCGAAGACGA
#=GR NC_009656.1/2607265-2606796 CODON     .................................................................................................................................................................................................................................................................................................AUG..................................................................................................................................................................................................
#=GR NC_009656.1/2607265-2606796 SS_TT     ......................................................................................................................................................................................................................................................................................................................................................................................................................................................................................................
NC_009439.1/2644252-2644730                UUAUUCAACUGGGCAUUCUGCGGCGAGGUGCCGCAGUGGUAUACUGCUUAGGUGACUAACGAGUCAUAAGGGGCCACUUGCCUGGAACCAGGCAGCAACCUCUUGAAACC.G.GUAA.ACGGCCACCACUGUCUGC.C..GGAUCGAAAUGCUCGACACUCUACGGGUGC.AUCCAACAUCACCGCGGCGAGUCCUCGACCCGGCCCCGCCACCAUGGGGUCCAGGCGCCUACCCGCGCAGGUCGAGUUUCUAUGCGCGCUCAGCAAAGAAGAGAGUUAACGCUAAAUGUCCACCCCUUCGAAGAUCAUCUACACCUUCACCGACGAAGCUCCGGCCCUUGCUACCUAUUCGCUUCUGCCCAUUGUAGAAGCCUUUGCCGCAUCGGCUGACAUCUCCGUUGAAACCCGCGACAUCUCUCUUGCUGGACGGAUCCUGGCAAGCUUUGCUGACCGCCUGGACGCCGACAAGCGCAUCGAUGACGACCU
#=GR NC_009439.1/2644252-2644730 CODON     ..............................................................................................................................................................................................................................................................................................AUG.....................................................................................................................................................................................................
#=GR NC_009439.1/2644252-2644730 SS_TT     ......................................................................................................................................................................................................................................................................................................................................................................................................................................................................................................
NC_009434.1/2512379-2512856                GUUCGUCGUAUGCGCAAUGCCGUUCUGCCAGAGGGGGGCUCGAUGGUAUACUGCCGCGAUGACUCACAAGUCAUAAGGGACGAGCCUGUACCAGACCCGCCUCUUGAACC...CUGACGCUGCCACCGCGGCUCGG.C..GGUUCAAA.CGCUCGACACUCUAUUGGUGC.AUCCAUCAUCACCGCGGCGAAUCCCCUUCUGGCUCGACUACUAGAUGGAGAGUCAGGGCGCCUACCCGGCGCAUUCGGGAUUCUGUGCACGCCCAGCAAGAAGAGAGUUAACGCUAAAUGUCCACCCCUUCGAAGAUCAUCUAUACCUUCACCGACGAAGCUCCAGCCCUGGCAACCUAUUCGCUUCUUCCCAUUGUAGAAGCCUUCGCAGCCUCCGCUGACAUCUCCGUCGAAACACGCGACAUCUCUCUUGCAGGGCGCAUCCUUGCGAGCUUCGCCGAUCAGCUGGAUGCCGACAAGAAAGUCGAAGAUGAU
#=GR NC_009434.1/2512379-2512856 CODON     ................................................................................................................................................................................................................................................................................................AUG...................................................................................................................................................................................................
#=GR NC_009434.1/2512379-2512856 SS_TT     ......................................................................................................................................................................................................................................................................................................................................................................................................................................................................................................
NC_007005.1/3814281-3814749                AGCUCGCAUAGCAUUAAUGCGUGGUGCCAAUGGUUUGAUAUACUCGCGCCGUGACCGCAGAGUCAUCAAGGCCGACCCGUCUGGAUUCUGACCCUCGGCCUUCCUUAUGC.G.UCGG.GCUGCUACC.UGACCCGA.CA.GCUU.GA.........CGCUCGACUGAUGC.ACCCAACAUCACCGCGAAUAAACCUCGACCUGGCUCAUGGCCGAACCGUGGGCAAGCGCGCCUACAAUGCGCGUAUCGAGAUUUUGUGCAUGCUCAGCAAAAGAGAGUUAAUACGAAUGUCCAACCGCUCGAAGAUCAUCUACACCUUCACCGACGAAGCUCCGGCCCUCGCCACCUACUCCCUGCUGCCCAUUAUCGAAGCGUUCACAGCGACCUCCGAUAUCGACGUGGAAACACGCGACAUUUCUCUGGCGGGCCGUGUUCUUUCCAGCUUCCCGGAAUUGCUUGCCGACAAAAAAGUGCCGGAUCAUCUCG
#=GR NC_007005.1/3814281-3814749 CODON     ...............................................................................................................................................................................................................................................................................................AUG....................................................................................................................................................................................................
#=GR NC_007005.1/3814281-3814749 SS_TT     .....................................................................<<<<<<<<<<<<........>>>>>>>>>>>..................................................................................................................................................................................................................................................................................................................................................................................................
NC_004578.1/3792806-3793274                UAGCACGCAUAGCAUUAAUGCUUGGUGCCAAUGGUUUGAUAUACUCGCGCCGUGACCGCAGAGUCAUAAAGGCUGACCCGUCUGAAACCAGACCCUCAACCUUCUUAUGC.G.UCGG.GUCGCUACC.UGGCCUGA.CA.GCUU.GA.........CGCUCGACUGAUGC.ACCCAACAUCACCGCGAAUAAACCUCGACCUGGGCUCAUGGCCGAACCGUGGGCAAGAGUGCAUACCCUGCGCGUAUCGAGAUUUUGUGCAUGCUCAGCAAAACAGAGAGUUAAUACGAAUGUCCAACCGCUCGAAGAUCAUCUACACCUUCACCGACGAAGCUCCGGCCCUCGCCACCUACUCGCUGCUGCCUAUCAUCGAAGCUUUCACAGCCUCCUCCGAUAUCGACGUGGAAACGCGCGACAUCUCUCUGGCGGGCCGUGUUCUUUCCAGCUUCCCGGAGUCGCUUGGCGCCGAUCAACAAGUGCCGGAUC
#=GR NC_004578.1/3792806-3793274 CODON     ..................................................................................................................................................................................................................................................................................................AUG.................................................................................................................................................................................................
#=GR NC_004578.1/3792806-3793274 SS_TT     ......................................................................................................................................................................................................................................................................................................................................................................................................................................................................................................
NC_005773.3/3596953-3597421                UAGCACGCAUAGCAUUAAUGCCUCGCGCCAAUGGUUUGAUAUACUCGCGCCGUGACCGAAGAGUCAUAAAGGCUGACCCGUCUGAAAUCAGACCCUCAACCUUCCUAUGC.G.UCGG.GUCGCUACC.UGGCCUGA.CA.GCUU.GA.........CGCUCGACUGAUGC.ACCCAACAUCACCGCGAAUGAACCUCGACCUGGGCCCAUGGCCGAACCGUGGGCAAGAGUGCAUACCCUGCGCGUAUCGAGAUUUUGUGCAUGCUCAGCAAAACAGAGAGUUAAUACGAAUGUCCAACCGCUCGAAGAUCAUCUACACCUUCACCGACGAAGCUCCGGCCCUCGCCACCUAUUCGCUGCUGCCUAUUAUCGAAGCUUUCACAGCCUCCUCCGAUAUCGACGUGGAGACGCGCGACAUCUCCCUGGCGGGCCGUGUUCUUUCAAGCUUCCCGGAGUCGCUUGGCGCCGAUCAACAAGUGCCGGAUC
#=GR NC_005773.3/3596953-3597421 CODON     ..................................................................................................................................................................................................................................................................................................AUG.................................................................................................................................................................................................
#=GR NC_005773.3/3596953-3597421 SS_TT     ......................................................................................................................................................................................................................................................................................................................................................................................................................................................................................................
NC_007492.1/4061723-4062192                CGUUGCAUAUGAACCAUCGGCAGAUUGCCAGCUACCUAUGUAUAAUGCCGCCCGCUGACCACAGGGUCACGACGGCUGGCCUCUCUAGCACGAGACUUUCCGCCUGAUUG.G.UCGG.GUUGUUACCGCAGUCCGA.C..UGCUUGA.........CGCUCUACUGAUGC.ACCCAACAUCACCGCGAAGAUUCUCGACAUUCGGUUCAUGGAUGACUUUGAACGAACGCGCUUACCCGGCGCCCCUCGAGUUUCUGCGCACGCUUUAGCAAAGAAGAGAGAGUUAAUCCGAAUAUGCCCACCCGCUCGAAGAUCAUCUAUACCUUCACCGACGAAGCUCCAGCCCUCGCCACCUAUUCCCUGCUGCCGAUCAUCGAGGCCUACACCGCCUCGGCCGAUAUCGCCGUGGAAACCCGCGAUAUCUCUCUUGCAGCACGCAUUCUGGCCAGCUUCCCCGAGCAACUGGGCGACAAAGCCGUAGCCGAC
#=GR NC_007492.1/4061723-4062192 CODON     ......................................................................................................................................................................................................................................................................................................AUG.............................................................................................................................................................................................
#=GR NC_007492.1/4061723-4062192 SS_TT     ......................................................................................................................................................................................................................................................................................................................................................................................................................................................................................................
JCVI_SCAF_1096627837757/699-231            CCUUUUGUAUGAAGGCUCGGCGUAAGCAUAGCGACCUAUGUAUAAUGCCGCCGCUGACCAAAGAGUCACGACGGCGGACCGCUCUAGAACAAAGCCUUACGCUACAAAGC..A..GG.ACUAAUACAAUAGUCCACCC..GCUU.GA.........CGCUCGACUGAUGCAACCCAACAUCACCGCGAAGAAACCUCGACAUUUCGCUCAUGGAUGACUUUGAACGAACGCGCUCCACCCGGCGCAUCUCGAGUUUCUGCGCACGCUUUCAGCAAAGAAGAGAGUUAAUCCGAAUAUGCCCACCCGCUCGAAGAUCAUCUACACCUUCACCGACGAAGCCCCAGCCCUCGCCACCUAUUCACUGCUGCCUAUCGUAGAGGCCUUCACCGCUUCCGCUGAUAUUGCCGUGGAAACCCGCGACAUUUCCCUGGCCGCGCGCAUCCUCGCAAGCUUCCCCGAGCAACUGGGCACCAAGGCUAUCCCGGA
#=GR JCVI_SCAF_1096627837757/699-231 CODON ................................................................................................................................................................................................................................................................AUG...................................................................................................................................................................................................................................
#=GR JCVI_SCAF_1096627837757/699-231 SS_TT ......................................................................................................................................................................................................................................................................................................................................................................................................................................................................................................
NZ_AAVY01000010.1/176296-176763            CCUUGCUGAAUAGCCCGAUUGGUUUGAUAUACUGCGCCGCGACCGAAGGGUCAUCGGGGCGAAUCCCAGGAAAAUGCGGCUCGCCCUCGGCCAGUAACUGGCCAAAAAGC...CUGA.GCUGUUACCGCAGUUCAG.C..ACUU.GA.........CGCUCGACUGAUGC.AUCCACCAUCACCGCUCGCAGCCUCUCGACUUUCCGCUCAUGGCGUCGCCAGGGCGAAGCGCCUACCCUGCGCACCUCGAGACUCGAGUACGCUCAGCACAUAGAGAGUUAACCCGCAUGCCCACCCGUUCCAAGAUCAUCUAUACCUUCACCGACGAAGCCCCCGCCCUCGCCACCUACUCGCUGCUGCCGAUCGUCGAAGCUUUCACCGCUUCGGCUGACAUCGCCGUCGAAACUCGCGACAUUUCCCUGGCUGGCCGCAUCCUCGCGGCAUUCCCGGAGCAACUGGGCACCGAGAAGCAGGUAGGCGAUCAC
#=GR NZ_AAVY01000010.1/176296-176763 CODON ..................................................................................................................................................................................................................AUG.................................................................................................................................................................................................................................................................................
#=GR NZ_AAVY01000010.1/176296-176763 SS_TT ......................................................................................................................................................................................................................................................................................................................................................................................................................................................................................................
NC_008027.1/2316995-2316528                ACCUUGCUGAUUAGCCCAAAGGGUUUGAUAUACUCCGGCGCGACCGAAGGGUCAUCGGGGCGAAUCCCAGGAAAAUGCGGCUCGCCCUCGGCCAGGAAAUGGCCAUAAGC...CUGG.GUUGUUACCGCAGCCCAG.C..ACUU.GA.........CGCUCGACUGAUGC.AUCCACCAUCACCGCUCGCAGCCUCUCGACUUUCCGCUCAUGGCGUCGCCAGGGCGAAGCGCCUACCCUGCGCACCUCGAGACUCGAGUACGCUCAGCACAUAGAGAGUUAACCCGCAUGCCCACCCGUUCCAAGAUCAUCUAUACCUUCACCGACGAAGCCCCCGCCCUCGCCACCUACUCGCUGCUGCCGAUCGUCGAAGCCUUCACCGCUUCGGCCGAUAUCGCCGUCGAAACCCGCGACAUCUCCCUGGCUGGCCGAAUCCUCGCGGCUUUCCCUGAGCAACUGGGCAGCGCGAAGCAGGUAGGCGAUCAC
#=GR NC_008027.1/2316995-2316528 CODON     ................................................................................................................................................................................................................................................................................................AUG...................................................................................................................................................................................................
#=GR NC_008027.1/2316995-2316528 SS_TT     ......................................................................................................................................................................................................................................................................................................................................................................................................................................................................................................
NC_009512.1/2093042-2092575                GCCUUGCUGAUUAGCCCGAAUGGUUUGGUAUACUCCGCCGCGACCGAAGGGUCAUCGGGGCGAAUCCCAGGAAAAUGCGGACCGCCCUAGGCCAUGAAUGGCCAUAAAGC...CUGG.GUUGUUACCGCAGCUCAG.C..ACUU.GA.........CGCUCGACUGAUGC.AUCCACCAUCACCGCUCGCAGCCUCUCGACUUUCCGCUCAUGGCGCUGCCAGGGCGAUGCGCCUACCCUGCGCACCACGAGACUCGAGCACGCUCAGCACACAGAGAGUUAACCCGCAUGCCCACCCGUUCCAAGAUCAUCUAUACCUUCACCGACGAAGCCCCCGCCCUCGCCACUUACUCGCUGCUGCCGAUCAUCGAAGCGUUCACCGCUUCGGCUGACAUCGCUGUCGAAACUCGCGACAUCUCCCUGGCUGGCCGUAUCCUUGCCGCCUUCCCGGAGCAACUGGGCGCAGAGAAGCAAGUAGGCGAUCAC
#=GR NC_009512.1/2093042-2092575 CODON     ..................................................................................................................................................................................................................AUG.................................................................................................................................................................................................................................................................................
#=GR NC_009512.1/2093042-2092575 SS_TT     ......................................................................................................................................................................................................................................................................................................................................................................................................................................................................................................
NC_002947.3/4521881-4522348                GCCUUGCUGAUUAGCCCAAAUGGUUUGGUAUACUCCGCCGCGACCGAAGGGUCAUCGGGGCGAAUCCCAGGAAAAUGCGGACCGCCCUAGGCCAUGAAUGGCCAUAAAGC...CUGG.GUUGUUACCGCAGCUCAG.C..ACUU.GA.........CGCUCGACUGAUGC.AUCCACCAUCACCGCUCGCAGCCUCUCGACUUUCCGCUCAUGGCGCUGCCAGGGCGAUGCGCCUACCCUGCGCACCACGAGACUCGAGCACGCUCAGCACACAGAGAGUUAACCCGCAUGCCCACCCGUUCCAAGAUCAUCUAUACCUUCACCGACGAAGCCCCCGCCCUCGCCACUUACUCGCUGCUGCCGAUCAUCGAAGCGUUCACCGCUUCGGCUGACAUCGCUGUCGAAACUCGCGACAUUUCCCUGGCUGGCCGUAUCCUUGCCGCCUUCCCGGAGCAACUGGGCGCAGAGAAGCAAGUAGGCGAUCAC
#=GR NC_002947.3/4521881-4522348 CODON     ................................................................................................................................................................................................................................................................................................AUG...................................................................................................................................................................................................
#=GR NC_002947.3/4521881-4522348 SS_TT     ......................................................................................................................................................................................................................................................................................................................................................................................................................................................................................................
NZ_AAXR01000012.1/4996-4529                GCCUUGCUGAUUAGCCCGAAUGGUUUGGUAUACUCCGCCGCGACCGAAGGGUCAUCGGGGCGAAUCCCAGGAAAAUGCGGACCGCCCUAGGCCAUGAAUGGCCACUAAGC...CUGG.GUUGUUACCGCAGCCCAG.C..ACUU.GA.........CGCUCGACUGAUGC.AUCCACCAUCACCGCUCGCAGCCUCUCGACUUUCCGCUCAUGGCGCUGCCAGGGCGAUGCGCCUACCCUGCGCACCACGAGACUCGAGCACGCUCAGCACACAGAGAGUUAACCCGCAUGCCCACCCGUUCCAAGAUCAUCUAUACCUUCACCGACGAAGCCCCCGCCCUCGCCACCUACUCGCUGCUGCCGAUCGUCGAAGCUUUCACAGCUUGCGCUGACAUCGCCGUCGAAACUCGCGACAUCUCCCUGGCUGGCCGUAUCCUUGCCGCCUUCCCGGAGCAACUGGGCGCAGAGAAGCGAGUAGGCGAUCAC
#=GR NZ_AAXR01000012.1/4996-4529 CODON     ..................................................................................................................................................................................................................AUG.................................................................................................................................................................................................................................................................................
#=GR NZ_AAXR01000012.1/4996-4529 SS_TT     ......................................................................................................................................................................................................................................................................................................................................................................................................................................................................................................
ABEF01050855.1/1490-1854                   UUUUGUAUGAAGGCUCGGCGUAAGCAUAGCGACCUAUGUAUAAUGCCGCCGCUGACCAAAGAGUCACGACGGCCGACCGCUCUAUAUCGAGCACCUGCGCCUGAAAAAGC..C..GG.GCUGCCACCGUAGCCCACCC..GCUU.GA.........CGCUCGACUGAUGCAACCCAACAUCACCGCGAAGAAACAUCGACAUUCGGCUCAUGGAUGACUUUGAACGAACGCGCUUUACCCGGCGCAUCUCGAGUUUCCGCGCACGCUUUUAGCAAAGAAGAGAGUUAAUCCGAAUAUGCCCACCCGCUCGCAGAUCAUCUAUACCUUCACCGACGAAGCCCCAGCCCUCGCCACCUAUUCACUGCUGCCUAUCGUAGAGGCC........................................................................................................
#=GR ABEF01050855.1/1490-1854 CODON        ......................................................................................................................................................................................................................................................................................................................................................................................................................................................................................................
#=GR ABEF01050855.1/1490-1854 SS_TT        ......................................................................................................................................................................................................................................................................................................................................................................................................................................................................................................
NC_004129.6/4487814-4488281                GCAUCGGCGUUUUGCUAGCUACCUAUGUAUAAUGCCGCCGCUGACCACAGAGUCACGACGGCCGAACGCUCUGCUACCGACAAAACAAGCCGAGAAUGGCCGCCCAAAGC..C..GG.GUUGUUACCGCAGCCCACCC..GCUU.GA.........CGCUCGACUGAUGC.ACCCAACAUCACCGCGAAGAAACCUCGACAUUCGGCUCAUGGAUGACCUUUGAACGAAAGCGCUUACCCGGCGCACCUCGAGUUUCUGCGCACGCUUUAGCAAAGAAGAGAGUUAAUCCGAAUAUGCCCACCCGCUCGAAGAUCAUCUACACCUUCACCGACGAAGCCCCGGCCCUCGCCACCUAUUCCCUGCUGCCUAUCGUAGAAGCCUUCACCGCUUCGGCUGAUAUCGCCGUGGAAACCCGCGACAUCUCCCUGGCCGGCCGCAUCCUCGCCAGCUUCCCUGAGCAGUUGGGUACCAAAGCGGUGCCGGAC
#=GR NC_004129.6/4487814-4488281 CODON     ......................................................................................................................................................................................................................................................................................................AUG.............................................................................................................................................................................................
#=GR NC_004129.6/4487814-4488281 SS_TT     ......................................................................................................................................................................................................................................................................................................................................................................................................................................................................................................
#=GC SS_cons                               ..........................................................................................................,,<<.<.<<<<.<<<<______>>>>>>>>.>-.>>,,.,,.........,.........................................................................................................................................................................................................................................................................................................................................
#=GC ACTUAL_MOTIF                          ....................................................................................................<....................................................................................>............................................................................................................................................................................................................................................................................................................
#=GC HYPHENATION                           ****************************************************************************************************......................................................................................************************************************************************************************************************************************************************************************************************************************************************************************************
#=GC R2R_LABEL                             ----------------------------------------------------------------------------------------------------------......................................................................----------------------------------------------------------------------------------------------------------------------------------------------------------------------------------------------------------------------------------------------------------------------------------------------------------------------
#=GF DUPLICATES NC_002516.2/2966888-2967357=NZ_AAKV01000029.1/67114-67583=NZ_AAKW01000021.1/181903-182372=NZ_AAQW01000001.1/3627691-3628160
#=GF SORT_STATS 19 86 0
#=GF SORT_STATS 17 86 0
#=GC cons                                  nnnYnnnnnnnnnnnnnnnnnnnnnnnnnRnnnnYnnnnnnnnnnnnnnnnnnnnYnnnnRRnnnnYRARRnnnnnnnnnYYnRnnnnnRnnnnnYnnnCYYYnnnAnnC-n-nnGR-RYYGYYACCRYRGYCCRn-C--RnYU-GA---------CGCUCnACUGRUGC-AYCCAnCAUCACCGCnRnnARnCYYYnnCnYnnnnnYnnnnnnnRnnnnnRRnnnRnnnnnYYnnnCnnnnnnnnYYnnRnnUYYnnGYnYRCYYnnnnRRnRRRRRRnnRnnYnRnnnnnnnnnnnYYnnnnRnnnnnnnnnYnnYYnnnnnnnnnnnnnnnnnnnYYYnnnnCYYnnYnYYYnnYYYYYnnYnnYnnnnnnYnnnnnnnnnnnYnnnnnnnnnnnnnnnnRnnnnnRnnnnnnnYnYYnnnnnnnnnnnnnnnnYnnnnnnnnYnnnnnnYnnnnnnnnnnnnRnnnnnRnnnnnnnnnnnnn
#=GC conss                                 111311111111111111111111111113111131111111111111111111131111231111133331111111113313111113111113111333211112130403331031322111231332333101003133031000000000131111123113110311311333133113131133113321131311111311111113111113311131111123111311111111331131133211331333331111321131333113113131111111111133111131111111113113111111111111111111113331111333113133311333331131131111113111111122223222222222222222232222232222222323322222222222222223222222222222222322222222222232222232222222222222
#=GC col_entropy_0                         111111111111111111111111111111111111111111111111111111111111111111010111111111111111111111110111111011111101100011100010101000010101001100001110100000000000000000000000000000001000000000111101101111101111111111111111111111111111111111110011001111111111101111011110111111111010111111111111111111111111111111111111111011011111111111111111101111111011111111111111111111111111111111111121211112222211212212211122111111121111111112111122221111222122111211222112121122212112111212122211122222
#=GC col_entropy_1                         ......................................................................................................................................................................................................................................................................................................................................................................................................................................................................................................
#=GC col_entropy_2                         988295898448878579887879974886883978289788799688857577447558349877849439598635685585986783459597999745249804250928958429232900359372673580703206270759777777070009045095005590502555055005127786405326678435387488888895974847384538735313589959982394755835871249938377536881211909335594995915988975448603975548989858944953945522798555884383491226821734893824397352058958959859587878932729175620110199172190076812268869609795798551876600109675111501771058011371619611070670666041921079812000
#=GC col_entropy_3                         356071076074235607751695419933785120655306401546226649709856354684833768019016122412371527669225676322944405080998002499373600709864759860400254040202222222020007040002009230209222022002183425609615580125125037683334600360629697813718631689727442446963999211257705469557394689831608091313586362200887309444172973399936984080789003696247557357987929314915929639669043116962084384061825048822326042440658946321511296533489672692239028430868134470682973731158022402929547748401706210132286
#=GC cov_SS_cons                           ............................................................................................................2?.?.??2?.2?22......22?2?2??.?..?2........................................................................................................................................................................................................................................................................................................................................................
#=GF NUM_COV 5
#=GF WEIGHT_MAP  NC_008463.1/2615022-2614553 0.522427 NC_002516.2/2966888-2967357 0.522427 NC_009656.1/2607265-2606796 0.979551 NC_009439.1/2644252-2644730 1.87883 NC_009434.1/2512379-2512856 1.55469 NC_007005.1/3814281-3814749 1.7852 NC_004578.1/3792806-3793274 0.925982 NC_005773.3/3596953-3597421 0.925982 NC_007492.1/4061723-4062192 1.43048 JCVI_SCAF_1096627837757/699-231 1.23391 NZ_AAVY01000010.1/176296-176763 0.990817 NC_008027.1/2316995-2316528 0.676872 NC_009512.1/2093042-2092575 0.246034 NC_002947.3/4521881-4522348 0.246034 NZ_AAXR01000012.1/4996-4529 0.416366 ABEF01050855.1/1490-1854 1.23391 NC_004129.6/4487814-4488281 1.43048
#=GF USED_GSC TRUE
#=GF DID_FRAGMENTARY FALSE
//
