# Supplementary material for: Comparative genomics reveals 104 candidate structured RNAs from bacteria, archaea, and their metagenomes
Source: Genome Biol. 2010 Mar 15;11(3):R31. doi: 10.1186/gb-2010-11-3-r31 (PMC2864571; doi:10.1186/gb-2010-11-3-r31)
Supplement: Additional file 4 — Raw text alignment files, including annotation. Raw alignments of RNAs, including annotations (for example, predicted transcription terminators, flanking sequences) in "Stockholm" text format. The alignment format and appropriate viewing programs are discussed on Wikipedia [113]. The Stockholm files can be retrieved from the .tar.gz archive file by using programs such as WinZip (Windows), StuffIt Expander (Mac), or tar/gzip (UNIX). [file gb-2010-11-3-r31-S4.GZ › sto/pedo-repair.sto]

# STOCKHOLM 1.0
#=GF ID Pedo-repair
#=GF DE Pedo-repair RNA
#=GF AU Weinberg Z
#=GF TP Cis-reg;
#=GF WK http://en.wikipedia.org/wiki/Moco-II_RNA_motif
#=GF DATABASES microbial 25 env 4
#=GF FancifyStockholm -longtable -wrapGeneContext 6in -recycleGeneColors
#=GF FancifyStockholmGeneContext -leftNothing -rightOperonOrCount 1
#=GF ORIGINAL_MOTIF 68	1370	0	1	refseq	25	bacteroid	jeremy	s45_55S100O5Min3	cmfinder		end
NZ_ABCM01000010.1/52372-52980              UUUCUUUAAUCAAAUGCAAUUCCGAUCUUGCGGUUAGGUUAUGCAGGUAGAUAGAAUUCUAUCAAGAUAACUCAUUUAAUUUGUAUUGGCAUUUUAAAUCAACGAUACUUUGCAAAAACAGACGUCGGAAAUCUAAACAGGCAAAGC.GCGGUGAAAAUGAAU.GCCCGGUUUCUGUAUAUUUGUG.CGGAAAUAUGGGCGUUCUCCGUAG.GCCUGUUAGAGAGUUUCGGCUCUCGUCCCCUCCGACGGGGUGUUUUUGCAUGCGGGGAGCGCCCAUAUUUC.UUGCUUUCCUCUUUU....AGAAUCAUUGCUUUAUCGCCUUAAAAACUGACAAGCAAUGAUUAUUUUAUUUCUACAUCCAGUAUCUUUUAUUUUAAUCAUCAAACAACAUUUGUGUUGCCGUUCCGGCACAUUUGUGCUGCAGAUCAAUCCUGAUCCGCCCGGCUGAUCCUGUCUUUUAAUUCCUUAAAAAUUUAUUCCAUAAUGACCUCCCGGGAUUUUGUCCCACAGGGAUGCCUAUGUCCAAUUUUUAUUCACCAUUAAACCCUUCAAAACAUGUUUGAAAUCAAGAAAAACACCGUAACCAUUGCCGUAGACACCUACGAAGGCUUCGAG
#=GR NZ_ABCM01000010.1/52372-52980 CODON   ..............................................................................................................................................................................................................................................................................................................................................................................................................................................................................................................................................................................AUG.........................................................
#=GR NZ_ABCM01000010.1/52372-52980 SS_TT   .........................................................................................................................................................................................................................................................<<<<<<<<<<.......>>>>>>>>>>......................................................................................................................................................................................................................................................................................................................................................
NZ_ABCM01000003.1/261161-261764            CCACUGUAGCUUCUUAAAUGUCGAUAUUGUGGUCAAGUUAUUACGGCAGAUAGAUGUCUGUUACGAAUAACCCAUUUAAUUUGAAUUGGCAUUUUAAAUCAACGAUACUUUGC.AGGACAGACCUCGGAAAUCUUAGCAAGCAAAGC.AC.G.GUGAUAGAGU.GCCCGAUUUCUGUAUAUUUGUG.CAGAAAUAUGGGCGUUCUCCGUAG.GCUUGCUAGAGGGUUUCGGCUCUU.ACCUCUCCGAGGGGGUGUUCU.GCAUGCGGGGAGCGACCAUAUUUC.UUGCUUCCCUCUUUU....AGAAUCAUUGCUUUAUCGCCUCAAAAACUGACAAGCAAUGAUUACUUUAACCCUGAACCCAGUAUCUGUUAUUUCCAUCAUCUCCCAACAUCCAUUAUGUUGCCGUUCCGGCAUUUUUGUGUUGCAGAUCAAACCUGAUCCGCCUGGCUGAUCCUGCCAUUUAAUUUCCUAACAUUUUAUUCCAUAAUGACCUCCCGGGAUUUUGUCCCAGAGGGAUUGCUAUGCCCAAUUUUUUGUUCACCCUUAAAACCCUUGAAGUAUGUUUGAAAUCAAAAAAAGCACCGUAACCAUUGCCGUAGAUACCUACGAAGGCUU
#=GR NZ_ABCM01000003.1/261161-261764 CODON ..................................................................................................................................................................................................................................................................................................................................................................................................................................................................................................................................................................................AUG.....................................................
#=GR NZ_ABCM01000003.1/261161-261764 SS_TT .........................................................................................................................................................................................................................................................................<<<<<<<<<..........>>>>>>>>>.....................................................................................................................................................................................................................................................................................................................................
NZ_ABCM01000036.1/10545-9936               AUACUGCACUAAAAGUAUUAGUAUAUUAGCAAUAUGAUGAUCAGACGGGGGUAGCUCCCGGACGGCUGUCAUAAAAUUUUAUUGAUUUGGCUUUUAAAUCAACGAAACUUUGCAACGAUAGACCUCGGAAAUCUCUGCAAGCAAA.GUAUGG.AUUGAUAGACUGUUCGAUUUCUGUAACUUUAUCUCAGAA.UAUGGGCGUCUUCCGUGCUGCUUGCUGGAGAACU.CUGUUCUC.UCCCUGCCGAGGGGGUAUCGUUGCGUGCGGGAGGCGACCAUAUUUU.UUGUUCCUUUCCUGU..AUUGGAUCAUUGCUUUAUUGCCCUUAAACUUAACAAGCAAUGAUCAUCACAAACAUUAAUUCCGCAUUCAUUACCCUGCUAAAUUUCAAGAAUGGCUGGCAACUUGCCUUGCCUUUAACCCUGCUGAUUAAUCCAGAUCCGCCAGGUUAACCUUUCUGCUCCUUCACUGUUCAUUACAUUGCAAGUUUGAGGAUUUUAUCCUCCGGGCACUGCUAUGCCCCAAAUAUUGCUAUGCUUCAAAUUUAACACCUCAUAAGCGUCUUAAUAAUUUCAUGCCCAGAAGAAAAGUAAAUCAUGAGAAAAAACCUGAAUAACAU
#=GR NZ_ABCM01000036.1/10545-9936 CODON    ....................................................................................................................................................................................................................................................................................................................................................AUG.........................................................................................................STP................................................................................................................................................AUG....................
#=GR NZ_ABCM01000036.1/10545-9936 SS_TT    ..........................................................................................................................................................................................................................................................................................................................................................................................................................................................................................................................................................................................................................................
NZ_ABCM01000009.1/161444-162056            AAACAUUAAAAAUACUAUUAGUAUAUUUACAAUAUCAAGAUUAAACGGGGGUAGCUCUUGGAUAAUUUUGAUAAAUUUUAAUUGAUUUGGCUUUUAAAUCAACGAAACUUUGCAUCAGUAGGCCUAGUAAACCAGAACAAGCAAA.GUAUGG.AUUGAUAGACGGCCCAAUUUCUGUAACUUUACC.CAGAAAUAUGGGCGUCUUCCGUGCUGCUUGUUCGGGAACUUCGGUUCCU.ACCCAUACUAGGGGGUACUGAUGCGUGCGGGAGGCGACCAUAUUUUAUUG.UUCCCUCCUGCUAUUAGGAUCAUUGCUUUAUUGCCCUUAAACCCAAAAAGCAAUGAUGACCUUAAACUCUUACCCUACUUCCGUUACCUUAUCAACUUUCAAUCUUGAACGGCAUUGUCGUAUGCCCUUAAUCAUAUUCAUUAACCCGGAUCCACCAGGUUAACCCUAACCUCCUUUUUCCCUUUUUUAUCUUUUGCCAUUUCAAGGAUUUUAUCCCCAUGGCAGAGCUAUGUCCAAUUUUUUAACCUCUAAAAAACAGCAACAAUGAAAACCUACAUUAACAGCAGCAACCUGAACCUGGAGAUCAUUUUUCAGGUGAUGAAAAAACGG
#=GR NZ_ABCM01000009.1/161444-162056 CODON ........................................PTS........................................................................................................................................................................................................................................GUA..................................................................................................................................................................................................................................................................................AUG...............................................................
#=GR NZ_ABCM01000009.1/161444-162056 SS_TT .......................................................................................................................................................................................................................................................................<<<<<<<<<<<<...........>.>>>>>>>>>>>...............................................................................................................................................................................................................................................................................................................................
NZ_ABCM01000001.1/430555-431165            CAACAAUCAAAACACUAUCGAUAGAUUUACAUCAUGCGAUUCACACGGGGGUAGCUCCCGGAUGACCCGCAUAAAUUUUUAUUGAUUUGGCUUUUAAAUCAACGAAACUUUGC.ACGACAGACCUCGGAAAUCUCAACAAGCAAA.GUAUGG.AUUGAUAGACGGCCCGAUUUCUGUAACUUUACC.CAGAAAUAUGGGCGUCUUCCGUGCUGCUUGUUGGGGAACUUAGGUUCUC.UCCUCUCCGAGGAGGUGUCGU.GCGUGCGGGAGGCGACCAUAUUUUAUUG.UUCCCUCCUGCUAUUAGGAUCAUUGCUUUAGCGCCUUUAACUCAAAAAAGCAAUGAUGAACUUAAACCCUUACCCUACUUCUGUUACCUUACCUCAUUUUCAUUCUGAGCGGCAUUUUUUUAUGCCCCUGAUGAUGUUCAUUAACCCGAAUCCACCAGGUUAAACCUACCUCCUUUUCCCUUUUUUAUCUUUUUGCCAUUCAAGGAUUUCGUCCCCAUGGCAGCGCUAUGUCCAAUUUUUUAAACCCUAAAAAACAGUAACAAUGAAAACCUACAUUAACAGCAGCAACCUGAAGCUGGAGAUCAUUUUUCAGGUGAUGAAAAAACGCAU
#=GR NZ_ABCM01000001.1/430555-431165 CODON ............................................................................................................................................................................................................................................................................................................................................................................................................................................PTS........................................................................GUA............................................AUG.................................................................
#=GR NZ_ABCM01000001.1/430555-431165 SS_TT .......................................................................................................................................................................................................................................................................<<<<<<<<<<<<...........>.>>>>>>>>>>>...............................................................................................................................................................................................................................................................................................................................
NZ_ABCM01000014.1/11614-11005              CAAUAAUUAGCACACUAUUGGUAGAUUUACAUCUUGCGGAUCAGGCGGGGGUAGCUCCCGGAUGAUCUGCAUGAAUUUUAAUUGAUUUGGCUUUUAAAUCAACGAAACUUUGC.ACAGUAGACCUAGUAAACCUCAGUAAGCAAA.GUAUGG.AUUGAUAGACAGCCCGAUUUCUGUACCUUUACC.CAGAAAUAUGGGCGUCUUCCGUGCUGCUUACUGGAGAACU.CUGUUCUC.GCCUUUACUAGGAGGUGCUGU.GCGUGCGGGAGGCGACCAUAUUUCAUUG.UUCCCUCCUGCUUAUAGGAUCAUUGCUUUAUUGUCCUUAAACCCAAAAAAGCAAUGAUGACCUUAAACUGUACAUUUCGGCGAAUGUGACCCCAGCCUUUCGGGGCAAAGUGGCCGCCAGUUAGGCUGCCGAGUGAGUCCGUAAAGUUCCCUUCUCCUGAACGAAUAUAGCCAACACCCUGGAUAAUUCAUCCUUGGCCUCUAAAGCCCAUCCCAUUCCGCCUCCAGCUGCAUUCCCAUUUCAAAAUAUCCCCUCAAAACCCUUCCAAGCACCCCUUCACCAUUCGGACUUCAUUUAAAGAGAUUUAAGACCAGCUCAUCGCCCCAAUGA
#=GR NZ_ABCM01000014.1/11614-11005 CODON   ..................................................................................................................................................................................................AUG.................................................................................................................................................STP.................................................................................................................................................................................................................................................................................
#=GR NZ_ABCM01000014.1/11614-11005 SS_TT   ..................................<<<<<<<<<<<<<<<.......>>>>>>>>>>>>>>>...................................................................................................................................................................................................................................................................................................................................................................................................................................................................................................................................................................
#=GC SS_cons                               ....................................................................................................,,,,,.,,,,,(((((((((--((((((.,,,,,<<<<<<<<--<.<<<<<<.<-----<<<<-<<<<<<<<<<<<__________.>>>>>>>->>>>>>>>>>>>>>>>>>>>>>>>><<<<<<____>>>>>>.,,,,,.))))))---))))))))),,<<<<<<<<-<<-<<________>>.>>->>>>>>>>,,,,..-------------............................................................................................................................................................................................................................................................................................................
#=GC SS_cons_1?                            ............................................................................................................................................................................................................<<<<<<<.<<.............................................>>>>>>>>>..............................................................................................................................................................................................................................................................................................................................................................
#=GC SS_cons_2                             ..............................................................................................................................................................................................................................................<<<........>>>..............................................................................................................................................................................................................................................................................................................................................................................
#=GC SUBFAM_p1_R2R_LABEL                   ------------------------------------------------------------------------------------------------------------------------------------------------------------------------------------------------------------..........---------------------------------------------.........--------------------------------------------------------------------------------------------------------------------------------------------------------------------------------------------------------------------------------------------------------------------------------------------------------------------------------------------------------------
#=GC SUBFAM_p2_R2R_LABEL                   ----------------------------------------------------------------------------------------------------------------------------------------------------------------------------------------------------------------------------------------------...--------...------------------------------------------------------------------------------------------------------------------------------------------------------------------------------------------------------------------------------------------------------------------------------------------------------------------------------------------------------------------------------
#=GC ACTUAL_MOTIF                          ....................................................................................................<........................................................................................................................................................................................................................>............................................................................................................................................................................................................................................................................................................
#=GC HYPHENATION                           ****************************************************************************************************............................*.....*.........................................*..........*................................*...............*......*.................*.*...................................*..................************************************************************************************************************************************************************************************************************************************************************************************************************
#=GC R2R_LABEL                             ----------------------------------------------------------------------------------------------------...........................j.............................................................................................................45......................1.2..................................3...................------------------------------------------------------------------------------------------------------------------------------------------------------------------------------------------------------------------------------------------------------------------------------------------------------------
#=GF SUBFAM_PERL_PRED p1 return 1;
#=GF SUBFAM_PERL_PRED p2 return 1;
#=GF R2R multistem_junction_bulgey j J0 0 6 0 0 0 0 J1 -90 1 0 0 0 -90
#=GF R2R ignore_ss_except_for_pairs _1? outline
#=GF R2R ignore_ss_except_for_pairs _2 outline
#=GF R2R place_explicit 1 1-- 0 1 0 0 0 0
#=GF R2R place_explicit 3++ 3 0 1 0 0 0 0
#=GF SUBFAM_p1_R2R set_dir pos0 -180 f
#=GF SUBFAM_p1_R2R no5
#=GF SUBFAM_p1_R2R outline_nuc all
#=GF SUBFAM_p1_R2R subst_ss _1? primary
#=GF SUBFAM_p2_R2R set_dir pos0 -180 f
#=GF SUBFAM_p2_R2R no5
#=GF SUBFAM_p2_R2R outline_nuc all
#=GF SUBFAM_p2_R2R subst_ss _2 primary
#=GF DUPLICATES NONE
#=GF SORT_STATS 6 218 0
#=GF SORT_STATS 6 218 0
#=GC cons                                  nnACnnUnRnnAnAYnAnYRnYRnAUUURYRnYnURnnnnUYAnRnGRGGRUAGYnYYYGRnYRRnnYnnnUnAnUUnnnnUnRAUUnGnnUUUUAAAUCAACGAnACUUUGC-AnRRYAGACCUnGnAAAYCUnARCAAGCAAA-nnAYGG-RUnRAURRAYnGCCCGAUUUCUGUAnnUUURYn-CAGAAAUAUGGGCGUYYUCCGURnnGCUUGYURGRGARYUnCnGYUCUY-nCCYYUnCnAGGRGGURYYnU-GCRUGCGGGRRGCGACCAUAUUUY-UUGnUUCCCUCYUnY--nnAGRAUCAUUGCUUUAUYGCCYUnAAAnCYRAnAAGCAAUGAUnAnYYUAAnYYYnnAYYCnRYnUCYRUUAYYYYnnYnRnYUYYnAnnnUnnRYnRYRYYnYnnYnnnnCYnUnRYnnURYUnnnYAAYnYnnnUYYnCCnnGYnRRnnYUnnYnYYnYnUYnYYnnYnnnUnYnUUnYnnnnUnnnRRnYYYnnnnYnYnYnnYnYnRnnnUGYnYnnnnYnYYnnnnYnYYYnnnnnnnnRYnnnnnnnARnnnnYnUnnnnnnnnnnRRnnYnnnnnnnnnRnnnnYnnnnnnRRnnnnnnRnRnnnRYRn
#=GC conss                                 113311313113133131331131333333313133111131311133333333311113313311131113111311111113111111111111111111111111111110311111131311111111131313131111101431310131133113141331331111111111111111013111311111111111111111141131311311131114311111310111133111131111111113011111111111111311111111101114133331111110044311111111111111311311311131331111133313333131133331331111133131133333131331111131133313111311331333331111111113313133113133111313313111333131113313311331131131313311311311131313313111111113313331111311131131313111333111111313311113133311111111331111111331111113111111111133113111111111111111111111331111113131113331
#=GC col_entropy_0                         110001011110101100111011000011111101111000010001001000110000101101111100100000000001000000000000000000000000000000010000000000000000001000000000000000000001000000010000000000000010000000000000000000000000000000000000000100000000000000000100010000000000000010000000000000000000000000000001000000000000110000000000000000000000000001010000000000000101010001110110010110100110000110110111001100111011110111111011011010110111110010001100111110011100110111111101111011100110111110001110011111101111111111111110111111111111001101111111111011111111111111110010111011011010110111111111011111111111011110111111111111111110111111
#=GC col_entropy_1                         ..........................................................................................................................................................................................................................................................................................................................................................................................................................................................................................................................................................................................................................................
#=GC col_entropy_2                         446695622946464369244934666643354464544969649963663666339996394499515496409609999093000909900000000000000900000009639990060609090009068696060000099969606963966996990660660000000049000999606000600000000099000009990060690408069909690900696400946909060900089836900900000099000600000000990004066660090999459609000000000000690609690064649090066606666465926663318440926449466446069429449425963486577688449344444994948946486942496946993306433549633960436334353469445945496449244348964246684984409444454449988459949224243544664889494383384944921444435482229959147634898946549488444441944479984499949949948998148428954549484344
#=GC col_entropy_3                         688798236498385184464416888281188984834189824481881888114118148824898448804204414041000404400000000000000400000009019190000801010001001297080000044484808481488448410220080000000084000494208000200000000044000004440080790407084401010400018700922101080100081810900400000044000800000000990005028220040499574204000000000000090709840004224090077707777178452781097980257554572587079854549438981887764752454188575413265498807095647178940108700844700470908008080874878178847834329157988537723114504388680494251889131444340868806084647021184245157489908884449981747803828970879858228739958274482214971481285418767137083884718087
#=GC cov_SS_cons                           ...............................................................................................................000222220..020202......??220200..?.2?11?0.1.....2211.011011?00010...........01000?1.10110112210?11?2?002022??120121....121021.......202020...022222000..1?0101?1.1?.00........00.?1.1?1010?1...............................................................................................................................................................................................................................................................................................................................
#=GC cov_SS_cons_1?                        ............................................................................................................................................................................................................000001?.00.............................................00?100000..............................................................................................................................................................................................................................................................................................................................................................
#=GC cov_SS_cons_2                         ..............................................................................................................................................................................................................................................002........200..............................................................................................................................................................................................................................................................................................................................................................................
#=GF NUM_COV 17
#=GF WEIGHT_MAP  NZ_ABCM01000010.1/52372-52980 1.10585 NZ_ABCM01000003.1/261161-261764 1.10585 NZ_ABCM01000036.1/10545-9936 0.938446 NZ_ABCM01000009.1/161444-162056 0.894471 NZ_ABCM01000001.1/430555-431165 0.894471 NZ_ABCM01000014.1/11614-11005 1.06092
#=GF USED_GSC TRUE
#=GF DID_FRAGMENTARY FALSE
//
