# Supplementary material for: Comparative genomics reveals 104 candidate structured RNAs from bacteria, archaea, and their metagenomes
Source: Genome Biol. 2010 Mar 15;11(3):R31. doi: 10.1186/gb-2010-11-3-r31 (PMC2864571; doi:10.1186/gb-2010-11-3-r31)
Supplement: Additional file 4 — Raw text alignment files, including annotation. Raw alignments of RNAs, including annotations (for example, predicted transcription terminators, flanking sequences) in "Stockholm" text format. The alignment format and appropriate viewing programs are discussed on Wikipedia [113]. The Stockholm files can be retrieved from the .tar.gz archive file by using programs such as WinZip (Windows), StuffIt Expander (Mac), or tar/gzip (UNIX). [file gb-2010-11-3-r31-S4.GZ › sto/sucC.sto]

# STOCKHOLM 1.0
#=GF ID sucC
#=GF DE sucC RNA
#=GF AU Weinberg Z
#=GF TP Cis-reg;
#=GF WK http://en.wikipedia.org/wiki/SucC_RNA_motif
#=GF DATABASES microbial 25 env 4

#=GF FancifyStockholm -longtable -wrapGeneContext 6in -recycleGeneColors
#=GF FancifyStockholmGeneContext -leftNothing -rightOperonOrCount 1

#=GF ORIGINAL_MOTIF 94	5049	0	0	refseq	25	gamma-pseudomon	jeremy	s32_38_45_55S100O5Min3	cmfinder		ethresh=2&nr=0	end

#=GS NZ_AAXY01000001.1/309439-309908 ANNOT Homology is less clear because the hit was accepted with an E-value of $\approx$1, and because the species is not in the order Pseudomonadales.

NZ_AAXY01000001.1/309439-309908              AUGCGGUGAUGAUGGAAAGCCUGAUGGCCAUGCGCCGUGCCGGCGCCGACGGUAUCCUGACCUACUUUGCUCUUCGCGCUGCGCGGCUGAUGAAACAGAAAUGAUCCGCAGUGCGGGGUC..GCUCA..GGCCCCGCGCUGAG.AGCGCAGUAACAAAACAAG.GACGGU.AAGCCAAUGACCAGUAAAAAGGGCAAUCUGAAGAUUGCCGACAAUGAUUCUACUUUGCCCGCAGCGGACACUGUGCUUUCGCCCGAGGAAAGUCUGAGCCUGGACGCCUGCCAAAAUUUUUUCAACCGCGAGUUGAGCCAACUGCAGUUCAACCAUCGGGUGUUGAAGCAGGCCCUGGACGACACCCAUCCGCUAAUCAACCGGCUUAUUUUCUGCUGCAUAUUCAGCAGCAACAUGGACGAAUUCUUCGAAAUCCGCGUGGCGGGUAUGCGCCAGCAGUUGAAGUACGGCCGGGAGCAAAUCCAC
#=GR NZ_AAXY01000001.1/309439-309908 CODON   .....................................................................................................STP.........................................................................AUG.........................................................................................................................................................................................................................................................................................................
#=GR NZ_AAXY01000001.1/309439-309908 SS_TT   .............................................................................................................................................................................................................................................................................................................................................................................................................................................................................................
JCVI_SCAF_1101667378642/178-646              AAUCGCCUCAUCGCCACGGUGGUGUUUGCAAGCAGAACCACGUCGGGUGGCCCGCGUCGAGUUCGACUCGCGGCGGAAGGCCCGGCGGACUGCUUCGGCAGUCACAGGUGGCGCGGUAU...CACAA...GUACAGCGCCGAA.UGCGCAAUACCUAAACGAA.GACGGUAGACAAGCAUGAAUCUUCACGAGUAUCAGGGUAAGCAGCUGUUCGCUGAAUACGGCCUGCCUGUAUCCAAGGGCUUCGCGGUAGACACCCCGGAAGAAGCCGCAGAAGCCUGCGAAAAAAUCGGCGGCAGCGAGUGGGUCGUCAAGGCUCAGGUCCACGCUGGUGGCCGCGGUAAAGCCGGUGGCGUAAAGCUGGUCAAGAGCAAAGAAGACGCCAAGGCCUUCGCCGCCAACUGGCUGGGCAAGCGUCUGGUGACUUACCAGACUGACGCCAAUGGUCAGCCGGUCAGCAAAAUCCUGGUCGAAUC
#=GR JCVI_SCAF_1101667378642/178-646 CODON   ....................................................................................................................................................GUA...........................AUG........................................................................................................................................................................................................................................................................................................
#=GR JCVI_SCAF_1101667378642/178-646 SS_TT   .............................................................................................................................................................................................................................................................................................................................................................................................................................................................................................
JCVI_SCAF_1101668315038/1078-610             AAUCGCCCCAUCGCUGCGGCGGUGUUUGCAAGCAGAACCACGUCGGGUGGCCCGCGUCGAGUUCGACUCGCGGCGGAAGGCCCGGCGGACUGUUUCGGCAGUCACAGGUGGCGCGGUAU...CACAA...GUACAGCGCCGAA.UGCGCAAUACCUAAACGAA.GACGGUAGACAAGCAUGAAUCUUCACGAGUAUCAGGGUAAGCAGCUGUUCGCUGAAUACGGCCUGCCCGUAUCCAAGGGCUUCGCGGUGGACACCCCCGAAGAAGCCGCAGAAGCCUGCGAAAAAAUCGGCGGCAGCGAGUGGGUCGUCAAGGCUCAGGUCCACGCUGGUGGCCGCGGCAAAGCCGGUGGCGUAAAGCUGGUCAAGAGCAAAGAAGACGCCAAGGCCUUCGCCGCCAACUGGCUGGGCAAGCGUCUGGUGACCUACCAGACUGACGCCAAUGGUCAGCCGGUCAGCAAAAUCCUGGUCGAAUC
#=GR JCVI_SCAF_1101668315038/1078-610 CODON  ....................................................................................................................................................GUA...........................AUG........................................................................................................................................................................................................................................................................................................
#=GR JCVI_SCAF_1101668315038/1078-610 SS_TT  .............................................................................................................................................................................................................................................................................................................................................................................................................................................................................................
JCVI_SCAF_1096628081269/376-1                AAUCGCCCCAUCGCUGCGGUGGUGUUUGCAAGCAGAACCACGUCGGAUGGCCCGCGUCGAGUUCGACUCGCGGCGGAAAGCCCGACGGACUGCUUCGGCAGUCACAGGUGGCGCGGUAU...CACAA...GUACAGCGCCGAA.UGCGCAAUACCUAAACGAA.GACGGUAGACAAGCAUGAAUCUUCACGAGUAUCAGGGUAAGCAGCUGUUCGCUGAAUACGGCCUGCCCGUAUCCAAGGGCUUCGCGGUAGACACCCCGGAAGAAGCCGCAGAAGCUUGCGAAAAAAUCGGUGGCAGCGAGUGGGUCGUCAAGGCUCAGGUCCACGCUGGUGGUCGCGGCAAAGCCGGGGCGUAAAGCUGGUCAAGAGCAAAGAAGACGCC.............................................................................................
#=GR JCVI_SCAF_1096628081269/376-1 CODON     .............................................................................................................................................................................................................................................................................................................................................................................................................................................................................................
#=GR JCVI_SCAF_1096628081269/376-1 SS_TT     ..................................................................................................................................................................................................................................................<<<<<<<<<<................>>>>>>>>>>>......................................................................................................................................................................................................
NC_009439.1/2763749-2763281                  AAUCGCCCCAUCGCUGCGGCGGUGUUUGCAAGCAGAACCACGUCGGAUGGCCCGCGUCGAGUUCGUCUCGCGGCGGAAAGCCCGACGGACUGCUUCGGCAGUCACAGGUGGCGCGGUAU...CACAA...GUACAGCGCCGAA.UGCGCAAUACCUAAACGAA.GACGGUAGACAAGCAUGAAUCUUCACGAGUAUCAGGGUAAGCAGCUGUUCGCUGAAUACGGCCUGCCCGUAUCCAAGGGCUUCGCGGUAGACACCCCCGAAGAAGCCGCAGAAGCCUGCGAAAAAAUCGGCGGCAGCGAGUGGGUCGUCAAGGCUCAGGUCCACGCUGGUGGCCGCGGCAAAGCCGGUGGCGUAAAGCUGGUCAAGAGCAAAGAAGACGCCAAGGCCUUCGCCGCCAACUGGCUGGGCAAGCGUCUGGUGACCUACCAGACUGACGCCAACGGUCAGCCGGUCAGCAAAAUCCUGGUCGAAUC
#=GR NC_009439.1/2763749-2763281 CODON       ..................................................................................................................................................................................AUG........................................................................................................................................................................................................................................................................................................
#=GR NC_009439.1/2763749-2763281 SS_TT       .............................................................................................................................................................................................................................................................................................................................................................................................................................................................................................
JCVI_SCAF_1096627694513/802-332              AUAUCCGAGGUGCCCAGAUCAGGAAAAACCACGGCGGGCGGCCCGUGGCGGCUUGCAAGAGUCUGUCGCAGGAAUGCCCGUCGGACUGCUAACCAGUGCAGUCACAGGUGGCGCGGUGC...CAUGA...GCGCAGCGCCGAAAUGCGCAAUACCUAAACGAAGAACGGUAGAUAAGCAUGAAUCUUCACGAGUAUCAGGGUAAGCAGCUGUUCGCUGAAUACGGCCUGCCGGUAUCCACUGGCUAUGCCGUUGACACCCCGGAAGAAGCGGCUGCGGCCUGCGAAAAGAUCGGUGGCAGCGAGUGGGUUGUCAAAGCCCAGGUGCACGCCGGUGGCCGCGGUAAAGCGGGCGGCGUCAAGCUGGUCAAGAACAAGGAAGACGCCAAGGCGUUCGCCGCCCAGUGGCUGGGCAAGCGUCUGGUGACCUACCAGACAGACGCCAAUGGCCAGCCGGUCAGCAAGAUUCUGGUUGAGUC
#=GR JCVI_SCAF_1096627694513/802-332 CODON   ............................................................................................................................................................................AUG..............................................................................................................................................................................................................................................................................................................
#=GR JCVI_SCAF_1096627694513/802-332 SS_TT   .............................................................................................................................................................................................................................................................................................................................................................................................................................................................................................
NC_008463.1/3913500-3913030                  AAGAACCACGGCGGGUGAGCGCCGGCGACCGUUGCGAGGUGGCCGCGGGCGUAUGCCGCCGGACUGUUUUUUCGCGAGCCGGGUGGUUCGCGAAGCGACGGUCACAGGUGGUGGGGUGC...CACGA...GCGCUCCGCCGAAAUGCGCAAUACCUAGACGAAUAACGGUAGACAAGCAUGAAUCUCCACGAAUAUCAGGGUAAGCAGCUGUUCGCUGAAUACGGCCUGCCUGUAUCCAAGGGCUUUGCCGUAGACACCCCCGAAGAGGCCGCAGAAGCCUGCGACAAGAUCGGCGGCAGCGAGUGGGUCGUCAAAGCUCAGGUGCACGCCGGCGGCCGCGGUAAAGCGGGCGGUGUGAAGCUGGUGAAGAGCAAAGAGGACGCCAAGGCGUUCGCCCAGCAGUGGCUGGGCAAGAACCUGGUGACCUACCAGACCGACGCCAACGGCCAGCCGGUCAGCAAGAUCCUGGUGGAGUC
#=GR NC_008463.1/3913500-3913030 CODON       ..................................................................................................................................................................................AUG........................................................................................................................................................................................................................................................................................................
#=GR NC_008463.1/3913500-3913030 SS_TT       .............................................................................................................................................................................................................................................................................................................................................................................................................................................................................................
NC_009656.1/3818599-3818129                  AAGAACCACGGUGGGUGAGCGCCGGCGACCGUUGCGAGGUGGCCGCGGGCGCAUACCGCCGGACUGUUUUUUCGCGAGCCGGGCGGUUCGCGAAGUGACGGUCACAGGUGGUGGGGCGC...CACGA...GCGCUCCACCGAAAUGCGCAAUACCUAGACGAAUAACGGUAGACAAGCAUGAAUCUCCACGAAUAUCAGGGUAAGCAGCUGUUCGCUGAAUACGGCCUGCCUGUAUCCAAGGGCUUUGCCGUAGACACCCCCGAAGAGGCCGCAGAAGCCUGCGACAAGAUCGGCGGCGGCGAGUGGGUCGUCAAAGCUCAGGUGCACGCCGGUGGCCGCGGUAAAGCGGGCGGUGUGAAGCUGGUGAAGAGCAAAGAGGACGCCAAGGCGUUCGCCCAGCAGUGGCUGGGCAAGAACCUGGUGACCUACCAGACCGACGCCAACGGCCAGCCGGUCAGCAAGAUCCUGGUGGAGUC
#=GR NC_009656.1/3818599-3818129 CODON       ..................................................................................................................................................................................AUG........................................................................................................................................................................................................................................................................................................
#=GR NC_009656.1/3818599-3818129 SS_TT       .............................................................................................................................................................................................................................................................................................................................................................................................................................................................................................
NZ_AAKW01000006.1/28631-29101                AAGAACCACGGCGGGUGAGCGCCGGCGACCGUUGCGAGGUGGCCGCGGGCGUAUGCCGCCGGACUGUUUUUUCGCGAGCCGGGUGGUUCGCGAAACGACGGUCACAGGUGGUGGGGCGC...CACGA...GCGCUCCGCCGAAAUGCGCAAUACCUAGACGAAUAACGGUAGACAAGCAUGAAUCUCCACGAAUAUCAGGGUAAGCAGCUGUUCGCUGAAUACGGCCUGCCUGUAUCCAAGGGCUUUGCCGUAGACACCCCCCGAAGAGGCCGCAGAAGCCUGCGACAAGAUCGGCGGCAGCGAGUGGGUCGUCAAAGCUCAGGUGCACGCCGGCGGCCGCGGUAAAGCGGGCGGUGUGAAGCUGGUGAAGAAGCAAAGAGACGCCAAGGCGUUCGCCCAGCAGUGCUGGGCAAGAACCUGGUGACCUACCAGACCGACGCCAACGGCCAGCCGGUCAGCAAGAUCCUGGUGGAGUC
#=GR NZ_AAKW01000006.1/28631-29101 CODON     ...................................................................................................................................................................................................................................................................................................................................................................................................................AUG.......................................................................
#=GR NZ_AAKW01000006.1/28631-29101 SS_TT     .............................................................................................................................................................................................................................................................................................................................................................................................................................................................................................
NC_002516.2/1730009-1730479                  AAGAACCACGGCGGGUGAGCGCCGGCGACCGUUGCGAGGUGGCCGCGGGCGUAUGCCGCCGGACUGUUUUUUCGCGAGCCGGGUGGUUCGCGAAACGACGGUCACAGGUGGUGGGGCGC...CACGA...GCGCUCCGCCGAAAUGCGCAAUACCUAGACGAAUAACGGUAGACAAGCAUGAAUCUCCACGAAUAUCAGGGUAAGCAGCUGUUCGCUGAAUACGGCCUGCCUGUAUCCAAGGGCUUUGCCGUAGACACCCCCGAAGAGGCCGCAGAAGCCUGCGACAAGAUCGGCGGCAGCGAGUGGGUCGUCAAAGCUCAGGUGCACGCCGGCGGCCGCGGUAAAGCGGGCGGUGUGAAGCUGGUGAAGAGCAAAGAGGACGCCAAGGCGUUCGCCCAGCAGUGGCUGGGCAAGAACCUGGUGACCUACCAGACCGACGCCAACGGCCAGCCGGUCAGCAAGAUCCUGGUGGAGUC
#=GR NC_002516.2/1730009-1730479 CODON       ..................................................................................................................................................................................AUG........................................................................................................................................................................................................................................................................................................
#=GR NC_002516.2/1730009-1730479 SS_TT       .............................................................................................................................................................................................................................................................................................................................................................................................................................................................................................
NZ_AAKV01000011.1/28601-29071                AAGAACCACGGCGGGUGAGCGCCGGCGACCGUUGCGAGGUGGCCGCGGGCGUAUGCCGCCGGACUGUUUUUUCGCGAGCCGGGUGGUUCGCGAAACGACGGUCACAGGUGGUGGGGCGC...CACGA...GCGCUCCGCCGAAAUGCGCAAUACCUAGACGAAUAACGGUAGACAAGCAUGAAUCUCCACGAAUAUCAGGGUAAGCAGCUGUUCGCUGAAUACGGCCUGCCUGUAUCCAAGGGCUUUUGCCGUAGACACCCCCGAAAGAGGCCGCAGAAGCCUGCGGACAAAGAUCGGCGGGCAGCGAGUGGGUCGUCAAAGCUCAGGUGCACGCCGGCGGCCGCGGUAAAAGCGAGGCGGUGUGAAGCUGGUGAAGAGCAAAGAGGACGCCAAGGCGUUCGCCCAGCAGUGGCUGGGCAAGAACCUGGUGACCUACCAGACCGACGCCAACGGCCAGCCGGUCAGCAAGAUCCUGG
#=GR NZ_AAKV01000011.1/28601-29071 CODON     ..........................................................................................................................................................................................................................................................................................................................................................................AUG................................................................................................................
#=GR NZ_AAKV01000011.1/28601-29071 SS_TT     .............................................................................................................................................................................................................................................................................................................................................................................................................................................................................................
NC_004578.1/2425215-2425683                  CCUUGCCAGCAGGGCUUACCGCGGAAUCUGCGCCGGACUCGACCUCUCAGGCGGCUUCACGAGUGCCCGACGGCAUUUGCGGGGUCCACCCGGAGUAGCGGUCACAGGUGGUGCGGCACG..CUGA...CGUGCAGCACCGAA.UGCGCAGUACCUAAACGAA.GACGGU.AAUAAGCAUGAAUCUUCACGAGUAUCAGGGUAAGCAGCUGUUCGCUGAGUACGGCCUGCCAGUAUCCAAAGGUUACGCGGUAGACACCCCGGAAGCAGCAGCAGAAGCCUGCGACAAGAUCGGCGGGACCGAGUGGGUCGUCAAAGCCCAGGUUCACGCAGGUGGUCGCGGUAAAGCGGGCGGCGUAAAGCUGGUUCGUAGCAAGGAAGACGCUGCAGCGUUCGCCCAACAGUGGUUGGGCAAGCGCCUGGUGACUUACCAGACUGACGCCAACGGUCAGCCAGUGACCAAGAUCCUGGUCGAGUC
#=GR NC_004578.1/2425215-2425683 CODON       ..................................................................................................................................................................................AUG........................................................................................................................................................................................................................................................................................................
#=GR NC_004578.1/2425215-2425683 SS_TT       .............................................................................................................................................................................................................................................................................................................................................................................................................................................................................................
NC_005773.3/2331189-2331657                  CCUUGCAAGCAGGGCUUACCGCGGAAUCUGCGCCGGACUCGACCUCUCAGGCGGCUUCACGAGUGUCCCACGGCACUUGCGGAGUUCACCCGGAGUAGCGGUCACAGGUGGUGCGGCACG..CUGA...CGUGCAGCACCGAA.UGCGCAGUACCUAAACGAA.GACGGU.AAUAAGCAUGAAUCUUCACGAGUAUCAGGGUAAGCAGCUGUUCGCUGAGUACGGCCUGCCAGUAUCCAAGGGUUACGCGGUAGACACCCCGGAAGCAGCAGCAGAAGCCUGCGACAAGAUCGGCGGAACCGAGUGGGUCGUCAAAGCCCAGGUUCACGCAGGUGGUCGCGGUAAAGCGGGCGGCGUAAAGCUGGUUCGCAGCAAGGAAGACGCUGCAGCGUUCGCUCAACAGUGGUUGGGCAAGCGCCUGGUGACUUACCAGACUGACGCCAACGGUCAGCCAGUGACCAAGAUCCUGGUCGAAUC
#=GR NC_005773.3/2331189-2331657 CODON       ..................................................................................................................................................................................AUG........................................................................................................................................................................................................................................................................................................
#=GR NC_005773.3/2331189-2331657 SS_TT       .............................................................................................................................................................................................................................................................................................................................................................................................................................................................................................
NC_007005.1/2335417-2335885                  CCUUGCAAGCAGGGCUUACCGCGGAAUCUGCGCCGGACUCGACCUCUCAGGCGGCUUCAUGAGUGUCCCACGGCAUUUGCGGAGUCCACCCGGAGUAGCGGUCACAGGUGGUGCGGCACG..CUGA...CGUGCAGCACCGAA.UGCGCAGUACCUAAACGAA.GACGGU.AAUAAGCAUGAAUCUUCACGAGUAUCAGGGUAAGCAGCUGUUCGCUGAGUACGGCCUGCCAGUAUCCAAGGGUUACGCGGUAGACACCCCGGAAGCAGCAGCAGAAGCCUGCGACAAGAUCGGCGGGACCGAGUGGGUCGUCAAAGCCCAGGUUCACGCAGGUGGUCGCGGUAAAGCGGGCGGCGUAAAGCUGGUUCGCAGCAAGGAAGACGCUGCAGCGUUCGCUCAACAGUGGUUGGGCAAGCGCCUGGUGACUUACCAGACUGACGCCAACGGUCAGCCAGUGACCAAGAUCCUGGUCGAGUC
#=GR NC_007005.1/2335417-2335885 CODON       ..................................................................................................................................................................................AUG........................................................................................................................................................................................................................................................................................................
#=GR NC_007005.1/2335417-2335885 SS_TT       .............................................................................................................................................................................................................................................................................................................................................................................................................................................................................................
NC_008027.1/3922306-3921838                  AUAAGAAACCACGGCGGUCUGCCCGUCGUGGGUCUUGCGUGCAAGACUCACCGCGGAACGUCCGCCGGACCGGAUCACACGGGAAAACCCGGGGUCAACGGUCACAGGUGGUGCGGCGCCA.GUAA..UGGCGCAGCGCCGAA..GCGCAGUACCUA.ACGAA.GACGGU.AAAAAGCAUGAAUCUUCACGAGUAUCAGGGUAAGCAGCUGUUCGCUGAAUACGGCCUGCCAGUUUCCAAGGGUUUCGCAGUCGAUACCCCUGAGCAAGCGGCAGAAGCCUGCGACAAGAUCGGCGGUUCGGAGUGGGUCGUCAAAGCCCAGGUCCACGCCGGUGGUCGCGGUAAAGCGGGCGGCGUAAAGCUGGUUCGCAGCAAGGAAGACGCCAAGGCGUUCGCUGCACAGUGGCUGGGCAAGAACCUGGUAACCUACCAGACCGACGCCAAUGGUCAGCCAGUUUCCAAGAUCCUGGUCGAAUC
#=GR NC_008027.1/3922306-3921838 CODON       ..................................................................................................................................................................................AUG........................................................................................................................................................................................................................................................................................................
#=GR NC_008027.1/3922306-3921838 SS_TT       .............................................................................................................................................................................................................................................................................................................................................................................................................................................................................................
NZ_AAVY01000007.1/147908-148376              AUAAGAAACCACGGCGGGCUGCCCGUCGUGAGUCUUGCGUGCAUGACUCACCGCGGAACGUCCGCCGGACCGGAUCACACGGGAAAACCCGGGGUCAACGGUCACAGGUGGUGCGGCGCCA.GUAA..UGGCGCAGCGCCGAA..GCGCAGUACCUA.ACGAA.GACGGU.AAAAAGCAUGAAUCUUCACGAGUAUCAGGGUAAGCAGCUGUUCGCUGAGUACGGCCUGCCAGUUUCCAAGGGUUUCGCUGUCGAUACCCCUGAGCAAGCUGCAGAAGCCUGCGACAAGAUCGGCGGUUCCGAGUGGGUUGUCAAAGCCCAGGUCCACGCUGGUGGUCGCGGUAAAGCGGGCGGCGUCAAGCUGGUUCGCAGCAAGGAAGACGCCAAGGCGUUCGCUGCACAGUGGUUGGGCAAGAAUCUGGUUACCUACCAGACUGAUGCCAACGGUCAACCCGUCUCCAAGAUUCUGGUCGAAUC
#=GR NZ_AAVY01000007.1/147908-148376 CODON   ..................................................................................................................................................................................AUG........................................................................................................................................................................................................................................................................................................
#=GR NZ_AAVY01000007.1/147908-148376 SS_TT   .............................................................................................................................................................................................................................................................................................................................................................................................................................................................................................
NZ_AAXR01000004.1/300972-301440              AUAAGAAACCACGGCGGGCAGCCCGUCGUGAGUCUUGCGUGCAUGACUCACCGCGGAACGUCCGCCGGACCGGAUCACAUGGGAAAACCCGGGGUCAACGGUCACAGGUGGUGCGGCGCCA.GUAA..UGGCGCAGCGCCGAA..GCGCAGUACCUA.ACGAA.GACGGU.AAAAAGCAUGAAUCUUCACGAGUAUCAGGGUAAGCAGCUGUUCGCUGAAUACGGCCUGCCAGUUUCCAAGGGUUUCGCAGUCGAUACCCCUGAAGCUGCAGCAGAAGCUUGCGACAAGAUCGGCGGUUCCGAGUGGGUUGUAAAAGCUCAGGUUCACGCGGGUGGUCGCGGCAAAGCGGGCGGCGUCAAGCUGGUUCGCAGCAAGGAAGACGCCAAGGCGUUCGCUGCGCAAUGGUUGGGCAAGCGCCUGGUAACCUACCAGACCGAUGCCAACGGUCAGCCAGUGACCAAGAUCCUGGUCGAAUC
#=GR NZ_AAXR01000004.1/300972-301440 CODON   ..................................................................................................................................................................................AUG........................................................................................................................................................................................................................................................................................................
#=GR NZ_AAXR01000004.1/300972-301440 SS_TT   .............................................................................................................................................................................................................................................................................................................................................................................................................................................................................................
NC_002947.3/4730004-4729536                  UAUAAGAAACCACGGCGGGCUGCCCGUCGUGAGUCUUGCGUGCAUGACUCACCGCGGAAAGUCCGCCGGACCGGAUCACACGGGAAACCCGGGGUCAACGGUCACAGGUGGUGCGGCGCCA.CUGA..UGGCGCAGCGCCGAA..GCGCAGUACCUA.ACGAA.GACGGU.AAAAAGCAUGAAUCUUCACGAGUAUCAGGGUAAGCAGCUGUUCGCUGAGUACGGCCUGCCAGUUUCCAAGGGUUUCGCAGUCGACACCCCUGAGCAAGCUGCAGAAGCCUGCGACAAGAUCGGCGGGAACGAGUGGGUUGUAAAAGCCCAGGUUCACGCGGGUGGUCGCGGUAAAGCGGGCGGCGUAAAGCUGGUUCGCAGCAAGGAAGACGCCAAGGCGUUCGCUGCACAGUGGUUGGGCAAGAAUCUGGUUACCUACCAGACCGAUGCCAACGGUCAACCCGUCUCCAAGAUUCUGGUCGAAUC
#=GR NC_002947.3/4730004-4729536 CODON       ..................................................................................................................................................................................AUG........................................................................................................................................................................................................................................................................................................
#=GR NC_002947.3/4730004-4729536 SS_TT       .............................................................................................................................................................................................................................................................................................................................................................................................................................................................................................
NC_009512.1/1874147-1874615                  UAUAAGAAACCACGGCGGGCUGCCCGUCGUGAGUCUUGCGUGCAUGACUCACCGCGGAAAGUCCGCCGGACCGGAUCACACGGGAAACCCGGGGUCAACGGUCACAGGUGGUGCGGCGCCA.CUGA..UGGCGCAGCGCCGAA..GCGCAGUACCUA.ACGAA.GACGGU.AAAAAGCAUGAAUCUUCACGAGUAUCAGGGUAAGCAGCUGUUCGCUGAGUACGGCCUGCCAGUUUCCAAGGGUUUCGCAGUCGAUACCCCUGAGCAAGCUGCAGAAGCCUGCGACAAGAUCGGCGGGAACGAGUGGGUUGUAAAAGCCCAGGUUCACGCGGGUGGUCGCGGUAAAGCGGGCGGCGUAAAGCUGGUUCGCAGCAAGGAAGACGCCAAGGCGUUCGCUGCACAGUGGUUGGGCAAGAAUCUGGUUACCUACCAGACCGAUGCCAACGGUCAACCCGUCUCCAAGAUUCUGGUCGAAUC
#=GR NC_009512.1/1874147-1874615 CODON       ..................................................................................................................................................................................AUG........................................................................................................................................................................................................................................................................................................
#=GR NC_009512.1/1874147-1874615 SS_TT       .............................................................................................................................................................................................................................................................................................................................................................................................................................................................................................
NC_007492.1/1808706-1809176                  GCCCGUCGUGAGCCUUGCGUGCAAGACUCACCGCGGAAUGUCCGCUGGACGCAGCCUUGCGUAGCUGCACCGGGUAUCCGGAAAGGCUACGCAAGCAGCAGUCACAGGUGGCGCGGCACUC.AUAAA.GAGCGCAGCGCCGAA.UGCGCAGUACCUA.ACGAA.GACGGU.AAAAAGCAUGAAUCUUCACGAGUAUCAGGGUAAGCAGCUGUUCGCUGAAUACGGCCUGCCAGUUUCCACUGGUUUCGCAGUAGACACCCCGGAAGCAGCAGCAGAAGCUUGCGACAAAAUCGGCGGCAACGAGUGGGUUGUCAAAGCCCAGGUUCACGCCGGUGGUCGCGGUAAAUCGGGCGGCGUCAAGCUGGUUCGCAGCAAAGAAGACGCCAAAGCCUUCGCACAGCAGUGGCUGGGCAAGCGUCUGGUGACUUACCAGACUGACGCCAACGGCCAGCCAGUCACCAAGAUCCUGGUUGAAUC
#=GR NC_007492.1/1808706-1809176 CODON       ..................................................................................................................................................................................AUG........................................................................................................................................................................................................................................................................................................
#=GR NC_007492.1/1808706-1809176 SS_TT       .............................................................................................................................................................................................................................................................................................................................................................................................................................................................................................
NC_004129.6/1927544-1928015                  CGCGGAAUAUCCGCUGGACUCGACCUCUCGAGGUAGCGCCACACACUGGACCGGGGCCCAGGCUCCGGGUUCAGGUGUGGCGCUGGUUUUGAGAGUAGCGGUCACAGGUGGUGCGGCACUCAAUCU.UGAGCGCAGCGCCGAA.UGCGCAGUACCUA.ACGAA.GACGGU.AAAAAGCAUGAAUCUUCACGAGUAUCAGGGUAAGCAGCUGUUCGCUGAAUACGGCCUGCCAGUAUCCAAAGGCUACGCGGUAGACACCCCGGAAGAAGCAGCAGAAGCUUGCGACAAAAUCGGCGGCUCCGAGUGGGUUGUCAAAGCCCAGGUUCACGCCGGUGGUCGCGGUAAAGCGGGCGGCGUUAAGCUGGUUCGCAGCAAAGAAGACGCUAAGGCAUUCGCUCAGCAGUGGUUGGGCAAGCGUCUGGUGACCUAUCAGACUGACGCCAAUGGCCAGCCUGUCACCAAGAUCCUGGUUGAAUC
#=GR NC_004129.6/1927544-1928015 CODON       ..................................................................................................................................................................................AUG........................................................................................................................................................................................................................................................................................................
#=GR NC_004129.6/1927544-1928015 SS_TT       .............................................................................................................................................................................................................................................................................................................................................................................................................................................................................................
JCVI_SCAF_1101668621703/1078-608             CGUCGUGAGCCUUGCGCGCAAGACUCACCGCGGAAUGUCCGCCGGACGCAGUCUUGCGCAGCUUUACGGGCCUUGAGCCCUGCAAGUUGUGCAAGCAGCAGUCACAGGUGGCGCGGCACUCA..UAAUGAGCGCAGCGCCGAA.UGCGCAGUACCUA.ACGAA.GACGGU.AAAAAGCAUGAAUCUUCACGAGUAUCAGGGUAAGCAGCUGUUCGCUGAAUACGGCCUGCCAGUAUCCCAGGGCUACGCAGUAGACACCCCGGAAGCAGCAGCAGAAGCUUGCGACAAAAUCGGUGGUACCGAGUGGGUUGUCAAAGCCCAGGUCCACGCUGGUGGUCGCGGUAAAGCGGGCGGCGUUAAGCUGGUUCGCAGCAAAGAAGACGCCAAGGCAUUCGCACAGCAGUGGCUGGGCAAGCGUCUGGUGACUUACCAGACUGAUGCCAAUGGCCAACCAGUCACCAAGAUCCUGGUUGAAUC
#=GR JCVI_SCAF_1101668621703/1078-608 CODON  ...............................................................................AUG...........................................................................................................................................................................................................................................................................................................................................................................................................
#=GR JCVI_SCAF_1101668621703/1078-608 SS_TT  .............................................................................................................................................................................................................................................................................................................................................................................................................................................................................................
JCVI_SCAF_1096626888236/234-704              CGUCGUGAGCCUUGCGCGCAAGACUCACCGCGGAAUAUCCGCUGGACGCAGCCUUGCGCAGCUUUACGGGCCAUAAGCCCCGCAAGUUGCGCAAGCAGCAGUCACAGGUGGCGCGGCACUCA..UAAUGAGCGCAGCGCCGAA.UGCGCAGUACCUA.ACGAA.GACGGU.AAAAAGCAUGAAUCUUCACGAGUAUCAGGGUAAGCAGCUGUUCGCUGAAUACGGCCUGCCAGUUUCCAAGGGCUACGCAGUAGACACCCCGGAAGCAGCAGCAGAAGCUUGCGACAAAAUCGGCGGCAGCGAGUGGGUUGUCAAAGCCCAGGUCCACGCCGGUGGUCGCGGUAAAGCGGGCGGCGUCAAGCUGGUUCGCAGCAAAGAAGACGCCAAGGCCUUCGCACAGCAGUGGCUGGGCAAGCGUCUGGUGACUUACCAGACUGAUGCCAAUGGCCAACCAGUCACCAAGAUCCUGGUUGAAUC
#=GR JCVI_SCAF_1096626888236/234-704 CODON   .........................................................................................................................A..UG...............................................................................................................................................................................................................................................................................................................................................................
#=GR JCVI_SCAF_1096626888236/234-704 SS_TT   .............................................................................................................................................................................................................................................................................................................................................................................................................................................................................................
JCVI_SCAF_1096627624180/1196-1666            CCGUCGUGAGCUUGCGCGCAAGACUCACCGCGGAAUAUCCGCUGGACGCAGCCUUGCACAGUUUUACGGGUCUUAAGCCUCGCAAAUUGUGCAAGCAGCAGUCACAGGUGGUGCGGCACUCA..UAAUGAGCGCAGCGCCGAA.UGCGCAGUACCUA.ACGAA.GACGGU.AAAAAGCAUGAAUCUUCACGAGUAUCAGGGUAAGCAGCUGUUCGCUGAAUACGGCCUGCCAGUAUCCAAGGGUUACGCAGUAGACACCCCGGAAGCAGCAGCAGAAGCUUGCGACAAAAUCGGUGGUACCGAAUGGGUUGUCAAAGCCCAGGUCCACGCCGGUGGUCGCGGUAAAGCGGGCGGCGUCAAGCUGGUUCGCAGCAAAGAAGACGCCAAGGCCUUCGCACAGCAGUGGCUGGGUAAGCGUCUGGUGACUUACCAGACUGAUGCCAAUGGCCAACCAGUCACCAAGAUCCUGGUUGAAUC
#=GR JCVI_SCAF_1096627624180/1196-1666 CODON ............................................................................STP......AUG.....................................................................................................................................................................................................................................................................................................................................................................................................
#=GR JCVI_SCAF_1096627624180/1196-1666 SS_TT .............................................................................................................................................................................................................................................................................................................................................................................................................................................................................................
#=GC SS_cons                                 .......................................................................................................,,,,,<<<<<<-<<<<<<<_____>>>>>>>->>>>>>,,.,,,,,,,....________..........................................................................................................................................................................................................................................................................................................................
#=GC ACTUAL_MOTIF                            ....................................................................................................<...........................................................................>............................................................................................................................................................................................................................................................................................................
#=GC HYPHENATION                             ****************************************************************************************************.............................................................................************************************************************************************************************************************************************************************************************************************************************************************************************
#=GC R2R_LABEL                               ----------------------------------------------------------------------------------------------------.....................<.....>.................................................------------------------------------------------------------------------------------------------------------------------------------------------------------------------------------------------------------------------------------------------------------------------------------------------------------
#=GF R2R keep < >
#=GF R2R var_hairpin < >
#=GF DUPLICATES NC_002516.2/1730009-1730479=NZ_AAQW01000001.1/2290295-2290765
#=GF SORT_STATS 24 77 0
#=GF SORT_STATS 24 77 0
#=GC cons                                    nnnnRnnRnnnnnnnnnRnYnnnnnnnnCnnnnnnnRnnnnnnYGnnnnnRYnnnnYnnnnnnnnnYnnnYnnnnnnnnnnnRnRRYYnnnRRRRCRRCRGUCACAGGUGGYGCGGYRYn--nnnRn--nGCRCnGCGCCGAA-nGCGCARUACCUAnACGAA-RACGGU-RAnAAGCAUGAAUCUYCACGAGUAUCAGGGUAAGCAGCUGUUCGCUGARUACGGCCUGCCnGURUCCAnRGGYUnYnYnnnnRRnAnCCCnGRRnRAGCnnCRRRRRCYYnCGAnAAnAUYGRYRGnnnnGRRUGGGYYGnYnRRRCYYAGRUYnRCGnnRGUnGnnGCGGYRnRRYRRRnGnnnYnARRCnnGnnnnnARCRARRARnRYnCYRnRGCnUnYnCnnnnnnRnnRYYGGnnAAnnRYCYGGnRnCYnRYYAGnYnGnnGnCRRYRGYCARCnRRYYRnCRRnRnnCnRGnnnnnnC
#=GC conss                                   111121131111111112131111111131111111311111133111113311113111111111311121111111111131233311133333213131313331331113113114002213400413311313131130311111111313141131301111110111333333333331331333333333331313333113133333333333333333311133333311333311112111133121333133313323113323133231333133133233333111132333323131312323223323313331132312113332331333313131113133331131111133313333113313332333232323222222322233332233223333332322223333323232232233332233332333332323232232332222223
#=GC col_entropy_0                           111111111111101111111111111101111111111111111111111111111111111111111111111111111111111111111110100000000000000000001001101111001100101000000000100000000000010000010000000001000000000000100000000000000000000000000000000100000000000100100000100101001100111101000101111000110111010111010100110111110111011100001011111110110011111000110010110010110111101110111101101101111101001110011110111100111110111111111111001100111101001110111110011201101011110100101111111011111101101211110
#=GC col_entropy_1                           .............................................................................................................................................................................................................................................................................................................................................................................................................................................................................................
#=GC col_entropy_2                           388727857888484763225485898898955767474852721772740398726944088859539925988688272229257569805359296960606660660808003987256787852706103804060068200000900606050060618000009908666666666660360666866666660606666006066666666266666666600866366618366404881988511541666862174846828421928321808386806201726584902368642902211328328810414889644824816604448112081509654882092274785872990416852456544678700428715934664053793277096493790532103439703173693233432099690733810903633693390030937
#=GC col_entropy_3                           110295543692159923049856078630568866760465583191769881181914743874290585299114264028608441380847467970707770770500001458573830475806209008070079200000700707050070739000007709777777777770970777077777770707777007077777777477777777700277677768077502940844700660777857408665070923271677111617315210177019512251767917270320520001273112936976605516434012940610759711932750094948421647654955165519557549494535160763113611792813117035473631173013713533835811317733098173333013317837931
#=GC cov_SS_cons                             ............................................................................................................120202.02?1220.....0221?20.202021................................................................................................................................................................................................................................................................................................................................................
#=GF NUM_COV 6
#=GF WEIGHT_MAP  NZ_AAXY01000001.1/309439-309908 4.21829 JCVI_SCAF_1101667378642/178-646 0.545939 JCVI_SCAF_1101668315038/1078-610 0.464048 JCVI_SCAF_1096628081269/376-1 1.01357 NC_009439.1/2763749-2763281 0.464048 JCVI_SCAF_1096627694513/802-332 1.65411 NC_008463.1/3913500-3913030 0.500994 NC_009656.1/3818599-3818129 0.819809 NZ_AAKW01000006.1/28631-29101 1.6534 NC_002516.2/1730009-1730479 0.500994 NZ_AAKV01000011.1/28601-29071 2.36279 NC_004578.1/2425215-2425683 0.653292 NC_005773.3/2331189-2331657 0.530799 NC_007005.1/2335417-2335885 0.530799 NC_008027.1/3922306-3921838 0.682052 NZ_AAVY01000007.1/147908-148376 0.682052 NZ_AAXR01000004.1/300972-301440 0.783634 NC_002947.3/4730004-4729536 0.668968 NC_009512.1/1874147-1874615 0.668968 NC_007492.1/1808706-1809176 1.34277 NC_004129.6/1927544-1928015 1.30347 JCVI_SCAF_1101668621703/1078-608 0.605182 JCVI_SCAF_1096626888236/234-704 0.605182 JCVI_SCAF_1096627624180/1196-1666 0.744839
#=GF USED_GSC TRUE
#=GF DID_FRAGMENTARY FALSE
//
