# Supplementary material for: Comparative genomics reveals 104 candidate structured RNAs from bacteria, archaea, and their metagenomes
Source: Genome Biol. 2010 Mar 15;11(3):R31. doi: 10.1186/gb-2010-11-3-r31 (PMC2864571; doi:10.1186/gb-2010-11-3-r31)
Supplement: Additional file 4 — Raw text alignment files, including annotation. Raw alignments of RNAs, including annotations (for example, predicted transcription terminators, flanking sequences) in "Stockholm" text format. The alignment format and appropriate viewing programs are discussed on Wikipedia [113]. The Stockholm files can be retrieved from the .tar.gz archive file by using programs such as WinZip (Windows), StuffIt Expander (Mac), or tar/gzip (UNIX). [file gb-2010-11-3-r31-S4.GZ › sto/whalefall-1.sto]

# STOCKHOLM 1.0
#=GF ID whalefall-1
#=GF DE Whalefall-1 RNA
#=GF AU Weinberg Z
#=GF TP Gene; sRNA;
#=GF WK http://en.wikipedia.org/wiki/Whalefall-1_RNA_motif
#=GF DATABASES microbial 25 env 4
#=GF FancifyStockholm -upDownGeneStats -mergeTandem
#=GF FancifyStockholmGeneContext -leftCount 1 -rightCount 1


#=GF ORIGINAL_MOTIF 118	1721	0	1	env	3	env-whalefall	jeremy	s40_45_50_55S100O5Min3	cmfinder		end
wf1_Contig538/598-1005              CUUUUUUAGAAAAACGAAAUUAAGCAAUAUAAUUUUUCGCUAUUCAUUAUAUCAAAUUAAAUCUAAAAAAUUCCUCUAGGCUUAUUCUAGAGGUUCUACUUUCACCUCUCCUUUA.GGAGAGGUCGAAACUACUAAU.AGUAGUUUC..GGGUGAGGAUAAAAUAAGUUUAGGUUUAAACUUAUUUUAUUCUUACGAUUAACCUAACUUUGAUGCUUUAUUAGAAAUAGCAUGCAAAAAAAAUCGCCCCAAUAAAAAUUUAAACAGAGUAAGCCGACUAAAAGUUGAUGCAGCUGAUGAAUUGUUAAAUUUUCUUUUACAGCAUAUUAGGGUAAAAACAGAAAAUAGGUUAAGGGAUGGUUACAAGAAAACAGGUUAUGGUUAAUGAUAAGAAUUUAAAAACAUUUUGACCC..................................................
#=GR wf1_Contig538/598-1005 CODON   ..............................................................................................................................................................................................................................................................................................................................................................................................................................................................................
#=GR wf1_Contig538/598-1005 SS_TT   ..............................................................................................................................................................................................................................................................................................................................................................................................................................................................................
wf2_Contig5173/1722-2181            CACCCAGAGACAAAACAAGUUUUGUCGCUGUCCCUCCCCAUGGAGGGAUAUUUUCUAGCUAUUUCCUAUUUUAGGUUGACAGUUUUGGAGUUGGGCAGGUUAUAUCUCCCCUCGG.GGGGAGACAGAUUUCACGCUUGCGAGGAAUC.AGAGGGAGGACUCUUCGGGCUUUGAGUUACAUCAUAUCUCGUUGCGAAUGUACAAGCGAAACGCUUGCACGAGGUUAGGAAUAGAAAUUAAGAAUUAAGAGUUCAGAAUUAUGAAUUUAGAAGCGAAUAAAAGUAACGCAAUUGCAUUUUACAGAACGGCUUAUGAGGGGAAUCCUAAAGAGGCGAUUCAGAAAUAUGUAGGCAACGAGUACAUACAGCACAAUCCUGAUGUUAGCGAUGGAACUCAGGGCUUUAUUGAUUAUUUCGAGCGGAUGAAGCUGGAAUAUCCGGAGAAGUCUAUUGAGUUUGUUCGU
#=GR wf2_Contig5173/1722-2181 CODON ..................................................................................................................................................................................................................................................................AUG.........................................................................................................................................................................................................
#=GR wf2_Contig5173/1722-2181 SS_TT ..............................................................................................................................................................................................................................................................................................................................................................................................................................................................................
wf2_Contig3569/1113-1492            UUACCCUGAGACAAAACAAGUUUUAUCUCUGUCCCUCCCCAAGGAGGGACACUUUCUUGGGGUCAUUUCCUGAUAUAGGUUGACAGUUUUUGGUGCAGAAUGUAUCUCCGCUCGGGGGGGAGACCGAUUUCACGCCUGCGGGAAAUC.AGAGGGAGGACUGUUGAGGGUUCUUGAAGUUCUUCAUUACCAAUAUAAUGAUGUCGCUCCGUUGGAGCUUCGGGGAUUCGGUUCGGUUCAUUGCUACAAAUAUACCGGUCUUCCGGAGCUUGGUUGGUAAAUAUUGACNNACAGCAAAGGCCAANUCCUAUAUCUUAAAUCUUAAGUCCUAUGUCUAAUAUCUUAUGUCUCCUUUCUAACAGACAUCAAUCAGACUUCACAAA.................................................................................
#=GR wf2_Contig3569/1113-1492 CODON ..............................................................................................................................................................................................................................................................................................................................................................................................................................................................................
#=GR wf2_Contig3569/1113-1492 SS_TT ..............................................................................................................................................................................................................................................................................................................................................................................................................................................................................
wf2_Contig4944/613-893              CACCCUGAGACAAAACAUGUUUGGUCUCUGUCCCUCCCCAAGGAGGGACACGUUCUUGUCAUUUCUUGUUUUUGGUUGACCGUUUUUGAGUCGGGCUAGUUGUAUCUCCCCUCGG.GGGGAGACAGAUUUCUCGCUUGCGGGAAAUC.AGAGGGAGGACUCUUUGGGAUUUGGGGUUAGUAGCAAUCCCCUCAUUCAAAAUCUAAAAUUUCCUCCCCCAAUUCUUAAUUUUGAAUUAUAAUUCCACUCUCUCGACCGAAUUCUUGAUCCACUAGUUCUGCCGG...................................................................................................................................................................................
#=GR wf2_Contig4944/613-893 CODON   ..............................................................................................................................................................................................................................................................................................................................................................................................................................................................................
#=GR wf2_Contig4944/613-893 SS_TT   ..............................................................................................................................................................................................................................................................................................................................................................................................................................................................................
wf2_Contig42/99-558                 GAGGUAAAACAUGUUUACCUCUGUCCCUCCCCAAGGAGGGACACGUUCUUGGCUUCGGUCUAUUCCUGAUUAAGGUUGACAGUUUUGGAGUUGGGUAGGUUGUAUCUCCCCUCGG.GGGGAGACAGAAUUCACGCCUGCGGGAAUUC.AGAGGGAGGAUCGUGGUUGGUAACUGGGAGCUAGUAACCGGUGCAAUUCAAAAUCUAUAAUCCAAAAUUCAUAAUUCUCCUUCCUCCCUAUUUUGAAAUAAAACCUGUUUUAUCCAUCUUAACUCCUGCUUUUAAAUAGCUCACUGAAAAAAAUCUAACCCCGAAUUGUAUGAGAAAAAUAAUUUCAUUUAUGCACGUAUCUCUGGAUGGUUUUGUGGCAGGACUGAACGGAGAAAUGGAUUGGAUAAGCGUUGAUGAAGAAAUCUUUGAUCAUGUUGGAAAGCGGAUUGGCGAAGGUGAUACCGCAUUAUAUG
#=GR wf2_Contig42/99-558 CODON      ..................................................................................................................................................................................................................................................................................................................................................AUG.........................................................................................................................
#=GR wf2_Contig42/99-558 SS_TT      ..............................................................................................................................................................................................................................................................................................................................................................................................................................................................................
wf2_Contig168/587-806               UUGUCUCCACGGUCCUCACCCUGAGAUAAAACACGUUUUAUCUCUGUCCCUCCCCUAGGAGGGACACUUUCUCCGCCUUUUUUUAUGUACGAGACACGCACGUAUCUCCCCUCGG.GGGGAGACAGAAUUCACGCUUGCGGGAAUUC.AGAGGGAGGACUCUUCGGGAUUGGGAGAUUGUCCUCAAACUCUUUUGUGAAGGCUCUUCGGAAGUAUCCUCNNN................................................................................................................................................................................................................................................
#=GR wf2_Contig168/587-806 CODON    ..............................................................................................................................................................................................................................................................................................................................................................................................................................................................................
#=GR wf2_Contig168/587-806 SS_TT    ..............................................................................................................................................................................................................................................................................................................................................................................................................................................................................
wf2_Contig264/228-1                 AUUACCCCCACCGCCCUCACCCUGAGCUCUUGCAAGCAAGAACUCUGUCCCUCCCCUAGGAGGGACACUUUCUCCGCCUUUUUUAUGUACGGGACACGCACGUAUCUCCCCUCGG.GGGGAGACAGAAUUCGCGCUUGCGGGAAUUC.AGAGAGAGGACUCUUCGGGAUUGGGAGAUUGUCCUCAAAUCUUUUUGAAGCUCUCUCGACCAAUUCAAACUCAAACGUGCAC........................................................................................................................................................................................................................................
#=GR wf2_Contig264/228-1 CODON      ..............................................................................................................................................................................................................................................................................................................................................................................................................................................................................
#=GR wf2_Contig264/228-1 SS_TT      ..............................................................................................................................................................................................................................................................................................................................................................................................................................................................................
wf2_Contig5380/879-420              AUUACCCCCACCGUCCUCACCCUGAGCUCUUGCAAGCAAGAACUCUGUCCCUCCCCUAGGAGGGACACUUUCUCCGCCUUUUUUAUGUACGAGACACAGACGUAUCUCCCCUCGG.GGGGAGACAGAAUUCGCGCUUGCGGGAAUUC.AGAGGGAGGACUCUUCGGGAUUGGGAGAUUGUCCUUCCACCGCCUUUGUUUGUGAAAUAUCUACCAUCUCACAUUCUUUCCCAAGCAUAGGAUGACCGAGGUUUUUCUAGCCGAGUUAGGCUUUGGGUUUCAAUCUGGUUUUAAGGAAGAAAUAUCCUAACAAUCCACUUAACAAGGAGCCUGCAAAAAUUCCGACUUUAGAGUAUUCUAUGAUUGCAGGAUCGGUGAAUGCCAAACCGCCAAUAAAUAGCGACAUGGUAAACCCAAUUCCUGUUAAACAGGCAAUUCCGUAAAACACCGUCCAAACUCGUUCA
#=GR wf2_Contig5380/879-420 CODON   .......................................................................................................................................................................................................................................................................PTS....................................................................................................................................................................................................
#=GR wf2_Contig5380/879-420 SS_TT   ..............................................................................................................................................................................................................................................................................................................................................................................................................................................................................
wf2_Contig264/60-519                CAAUCCCGAAGAGUCCUCUCUCUGAAUUCCCGCAAGCGCGAAUUCUGUCUCCCCCCGAGGGGAGAUACGUGCGUGUCCCGUACAUAAAAAAGGCGGAGAAAGUGUCCCUCCUAGG.GGAGGGACAGAGUUCUUGCUUGCAAGAGCUC.AGGGUGAGGGCGGUGGGGGUAAUGAACAUGAAAAACUGGCUCCAAAAGUCUCCCAUUGAGGGGAGCUAAUCAUCCAAAUGGUUCUUUGGAUGAUUCGAGGGGUGUUCGUGAAAUCGAGCAAGAAAUUCUGAAUUUUGAAUUGGGUUUGAUUAAAAAACCGGGUCAUUCUGAGGAUACUUCCGAAGAACCUUUACAACGAGUGUAGGCAUCUUGCUUAUUCAAGGAAGACCCUCCGCUUUUUGGGAAUACCAAAAACCACCUCCCUCUAAAUUCAAUAAAGACGUAGUCAAAAAUCUCCUAAUUUAUGCUCAAAA
#=GR wf2_Contig264/60-519 CODON     ...........................................................................................................................................................................................................AUG................................................................................................................................................STP.............................................................................................................
#=GR wf2_Contig264/60-519 SS_TT     ..............................................................................................................................................................................................................................................................................................................................................................................................................................................................................
wf2_Contig5380/711-1170             CAAUCCCGAAGAGUCCUCCCUCUGAAUUCCCGCAAGCGCGAAUUCUGUCUCCCCCCGAGGGGAGAUACGUCUGUGUCUCGUACAUAAAAAAGGCGGAGAAAGUGUCCCUCCUAGG.GGAGGGACAGAGUUCUUGCUUGCAAGAGCUC.AGGGUGAGGACGGUGGGGGUAAUGAACAUGAAAAAAUGGCUCCAAAAGUCUCCCCUUGAGGGGAGCGAAUCAUCCAAAUUGUUUUUUUGGAUGAUUCGUGGGGUGUUUUCCUUCUCAUUCCGCAGCAGAGCUAUUGAACGAGAACAAAACCAUUGCUUUUAAAUGGCUGUGAAGAUCCUUCAGAGGUAUCUUCAGGAUGACGGUGAGCGUUGUUUAAUUUAUUUAAACCCCAACGAAAAACCCACCAUCAAUCCAUCAUUUUACCUUGGUAAUGCUUGGCGUAAUUUAAACCAAGGUUAUCAAAUCGGUGGAAC
#=GR wf2_Contig5380/711-1170 CODON  ...........................................................................................................................................................................................................................................................................................................................................................................................................PTS................................................................
#=GR wf2_Contig5380/711-1170 SS_TT  ..............................................................................................................................................................................................................................................................................................................................................................................................................................................................................
wf2_Contig5173/1873-1414            CCCUCUGAUUCCUCGCAAGCGUGAAAUCUGUCUCCCCCCGAGGGGAGAUAUAACCUGCCCAACUCCAAAACUGUCAACCUAAAAUAGGAAAUAGCUAGAAAAUAUCCCUCCAUGG.GGAGGGACAGCGACAAAACUUGUUUUGUCUC.UGGGUGAGGACCGUGGAGACAACAAACUUGGUAAAUGGGCAAGAAAUAGCUCAACGCCUCUAAUCAGUUGGUUGCCAAACUAGUAUGGAAAGAAGUCAGAGACUUCUUGUUUAUGUAUUCUUUUAAGUCAACGCUAACGCUAAAGACUUAAAAGAGCCUUUGGCGUUUUGGGUGAGGACCGUGGAGGCAACAAACUUGGAAAGUGGGCAAAAAUAACUCCAAGUCACCAAUCCAUAAUUCAAAAUUUAAAACCCAAAAUUCUUAAUUCUGAACUCUCAAUUCUCAAUUCUUAAUCCCGAUUCCCUUCCUCUUUC
#=GR wf2_Contig5173/1873-1414 CODON .....................................................................................................................................................................................................................................................................................................................................................................................................................................................PTS......................
#=GR wf2_Contig5173/1873-1414 SS_TT ..............................................................................................................................................................................................................................................................................................................................................................................................................................................................................
wf2_Contig42/243-1                  AAUUCCCGCAGGCGUGAAUUCUGUCUCCCCCCGAGGGGAGAUACAACCUACCCAACUCCAAAACUGUCAACCUUAAUCAGGAAUAGACCGAAGCCAAGAACGUGUCCCUCCUUGG.GGAGGGACAGAGGUA.AACAUGUUUUACCUCUAGGGUGAGGACGGUGAGCAAAUGAGUUUAUAAGUUCUCAGAGCCGAAUUCUGUGAUCCANCUAAGUGCUCCAGGGAACCGCAAGAACCAAANAAAAA.........................................................................................................................................................................................................................
#=GR wf2_Contig42/243-1 CODON       ..............................................................................................................................................................................................................................................................................................................................................................................................................................................................................
#=GR wf2_Contig42/243-1 SS_TT       ..............................................................................................................................................................................................................................................................................................................................................................................................................................................................................
wf2_Contig1327/206-1                UCCAGACUGCAUUACGAACGAGGACGUUCGUAACGAGGUAAAAUCUAUCUCCCCCUAGGGGAGAUAUAAUUUCCACAGAAGUGACAAUGAAGGUCAAGAAAGUGUCCCUCCUUGG.GGAGGGACAGAGUCAAAACUUGUUUUGGCUC.AGGGUGAGGACUGUGUUGGCAAUAAGUUUACAAUACGGCAUGAAGCUCAACAUCACCCAG..............................................................................................................................................................................................................................................................
#=GR wf2_Contig1327/206-1 CODON     ..............................................................................................................................................................................................................................................................................................................................................................................................................................................................................
#=GR wf2_Contig1327/206-1 SS_TT     ..............................................................................................................................................................................................................................................................................................................................................................................................................................................................................
wf2_Contig1741/461-3                UAACCUACGCCAUCAACUUUUCCUCCCUCUGAUUUCCCGCAAGCGAGAUACGGCUAGCCUAGGUCAAAAAUGGUCAACCUAAAUCAGGAAAAGGCAAGACAGUGUCCCUCCUUGG.GGAGGGACAGAGACA.AGCGUGUUUUGUCUC.AGGGUGAGGACCGUUGGGGUAAUAAGUUUGCAAUGUGGCAUAAACUAAACCAAAGCUCAAAACACUGGAAGCAGGAGCUUCCAGACUGCAUUACACAGCAGAGCUACGUAACGAGGUGGAAAGGUAAGGUCAGCUAGCACCUCCAACAAAGCAUGUGCUUUUUAAAUGGCUGUGAAGAUCCUUCAGAGGUAUCUUCAGGAUGACGGUGAGCGUUGUUUGGUUUAUUAAACGGUCAACGAAUUAACUGACAUUUAAAAGUGAGACUUCCUCUGCUAUAGCUUUUAAGUUUAAGUAAACGAGAAGGGGCUCGAGCC
#=GR wf2_Contig1741/461-3 CODON     ..............................................................................................................................................................................................................................................................................................................................................................................................................................................................................
#=GR wf2_Contig1741/461-3 SS_TT     ..............................................................................................................................................................................................................................................................................................................................................................................................................................................................................
wf2_Contig4944/764-305              CCCUCUGAUUUCCCGCAAGCGAGAAAUCUGUCUCCCCCCGAGGGGAGAUACAACUAGCCCGACUCAAAAACGGUCAACCAAAAACAAGAAAUGACAAGAACGUGUCCCUCCUUGG.GGAGGGACAGAGACCAAACAUGUUUUGUCUC.AGGGUGAGGACGAUGGGGCAAGGAAUUUGAAAGUUGAUUGAAACAAUGAUAGAAGCAAGAACAAGUCUCCCAUUGAGGGGAGCUAAUCAUCCAAAUAGUUCUUUUGGAUGAUUCGAGGGGUGUUCGUGAUAGCGAGCACGGAAAUAACGCAAAGCUCAACACCAUUGGAAGCAGAGGCGAAUUGGGGAAUUUUGGAUUUUAAAUUUUGAUAUAGAAUGGAAUGGAAAGAAGUCGGAGACUUCUUAAUUAUAUAUUCUUUUAAGUCACCGCUAUCGCUAAAGACUUAAAAGAGCUUUUGGGAUAGGCUAAAAACU
#=GR wf2_Contig4944/764-305 CODON   ..............................................................................................................................................................................................................................................................................................................................................................................................................................................................................
#=GR wf2_Contig4944/764-305 SS_TT   ..............................................................................................................................................................................................................................................................................................................................................................................................................................................................................
wf2_Contig3569/1265-806             CCCUCUGAUUUCCCGCAGGCGUGAAAUCGGUCUCCCCCCCGAGCGGAGAUACAUUCUGCACCAAAAACUGUCAACCUAUAUCAGGAAAUGACCCCAAGAAAGUGUCCCUCCUUGG.GGAGGGACAGAGAUAAAACUUGUUUUGUCUC.AGGGUAAGGACUGUGGGAAAAUGAGUUUGUAAGCUGAUGUGAAAUAGCAGAAAACCCCUAAACCUACAGGUUGCCAUUUCAAAAGAGGAAAGAAGUCAGAGACUUCUUAUUUGUGUAUUCUUUUAAGCCACCGCUCCGCUAAAGACUUAAAAGAGCCUUUGGGUUUGGAUGAUUAACGCUCCUCAAUGGAGACUUUUUGGAGCUUUUUGAUGGCCAGAUUUAAUCCGGUAAAUCUAGAUAAUCCUGUAAAUCCUGUUUCAAAAUAGGAAGAUUUAGGUAUUAGCUGUUGGCUACUUCCACCCAAGGAUAAGUCC
#=GR wf2_Contig3569/1265-806 CODON  ................................................................................................................................................................................................................................................................................................................................PTS..............................................................................................................................GUA..........
#=GR wf2_Contig3569/1265-806 SS_TT  ..............................................................................................................................................................................................................................................................................................................................................................................................................................................................................
#=GC SS_cons                        ........................................................................................................<<<<<<<____.>>>>>>>,,<<<<<<<<<____>>>>>>>>>...........................................................................................................................................................................................................................................................................................................................
#=GC ACTUAL_MOTIF                   .....................................................................................................<........................................................>...............................................................................................................................................................................................................................................................................................................
#=GC HYPHENATION                    ****************************************************************************************************..............................................................************************************************************************************************************************************************************************************************************************************************************************************************************
#=GC R2R_LABEL                      -----------------------------------------------------------------------------------------------------.a................................................b.......---------------------------------------------------------------------------------------------------------------------------------------------------------------------------------------------------------------------------------------------------------------------------------------------------------------
#=GF DUPLICATES NONE
#=GF SORT_STATS 17 62 0
#=GF R2R set_dir pos0 90
#=GF R2R place_explicit a a-- -45 1 0 0 0 -90
#=GF R2R place_explicit b b-- -45 1 0 0 0 -90
#=GF SORT_STATS 16 58 0
#=GC cons                           YnnYCYnnnnnnnnnnnnnYnYnnnnYYYnnnnnnnYnnnRRnnnnnnYnnnnYYYnnnnRnnnnnnnnnYnnnnnnnnnnnnnnnRnRRnnGnnnnGRnnGURUCYCYCCUYGG-GGRGRGACAGARnYnnnRCnUGYnnnRnYUC-AGRGnGAGGACnnUnnRRRnnnnRRnnnnnnnnnnnnnnnnnnnnnnnnnnnnnnnnnnnnnnnnnnnnnnnnnnnnnnnnnnnnnnnnnnnnnnnnnnnnnnnnnnnnnnnnnnnnnnnnnnnnnnnnnnnnnnnnnnnnnnnnnnnnnnnnnnnnnnnnnnnnnnnnnnnnnnnnnnnnnnnnnnnnnnnnnnnnnnnnnnnnnnnnnnnnnnnnnnnnnnnnnnnnnnnnnnnnnnnnnnnnnnnnnnnnnnnnnnnnnnnnnnnnnnnnnnnnnnnnnnnnnnnnnnnnnnnnnnnnnnnnnnnnnnnnn
#=GC conss                          311333111111111111131311113231111111311133111111311113331111311111111121111111111111113133113111133113212111121232201111112231231113122112211111311031111211123112113321111331111111111111111111111111111111111122222222222222333333333333333333333333333333333333333333333333333333333333344444444444444444444444444444444444444444444444444444444444444444444444444444444444444444444444444444444444444444444444444444444444444444444444444444444444444444444444444444444444
#=GC col_entropy_0                  111101111111111111111111111111111111111111111111111111111111111111111111111111111111111111110111101110000000000010000000000000011011110100111101100000001000000110111111011111111111111111111111111111111111111122212222212212212222222212222112112111222222222212112122122211222212212222222122221122221211112222222221212212222211222212122212212222222121222112221222122121222122222212222211222222221211122212112112122111121212212111111221111121221122111211221221121121
#=GC col_entropy_1                  ..............................................................................................................................................................................................................................................................................................................................................................................................................................................................................
#=GC col_entropy_2                  659694879798988736947655685267877497457506786559556864455979579848286517978858998865747727397937163159494090930344430090904460342925424504344397400370901300036734362208928545724874886978979997757969488878595911090000090081070112211291120592791989210010123182862912812299202291180122012911127920109294791101111219281191200149212191720081291112110819212781029200902929220721221272021093101001118188800091581981701889908090070997898008784807009700989088007009908909
#=GC col_entropy_3                  650649532532808362734676416449007298445251898861438452300232689220427696752463453178544743400708488574191090770501170070901120564276071801108196600560706500021761187859966847437056677317993529909697817585477682681674159376519784711518818701376480507593890840792765813646928069191955698879764226706017486187285786730269579458162655948888345572476437567551538795364847818939359250737828871991348000834342524410682259723214090087354774713255833513347546325092934619
#=GC cov_SS_cons                    ........................................................................................................2020200.....0020202..002222?22....22?222200...........................................................................................................................................................................................................................................................................................................................
#=GF NUM_COV 9
#=GF WEIGHT_MAP  wf1_Contig538/598-1005 1.33021 wf2_Contig5173/1722-2181 0.952339 wf2_Contig3569/1113-1492 1.15367 wf2_Contig4944/613-893 0.952339 wf2_Contig42/99-558 1.09481 wf2_Contig168/587-806 0.942416 wf2_Contig264/228-1 0.667544 wf2_Contig5380/879-420 0.667544 wf2_Contig264/60-519 0.952055 wf2_Contig5380/711-1170 0.952055 wf2_Contig5173/1873-1414 1.0831 wf2_Contig42/243-1 1.05588 wf2_Contig1327/206-1 1.02852 wf2_Contig1741/461-3 1.02852 wf2_Contig4944/764-305 1.05588 wf2_Contig3569/1265-806 1.0831
#=GF USED_GSC TRUE
#=GF DID_FRAGMENTARY FALSE
//
