# Supplementary material for: Comparative genomics reveals 104 candidate structured RNAs from bacteria, archaea, and their metagenomes
Source: Genome Biol. 2010 Mar 15;11(3):R31. doi: 10.1186/gb-2010-11-3-r31 (PMC2864571; doi:10.1186/gb-2010-11-3-r31)
Supplement: Additional file 4 — Raw text alignment files, including annotation. Raw alignments of RNAs, including annotations (for example, predicted transcription terminators, flanking sequences) in "Stockholm" text format. The alignment format and appropriate viewing programs are discussed on Wikipedia [113]. The Stockholm files can be retrieved from the .tar.gz archive file by using programs such as WinZip (Windows), StuffIt Expander (Mac), or tar/gzip (UNIX). [file gb-2010-11-3-r31-S4.GZ › sto/Burkholderiales-1.sto]

# STOCKHOLM 1.0
#=GF ID Burkholderiales-1
#=GF DE Burkholderiales-1 RNA
#=GF AU Weinberg Z
#=GF TP Gene; sRNA;
#=GF WK http://en.wikipedia.org/wiki/Burkholderiales-1_RNA_motif
#=GF DATABASES microbial 25 env 4
#=GF FancifyStockholm -upDownGeneStats -mergeTandem
#=GF FancifyStockholmGeneContext -leftCount 1 -rightCount 1
#=GF ORIGINAL_MOTIF 114	1237	0	1	env	3	env-soil	jeremy	s42_45_50_55S100O5Min3	cmfinder		end
JCVI_SCAF_1096628042959/1104-1533            CUUCCGCAUGCAUGCGGAUGGUCAAAGGACUGCUCAUCUCAGUGUUCCAUGGCGCAAGGCGCCGUCAGCGGCCGGCAGAAUCGGCGCAGCGCAAGCCAGUGCACCCGUGGAACUGGCUUCGCCAGGCCACUGGGUGCGUCCCC.CUCCCGAAGGAGA..................GGGGAAAGACGCGAAGCGGCUCAGGGGGUGCCUCCUUUCAGCACCAGGUCUGGCAGCCACAUCGAAAACUGGGGCACAUAGGUCACCAGCAUCAGCGCCACGAUGAGCGCACUGUAGAACGGCCAGAUGGUCUUCAUCACCUCUCCCACCGACACGCCCCCGAUGGUGCAGCCGAUGAACUGGGUGGUGCCCACGGGUGGCGUGUUCAGGCCCAGGGCGCAGUUGAUGAGCAUGACGAUGCCGAACUGCUCGGUGCUCAUGCCGAACUGCUGCA..............................
#=GR JCVI_SCAF_1096628042959/1104-1533 CODON ..................................GUA..............................................................................................................................................................PTS......................................................................................................................................................................................................................................................GUA................................
#=GR JCVI_SCAF_1096628042959/1104-1533 SS_TT ...............................................................................................................................................................................................................................................................................................................................................................................................................................................................................................
NC_007973.1/1410764-1411215                  ACACCCACCGGCGGAAGAACCGGUGCGGCAGGGUGCGAUGAACGUGGACCAAUGCGCGUCAUGAUGAAGAAACAGAACGAGAGAGAUGCCUUGAUCAAGAGGUGCCGAGGAACCGGCUUCGCCGGGCCUCCAGCACCG.CCCCCAG.........................AG.GGGGGGGUGACGCCGAAGGCGGCGCGGGGGGGAGUUACUCUUUAAACGUGCGGUGACCGGAAAUCAUCGUGCUCACGAUGCUCUGGCGGCCCAUGAUGUCUUCCCGGAUCGCCGCGUAGAUGUGCAGCAUCACGAACACCACGAUGCCCCACAUGCCCAGGCGGUGCCAGGUGUGCACGUCCUGGCUCUGGCCCAUGAGCGGGAUCACCCAGCCGAACAGGUGGUCUUGCCAGGAGCCGGCCUGCGCGCCUUCGCUGUAGAGCGCAAAGCCGGUCACGACCAUGAACACCGACAGCAUCAGGUAC
#=GR NC_007973.1/1410764-1411215 CODON       ...............................................................................................GUA..............................................................................................................PTS............................................................................................................................................................................................................................................................................
#=GR NC_007973.1/1410764-1411215 SS_TT       ..................................................................................................................................................................................<<<<<<<<<<................>>>>>>>>>>.........................................................................................................................................................................................................................................................................
NC_008752.1/2544213-2544664                  AUGACCAUACGGGAGCAGGAGUGCGCUUGCGCCAGGCUCAUGGCCCUCUCACCCGCGCGGCGCCCGCGGUCGGAAGGCCGCGGAGCAGGCCACGCCAGCAGGCGCCGCAGAACCGGCUUUGCCGGGCUGCCGGCGUCG.UCCCCCA.........................GG.GGGGAAGGCGCGAAGCGACUCAGGGGGGAAUCAGGCCACCACGGCCUUUUCGAUGAUGACGUCGUCCUUCGGCACGUCGUCGUGGAAGCCCUUGCGGCCCGUUUUCACGCCCUUGAUGGCGUCCACGAUCUCGGUGCCCUUGACCACCUUGCCGAACACGGCGUAGCCCCAGCCCUGGGCGGACGGCGCGGUGUGGUUCAGGAAGCCGUUGUCGGCCACGUUGAUGAAGAACUGCGCGGUGGCCGAGUGCGGAUCGCUGGUGCGGGCCAUGGCCACGGUGUACUUGUCGUUCUUCAGGCCGUUCU
#=GR NC_008752.1/2544213-2544664 CODON       ......................................GUA...................................................................................................................................................................PTS................................................................................................................................................................................................................................................................................
#=GR NC_008752.1/2544213-2544664 SS_TT       ...............................................................................................................................................................................................................................................................................................................................................................................................................................................................................................
NC_008752.1/3804416-3803965                  CCCGCCGAGAAAAAAGCGCGCCCGAGGCAGGCUCGGGGCGCCAGCGUUGGACAGGCAGUGCGCCACCCAUCCGAAGGCCGCGGAGCAGGCCAUGUCAGCAGACGCCGCAGAACCGGCUCCGCCGGGCUGCCAGCGUCG.UCCCCCC.........................GG.GGGGAAGGCGCCGCAGGCGCCUCAGGGGGGGCCGUUAUUUCCUUGCGGUUACCAGGAAGCCCUGCACGGGCUCAUUGCCGUCGUAGCGCAGCAGGAGAUCCUCGAUCUCCACCGACGUGAAGCCCGCCGCCCGGCACACGGCCAGGGCGUGGCUGCGCUUGUGGGCGUAGCGGCCACUGGCCUGCAGCACCAGGUCCGGGCCCUCUUCGGGAGCGGCUUCGCACGAGAAGAGGAAGUCGCCGUUCGGCACGAUCAGGCGGAAGGCGUCGGGCACGGUGUCCGACAGGUCGCCCGCGUAGAUGAAG
#=GR NC_008752.1/3804416-3803965 CODON       ................................................................................................................................................................................................................PTS............................................................................................................................................................................................................................................................................
#=GR NC_008752.1/3804416-3803965 SS_TT       .............................................................................................................................................................................................<<<<<<<....>>>>>>>................................................................................................................................................................................................................................................................................
NC_007948.1/2957618-2958069                  UGGCCUUCAACCUGCUCGGAGACGGACUGCGCGAUGCGUUCGAUCCAAAACUUAAACGAUGAACAGGAUCCACCCACCCUUCAUGAGCCUCUUCGCAAGUAACAGCGCGGAACCGGCUUCGCCGGGCCGCAGCUGUUG.CCCCCGG.........................AG.GGGGGAUCCGGCUACACGAAGUGAGCCGAGAAGGGGGAGUUACUAAAUAUGGCCCUGCUUGAAAUAGAAAACCUGUCCGUCGAGUUUCCCUCGCAAAACGGGAUCAUGUAUGCCGUUGACGGCGUCAGCCUGUCGCUCGAAGAGGGCGAAGUGCUGGGUAUCGUCGGUGAAUCCGGCUCCGGUAAAAGCGUCACGAUGAUGGCGCUGAUGGGGCUCGUGGCCUAUCCGGGACGGGUGCGCGCCGACAAACUCCGCUUUGCCGGCCAUGACCUGCUGGCCCUGUCGGCCAGCGAGCGCAGCAAGCU
#=GR NC_007948.1/2957618-2958069 CODON       ...........................................................STP................................................................................................................................................................AUG..............................................................................................................................................................................................................................................................
#=GR NC_007948.1/2957618-2958069 SS_TT       ...............................................................................................................................................................................................................................................................................................................................................................................................................................................................................................
JCVI_SCAF_1096627195847/1-424                ............................CCCGACAUCCUGGUAUCCAUUUCCUUCACAUACCGCCCACGACCUGCGCACCCGCGAUGCACCACUGGCCGCGCCACCGUGGAACGGGCUUUGCCAGGCCACGGGUGGCG.UCCCCCU.........................CG.GGGGAUGGCGCAAAGCGCAGACGGUGCGAAUAAGCCCGGCGUGCCCGAGCGCGCCGCAUAAGCGUGCUCCGUCUAGGCGCAAAGCGCAGCCAUAGCACCGGCUAUGGCCAGCAUUUGCAACAACGACGGUGUGCGCUUUUGCGGAGCGAGCGGGCAUGGCGGGUUUGUUUGCAACAUCUUGGGGGUUAGUCCAAUUUGGCGCCAGACGCCUUCACCACGGCCGCCCAGCGCUUGACCUCGCUGCUCACAAACGCGCCAAACUGUUGCUGCGUCAUGCCGCCGUAGUCCGCGCCGUUGCUGGCCCA
#=GR JCVI_SCAF_1096627195847/1-424 CODON     .......................................................................................................................................................................................................................................................................................................................................................................PTS.....................................................................................................................
#=GR JCVI_SCAF_1096627195847/1-424 SS_TT     ...............................................................................................................................................................................................................................................................................................................................................................................................................................................................................................
NC_008825.1/604496-604045                    CCCCUCGUCCGACGAGGACGUCAGCCGGUCCCCCGAGGGGACGCGGGCCGGCUUGGGAGCGGCCCAGCGCUCGGCCCGCAGGCACGGCACGACGCGAGCGGACGCCGCGGACCCGGCUUUGCCGAUCCGCCAGCGUCG.CCCCCCC.........................GG.GGGGGAGCGGCGAAACCGCAACGGGGGGGUACGUCAUUGGAUGAUGAAGCUGGAGAAAUGCACAUGCUCGACCGGGUUGUGCACGGCCGGGGCCUUCUUGCGCUUCUUCUUGACCGGCUUUUCUUCGGCAUCGGUGUCGGCCGCCGCGUCAUGCGCCGGCGCGUCGUCGACCUCGAUCUCGAUGCCCAGGGGCCGCACCGACUCGCGCAUGAUCUCGGCCGCCAGCUUUUCCUUGCCAGCACGCUCGAGCAGCUCGCCCGAGGUCUUGUGCGACAGGAUCAUCAGCACGCCGUUGCGGAUGGCCG
#=GR NC_008825.1/604496-604045 CODON         ...............................................................................................................................................................................................................PTS.............................................................................................................................................................................................................................................................................
#=GR NC_008825.1/604496-604045 SS_TT         ...............................................................................................................................................................................................................................................................................................................................................................................................................................................................................................
NC_008752.1/368621-368170                    CCACGGGCAACGAAGGGCAUGCGAUCGCAGACAGAAAUUGAUUUCCUAGCGCCACCCCGACCUUCCUGUUCGAAAGGCCGCGGAGCAGGCCACGCCAGCGGCACGCGCGGGACCGGCUUUGCCGGACCGCUGCGUGCG.CCCCCUU.........................GA.GGGGGAGGCGCCGCAGGCGACACAGGGGUGGUACUUACUUCGCGCGGGCGGCCAUGAUGGCUUCGGACACGUUGCGCGGAGCUUCGCUGUAGUGCUUGAACUCCAUCGUGUACGUGGCACGGCCUUGCGUCGCGGAGCGCAGCGCGGUCGAGUAGCCGAACAUUUCCGACAGGGGCACUUCGGCCUUGAUGGCCUUGCCGCCGCCGACCAUGUCGUCCAUGCCCUGCACCAUGCCGCGGCGGGACGAGAGGUCGCCCAUCACGGUACCGGCGUAGUCUUCGGGCGUCUCCACUUCCACGGCCAUC
#=GR NC_008752.1/368621-368170 CODON         ................................................................................................................................................................................................................PTS............................................................................................................................................................................................................................................................................
#=GR NC_008752.1/368621-368170 SS_TT         ...............................................................................................................................................................................................................................................................................................................................................................................................................................................................................................
JCVI_SCAF_1096627691218/1-447                .....GGCAGGUGUCCGCCAGUUGCAGGACGUAGAUACAUCGGGGAUCAAGCAUCUUGGUUCUCGCAGUUCGAUUCGCGGCCCGUGGGUUCAGCCCAGCGAACGCCACGGAUCCGGCUUUGCCGGGCCGUCGGCGUAG.CCCCCUU.........................GA.GGGGGGCUCGCGAAGCGAGUCGGGGGUGGGCCUGUCCUUACAUGUGGUUCAGUUGUUCCGGCAGUUCAUAGAACGUCGGAUGGCGAUAGACCUUGUCGUCGGCCGGAUCGAAGAGGCUGCCCUUCUCCACCGGGUCACUGGCGACGAUCUGCUCCGAGCGCACGACCCAGAUGCUCGUGCCUUCCUGGCGGCGGGUGUAGACGUCGCGCGCCAUCUGGAUGGCCAUCGCCGCAUCGGCGGCAUGCAGGCUGCCGCAGUGCUUGUGGUCCAGACCCGCCUUGCUGCGGACGAAGACUUCCCACAGC
#=GR JCVI_SCAF_1096627691218/1-447 CODON     ...................................................................................................................................................................................................................PTS.........................................................................................................................................................................................................................................................................
#=GR JCVI_SCAF_1096627691218/1-447 SS_TT     ..............................................................................................................................................................................<<<<<<<<<<<..............>>>>>>>>>>>>............................................................................................................................................................................................................................................................................
NC_007948.1/2343085-2342633                  CUGGGUCGAGAGGUGUUUAUCAGGCAUGUUGUUCCCUUUGGGUUUAUUUGCCGCUGCAAUCGGAGCCGCAACGCAUGAGACGCUCAGUGCCGAGCCAGCGGGCGUCGCGGAACCGGCUUCGCCGGGCCGCAGGCGCCG.UCCCCCG.........................GAGGGGGAUUCCGGCUACACGCAGUGAGCCGAGACAGGGGGAAGCUUUGUUCAUCCGAAACGGCCGGUGAUGUAGUCUUCCGUCUCUUUGCGCUUGGGUUUGAAGAAGAGGUCUUCCGUGGCACCAAAUUCAACAAGAUCGCCCAGGUACAUAUAGGCCGUGUAAUCGCUGCAGCGGGCGGCCUGCUGCAUGUUGUGCGUGACGAUCACCACCGUGUAGUCGUUUUUCAGCUCGGCAAUCAGUUCCUCCACCUUGGCCGUGGAAAUGGGGUCCAGCGCCGAGCAAGGCUCAUCGAGCAGCAACACCUC
#=GR NC_007948.1/2343085-2342633 CODON       ........................GUA..................................................................................................................................................................................................PTS...............................................................................................................................................................................................................................................................
#=GR NC_007948.1/2343085-2342633 SS_TT       ..................................................................................<<<<<<<<<<<<<.................>>>>>>>>>>>....................................................................................................................................................................................................................................................................................................................................................................
NC_007948.1/609631-610083                    GCUGCCACGUGGUUUUAUCGCUUCCCGCCUUUGGGGGGAGGUCGACAUGGGGGCUCGCAAGCUUUGAGCGAAGGCGUGCAGCUUGGCGCCCACAUCAGCGGCCGCCGCAGAACCGGCUUUGCCGGGCUGCAAGCGGCG.UCCCCUG.........................CAAGGGGAGAGGCGGCUACGCGCAGCGAGCCCGCAACAGGGGUGUGCCAUUUCCAUCAGUGCUCCACACCCAGGUAAGCCCGGAUCACGUCGGGGUUGUUGCGGACUUCAUCGGGGGUGCCGUCGCCAAUCUUCUUGCCGUAGUCCAGCACCACCACGCGGUCGGAAAUGUCCAUCACCACGCCCAUGUCGUGCUCGAUCAAUACCACGGUGGUGCCGAACUCGUCGUUCACGUCGAGGACAAAGCGGCACAUGUCCUGCUUUUCUUCGACGUUCAUGCCGGCCAUGGGCUCGUCAAGCAGCAGGACC
#=GR NC_007948.1/609631-610083 CODON         ..................................................................................................................................................................................................................................PTS..........................................................................................................................................................................................................................................................
#=GR NC_007948.1/609631-610083 SS_TT         ...............................................................................................................................................................................................................................................................................................................................................................................................................................................................................................
NC_007948.1/4969155-4969608                  CUGCCCGGUCUUGCCGGUGAUGCCUUGCGUGAUGACUUUGGUGUGUUGGUUGAUGUAAAUGCUCAUGCUGUCCUCACAAGGUGAAUGCUAUUGUCAAGUGACCGCAGCGGAACCGGCUUUGCCGGGCCGCAUGUGGUCGCCCCCUU.........................GAAGGGGGAGCGCCAAAGGCGCUUCGGGGGUGGUUCAUUUGACGGCGGCGACGAUUUUGGUCGCGGCUUCGGCCAUGGUGUCUGCGGCAAUGAUGGGCAGACCGGAGUCGGCCAGCAUUUUCUUGCCCAGGUCUUCGUUGGUGCCCUUCAUGCGCACGACCAGCGGAACCGACAGGUUCACGGCCUUGCAGGCGGUGAUGACGCCGUCGGCGAUGGUGUCGCACUUCAUGAUGCCGCCGAAGAUAUUGACCAGGAUGCCCUUGACCUCGGGGUUCUUCAGCAUGAUCUUGAAGGCUUCGGUGACUUUC
#=GR NC_007948.1/4969155-4969608 CODON       ...............................................................GUA...........................................................................................................................................PTS...............................................................................................................................................................................................................................................................................
#=GR NC_007948.1/4969155-4969608 SS_TT       ........................................................................................................................................<<<<<<<<<<.........................<<<<.................>>>>>>>>>>>>...................................................................................................................................................................................................................................................................................
NC_008752.1/1318618-1318168                  UCCCGAAAUCGGAUAACCGAAGAUGCAUGCCGGGACGACGGCACAUGGGCUACGUGCGGCCUCGACCCGUCAGAAGGCCGCGGAGCAGGCCAUGCCAGCAGAUGCCGCGGAACGGGCUUUGCCCGGCCGCAGGCAUCG.UCCCCCU.........................G..GGGGAAGGCGCCGCGGGCGACUCAGGGGGGAGUCACUCAUACCCGAAGGACCGCACCCGGGCCUCGUCGUCCGCCCAGCCGGAACGCACCUUGACCCAGACCUCCAGGAACACCUUGGCGCCCAGCAGCUUUUCGAGCUCCAUGCGGGCGUCGGUGCUGAUGCGCUUGAGGCGCUCGCCCUUUUCGCCGAUCACCAUGGCCUUGUGGCCAUCGCGCUCCACGACGAUCGUCGCCGCGACGCGGACAAAGCGCUUGUGCGUCUUGCUGGGCUCUUCCUCGAACUUGUCGAUCACCACGGUGGAGGU
#=GR NC_008752.1/1318618-1318168 CODON       ..............................................................................................................................................................................................................PTS..............................................................................................................................................................................................................................................................................
#=GR NC_008752.1/1318618-1318168 SS_TT       ...............................................................................................................................................................................................................................................................................................................................................................................................................................................................................................
JCVI_SCAF_1096626880474/786-335              CCGCGAAACAGCAGCCGCGUGCCCCGCCGGCAGGCGAGGGCCUGUAGCCGAAGGAGAGGUGUGGCAUUCACGUCAGCAGCCUCCAUCGAAGGUGCCAGCGACCGCCGUGGAUCCGGCUUCGCCGGUCCACCAGCGGUG.CCCCCUU.........................GA.GGGGGCGCGCGAAGCGCGUAGGGGGUGGGCCAUCACGAGGGGAGGAAAUCGACCGGCCAGGUGACAACCAUCUGCUCGACUUCUUUCGCACCAAAGUCGAACUGCCGCACGCGCGCGAGCAGGCGGUUCUCCAGGUCGGGCGCGUUGAGUUCGGUGGAGACGAUGCGCACAUCCACGACAUCGCCUGAGGGCGCGAUGGUCAGGCGCAGCACCACCUUGCCCUGCAGCGACGGGUCUUCGCGCAGCGCGCGGUUGUAGAUGGCGUAGAUGGCGCCCUUGUGGCGUUCGAAGACGAGCUUGAUCUC
#=GR JCVI_SCAF_1096626880474/786-335 CODON   ...............................................................................................GUA.............................................................................................................................................................................................................................................................................................................................................................................................
#=GR JCVI_SCAF_1096626880474/786-335 SS_TT   ...............................................................................................................................................................................................................................................................................................................................................................................................................................................................................................
sludgePhrap_Contig9288/599-1050              AAUGGGCAGCGUCAUCUCGAACGUCAGCUGCUUGUCCUUGGGGAUCUCUAUGCGCAUAUCAACUCUCCGUCGCACCGCAGGCCACAACCAAAACCCAGCAACUGCCGUGGAUCCGGCUUGGCCGGUCCACUGGCAGUG.CCCCCUU.........................GA.AGGGGGCGCGAUCUGUGAUCGCGUAGGGGGUGGUCAACGGUUCCUCAUCCAGUCGGCGGUCUGCAUGAAGGCGUGCUCCAGCUGCUCGCGCAGGGGCUCAGGCACCCCGCACUCGCGCAUGGCCUGGCUCAUGCAGGCCACCCAUUGGUUGCGCUCCUGCAGGCCGAUGGCAAACGGCAGGUGGCGUGCCCGCAGUUGCGGGUGGCCAAAGCGCUGCACAUAGAGGUCGGGGCCGCCCAGCCAACCACACAAGAACCAGAAGAGUUUGUCGCGGGCGGCAUCCAGCGUGGGGCCAUGCGUGGCGC
#=GR sludgePhrap_Contig9288/599-1050 CODON   ......................................................GUA......................................................................................................................................................PTS.............................................................................................................................................................................................................................................................................
#=GR sludgePhrap_Contig9288/599-1050 SS_TT   ...............................................................................................................................................................................................................................................................................................................................................................................................................................................................................................
NC_008752.1/716570-716099                    AAAGUCGUCAUGUCAUCCGUCGUGUUGACGCUGCGCCCGCUUCGCCGGGAGCUGGCACGCCAUCACGCAUCCGGUGGCCGCGGAGCAGGCCGCGCCAGCACACACCGUGGAACCGGCUUGGCCGGGCCACCGGUGUGGUCCCCCUUCCCACGCGCAGCGUGAGA.......GAAGGGGGAAGCGGCGCAGCCGCACAGGGGGUAGGUCAUCAACACGGCAUCUCUGCAUGGCGGCGCGCGUAGUACCACCAGGUGAUGCCGAUGCAGAGCGCGUAGAACGCGGCGAACGCCCACAGCGCCAGUUCCGGCCCCCCCGUCGCGGCGAUGGAGCUGCCGUAGCUCUUGGGGAUGAAGAAGCCGCCGUAGGCGCCCAGCGCGCCCGCGAAGCCCAGGGCCGCGGCGCCUUCGGUGUUGCCCUCGCGGGUGGCCUGGGCGCGGGCCCCGGCGCCGCCCGUGCGUACUUCGGCCAGGCGCAGGUU
#=GR NC_008752.1/716570-716099 CODON         .................................................................................................................................................................................................................PTS...........................................................................................................................................................................................................................................................................
#=GR NC_008752.1/716570-716099 SS_TT         ...............................................................................................................................................................................................................................................................................................................................................................................................................................................................................................
NC_007948.1/4983686-4983235                  CUUUCCAGUAACACCGCGGAACCGGCUUUGCCGGGCCGCAGGUGUUGCCCCUUGAGGGGGAUCCGGCUACACGCAGUGAGCCGAGACGGGGGAAACUCAAAACAGCGUGGAACCGGCUCUGCCGGGCCACAGCUGUUG.CCCCCUU.........................GA.GGGGGUUCCGGCUACACGCAGUGAGCCGAGACAGGGGUGUCACUUCUUCUCUGUUUUGCUGUUAUAGCGCCGGGUCCAUUCGUUCAGGAUGCGUUCGCGGUUGUCGGCGGCCCAGGUGAAAUCCAUCUUCACGAGGCGCGCUUCAUAGUCCUUGGGCACGUUGGCCAGUGGCGGCGCCAGGCCGGGCUGCGCCGUGAUGGCGAAGUUCUUGCCGUACAGCAUCAUGGCGUCCUUGCUGGAAGCCCAGUCGGCCAGUUUUUUGGCGGCAUCCAGUUUUUUGGUGCCCUUGUGGAUGGCAAACGCCU
#=GR NC_007948.1/4983686-4983235 CODON       .....................................................................................................................................................................................................................PTS.......................................................................................................................................................................................................................................................................
#=GR NC_007948.1/4983686-4983235 SS_TT       ...............................................................................................................................................................................................................................................................................................................................................................................................................................................................................................
NC_007948.1/260251-260703                    CAGCACAAAAAAUGCCGCCAGCCCGGUAACCAGGAAAAAACCGAACAGCAGGCGAAUACCUAAACGCAUACCUGUUCCCGCACACAGGCUUUUGCCAGCAGGCGCCGUGGGACUGGCUUUGCCAGACCACAGGCGUCG.CCCCCUG.........................CAAGGGGGGAGGCGAAGCGAAGCGCAGCCACGGGGGUGUUCAUAUCUCCAGGCAGUAGCCCAUGCCGCGGUGCGUCACGAUGUAGUCGCGCUCCGGCGCGGCCUCCUGCAGCUUGGCGCGCAGGGUCUUGAUGUGGGUGUCCACCGUGCGGUCGGUGCUGUCCGAGUCGGCACCCCAGACUGCGCCCAGCAAUUCGUCGCGUGAGCGUAUGCGGCCGCGAUGGUGCAGCAGGUCGGCGAGCAGGCCGAACUCCCGGCGUGUCAGGUUGAGCGGACGGCCAUGCAGGCGCAUGCGCUGGCCCGCUGCGU
#=GR NC_007948.1/260251-260703 CODON         ..................................................................GUA.............................................................................................................................................PTS..........................................................................................................................................................................................................................................................................
#=GR NC_007948.1/260251-260703 SS_TT         ............................................................................................................................................<<<<<<.........................<<<<<......................>>>>>>>>>................................................................................................................................................................................................................................................................................
NC_008782.1/137540-137089                    GCGCUCAUAUCAGUCAUCCAUGGCGCAGCGCGCCACCCGCAACCCAUGAAACUGGCGCGACGGCACCGGUCCGAUGGCCGCGGAGCAGGCCAUGCCAGCGGACGCCGUGGAGCGGGCUUCGCCCGGCCACUGGCGUCG.UCCCCCU.........................GG.GGGGAUGGCGCCGCAGGCGACACGGGGGGGAGUCAUUUCCUGUCCCAGUCGAAGCGCAACGGCUGCUUGUCCUUGAAGCGUCGCACCGCGUCCUGGUGGUAGUCGGAGCCACGGCACACAGAUUGCGCAUAGGACUCCAGUUCGGCGAUGGUGCGCGCGUCGCUCUCGAAGGACUGGUUCAUGAUGGUCUUGGCCAUGCCGAUGGCAGCGGUGGAGGCCUCGCCAAACCGCUGCGCCAGCGCCAACGCGGCCUCGGUCAGCGCGGUGGCGUCGUCCACGAUGUCGAACACCAUGCCCAGUUGCUU
#=GR NC_008782.1/137540-137089 CODON         ............................................GUA...............................................................................................................................................................PTS..............................................................................................................................................................................................................................................................................
#=GR NC_008782.1/137540-137089 SS_TT         ...............................................................................................................................................................................................................................................................................................................................................................................................................................................................................................
NC_007908.1/2308853-2308402                  UCACAAAAACCAGCAGGCUCCAAUAGCCCAAACGGUUACGCUUGAACCGCAACCAGGCCCGACGGCCCGGCGAUGGAGACUUCGGGGGCGUGCUCGCGGGGCCGCCGCGGAACCGGCUUUGCCGGGUCGCUGGCGGCG.CCUCCUC.........................AG.GGGGGAGGCGGCCAGAGGCCGCUUCGGGGGGGUUAGUCAAAUUUGACACGCGGAUCGACCCAAACAUAAGACAAAUCUGAAAUCAGCUUGGUCACCAGACCAAUCAGCGUAAAGAAGUAAAGGGUGCCCAGCACCACCGGGUAAUCGCGCCGGAUCACACUCUCGUAACUCAGCAGCCCCAAGCCAUCGAGCGAAAACAGCGUCUCGAUCAGCAAGGAGCCGGUAAAAAAAGCGCCAAUAAACGCCGCCGGGAAGCCGGUGAUGAUAGGAAUCAGCGCAUUGCGAAAAACGUGCUUCCACAGCAC
#=GR NC_007908.1/2308853-2308402 CODON       ..............................................................................................................................................................................................................PTS...........GUA................................................................................................................................................................................................................................................................
#=GR NC_007908.1/2308853-2308402 SS_TT       ...........................................................................................................................................<<<<<<<.........................<<.<<<..................>>>>>>>>>>>.................................................................................................................................................................................................................................................................................
NC_007948.1/4082260-4081808                  CGGCGCGCAGCCAGGCCGGGCGGGGCAGGGAGGCGAUCAUUCGAUGAUUCCCCAGCCUGAUGCGCACCCGCAGUGUUGGCGCAGGCGGUGAAAUGCCAGUGACAUCGCGGAACCGGCUUUGCCGGGCCGCAGAUGUCG.CCCCCAG.........................CAAGGGGGGAGGCGACUACACGAAGUGAGUCCGCAACGGGGGUGUGUCGUGUCCAUCGCGGAACCGGCUUUGCCGGGCCGCAGGUGUCGCCCCCUGCCAGGGGGGAGGCCGCUACACGAAGUGAGUCCGCAACGGGGGUGUGUCAUGUCUUCCUCAUCACUUCACCGAAUUUCUGGCCCGUGAGCUUCAGGCCCAGCCAGACGAUGGCGGUGGACAGCCCCAGCAGCAAAAAGCCGAAGGCAGCGCCCUGUUCCCAGUUGAAACGGGUAAUGAACUGGGUGUAAAUCUGCUCGGUAAACCAUAGCGAG
#=GR NC_007948.1/4082260-4081808 CODON       .....................................GUA.................................................................................................................................................................................................................................................................................PTS...................................................................................................................................................................
#=GR NC_007948.1/4082260-4081808 SS_TT       ...............................................................................................................................................................................................................................................................................................................................................................................................................................................................................................
NC_007948.1/4172054-4172506                  CUUCCAGGGGACAGGCGCCUUGGGGCCGGCAAAGCCGGACCCCGGCCCCCACUGGAAAAGAAUAGCCCUUAGCUGGCCUCCCCCGGGGGGCUUGCCAGCUGGGGCCGCGGAACGGGCUUUGCCCGGCCGCAGGCGCCG.UCCCCUG.........................GAAGGGGAAAAGGCGCGACACGAAGUGCGCGUCCGAUAGGGGUUAGCCCAAUAUACUGGCCAGGCUGGCUUCGAGAUGCUCCGACGGCAGGCGCUUGAAGCCCGAGCGGGCAAAGCGCUGCAAACGGCCGACCAUGAAGGCCACGAUCACCGAGGCACGCACCUGAGCAUCGACCGUGGGCGUGGCGGCGCCGCUGGCGGCCGCUGCGUCGCGCAGGCUCUGCUUGAGGCUGGACUCGAGCUUGUCGAAGAACUGGUUCAUGCGCUCUUGCAACCGGUCAUUUUCAAACACCAGUGCAUCGCCCACCA
#=GR NC_007948.1/4172054-4172506 CODON       .....................................................................................................................................................................................................................PTS.......................................................................................................................................................................................................................................................................
#=GR NC_007948.1/4172054-4172506 SS_TT       ...............................................................................................................................................................................................................................................................................................................................................................................................................................................................................................
NC_007948.1/3565943-3565491                  CAGGGCGGAGCCGAAGGGGGCGGGGGUCAAAGCCAUCUCAGUUGUCCACCGCGCUGCGCGCCACCCGUAGCCCACGAAACUGGCGCGACUCAGCCCAGCGGACGCCAUGGAACGGGCUUCGCCCGGCCAUUGGCGUCGUCCCCCUC.........................GA.GGGGGAAGGCGCGAAGCGACUCAGGGGGUGUUUCCUUUCAGUCAUCAGCCCACCGAGAUCUUGCGCUCGCGCACCACACGCGCCCAUUGUUCCUGCUGGGCCGCGAUGAACUUGCCGGCGCUUUGCUGCGAGGUAUCGGCAAACACGUCACCGCCCAAUUGGCGCACGCGGCCCAGCACCUCGGGGUCGGCCAGUGCCUUGCGAAUGGCGGCCACCAGCGUGGCCUUUGCGUCCGCCGGCAGGCCUGCAGGGGCCAGCAGCGGGUUCCACUCCAGCACCUCGAAGCCGGCCAAUCCGGCCUCCGC
#=GR NC_007948.1/3565943-3565491 CODON       .................................GUA......................................................................................................................................................................................PTS..................................................................................................................................................................................................................................................................
#=GR NC_007948.1/3565943-3565491 SS_TT       .............................................................................................................................................<<<<<.........................<<.<..................>>>>>>>>>.....................................................................................................................................................................................................................................................................................
NC_008752.1/5064150-5064602                  ACAGCCUGCAGGCCUGGGUGGACAAGGCACGGGCCCAAAUCGGGGGCAUGCACUGACGUGCUUCACCCGUCCAAUGGCCGCGGAGCAGGCCACGCCAGCAGACGCCGCAGAGCCGGCUUCGCCGGGCUGCUGGCGUCGUCCCCCUU.........................GA.GGGGGAAGGCGCCGCAGGCGACUCAGGGGGUGUUCACUUCACUGCCUUGCACAGCUGCAGCGCCAGGCGGUGCAGUGCCUGCCAGCCAUCGGCGGGCCAGUCGGGCACCUUGAGCCCCUUCACGAUGCCGUCCACGAUGUGGGCGGACUGCAGCAGGCGCGAUGCGGCGGCAUCGGAAAAACGGGGCACGAUGCGCUCGAAGAGCCGCUCUUUCGUCCCCCAGACGCGGUUUUCGCGCAGGGCCAUGGGCAGGGGCUUGCCGGCAUUCACCGCAUCCUUCACGCGCUUCAGGGACCGGAUGUCUU
#=GR NC_008752.1/5064150-5064602 CODON       ...............................................................................................................................................................................................................PTS.............................................................................................................................................................................................................................................................................
#=GR NC_008752.1/5064150-5064602 SS_TT       ............................................................................................................................................<<<<<<.........................<<.<....................>>>>>>>>>...................................................................................................................................................................................................................................................................................
NC_008752.1/3868843-3869314                  AGGGAUGAGAACAUGGUGAAGGAAAAAACAUCGCGAACGGAGGAUCUGCAGCCAUGUCCGUCAGCGUCAUGGCGCAAGCACUGCGCGGCCCAGGCCAGCAGACGCCGCGGAACCGGCUCCGCCGGGCCGCUGGCGUCGUCCCCCCUCCCACGCGCAGCGUGAGA.......GAGGGGGGAAGGCGCGCAGCGCCUCAGGGGGGUGUUACCUGGUCAGGGGCUCGUCCUUCUUCUUGUCGUUGCCCUCGAUGUACGGGCUCCACGGCUUGGCCUUGACCGGGCCGGGCGUCUUCCACACCACGUUGAACUGGCCGUCGGCCUUGAUCUCGCCGAUGAACACGCUCUUGUGCAGGUGGUGGUUCUUCUCGUCCAUCUUGCUGACGAUGCCCGAGGGCGCCUUGAAGGUCUGGCCGGCCAUGGCGGCGAUCACCUUGUCCACGUCGGUGCUCUUGGCCUUCUCCACGGCCUGCUUCCACAUG
#=GR NC_008752.1/3868843-3869314 CODON       ...........GUA...............................................................................................................................................................................................PTS...............................................................................................................................................................................................................................................................................
#=GR NC_008752.1/3868843-3869314 SS_TT       ...............................................................................................................................................................................................................................................................................................................................................................................................................................................................................................
NC_008752.1/1006341-1006792                  GUACGUGUCCUGAAGAUCCAGAGAUCAAAGCCAUGUCGACUGGGUACGCUAUCUGCACGGCCUUCCUGGUCCGGAGGCCGCGGAGCAGGCCAUGCCGGCAGACGCCGUGGAUCGGGCUUUGCCCGGCCACUGGCGGCGUCCCCCUC.........................G..GGGGGAAGGCGCCGAAGGCGGCUCAGGGGGGGCAUCAGUACCUCCCCACGAUGGUGGACAGCCGCAGCACCGGCCCCGUGGCAUCGAAAACCUGGGCAUCGACCCGGCGGAACUGCGGAUUGGGCGUCGGCCGCACGGCCACCGCCACGUCAUAGCGCAGGCCGGCCUGCUCGCAGGGCACGGUGCUGUCCCCGAUGGAAGGCAUCUGGCGUGCGAGCCGCACCUUCACGAGUUCGUUCUCCGCGCAGAUGUGCGCGAGCAUCACGUCGGACUGGCGCGCGGCAUUGCGGGCCAGCGCCGAGGUG
#=GR NC_008752.1/1006341-1006792 CODON       ................................................................................................................................................................................................................PTS............................................................................................................................................................................................................................................................................
#=GR NC_008752.1/1006341-1006792 SS_TT       ...............................................................................................................................................................................................................................................................................................................................................................................................................................................................................................
NC_008752.1/293425-292973                    UGCUUACAGGAGAUGCCGCAACCGCGGCCAGGCAUUGCAAUGCCUCACGCACCAGCACGGCUCCACCGCUCGGAAGGCCGCGGAGCAGGCCAUGCCAGCGGACGCCGUGGAACGGGCUUCGCCCGGCCACUGGCGGCGUCCCCCCG.........................GG.GGGGGAAGGCGCCGAAGGCGACUCAGGGGGGGAGAAAUUCACCCCAUGCCGCGGACCACUUCCAUGGCCUCUUCCACCCGUUCCACCGCAUGGAUCGUCAGGCCCUCGAUGGGCUUCCUGGGCGCGUUGGCCUUGGGCACCACGGCCAUCGUGAAACCGAGCUUGGCGGCCUCCUUCAGGCGCUCCUGGCCGCGCGGCGCAGGGCGCACCUCGCCCGCCAGCCCGACUUCGCCGAAAGCGAUGAAGCCCUUGGGCAGGGGCUUGCCGCGCAGGCUGCUGGUGAUGGCCAGCAUCACCGCCAGGUC
#=GR NC_008752.1/293425-292973 CODON         ....................................................................................................................................................................................................................PTS........................................................................................................................................................................................................................................................................
#=GR NC_008752.1/293425-292973 SS_TT         ...............................................................................................................................................................................................................................................................................................................................................................................................................................................................................................
JCVI_SCAF_1096627900356/1122-1574            CAUCAGACGAAGAAGCCGUUCCAUCAUGUUCAUCGGUCUCUCUCCUCGGGUGCUUUUUGAAUCAUUCGUGAGCCGCGUGCAAACCGUGUGCUUCGCGGGGAACGCCGCGGAACCGGCUUUGCCGGGCCGCAGGCGUUG.CCCCCUG.........................CAAGGGGGUGUGCGAAGCGACACGAAGUGCGCGCAGCAUGGGGGUGUGCCAGGUUCAGUCGCGCAGCAGGUCGUUGAGGCUGGUCUUGGAGCGCGUCUGCGCGUCGACCGUCUUCACGAUGAUCGCGGCGUAGGUGCUGUAGUCUUGGCCAGACUUGGUCUUCUUGGGCAGGUUGCCGCUGAUCACCACGCUGCCGCUCGGCACGCGGCCGUACGAGAUCUCGCCGGUGUCGCGAUUGAAGAUCGGGGUGCUCUGGCCGAUGUACACGCCCAUGCCGAGCACGGAGUUCUCUUCGACGAUCACGCCUU
#=GR JCVI_SCAF_1096627900356/1122-1574 CODON .............................PTS............................STP................................................................................................................................GUA...............................PTS...........................................................................................................................................................................................................................................................
#=GR JCVI_SCAF_1096627900356/1122-1574 SS_TT ...............................................................................................................................................................................................................................................................................................................................................................................................................................................................................................
NC_007948.1/1868252-1867801                  GUAGCUCCCUGCCCCCCGAGGGGGCCGCCCGCCUGUGGCCCGGCAAAGCCGGUUCCACGGCUCAUGCUUGGUUGAAGAGUUCAGGGAUCACAACCCGGUAGGGGCCGCGGGACUGGCUUCGCCAGACCGCAGGCGCCG.CCCCCUU.........................GA.GGGGGGAACAGGCUACACGCAGUGAGCCUGGACGGGGGUGGGUUUUCAGGCUUUGCCGAACAAGCGCUUGAGGCCAAUCCAUUGCUGCGACCAGAAGCCUUUGCCGUAAUCACGGUUGGCUUCGACCUGGUCACGGAUACCGGUGGGGUCAUAACGCUGCUCGAAGUUAGCUGUGCCAAACAGCACAUCCCACCAGGGCAGCAGCACGCCAAAGUUAUGUCCACCCAAGACAGUUUUUUCCGCCUUCACGGUUUCAUGCCCGAUACCGAUGCUGUGAUGCAAGCGGUGAAAACGCGGGCUGACCC
#=GR NC_007948.1/1868252-1867801 CODON       ...........................................................................................................................................................................................................................PTS.................................................................................................................................................................................................................................................................
#=GR NC_007948.1/1868252-1867801 SS_TT       ...............................................................................................................................................................................................................................................................................................................................................................................................................................................................................................
NC_007948.1/4685870-4686321                  UGUAGCGCCCUGCCCCCCGAGGGGGCCGCCCGCCUGUGGCCCGGCAAAGCCGGUUCCACGGCUCAUGCUGGGUUUAAGAGUUCAGGGGACACUACCAGCGGGGGCCGCGGGACUGGCUCUGCCAGACCGCAGGCGCCG.CCCCCUU.........................GA.GGGGGGAACAGGCUACACGCAGUGAGCCUGGACGGGGUGCCUUAUAUACAUGCCUGCGGCCCGGCGAAGCCGGUUCCGCGGCCCCUGCUUGCACUUCGGGAGAGCCCCUCGGGAGCCGGUCUCAGGCCAAGGUAUCUGCCCAGAUAUUGCUGGCCCAGCUCAGCGCGUAAACGCCUUCAAGCUCGGUAGGCCCGGCGCUGACACCGCCGGAGCCGGCCACGAUUUUGAAGGUUUUUUCAGCGGCCACAUACUCGUGCACGCUGGCCACGUGGAUCACAUUCUUGUUGUCGACGAAGCUGUAGCAG
#=GR NC_007948.1/4685870-4686321 CODON       .......................................................................................................................................................................................................................................................................................................PTS.....................................................................................................................................................................................
#=GR NC_007948.1/4685870-4686321 SS_TT       .......................................<<<<<<<<<<<<........>>>>>>>>>>>>>.......................................................................................................................................................................................................................................................................................................................................................................................................................
NC_007948.1/2218549-2218098                  CUGCGUGUAGCUCUCGAGGCCUUGCAGGCCGCGGCUCGCGAGACGCUCCGCCUCUGUCGCCUGUCCAUGCUGGGUUAAAGACUUCAGGGAGCACAACCAGGGUGCCGCGGGACUGGCUUUGCCAGACCGCAGGCACCG.CCCCCUU.........................GA.GGGGGGAACAAGCUACACGCAGUGAGCUUGGACAGGGGUGGGCUAAUUCACCGCCCCCUCGAGGGGGGAACAGGCUACACGCAGUGAGCCUGGACGGGGGUCCAACUUGAACUUCAUCACCGAACCCGCUCGCACCCUGCCCGUCUAUGGCGAAUUUGACGUGGUCGUGGUGGGCGGCGGCCCUGCCGGCCUGGCGGCCAGCGUGAGUGCCGCAAAGCAUGGCGCACGCACCCUGCUGGUGGAGCGCUACGGCUUCCUGGGCGGCAUGGGCACGGCGGGCGGCGUCACCAAUUUUGCGGGCCUGU
#=GR NC_007948.1/2218549-2218098 CODON       ........................................................................................................................................................................................................................................................................................AUG....................................................................................................................................................................................................
#=GR NC_007948.1/2218549-2218098 SS_TT       ...............................................................................................................................................................................................................................................................................................................................................................................................................................................................................................
NC_007948.1/3918570-3918118                  AGGGGACGGCGCCUGUGGGCCGGCGUAGCCGGACCCACGGCCCCCGCUGGUGGAGUCGGGCUACACGCAGUGAACAGGGGUGACGAAUCCCCCGCCAGCAGGGGCCGCGGAACUGGCUCUGCCAGGCCGCAGGCGCCG.CCCCCUG.........................CAAGGGGGGAACAGGCUACACGCAGUGAGCCUGGACGGGGGUGUACAUAAUCACCAGAUGAAAAUCAAAGCCAACCGCAUCGAUAUCGAAAUCGAGGACACUUACCCGGGCGAUGCCACGGGCCGGCCUGCGGUGCUGCUCAUCAUGGGCCUGGGCAUGCAGCUGAUCGCCUGGCCGCCGGAGCUGGUGCAGGGCCUGCUGGACGCCGGCUUUCGCGUGGUGCGCUUUGACAAUCGCGAUACCGGGUUAAGCCAGCACUUUGACCACCUGGGCACACCCAACCUGCUGUGGGAGGGACUCAAGUACCG
#=GR NC_007948.1/3918570-3918118 CODON       ....................................................................................................................................................................................................................................AUG........................................................................................................................................................................................................................................................
#=GR NC_007948.1/3918570-3918118 SS_TT       ...............................................................................................................................................................................................................................................................................................................................................................................................................................................................................................
NC_007948.1/3119480-3119029                  CACUGGUACUUUUGAUUGCGCCUGCCAUGUCAGUUUUUCCAAUGCAUCGAAAUGAGAAAUAGGCAGGGACCGAGUCCCCGUACAAGUCCACUUACCAAUGGGGGCCGCGGAACUGGCUUCGCCAGGCCGCAGGCGCCG.CCCCCUG.........................GA.GGGGGGAAGGUGCUACACGAAGUGAGCAUCCGAAGGGGGUGUCUCACUCUUCAUGCAUCAGGCUCAGGCCAAUGGCGCCGCGGCGGCGCAGCCACGGGGAAGGGCGGUAGCGCUGGUCGCCAUAGACGGUUUGCAUGUUGAACAGCACCUCCAGCACGUUGGUGGGCCCGUAGCGGUCGCCCAUGGCGAGCGGCCCGAGCGGGUAGCCCAGCCCCAGCGUCACGGCGGUUUCAAGAUCUUUCGGGCUGCAGAUGCCUUGCUGGCAGAUAUCACUGGCAAUGUUGACGAUGGUGGCCACGACGCGC
#=GR NC_007948.1/3119480-3119029 CODON       .........................GUA.............................................................................................................................................................................................PTS...................................................................................................................................................................................................................................................................
#=GR NC_007948.1/3119480-3119029 SS_TT       ...............................................................................................................................................................................................................................................................................................................................................................................................................................................................................................
NC_007948.1/1086285-1085834                  GUGAGCCUGGACGGGGGUGGUUUUAUAGCUCCGCCUGCAGUCCGGCAAAGCCGGUCCUGCGGCUCAUGCUGGGUUGAAGAGUUCAGUGGGCACACGAGUGGGGGCCGCGGAACCGGCUUUGCCGGGCCGCAGGCGCCG.CCCCCUA.........................GA.GGGGGGAACAAGCUACACGCAGUGAGCCUGGACGGGGGUGGCUUUAUAACUCGGGAACUUCAAUCUCGGACUCGAACACGGUAGUGGCCGGGCCGGUCAUCAUGACCGGGGCAUCGAAGCCGCCCGCCCAUUCAAUCGUCAGCUGGCCGCCGCGGGUCUGCACGUCCACCCGCGCAUCGAGCAGGCCCCAGCGUAUGCCGGCCACCACCGCCGCACAGGCGCCGGUGCCGCAGGCCAGUGUUUCGCCAGCGCCGCGCUCGUACACCCGCAGGCGGAUGCGGCUGCGCGAGACGACCUGCAUGAAG
#=GR NC_007948.1/1086285-1085834 CODON       .........................................................................................................................................................................................................................PTS...................................................................................................................................................................................................................................................................
#=GR NC_007948.1/1086285-1085834 SS_TT       ...............................................................................................................................................................................................................................................................................................................................................................................................................................................................................................
NC_007948.1/1086453-1086002                  AGCCGCAGGCUCCAGCCCCUCGGGGGCCGCCCGCCUGCAGUCCGGCAAAGCCGGUCCUGCGGCUCAUGCUGGGUUGAAGAGUUCAGUGGGCACACGAGUGGGGGCCGCGGAACCGGCUUUGCCGGGCCGCAGGCGUCG.CCCCCUA.........................GA.GGGGGGAACAGGCUACACGCAGUGAGCCUGGACGGGGGUGGUUUUAUAGCUCCGCCUGCAGUCCGGCAAAGCCGGUCCUGCGGCUCAUGCUGGGUUGAAGAGUUCAGUGGGCACACGAGUGGGGGCCGCGGAACCGGCUUUGCCGGGCCGCAGGCGCCGCCCCCUAGAGGGGGGAACAAGCUACACGCAGUGAGCCUGGACGGGGGUGGCUUUAUAACUCGGGAACUUCAAUCUCGGACUCGAACACGGUAGUGGCCGGGCCGGUCAUCAUGACCGGGGCAUCGAAGCCGCCCGCCCAUUCAAUC
#=GR NC_007948.1/1086453-1086002 CODON       .................................................................................................................................................................................................................................................................................................................................................................................................PTS...........................................................................................
#=GR NC_007948.1/1086453-1086002 SS_TT       ...............................................................................................................................................................................................................................................................................................................................................................................................................................................................................................
NC_007948.1/4740818-4741270                  CGGCGUGAGCGCGAGAUGCUGCGAGACGCGGAGAGAAAGCCCUUGCUUCACAACCCCUCCAGGUAUCCACAAAAGCUGGGCGGGGUGGAUUUUUCAAGCAUGGGCCGCGGAACCGGCUCUGCCGGGCCGCAGGCGCAG.CCCCCUU.........................GAGGGGGGAGGGUGCUACACGAAGUGAGCAAACAACGGGGGGGAGCCAUUACAUCCUGAAAUGUUCACCGAGAUAAACGCGGCGCACAUCGGCGUUGUUCACAAUCUCGGAGGGGGCGCCGGCAGCCAGCACAUGGCCGUCACUGAUGAUGUAGGCAUGGUCGCAAAUGCCCAGCGUUUCGCGCACAUUGUGGUCGGUGAUCAGCACGCCAAUGCCGCGCGACUUCAGGAAACCGAUGAUGCGCUGGAUUUCGAUCACGGCGAUCGGGUCGAUGCCGGCAAAGGGCUCGUCGAGCAGGAUGAAGCGCG
#=GR NC_007948.1/4740818-4741270 CODON       ................................................GUA........................................................................................................................................................................PTS.................................................................................................................................................................................................................................................................
#=GR NC_007948.1/4740818-4741270 SS_TT       ...............................................................................................................................................................................................................................................................................................................................................................................................................................................................................................
NC_007948.1/4909253-4909703                  CCCGUGGAGGCCUUCGGCCUCCUCCCCCUCGCAGGGGGCGGCGCCUAGGGCCGGCAAAGCCGGACCCUGGCCCCCACUGGGUUUGAUGUCUUGUUAAGCAGGGGCCGCGGAACGGGCUUCGCCCGGCCGCAGGCGCCGCCCCCCUU............................GGGGGGUUCCGGCUACACGAAGUGAGCCGAGACAGGGGGGCUCUUUAACCCGCCAAGCGGGUUAAAGCCUCCUGAUAUUUGGCCGCGGUUUUUGCCACCACAUCGGGCGGUAGCUGCGGCGAGGGCGGGGUCUUGUCCCAGGGCUUGCCGUUGAUGCGCACGGCCUCCAGCCAGUCGCGCACGAACUGCUUGUCAUAGCUGGGCGGGUUCAGCCCGGCUGCAUAGGCGGCUUCGUAGCCUUCGAUGGGCCAGUAGCGUGACGAAUCGGGUGUCAGCACCUCGUCCAUCAGCGUCAGCGUGCCGUU
#=GR NC_007948.1/4909253-4909703 CODON       ..........................................................................................................................................................................................................................PTS..................................................................................................................................................................................................................................................................
#=GR NC_007948.1/4909253-4909703 SS_TT       ..................................................................................................................................................................................................................<<<<<<<<<<<<<<<.......>>>>>>>>>>>>>>.........................................................................................................................................................................................................................................
NC_008752.1/305551-306028                    GCCAUGGCGGCUGAUGCUGCGGCCUGCGGCAUUGCAGGCGGCCCGUGAACCGCGCCCCGCCGCCACCCGUGCGGUGGCCGCGGAGCAGGCCAAGCCAGCAGACGCCGUGGAACGGGCUUCGCCCGGCCACUGGCGUCGUCCCCCGUCCCGCCGCGCGCAGCGCGGCGAGAGAA.GGGGGAAGGCGCGUGGCGCCACAGGGGAAUGAUGCCUCCAUCUUCAGUCCUGCUGUUUGGCGAACACGUACCCGACGCCUCGCACGGUCAGGAUGCGGCGGGGGUUCUUGGGGUCGGACUCGAUCGCGGCGCGGAUGCGCCCCAUGUGCACGUCGAUGGAGCGGUCGAAGGCUUCCAGUUCGCGGCCGCGCACGGCCUCCAUGAUCUGGUCGCGCGUGAGCACGCGGCCGGCCCGCUCCGCGAGCGCCACGAGCAGGUCGAACUGGUAGGAGGUGAGGUCGGCCGGUUGCCCGCCCACCGUGACG
#=GR NC_008752.1/305551-306028 CODON         .........................................................................................................................................................................................................................PTS...................................................................................................................................................................................................................................................................
#=GR NC_008752.1/305551-306028 SS_TT         ...............................................................................................................................................................................................................................................................................................................................................................................................................................................................................................
NC_007948.1/2444960-2444511                  CAAUGAGCAGCACGGAUUGUUGUACGGACAUUUUUUAUUUCCUUGAUGUGCCCUGGGCCUUGGAUAACCAAGCGCCGUGUGACUGUUCUCCCCUACCAGUGCCAGCGCGGAACCGGCUUUGCCGGGCCGCAGUUGGCG.CCCCCUU............................UGGGGAGGCGGCCGCGGGCCGCUUCGGGGGUUACUUCUUGGUGUAAAUCUGGUCGAACGAUCCGCCAUCGGCGAAGUGUUCCCUGUCUGCCUUGGUCCAGCCACCAAAGGCCUGGUCGAUGGUGAACAGGUUCAGCUUGGCGAACUGCUUGGCGUACUUGGCCUUGGCCUUCCCGGAAACCGCCGGGCGGUAGAAGUUCUUGCCCGCGAUGUCCUGGCCUUCUUCCGAAUAGAGGUACUUCAGGUAUUCCUCGGCGACGGCACGCGUGCCUUUUUUGUCGACGUUCUUGUCGACGACGGCCACAG
#=GR NC_007948.1/2444960-2444511 CODON       ............................................................................................................................................................................................................PTS................................................................................................................................................................................................................................................................................
#=GR NC_007948.1/2444960-2444511 SS_TT       ..............................................................................................................................................<<<<............................<<<<<<<<<........>>>>>>>>>>>>>...................................................................................................................................................................................................................................................................................
NC_007948.1/3818309-3817858                  GGUACGGGUGGGAGGCGGGGUAUUUUGCGUUUUCAUGCCGAGGCCUCCAUGGCGCGAAGCGACACCCGCUGCUUAUGACAGUGGCGCUGCACAGUCCAGGAACACCGCGGAACCGGCUUUGCCGGGCCGCUGGUGUUA.CCCCCUU.........................GA.GGGGGGAGGCGACCCACACGGAGUGGGGGAGCAACGGGGGGGAGCGUCAUGGCAACCAAUCAUAAGCCGCCGUGCGAUUUGGCAGGCCAUAGUGGUCUUCAUAGACUGGCCCCAGGAAAUAGAGGCCGUUGGGUGAAAAGGUGGGGGCGGCGGCAUCCCGGCUGCGUGCGGCCAUCACGUCCAGCAGCCAGCCAGGCUCAUGGCUGCCUUGACCUAUGGCGACCAGGCAGCCCAUGAUGUUGCGGAUCAUGUGGUGCAAAAAGGCGUUGGCUUCGAACUCGAAGUGCCAGUACUUUGAACCGGUA
#=GR NC_007948.1/3818309-3817858 CODON       .................................GUA........................................................................................................................................................................................PTS................................................................................................................................................................................................................................................................
#=GR NC_007948.1/3818309-3817858 SS_TT       ...............................................................................................................................................................................................................................................................................................................................................................................................................................................................................................
NC_007948.1/4510467-4510015                  CCGCCACGUGCAAGCUCGCGUGUCCAGGUCAUGGGCAUCUCAGUUGCUCCACCGCGCUUCGCACGAGCCGCGACGCAUGAAACGCGAGGCCUGUGCGGGGAACACCGCGGAACCGGCUCUGCCGGGCCGCUGGUGUUG.CCCCCUC.........................GAAGGGGGAGGCGGCUACACGCAGUGAGCCAGCAACGGGGGUGGGUUUCAUCCUAGCGCUGGCCGGUCAGCGGAACGAAGGCCACCGGCAGGAUCUGCCGGGUCGACACCGUCCCAUCGCGGUUCUUCUCGACCAGCAUCAGUUGCUGGACCAUGAAUGCUGCGCCCACCGGAAUCACCAUCCUGCCGCCGGCCUUGAGCUGGCGGAUGAGUGGCGGCGGAAUGUGGCUGGCCGCCGCGGUGACGAGAAUGGCAUCGUACGGCGCGUGUUCCUCCCAGCCGUGGUAGCCGUCGCCCAGCCGCACCUGG
#=GR NC_007948.1/4510467-4510015 CODON       ...................................GUA.........................................................................................................................................................................................PTS.............................................................................................................................................................................................................................................................
#=GR NC_007948.1/4510467-4510015 SS_TT       ...............................................................................................................................................................................................................................................................................................................................................................................................................................................................................................
NC_007948.1/299962-299511                    CCGUCGCGGCCGCAAGCGCAAGCAGGGCCGCGCAAAUUCGAUGGGUUGUAAGGGGUUUCAUUUUCGUUCCUUGGUUGGAGUCAAACGAGCGCUUCAAGCGGACACCGCGGAUCCGGCUUUGCCGGUCCGCUGGUGUCG.CCCCCUC.........................GA.GGGGGAGGCACCGAAGGCGCUUCGGGGGUGGUUCAUGUCAGGCAGUCCGGCGCCUCGCGCAGCACGCGACGCGCGAGGUAAUUGAAGGUCGCAGCGAUGUACUUGGGACUGCCGCGAUAGCUACGGGCCUCGCGCGCGAGUUCCGGCUUCACCCGCCUGAUCGGCCCCACCGCGCGCGCCAUGAGUUGCAGCUUGGCCGCGCGCUCCACGUAGAACGCGAGCACCGCCGCCUCCUCGAUCGUCUUCGCCGCGGUCAGCAGGCCGUGGUGCGCGAGCAGCACCGCCUGCUUGUCGCCCAGCGCGGC
#=GR NC_007948.1/299962-299511 CODON         ..........................................................GUA.................................................................................................................................................PTS..............................................................................................................................................................................................................................................................................
#=GR NC_007948.1/299962-299511 SS_TT         ...............................................................................................................................................................................................................................................................................................................................................................................................................................................................................................
NZ_AAUJ01000010.1/158421-157970              ACAGUCCCUUGGCAGUCUUGAAGGUCUGCUCCACCCCGUGGAUCUCGAUGUACUUGGUGCUGAGAGAUGUAUGCAUGAGGUACUCCUUGUUUUUUCCGAGGCCACCGUGGCGCCGGCUUUGCCGGGCCACCGGUGGUG.CCCCCUU.........................GA.GGGGGUGACGCGCCCGAAGGCGCGGCUCAGGGGUGGGUUAAGUCUUGACCUCUUCAAACGUAAAGGCCGAGGCCAGCUUGACCAGGGCCCACUCCAGCACCAGGCCCACGAUGCCGAUCACGAAGAUGGCGAUGAUGAUGUUCUUGACAUUGAGGUUGUUCCACUCGUCCCAGACCCAGAAGCCUAUGCCCACGCCGCCAGUCAGCAUCUCGGCGGCCACGAUCACCAGCCAGGCCGUGCCCACGGCCAGGCGCACGCCGGUCAGCAUAUAGGGCAGCACCGCAGGAAACAGAAUGGUGGUGGCG
#=GR NZ_AAUJ01000010.1/158421-157970 CODON   .........................................................................GUA.......................................................................................................................................PTS.........................................................................................................................................................................................................................................................................
#=GR NZ_AAUJ01000010.1/158421-157970 SS_TT   .................................................<<<<<<<<<<<............>>>>>>>>>>>............................................................................................................................................................................................................................................................................................................................................................................................................
soil_XZS57751_b1/1-398                       ......................................................UUGUGUAUUGAAUGCUAUGACGUUCCGCGACGGCGCCUGUUCGCGGGCCACCGCGGAUCCGGCUCUGCCGGUCCGCCGGUGGCG.CCCCCUU.........................GA.GGGGGAGGCGCCGGAGGCGCUUCGGGGGUGUUUCUAAUACUCCAGCCGUUCCGGCCGGAUUUCCUGCAGGAUGGUGGUGGCGAUUUCCUCGAUCGACUUGGUCGUCGUGCUCAGCCAGCGGAUGCCCGCCCGGCGCAUCAUCGCCUCCGCCUCGGCCACCUCCAUCCGGCAAUUCUCCAGCGAUGCGUACCGGGAGUUGGGCCGGCGCUCGUUGCGGAUCUCCGCCAGGCGUUCGGGCUGGAUGCUCAGUCCGAAGAUCUUCUUGUGGUGGGCGCCCAGCGCGGAGGGCAGCUGCUGGCGUUCGA
#=GR soil_XZS57751_b1/1-398 CODON            ...............................................................................................................................................................................................................PTS.............................................................................................................................................................................................................................................................................
#=GR soil_XZS57751_b1/1-398 SS_TT            ...............................................................................................................................................................................................................................................................................................................................................................................................................................................................................................
NC_007948.1/2754183-2754634                  ACGUCGAAUUGUUUGGACAUGUUGUUCUUUCAAUAAAGCUGCCGGUGGCAAUACCUCGAUUUGCUCUCGCACCGGCGAGCGAAGCAAAGCCUGUUCGCGAGACACCGCGGAACCGGCUUUGCCGGGCCGCAGGUGUCG.CCCCCUU.........................GA.GGGGGGAGGCCGCUACACGCAGUGAGCGGCAACAGGGGCGUCAAAUAUCAAACAGCAAGCGGGCCGGAUCUUCCAGCGCUUCCUUCAUGGCCACCAGGCCCAGCACGGCUUCGCGGCCAUCAAUGAUGCGGUGGUCAUAGCUCAUGGCCAGGUAGUUCAUCGGGCGAACCACAAUCUGGCCGUUCUCGACGACUGCCCGGUCUUUCGUGGCGUGCACGCCCAGAAUGGCGGACUGCGGUGGGUUGAUGAUGGGCGUGGACAGCAUGGAGCCGAACACACCGCCGUUGGAGAUCGAGAAGGUACCA
#=GR NC_007948.1/2754183-2754634 CODON       .................GUA..................................................................................................................................................................................................PTS......................................................................................................................................................................................................................................................................
#=GR NC_007948.1/2754183-2754634 SS_TT       ...............................................................................................................................................................................................................................................................................................................................................................................................................................................................................................
JCVI_SCAF_1096627888312/154-605              CCGGCCGCGACGGUGCCGACAAGAAUGGCCAACAAGGUCAUAUCAGUAUUCAGUUACUCGGUAGAACAAGACCUGCGGAGCACGGGCGGUCGAACCGAGUGACACCGCGGAACCGGCUGUGCCGGGCCGCCGGUGUCG.CCCCCUU.........................GA.GGGGGUCGCGCAAAGCGCGGCGGGGGGUCUCGUUUCAGGCCACGCCGUGCUGCUUGAACCAGGCCAGGGCACGCUUCCAGCCGUCCUCGGCCGGCUCCUUGCGGAAGCUCGGCCGGUAGUCGGCGUGGAAGGCGUGCGGUGCGUCCGGGUACACCACGAAGGUCGACGCCUUGGCCGCCGCGCUGCCGCCCGCCAAGGCCGAUUUCAUCUUAUCAACCGUGUCAAGCGGGAUGCCGGUGUCGGCCGCGCCGUAGAGCCCCAGCACCGGGCCGUGCAGCUGGCCGGCCACGUCCACCGGGUUCUUC
#=GR JCVI_SCAF_1096627888312/154-605 CODON   ..................................................GUA.................................................................AUG.......................................................................................PTS............................................................................................................................................................................................................................................................................
#=GR JCVI_SCAF_1096627888312/154-605 SS_TT   ...........................................................................................................................................<<<<<<..................................................>>>>>>......................................................................................................................................................................................................................................................................................
soil_XZS84935_y1/508-58                      CCUGGCUGCGCCAGGUCCAGCGGCGGGUCUUGGGCGGCGCACGCAUCGUCGUCAUGGGAGUCGCCUUCUAGCGGCCCGCAGGGCUCGCGCCCUGCAAGCGACCGCCGCGGAACCGGCUUCGCCGGGCCGCUGGCGGUG.CCCCCU..........................GA.GGGGGAGGCGGCCGAAGGCCGCUUCGGGGGGGAUCAACGUACCGGCGGGGCGUACAUGAAGCCGCCCUUGCUCCACAGGUUGUUGGCGCCGCGUGGCAGCUUCAGGGCUGACUUCGGACCCACGUUGCGCUCGAAGAUCUCGCCGUAGUUGCCCACCGCGUUGAUGGCGCGGUAGGCCCAGUCCUUGUCCAGGCCCAGCAGCUUGCCGGUGUCUUCCGACGUGCCCAGGAUGCGCUGCACCACCGGGUCAUUGCUGUCGGCUUGAGCUGUCGACGUUGGCCUGGGUGAUGCCGUACUCCUCGCUU
#=GR soil_XZS84935_y1/508-58 CODON           ....................................................GUA........................................................................................................................................................PTS............................................................................................................................................................................................................GUA..............................................................
#=GR soil_XZS84935_y1/508-58 SS_TT           ...............................................................................................................................................................................................................................................................................................................................................................................................................................................................................................
NC_007948.1/2502527-2502978                  CGUGAAGAUCGUGGUGCCGACGGCGGGCAGCUUGGUUUCCAGUUUGGGGGUGCGUUCGAGGAUAGUGGUCAUGUCUGCAAAGUGAGGGUUUUUUCAAGCGGCCGCCGCGGAACCGGCUUCGCCGGGCCGCUAGCGGCG.CCCCCUU.........................GA.GGGGGAAACGGCCGCAGGUCGGUUCGGGGGUGGAUCAAAUCUCAUAGUCGUUGAUGCGGCCUGCCAUGGCCUUGGUGAUAAGGGCGCGGUCCAGCUUGUCGCUGAGCAGCUCGGCAAAUUUAUAAACGAAAUUGCGCAGGUAGGCGCUGCGCUUGAAAGCGACGCGGGCCACGUUCAUGCCAAACAACAUGCCGGCCGGCUUGGCCACGAGGUCGCUGUUGGUGCCGUCAUCCAUGAGUGCCAUCUCGGCCACAAUCCCCACGCCCAGCCCCAGGCGCACAUAGGUCUUGAUCACAUCAGAGUCA
#=GR NC_007948.1/2502527-2502978 CODON       .....................................................................GUA........................................................................................................................................PTS............................................................................................................................................................................................................................................................................
#=GR NC_007948.1/2502527-2502978 SS_TT       ...............................................................................................................................................................................................................................................................................................................................................................................................................................................................................................
NC_007948.1/3896720-3897171                  GUAAGUGAUUUCGUCGAUGCCCAGUACGCUCAUGGUGUCAGUUCUCCAUGUGAUGUCAGUUGUUCCACGGGCUGCUCGCAACGUGCACGCCAUUCCAGCGGCCGCCGCGGAACCGGCUUCGCCGGGCCGCUGGCGGCG.CCCCCUC.........................GA.GGGGGGAGGCGGCUACACGCAGUGAGCAGGCAACGGGGGUGGUUUUCAUUCGGCCCACGCCAGCGGUUGUUCGUUGAGGCCCCAGUACAGGCUUUUUUGCUCCAUGUACUGCAGGAUCCCGAGGCGGCCCUUCUCGCGUCCCAGGCCGCUGUCGCGCCAGCCGCCGAACGGCGUCGAGAUGGAGAACUGCUUGUAGGUGUUGAUCCACACGGUGCCGGCCUGCACCGCGCGGCCGAUGCGCCAGGCGCGCUUGUAGUCGCGCGUCCAGAUGCCGGCGGCCAGCGCGUAGAGGCUGUCGUUGGCCU
#=GR NC_007948.1/3896720-3897171 CODON       ..............................GUA..........................................................................................................................................................................................PTS.................................................................................................................................................................................................................................................................
#=GR NC_007948.1/3896720-3897171 SS_TT       ...............................................................................................................................................................................................................................................................................................................................................................................................................................................................................................
JCVI_SCAF_1101667310215/23-474               UUCCCGGCCAUGACCUGCGUGGAGGUCAGCGCGCUGGUGGAGGAACGGGCAAAGGUGGAGAUCGAAGUCACCGCAGUCGUCCCAGACUGACAGUUCCAGUGCCGCCGCGGAACCGGCUUUGCCGGGCCUCUGGCGGCG.CCCCCUU.........................GA.GGGGGAAGCGCCGAAGGCGCUUCGGGGGUGGGCUUAACUCCCGACGACCUCGAUCAUCACGCGACGAUCGGCCUGCAUGCACUGGACCAGCUCUUCACGGCCCAGCUUGUCACUGCAGGCAUUGGCCGUGAGGGGCUCGCGCUUGCCGGCGCUCUUGAUCUGCACGUUCACGGCCUUGACGCCCAGCGACUCCAGGUAGGCCUUGACCGUCUGGGCGCGGGCCAUGGCCAGCUUUUCGUUGUAGUCGUCACCGCCGAUGCGGUCGGUGUAGCCGGCAAUCGUCAGCGACUGGAUGUUGCGGUAGC
#=GR JCVI_SCAF_1101667310215/23-474 CODON    ...............................................................................................................................................................................................................PTS.............................................................................................................................................................................................................................................................................
#=GR JCVI_SCAF_1101667310215/23-474 SS_TT    ...............................................................................................................................................................................................................................................................................................................................................................................................................................................................................................
NC_007948.1/4175573-4175122                  CGGAGAAAAGAGAGUGAACUUUUCCCUGUGUAGAGUGCUUCCGAUUCAAUCGUUACAGUCCACUAGACCCAUGAUGGCGCGUCCGGACCCUUCUCAAGCAGCCACCGUGGAACCGGCUUUGCCGGGCCACAGGUGGCG.CCCCCUU.........................GA.GGGGGAGGCGCCGAAGGCGCUUCGGGGGGGAGCCUAGAUGAGACUCCUGCUUGUUGAAGACGAUGUGAUGCUGGCCAGCGGCAUCAAGCUGGGGCUCAGCGACGCCGGAUAUGCGGUCGACUGGGUCGGCAGCGCCGAGCGCGCCGAAGAGGUGUUGCAGGGCGAGACCUUCGAUGCCGCCAUCAUUGACAUCGGCCUGCCCCGGCUCGACGGGCUGGAACUCACGCGGCGCCUGAGGCGCGGCGGCUUGGCCAUGCCGGUGCUCAUUCUGACGGCGCGCGAUGCGCUGCAGGAUCGCGUGCAGG
#=GR NC_007948.1/4175573-4175122 CODON       ...................................................................................................................................................................................................................AUG.........................................................................................................................................................................................................................................................................
#=GR NC_007948.1/4175573-4175122 SS_TT       ...............................................................................................................................................................................................................................................................................................................................................................................................................................................................................................
soil_XZS39501_b1/455-4                       CUCCAGCAGCAGCGCGCUUCCGGGCGCGGCGAUCUCGUGCGCACGCCCGUUCACGUUGAGAAAAAGAAUUUGUUUGGCCAUUGAAUUACUCUUUUCGUGGGCAAUCGCGGAACCGGCUUUGCCGGGCCGCUGGUGGCG.CCCCCUU.........................GA.GGGGGAGGCGGCCGCAGGCCGCUUCGGGGGUGGGCUUCAUACUUCCUUGGGCCGAAGGUCGCGCACCCGCACGGCCUUGCCCUGCGAACGCGGAAUGGUGCCGGGCGCCUGCACCACGACCCUGGUCGUGAUGCCGACAAUCGACUUGAUGUGGUGGGUGACGUCGCGCGCGAUGGCGUCGAACUGGUCGGCGCCUGUGCCGGCCAUCGCCUCGACCUCGAUGUGCACAUGGUCCAGGAUCCCGCGGCGCUCGACUACCAGCUGGUAGUGCGGCGCGAGGUUCGGCCGGCCGACCAGCACGGACU
#=GR soil_XZS39501_b1/455-4 CODON            ..............................................................................GUA.................................................................................................................................PTS........................................................................................................................................................................................................................................................................GU
#=GR soil_XZS39501_b1/455-4 SS_TT            ...............................................................................................................................................................................................................................................................................................................................................................................................................................................................................................
NC_007948.1/715215-714764                    CGCGCACUGCAGUGAAGUCGGCAAAGCGCUUCUGCAGAUUCCGGAUUCUGAUUUCACUCAUGGUCAAACUCCGGGCGCAGGACGGCGGACUCGUUCGCGGGCCACUGCGGAACCGGCUUUGCCGGGCCGCUGGUGGCG.CCCCCUU.........................GA.GGGGCUGAGGGCCGCGGCUCCAAGCCUGCCUGCGCAGGCUUGGACGGCUCCGAAGAACCGCCGCCUCUGGCGACGGUGCUGGGCGCCGAAGGCGCUUCGGGGGUGGGCCUUCCUUGCGGCAGUUUGCCGGCGAUGGAAUAGCCGAUCACGCCGGCCAGCAGCACUGUGAAGGCAUAGCUGUAGACCUCGAUGGACCAGGGCUGCAUCAACAUCACCAGGCCCAGGCCGAUCAGGGUGGCGGUGCCACGUUCCCAGGGCGCGCGGCGCAGCCAGCGGGGGGAUUUGCGGGACUUCAUUUUCGAAUG
#=GR NC_007948.1/715215-714764 CODON         .....................................................PTS..GUA.....................................................................................................................................................................................................................................................................................................................................................................................................................PGUA.........
#=GR NC_007948.1/715215-714764 SS_TT         ...............................................................................................................................................................................................................................................................................................................................................................................................................................................................................................
soil_Contig12405/453-904                     UUCGCCGCGGUUCGCAAUCAGGAUCUUCUUGAACAUCUCACUCCUCCGACCGCGCAGCGCGCGGUUCCACUUGGCAUAAAAGCGCGGUGCCUGCUCGAGUGCCACCGCGGAGCCGGCUUCGCCGGGCCGCUGGUGGCG.CCCCCUU.........................GA.GGGGGAGGCGCCGCAGGCGCUUCGGGCGUGGGCAGGCUUCACCCCAACUCCCGCGGCAUGGGCCGCCCCCUGAAGAAUUCACCGAGUCCGCGCACCACCUUGCGCAGGAACCGGACCAGCACCACCAGCAGGAUCACCGCCAGCACGACGCUGACGACCAGCACGACGCCGAACGCCACCGGGUGCGUGGCCGACAGCCACAGCAUGAAGACCACCAGCCCGUCCUCCGCCAGCGACACCGCCACGUUGGAGAACGGCUCCGGCGAGGUAUUGACUGCCGCCCGCGUGGUCAUCUUGGUGGCGUG
#=GR soil_Contig12405/453-904 CODON          .................................GUA................................................................................................................................................................................PTS........................................................................................................................................................................................................................................................................
#=GR soil_Contig12405/453-904 SS_TT          ...............................................................................................................................................................................................................................................................................................................................................................................................................................................................................................
soil_Contig7686/1-377                        ....................................GAUUCGUUGCAGUUUUCAAGCCGGUCUUCCCAUCUACACCGCCGGAAGUCCGCCAGUCUCGGGAGCCACCGCGGAACCGGCUUUGCCGGGCCGCUGGUGGCG.CCCCCUU.........................GA.GGGGGAGAGGGCGAAGCCCGAGGGGGCAUCGGCCGCAGGCCGCUUCGGGGGUGGGCUUAUUCACCCGGCCAUUGUCAGCCCGCCGCUGACGCUGAGCACCUGGCCGGUGAUGUAGCGCGCACGGUCGCUGCCGAAGAACAGGAUGGCGUCGGCGAUUUCCUCGGGCUGGCCCAGGCGCCGGAACGGGAUGGCCUUGGUCAGCGCUUCCUUCACCUUGUCGGGCACGACGGCCAUCAGCGGCGUGUCGGUCGGGCCGGGGCAAACGC.......................................
#=GR soil_Contig7686/1-377 CODON             ..........................................................................................................................................................................................................................................PTS......................................................................................................................................................................................................GUA.........................................
#=GR soil_Contig7686/1-377 SS_TT             ...............................................................................................................................................................................................................................................................................................................................................................................................................................................................................................
NC_008752.1/445472-445949                    GCACAGGCAUAAGGGGGCAAAACCUAACCUCUCCAGCAUGCUUCGCCAGUGGCCUUCACCCCCAAAGAUUCAGAAGGCCGCGGAGCAGGCCAUGCCAGCAGAUGCCGUGGAACCGGCUUUGCCGGGCCACCGGCAUCGUCCCCCUUCCCGCCGCGCGCAGCGCGGCGAGA.GAAGGGGGAAAGGCGGCGCAGCCGCCUCAGGGGGAUGUCACUUAUUACUCAGGCAUUCCUUCAUGAACGCCUUGCGCUCGUCACCCUUGAGCGCCUUGGUCUUCGCAUCGGCGUUGCAGGUCUUCAUCUUGUCCUGCUGGGUGGCGGGCUUCUUGGCCGAGAGGCACUCCUUCAUGAAGGCCUUGCGCUCGUCGCCCUUCUUGUCCUUGGCCUCGGCGUUGCAGGUGGUCAUCUUGCCCUGCUGCGCGGUGUGGGCCUUGGCGGAUGCCGCGCCGGGUGUGGACGCCGGUGCGGACGCCAUGGCCGCG
#=GR NC_008752.1/445472-445949 CODON         ................................................................................................................................................................................................................PTS............................................................................................................................................................................................................................................................................
#=GR NC_008752.1/445472-445949 SS_TT         ...............................................................................................................................................................................................................................................................................................................................................................................................................................................................................................
NC_008782.1/4079909-4080361                  CAUGGCGGUGGUGCUGCUGGCCACGGCGCUGUGGAUGGUGGCCGCAUGAGACCGGCGCAUCCUCAUUGGUCGAAAGGCCGCGGAGCAGGCCAAGCCAGCGGACGCCGUGGAGCUGGCUUGGCCAGGCCACCGGCGGCGUCCCCCUG.........................GA.GGGGGAAGGCGCGAAGCGACUCAGGGGGUGAUUCGGAAUCACGCGGCCUGCUGCUGGGCUUGCUGGGCGUGGCGAUCUUCGCGCUCACCCUGCCCAUGACGCGCCUGGCCGUCGGCACGCCCGAGGCACCGCUGAUGUCCGGCCUGUUCCUGGCCAUGGGCCGCGCGGCGGUGGCCGGGCUGCUGUCGGCCGCGCUGCUGCUGUGGCAGCGCGCGCCAUUGCCGCGGCGCGGCGACUGGUGGCCGCUGGCCGUGACGGCGCUGGGCGUGGUGUUCGGCUUUCCGCUGCUCACCUCCAUCGCCAUG
#=GR NC_008782.1/4079909-4080361 CODON       ..............................................STP....................................................................AUG.......................................................................................................................................................................................................................................................................................................................................................................
#=GR NC_008782.1/4079909-4080361 SS_TT       ...............................................................................................................................................................................................................................................................................................................................................................................................................................................................................................
NC_008752.1/1020713-1020237                  GGGACAUGGCAAACCAUCCAACCGUUAUGCAUUGCGCUUCGGCACGGCGCUCGAAACUGGCGCGGCCCGACCUGUGGCCGCGGAGCAGGCCACGCCAGCAGACGCCGCGGAACUGGCUUCGCCAGGCCGCUGGCGUCGUCCCCCUGCCCGCCGCGCGCAGCGCGGCGAGAGC..GGGGGGAAGCGGCGCAGCCGCUCAGGGGGGUGUGCUCCAUUUCUAGCGGAGGCGGGGGUUCAGCGCAUCGCGCAGCCAGUCCCCCAGCAGGUUCACGGAGAGCGCGAUCAGCACCAGCAUCACGCCCGGGAACACCGUGAUCCACCAUUCGCCCGAGAACAGAUAGUCGUUGCCGAUGCGGAUCAGCGUGCCGAGCGACGGCGAAGUGGGCGGCGCGCCCACUCCCAGGAAGGACAGCGUGGCCUCGGUGAUGAUGGCCGUCGCCACCUGGAUCGUGGCCAGCACCAUCACCGGCCCGAGCACAU
#=GR NC_008752.1/1020713-1020237 CODON       ....GUA.................................................................................................................................................................................................................PTS....................................................................................................................................................................................................................................................................
#=GR NC_008752.1/1020713-1020237 SS_TT       ...............................................................................................................................................................................................................................................................................................................................................................................................................................................................................................
NC_007948.1/754891-755343                    CCAGAUUUGCUGCCAUGUUGUGAUGCCUUGGUGUUGUUAGGUCGGUUUUUGGUAUGGCUUCAUUUGGCGUUGAUCGCCCGGGUGUGGCGCGAUACCAGCAGACGCCGCGGAACUGGCUUUGCCAGGCCGCUGGCGUCG.CCCCCUG.........................CAAGGGGGAGGCGGUUACACGAAGUGAGCAAGCAACGGGGGUGUUUCAUUUGAGAUCCAGUGUGCACCAUUGUCCAUAAGCUGGCGCGUCCGCCGGCCACUGGUCAGCGUGCGCGACCUGGCGCACGCCGCGCAUGAGCAGAUGCACGGCCCGCAUGACGCCCGCAUGCGUGAUCCACAGCGUGUCUGCCGGGCCCUGCAAUGCGUCGAAGGCAGAGGCGACGCGCGCCAUCACCUGGCUGACGCUUUCCCCGUCGCCACCGACGGCGUAGUUCGCAAAGUCGUCGGUCCAUGCCUGCAACUCGGCCG
#=GR NC_007948.1/754891-755343 CODON         .............GUA........................................................................................................................................................................................................PTS....................................................................................................................................................................................................................................................................
#=GR NC_007948.1/754891-755343 SS_TT         ...............................................................................................................................................................................................................................................................................................................................................................................................................................................................................................
NC_008752.1/200276-200753                    CCUGUCCUGAGUUGCUGGGGCCUGGUAACCACAGCUUCCCAGGUCGGGCCUGGAUGAACAACCUAUUGAGACAUCACAACUAGCGCGGCCCAGGCGAGCAGACGCCGUGGAACUGGCUCCGCCAGGCCACCGGCGUCGUCCCCCUUCCCGCCGCGCGCAGCGCGGCGAGA.GAAGGGGGAAGCGGCGCAGCCGCUCAGGGGGUUGGUUCAAUACCGGCUUGCCGGAUCAAAGUGCGCCAGUGCGCCAGCUGCUGCGCCACGUACUGCGCGAAUUCCUCCGGCGUCUUGCUGGGCCAGACCUGGAAGCCGAUCUGCGCGAGCUUGUCCUGCGUGUCCCUGUCGGCCAGCACGGCCUGCAGCUCGGUGUUCAGGCGCUGCACCACGGCGGGCGGCAUGCCGGCCGGGCCGAAGAUGCCGUUCCACGACGUCAGGUCGAAACCCUGCACCGUCUGGCCGAUGGGUGGCACGCCCGGCAGCAG
#=GR NC_008752.1/200276-200753 CODON         ..................................................................................................................................................................................................PTS..........................................................................................................................................................................................................................................................................................
#=GR NC_008752.1/200276-200753 SS_TT         ...............................................................................................................................................................................................................................................................................................................................................................................................................................................................................................
NC_008752.1/4536791-4537263                  AGAGAAUCGGUCAUGGUGAGCGAGUGUGCCGUGGUUGCAAACGGUUGGCCGUCGUACCGGUGACUGGACAAAGGCAGAGCGCCCACGGUAUUCGCCAGCAGACGCCGUGGAUCUGGCUUCGCCAGGCCACCGGCGUCGUCCCCCUUCCCGCGCGCCAGCGCGAGA......GAAGGGGGAAGCGGCGAAGCCGCUCAGGGGGAUGUACUCACACCCUUUCGAAGAUGCCCGCAGCGCCCUGCCCCAUGCCCACGCACAUCGUGACCAUGCCGUAUUUCAGGUUCUUUCUGCGCAGCGCAUGCACGACCGUGGCCGAGCGGAUGGCGCCCGUGGCGCCCAGCGGAUGGCCCAGCGCGAUGGCGCCGCCCAUCGGAUUCACCUUGGCCGGGUCCAGGCCCAGCUGGCGCAGCACGGCGAGCGACUGCGCGGCGAAGGCCUCGUUCAGCUCGAACCAGUCGAUGUCCUGCUGAUUCAGGCCG
#=GR NC_008752.1/4536791-4537263 CODON       ....................................................................GUA.........................................................................................................................................PTS............................................................................................................................................................................................................................................................................
#=GR NC_008752.1/4536791-4537263 SS_TT       ...............................................................................................................................................................................................................................................................................................................................................................................................................................................................................................
NC_008752.1/3770960-3771432                  GCCCUGAUCUUCCGGCUGCCUGAGCGGGCGCCUUGCGAAAGAUGUCCGAUACCGCAACGGCCUUUCCCGUCAGAGGGCCGCGGAGCGGGCCACGCCAGCGGACGCCGUGGAACGGGCUCCGCCCGGCCACCGGCGUCGUCCCCCUUCCCGCGCGCCAGCGCGAGA......GAAGGGGGAAGCGGCGUCAGCCGCUCAGGGGGAUGUCACCAGCGAGAUGCUCAUGUUCACAUGGGGAAGGCCCGCCUCUUCAUAGCGCUCGCCUUCCACCUCGAAGCCUGCACGGCGGUAGAAGUUCUCGGCGGUGCAUUGCGCGUGCAGCGUGACCCGCCUGUCGCCCCGCGCCCGCGCGGCCUCGACCAGCGCAUCCAGCACCGCCCUGCCCCACCGCUGCCCGCGCACCGCGCGGUCCACGGCCAUGCGGCCGAUGCGUGCCUCGCCCGGCGCCGGCUGCAGCAGCCGGCCGGUGGCCACGGGCA
#=GR NC_008752.1/3770960-3771432 CODON       ...................................................................................................................................................................................................PTS.........................................................................................................................................................................................................................................................................................
#=GR NC_008752.1/3770960-3771432 SS_TT       ...............................................................................................................................................................................................................................................................................................................................................................................................................................................................................................
NC_008752.1/839813-840290                    UAUGUACAUGUCCCCGCCACCCAUAUUUGCCUGUAGCUCAUUGCCCAUGAACAGGCGCAGCGCCACCUAUCGAGAGGCCGCGGAGCAGGCCAUGCCAGCAGACGCCGUGGAACCGGCUUCGCCGGGCCACUGGCGUCGUCCCCCUUCCCGGCGUGCGAAGCACGGCGAGA.GAAGGGGGAAGGCGCGCAGCGCCACAGGGGGUAGUUCAUCAGAUCAGGCAAGCCACCGCUUGCGCCGCUUGUAGCUCUUCGCAUCCUUGAAACUCUUGCGCUCGUCCCCGCCCAUGCCCAGGUAGAACUCCUUCACGUCCUCGUUGUUGGCAAGGUCGGAAGCGGCGCCGUCCAUCACCACGCGGCCGCUUUCGAGGAUGUAGCCGUAGUCCGCGUACUUCAGCGCCAUGUGCGUGUUCUGCUCGGCCAGCAGGAAGGUGACCUUCUCGCGCGUAUUGAGGUCGCGCACGAUGUGGAAGACCUCGUCC
#=GR NC_008752.1/839813-840290 CODON         ......................................................................................................................................................................................................................PTS......................................................................................................................................................................................................................................................................
#=GR NC_008752.1/839813-840290 SS_TT         ...............................................................................................................................................................................................................................................................................................................................................................................................................................................................................................
NC_008752.1/3303892-3304369                  CAGAAAGGGGGGCCGCAGCCGAGGCAACAGCCAUCAGGCGCAGCCCUUGAACAGCCCCGCCCUCACCCGUCAAAAGGCCGCGGAGCAGGCCAAGCCAGCAGACGCCGUGGAACCGGCUUUGCCGGGCCACUGGCGUCGUCCCCCUUCCCGAUGCGCGCAGCGCAGCGAGA.GAAGGGGGAAGCCGCGCAGCGGCUCAGGGAGUAGCCUCUUUUUCCUCUGGCCAGUCCCGGAUAUAGGCUUUCAGCAUCUGGUUCUCGAAGUUCUGGCUGUCCACCACGGCCUUGGCCACGUCGUAGAAGCUGACCACGCCCAUGAGCAUCUUCUUGUCCAUGACCGGCAUGUAGCGCGCGUGGCGGUUGAGCAUCAUGCGGCGCACCUCGUCCAUUUCGGUUUCGAGCGUGCAGGUGAGGGGCGCGUCGUCCAUGGCCGUGCGCACGAGCAUGGUGCCCACGGUGCCGCCGUUCUUCACGACGGCCUG
#=GR NC_008752.1/3303892-3304369 CODON       ..................................................................................................................................................................................................PTS..........................................................................................................................................................................................................................................................................................
#=GR NC_008752.1/3303892-3304369 SS_TT       ...............................................................................................................................................................................................................................................................................................................................................................................................................................................................................................
NC_007948.1/1381099-1380648                  GCCAGCUGCAGCGUACCGCUGCGCAUGUAGUGCUGGAUGUCUUUCACGCGAUCAAUCCCCACGGUUCGCGAUGUCGGCAACCAGCGUGGCUUGGCCAGCAGACGCCGUGGAACUGGCUUUGCCAGGCCACUGGCGUCG.CCCCCUU.........................GA.GGGGGGAGGCGACCCACACGCAGUGGGGGAGCAACGGGGGUGGUUCAUAUCCACCACCGCUCGCGCAUCAAAUCCAUCAUCUGGCGCGUGGCCCGGCCGCGGUGACUGUUGGCGUUCUUGACUUCCACCGGCAACUGCGCAAAGGUCUGGCCGAAUUCCGGAAUGAACAUGACCGGGUCAAAGCCAAAGCCGUUGCUGCCCACCGGCUCACGGGCAAUGAGGCCCACCACCCGCCCGCAGGCGAUCAGGGGCUCGGGGUCCAUCUCGGAUCGCACCGCCACCAGGGUGCUCACCAGCGCCGCGCG
#=GR NC_007948.1/1381099-1380648 CODON       ............................................GUA...........................................................................................................................................................................PTS..................................................................................................................................................................................................................................................................
#=GR NC_007948.1/1381099-1380648 SS_TT       ...............................................................................................................................................................................................................................................................................................................................................................................................................................................................................................
JCVI_SCAF_1101667585797/1-379                ......................................................................UUCGUUGAUUUGGCGCUACCGAGGCCAGCAGACGCCGUGGAACUGGCUUCGCCAGGCCACUGGCGUCG.UCCCCU.............................GGGGGAAGCGGCGAAGCCGCUCAGGGGGUGGUCGGUUUCAGCCGUUCAGUUCGUCGGCGCGGGCUUGUGCUGCCGCGAAGUCCAGGUCGCCGCUGUAGAUGGCGCGGCCGCAGAUCACACCUUCCACGCCCUCGUCUUCCACGGCGCACAACUGCUCGAUGUCGGCCAUGUUCGACAGGCCGCCCGAGGCGAUCACGGGAAUGGUCAGCGCCUGGGCCAGUUUGACGGUGGCGUCGAUGUUGAUGCCCGAGAGCAUGCCGUCACGGCCGAUGUCGGUGUAGAUGAUGGAUUCGACGCCCCAGUCC
#=GR JCVI_SCAF_1101667585797/1-379 CODON     ......................................................................AUG..........................................................................................................................................PTS.........................................................................................................................................................................................................................................................................
#=GR JCVI_SCAF_1101667585797/1-379 SS_TT     ...............................................................................................................................................................................................................................................................................................................................................................................................................................................................................................
NC_008752.1/136119-135668                    GGGCUACCGACAGUCAGGAGGCAUUCUCAAGCCCGGCGGGCCCCUCACGCACGCCCGGAGCCUGCCCCGUCAGAGGGCCGCGGAGCAGGCCACGCCAGCAGACGCCGUGGAACCGGCUUUGCCGGGCCACUGGCGUCG.UCCCCCU.........................UG.GGGGGGGAAGGCGCCGAAGGCGACUCAGGGGGGGUCAAAACUUCGGUAUGCGGAUCCGGCUGAUCAUGAGCGAGCCGGACACCGCGAACAGCAGCACGAAGGGGUGCAGCGUGAAGCCCCCCACCAGCAGCUUGCCGAACCACAGGUUCUCGCGCACGGCGCCGAGCGAUGCGGCCAGUGCCAUGAGUCCCACGAGCACGAUGGACGUGGGGAUCGGCGUGCCCUCGAAGUACUUCACCUUGCCCGAGCCUUCGGAGAGCGUUUCCGCCGUGACGUUGUAGCGCGCGAGGCGCGAGACGCCGCAG
#=GR NC_008752.1/136119-135668 CODON         ................................................................................................................................................................................................................PTS............................................................................................................................................................................................................................................................................
#=GR NC_008752.1/136119-135668 SS_TT         ...............................................................................................................................................................................................................................................................................................................................................................................................................................................................................................
NC_008752.1/4739172-4738721                  GGCGCCAGCCCCCCGGUUCAAACAUUUCAAAAACGAUGGACAGCAUGCGUUAAGGCACGGCCUUUCCCGUCAGAAGGCCGCGGAGCAGGCCACGCCAGCAGACGCCGUGGAACCGGCUCCGCCGGGCCACUGGCGUCG.UCCCCCU.........................CG.GGGGAAGGCGCCGAAGGCGACACAGGGGGGCAACAUGUUCCGGGCCACUGGCGUCGUCCCCCUUCAGGGGGAAGGCGCCGAAGGCGACUCAGGGGGUGCCGCUAUUUCCAGCCGAUAACCCACCCCGUACACCGCCGUGAUCACGUAGCCAUGGUCCGGCGCCAGCGCCAGCUUGGCGCGCAGGCGGGAUAUGUGCGUGUCCAGAGAACGCGAGGGUGCGUCGUGGAUGCCGCCCCAUAUCGCCUCGCGCAGGUGCUCGCGCGACAGCAGCCGUCCCGCGUUCUGGAACAUGAACAGCGCCAGCU
#=GR NC_008752.1/4739172-4738721 CODON       .............................................................................................................................................................................................................................................PTS...............................................................................................................................................................................................................................................
#=GR NC_008752.1/4739172-4738721 SS_TT       ...............................................................................................................................................................................................................................................................................................................................................................................................................................................................................................
NC_008752.1/289231-289707                    GACGCGGCGCAUCCCCCCGUAUGCACCUCGUGCCACCACGUUCCAUGGAAGCCCGCACGGCGCCACCCCUCCGAUGGCCGCGGAGCAGGCCAUGCCAGCAGACGCCGUGGAACCGGCUUUGCCGGGCCACUGGCGUCGUCUCCCUGCCCGCCGUACGCAGUACGGCGAGAGC..GGGGGAAGCGGCGCAGCCGCUCAGGGGGGUGUCCUUUCUUUCAGGUCAGUGCUCGCUGUACCGCCGGGCGCGCCGCCACGCGCUGAGAGUGAGCGUGGACCUUGGGAAAGCGCGCGAUGUCCACCCCGUCGCUGGCCAGCCAGCCGGCCACGGUGAACAGGUAGCCGUCGGCGACCGUGUACUGGUCGCCCAUCACCCAGGGGCCGUCGCCGAGGCUGUGCUGCUCGAUCAGCUCGAAGCACUCGGUCAUGUUCUGCGGCACCUUGCGCUGCAUCGCGGCGAUGGCCUCGGGUUCGUCCGCCCAG
#=GR NC_008752.1/289231-289707 CODON         ......................................................................................................................................................................................................................PTS......................................................................................................................................................................................................................................................................
#=GR NC_008752.1/289231-289707 SS_TT         .......................................................................................................................................................................................<<<<<<<<<......>>>>>>>>>................................................................................................................................................................................................................................................................................
NC_008752.1/3596577-3597054                  UCCAAAGCUUCAGUGAUCGACGGCGCUACGCGCCAUCCACGCACCAUGAAACCGCCGCGGCACGCCCCUUCCGCUGGCCGCGGAGCAGGCCAUGCCAGCAGGCGCCGUGGAACCGGCUUCGCCGGGCCACCGGCGUCGUCCCCCUGCCCGACGUGCGCAGCACGGCGAGAGCG.GGGGGAAGGCGCGCAGCGCCUCAGGGGGGUGGACUCUCACUUCAGGCUCCACCACGAAAACAUCGCCCACUCCUCGGCUUUCGCAUAGGGCGGCAUGGGCGCGUGGUAGGCCAGACGCUGCUGGUUGUACACGAUGCGGUGCGCGGACAGUUGCCACUGCGGGAUGAGGUAGUGGCUGUGCAUGAUGACGCGGUCCAGCGCCCGGCACGCGGGCAGCAGUUCGGCCUUGGAUUUCGCCCGCGUCAACGCGAUCGCGAGGGCAUCGACCGCCGGGCUCUUCACCCCCGAGUAAUUGCUGCUGCCCU
#=GR NC_008752.1/3596577-3597054 CODON       ..................................................................................................................................................................................................................PTS..........................................................................................................................................................................................................................................................................
#=GR NC_008752.1/3596577-3597054 SS_TT       ...............................................................................................................................................................................................................................................................................................................................................................................................................................................................................................
NC_008752.1/2551626-2551149                  ACCCGAAUGCAGCAGUCGGCGGUAAUCCAAAACCCCGGGGCCAGUGGAGGCCCCCAGCGGCCUUACCUGUCUGAAGGCCGCGGAGCAGGCCAAGCCAGCAGACGCCGUGGAACCGGCUCCGCCGGGCCACCGGCGUCGUCCUCCUGCCCGCCGUGCGCAGCACGGCGAGAGCG.GGGGGAAGGCCCGCAGGGCCUCGGGGGGGUGCUUCACCUUUCUGCGCGGGUAUCGUUGAACCGGCCGUAGCUCUGAAGCCGCUCGUAGCGGCGGUCCAGCAGUUCGCGCGGCUUGAGGUCCGCCAGCUGGCGGUGGGCGUCGCCCAGCGCGCGCUUGAGGAAGGCGGCCAUCUGCUUGUGGUCGCGGUGGGCGCCGCCCACGGGCUCGCUCACGAUCUUGUCCACCAGGCCCAGGGCCUUGAGGCGGUGCGCGGUGAUGCCCAUGGCAUCGGCCGCGUCCUGGGCCUUGUCGCCGGUCUUCCAGA
#=GR NC_008752.1/2551626-2551149 CODON       ...............................................................................................................................................................................................................PTS.............................................................................................................................................................................................................................................................................
#=GR NC_008752.1/2551626-2551149 SS_TT       ...............................................................................................................................................................................................................................................................................................................................................................................................................................................................................................
NC_008752.1/1025774-1026250                  UGCGAAGGCUGGAGGGCACUGGAUGAGUGCCACUGCCCAUAGCCCGUGAAACUGGCGCGGCCUCACCCGUCGAAUGGCCGCGGAGCAGGCCACGCCAGCAGACGCCGUGGAACCGGCUUUGCCGGGCCACCGGCGUCGUCCCCCUGCCCGCCGUGCGCAGCACGGCGAGAGC..GGGGGGAUGCGGCGCAGCCGCUCAGGGGGGUGUUUCAAGACUCCUCCAUCCAGCUAUGCCCCUCGCGCGCCACCAUGGCGCUCGCGGCACUGGGCCCCCAGCUGCCGGCGGCGUAGGGCCGUGGGCCGUCUUCCGAGUCGCGCCAGGAUUGCAUGAUGGGCUCGACCCAGCGCCACGCCGCUUCCUGCUCGUCGGCGCGCACGAAGAGGUUCAGCCGCCCGGCGAUCACGUCGAGCAGCAGGCGUUCGUAGGCGCCCACCCGCUCCGUGCCGAAGCGCUGCUCGAAGUCCAGGUCCAGGUGGACG
#=GR NC_008752.1/1025774-1026250 CODON       ................................................................................................................................................................................................................PTS............................................................................................................................................................................................................................................................................
#=GR NC_008752.1/1025774-1026250 SS_TT       ...............................................................................................................................................................................................................................................................................................................................................................................................................................................................................................
NC_008752.1/4952247-4951798                  UCGUGGGUCAUCCGGCGAUGGUAGCGCCGUCCUCCUGCACGCCGCUGGGACGUCCUGCGGCCAGCCCUGUCCGAAGGCCGCGGAGCAGGCCAUGCCAGCGGACGCCGUGGAACCGGCUUUGCCGGGCCACUGGCGGCG.UCCCCUG............................GGGGAUGGCGCGAAGCGCCUCAGGGGGCUACCAGCACCAGCUUGCCGAUGGUCCGGCCGCUCUCGAUGCGGGCGUGCGCCUCGCGCAGCGUGGCGGCCGAGAGCGGGCCCAGGGUGUCGGUGAGCGUGCUGCGCAGGCGGCCCGCGCGGGCGAGUUCCGCCACUUCGGCCAGCAGUCGGCCCUGCGCGGCCAUGUCGGGCGUGCCGAACAUCGGGCGCGUGAACAUCAUCUCCCAGUGCAGCGAGAUGCUCUUGCGCUUGAGCGGCAUCACGUCGAGCGAGGGCAUGUCGUCGAUCACCGCGAUG
#=GR NC_008752.1/4952247-4951798 CODON       ........GUA......................................................................................................................................................................................PTS...........................................................................................................................................................................................................................................................................................
#=GR NC_008752.1/4952247-4951798 SS_TT       ...............................................................................................................................................................................................................................................................................................................................................................................................................................................................................................
NC_007948.1/3676573-3676121                  CCUGCCGCCGUGGAACCGGCUUCGCCGGGCCACCAGCGGCGCCCCCUGCAAGGGGGAGGGGGCUACGCAAAGCGAGCCCCAACAGGGGUGUGCAACUCCUGCCGCCGUGGAACCGGCUUUGCCGGACCACCAGCGGCG.CCCCCUG.........................CAAGGGGGGAGGGGGCUACGCAAAGCGAGCCCCAACGGGGGUGUGCAACAUUUACUGUGGCAAAUCACCGGCAGGGCGACCCAGCCAUUUCACGGCCAUCUUGUCAAUGUCGCCUGCCUUUUUGCCCGUUGCGAUGAUUUCAUUGACCUUCAGGCGCAGCUUGUCUUCGCCCUUGCCCACGCCAAUGAAGUUGGGCGAGUCCUUGAGCAGCAGUUUGUACUCGGCAGCGAGUUUCGGGUUUUUGGCCAUCAUGUUGCCGGCGACUGAGGCACCCGUGGCAAUCAGUUGCACCUGGCCUGCGACGAACG
#=GR NC_007948.1/3676573-3676121 CODON       ..............................................................................................................................................................................................................................PTS..............................................................................................................................................................................................................................................................
#=GR NC_007948.1/3676573-3676121 SS_TT       ...............................................................................................................................................................................................................................................................................................................................................................................................................................................................................................
NC_007948.1/3676670-3676218                  CAGGCCGCCGUGGAACCGGCUUUGCCGGGCCACCAGCGGCGCCCCCUGCAAGGGGGAGGGGGCUACGCGAAGCGAGCCCCAACAGGGGUGUGCAACUCCUGCCGCCGUGGAACCGGCUUCGCCGGGCCACCAGCGGCG.CCCCCUG.........................CAAGGGGGAGGGGGCUACGCAAAGCGAGCCCCAACAGGGGUGUGCAACUCCUGCCGCCGUGGAACCGGCUUUGCCGGACCACCAGCGGCGCCCCCUGCAAGGGGGGAGGGGGCUACGCAAAGCGAGCCCCAACGGGGGUGUGCAACAUUUACUGUGGCAAAUCACCGGCAGGGCGACCCAGCCAUUUCACGGCCAUCUUGUCAAUGUCGCCUGCCUUUUUGCCCGUUGCGAUGAUUUCAUUGACCUUCAGGCGCAGCUUGUCUUCGCCCUUGCCCACGCCAAUGAAGUUGGGCGAGUCCUUGAGCAGC
#=GR NC_007948.1/3676670-3676218 CODON       ...............................................................................................................................................................................................................................................................................................................................PTS.............................................................................................................................................................
#=GR NC_007948.1/3676670-3676218 SS_TT       ...............................................................................................................................................................................................................................................................................................................................................................................................................................................................................................
NC_007948.1/3676767-3676315                  AAGGGCCACUGACUCAAGACCGAGAUGAAGUCCAACUCAACCCGCAUCUGGCUUCACUCCUUCUAAAAAGUAACGACAGUCUCUUCUGCAUCUCUACCAGGCCGCCGUGGAACCGGCUUUGCCGGGCCACCAGCGGCG.CCCCCUG.........................CAAGGGGGAGGGGGCUACGCGAAGCGAGCCCCAACAGGGGUGUGCAACUCCUGCCGCCGUGGAACCGGCUUCGCCGGGCCACCAGCGGCGCCCCCUGCAAGGGGGAGGGGGCUACGCAAAGCGAGCCCCAACAGGGGUGUGCAACUCCUGCCGCCGUGGAACCGGCUUUGCCGGACCACCAGCGGCGCCCCCUGCAAGGGGGGAGGGGGCUACGCAAAGCGAGCCCCAACGGGGGUGUGCAACAUUUACUGUGGCAAAUCACCGGCAGGGCGACCCAGCCAUUUCACGGCCAUCUUGUCAAUGUCGCC
#=GR NC_007948.1/3676767-3676315 CODON       ............................................GUA.................................................................................................................................................................................................................................................................................................................................................................................PTS............................................................
#=GR NC_007948.1/3676767-3676315 SS_TT       ...............................................................................................................................................................................................................................................................................................................................................................................................................................................................................................
NC_008825.1/3690050-3690502                  GACCGCGGCAGCGCGGACGGUGCGAGGGGGACUCAUCUCAGGAUCUCCAUGACGGUUCGACGAGAAGCCGGGCGCAGGCCGAGGCACGGCCCACCGAGUGGACGCCGCGGGUCCGGCUCCGCCGGCCCGCCAGCGUCG.CCCCCUU.........................CGAGGGGGAGCGGCGCAGCCGCAACGGGGUGUUCAAAGUGUCCAGGUGUCGAGGAUGAAGGCGUCGGCCUUGCGGUGCAGCAGGAUGAUGUCCAGCACGUCCAGCGGACUGAUCGGGCGGAUGCCCUCGAUCAGCGCGCCCUCGCCGUGGCCGUAGAGCGCCUGCAGCGCGAAGCGGCAGGCGUAGACCUUCCCGCCCUCGGCGAUGAACUUGGCGAUCUGGUUGUUGAAGUUCUGGUGACCGGGGAAGGCCUCGUCGCCGAGCGUCGGGAAGCCGCGCUUGACACCCAGCGUCACGCCGGGGCCGUA
#=GR NC_008825.1/3690050-3690502 CODON       .................................GUA...................................AUG.........................................................................................................STP.....................PTS.................................................................................................................................................................................................................................................................................
#=GR NC_008825.1/3690050-3690502 SS_TT       ...............................................................................................................................................................................................................................................................................................................................................................................................................................................................................................
NC_008825.1/3496195-3495743                  CGCGCCACGGUCGAUCAACCGCUGCGCCGCCGAACGCGUCGGCGCAAGCCCACGCUGGACAAUCAACUGAUCAACUCUUGGCAUGAGAUAGAACCGAGUGGACGCCGCGGGUCCGGCUCCGCCGGCCCGCCAGCGUCG.CCCCCUU.........................CGAGGGGGAGCGGCGCAGCCGCAACGGGGGUGGGUGUCAAUACCGAUAGGUGUCGGCCUUGUACGGACCGGACUUGCUGACACCGAUGUACGCAGCCUGCUCGUCGGUGAGCUCGGUCAGCAUCGCGCCGACCUUCUUCAGGUGCAGGCGCGCCACCUUCUCGUCCAGGUGCUUGGGCAGCACAUAGACCUUGCCGACCUGGUAGUCGGCGCUCUUCGUGAAGAGCUCGAUCUGCGCGAUGGUCUGGUUGGCGAACGACGAGCUCAUCACGAAGCUCGGGUGGCCGGUGGCGCAGCCCAGGUUGACCA
#=GR NC_008825.1/3496195-3495743 CODON       .................................................................................GUA...........................................................................................................................PTS.............................................................................................................................................................................................................................................................................
#=GR NC_008825.1/3496195-3495743 SS_TT       ...............................................................................................................................................................................................................................................................................................................................................................................................................................................................................................
NC_008825.1/2782848-2782397                  GACAGCCCCGCGACCACCAGCGUCGCGCGGCCCGUCGAAGCAGCAGACAUCUCAGGACCCCACGCGCCGAUCGUGCACCCGGCCGCAGCUCUGGCGCGCAGACGCCGUGGAUCCGGCUCUGCCGGUCCACCAGCGUCG.CCCCCUC.........................GA.GCGGGAGGCGCCGCAGGCGCUUCGGGGAUGGGUCAUUCCUGCGCUUCGGAGGUGGGUCACGUCUCGGCGAGCACUUCGCGCGCCACCGCCAGCGCCUCGGGGAAGCUCAGGUAGACCGGCUUCUCCGCCCCGCGCAUGCGCACCAGCAGGCGGUGCUGCACCUGGUACUUCACGUUGCCGAUCGCCAGCGCGCCGAUGCCCACCGCGCGGCUGCCGGGCAGCAGCUUGCCGCUGUCCAUCACGCCCACGCCGGCGAUGCCCUCCGGCGGCACCGCGUUCACGUCGGCCGCCACCAGCAGCCGCGU
#=GR NC_008825.1/2782848-2782397 CODON       ...............................................GUA....................................................................................................................................................................................PTS......................................................................................................................................................................................................................................................
#=GR NC_008825.1/2782848-2782397 SS_TT       ...............................................................................................................................................................................................................................................................................................................................................................................................................................................................................................
NC_008825.1/876540-876089                    CCCAGCGAAUGUCAUCGAGCCAAGUCAUGCCCGGCAGUUUAGCGAGUCAGGGCAAUCCCCUCCCGAACGGCGCCAUCGGCAAACAACGAUCCACCGAGUGGACGCCGUGGAUCCGGCUCCGCCGGUCCACUAGCGUCG.CCCCCUC.........................GA.GGGGGAGCGGCGCAGCCGCAACGGGGAUGGGCCACACACGCAACGGGGGUGGAUUACAUCCUGACGGGGAUGCCGUGCUCGGCCAUCAAGGCCUUGGCCUGGCCGACGGUGAACGUGCCGUAGUGGAAGAUGCUGGCGGCCAGCACCGCAUCGGCGCCACCGACCUGGAUGCCCUCGGCGAGGUGCUCCAGCGCGCCGACGCCGCCCGAGGCGAUCACCGGCACCGGCACCGCGUCGCUGACCGCGCGCGUCAGCGGCAGGUUGAAGCCGAUCUGCGUGCCGUCGCGGUCCAUGCUGGUCAGCAG
#=GR NC_008825.1/876540-876089 CODON         .........................GUA.......................................................................................................................................................................................................PTS.........................................................................................................................................................................................................................................................
#=GR NC_008825.1/876540-876089 SS_TT         ...............................................................................................................................................................................................................................................................................................................................................................................................................................................................................................
NC_008825.1/509403-508952                    CAGCAUGCUGUCAUUGUAAAAAGCGCAGCCCCGACCGGCUUGCGGGGCCGCGCUAUCACCUCGUUAGCAACUUUCCACCGCACGUUGCCUUCACCCAGCAGGCGCCGCGGGUCCGGCUCCGCCGGCCCGCCAGCGCCG.CCCCCUC.........................GA.GGGGGAGCGCCGAAGGCGCAACGGGGGUGGUCGUCAUCAAUCGGCUUGCUUGCGCAGGAACGCCGGGAUCUCGAUCUCGUCCAUGCCGUUGCUCGCCAGCGCAUCCACCUUCGCCGCGGCCUGGGUGCGCCCGCUGCGCCACACGCUCGGCACCUGCAUGCCGGCGUAGUCGUGCUGGGUCGGCGCGGCGGACAGCCCGCCCUGCGUGUGCAGCGGCUGGUUCAGCACCGGGAUGUUGUCGGUGCCGGUCCGCUGCAGCGUGGCGUUGUGCACCACCGUCAUCGGCGCCUGCACACGGCGGGCCG
#=GR NC_008825.1/509403-508952 CODON         ...GUA............................................................................................................................................................................................................PTS..........................................................................................................................................................................................................................................................................
#=GR NC_008825.1/509403-508952 SS_TT         ...............................................................................................................................................................................................................................................................................................................................................................................................................................................................................................
JCVI_SCAF_1101668241578/414-1                GUGCUGCUUGAUGACGGUGGCUUGCGCUUGUUCCAUGUUUAUUGUCUCCUCAGGUCCGCAAGAGGCAAGGGCCGCCAGAAAGCAGCAGCCCUUUCAAGUGGCCGCCGCGGAUCCGGCUUUGCCGGUCCGCCAGCGGCG.UCCCCUC.........................GA.GGGGGGAGGCGGCUUCGCCGCCUCGGGGGUGGUCAAUUGAACCGCACGUAUUCGAAAUCGACCGGCUGGCGGUUGAUGCCGACGACGGGAGGCGCGAUCCAGUUGGCGAAUUUGCCCGGCUCGACGACGCGGCCCAUGAGGCUGGCGACGUAGGCACGGUCCUGCGCGCUGGGCAGCCACUCGUCGGCCUUGGCGUUCCACUCGGCCUCGGAGACCACGCGGCCCUCGGGCGAGACCUUGACGCCGGCCAGUGCGCCGAUGUUGCGG......................................
#=GR JCVI_SCAF_1101668241578/414-1 CODON     ...........................................................................GUA.............................................................................................................................PTS.......................................................................................................................................................................................................................................GUA.......................................
#=GR JCVI_SCAF_1101668241578/414-1 SS_TT     ...............................................................................................................................................................................................................................................................................................................................................................................................................................................................................................
NC_007948.1/2521568-2521117                  AAAACAGGAUCAGGCUGUAAAACCCAAGCUUGUUGCGGCGAAAACGCUUCCACGCCCGCCGACCCGGACUAAGACUGACCACAGAACGGUUUUCACCAAGGCCGCCGCGGAUCGGGCUCCGCCCGUCCGCCAGCGGCG.CCCCCUC.........................GG.GGGGGAGGCGGCCAACGGCCGCUUCGGGGGGGUCAGUCAAAUUUAACACGCGGGUCUACCCAGACAUAGCAGAGAUCGCUGACCAGCUUGGUCACCAGGCCGAUCAGCGUGAAGAGAUAGAGCGUGCCCAGCACCACGGGGUAGUCCCGCCGGAUCACGCUCUCAUAGCUGAGCAGGCCCAGGCCGUCCAGCGAAAACAGGGUUUCAAUCAGCAGCGAACCGGUGAAAAAAGCUCCGAUAAACGCGGCGGGAAACCCUGUGAUGAUGGGAAUCAGCGCAUUGCGAAACACAUGCUUCCAGAGCAC
#=GR NC_007948.1/2521568-2521117 CODON       ..............................................................................................................................................................................................................PTS...........GUA................................................................................................................................................................................................................................................................
#=GR NC_007948.1/2521568-2521117 SS_TT       ...............................................................................................................................................................................................................................................................................................................................................................................................................................................................................................
NC_008825.1/1033069-1032618                  CCGCGACCGGGAUGACGCGCAUCGCGGUGACACGCGGCGUGGAAGACAAGGAGGUGUUGAGCAUGGAAGUCCUAGCAGUUCGAACCGGUCUGAUCCAGCAGCCGCCGCGGAUCCGGCUCCGCCGGUCCGCCAGCGGCG.CCCCCUC.........................GA.GGGGGAGCGCCGAAGGCGCAACGGGGGUGGGCCAAUCAAUCUGCAGUGAUCUUGCGCGUCUCGAUCACGUUCUUCCAGCGCGCGUACUCGGCCUGCUGGAAAGCGGCGAACUGCUCGGGCGUGUUGGCCACCACCUCGAUGCCGAUCUCGGCCAGCUUGUGCUUCACCUGCGCGUCGUUGAGCGCGGCGACGAGCGCGGCGUGCAGCUUGCCCUUCACGUCGGCCGGCAGGCCCUUCGGCGCGGCGACUGCCUGCCACGAGUAGACGUCGACGCCCUUCACGCCGCUCUCGACCAGCGUCGGCAC
#=GR NC_008825.1/1033069-1032618 CODON       .............................................................GUA.................................................................................................................................................PTS...........................................................................................................................................................................................................................................................................
#=GR NC_008825.1/1033069-1032618 SS_TT       ...............................................................................................................................................................................................................................................................................................................................................................................................................................................................................................
NZ_AAUJ01000017.1/1210-759                   AUCUGCAUCGUCAUUCCCCGAACUUGACGGUUGUCGUUUCCAUGAUGGUCUUGAGAAAGGUACGCACGUUCAUAGGAGGCUUUCGUUACGUGUUUCCAGUGCCGCCGCGGAUCCGGCUUUGCCGGUCCGCUGGGGGCG.ACCCCUU.........................GA.GGGGGUAGCGCCGCAGGCGCUUCGGGGGUGGGUCGACCUCACUCGAACUUGAUCGGCACGGUUUCCAUGAUCUUCUUGAUGUUGUUCGACUCGCGCGUGGUGAUGCGGGUCACUUCAUCGGGCCCGGCCACUGCAAGCGGCACGGAGAACGCGACGAACUUCUCGGCCAUGCCCGGUGCCGACAGGCCCUUGCGCACGGUCUCGGUCAGCUUGGCGGCCACGUCGGCCGGCGUGCCGGGCGGCGCCCACAGCGCGAAGUUGAUGUCCUGCACAUAGCCCGGCACGAAUUUGUUGAGCGGCACCGC
#=GR NZ_AAUJ01000017.1/1210-759 CODON        ....................................................................................................................................................................................................................PTS........................................................................................................................................................................................................................................................................
#=GR NZ_AAUJ01000017.1/1210-759 SS_TT        ...............................................................................................................................................................................................................................................................................................................................................................................................................................................................................................
soil_XZS33563_y1/429-880                     AAAAAGGCCGCGUGUGCCCGACAGCACACACGCGGCCAACUCCGAAACUCGGAGGACACAAACAUGACCCCCGAGGCGCAGCACCUCGCCGCACCAAGCGGACGCCGCGGCACCGGCUUGGCCGGGCCGCCGGCGGCG.CCCGCUU.........................GA.GGGGGUGAACGGGACAGGGACCGUCCAGUGGUCUGUCCCUCGCCAGCUAACGCGCAGCAGCUUCUGGGGUGGGCUCGUUUACCGGACCUUGCCGGCCUUCCAGGCGUCGAGCAGCGUCUGGUAGGCGAUCGUCUGGCCCUUGGGCUUUUCAUUCGCCAGCUUGGCCCACGGCGCGGCCUUGUCGCUCAGAUGCUUCUUCGGGUCUUCCUUGGGGUUGAGCUUGGGCGGGCAGCGGGCCAUGCCGGCACGUUCGAGCCGGGACAGCACGUCGUCCAUCUCCUCGGCCAGCGUGUCCAUCGCCUUCU
#=GR soil_XZS33563_y1/429-880 CODON          ............................................................................................................................................................................................................................................................PTS................................................................................................................................................................................................................................
#=GR soil_XZS33563_y1/429-880 SS_TT          ...............................................................................................................................................................................................................................................................................................................................................................................................................................................................................................
JCVI_SCAF_1096627140474/881-1332             GCGCUUGUCUGCAAAGCGCUGGCAGCUAUCAUUUUUGAUGCAAUGGGCUUCUGGGCUACGUACCGCCGUUGCCGCUGACACUGGCGCGGCCCAGGCCAGCGCACCCGUGGAGCUGGCUUUGCCAGGCCACCGGGUGCG.UCCCCUU.........................GG.GGGGAAGGCGCAAAGCGACUCAGGGGGGCCUCCUAUCCAGGGAUCUUUUCCAGGCAGUAGCCCAGCCCGCGCACUGUGGCAAUGCGAAUCGGGCCCUUCUCGAUCUUCUUGCGCAGGCGGUGGAUGUAAACCUCAAUCGCGUUGUUGCUCACCUCUUCGCCCCACUCGCAGAGGCGCUCCACCAGCUGCUCCUUGCUCACCAGGCGGCCGGCGCGCUGCAGCAGCACCUCCAGCAGGCCCAGCUCGCGGGCCGACAGCUCCACCAUCUUGCCGUCAAUGGUGGCUACGCGACCGGCCUGGUCGUA
#=GR JCVI_SCAF_1096627140474/881-1332 CODON  ..............................................................................................................................................................................................................PTS..............................................................................................................................................................................................................................................................................
#=GR JCVI_SCAF_1096627140474/881-1332 SS_TT  ...............................................................................................................................................................................................................................................................................................................................................................................................................................................................................................
JCVI_SCAF_1096628011002/1478-1660            UGCCCCGUGAGCAACACGCGCUUGCCGCGCCAGAAUUCAGGGACUGGAGCGCCCCUCAUUCCACCGCCCCCAAGGCGGCGCAGCCGGCCACCGUUCCAGGGCACCCGUGGAGCCGGCUAUGCCGGUCCACUGGGUGCGCCCCCCUU.........................GAGGGGGGAGACGCGCAGCGUCUCGGGGGGUGCUUCU...............................................................................................................................................................................................................................................................................
#=GR JCVI_SCAF_1096628011002/1478-1660 CODON .....................................................................................................GUA.......................................................................................................................................................................................................................................................................................................................................................................................
#=GR JCVI_SCAF_1096628011002/1478-1660 SS_TT ...............................................................................................................................................................................................................................................................................................................................................................................................................................................................................................
#=GF END_OF_NEW_HITS here
#=GC SS_cons                                 ....................................................................................................<<<<<<<<<<--<<<<<___>>>>>->>>>->>>>>>..<<<<<..............................>>>>>............................................................................................................................................................................................................................................................................................................
#=GC ACTUAL_MOTIF                            ....................................................................................................<.............................................................................>............................................................................................................................................................................................................................................................................................................
#=GC HYPHENATION                             ****************************************************************************************************...............................................................................************************************************************************************************************************************************************************************************************************************************************************************************************
#=GC R2R_LABEL                               ----------------------------------------------------------------------------------------------------...............................................................................------------------------------------------------------------------------------------------------------------------------------------------------------------------------------------------------------------------------------------------------------------------------------------------------------------
#=GF DUPLICATES NONE
#=GF SORT_STATS 88 79 0
#=GF SORT_STATS 88 79 0
#=GC cons                                    nnnnnnnnnnnnnnnnnnnnnnnnnnnnnnnnnnnnnnnnnnnnnnnnnnnnnnnnnnnnnnnnnnnnnnnnnnnnnnnnnnnnnnnRnYYnnnYCRRnRGnCRCCGYGGARCYGGCUUYGCCRGGCCRCnGGYGnCG-CCCCCUn-------------------------nR-GGGGGRRRnnnnnnnnnnnnnnnRRGnRnnnnnnnnnnnnnnnnnnnnnnnnnnnnnnnnnnnnnnnnnnnnnnnnnnnnnnnnnnnnnnnnnnnnnnnnnnnnnnnnnnnnnnnnnnnnnnnnnnnnnnnnnnnnnnnnnnnnnnnnnnnnnnnnnnnnnnnnnnnnnnnnnnnnnnnnnnnnnnnnnnnnnnnnnnnnnnnnnnnnnnnnnnnnnnnnnnnnnnnnnnnnnnnnnnnnnnnnnnnnnnnnnnnnnnnnnnnnnnnnnnnnnnnnnnnnnnnnnnnnnnnnnnnnnnnnnnnnn
#=GC conss                                   22222222222222222222222222222222222211111111111111111111111111111111111111111111111111131331113333133132211121331311113211131312111322313103111131000000000000000000000000023021113323111111111111111333131111111111111111111111111111111111111111111111111111111111111111111111111111111111111111111111111111111111111111111111111111111111111111111111111111111111111111111111111111111111111111111111111111111111111111111111111111111111111111111111122222222222222222222222222222222222222
#=GC col_entropy_0                           22222212222222222222222222222222222222222221222222221122121112121111211111111111111111111111111111110110000100010100000100010100101001010000000001000000000000000000000000011100000111111111111111111110111111112222122112122212121211212212111112112121222111211112111111111221112122111112211111211111211111222111221111111111111211111212111111111112211111111112211111111111211111111111121111111111111111111211111111212111111111111111111211221112222221221122222221222222222222222221222
#=GC col_entropy_1                           ...............................................................................................................................................................................................................................................................................................................................................................................................................................................................................................
#=GC col_entropy_2                           01101091111111000001111011100001000100000009000010009900908990909998098889986767887858846558983031457409411020610100009200010102116740547197010086666788798877877787644444331020006445142579565467989447446679990000900990900090909099090080998990890909000999089990999988999009990900979990099899099999099989000989009999999999999099999090998899989990097998999990098999998989099989998998909999989999998999999099999999090987999999999989999089009990000009018911001109000111011100101009010
#=GC col_entropy_3                           66341895225035995425106313186423949107925254779208718704605582905329041861829445298491728614669356940887985660030600001000058276253914636891849888444429807066016703499999456478003102312183612611876749949193252201925674944043605065484290685872980327110587083692359192953307790541390262258989157878062971202687409879556651795255468114957297944173048559716242184854122159067327048896606668378676480847897245744729273448366961908868663192309501544845809914735098489610521664061896209
#=GC cov_SS_cons                             ....................................................................................................22?22?2221..02000...00020.1222.?22?22..21100..............................00112............................................................................................................................................................................................................................................................................................................
#=GF NUM_COV 9
#=GF WEIGHT_MAP  JCVI_SCAF_1096628042959/1104-1533 1.00099 NC_007973.1/1410764-1411215 1.07878 NC_008752.1/2544213-2544664 1.00099 NC_008752.1/3804416-3803965 0.95929 NC_007948.1/2957618-2958069 1.10557 JCVI_SCAF_1096627195847/1-424 1.04951 NC_008825.1/604496-604045 0.973376 NC_008752.1/368621-368170 0.964572 JCVI_SCAF_1096627691218/1-447 0.964572 NC_007948.1/2343085-2342633 1.08343 NC_007948.1/609631-610083 1.04236 NC_007948.1/4969155-4969608 1.00099 NC_008752.1/1318618-1318168 0.971571 JCVI_SCAF_1096626880474/786-335 1.05024 sludgePhrap_Contig9288/599-1050 1.02035 NC_008752.1/716570-716099 1.0066 NC_007948.1/4983686-4983235 1.08184 NC_007948.1/260251-260703 1.09038 NC_008782.1/137540-137089 0.971571 NC_007908.1/2308853-2308402 0.802174 NC_007948.1/4082260-4081808 1.04951 NC_007948.1/4172054-4172506 1.05584 NC_007948.1/3565943-3565491 1.01264 NC_008752.1/5064150-5064602 1.01656 NC_008752.1/3868843-3869314 1.00018 NC_008752.1/1006341-1006792 0.984579 NC_008752.1/293425-292973 0.984579 JCVI_SCAF_1096627900356/1122-1574 1.05248 NC_007948.1/1868252-1867801 1.06999 NC_007948.1/4685870-4686321 1.04236 NC_007948.1/2218549-2218098 1.0232 NC_007948.1/3918570-3918118 1.02342 NC_007948.1/3119480-3119029 1.01065 NC_007948.1/1086285-1085834 0.956471 NC_007948.1/1086453-1086002 0.956471 NC_007948.1/4740818-4741270 1.06902 NC_007948.1/4909253-4909703 1.02342 NC_008752.1/305551-306028 0.925021 NC_007948.1/2444960-2444511 1.09831 NC_007948.1/3818309-3817858 1.01065 NC_007948.1/4510467-4510015 0.949832 NC_007948.1/299962-299511 1.03977 NZ_AAUJ01000010.1/158421-157970 1.01065 soil_XZS57751_b1/1-398 1.00249 NC_007948.1/2754183-2754634 1.02035 JCVI_SCAF_1096627888312/154-605 0.964572 soil_XZS84935_y1/508-58 1.03977 NC_007948.1/2502527-2502978 1.05926 NC_007948.1/3896720-3897171 1.06604 JCVI_SCAF_1101667310215/23-474 0.973376 NC_007948.1/4175573-4175122 0.991436 soil_XZS39501_b1/455-4 0.982374 NC_007948.1/715215-714764 1.03977 soil_Contig12405/453-904 0.964572 soil_Contig7686/1-377 1.04303 NC_008752.1/445472-445949 0.973578 NC_008782.1/4079909-4080361 0.989456 NC_008752.1/1020713-1020237 0.965249 NC_007948.1/754891-755343 1.08975 NC_008752.1/200276-200753 0.998005 NC_008752.1/4536791-4537263 0.995561 NC_008752.1/3770960-3771432 0.997083 NC_008752.1/839813-840290 0.923077 NC_008752.1/3303892-3304369 0.9804 NC_007948.1/1381099-1380648 1.0858 JCVI_SCAF_1101667585797/1-379 0.953567 NC_008752.1/136119-135668 0.995316 NC_008752.1/4739172-4738721 1.01484 NC_008752.1/289231-289707 0.923077 NC_008752.1/3596577-3597054 0.96027 NC_008752.1/2551626-2551149 0.957197 NC_008752.1/1025774-1026250 0.965249 NC_008752.1/4952247-4951798 0.930096 NC_007948.1/3676573-3676121 0.966428 NC_007948.1/3676670-3676218 0.962226 NC_007948.1/3676767-3676315 0.962226 NC_008825.1/3690050-3690502 1.00099 NC_008825.1/3496195-3495743 0.991436 NC_008825.1/2782848-2782397 1.00099 NC_008825.1/876540-876089 0.964572 NC_008825.1/509403-508952 1.01065 JCVI_SCAF_1101668241578/414-1 1.02887 NC_007948.1/2521568-2521117 0.802174 NC_008825.1/1033069-1032618 0.991436 NZ_AAUJ01000017.1/1210-759 1.01065 soil_XZS33563_y1/429-880 1.08854 JCVI_SCAF_1096627140474/881-1332 0.894712 JCVI_SCAF_1096628011002/1478-1660 0.894712
#=GF USED_GSC TRUE
#=GF DID_FRAGMENTARY FALSE
//
