# Supplementary material for: Comparative genomics reveals 104 candidate structured RNAs from bacteria, archaea, and their metagenomes
Source: Genome Biol. 2010 Mar 15;11(3):R31. doi: 10.1186/gb-2010-11-3-r31 (PMC2864571; doi:10.1186/gb-2010-11-3-r31)
Supplement: Additional file 4 — Raw text alignment files, including annotation. Raw alignments of RNAs, including annotations (for example, predicted transcription terminators, flanking sequences) in "Stockholm" text format. The alignment format and appropriate viewing programs are discussed on Wikipedia [113]. The Stockholm files can be retrieved from the .tar.gz archive file by using programs such as WinZip (Windows), StuffIt Expander (Mac), or tar/gzip (UNIX). [file gb-2010-11-3-r31-S4.GZ › sto/Gamma-cis-1.sto]

# STOCKHOLM 1.0
#=GF ID Gamma-cis-1
#=GF DE Gamma-cis-1 RNA
#=GF AU Weinberg Z
#=GF TP Cis-reg;
#=GF WK http://en.wikipedia.org/wiki/Gamma-cis-1_RNA_motif
#=GF DATABASES microbial 25 env 4
#=GF FancifyStockholm -longtable -wrapGeneContext 6in -recycleGeneColors
#=GF FancifyStockholmGeneContext -leftNothing -rightOperonOrCount 1
#=GF ORIGINAL_MOTIF 130	2544	0	1	env	4	env-ocean-HOTS	jeremy	s40_52S100O5Min3	cmfinder		end
NZ_AAOH01000004.1/360281-359792                UUGGUGGGUUUAUUAGUAAUUGUGCCAUUCAGUUUUAUUUUGUCAGUGAUUACGGCCAAAUUAACGUGGAGUUGGCUAGGUCGCAGAGACAAAAGUAAAAACACAUAACAAACAAAUUUUAU.CGC....CA...GCAAAAAG......CGCUG.....GCU...GCGACGU.CAACCCGCUGCGC....................G..GCUUUCCGCGCU.AAAUUUGGGCGUUAGCUAGACAGGAAGUUUAUGGUAGAAGUUGAGUAUUCAAUAAAGAAAGAACAAGUGACAUUAAGAGGGACAAUUUGCCUUCCGCAAGAACAAGGAAAAUUUCCAGUCGUAUUAAUGAUUCAUGGCAGUGGUGAACUCGAUAGAGAUGAAAAUCAACAAGGCUUAGACCUUAAUAUAUUUAAUAAUAUUGCUCAUUAUCUAGCUGAUAAUGGUAUUGCCAGCAUUCGAUAUGAUAAAAGAGGUUGUGGACAAAGCACUGGAGAUUUUUAUAAAACAGGUCAUUUCGAUCUAGUAGAUGAUGC
#=GR NZ_AAOH01000004.1/360281-359792 CODON     .........................................................................................................STP................................................................................................................................................AUG.........................................................................................................................................................................................................................................................................................
#=GR NZ_AAOH01000004.1/360281-359792 SS_TT     ........................................................................................................................................................................................................................................................................................................................................................................................................................................................................................................................................................
NZ_AAOH01000004.1/495574-495085                UUGGUGGGUUUAUUAGUAAUUGUGCCAUUCAGUUUUAUUUUGUCAGUGAUUACGGCCAAAUUAACGUGGAGUUGGCUAGGUCGCAGAGACAAAAGUAAAAACACAUAACAAACAAAUUUUAU.CGC....CA...GCAAAAAG......CGCUG.....GCU...GCGACGU.CAACCCGCUGCGC....................G..GCUUUCCGCGCU.AAAUUUGGGCGUUAGGGAUGAUGAUGGCUCAGACUGAUAAUCCAACCAUAAAAUGCGGUACACAUGGUACGGUGAACUCUGCUGUCGUAUGUUGCCAUUUGUUGCAGAAAACAGAAGGUGUUUUGGGUUUCGUUGAAAACAGCCCCGAGCCUGAUGACUUGCAAGCUUGGUGUGGUGCUUGUGAGGAGUUUUUUCUUAGCGAAGGUGAAAUGACUGAAGCGUUCAGAGCAUUUAAUAAUUUCAGUCUUGUAUGCGAGUUUUGUUAUGCAAAAAUUAAACAGCAGCAUUCGGCCAAUCCCUAACAAUCCGCGUCA
#=GR NZ_AAOH01000004.1/495574-495085 CODON     .........................................................................................................STP...................................................................................................................................AUG.......................................................................................................................................................................................................................................................................................STP............
#=GR NZ_AAOH01000004.1/495574-495085 SS_TT     ........................................................................................................................................................................................................................................................................................................................................................................................................................................................................................................................................................
NC_008322.1/4601716-4602198                    GUCACUUAUUAUCAUUACGACAAAAUUGGCCUAGCAGUAACCAUCUUGGUUCCUAUAGCCUUAAUAACAUUAUUAAUCAGCGAGUUUCGUCGUCAUGCAAGCAACUAACAAGGCCAAGCACUUAAG....CCA..GCGAAA.AAC..GCU..GG.......C...CGGACAG.CC.........AC....UGC..GU..............GGCUGCCCG..UGUUGGUGGCGUUAGUGGUCAAGGAGAGCUAUGAACCAAGCCAUACAUUUUAAGACAUCAAUGUUUGAUGUUUCUAAAGAGAGGGAUAACCCAAUCAAUCCGAUCUACGGAAUAUCCCUGCUCGAAUGGCUUAGGUCAGAGCUAGAGGGAAAAAUCGAGAUUACUGAGCCAGAUGCCGAAGAUUGGGGUUGGUAUAGUGAGUUAGAGUUCGAAGGUAACAAUUACCUGAUCGGGGCGUGUGCCUACUUCGAAGAAGGCGAUAAUCCACAAGAACCAAUAGAGUGGGUGUUCCAAGUAGAUAAAUACCGAAGUUU
#=GR NC_008322.1/4601716-4602198 CODON         .........................................................................................................STP................................................................................................................................................AUG.........................................................................................................................................................................................................................................................................................
#=GR NC_008322.1/4601716-4602198 SS_TT         ........................................................................................................................................................................................................................................................................................................................................................................................................................................................................................................................................................
NC_007912.1/2957681-2957195                    UAAAACAAGGCGCAAAAAACUGUAUAAAGUGCAAAUCUGAAAAUGUUUGGCUUAGAAAUGAUACGUUUAUGUGUAAAAGGUGCGGUAAAAAGUGGCAUUAAAAUCUAACAAGUUUAUCAACG.AAA....GGC..GCUGAAAAGC..GCG..CC............GGA....CC....UCC..GCAGCUGCGCUGCUCC...........GG...CCCG..UUAUAAAGGCGUUAGGCAUCGGCAUGAAGAUAGUAUCUAGCGAUAAUAAGUUUUGGGUUGAAUUGGUAAAGGUUGAGGAUGAGUACGGUUAUAGUGCAUUUUCAAUUUAUGGCUAUGCAGAUCUCGGUCAUAGUAAAUUUGAGGCAAAAAACAAUGAUGUACAUCUAUUGAAUUUGCCGGAAUUCAUCAGUAAAUUUGAUCGUUUUAUUUUGGAUAGAACAUUGGUGCCAAAGCUAGAAGGAACCUAUGAUUCUUAUCUAGAGUUUAAGUGUGUCGGUAGUCCGGUAAUAUUAACGUAUAACAUAGGCAGUGCA
#=GR NC_007912.1/2957681-2957195 CODON         .....................................................................................................................................................................................................................................................AUG................................................................................................................................................................................................................................................................................................
#=GR NC_007912.1/2957681-2957195 SS_TT         ........................................................................................................................................................................................................................................................................................................................................................................................................................................................................................................................................................
NZ_AATK01000025.1/23216-23702                  GGUACUGGUCGCCUUCUGGAAUAGGUGGCUUUUUUCAAGAUUUAGAUUCAGCUAAAACAGAGGCUUAUCUGAACCUAUUAAUUUAGUGAUAACCUCUGAAAAACAUAACAAAGCACUAUUGUCGCC....GCU.........AUCGU..G..GCUU...GGA...GGGACGG.CU....UAC..GC....UAC..GCUUC...........AGCCGCCCC..AAAGCUUGGCGUUGAUCUGUAGACAUUUUAAUCUAUUCUCCGCCUGCGCCUCGGGAUCUACAUCAAUAAAAUCGCCCAGUUUAAAAUUGGGCGAUUUGCUUUCACUUUCCACCCUCACAAUAAACGAGCGAUUACUGCAUUUGAUCGGGCAGGGCAAAGCUCUACAUCGAGGGGAGAGGGUUAUUUACUUUUUAGGUAAGCGUCCGCCGCUGGCUAAGCACUCUUUGAUUGUUUCGUAUGGGGUAUAGUUUUUAGUGCGUUUAUAAGAGCGGCUGGAUUUGUCGUGGCAAAUAUCAUUUUUGCUCUUUUUUACA
#=GR NZ_AATK01000025.1/23216-23702 CODON       ...................................................................................STP................................................................................................................................................................................................................................................................................................................................PTS...............................................................................................................................
#=GR NZ_AATK01000025.1/23216-23702 SS_TT       .....................................................................................................................................................................................................................................................................................................<<<<<<<<<.....>>>>>>>>>............................................................................................................................................................................................................................
JCVI_SCAF_1096627220188/1300-800               AUCUGCUAUGCCGAAUGACGCUUCAAAUUGGAUUGUUGAGUAUAACUAAUACCCCGAAUAAGAAUGUUAGUUUUUGUGGAUUCAAAUCCGGAGUACAUAUGCACUUAACAAAGCCGUUAAAUUCGCUCCGGCC..ACAAAAAAAAACGUG..GCCUACACCG.....GACUG.CC....UGC..GC....GUU..GCUUC...........GGCAGCCGU..UUACGGCGGCGUUAUAUUUUUGUGUAGUCGUGCACAUAGGUCCCAAUAUGAGCAUGGAUGUUUUAGGGAAUUAGACAAGGAAAUAAAUGAUGAAAAAAAUAGUAUUAAUAAUACUCAUAUUAGUUGUGAGCGGCUGUGCAAACUUAAAAACACCCAAAGAGACUAAUGUCGCUGUAAGCUAUCUACUUGACCAAAUUCAAAUAGCUAUUAACGAAAUUGACAAGCAAACAAAGGGAACUUCACUUCCUCCUUUUAAAAGUGCAGAAGUAAAGCUAACGACAAAGGCUAACAUCACUGAUGAAGGAAGUGGAACC
#=GR JCVI_SCAF_1096627220188/1300-800 CODON    ....................................................................................................................................................................................................................................................................................................................AUG.................................................................................................................................................................................................................................
#=GR JCVI_SCAF_1096627220188/1300-800 SS_TT    ........................................................................................................................................................................................................................................................................................................................................................................................................................................................................................................................................................
NC_008577.1/2692868-2693366                    AAGACUCUAGAUGCAAGAAAUGAUGAACUGUAUAUUUUUGCUCAUGAGUUUGGCCUUGAUUCAUAUGAUGGUAUGGAUAUUGGCCCUGUAGCCAAAUAAAACUUUUAACAAGGCCAUUAAAUUCGUUACGGCC..GCAAAAAAAC..GCG..GCCUCCACCG.....GACUG.CC....UAC..GC....GUU..GCUUC...........CGCAUCCGU..UUAUGGCGGCGUUAUGCCAAUUAUGAACAAGGAAGUUCAGAUGAAAGUGGUUGAAGCGAGUGUUUCAAAUUUAGAUGACAUUGCGAUCUUAUUUGAUGCCUAUCGUCAGUUUUAUGAGCAAGAAAGUGAUAUUCAAGGUGCUAGAAAUUUUAUCGAGAUGCACAUGAAAAAUGGUGACUCAGUGAUUUUUCUAGCCUUAUCAGAAGAUAAUGAGCCUCUAGGUUUUGCACAGCUAUAUCCUUCCUUUUCCUCAGUUGCGAUGAAAAGGAUGUGGUAUUUAAACGAUCUGUAUGUGUCUGAGAAUGCACGUAAAA
#=GR NC_008577.1/2692868-2693366 CODON         ................................................................................................STP...................................................................................................................................................................AUG...............................................................................................................................................................................................................................................................................
#=GR NC_008577.1/2692868-2693366 SS_TT         ........................................................................................................................................................................................................................................................................................................................................................................................................................................................................................................................................................
NC_007645.1/4663096-4662599                    AGCGAGCAGCAGUAUAGUGAUGGUGAGGAAAUGGGGUGCGGGGUUCUUCUCCAUUUCCACGGCUUCGCAGUAAAGGCUAGCUGGGAAGGUCGAGACAAGUAUGCUUAACAAGGCCAUAAAAUUCGUUACGGCC..ACGAAAG.....GUGUAGCCUCCACCG.....GACUG.CC....UAC..GC....GUU..GCUUC...........GGCAGCCGU..UUAUGGCGGCGUUACGUGUAAUGGAAAAAAUCGACCGUCUGGCGCAACAAUACGAUGCUCAGCGCCAUGUACAUUUGAAUAGUGCUCCGCCACCAACACCAGAGUCUGUGGCAAAAAUUGAAGAGCACUUUGGGUGUGCAUUGCCUAAGAGUCAUAUUCGAUUUUGUGAGAAAUCUGCGCACUAUGGUGAUUGGCUAGCUAGUAUCGGCCCAGAUUUUGAGUCUCCGAAUCAUAUAAUCAAUAUAAAUCGGCUAUGGCGUGAAGAAGUCGAAGAAAAUGAGCGUAUUCCACCAAAUCUUUUGAUAAUAAAUGUC
#=GR NC_007645.1/4663096-4662599 CODON         .........................................................................................................STP....................................................................................................................AUG.....................................................................................................................................................................................................................................................................................................................
#=GR NC_007645.1/4663096-4662599 SS_TT         ........................................................................................................................................................................................................................................................................................................................................................................................................................................................................................................................................................
ABEF01049329.1/2451-1954                       CACUUACCCUCAUGGCGAGAAGUCUUUAGGGGAAUUCAAUGACAACCUUUUUGAUAGUAAAUUUGAAGUUUCAUAAUUAAUGCAGAUGCCCAGUUAAAAUGUAGAUAACAUGUUGUUCAUGU.AAAUUCCGGC..UUCAACAAACCAGGG..CU.C...UUA...GGGACAG.UC....UUU..AC....UGC..GUUUA...........GGCUGCCCC..UUAGCAAUGCGUCAAAAUUGCUGUGGAAUGGCGAAAAUGAGAAGAAAGAACAAAGCGUUGCACCGCAACUACCGCUUCAUAAAUGUCAAUCCUAUCGCCGGUGCUCUUGGCGCUGAAAUCAAAGGAGUGAAUAUUUCGCUUCCCUUGAAACGUGAAGUCGUAUUGGAGAUUCGCCAGGCCUUCCUAGACCAUCUGGUGAUCUUCUUCCACAAUCAGGAACUCACCCCUCAGGAACAGCUUGCCUUCUCCCGACAGUUUGGGCUGCCAAUGGAAUACCCACAGUUGAAGGGACUGCCUGAAUGUCCGAUGAUCAC
#=GR ABEF01049329.1/2451-1954 CODON            .........................................................................................................................................................................................................................................................AUG............................................................................................................................................................................................................................................................................................
#=GR ABEF01049329.1/2451-1954 SS_TT            ........................................................................................................................................................................................................................................................................................................................................................................................................................................................................................................................................................
wf2_AHAA14201_x1/356-1                         GGUUUUUCUGUUUCUUGUUCACUGCUCCUAUAUUCAUCUGGGUCUACCGAACGCCAUUAAAGUCUAUUGCAAAAGGUAACCAAUUUUGAAAUAUUCUGGCACACAUAACAAGCGUAUUAUGU.CGC....CAC.........UUC....G..UG.....GCU...GGGACGG.CUUACACUU.CGCUCGUUCCUCGCUACG....UU..UCAGCCGCCCC..AUAUACGGGCGUUAUAGGUAGAAUAUGGGAAAGAAAUUGGCUCCAAAAGAAAUGGAGUUUUACAAAAGGAUCGACGAAAUCCUUUUUUAUAAAUGGGAUCCAAUUGGAUUUCUGAUGGAGAUUGGCCGAGCGAUGAUAUCAUCUCGGCCGAGUCAAAGCUCAAAUUUUCUCC..............................................................................................................................................
#=GR wf2_AHAA14201_x1/356-1 CODON              ........................................................................................................................................................................................................................................................................................................................................................................................................................................................................................................................................................
#=GR wf2_AHAA14201_x1/356-1 SS_TT              ........................................................................................................................................................................................................................................................................................................................................................................................................................................................................................................................................................
JCVI_SCAF_1096627200416/2805-2312              GCACGCAGCAAAAAUGGAGAUAUAGAUUUUCACACAGCAUACAAAGAGCUAUUGGAUCAUGGCCGUAAAGUUUUGAAAAGAGAAUGGAAGGUUGUCAAAAGUACAUAACAAUUUACUAAAUUUCGUUCCGGCC..ACAAUAAAGC..GUG..GC.CUCCACU....GGACUG.CC....UAC..GC......U..GC..............GGCAGCCCA..UUAGCAAAACGUUAGCUAUCGACAGGAGUCGCCAUGACAGAAUUAGUCUCUGACAAAACCAGAAACGAUUUAUUAAAUGAAAUUGAAAGUGAUAUUGCCAGAUAUAGACGAUAUAGAAAAAACAGCUCGAAGUUGAGAUGGUUUGUGCUCUUAAUGAUUACGGUGUCUGGAUUUUUUACAGCAGCAGCUGGAGGUGCAGGCUCUGGACAGAUCAUAAACACUUGGUUUUCGACCCCAAACAUGCUGACUGUAUGGGGAUUAGUGGCAGCGAUUGGUUCUUUAGUGGUACAAACUGCCAACCCAGCAGGACUGGC
#=GR JCVI_SCAF_1096627200416/2805-2312 CODON   ........................................................................................................................................................................................................................................................................................................................................................................................................................................................................................................................................................
#=GR JCVI_SCAF_1096627200416/2805-2312 SS_TT   .................................................................................................................................................................<....<<<<<<.<<....................................>>>>>>>>>............................................................................................................................................................................................................................................................................................................................
JCVI_SCAF_1096628116680/1062-1544              UCUGUUUGGCUGCAAACUAAUUACUGUAAAGAACGUGGUAUUACUCCAGAUUCGGUCGCCCCAAUAAUUAAGCAGGCAAUCGAAAAUGGCCAGUAGCGUCACGCAUAACAAGACGGUGUUGU.CGC......C.........UUC....C.........GCU...GGGACAG.CC...AAAAGCGU.........GCUUCGCACU......GGCUGCCCC..AAACCUUGGCGUUAUGAGUGCAGGAGAGUAUGAGCACGAUUGAAAGUUGGGUGACAUUGUUAAAGCUGAGAGAGUCUGAAUUUGAUGGGCUCGAAUGCAGUACGCUUCAACAAAAGUAUGUUCUACUGCUUGCAACUCGCAUUAGCGAACUUUGUCUGGAUGCUGUUUUAUUACUUAAUAAAAAUCGAAUUUCAAGUUCACCUGUAAUUUUAAGAACGGCAUUAGAACCGUAUGCCGAUUUAAGUUCAUGUAUCAAAGAUCCUGCACAUUGCCAAGAAAUGACUAAAUCACUUUAUUGGCAACUUCAUGAGGUG
#=GR JCVI_SCAF_1096628116680/1062-1544 CODON   ................................................................................................STP.....................................................................................................................................................................................................................................................................................................................................................................................................................................................
#=GR JCVI_SCAF_1096628116680/1062-1544 SS_TT   ........................................................................................................................................................................................................................................................................................................................................................................................................................................................................................................................................................
ABEF01050261.1/1123-635                        CUUUGUACGCCGCUUGCGAUAUUUACGCUUCUCUCUUUUCCGGUAGGCACAGUCGUUGGUGGCUACUAUUUGUGGUUUAGGUUUAGCGGUGCGUAUAGAAAUUCAUAACAAACGCCUGUUGU.CGC....CCC.........UGC....G..GG.....GCU...GGGACAC.CCAAAAAC...GC....UGC..GCUUA.....UU..UUGUCUGCCCC..AAAGGCGGGCGUUAGCGCAACAUGGAAGUGAACAUGGAGCCAUACCAAAUAAUCACGAUCGCAGUUGCGACGUGCGGUGUUUUGAUUGCCGCAGGUGGCUUGAUAGUUUCGAUAGUCUCACUGCGAAGAUCAAGCGCUAACGAAGCUCAAUCGAAACGACUUACAGAGAAGCAGGAAGAGCUCACAGAGCUUCAGCUUAAACUCCACCGAGAUGAGGUAGAGAAAAUUGAAACAUCAAAUACCUCAAGUCGUUUAGAUAAGCAGGCAGAUAUUCGUGUGAGCCUGGAAGGCGGAGAUAAAACACCAAAAUUCGU
#=GR ABEF01050261.1/1123-635 CODON             ........................................................................................................................................................................................................................................................................................................................................................................................................................................................................................................................................................
#=GR ABEF01050261.1/1123-635 SS_TT             ..........................................<<<<<<<<........>>>>>>>>......................................................................................................................................................................................................................................................................................................................................................................................................................................................................................
JCVI_SCAF_1101667304983/90-575                 UUUCGUGAAUCCGCAGGGUAUCAAGAAUGGCGUAAAAUGUUGCAUCAUUUCUAUGAUCCUUUUCCCACCGUCGAGCAUUUUACUGGGGUAUUCAGCAAUGCCUUAUAACAAGUUGCUCUUGU.CGC...AGGC.........UUC....G..CC.U...GCU...GGGACGC.C.....AAAAAGC....UUC..GCUUUUC..........GUCGCCCC..AAAGCAAGGCGUUAUGAGACAUUCGGAUGGAAAUAGCAGUAAACGAUAAAAAUCAUCUUGAUGAUUUCAUAAGAUUGAAUGAAGAGUGGAUUUCCACAUAUUUCGAAAUCGAGGAAGUAGACAAAGCGCUCGCUGCUAAUCCAGCCAAGAUCAUUGAUGAAGAAGGUUAUAUAUUUAGCCUAUCAUCCGGCAGUGAAGUUUUAGGGGUUUGCGCACUGUUCAAUGAAGGUAAUGGAACCUAUGAACUAGCACGUAUGGCGGUGUCACCAAAAGCCCAGGGCAAUGGCUAUGGUCAUAAACUUAUACUAACCAGC
#=GR JCVI_SCAF_1101667304983/90-575 CODON      ............................................................................................................STP...................................................................................................................................AUG...................................................................................................................................................................................................................................................................................................
#=GR JCVI_SCAF_1101667304983/90-575 SS_TT      ........................................................................................................................................................................................................................................................................................................................................................................................................................................................................................................................................................
NC_008322.1/4631335-4630853                    GAAAGCUGCGAAGUAAUCGUCGUAUUUAGUGAAACUAAUCACAGUGAUCAUUUAAGUCAGUGGUGUACAGAGAAAGAGGUAAACGCUCUUGCCACAGAGUAAGCAUAACAAGGUGGUGUUGU.CGC......C.........UUC....G.........GCU...GGGACUG.CC..AUUCC..AC...UGGC..GCUCC.....AU....GUCAGCCCC..AAACCACGGCGUUAGGCUCCUAAGCAGAUGUUUUUAGAUUAAAGGUGAAUAUGAGUAAAAAUAGUGCUGCUUUUUCUGUGGCCAAAAGAGAGCUUAGUGCCGCGGAAAGACAUUUAAAAAAGAUGAAAGAAUGUGACUCUUUUGAGGAUAUGGAUAUCGAGUGGCGUGGUUUUCUAGUCUCAAUCGAAAAGGUGUGGAAGAAAAUAGAAAGAGCCGGAGUUGCUGUCAAUCAAGGUAGGUUUAGUCAGUUUCAAAAACCAUAUAAGUUACAAAAAAAGCAUGACAGGCUUUUGAGUUAUAUAUUGCAUGCCAGA
#=GR NC_008322.1/4631335-4630853 CODON         ........................................................................................................................................................................................................................................................................................................................................................................................................................................................................................................................................................
#=GR NC_008322.1/4631335-4630853 SS_TT         ........................................................................................................................................................................................................................................................................................................................................................................................................................................................................................................................................................
NC_007645.1/1352716-1353207                    CUCGAGUCAGGCGAGGAUGUACUCCGAUUCAUAGAUGAAAUAGUAAAUAAAUCUCGUGAACUGAAGAAAUUGGAACCAACGGAUGUUAAGUUUUCAGAAAUCGCAUAACAAGUUGCUGUUGU.CGC....CAC.........UGC....G..UG.....GCU...GGGACAG.CC....UACACGC...CGCUUCGCUAUGUUUC......GGCUGCGCU..AAAGCAAAGCGUUAAGCCCAAUGAGGUGAAUCGAUGAUGACUUACAAAAUUCAUUGCAAAUGCGAAAGUGUUGAAAUCUCAUUAUCGAAUAAACCAAUAGGAAUGGUGCUAAAAAAUGAGACAUUGAGGCGAUCAGGCGCUUUUAAGUGUCGACGGUGAAAUUGCGUUGACACUUUGUUGACACAUCCACUCAUGACGAUAAAAGAAGAAGGGGUGGUUUCUUUUACUUUUUUGGAGUUUUGAAAGGGAAGGGGGGGGUUGAGCUUGCCGGGCGUGUGAAUUGCUAAGCUCUUUAUUGGCGUGGAUUUUCUUGG
#=GR NC_007645.1/1352716-1353207 CODON         .........................................................................................................STP............................................................................................................................................................................................................................................................................................................................................................................................................................................
#=GR NC_007645.1/1352716-1353207 SS_TT         ................................................................................................................................................................................................................................................................................................................................................................................<<<<<<<<<.........>>>>>>>>>.............................................................................................................................................
wf2_AHAA1455_x1/450-939                        CAAUCAGAUCUUGGUCUAACCGUAUGCUUGUUGUAGCCAUAGUCAUAUCCUCUGCACGUCAGUAUUUCGCAGAGUGUGGCAUAUCGCCACAAAUGAGGCAAGUUGUAACGGGGCGUUGUUGU.CGC....AGC..GCAAAAGGCC..GCG..CU.....GCU...GGGACGC.C.....UUC..GC...UGGC..GCUCU............GGCGCCCC..AAAACACGGCGUUAGAUAUUCAGGAAGCGAUAUGACUUGAUUAUUUAUUCUCGGUAAUGCUUUCAUUCAAAGCGCUUAGUUUAUCUAUAUCGUGUCAGCCGUUAUACGCCUCCCCUCUAACUAAGAUCUUGAAUUUGUUGCCAUCAUUUUUCUCUCACGUUGUGUAAAUCCCUCCGACAUAUCCANGCGCCUUGUUCUACUGAAGUCCCAAUUGCGUCGUCAAUAUUUGGCCUGGAGGAAGGUAUGCAGUUACAAAUCAUGCUUCGUAGCCUAGCGUAAUCAUUGGUAACCGUGCCGUUGUGCACUUCAGCAUU
#=GR wf2_AHAA1455_x1/450-939 CODON             .....................................GUA................................................................................................................................................................................................................................................................................................................................................................................................................................................................................................................
#=GR wf2_AHAA1455_x1/450-939 SS_TT             ........................................................................................................................................................................................................................................................................................................................................................................................................................................................................................................................................................
ABEF01000658.1/266-755                         CGAAGCAACAUAUGGUCAUUUGGCCGGUGCAAGCUUAGGUGCAGCAGUGCUUAGUUUCUACUUUAUUAAAUCUGUGGUGCAAUUCCGCCGUGGUCAAUAAACACAUAACAAGCGCAUGUUGU.CGC....AGC..GCAAAA.UGC..GCG..CU.....GCU...GGGACGG.CU....UAC..GC....GCU..GCUUC...........AGCCGCCCC..AAAUGCGAGCGUUAUGUGCAAAUCGAGAUUUGAGAAUGGAAUUCCAAACUACACCGGUCAUCCGAAUAUUUGAUGAAGAGAAAGCCAAGGAAUUCUAUCUUGGCUACCUCGGCAUGAAAAUGGCUUGGGAACCCCGGUUUGAACCGGGUCUCCCGUUGUACAUGCAGGUUUCAAAGGGCACUUUAACUUUUCAUCUUACCGAGCAUUCUGGAGAUUGCUCGCCGGGCAGCAAAACGUUUGUGAAUGUGAGCAGCCUUCAAACACUAUUUGAUGAGCUUCAAUCAAAAGAAUACAGNUAUUGUCGGCCAAGUAUC
#=GR ABEF01000658.1/266-755 CODON              .................................................................................................STP.............................................................................................................................................................AUG....................................................................................................................................................................................................................................................................................
#=GR ABEF01000658.1/266-755 SS_TT              ........................................................................................................................................................................................................................................................................................................................................................................................................................................................................................................................................................
ABEF01050261.1/1971-1480                       GAGUUAAUAACUCCUGUCGAAAAUGUGGGCUGGUUCUUGUUGAUGCGCCACCAUCAGAAAACGGGGUAAAUCAGAAUAAAUGGUAGUUCGGUAUAGUGCUAUGCAUAACAAGCGCAUGUUGU.CGC....AGC..GCAAAAAUGCC.GCG..CU.....GCU...GGGACGG.CU....UAC..GC....GUU..GCUUC...........AGCCGCCCC..AAAUGCGAGCGUUAUGAGCUAAUUCGGUUGUGAGCACUGAUUUGCCAAUGUCGUACGGUGAUCUUAGGUCAUCACUAUCAAACGGUGGUGAGCUCUCGUUUGAAAUGGCCGCAAGUAAGAAGGCUCCGCUCAAAGGCUGUAUAGAGCGAGCUAAUGCGCUUGAAAAAGCAUUUCAAAGACAGGACGGCUUUUACCGCAGAGUUGUGGCUCCAAUGUUUGCGUUGUAUUGCAGCUUUCGUCAAUUAGUUGCCACACGGGGUUGCCGAGAAAUGGCGAAUGCUGUUUUGGUCUACCAGGUUGCAUGGCGUCAUAUU
#=GR ABEF01050261.1/1971-1480 CODON            ........................................................................................................................................................................................................................................................................................................................................................................................................................................................................................................................................................
#=GR ABEF01050261.1/1971-1480 SS_TT            ........................................................................................................................................................................................................................................................................................................................................................................................................................................................................................................................................................
ABEF01039699.1/520-32                          UUCAGUGCUGUACUCGACACCAUCCUAUUACCUUUGUCUGUGCCCAUGGAAAUGAAAUAUCGUAAGCAGUGCGAAGAAGAAAAGGAGGCGGAGGAUGUCAGCGUAUAACAAGGCGGUGUUGU.CGC....AGC..GCAAAA.GAC..GCG..CU.....GCU...GGGACGC.C.....UUC..GC....UCAC.GCUUC............GGCGCCCC..AAACCGCAGCGUUAGGCGUCUAUAUGAUUCAGCGCACUUACAAAAUUUCCCUCGGUAUUCUUAGUAUCGCUUUUCUAAUGCAGCUAGCCGCUUACUAUCACUGGUGGUAUCUACAAGAUACCUCUCUUCCUUGGGCUACCCAUGUCGCCCGUUUCCUAAGCUUCUUCGGUACAGCUCAAGGCUCUACUGAGCCAGAGUGGCGCGCACCUGGAGAACAUAUUUCCGAGCGUGGGGUAAUCAUCGGGUGCUUUCUGCUAGCGUCGCUUCUUUCCGCAUUGAGCGCUUUCUUGAUAGUGUGGCAUCGCAUAAGGUUU
#=GR ABEF01039699.1/520-32 CODON               .........................................................................................................STP............................................................................................................................................................................................................................................................................................................................................................................................................................................
#=GR ABEF01039699.1/520-32 SS_TT               .................................................................................................................................................................................................<.<<<<<............<<<<<.............>>>>>>>>>>........................................................................................................................................................................................................................................................................................................
ABEF01047328.1/1-442                           ...............................................GCUGGGCGCUACAAUAUGGCUCUUAAUAGUUCAAUCAGGUGGGGCAGCAAAUGCCAGUUAACAAGUUGCUGUUGU.CGC....AGC..GCAAAA.GGC..GCG..CU.....GCU...GGGACGC.C.....UUC..GC....UGUC.GCUCC............GGCGCCCC..AAAGCAAGGCGUUACGUGUCACAGAAGCAUCGAUGAAGAAUUAUAAGUUUGAAUUAUUCGCUGACUACUUUCAGGUCUAUCUUAUGGAUACUGAGGCAGAUGACGAUACUUCGGAAGUAUGGACUGAUGAGGCGCUCGAUCUAAAACUAGGAGUACUGCCGAAUACUCUUGCAGUCGGGACAUUCCGCAAUGUUGACGUGCCAGUUGAAGUGGAGAUCUACGAUAGUGAGCCCGAUAUCGAUCUUAACGAGUGGGACCAUGCAUCAAAAGGUUAUUUCACUAUCAAGUCUGGUAUUUGUGCAGUGUUCGGUUGC
#=GR ABEF01047328.1/1-442 CODON                ..............................................................................................................................................................................................................................................................AUG.......................................................................................................................................................................................................................................................................................
#=GR ABEF01047328.1/1-442 SS_TT                .........................................................................................................................................................................<<<.<.....<<<..<<....<.................................>>>>>>>>>...............................................................................................................................................................................................................................................................................................................
ABEF01047328.1/1024-1512                       GACCUUGACGCCAAUAUAUGGGUAUCAGAAAAAUGUCGCUGGGUGGAGCUAUCUAGCUCGGUAAAGAAUCAUGAAAAAGCACUUGCGUAGCAAGCUGUUCGCAGCUAACAAGCGGCUGUUGU.CGC....AGC..GCAAAG.GGC..GCG..CU.....GCU...GGGACGC.C.....UCC..GC....UCAC.GCUCC............GGCGCCCC..AAAGCCGGGCGUUAUGCCUUUUGGGGGUGCCCGUGGAUAAGCUGACUAUUUCGAAUCCGAGAACAGAAUGGGUUCGUUCAGAGUUGCUAUUGCUUAUUAGUGAAUGGGAAGAAUGGCAGAAGCAGGUAGCGGCAAUAAAAGAUCAUCCCUAUGACAGAAAUACGCACACAGAUGUUUUCGCGGACGGUGAAGAAAAUAUGGAAAAACACGCCAUACUGCAGAGGAAGACGUCUACGUUUUUAGAGAACAACUUGGCCGGGCACUGGUUCGUUGGUGGCGCUUCAAGCAAAAGCUGUGAUAGAACUGAUCUCCGU
#=GR ABEF01047328.1/1024-1512 CODON            ..................................................................................................................................................................................................................................................AUG...................................................................................................................................................................................................................................................................................................
#=GR ABEF01047328.1/1024-1512 SS_TT            .................................................................................................................................................................................................<.<<<<<............<<<..........>>>>>>>>...............................................................................................................................................................................................................................................................................................................
JCVI_SCAF_1096627388979/19044-18565            GAAAUUAACCGAAGCACAAGAGCGAGCUAUUUGGCGUAAAGAAAUAGGUAAGUUAUAACGAACUAUCAAAGUGCAAUGGCGAGUCAUUAUACAUCAAAUAAUGCAUAACAAAUUGCUGUUGU.CGC.........GC.....UAC..GC..........GCU...GGGGCUG.CC....UAC..GC....UAC..GCUUC...........GGCAGCCCC..AAAGCAAGGCGUUAGGCAUCCAGAGUUAUACGUAAGAAGUAAAUAUAGGAAUAAUUGAAUGGAGUACAUCGUAUCCCGAGGGAAAGAAGAAGGCAUAGUUCUCACUCCCCACAAACAUGAAGACGGGAAAUACGUAGCUAGCAUGAGUCGAUUUGAAAAAGACUACAUAUACGUUGAUUCUUUGAGAGAGCUUCAGAUUCUCUGUGAAAAUGGGUUCUCCAUAAGAAUGAGCAAUCAAGAUUCAUCGCAUCACCGUGCGCCAAGCCUAAUUAGCCCUGGGUCAAUUACCAAUAAAUCAAAUACGGAACUAGAAA
#=GR JCVI_SCAF_1096627388979/19044-18565 CODON ........................................................................................................................................................................................................................................................................................................................................................................................................................................................................................................................................................
#=GR JCVI_SCAF_1096627388979/19044-18565 SS_TT ........................................................................................................................................................................................................................................................................................................................................................................................................................................................................................................................................................
NZ_AAOA01000002.1/48953-49435                  CUCACUACCAGUUUUGAGCAAAAGAAAUCGGCAACGGAAACUAUUACGGUUAGUAAAGUCAACGGUGAGUGGCAUGCAGUUGGUUACUUUAUCAAGUAGCACAUUUAACAAGUUGCUGUUGUUCGC....CGC.........UAC....G..CG.....GCU...GGGACAG.CC....UAC..AC....UGC..GUUUC...........GGCUGCCCC..AAAGCAAGGCGUUAAGUGGCUUCAAGGAUCGAGCACCGAGUUUCUGCCUACUUGGCGGUGGCAGCGGUGGCCGCUACCGCAUAUUUAGUAUGGGGGGUCGUAACACAAGGCCCAUCUGUUUACCGCGGCGGGUUGUUUUGGUCGGACGGAAACAGUGUUUUCGCUAUUGCAGUCACUACGUUCGUAGCUUCGACAGUAUUAUCCAGUGUCACGAUCACGUACGCAGUAUCGCGAGGAAGCAGUAGCUUGCUAUUGUUAUUACCUGCAUUCCACGUUUUCCUAAUUGGGCUGCCCCUUGCCGGUAUCGUGCUCGG
#=GR NZ_AAOA01000002.1/48953-49435 CODON       ........................................................................................................................................................................................................................................................................................................................................................................................................................................................................................................................................................
#=GR NZ_AAOA01000002.1/48953-49435 SS_TT       ..................................................................................................................................................................................................................................................................................<<<<<<<<<<..........>>>>>>>>>>>.......................................................................................................................................................................................................................................
NC_009438.1/2521507-2521011                    GCUAAGCGUUUUAUUUCUUCGUCCACAAGAAAUUGAAUUCUGUAUCCAUGGUGAGCUCCUUUAUUGUGAGUACAAAUGUUAGCGCUGACAUUAUACUAGGACAACUAACAGAUUGUUAAAUU..AGUUACGGC..CACAAACGACA.UGG..CCUC...CAC...GGGACUG.CC....UAU..GC....UGC..GCAGC...........GGCAACCCA..UUAGCAACACGUUAAGUGGUAGAACUAUGAAUCCAGAAUUUGAGCAAAAGUUAAACCGUAAAUUAGCCGCAUUUGACGCAUGGGCAAAUGUGAGUACUUUCCGCGAAUGCAAGUUAGUUCAGUAUUGUGGCGUUGAUUUGGUUGGGGUCAUUGAUGUUGAAACGGAUCAAAUAGUUGACCAAAUAACUGGCUUGUUGUGCGAAGGUUUUUACGUGGAUUGGAAGCAGAACGGAAGUAUCUUGUACUUGAGGGUAUAUGAGUUCGGGGGGCCGGAGCCGACGUGGGAGCAAGUGGUGAACGAAGAGCCAUUAGCG
#=GR NC_009438.1/2521507-2521011 CODON         .......................GUA..............................................................................................................................................................................................................................AUG.............................................................................................................................................................................................................................................................................................
#=GR NC_009438.1/2521507-2521011 SS_TT         ........................................................................................................................................................................................................................................................................................................................................................................................................................................................................................................................................................
NC_008750.1/2096838-2097334                    GCUAAGCGUUUUAUUUCUUCGUCCACAAGAAAUUGAAUUCUGUAUCCAUGGUGAGCUCCUUUAUUGUGAGUACAAAUGUUAGCGCUGACAUUAUACUAGGACAACUAACAGAUUGUUAAAUU..AGUUACGGC..CACAAACGACA.UGG..CCUC...CAC...GGGACUG.CC....UAU..GC....UGC..GCAGC...........GGCAACCCA..UUAGCAACACGUUAAGUGGUAGAACUAUGAAUCCAGAAUUUGAGCAAAAGUUAAACCGUAAAUUAGCCGCAUUUGACGCAUGGGCAAAUGUGAGUACUUUCCGCGAAUGCAAGUUAGUUCAGUAUUGUGGCGUUGAUUUGGUUGGGGUCAUUGAUGUUGAAACUGAUCAAAUAGUUGACCAAAUAACGGGCUUGUUAUGCGAAGGUUUUUACGUGGAUUGGAAGCAGAACGGAAGUAUCUUGUACUUGAGGGUAUAUGAGUUCGGGGGGCCGGAGCCGACGUGGGAGCAAGUGGUGAACGAAGAGCCAUUAGCG
#=GR NC_008750.1/2096838-2097334 CODON         .......................GUA..............................................................................................................................................................................................................................AUG.............................................................................................................................................................................................................................................................................................
#=GR NC_008750.1/2096838-2097334 SS_TT         ........................................................................................................................................................................................................................................................................................................................................................................................................................................................................................................................................................
NC_008322.1/4031787-4031290                    AGCCGGAGCCUUGAGGGCUACGAAAGUAAUCCUUACUACGGCAAGGUAACAACGGCAAGAAACUUAGUGCUAUUUUUUAAUCAUCAGGCUCGUGCCAGUGCAACGUAACAAGUUGCUCAAGU.ACACUCCGGC..CACAAAAAGCG.UGG..CCUC...CGC...GGGACAA.CC....UAC..AC....UGC..GUUUC...........GGUUGCCCC..UUAGCAAGGCGUUAAACCCAUAGAAAUUUUAAUCCGAAACUCAAAAAUUAGUGUUGGGGAUCUAACACUCUUCUGUCCCUUUGCUUUUUACGUACAUAUCGCAAAUGGGUAGUUAAAAUUGGCAUUGGGGCACCAGUGACCGUUGGAGACAUGGAUGUCGCCGUCGAGCCUAUAGGGAUAUAUUCACGGCGAGUCACUGGGGAAACAAUGACAAUAAACUCCAUAAAUAGAUAAAAAGAUUAAUCGCUUUUGUCCCCAAACGAGUUACUCAUCUUCCUUCAAAACAAACAGGCUACAUCGAUGUUAAACAGGAG
#=GR NC_008322.1/4031787-4031290 CODON         .........................................................................................................STP............................................................................................................................................................................................................................................................................................................................................................................................................................................
#=GR NC_008322.1/4031787-4031290 SS_TT         ........................................................................................................................................................................................................................................................................................................................................................................................................................................................................................................................................................
JCVI_SCAF_1101668032441/1132-635               CCAGCUAUAAAUUUAUACAAAAAACAUGGUUUCAAAACCAUUUCAGAAGGGCAGCACCCAAUAUACGCGAGAGCCAAUAUAGUCAUGGAGUGCCCGCUUGCCUCAUAACAAGUUGCUCAAGU.UCAUUCCGGC..CGCAAAAAGCG.CGG..CC.UCCA..U...GGGACUG.CC....UAC..AC....UGC..GUUUC...........GGCAGCCCC..UUAGUAAAGCGUUAGCUUCACAAGGAAAACCGAGCAUAUGAAUAAAAUUUUAAUACUAAUGGCAUCCAUAGCAAUUGCAUCAUGCGCAAGCAAUUCUGGUGUUACAAACUUUCAAAGCAAAGGAAACCUUGAGGCGCCCAGGCCAGCAGCAUGUGUGAGCCUUAACGAUCUUAAGGCAAAUCAAAAUCCUGCUGAUAUAUUUGUAGGUAUGAAGAAAUGCCUUAAUUCCGAAAACUAUUCAGACGCAGCAAAAAUGUAUUACGCUGCUAUGACCUAUGGAAUCUAUGACACCAAAAGGGUUAGCGAUAAAACAU
#=GR JCVI_SCAF_1101668032441/1132-635 CODON    .........................................................................................................STP.......................................................................................................................................................AUG..................................................................................................................................................................................................................................................................................
#=GR JCVI_SCAF_1101668032441/1132-635 SS_TT    .....................................................................................................................................................................<<<<<<<.<<....................................>>>>>>>>>............................................................................................................................................................................................................................................................................................................................
NC_008700.1/1638018-1637521                    AGAUACAGUUGUGAAAAUCAAAUUAUGAACUCAAUUUUUUAUAGUUUUGGUGAUUUGUUAGAAAUUGAAAAGCACUACACUGCCAAUGGGUUAUUAAGUGAAAUAUAACAAGUUGCUAAAUU.UCGUUCCAGC.CACAAAC.AGC..GUGGCCU.C...CAC...GGGACAG.CC....UAC..AC....UGC..GUUUC...........GGCUGCCCA..UUAGCAAAGCGUUACAUAUAGGGAUGUAGCUUAGAUUUAUGAUUAAAACUAUAAAUAUUUCUAAAGAAGAUUACUUAAAAUACUCUAACUACGCGGUAAAGAGGCUAUGGAAAUCAAAGAAUAAAAGCACCGGGUUUUUGAGAAAUAUGAUUUUAUGGUUCUUUUUAGCUAUUGGUUUCAUGUUUAUUUUUCAGGUCAAAGCAACCACUUUUGAGAGCUUUCAUUGGCAGUCUGCAGCAAUAGCUAUCGCCCCAUUUUUAAUUUUUAUAGUCGCUUACUAUUUGAAUGUGCGUAAAUUCAAGAUGCUCUGUAUU
#=GR NC_008700.1/1638018-1637521 CODON         .........................................................................................................STP....................................................................................................................................................................................................................................................................AUG.....................................................................................................................................................................
#=GR NC_008700.1/1638018-1637521 SS_TT         ........................................................................................................................................................................................................................................................................................................................................................................................................................................................................................................................................................
JCVI_SCAF_1096627187232/3171-3670              AGCUUAGUUUUUUUUCUGUCCCGUCACUUUUUUACGUAGCAGCGAUUAUAAGCGUCUUUUGUACGGCAGUAUUUUUCGGCGUAAAGAGGCGAGUUUGGUAGCGUAUAACAAGUUACUUAAUU.UCUUUACGGCCAUAAAAAAAGCA.UGG..CCUU...CGC...GGGACUG.CC....UAC..GC....UGC..GCUGC...........GGCAGCCCA..UUAGCAAAACGUUAUAAGCAUAGGAUAGAUCGGUGAUGAAAUCGUUAGUCGGGAAACUUGAUGUACUCAGCGUUUUUAUUGCAUGGUUGCUUCUUAUCGCUUUUUUUCUAGCACUGGGUUACGUUAAGUUUUUCUCUCCGCCGGAGUCUAGUGCGAGUCAUUUGAUAUACAUCUUCGGUACGUUUUUUUGCGCCGUAGUUGUACAUAUUGUGUUGGCAUUUUUUAAUCGUUGCCCUCACUGUAAUAAGUGUUUAACUGUUCAAGGGUUUAAAUCGCCGCAUCCAGCAUCACGUGGAGAUUGGUCUAAAGUUGUU
#=GR JCVI_SCAF_1096627187232/3171-3670 CODON   ........................................................................................................................................................................................................................................................................................................................................................................................................................................................................................................................................................
#=GR JCVI_SCAF_1096627187232/3171-3670 SS_TT   ........................................................................................................................................................................................................................................................................................................................................................................................................................................................................................................................................................
NZ_AATK01000060.1/19314-18822                  GUGUAUUCCAAAUUAGGAAAAAUAGUUGUAAAACUAGUCCAGAUCAUUUCUUGCAAGUUUUUUCGAUGGUCUGUAUCGAAGGCAGUGGGUUGGUGAAGUAACUUAUAACAAGUUGCUUAAUUUUGCUCC.GGC..CACAAAAAGCG.UGG..CC.....UCCG.CUGGACUG.CC....UGC.........GC....UGC...........GGCAGCCUA..UUAGUAAAGCGUUAUAUUUCAUAGGUCAGCAUGACGAUCUUUUUCUAUACAAAGACAGAUGAGUUUGGAGAGUUUAGUAACUUCUCAAAGUUCGGUGUUGAGAUGGACGGGGUUUGGUGGCCCACAGUGGAACACUACUUUCAGGCUCAAAAAUUUGAGAGUAAAGAGUAUCAAGAAAGAAUCAGAACAGCCCAUACCCCCAAAAUUGCUGCUGAACUUGGCAGGAGCCGGAAAGUAGCCAUAAGAACUGAUUGGGAAAAAGUUAAGGACAACAUUAUGUAUGAAGCAGUCCUGAAAAAGUUCAAAACCCAUUC
#=GR NZ_AATK01000060.1/19314-18822 CODON       ............................................................................................................................................................................................................................................................AUG.........................................................................................................................................................................................................................................................................................
#=GR NZ_AATK01000060.1/19314-18822 SS_TT       .....................................................................................................................................................................<<<<<<<.<<....................................>>>>>>>>>............................................................................................................................................................................................................................................................................................................................
JCVI_SCAF_1096627197474/9065-9562              GUUAAAACAGGAUCUAAAUGGUGCAGUAAUAACACUUCGAGAACUAGAGAAAAACUAUGGUUUUGGGGCAAAAUACCAAGUUGUUAAUAUUGAGUAGGCGGCUUGUAACAAGUUGCUUAAUU.UCGUUCCGGC..CACAAAAGGCG.UGG..CCUC...CAU...UGGACUG.CC....UAC..GU....UAC..GCUGC...........GGCAUCCAA..UUAGCAAAGAGUUAGCUUUCAAGGAGAGUCUGUGAAUCUUUUUAAACAUACCAUGGGUGGAUUCUGUUUAUUUAUACUUUCGGCAUGCCAAUCAACUAGUAUUAAACAGAUAGAACAGAUUCCUGAUAAUCAGAAAAUACUUGUUGUAUCAGCUCUAGGGAAUAACCUUUCAAUUAGGAAUACAGGUGUAUUUUCAGAUGAACUUAAUAAAGUUGAUGUAAGGGAAUGGGAUGUAGACUCAUUAAUAGCGUACAACUUUAUCAAGUUAGCUAAAUCACGAUUCCAAUUUUUACCGUUCAAGUCAGAUAAAGUGA
#=GR JCVI_SCAF_1096627197474/9065-9562 CODON   ........................................................................................................................................................................................................................................................................................................................................................................................................................................................................................................................................................
#=GR JCVI_SCAF_1096627197474/9065-9562 SS_TT   ..............................................................................................<<<<<<<<<<.....>>>>>>>>>>.................................................................................................................................................................................................................................................................................................................................................................................................................................
JCVI_SCAF_1096627187232/3632-4129              CCGCAUCCAGCAUCACGUGGAGAUUGGUCUAAAGUUGUUUGGCAUUGGUUUUCAGGUUCAAUCCUUUGUAUUCAUUGCGGUAACAGAGUCAACACAAAUGGCUUAUAACAAGUUGCUUAAUU.UCGUUCCGGU..CACAAACAGCG.UGG..CUUC...UGC...UGGACUG.CC....UGC..GC....UGG..GCUGC...........GGCAGCCCA..UUAGCAAAGCGUUAAUACCUGCAACUCGCCGAUCGUGGACCCAAAAGCAAUGCAAGUCGAUAGCGAACCUUUAUUUCAGUUAACUUGUCACUUGUAAACAACCGCUUAAUCCAGUGCCAUCCUCAUACUCCAUAAACCAAGCCGCACUAAAGUAGCUGUAGUGCACCCAACUAAGAUAAGCUGGGUUUUUGUCGUCUUUAGCCUGGGGGUUUUAUGCAACUUUCUGAUGUGGUUAUUCUUGCUGGUGCCCGCACUGCUGUUGGUAGUUUUGGUGGCGCGCUUUCAUCAUUAAGCCCCGCACAGCUUGGCACUGC
#=GR JCVI_SCAF_1096627187232/3632-4129 CODON   ...................................................................................................................................................................................................................................................................................................................................................................................................................................................AUG..................................................................................................
#=GR JCVI_SCAF_1096627187232/3632-4129 SS_TT   .....................................................................................................................................................................................<..<<....<<<..<<<<........................>>>>>>>>>>...............................................................................................................................................................................................................................................................................................................
JCVI_SCAF_1096627187685/5348-5717              AUGAAAUUAGCCAGUGAACAAGCAGGCUCCCAUUUUUCAUGGUUAUGCCUCGACGUUUAUGGUCCUCUUUCAGAUCAUGAGUUAAAAAAUGUUAAAAAAGCACUAUAACAAGUUGCUAAAUU.UCGUUCCGGC..CACAAACAGCG.UGG..CC.U...CCAC..GGGACAG.CC....UAC..AC....UGC..GUUUC...........GGCUGCCCA..UUAGCAAAGCGUUAACUUACAAUUGGUGGUAAUUUCGAAUGAAAGAAAUUUUAGACAAUGUAGGGAUAAUAUUAGGGUCAGGUAUAUUCGGGUCCCUUAUUACUUUGUUGUUUACUCGUUAUGAUAAAGACAAGAGUAUUAUCAUUCAUAAUGUUACUCAAGAACGUCAAAAGUGGCGUGAGAAAA................................................................................................................................
#=GR JCVI_SCAF_1096627187685/5348-5717 CODON   ........................................................................................................................................................................................................................................................................................................................................................................................................................................................................................................................................................
#=GR JCVI_SCAF_1096627187685/5348-5717 SS_TT   ........................................................................................................................................................................................................................................................................................................................................................................................................................................................................................................................................................
NZ_AAWE01000032.1/23679-24176                  AGUACGGUAUCAAUUCUAAAUAACUUAGAUCGUGUUAUUUAUUAUUAUUUGUCUGCGGGCGUAGGGUUACUUUUAGGGUUUAGGUUUAAUAAAUUGAAUGGCAUAUAACAAGUUACUUAAUU.UCGUUCCGGC..CACAAACAGCG.UGG..CC.U...CCAC..GGGACUG.CC....UAC..GC....UGU..GCUUC...........GGCAGCCCA..UUAGUAAUGCGUUAUGCCUGUCAAAGCGUCCGUGUCGCUGGUCUGUCAGGUAGAUGUCGUGACCGACAAUAAGUUAACUAAGUCAUCAUUUGGCCUGAACACAUAGGUCAGGAGAAAUGGGAUGAUAAAAAAAUUGCGAGAGCGAAAAAAUUGGUCUCAAGAGCAAUUGGCAACAAUGUCAGGUUUAAGCGUUAGAACUAUUCAACGCAUUGAAAGUGGCAACAAAGCAAGUAUUGAGUCUCUUAAAUCACUGGCUUCUGUGUUCGAAGUUGAUAUUUCGAAGCUAUUGGAGGAGAUAACCGUGAUUGAUAAAG
#=GR NZ_AAWE01000032.1/23679-24176 CODON       .........................................................................................................STP...........................................................................................................................................................................................................................................AUG..............................................................................................................................................................................................
#=GR NZ_AAWE01000032.1/23679-24176 SS_TT       ........................................................................................................................................................................................................................................................................................................................................................................................................................................................................................................................................................
JCVI_SCAF_1096627190631/2811-3211              GAUCACGGUUUAUUUUACAUGGAAAAAUUAAUGGAUAUUUAUGGGAUUGAAUCUUCUGAAGGCAGGCUAAAUGAGUGGCGUUAUGGUUUUGAUCCAAGUACACACUAACAAGUUACUUAAUU.UCGUUCCGGC..CACAAACAGCG.UGG..CCUC...CAC...GGGACUG.CC....UAC..GC....UGC..GCUGC...........GGCAGCCCA..UUAGUAAAGCGUUAGAGCCCAUGUUGAAAUCGUUCAUCGGUUGGUGGAAACAAAAGCAACAAGAGCGCCGCGAUGCACUCAUGUUUGAACGCCAAGUGCUCGUGUCGUUCAACGAUGAAGGUGUUACCGUUUGCUAUCCAAAGGGUAAGUCACCUGAUAGCCGUUAAUAACAGGCGUUAUCACGGUGGUUUAAGUGAAAGGUUAUCAAGUAAAUCUU.................................................................................................
#=GR JCVI_SCAF_1096627190631/2811-3211 CODON   ........................................................................................................................................................................................................................................................................................................................................................................................................................................................................................................................................................
#=GR JCVI_SCAF_1096627190631/2811-3211 SS_TT   ........................................................................................................................................................................................................................................................................................................................................................................................................................................................................................................................................................
NZ_AAOH01000001.1/366709-366212                CCUAAACCCGGACAUUCAUUAAGUUUCAUUAUUGGUUCUGUUAUAGCAGUUUGGUAUUUAUAUAAAUCGGAAAAGAAAGAAGCGGUUACAAAGUAUGAACAAAGCUAACAAGUUACUAAAUU.UCGUUCCGGC..CACAAACAGCG.UGG..CCUC...CAC...GGGACUG.CC....UAC..GC....UGC..GCUGC...........GGCAGCCCA..UUAGUAAUGCGUUGAGGCUGUAGAAUUACUCAUUUGGUCAAGUUUUUAGGUGCUUUAAGGGGUCUCAAAUGCAUUGCUUAGUACGAGAUUGUCGCUUAGAAAGCGAUAAAGGAGGUCAAAAAAAUGGCCAAAUUUAUAAAAAUAGAAAUUCUACAGCCUCGUUAGUGCGUCAAGCGAAGCUUGAUGCAUCUUGCAGGGUGCAAGUCCCUGUCGGGUAAGGUUUAACUCACCACCCGUAUCGAGUGUUGCGCCUAUGGCGGAGCUGUUUUUUUUUUCAGCGAACAAGAUAGGUGAAGCGUACACAGAGAAUUAAG
#=GR NZ_AAOH01000001.1/366709-366212 CODON     .........................................................................................................STP......................................................................................................................................................................................AUG................................................................................................................................................STP................................................................................................
#=GR NZ_AAOH01000001.1/366709-366212 SS_TT     ........................................................................................................................................................................................................................................................................................................................................................................................................................................................................................................................................................
NC_009092.1/1515916-1516408                    UUCGAUCCUUCCGAAAAAUAUCUCUAUGUACAUUUAUACCCACAAGAAGAGAAAUUUCUUUCUACUGAAGGACACUUAUGGGGUUACUUACUCAUAGAAGAAAGCUAACAAAUUGCUUAAUU.UCGUUCCGGC..CACAAACAGCG.UGG..CCUC...CAC...UGGACUG.CC....UAC..G...........CUAC...........GGCAGCCAA..UUAGCAAAGCGUUAGCCGUCUCCAUCACUCCAUCUUCAUAAAGGAAAUGUAAGGAAUGAUUCGAUCUGUUUUAUCCAAAAUUAGCUUACAGCUAUUUACCUAUAAGAUAAGAAAAAUAUUGCAGGUUAGAACAGAGAUCCGUACUAAUAUCUUUAGGCGUAUGUACGUGGAUGCAUGUGAAAUGUAUCCAGAAAAUACGUUAUCUGAAAAUAGUGAUAUUGCCAGCACCGUUACCCAAGCUUUAUUGGGUCUUGAUAGCUUUAACUUGAACAUCGAUGAGUCUAGCGUGGACGCUGUGCGUCAACGAGCUUCAA
#=GR NC_009092.1/1515916-1516408 CODON         .........................................................................................................STP.........................................................................................................................................................................AUG................................................................................................................................................................................................................................................................
#=GR NC_009092.1/1515916-1516408 SS_TT         ........................................................................................................................................................................................................................................................................................................................................................................................................................................................................................................................................................
NZ_AAOH01000004.1/365777-365280                AGGGUAUAAAUAAAAAGAAUACAUUGUGGAACGACACUCAUUCUGUAUAUACAUCGCUAGUUGGGGUUACGGGAGCAAGGACUUGGAAGAAGGUCAAGUAAAACAUAACAAGUUGCUUAAUU.UCGUUCCGGC..CACAAAAAGCG.UGG..CC.U...CCAC..UGGACUG.CC....UAC..GC....UAC..GCUGC...........GGCAGCCAA..UUAGCAAAGCGUUAGGCAGCGGUGCAAAUAUUAAGAGUGGCGGUAAUAGCCGACAUAAGAUAUUAAAAAGGAAAAACAAUGGCAAAAAUACAACUAUCUCAAAGGAUGUACAGCAUUCUUGAUAUCGCAAGGCUUUUGGAGAGUGGAGAAUUAUCUAUUCAACCCAAAUAUCAACGGCGUAGAACAGCCUGGCCUGUUAAUGCUAAAACGGCCUUAAUGGAUACGAUUCUCAAUAAUUUUCCACUCCCACCAAUCUACUUAAGGGAUUACGUUGACGAUAGUGGGAAGAGAAAAAAGGAAAUUAUUGAUGGGCA
#=GR NZ_AAOH01000004.1/365777-365280 CODON     ..................................................................................................STP.......................................................................................................................................................................................................AUG.........................................................................................................................................................................................................................................
#=GR NZ_AAOH01000004.1/365777-365280 SS_TT     ........................................................................................................................................................................................................................................................................................................................................................................................................................................................................................................................................................
JCVI_SCAF_1101667112935/686-194                AAAAUUAAGAAAGACGCACCAAAAGCAAUUCGUUUCCUUGGGCUGUUAUUUGUCUGCUUUGUUUUUUAUUUCGUAGCUAAGGGGCUUAUCAAGCAUGUUUCAACAUAACAAGUUGCUUAAUU.UCGUUCCGGC..CACAAACAGCA.UGG..CCUC...CAC...UGGACUG.CC....UAC..GC......U..GC..............GGCAGCCAA..UUAGCAAAGCGUUAGCACUGUCCACUUAUGGCACAGACUGUGUGAAAACUCUGAUCACCUUUUGGUCUAAGUAUCUGCUGCUUAUGAUCGAUUAAUCUAUACAUUUAGUUCACUUAAUAUACUGAUAUUUAUAUAAUAAGACUAUUGAUUCAGUCGAGGGUUGAGGCAAUAUGUCAAAGUUUAUAAGCGGUGAAGAUCGUAACCAAUCAACGUUAUUUCCAGAAUCGUUGGAAGACUACGUCAGUGAAGAUAAUACGGUCAGAGUAAUUGAUGUUUUCAUUGAGGAACUAAAUCUAGCUGAAUUGGGGUUUAAA
#=GR JCVI_SCAF_1101667112935/686-194 CODON     ........................................................................................................................................................................................................................................................................................................................................................................................................AUG.............................................................................................................................................
#=GR JCVI_SCAF_1101667112935/686-194 SS_TT     ...........................................................................................................................................................................................................................................................................................<<<<<<<<<<<<.....>>>>>>>>>>>>>...............................................................................................................................................................................................................................
NC_009092.1/4272339-4271851                    AAGCCACACUAACCGCCCCUCCUCUUUUGCUUGGUGGUUAUGGUCAAGCUGAACUAAUACAUGUUGAAGUCAUCAACAAAGAACCUAUUCUCAGCAAAUGAAAUCUAACCAGUUGCUCAAGUUUACUUCGCCA..GCCAAA......GCU..GG.CUCCGU....GGGACUG.GC.........GC.........GUUGC...........GCCAGCCCC..UUAGCAAGGCGUUAGAGUUUUAUGCAAAUAUUCGAUACCCGCAAUCCAUAUUCAAUCUUCUUUGUAUUAGGAACGAUAAUAGUCCUAAUAUUUAGUUUUUGGGGAAUUGGGCAUCAAUCGGUAAACUCUCAAACACACGAAAAAAUAGCGAGUCAAUUGGAGAUUUGGCAACAAAAUGAACCUGAAAGGUACAGCUAUGUCGCCCAAGAAGGUUGUAUGUAUGUAGUUGGCUCAAAAGUUUUAGUCGCAAAUGGUGUAGCACUUUUUGAGAAACUUGGUGAACACGAGCAUAAAUUGGUUAUUGACGAUCUUUU
#=GR NC_009092.1/4272339-4271851 CODON         ...................................................................................................................................................................................................................................................AUG..................................................................................................................................................................................................................................................................................................
#=GR NC_009092.1/4272339-4271851 SS_TT         ........................................................................................................................................................................................................................................................................................................................................................................................................................................................................................................................................................
NC_008700.1/3384863-3385332                    GCCCAAUGCGUUAACAAUAAUGCAGUAGGCUAUCCUCUACCUGAUCCCAAAGGGGUUGAGUAUAUUUAUGAUCAGUUCCGUGUUGAGGUUACUGGUGAUAAAAUAUAACCAGUUGCUCAAAU.UUA......C.........UCC....G...........U...GGGACUG.GC.........GC....GUG..GC..............GCCAGCCCC..UUAGCAAAGCGUUAGGCCUCGUUUACUCUAGCAUAGGCGGACAAGGAAAAUUUAAGUGGAAGACUUAAAGCAUCAAAUAAGAAUGCAAGCUACUGCCAAUGUGUUUCAAACUAUGGGCACGGAAGGUUCUGGGGUCAAAGUUAUCGAACAAUUUAAAAGCAUGCCUGAUGAACUACUAGAUAUUCUGGGAACAAAUGCAGGUAUCAAAAAAGAGCACUUACCAAUAUAUCGCAAGUUAACUCGAGGCGAAGAAAAUGAUUUUACUGAAAAGCUUCAGAAUUUUAAAGAUGAACUGAAAACAGGAGAUAUUAUCC
#=GR NC_008700.1/3384863-3385332 CODON         .........................................................................................................STP.........................................................................................................................................................................AUG................................................................................................................................................................................................................................................................
#=GR NC_008700.1/3384863-3385332 SS_TT         ..................................................................................<<<<<<<<<<<<<<...........>>>>>>>>>>>>>................................................................................................................................................................................................................................................................................................................................................................................................................................
NC_009092.1/1949001-1949486                    UAAAGUUCUUUCCAAUUGCGCUGACGUUAGUUGGGAAGGAAUGUUUAGGCAAAUUUCCAAACACUAUGGUUGGGAAUACGAAUGGACGCAUCGGUAAAUGGUGUAUAACAAGUUGCGUAAGUUUGC......C....CAAACAGC....G.........GGC...GGGACAA.A.....UACUCGC....GGG..GCUCGCA..........UUUGCCCC..UUCGUAAAGCGUUAUCCCAUAGAAAUUUUUAUCCGAAACUGACAGGUUAGAGUUAAGGCUUUAACUCGAAAAUGUCCAAAAACAACUUAGGUUUAGGUGGGGAGUCACUAAGUUUUCAUUCGAUUCGGGUAAGCUGACGAGGUGUUUAACGCUGAACUAUCUCAUGUCAUGUCGAUUUUGAUACGUUAGCGUCAGUCAUCUGCCUAGUUUGGUGUGAGAAUUGAUUACUGUCGAUGCAGAUAAAAAAAAGCCGCGGCGGGCGCCGCGGCAAUGACCUCAUCCAGGGGCUUUUGCCCGGGACUUUCUUCCUUACC
#=GR NC_009092.1/1949001-1949486 CODON         ..............................................................................................STP.......................................................................................................................................................................................................................................................................................................................................................................................................................................................
#=GR NC_009092.1/1949001-1949486 SS_TT         ........................................................................................................................................................................................................................................................................................................................................................................................................................................................................................................................................................
NC_009438.1/1853221-1853725                    UUUUGGUUCGGGUAUAUUUUUAGUUUCUUCAAUAGUAUUUCUGGCUAUAGGUAUACUAAAAAAACGUUCGCCUUCAAAAUCAAACAGCGUUGCAUAAUAUGCUACUAACAAGUUGCCUAAGUUCGC......C..GCUAAAAAUC..GCG.........GCU...GGGACAA.AUACUCACAGGGC....UUC..GCCCAACGACGUUCGCAUUUGCCCC..UUGGCAAAGCGUUAUGAGUCUCGUACAUAUUGAACACAUCUUGCAGUAAUCGUUGUAGAAAUUGCAGUACCAACGCUAGUGGUACUGCUAAAUCAAUGGUCAUGGAGGACAUUGAAGAAUGUUGGAAAAAGUAGAGCAAAUACUUGAUAAGAAUCAUUUAUCUUAUAAAAAUGUAGGCAAUUCACUUCACCUAAAGUUGGCUCGAGCAGGUGGAAAAGUCACAAUCAAAUAUGACUACUCGAUAAAUUCGUACCUAUAUAGUUGUAAUGAAUACCUAUUAAGCUUCUCUAGUCUCAUUUUCUUUGUUAUAUCUU
#=GR NC_009438.1/1853221-1853725 CODON         ....................................................................................................................................................................................................................................................................................................................................................AUG.................................................................................................................................................................................................
#=GR NC_009438.1/1853221-1853725 SS_TT         ........................................................................................................................................................................................................................................................................................................................................................................................................................................................................................................................................................
JCVI_SCAF_1101668592552/535-1023               UAUUGGCUACAUUUUAUUAAUCCUUUGCGUAUACUGGGCUAUCCCGUAGCAUUGGCUCUUAGUUCAAGUGUAAAAAAUAAACUAAAAAAUGCGUACAAAAACACUUAACAAGCCAAAUCACU.AUU....CGC.CGCAAAAA.....GCG..CG.....GCG...CGGACUC.GU....UAC..GC....GUU..GCUUC...........ACUCGCCCG..UGUUUGGGGCGUUACAUGUCUUUAUAAAAACAAGGCAAAGUGCAAAAAUUAGGGUAAGGAAAUAAAGGUUUUAAUCAAAGUGUGGUGCUAUCUGGCAAAAGAAUAAGAUACUGUUCUGUGGCGCUGGCCAACUUAAUCGGUAACCUUCAAAGUCUUGGAGUGUUCGUCAAGCCCGAAUAAAAAGAAAGGGUUCGGUGUUUUGUUUUAAAACAUUUGAGCAUCAAAAAUAGUGGGUAAAAGUGUGGUUGUGGCAAUCUUCACCAAUCGUUUAUUGCUCAAAGCCUUUUAAAAUAUUAAUCUUGGGUGUAGCCGUG
#=GR JCVI_SCAF_1101668592552/535-1023 CODON    ........................................................................................................................................................................................................................................................................................................................................................................................................................................................................................................................................................
#=GR JCVI_SCAF_1101668592552/535-1023 SS_TT    ....................................................................................................................................................<<..<<.....<<<...<<....>.>>....>>>..>>....>.........................................................................................................................................................................................................................................................................................................................................................
JCVI_SCAF_1101668592552/67-555                 CUCGCUUCUAUCGAUGUCGCUAUUAAACAACUAGAAAAGCUAGCAAAAACCUCAUUUGGUGGUCGGGUGGUACGUGUAUCAAGUUUUUCUAAUUAAAAAGAGCCCUAACAAGCCAAAUCACU.AUU....CGC.CGCAAAAA.....GCG..CG.....GCG...CGGACUC.GC....UAC..AC....GUU..GUUUC...........GCUCGCCCG..UGUUUGGGGCGUUAAGUGUUUCUAUGGAUCACUACAAGAUUUGGGAAGUUAUUUCUUACGCAUGGACUGAAAUCGGUCUUGAGGACGAAGAUUAUCCAAAAUACGCUGCUGAAUUAAAAUCUGAAUACGGCGACUGGGAAGUAAUUAGUCGAAUAAUUUAUAAAGAUGUUUGUGGCUCAUUCGCGCUAGAUUCAUUUCUUAUAUUUCCGUGCAUGCUUUGGAUGAUAAUGCCAGAUUGGUGUUACGAUGAAAAAUAUCUGCAAGAGCGAGCGCACAAUUGGUACCAAAAACCUUAUUGGCUACAUUUUAUUAAU
#=GR JCVI_SCAF_1101668592552/67-555 CODON      ........................................................................................................................................................................................................................................................................................................................................................................................................................................................................................................................................................
#=GR JCVI_SCAF_1101668592552/67-555 SS_TT      .......................................................................................................................................................................................................<...........<<<<<<<<.........>>>>>>>>>>>>........................................................................................................................................................................................................................................................................................................
JCVI_SCAF_1096627390075/64403-64883            CAAUAUAAAAGUGCGGUAUUAGGUAUUGUUUUGAGAGCUAGGCAAGUCAAGAACCUUGAUGGGUUUAAUUUAAAAAAUUUUUCGUUACCUUGGGCAUCAAAUGCAUAACAACGCGCAUCAUU.CGC....AAC..ACAUAAAU....GUG..UU.....GCU...GGGACGC.C..........GC....UAC..GC...............GGCGCCCA..UGUGCUUGACGUUAUAUACACAAGGAGUACAAGCAUUGUUCAAUAAAUUAAUUCCAGUUUCGCUGAUAGUUUUGUUAUCAGCUUGUGGUGCAACUCAACCACCACCUUAUCAAAAAGAUAGAAACCCCGUAGAUAGAGAUCAAUAUAACGGUGUAGAAGGCAUGGCUCAGUUUCAAAAGGAUCAGAGUUACUUAGCUAGUAAAGAGCUAUCUGAUAAAUGUAAAAAAGCUAAAAUUGACUUAGCAAUUGCAGAAACAGAAAAAAAUGCUAGUGAAAUUAAAAAGCAAAAUGCAUUAAUUAGUAAUACGUGCAUA
#=GR JCVI_SCAF_1096627390075/64403-64883 CODON ............................................................................AUG.............................STP.........................................................................................................................................................................................................................................................................................................................................................................................................................................
#=GR JCVI_SCAF_1096627390075/64403-64883 SS_TT ........................................................................................................................................................................................................................................................................................................................................................................................................................................................................................................................................................
ABEF01047328.1/1989-2212                       CGCUGCAACCUUCACUUCCGUGCGUUAAACCGUCUCGCUCGGCAAGCCUGGCCUCCGCGUUCGCUGCGGCAGCGCAGUUUCUUUCAAUACCUAGCGUUGCAGCCAUAACAAGGCGCACCAAU.CGC....CCG..GCAAAAAAGCU.GCC..GG.....GCU...GGGACGC.UU....UACCCGC...CGCUUCGCUUUGGGCA......AAGCGCCCU..UGUGCGCAGCGUUAUAAGGCUUAGACGGAUCGCACA......................................................................................................................................................................................................................................................................................
#=GR ABEF01047328.1/1989-2212 CODON            ........................................................................................................................................................................................................................................................................................................................................................................................................................................................................................................................................................
#=GR ABEF01047328.1/1989-2212 SS_TT            ........................................................................................................................................................................................................................................................................................................................................................................................................................................................................................................................................................
ABEF01001886.1/567-843                         GUUCUAUUUGAUAAAUCCAAUCCCUCAAGAGAGCUUCUUGCAAUAGAAUCACUAAUCGAGAGCAUAAUUAAGGAGCAUCGUAGUGAGUUGUGCGGCCAAAAAAACUAACAAGGCGCAGCAAU.CGC....CCG..GCAAAGAGCC..GCC..GG.....GCU...GGGACGC.UU....UACCCGC...CGCUUCGCUAUGGGCA......AAGCGCCCU..UGUGCGCGGCGUUAUGCAUUUUUAGAGGAAUAUAAUGAUUCAAGCGGCAAUAGCAUCAGUGCUUCUUAUGUGCGUCUACAAAUUUAUGAA................................................................................................................................................................................................................................
#=GR ABEF01001886.1/567-843 CODON              ..................................................................................AUG....................STP.........................................................................................................................................................................................................STP................................................................................................................................................................................................................................
#=GR ABEF01001886.1/567-843 SS_TT              ..........................................................................................................................................................................................................<<<......<<<<<<<...........>>>>>>>>>>.........................................................................................................................................................................................................................................................................................................
#=GF END_OF_NEW_HITS here
#=GF END_OF_NEW_HITS here


#=GC SS_cons                                   .........................................................................................................<<<<...(((((,<<,,.,<<....<<<..<<____.___..>>>..>>.....>>....<<<-<<<.<<<<<<---<<<<....____.>>--->>...>>..>>>>>>>->>>..>>)))))...>>>>............................................................................................................................................................................................................................................................................................................
#=GC ACTUAL_MOTIF                              ....................................................................................................<......................................................................................................................................>............................................................................................................................................................................................................................................................................................................
#=GC HYPHENATION                               ****************************************************************************************************........................................................................................................................................************************************************************************************************************************************************************************************************************************************************************************************************************
#=GC R2R_LABEL                                 ---------------------------------------------------------------------------------------------------------...................................................................................................................................------------------------------------------------------------------------------------------------------------------------------------------------------------------------------------------------------------------------------------------------------------------------------------------------------------
#=GF DUPLICATES NC_009438.1/1853221-1853725=NC_008750.1/1133592-1134096
#=GF SORT_STATS 49 136 0
#=GF SORT_STATS 49 136 0
#=GC cons                                      nnnnnnnnnnnnnnnnnnnnnnnnnnnnnnnnnnnnnnnnnnnnnnnnnnnnnnnnnnnnnnnnnnnnnnnnnnnnnnnnnnnnnnnnnnnnnnnnRRnnRnnYnUAACAAGnYRnUnnnnU-Ynn----nnC--nnnRAnnnnC--nnG--nn-----nnn---nGGACnn-CY----UnY--GC----nnY--GYUnY-----------RGYnGCCCn--nnAnYRnRGCGUUAnnnnYnnnnRnnnnnnnnnnnnnnnnnnnnnnnnnnnnnnnnnnnnnnnnnnnnnnnnnnnnnnnnnnnnnnnnnnnnnnnnnnnnnnnnnnnnnnnnnnnnnnnnnnnnnnnnnnnnnnnnnnnnnnnnnnnnnnnnnnnnnnnnnnnnnnnnnnnnnnnnnnnnnnnnnnnnnnnnnnnnnnnnnnnnnnnnnnnnnnnnnnnnnnnnnnnnnnnnnnnnnnnnnnnnnnnnnnnnnnnnnnnnnnnnnnnnnnnnnnnnnnnnnnnnnnnnnnnnnnnnnnnnnnnnnnnnnnnnnn
#=GC conss                                     11111111111111111111111111111111111111111111111111111111111111111111111111111111111111111111111133113113111112231331311111031100003330033333342330044300330000022200033111110330000323003200003330022333000000000003331321310011313312211112111131111311111111111111111111111111111111111111111111111111111111111111111122222222222222222222222222222222222222222222222222222222222222222222222222222222222222222222222222222222222222222222222222222222222222222222222222222222222222222222222222222222222222222222222222222222222222222222222222222222
#=GC col_entropy_0                             22222222222121122121121222211221122121222122222111111111111111111111111111111111111111111111111111111111100000001111011010011111111110021110111101011000111100011100010000110010000111100000001210001021000000000001111000110001011111000000111111111111111111111122122222111112122212222221222222122212222121211221112222222222222222222222222212221222222222222122222222222222222222222222222222221222222222222222222222222222222222222222222222222222222222222222222222122212222222222222222222222222222222222222222222222222222222222222222222222222
#=GC col_entropy_1                             ........................................................................................................................................................................................................................................................................................................................................................................................................................................................................................................................................................
#=GC col_entropy_2                             00000000000909800909909000099009900909000900000998999999898988989889898997898889899998889999989866784777500004495454883971965714148601407908277975468844680475666840135011640945578172098422274188540805986665611555136721072093835563410012879968888798797999999900900000888890800080000009000000800080000908099009990011011110101001100011110090008001000101001911001101101111001010000000001010119110000111111101111012020011211111210211110111011111122112111222222122921192221212222121221210221122211211222211221222112220222121101221222211221222
#=GC col_entropy_3                             94859078077783858857329573095567452079067681171487048783584143350392932389744127808064887367655565327002600000032807287564059003842554743239006732549566575435687770427054440815721947224999934550400870161125544755636734003047200649140055321558959402615445862073924304794033911269521428580463860080218624369766975631521231292883288942002536385243951280861640770491380241380002889667863617438106479564158551448470909642017627386387586796057649835351725151523460909484105531642328126369422854184553464158033113621339235744989434504069251044
#=GC cov_SS_cons                               .........................................................................................................1000...22222.22....??....222..22..........222..22.....??....??0.?2?.22?2??...??21.........12...??...??..2?22?2?.0??..2222222...0001............................................................................................................................................................................................................................................................................................................
#=GF NUM_COV 17
#=GF WEIGHT_MAP  ABEF01047328.1/1989-2212 0.887923 ABEF01050261.1/1123-635 1.0618 ABEF01049329.1/2451-1954 1.06991 NZ_AAOH01000004.1/360281-359792 0.935025 NZ_AAOH01000004.1/495574-495085 0.935025 NC_008322.1/4601716-4602198 1.0967 NC_007912.1/2957681-2957195 1.03951 NZ_AATK01000025.1/23216-23702 1.11945 JCVI_SCAF_1096627220188/1300-800 1.02976 NC_008577.1/2692868-2693366 1.02153 NC_007645.1/4663096-4662599 1.04394 wf2_AHAA14201_x1/356-1 1.04576 JCVI_SCAF_1096627200416/2805-2312 1.04863 JCVI_SCAF_1096628116680/1062-1544 1.07266 JCVI_SCAF_1101667304983/90-575 1.0425 NC_008322.1/4631335-4630853 1.05851 NC_007645.1/1352716-1353207 1.0491 wf2_AHAA1455_x1/450-939 1.05284 ABEF01000658.1/266-755 0.990311 ABEF01050261.1/1971-1480 0.990311 ABEF01039699.1/520-32 1.03883 ABEF01047328.1/1-442 1.0425 ABEF01047328.1/1024-1512 0.984721 JCVI_SCAF_1096627388979/19044-18565 1.05851 NZ_AAOA01000002.1/48953-49435 1.09886 NC_009438.1/2521507-2521011 0.523009 NC_008750.1/2096838-2097334 0.523009 NC_008322.1/4031787-4031290 1.00173 JCVI_SCAF_1101668032441/1132-635 1.02284 NC_008700.1/1638018-1637521 0.997677 JCVI_SCAF_1096627187232/3171-3670 0.967681 NZ_AATK01000060.1/19314-18822 1.02284 JCVI_SCAF_1096627197474/9065-9562 0.997628 JCVI_SCAF_1096627187232/3632-4129 1.00173 JCVI_SCAF_1096627187685/5348-5717 0.973903 NZ_AAWE01000032.1/23679-24176 0.983223 JCVI_SCAF_1096627190631/2811-3211 0.967681 NZ_AAOH01000001.1/366709-366212 0.987994 NC_009092.1/1515916-1516408 1.01014 NZ_AAOH01000004.1/365777-365280 1.00173 JCVI_SCAF_1101667112935/686-194 0.973903 NC_009092.1/4272339-4271851 1.07549 NC_008700.1/3384863-3385332 1.05773 NC_009092.1/1949001-1949486 1.11128 NC_009438.1/1853221-1853725 1.032 JCVI_SCAF_1101668592552/535-1023 1.01874 JCVI_SCAF_1101668592552/67-555 1.04576 JCVI_SCAF_1096627390075/64403-64883 0.999759 ABEF01001886.1/567-843 0.887923
#=GF USED_GSC TRUE
#=GF DID_FRAGMENTARY FALSE
//
