# Supplementary material for: Comparative genomics reveals 104 candidate structured RNAs from bacteria, archaea, and their metagenomes
Source: Genome Biol. 2010 Mar 15;11(3):R31. doi: 10.1186/gb-2010-11-3-r31 (PMC2864571; doi:10.1186/gb-2010-11-3-r31)
Supplement: Additional file 4 — Raw text alignment files, including annotation. Raw alignments of RNAs, including annotations (for example, predicted transcription terminators, flanking sequences) in "Stockholm" text format. The alignment format and appropriate viewing programs are discussed on Wikipedia [113]. The Stockholm files can be retrieved from the .tar.gz archive file by using programs such as WinZip (Windows), StuffIt Expander (Mac), or tar/gzip (UNIX). [file gb-2010-11-3-r31-S4.GZ › sto/Rhizobiales-1.sto]

# STOCKHOLM 1.0
#=GF ID Rhizobiales-1
#=GF DE Rhizobiales-1 RNA
#=GF AU Weinberg Z
#=GF TP Gene; sRNA;
#=GF WK http://en.wikipedia.org/wiki/Rhizobiales-1_RNA_motif
#=GF DATABASES microbial 25 env 4
#=GF FancifyStockholm -upDownGeneStats -mergeTandem -recycleGeneColors
#=GF FancifyStockholmGeneContext -leftCount 1 -rightCount 1
#=GF ORIGINAL_MOTIF 114	2266	0	0	env	3	env-soil	jeremy	s42_45_50_55S100O5Min3	cmfinder		ethresh=2&nr=0	end
NC_003037.1/766275-765814                    GUCUUGAAGACGGAAGAGCCGUCCGGCCGCAAGGCCGGCGUCAAGGUGAAGACGGUCGCCGAGCUCGUCGAGAAGCUCAAGACCGAAGCCGGCGUGCUUUAAGUUC.AUG.CGUCC.GGAAAGUGG.AUACCG.GUUUCCGGACAA..A.CG.CAUGAACCACUUCAGACUCAUGAGCUCCGACCCGGAACGGAUCGUUGAGCUCAAUCGAAAGGGAGAAUUCUACCAUGGCCAUUCUGCUUCUGGCUGACCACGACAACAGCCACCUUUCCGACCAGACGGCGAAGGCACUGACGGCGGCAGCGAAGAUCGGCGGCGACGUGCAUGUGCUGGUUGCCGGUCAGAACGUCAAAGGCAUCGCCGAACAAGCCUCCAAGCUCUCGGGCGUUGCCAAGGUGCUGGCCGCCGAGGACGCCUCGCUCGCCAACAAUCUCGCCGAGCCGCUGGCGGCCCUGAUCGUUUCGCUCGCCG
#=GR NC_003037.1/766275-765814 CODON         ...................................................................................................STP.............................................................................................................................AUG.................................................................................................................................................................................................................................................
#=GR NC_003037.1/766275-765814 SS_TT         .......................................................................................................................................................................................................................................................................................................................................................................................................................................................................................
NC_003047.1/2851342-2851803                  GUCUUGAAGACGGAAGAGCCGUCCGGCCGCAAGGCCGGCGUCAAGGUGAAGACGGUCGCCGAGCUCGUCGAGAAGCUCAAGACCGAAGCCGGCGUGCUUUAAGUUC.AUG.CGUCC.GGAAAGUGG.AUACCG.GUUUCCGGACAA..A.CG.CAUGAACCACUUCAGACUCAUGAGCUCCGAUCCGGAACGGAUCGUUGAGCUCAAUCGAAAGGGAGAAUUCUACCAUGGCCAUUCUGCUUCUGGCUGACCACGACAACAGCCACCUUUCCGACCAGACGGCGAAGGCACUGACGGCGGCAGCGAAGAUCGGCGGCGACGUGCAUGUGCUGGUUGCCGGUCAGAACGUCAAAGGCAUCGCCGAACAAGCCUCCAAGCUCUCGGGCGUUGCCAAGGUGCUGGUCGCCGAGGACGCCUCGCUCGCCAACAAUCUCGCCGAGCCGCUGGCGGCCCUGAUCGUUUCGCUCGCCG
#=GR NC_003047.1/2851342-2851803 CODON       ...................................................................................................STP.............................................................................................................................AUG.................................................................................................................................................................................................................................................
#=GR NC_003047.1/2851342-2851803 SS_TT       .......................................................................................................................................................................................................................................................................................................................................................................................................................................................................................
NC_007761.1/2610679-2610220                  CGGCAAACCGCGCAGAGCCAAGGCCAUGCGCGGUUUUCGCAUUUUUGCGAAAAUAUCCGAAGUCUUGACCCGGGAUCGGCGGCCAUUGUAGGCCUCCGGCUGGUGC.AUC.GGCCC.GAAAAUCUG..AACAG.AUUUUCGGAAGC..G.C..GAUGCCCUAGGGAAAGGCGGCCGCCCAUGGCAAGAACGAUCAUGCUGCAGGGAACCGGCUCGGAUGUCGGCAAGACGGUGUUGGUGGCGGGUCUCUGCCGGCUUGCGGCCAAUGCCGGGCUCACCGUGCGGCCGUUCAAGCCGCAGAAUAUGUCGAACAACGCGGCGGUCGCCGAUGACGGCGGUGAGAUCGGCCGGGCGCAGUGGCUGCAGUCGAUGGCUGCACGCACGCCCUCUUCGGUGCACAUGAACCCGGUGCUGCUCAAGCCGCAAUCGGAAAACGGCAGCCAGAUCAUCGUGCAGGGCAGGGUGUUCGGGC
#=GR NC_007761.1/2610679-2610220 CODON       ...................................................................................................................................................................................AUG.................................................................................................................................................................................................................................................................................................
#=GR NC_007761.1/2610679-2610220 SS_TT       .......................................................................................................................................................................................................................................................................................................................................................................................................................................................................................
NC_003062.1/84050-84511                      CGCGUUCGCCUUCUUUCGGCAUGGCAAGCAUGUCCGAGGCAAAGGGAUGGAAAAGGGUUUUCACGGCGUCACGGCUCAUUGGAGCGUCCUCAAGGUAGGAUGGAGU.UUG.UCAGG.GAAAAGUGG.AAACCG.GUUUUCCCGAAA..A.GA.CAAACGAUAACAAAAACGAAAAAAAGGCGCGGGCAGAACCCGCGCCUCGAUAGGGUCUGGCGGCGCAGCCUUAUUCGGCAGCGGCUUCGCCGUCUUUCUUGUCGGCAGCCACUUCCUUGCCGGUUGCCUGGUCGACAACCUUCAUGGACAGGCGAACCUUGCCGCGCUCAUCAAAGCCCAUCAGCUUGACCCAGACCUUGUCCCCUUCCUUGACGACGUCGGAGGUCUUGGCAACGCGCUCGGAAGCGAGCUGCGAGAUGUGGACGAGGCCGUCACGGGCGCCGAAGAAGUUGACGAAAGCGCCGAAGUCAGCGGUCU
#=GR NC_003062.1/84050-84511 CODON           .............................................................GUA...............................................................................................................................................................PTS.....................................................................................................................................................................................................................................................
#=GR NC_003062.1/84050-84511 SS_TT           ...................................................................................................................................................................................................................<<<<<<<<<<<<............>>>>>>>>>>>>................................................................................................................................................................................................................................
NC_007794.1/2330743-2331204                  CGGGGCCAUCCCGGCUGCAAAACCCGAGCAGAAGCGCCCCGCGGCGAAGCGCACCGAAGGGAAACCCGGAACUGGUUCGGGUGGUGCGGGCAGCCGGGCACGCAGC.AUC.GCGCC.GAAAAGUGG.GAACCG.GUUUUCGGCAC...CAGC.GAUGCGCAAAAUCGUGCCCGGCAACUCGGCCGGACCUGAUCCGGGUUGCGCGUCUCGACGGGGGGUGAUUCAGGGACAGGUUUGCAUCGAAGCCGGGUGGAGCUGGAUGCCUUGAGCAGGUCAGCCCUGACUCGUUUCCCUCCGAUCUUGGCUGGAUCAUCCCUGCCCGACCUUCCACCGGAGAAUCCCAUCCUAGAUCACGGUAAUGACUGCUCCUCCAACCGAUGGCUCAUUCCUGGACGAAACUGCUUCGUCGGAGAGAGGCAUGUCGAUCGUCACCCCUUCAGCGCCGUCCAGAGGGUUGCCUCGAAGCAUCCA
#=GR NC_007794.1/2330743-2331204 CODON       .........................................................................................................................................................................................................................................................................................................................................................PTS...........................................................................................................................
#=GR NC_007794.1/2330743-2331204 SS_TT       .......................................................................................................................................................................................................................................................................................................................................................................................................................................................................................
soil_XZS29820_x1/311-1                       UCGCCGCGCAGUAAGCGCGAAGGCUGCGAAUUGAAGGCCCCGGCUGCGCGGCAGUCCGGGGCUUUUCGCUUUUUCAUGGCCGGCUUCGCCAUCGCGAGUCUCGAGC.GCA.UUUUG.CUGAAGCGG.AAACCG.GUUCGGC.GCGG..G.AA.AGCGCGUCUCAAUAGAAAGACGGAGCCCGGAUCCGAUGCAAUCGGAUCGGAAAACGCUCUAAGACGACGCGUCCCAUUUCGACGCCUUCGCCCGAAACCAUCCAUUACCGUGGAGUCGCUUCCCCUCCCGUUUUUACCCUUUGUUGAAGGAAGCUUCAUUGAAAGGCU......................................................................................................................................................
#=GR soil_XZS29820_x1/311-1 CODON            ...........STP.........................................................................................................................................................................................................................................................................................................................................................................................................................................................................
#=GR soil_XZS29820_x1/311-1 SS_TT            .......................................................................................................................................................................................................................................................................................................................................................................................................................................................................................
soil_XZS100099_b1/626-1086                   GACGCACGGCAUUCGCUAUACGGCGUUGAACGUCCGCGGGACCGUGGAUCCGCGGAAUCUCAACCAUUAGCCGAUCCGGGGGCGUCCCGCCGGGCCCCGGCUGCGC.GCG.ACCAG.CANAAGUGG.GUACCG.GUUUUGC.GUCC..G.GG.CGCGCGCUAACCUAUGGAGUGGCGCAUGAGGUCAGCGAACCGGUUCCCGCUUCGCCGGAUCAUGCGCCUGCGCUGAGGACACAAGCGAUGCGUGGCACGCUCGGCGGUCCGCGCGUGCUGUUGCGCCGGCUUCGCGAAGUGAUGGCGGAGCCGGUCAGCGCGCAGGACCNCUCAACAAGAUCGUCGUGCUGAUCGGCGCCCACAUGGUGGCCGAGGUCUGCUCGAUCUACGUGCUGGGCGUCGACGGGACGCUUCGACUUUACGCCACCGAAGGCCUCAGCCCGAAACCCGGGCCCGUCACGGUGCUUGCCCCGGACA
#=GR soil_XZS100099_b1/626-1086 CODON        .......................................................................................................................................................................................................................................................................................................................................................................................................................................................................................
#=GR soil_XZS100099_b1/626-1086 SS_TT        .......................................................................................................................................................................................................................................................................................................................................................................................................................................................................................
soil_XZS31810_y1/1003-543                    GCCGGUGACCGCGAAGCUGCCCGUUAAGCAGUUGGAAGCCCUGUUCGACAUGGGCUUCCACCGCAAGCAGUCGGACACGAUCUUCAAGCGGGUGUUUGGCUAGCGC.GCG.CCCAG.GAAAAGCAG.GUACCG.GUUUUCC.GUCC..G.GA.CACGCGCCAACAGGUAGCUAUUUUUUCUUCUCUUCGAGGACCUGGCGGGCGGCUUCCGCCUGCAGCUCGGCGAGCUUCUUCCUCAUUGCGCGGUCGUCGACGGCGACCUUCUUGGCCGAGAGAUCCUUGGUCACCUUGGCGAGCAUGUCGUCAUCGCCCGGCUUCUCGAAGUUGGAGGCCACCACUUCCUUGGCGUAGCGGUCGGCAUCGGCGCCGACGAGGCCCAGCUUCUCCGCCGCCCACAGCCCGAAAAGCUUGUCGCGCCGCGCGCCGGCCCGGAACUGCUGCUCCUGGUCCAGCUGGUACUUCCGGCUUCAA
#=GR soil_XZS31810_y1/1003-543 CODON         ..........................................................................................................................................................................PTS...............................................................................................................................................................GUA........................................................................................................................................
#=GR soil_XZS31810_y1/1003-543 SS_TT         .......................................................................................................................................................................................................................................................................................................................................................................................................................................................................................
NC_002678.2/6281932-6282393                  ACCUUGCCCGAACGGGAAGGCUUCCGAUGGCAGCCGGCGAUCGAGACGCAGGCGAUUGAGCUUGCGCGGCCGCUGCCGGGCCGAAGCGUCCAUUUCAUGGCAGAGC.AUC.GGACC.GAAAAGUGG.CAGUCG.GUUUUCGGGCAA..U.CC.GAUGCGAGCAAAAAAUAGUUCGCGCCAGGCCGCAAAGGGCUGCGCCAGGAGGGGUUCGUGAUGGCCGACGACAAUGCGGGGCAGGGGGCCGACUGGUGGCGCGGCUGCGUCAUCUACCAAGUCUAUCCGCGUUCCUUCCAGGACACGACCGGCGACGGCAGCGGCGAUCUUAGGGGUAUCACCACGCGGCUUGGCCACAUCGCUUCGCUCGGCGUCGAUGCCGUCUGGCUGUCGCCCUUCUUCAAGUCGCCAAUGGCCGACAUGGGCUAUGACGUUUCGGAUUAUCGCGACGUCGAUCCGAUGUUCGGUUCACUUGAG
#=GR NC_002678.2/6281932-6282393 CODON       ........................................................................................................................................................................STP.......................................AUG..................................................................................................................................................................................................................................................................
#=GR NC_002678.2/6281932-6282393 SS_TT       .......................................................................................................................................................................................................................................................................................................................................................................................................................................................................................
NC_004310.3/414790-415251                    GGGCAAGGAAAUCAUUGCUCGUCAUUGAAUCAAAAAGGGUCGCCUGAGAAAUGCGACCUUUUCAAAAAUUUUGGCUGACCUCCAUAAGCCCCCGGAUGUCUUGGGG.CGC.AUCCC.GAAAAGUGG.AAACCG.GUUUUCGGAAAA..G.AU.GCGCCCAUAAAAGAGGACAUCCGGGUUUAUUUUUUGCGGCUGAGAAAAGCCAUCACGGCUUCGCGGGCCUCAUCGGAGGUGAGCCGCUCGGCAAAAUGCUUGGCUUCGCGGGUAAUGCGGUCAGCGAUGUUUUCGGCGGGAAGGCGCAUCAGGGCGCGGGCGAUCUGCAUGGCCUGCGGCGGUUUGGCGGCAAUUUCUUCCGCGGCCUUCAUCACUUCCGCUUCCAGCGCCUCUUCGUCCACGAUCUGGUAGACAAUACCGGACUUCUGCGCGGCUUCCGCCGUAAAACCAUGACCGAGCGCCAGCAGCGCGAAGGCU
#=GR NC_004310.3/414790-415251 CODON         .........................STP.......................................................................................................................................................PTS.................................................................................................................................................................................................................................................................................................
#=GR NC_004310.3/414790-415251 SS_TT         .....................................<<<<<<.........>>>>>>.............................................................................................................................................................................................................................................................................................................................................................................................................................
NC_003317.1/1568107-1567646                  GGGCAAGGAAAUCAUUGCUCGUCAUUGAAUCAAAAAGGGUCGCCUAAGAAAUGCGACCCUUUCAAAAAUUUUGGCUGACCUCCAUAAGCCCCCGGAUGUCUUGGGG.CGC.AUCCC.GAAAAGUGG.AAACCG.GUUUUCGGAAAA..G.AU.GCGCCCAUAAAAGAGGACAUCCGGGUUUAUUUUUUGCGGCUGAGAAAAGCCAUCACGGCUUCGCGGGCCUCAUCGGAGGUGAGCCGCUCGGCAAAAUGCUUGGCUUCGCGGGUAAUGCGGUCAGCGAUGUUUUCGGCGGGAAGGCGCAUCAGGGCGCGGGCGAUCUGCAUGGCCUGCGGCGGUUUGGCGGCAAUUUCUUCCGCGGCCUUCAUCACUUCCGCUUCCAGCGCCUCUUCGUCCACGAUCUGGUAGACAAUACCGGCCUCCUGCGCGGCUUCCGCCGUAAAACCAUGACCGAGCGCCAGCAGCGCGAAGGCU
#=GR NC_003317.1/1568107-1567646 CODON       .........................STP.......................................................................................................................................................PTS.................................................................................................................................................................................................................................................................................................
#=GR NC_003317.1/1568107-1567646 SS_TT       ....................................<<<<<<<.........>>>>>>>............................................................................................................................................................................................................................................................................................................................................................................................................................
NC_009505.1/436780-437241                    GGGCAAGGAAAUCAUUGCUCGUCAUUGAAUCAAAAAGGGUCGCCUGAGAAAUGCGACCCUUUCAAAAAUUUUGGCUGACCUCCAUAAGCCCCCGGAUGUCUUGGGG.CGC.AUCCC.GAAAAGUGG.AAACCG.GUUUUCGGAAAA..G.AU.GCGCCCAUAAAAGAGGACAUCCGGGUUUAUUUUUUGCGGCUGAGAAAAGCCAUCACGGCUUCGCGGGCCUCAUCGGAGGUGAGCCGCUCGGCAAAAUGCUUGGCUUCGCGGGUAAUGCGGUCAGCGAUGUUUUCGGCGGGAAGGCGCAUCAGGGCGCGGGCGAUCUGCAUGGCCUGCGGCGGUUUGGCGGCAAUUUCUUCCGCGGCCUUCAUCACUUCCGCUUCCAGCGCCUCUUCGUCCACGAUCUGGUAGACAAUACCGGCCUCCUGCGCGGCUUCCGCCGUAAAACCAUGACCGAGCGCCAGCAGCGCGAAGGCU
#=GR NC_009505.1/436780-437241 CODON         .........................STP.......................................................................................................................................................PTS.................................................................................................................................................................................................................................................................................................
#=GR NC_009505.1/436780-437241 SS_TT         ....................................<<<<<<<.........>>>>>>>............................................................................................................................................................................................................................................................................................................................................................................................................................
NC_007406.1/1185934-1186396                  CGAGCUUGCACUUGAACUGAACGAAGAAGGGGACCAUCGCGUAUCUCCGAAAAGACGACGCGCCAAUAUAGCGUCCUCGAGCGGGGUGGAUACAUAAAGCUAGAGC.AUC.GGACC.CGAAAGUGG.GAACCG.GUUUCGGGAUAAA.U.CC.GAUGCUCAAUCAAUUAACUGGAGCGGCGGCGCUGAUUCCAUUUGACAGGCGGCCGCUCUAGGUCCUUCACCGUUUCCAUGAAGCGGUGAAAGACUUUAGGAUCAUUAUGCUGGCGUGAUCCGACGCCGUUACGCGAGACGAUGAUGACAGUCCCUGUUGCCUUGACCAUCGCCGGCUCCGAUUCCAGCGGCGGCGCGGGAAUCCAGGCCGACCUCAAGACAUUCGCCGCGCUUGGUGUUUAUGGAGCGUCCGUCAUUACGGCGCUGACCGCGCAGAACACGCAAGGCGUCGCCGCCAUCCAUCACGUUCCGGCGCAUU
#=GR NC_007406.1/1185934-1186396 CODON       ..................................GUA................................................................................................................................................................................................................................................................AUG...............................................................................................................................................................................
#=GR NC_007406.1/1185934-1186396 SS_TT       ......................................................................................................................................................................................................................<<<<<<<<<<<<<<.....>>>>>>>>>>>>>>................................................................................................................................................................................................................................
NC_007406.1/1345393-1345855                  CGCGAACCGCUCACCAUGCGCGUGGGGCGGCCGAGUGAAACGGCCCUGAAAUAGAGGGUGGCCGGUUUCGGCGGGUGAUCUCCGGAAUAAAUCAGGGUUCUAGAGC.AUC.GGACC.CGAAAGUGG.GAACCG.GUUUCGGGAUAAA.U.CC.GAUGCUCAAUCAAUUAACUGGAGCGGCGGCACUGAUUCCAUUUGACCGGCGGCCGCUCUAAACGACCCCAAAAUUGGCGAAUCUGGACGACGCCAGUACCCUUGAUGCGUCCGGAAAAAAGCCGAAGCAGAAUUUGCCUCGUAUUUCAAUAUCUUGAUCCGCAAAACCUUCUGUCAACUGGCGCGACGGGGGUUGCCUGUGUAUAUAGCGUGAACCGGCGCUCGUUAAACAAGUGGCGGUUUUCCUCAGGAGUAAAUCUCAUGUCCGAGCGGUGGACACCCGAUAGCUGGCGCACCAAGCCCGUGCAGCAGGUUCCGG
#=GR NC_007406.1/1345393-1345855 CODON       ...................................STP.......................................................................................................................................................................................................................................................................................................................................................................................AUG.......................................................
#=GR NC_007406.1/1345393-1345855 SS_TT       .......................................................................................................................................................................................................................................................................................................................................................................................................................................................................................
NC_007406.1/185279-184817                    CGAAAACGCUCUAGCCUUAACUUUUUGAUGGAGCAUGAUCUUAUCCGAAAACCGGUUUCCACUUUGCGCUGGCGCGGCCCUUCGAGUCGGGAUCAUGCUCUAGAGC.AUC.GGACC.CGAAAGUGG.GAACCG.GUUUCGGGAUAAA.U.CC.GAUGCUCAAUCAAUUAACUGGAGCGGCGGCGCUGAUUCCAUUUGACCGGCGGCCGCUCUAAUGACGGAAAUGCCUGACGCCGGUGAACACCAUGGCGAUGCCAUGCUCGUCGGCGGCCUUGAUCACCUCCUCGUCGCGCAUGGAGCCGCCGGGCUGGAUGACCGCGGUGGCGCCGGCUUUGAUACAGGCGAGCAUGCCGUCGGCGAAGGGAAAGAACGCAUCCGACGCCACGACCGAGCCUUUGGUCAAGGGCUCGGCGAGCUUCAGAUCGCGCGCCGCAUCUUCCGCCUUGCGCGCGGCGAUGCGCGCGGAAUCGAC
#=GR NC_007406.1/185279-184817 CODON         .............................................................................................GUA..................................................................................................................PTS..................................................................................................................................................................................................................................................................
#=GR NC_007406.1/185279-184817 SS_TT         ............................................................................................................................................................................................................................................................................................................<<<<<<<<<...........>>>>>>>>>>.............................................................................................................................................
NC_007406.1/1459970-1460432                  GGAGCGUUUCAAGCGAAGUGGACACCGGUUCGCGUAAAGAAAACGCGUCAAAUCAAAAGGCUAGAGUCGUUCACCGAUUCCAUGAAGCGGUGAACGACUCUAGAGC.AUC.GGACC.CGAAAGUGG.GAACCG.GUUUCGGGAUAAA.U.CC.GAUGCUCAAUCAAUUAACUGGAGCGGCGGCGCUGAUUCCAUUUGACCAGCGGCCGCUCUAGCGAGCAGCAGCCGUCCGGAGACGUCGGAAUAAGCGACACAAUUGCCGAGGUUGCUCCGGAAGACGAGCGGCGGGUUCGCGGGAGCGGAGGUCAGGAUGAACGUCGAUUCCGCCAAUGCCGUUUCCGGAUUGAGCGGAGUCUUCGGUGGAAUAACCACCGCCAUCAGGCGCGCCGCCGAGGCCACGGGAGCGAGCUUCGAGUACCUGCUCGCGACGGCCAAGAUGGAAUCCAAUUUCAAUCCUCAUGCCGCCGCCGGC
#=GR NC_007406.1/1459970-1460432 CODON       .....................................................................................................................................................................................................................................................................................................................AUG...............................................................................................................................................................
#=GR NC_007406.1/1459970-1460432 SS_TT       .......................................................................................................................................................................................................................................................................................................................................................................................................................................................................................
NC_007406.1/2007864-2008326                  GGCCAACGGCCAAGGAGUCGCGAAUAUCAAACCCACUCCACUCGGCGGGGUAUCUACACGAUCAGGCGCGGCGUUGUCACCCCCACAGGGUCGCCCCCGCUAGAGC.AUC.GGACC.CGAAAGUGG.GAACCG.GUUUCGGGAUAAA.U.CC.GAUGCUCAAUCAAUUAACUGGAGCGGCGGCGCUGAUUCCAUUUAAUCGGCCGCCGCUCUAGAGCCUUUUCGCUUCUGAUUGAAUCCGAAGCGAAGCUCAAGAUUGUUGUUCUGACGCGUUUCUGCACGCGAACCGGUUUCCACUUCGCUCGAAACGCUCUAGGCGGCUGGCCAUUGCAGGAAACAGUCAGGCGACGGCCUGGGCGAUCCCCAGAAAAUCCGCCGCCUUGAGGCUGGCGCCGCCGAUCAACGCUCCGUUCACGUUCGGAACCGCGAGCAACUCCGCAGCGUUCGACGGCUUCACCGACCCGCCGUACAG
#=GR NC_007406.1/2007864-2008326 CODON       ...................................................................................................................................................................................................................................................................................................................................................PTS.................................................................................................................................
#=GR NC_007406.1/2007864-2008326 SS_TT       .......................................................................................................................................................................................................................................................................................................................................................................................................................................................................................
NC_007406.1/2722578-2722116                  UGUCGAUCGCCGGAUUGAUCGGUGAAGCGAUCCGCCGCACGGCUGCCGAGCAAUCGGUAUCCAGCCUGUUCGACUGAACGGCAAAGCCGAACACGGACAUUAGAGC.AUC.GGACC.CGAAAGUGG.GAACCG.GUUUCGGGAUAAA.U.CC.GAUGCUCAAUCAAUUAACUGGAGCGGCGGCGCUGGUUCCAUUUGACCGGCCGCCGCUCUAAAGUCUGAUCCAAACACAAUCUGGAUCAAACUUUAAUGUCAUCGCCGCAGGAGCAUGAUUCCUGAGCGGAUAGGCGCUACUCGCUGCGCAGGUUCUCCGCCGUGCGCUUCCAUUGCGCGACGUUGUCCGCGAUGAUCCGGGUCGACUUCAUCGCCGCCUGGCUCAACUGGGCAUAGCCCGAGAUUUCGCGCUGAACCCUUUGUCCUUCCGCAUGAAGCAGGUCCCGGAGGCUCUCAAGUUCGGUGACGAGGUUCUCGA
#=GR NC_007406.1/2722578-2722116 CODON       ..........................................................................STP....................................................................................................................................................................................................................PTS...................................................................................................................................................................................
#=GR NC_007406.1/2722578-2722116 SS_TT       .......................................................................................................................................................................................................................................................................................................................................................................................................................................................................................
NC_007406.1/3225657-3225195                  UCGCUGCGCGCGCCGGUGGUGAAGAAAGCCGAGAGAAUCGUGGUUGCACUCAGAAUGGCCGUAGCCCGCGUGAAGGGUGUUUUCAUCGGCCGCUCCUGGCUAGAGC.AUC.GGACC.CGAAAGUGG.GAACCG.GUUUCGGGAUAAA.U.CC.GAUGCUCAAUCAAUUAACUGGAGCGGCGGAGCUGAUUCCAUUUGACCGGCGGCCGCUCUAAUGAGCUACGGUUCACGACAGGGGCCCACGGCAGAGAUCGGAUUCCCAAGACAUGGGUAGCCGCAUCCAAUCGCGGGGCGGCUGAUGUAAACUGCAAGGAAUGGUUCAGGUUCCGAUUGGCGUGGCCAUCGCGACGUUGAUCGACAACAUUGCGAAAGCGACGGAAAGGAAGACCGCAAGAGCGGCGAUUGCCAGUGAAGCCGCAACCGCGUUGAUCAGGCGCGCGGAUGCGACGGGCGCGAAGCGUCCUCCAAACCA
#=GR NC_007406.1/3225657-3225195 CODON       ...................................................................................GUA.................................................................................................................................................................................................................................................................................................................................................................................................
#=GR NC_007406.1/3225657-3225195 SS_TT       .......................................................................................................................................................................................................................................................................................................................................................................................................................................................................................
NC_007406.1/112762-112300                    GCCGGUGCUGGUCUAUGAUCUCAAAUGCAGCGGCAGCGAAGCCUAUCUGAAACUCGCGACCGAGGUGAUCCAGCGCGAGCGUGAAUUGCGCAUGGCGCAUUAGAGC.AUC.GGACC.CGAAAGUGG.GAACCG.GUUUCGGGAUAAA.U.CC.GAUGCUCAAUCAAUUAACUGGAGCGGCGGCGCUGAUUCCAUUUGACCGGCCGCCGCUCUAUAGCGUUUUCGAGCGAAGCGGAUACCGGUUCGCGUGAAGAAAAUGCGUCAAAACAAUGAUCUAGAGCCUCGCUUCUGAUUCCAUCAGAAGCGAAAAGGCUCUAGGUUUUCCCAUCCCGCACGAUCGGCGUCGUGCGCGAGUGAUCGGACUUCAGGGCAAAGUCAGGAGCGUGAGUUGAAUCCGAGGAAGCCGGCGAUGGCCGAUGAAGCGCGUUCGCGACUGGGGCGCGGCCUUGCAAGCCUGAUCGGCGACGUCGGC
#=GR NC_007406.1/112762-112300 CODON         ....................................................................................................STP.................................................................................................................................................................................................................................................................................................................AUG............................................................
#=GR NC_007406.1/112762-112300 SS_TT         ..................................................................................................................................................................................<<<<<<<<<............>>>>>>>>>>......................................................................................................................................................................................................................................................................
NC_008380.1/3097535-3097996                  GCGUGAAGACAGGGGCAGCGGCAAGACAGCAGGCAGAGGUCAGAAAGCCGCGGCGCGACAGCGAAAUCCGGUUCAUGGGCAGCGUCAUGGGCGGGGCCUCCUAAGC.AGG.UUCCG.GAAAAGUGU.CCAACG.GUUUUCCGGCCA..G.AA.CCUGCGACAAAACAAAGGAGCUAAGCAGACGAAGCGUUGGCUUGCCAACGAAAGUCUGCUUAGCGGCGAUUGAAUUCGGGCGAUGCCAAUACCAGCGUCAGCCCGCUGAUCUUGUUCGGCGCCUGCGACACCACGCGGAUCGUCUCGUCGCGGGCGGCAUCGGCAAGCGUCGACUUCAGGAAUUCGCGCGGAUCCUCGUCCCGGCCGAACUGCGCUGCGGCCCGCCUUGCCCAGGCCAGCCGCUCGGCGAGCUGGCUGCCGGUGAUCCAGGCGGAGAAGCCUUCCUCGAAACCGGCCGGGCUCGGCGGCAGCCAGGUC
#=GR NC_008380.1/3097535-3097996 CODON       .....................................................................................GUA............................................................................................................................PTS................................................................................................................................................................................................................................................................
#=GR NC_008380.1/3097535-3097996 SS_TT       .......................................................................................................................................................................................................................................................................................................................................................................................................................................................................................
ABEF01031871.1/859-398                       UCACUGGCUGGAACGGGUGAACUGGUUCGCCGGCGGCCUGCUGAUCACCUUCGGGCUGGUCAUCCUGGUCCGGCUCGGCCUGCUCUUCUUCGGGCUGAUCUAGAGC.GGG.ACGCG.GAAAAGUGG.GCACCG.GUUUUCCGCCCG..C.GU.CCCGCUCAGGCAGGGAUCGACGAUCGCGCUCCGCGCCGGCCUCAGCCCACCAGCGUCCGGCUGCGGGCGACGAUGUCGGCAAGCCCGUCGGUGGUUUUAAGCCCGCCGAUCUCCGCCGGGUCGCACCAGCGCGCGGCCGCCGCAUCGUCGGCCGCAACCGCGGCCCCCGACACGUGGCGGCCGGCAAACACCGUCAGCAGGAAGUGGAGCGCGAUGCGUCCGUCCGGUCCGCGGCGGAUCACGUCGAUGACGUCGACGAGACCGGCGAUCUCCGCCGUCACCCCGGUUUCCUCCGCAAGCUCCCUGAGCGCUGCAUCG
#=GR ABEF01031871.1/859-398 CODON            ....................................................................................................STP...........................................................................................PTS..................................................................................................................................................................................................................................................................................
#=GR ABEF01031871.1/859-398 SS_TT            .......................................................................................................................................................................................................................................................................................................................................................................................................................................................................................
soil_Contig27976/615-155                     CCGGCGGGCGCGGGGUUUACGCCGAGGUAAAGCGCCGAUAUCAGAGCGAUGAGUGCCUGCCUGCUCAUGCGAACCUCCGCUAUUUUCCGCGAUCGAACGCCAGAGC.GGG.AUGCG.GAAAAGUG.UGCG.CG.GUUUUCCGCUAA..A.AU.CCCGCGCUAAACCAUUGAAUCUAUGUCGCUGUCAUGAUUUUGGAUUGGGUCAAUCCAAAAUCAUCGCGAUCUUGGCCGCCCGCGUCGAUCAGCAGCGUGAGCUUCAGCACGACAAAUUGAUGGCUUUACUGUGGACGAGACGGUGUGAAUCCCGCAAAUCGCGGGCGGGAUCAAGGAAACGUCGCAUCAAUGCUGCACCAUGGCCGCCUCGAACGAGGGGGGCGGCAUGGAAAGCAUGAGAACAGGCGACAGGGACCAUUCGCGCGGCAGCGGCUCCGUCAUGGAAGGAGGCCGUCAUGUUUGACCAGGUGCUUGCCA
#=GR soil_Contig27976/615-155 CODON          .................................................................GUA.............................................................................................................................................................................................................................................................................................................................................................................................AUG...................
#=GR soil_Contig27976/615-155 SS_TT          .......................................................................................................................................................................................................................................................................................................................................................................................................................................................................................
NC_007964.1/1409468-1409929                  GCAGGCCGUCGUAGCCGACCUGCGCGAGAAAGGCCGGGUUGACGUAAAGUACGCGGUCGAGCCGGUAGAUCAUCACGCCGGUCGGGAGCAGGUCGAGCACUAGAGC.GGG.AUGAG.GAAAAGUGU.GCAGCG.GUUUUCCGCCCG..C.AU.CCCGCUCUAAAAUAAUAUUGGAAUCGAUCACGUUCAUGAUUUUGGAUCGAUUCGAUCCAAAAUCAUCGUGAUCGAGGCUGUCACCCGCGCUGCCGGCCUGCGGUGCGGGUUCGGACAAAGACGAUCCGUCCGCCUGCGGUCCGGUGACAUCGGGUGGUUGCGGCGGAGGUUCCGGGGGUGGGGGUGGUUCCGGCGCAACCGGCUGUUCGGCGACAGCAUCGGGCGCGGCGGUGUCCGGCUCGCUCUCCAGCCGCGCCGAGAGCUGGCGCGCCAGUUCGUUGAAGGCGUUGUUCUCGACAGGGGUGAGCGAAGGCGGUU
#=GR NC_007964.1/1409468-1409929 CODON       .......................................................................................................................................................................................................................................................................................................................................................................................................................................................................................
#=GR NC_007964.1/1409468-1409929 SS_TT       .......................................................................................................................................................................................................................................................................................................................................................................................................................................................................................
NC_007406.1/1914806-1914345                  GAGCGUUUCAAGCGAAGUGGACACCGUUCGCGGAAAGCGAUUCAAACAAUAAAGAAACCCGCGGCUUGAGAGCCGCGGGUUUUUUCUUUGAGCGUCGGGCUAGAGC.GGG.AUGAG.GAAAAGUGU.GUAGCG.GUUUUCCGCCCG..C.AU.CCCGCUCUAAAAUAAUGGAAUCGAUCACGUUUAUGGUUUUGGAUCGAUUCGAUCCAAAACCAUCGUGAUCUAGAGCCGUUUCGCUUCUGAUGGAAUCAGAAGCGAGGCUCUCCGAUCUUUUUUUAACGCGUUUUCUUCACGCGAACCGGUAUCCACUUCGCUCGAAAACGCUAUAAACGCGGCCGCUCCUUACCACCAAGUGCGGCAGAUGCGGCGGCCCGGACCCCAGUGACGGCAGCGGCGAUGCUGCCGGCGAUCGACCGCCGGUCCGCGCCGGUUGGCGAUGCAUACGCCGCGCGGACCGCGAUGGUAUCCCGG
#=GR NC_007406.1/1914806-1914345 CODON       ......................................................................................................................................................................................................................................................................................................................................................PTS..............................................................................................................................
#=GR NC_007406.1/1914806-1914345 SS_TT       .........................................................<<<<<<<<<....>>>>>>>>>........................................................................................................................................................................................................................................................................................................................................................................................................
NC_007406.1/1842119-1841658                  CGGGGAGGCGACCGCCGCGGCCGGAAAAUGAGGCAGGGUUAUUGACGAGCGGCGUUUCCUUGCGGCAAACCGGACGUGGGUGGUGAUUUUCGUUUUGGCCUAGAGC.GGG.AUGAG.GAAAAGUGU.GUAGCG.GUUUUCCGCCCG..C.AU.CCCGCUCUAAAAUAAUGGAAACGAUCACGUUUAUGGUUUUGGAUCGAUUCGAUCCAAAACCAUCGUGAUCUAGGAUGUUCCAACGGGGGCGAUAUGUUCGACUUGACCGAUAGGACCGCGCUUGUGACAGGCGCGACCGGCGGCAUCGGCGGCGCCAUUGCGAAGGCGCUACACGCGCAGGGGGCGACGGUCGCGAUUUCCGGUACGCGCCGGGAAGUGCUGGAGACACUGGCGGAUACGCUUGGCGAGCGCGUUCAUGUGCUGCCCUGUAACCUGUCGGAUACGGCGGCGGUCGAGGCACUGGUGCCGGAUGCCGAG
#=GR NC_007406.1/1842119-1841658 CODON       ......................................................................................................................................................................................................................................................AUG..............................................................................................................................................................................................................................
#=GR NC_007406.1/1842119-1841658 SS_TT       .......................................................................................................................................................................................................................................................................................................................................................................................................................................................................................
NC_009668.1/633586-634047                    CGCAUCGGCGCCUUUCGUCGCCACACUGGUCGAUGUGACCGGUCUUGUGAUCUAUUUCAGCGUCGCGCUGGUCAUUUUGUCAGGCACGCUCUUGUAAGGCUCGGGC.AUG.UCGCG.AAAAAGUGG.AAACUG.GUUUUUCGAUAA..C.GA.CAUGCCCAAAAAGAAUUCAAAAAACUGUCAGAAUGACAGUGUAAAAAUGCAAUGAAAUUCGGGUUUUUCGGGUUAAUUGGGGGGCAGUUUCGCGCUGCCCCUUUCUAAAAUGCAAAAAAACCUGUAAGAGCGCCGCAUUGUUUUUCCGCGCGGGUUUGUUGGCGCGGCUCCCAACUCAUAUAGAAGUGAUCUCCAUAUGGAAUUGCGUAAUAUCGCUAUUAUCGCACACGUCGAUCAUGGCAAAACCACUCUGGUCGAUGAACUCCUGAAGCAGUCCGGCUCGUUCCGCGACAACCAGCGCGUUGCAGAACGCAUGAU
#=GR NC_009668.1/633586-634047 CODON         ..............................................................................................STP............................................................................................................................................................................................................................................................AUG.......................................................................................................................
#=GR NC_009668.1/633586-634047 SS_TT         .................<<<<<<<<<<<<<<.....>>>>>>>>>>>>>>.....................................................................................................................................................................................................................................................................................................................................................................................................................................
soil_XZS57818_b1/462-923                     GCACACAGUGCGAAACGGCGGCUCCGGUGAAAAUCACCAAACGCCCGAGAUGGCCAAGGAAGGCAAGAACGACGGCGCCGAUGGUCGCUAGGAAGUUCAUGGGCGC.AUG.ACCCG.AAAAAAUGG.GUACCG.GUUUUUCGAUGA..G.GU.CAUGCGCAAAUUAAGAAUCAUCGUUUCGCUGCGCUNCAAUACUGGCGCGCAUAACGCGGGCCGAGGCUGGUCAGCACUUCGUAGGAAAUCGUGCCGGCUUCAUUUGCCACAUCGUCCACCGUCAGGCGGCUGCCGAUGAGCUCAAUGCUCGCGUCGGGCCCGAGGCUCGACUCANGCACCGCCGAGACAUCGAAAAUGGUCAGAUCCAUGGAGACACGGCCCCGCACGGGGCACUUGAUAUCGUCGAUAUAUCCAUGGCCGCGGUUACUGAAGGAGCCCACCAGGCCGCCGGCAUAACCCUUUGAAAACGUUGGCCAA
#=GR soil_XZS57818_b1/462-923 CODON          .................................................................................................GUA......................................................................PTS..........................................................................................................................................................................................GUA.............................................................................................................
#=GR soil_XZS57818_b1/462-923 SS_TT          .......................................................................................................................................................................................................................................................................................................................................................................................................................................................................................
soil_Contig9153/195-1                        CGCUGUCGCCGCAUGGCUGGGUCGCUGCGGCCUGCACCAUCGUCGGCGCAGGCCGAGAGCAAUCCAGCCAUGCGUUCGGAUCGGCGUCGUUUCCGCGGGCCAGCGC.AUG.UCCCG.GCGAAGUGG.AUACCG.GUUCCCCGACAA..G.GA.CAUGCCGCCAACCAAGACGCUGCAGCCCAUUUCCGAACGCAUGGCGGGGGC...........................................................................................................................................................................................................................................................................
#=GR soil_Contig9153/195-1 CODON             .......................................................................................................................................................................................................................................................................................................................................................................................................................................................................................
#=GR soil_Contig9153/195-1 SS_TT             .......................................................................................................................................................................................................................................................................................................................................................................................................................................................................................
soil_XZS60340_g1/342-804                     UCGCAUCCUGGCUGCUUUCGGCGGUCAGGAGAGAUUUCACGCUGCGUCCGCCCCUGAUUGACCUCCGCUGCCGUUCCGCUACGUUCAUGCCGACGCGGUCGAGAGC.AUC.GGACC.GAAAAGUGG.AAUCCG.GUUUUCGGAUUG..U.UCCGAUGCUCAACCAAAGAGUUAGAUCGUCCUUUGUGCGUCCGAAAGGACGCACGGCGAUCUAAGAACCGCGCAGAGGACCGGGAGAAGCGGCAUGAUCCUGUCCGGAGCAAUCCUGCUUGGCCUGCUCGCCAUCUGGCUGGCGCUCGCCGCCGUCGAGACAUUCCGGCUCGGCAUCGGUUUCCGGCAGGCCUUCCUCUACCUGCCGUUCAAGUUCGCCUACCGCAUCGGCGAUUCGCAGAUCAAGGCCGCCGCCAAGGCCGACCCGCCCAUCAUCUAUGCCAUCUGGCACCAGUCGAAGCUCGACCCGGCGCUGAUGCUG
#=GR soil_XZS60340_g1/342-804 CODON          ...................................................................................................................................................................................................................................................AUG.................................................................................................................................................................................................................................
#=GR soil_XZS60340_g1/342-804 SS_TT          .......................................................................................................................................................................................................................................................................................................................................................................................................................................................................................
soil_XZS30534_y1/344-807                     GACGAGGAAGCACGCACCGCCGAGGUGCCGGUGCGACAGCAGGUCCAGCGGGCGAAGCGGUAACGGCGUCGUUAUCCGCACGAUGCGGCCUUUUGCGUUAGGAAGC.AUG.AUCCG.GAAAAGUGG.GAACCG.GUUUUCCGGAAUCGG.AU.CAUGCCAGCCUAAGAGAAACCGGGGAUCACGAAUGUGAUCCCUUUCACCGGUUCUCUUAUUUUCGCCUCAGCGGUAACGUCAAAAGCGCCAUGAUCCAGAUUUCCCUCCGCAAGGUCAUUCCUGCAGCGCUUCUCGCAAACCUGUUCGCCGGCCUCCGUGCCGAAACGACGCACGCACAAGCCGCCCCCGACGGCUCCCUCCAGGUCGUCUGGGAGGUCCGCAACCGCUUCCGGCUGUUCCGCGAGGACCGCGAUUUUGCCCUGGAUGCCGAGAGCGCGCGCGGGCGCAGCGUGCUGGCUUCCGAGCAGGCGCUCGCG
#=GR soil_XZS30534_y1/344-807 CODON          ..........................................................................................................................AUG..........................................................................................................................................................................................................................................................................................................................................................
#=GR soil_XZS30534_y1/344-807 SS_TT          .......................................................................................................................................................................................................................................................................................................................................................................................................................................................................................
soil_Contig38734/403-1                       ACCGGCCUGAUCAACCUGCUAUUCUUCGCCUAUCCGGCGCCGCUGUUGGGCGCGGCGACGGUGGCGGCGAAGUCUUUGUUCUGAGCGCGAGAAGCGCGCGCCGCGC.GUG.GUCCC.GAAAAGUGU.GAAGCG.GUUUUCGGAUAA..G.AC.CACGCACCGCGAAAAUGAGAUGCACCGCGAAGCCACGGACCUGGCGGGGGUCCGACACAUAGCUUACGACACGCUCGGCUCGACCAAUGCCGAGGCGCUGGCGCGCGCGCGCGCCGGCGAGCGCGGGCCGUUGUGGAUCACGGCAGAUCGCCAGAGCGCCGGCCGCGGCCGCCGCGGCAGCACUUGGGUCUCAGGUCCCGGCAAUUUAAAUGCAACUUUGCUGCUGAGCGAGCCGUCGGCGCCGAACACGCCCCACAAA...........................................................
#=GR soil_Contig38734/403-1 CODON            .................................................................................STP.......................AUG.........................................................................................................................................................................................................................................................................................................STP.............................................................
#=GR soil_Contig38734/403-1 SS_TT            .......................................................................................................................................................................................................................................................................................................................................................................................................................................................................................
soil_XZS41526_y1/180-642                     GACUGUGCUGGUCCGCUAUAAUUUGCUCAAUGUCGGCGGCUCCAACACCAGGACCGACACUAUCGGUACGUUCUCGUCGGAACUGCCCGUCGUGAAAUAUUAGCGC.GUC.GGACC.GAAAAGUGG.ACACCG.GUUUUCGGAUAA..A.UCCGACGCGCAAACAAAAGAUAGCGCGUCGAACCGCCGCGCUAGGCAUAAACGUUAACGCGCUGUUGAGCCGAUGCCACGAAUCCGCCUAGCUUGAGAGGCAUUAAGACGGAUUCAAGGCUGAAUGUGUUCGGCCGUGUGCCUGAUACCGAUAUCAUGGCGGAUUUCGAAAUCAUGAUCUCACGACUGCAGAUUACCCAUCGUUCGUGGCUGCUCGCGCUUGCCGUCGGCUUCCUGGCUUUCGCCGCCCUGCCCUCCCCUGCAACGGCCCAGAGCAUCGUCGUCAUGGUCAAUGACGAGCCGAUCACCAGCUAUGAUGUGG
#=GR soil_XZS41526_y1/180-642 CODON          ....................................................................................................STP............................................................................................................................................................................AUG.................................................................................................................................................................................................
#=GR soil_XZS41526_y1/180-642 SS_TT          .......................................................................................................................................................................................................................................................................................................................................................................................................................................................................................
NC_009667.1/940930-940469                    GCGCGGUUCAGAACAAAAAGAAGACCCGUCCGGGAGGCCUCGCGCCUCCCGGAUUUGCAUCAUGCUGCAAAUUCGGCCAUAUUGCCGACGCGCUGGAUUUCAAAGC.AUG.UCGCG.GAAAAGUGG.AAACCG.GUUUUCCGGAAC..C.GA.CAUGCUCCAGAAAAUAAACAGCUAAAGCGCAUCGCAAAGAUAUGAUAGAACGCGACGCGCUUUAGCUAUCUGAGCAAGGAUUUAUAAACGAUACCGUAAGGUUUCGGUUUUAAAAUUCGACGUUCAGGAAAUUGGCUUUUGCUCAUAAAGUCUCUGGCGUAGCUCUAACAGACUCGAUGCGACAUGAAGAUCAGAACCGCAAUUCUAGGCUCCGUAAUGGCAACCGCGCUCCUCGCCGGCUGUCAGGGUUCGUCCGUAUCCGAUCUAAGCCUCCGGGCCGAGAAGCCGCUUCCCGAGAAAGUCGUUGCCAAGAUGAAG
#=GR NC_009667.1/940930-940469 CODON         ................................................................................................................................................................................................................................................................................................................................................AUG....................................................................................................................................
#=GR NC_009667.1/940930-940469 SS_TT         ............................<<<<<<<<<<.....>>>>>>>>>>..................................................................................................................................................................................................................................................................................................................................................................................................................................
NC_009445.1/5476694-5477156                  ACUGGGGCAAUCUCUACGAGAUCGCGCCGUUCUACGUUCUGAUCAUCAUCCUGAUGAUCAAGCCCUACGGCCUGUUCGGCACCAGAGACAUCGAGCGGAUAUGAGC.AUGAUCGCC.GAAAAGUGG.GCACCG.GUUUUCG.GUAA..C.GAUCAUGCUCGAACAAAAGAGAAGGGCGAGCCCAUGACGCAACUCAAGCCUGAGGCGAGAUAGAAGCCCAUCAUGGUUGCACGCUCCACCAUUCCCGCCGGUGACUUCCGCACCUCCUACGCGGCCGACACCACGAUCUUCCCCACAAAGACGAGCCGCAACUUCGCGAUCGCCGGCGUGAUCCUGCUGUGCUUCGCGCCGCAAGUGUUCUCGGAGUUUUGGCUGUCGAUCGCGAUCCAGAUCGGCAUCUUCUCGAUCGCUGCCCUCGGCCUGAACAUCCUGGUCGGCUUCACCGGCCAGAUCUCGAUCGGCCAGGCCGGC
#=GR NC_009445.1/5476694-5477156 CODON       .....................................................................................................STP......................................................................................................................AUG......................................................................................................................................................................................................................................................
#=GR NC_009445.1/5476694-5477156 SS_TT       .......................................................................................................................................................................................................................................................................................................................................................................................................................................................................................
soil_Contig33468/565-1025                    ACCGCCGGCGAGAACGUGGUGGUCUUCAACCCCCAGCGCUGAGCCCCAAGCGCGUUCCGAAAAGUGGGAACCGGUUUUCGAACAAGACGCGCGUCAAAAAAAGAGC.GCG.UUC.C.GAAAAGUGG.GAACCG.GUUUUCGGAACA..A.GA.CGCGCGUCAAAACAGAUCUAGAGCGGCGUUGUGGUUCCCUCACGUCGCAACGUGCUCCCGCGCCUGAGCCAUGGCGAACGGGCGCCCUGCGGGCCUUCGUGCUUAGCCAUGUCGAACGCUCACCCGGUGGCCCUCAACCCUGAUCCUUGCUGAAGGCCGCCCGGUGCCCCCUACUGUUGAUCCUUUGGGAAACCCGUGCCGGUUGGCCAAGCCGCUUAUCAUUGGAAACUGCGCUCCCGGUCCCCUCUACGGUGAAGCAAGUGUUAAAUCCCGCCCGGUGUUCAAAUCUUUCCACUUCAAAUAGGCUUUGGCCCCCUU
#=GR soil_Contig33468/565-1025 CODON         .......................................STP.............................................................................................................................................................................................................................................................................................................................................................................................................................................
#=GR soil_Contig33468/565-1025 SS_TT         .......................................................................................................................................................................................................................................................................................................................................................................................................................................................................................
NC_009667.1/2380303-2379843                  AUCCCUGUGAUAUGUCCGCCUUUAGCACCAAUCAACCGCCAAUAACAAGGAAACUCCCGAAUUGAUGGGUUGCGAACCAGUAAUUUGGCUUCAUUGCUCGUUGAGC.GCA.UCCCC.GAAAAGUGU.GAAACG.GUUUUCG.GAUA..A.GA.UGCGCGUCAGAAAACAGUUGGAGCGCAGAUCUGAUUCAAUCAGAUCGAAACGCGCUCUAGUGUUGUGCCGUGUUCGAAAACAGAUUGAGCACAAUGACACCGGCAAUGAUCAAUCCCAUGCCGAGCACUGCCGCGAGGUCGAGCUUCUGGCCGAACACCAGCCAGCCGAUCAGGGCCACGAGCGUGACGCCGAUCCCGGACCAGACCGCAUAGGCAAUCCCGACAGGAAUGCUCUUCAAGGUCAUGGAAAGAAAAUAGAAAGCCAGACCGUAAGCGACGACAACGAUCAAGGACGGCCCAAGCCGUGUGAAGCCUUCU
#=GR NC_009667.1/2380303-2379843 CODON       .................................................................................................................................................................................................................PTS...................................................................................................................................................................................................................................................................
#=GR NC_009667.1/2380303-2379843 SS_TT       .......................................................................................................................................................................................................................................................................................................................................................................................................................................................................................
soil_Contig33468/514-964                     GCGGCUGCGCCCGAGGCUGCGCCGCCGCCGCCGCCGGCUCUCGAUCUCGCCACCGCCGGCGAGAACGUGGUGGUCUUCAACCCCCAGCGCUGAGCCCCAA....GC.GCG..UUCC.GAAAAGUGG.GAACCG.GUUUUCGAACAA..G.A..CGCGCGUCAAAAA.....AAGAGCGCGUUCCGAAAAGUGGGAACCGGUUUUCGGAACAAGACGCGCGUCAAAACAGAUCUAGAGCGGCGUUGUGGUUCCCUCACGUCGCAACGUGCUCCCGCGCCUGAGCCAUGGCGAACGGGCGCCCUGCGGGCCUUCGUGCUUAGCCAUGUCGAACGCUCACCCGGUGGCCCUCAACCCUGAUCCUUGCUGAAGGCCGCCCGGUGCCCCCUACUGUUGAUCCUUUGGGAAACCCGUGCCGGUUGGCCAAGCCGCUUAUCAUUGGAAACUGCGCUCCCGGUCCCCUCUACGGUGAAG
#=GR soil_Contig33468/514-964 CODON          ..........................................................................................STP..........................................................................................................................................................................................................................................................................................................................................................................................
#=GR soil_Contig33468/514-964 SS_TT          .......................................................................................................................................................................................................................................................................................................................................................................................................................................................................................
NC_009668.1/1857692-1857232                  AAGUUUGAAACGCUUUUCGUCGGCCAGGUCGAUUAACCGAUAGGCCUGUGAAAAGCCCGAAGCGGAAGAGGGGUACUUCUGCUUCGGGCCUCCCAAUCGCUAGAGC.GCA.UC.CC.GAAAAGUGC.AAAGCG.GUUUUCGGAAUA..A.GA.UGCGCGUUAAAACAAACAGUUAGAGCGUUUCCAAUGGCUCAUGCCAAACGGGAAAUGCUCCAGGAACUGUCACGGAGUUUUGGGCCUGCCUUGCAGUUUACCCGGCACUUCACACGAGGGAGUCUGCCUUCAUGGAACAAGUGAUAGCCAAUGGGCUAUAUCUGGGUGCGCAAUAUGCACUGAUCGCGUUGGGACUGACGCUGAUCUUCGCGCUCAUGAACGUCCUCAAUUUCGCGCACGGCCAGAUGUAUGUGCUGGGCGGUUUUGUCACCUAUACGGUUUACGGACAGCUUGGCCUGCCGUUUGUUGUCGCUCUUC
#=GR NC_009668.1/1857692-1857232 CODON       .................................STP........................................................................................................................................................................................................................................................AUG........................................................................................................................................................................................
#=GR NC_009668.1/1857692-1857232 SS_TT       .......................................................................................................................................................................................................................................................................................................................................................................................................................................................................................
NC_009668.1/198612-198152                    UGUUCCAUGUUGUUGAUGUUGAAUGCCGGGACGCCGUAACCCUUUUCAGCGGCGUGAUCGAGCAAUUGCCGCAGCGUAAUGCGCGCCAUUUCUAGCCUCCUAGAGC.GCA.UC.CC.GAAAAGUGU.GAAACG.GUUUUCGGAACA..A.GA.UGCGCGUAAAAACAAAUGGAUGGAGCAUUUCCAAUGCUCCAGACGAUGUCAGAUCAGGUUAUUUCGCGAAGUAUUCGCCGAGGAUAUCCACCUCUUCGGCCACGCCGAACACCAGCGCACUGCGCUCGUGAUAGGUUUGCGGGACGAUAUCGAGAAUGGAUCUCGAACCGUCGGUCGCCUUGCCACCCGCCUCACGGGCGAGGAAAGCAAUUGGAUUGGCUUCGUAGACGAGCCGCAAGCGGCCCUUUUCGUAGCCGGGGCGGCUGUCAUUCACAUAGAAGAACAAGCCGCCGCGCUGCAUGAUGCGGUGCAUGUCGC
#=GR NC_009668.1/198612-198152 CODON         ......................................................................................GUA..........................................................................................................................PTS.................................................................................................................................................................................................................................................................
#=GR NC_009668.1/198612-198152 SS_TT         .......................................................................................................................................................................................................................................................................................................................................................................................................................................................................................
NC_009505.1/833774-834233                    GAUUGCAGUCGUAAAGUAAAAGGACAGUCCAGGCACUUGCGCUUUUUUGCCUGCAAAGAAUUCCGGUUUGCCGGUUUUCCCGGCGUCCAGUUUUGGGUAUGAGAGC.GCA..UCCC.GAAAAGUGU.GAAACG.GUUUUCGGAUAA..G.A..UGCGCGUCAAAAAAUAGUUGGAGCGCCGAUCUGAUUCAUUCAGAUUAAAACGCGCUCCAAACCUGCAAUAUCCUCAAUUGUUCGGGAAGCACCAUGAACGCUUUCGAUGCUGAUAUCACGGAACAUGCUGACAGCAGUGGUUGUCAUCCUUUGUUUCGCGAUGUGCCUGCCACAGUGGAAUUCAACAAGCUGCGCAAGCGCCUUCUGCGCCUGACACGGCAGGCCAUUGAAGAUUUCGCCAUGGUAAAGCCGGGUGAUCGCUGGAUGGUCUGCCUGUCGGGCGGCAAGGAUUCCUAUGGCCUUCUCGCCUUGCUGCUC
#=GR NC_009505.1/833774-834233 CODON         ......................................................................................................................................................................................................................................................AUG..............................................................................................................................................................................................................................
#=GR NC_009505.1/833774-834233 SS_TT         .......................................................................................................................................................................................................................................................................................................................................................................................................................................................................................
NC_003317.1/1176621-1176162                  GAUUGCAGUCGUAAAGUAAAAGGACGGUCCAGGCACUUGCGCUUUUUUGCCUGCAAAGAAUUCCGGUUUGCCGGUUUUCCCGGCGUCCAGUUUUGGGUAUGAGAGC.GCA..UCCC.GAAAAGUGU.GAAACG.GUUUUCGGAUAA..G.A..UGCGCGUCAAAAAAUAGUUGGAGCGCCGAUCUGAUUCAUUCAGAUUAAAACGCGCUCCAAACCUGCAAUAUCCUCAAUUGUUCGGGAAGCACCAUGAACGCUUUCGAUGCUGAUAUCACGGAACAUGCUGACAGCAGUGGUUGUCAUCCUUUGUUUCGCGAUGUGCCUGCCACAGUGGAAUUCAACAAGCUGCGCAAGCGCCUUGUGCGCCUGACACGGCAGGCCAUUGAAGAUUUCGCCAUGGUAAAGCCGGGUGAUCGCUGGAUGGUCUGCCUGUCGGGCGGCAAGGAUUCCUAUGGCCUUCUCGCCUUGCUGCUC
#=GR NC_003317.1/1176621-1176162 CODON       ......................................................................................................................................................................................................................................................AUG..............................................................................................................................................................................................................................
#=GR NC_003317.1/1176621-1176162 SS_TT       .......................................................................................................................................................................................................................................................................................................................................................................................................................................................................................
NC_006932.1/830719-831178                    GAUUUCAGUCGUAAAGUAAAAGGACGGUCCAGGCACUUGCGCUUUUUUGCCUGCAAAGAAUUCCGGUUUGCCGGUUUUCCCGGCGUCCAGUUUUGGGUAUGAGAGC.GCA..UCCC.GAAAAGUGU.GAAACG.GUUUUCGGAUAA..G.A..UGCGCGUCAAAAAAUAGUUGGAGCGCCGAUCUGAUUCAUUCAGAUUAAAACGCGCUCCAAACCUGCAAUAUCCUCAAUUGUUCGGGAAGCACCAUGAACGCUUUCGAUGCUGAUAUCACGGAACAUGCUGACAGCAGUGGUUGUCAUCCUUUGUUUCGCGAUGUGCCUGCCACAGUGGAAUUCAACAAGCUGCGCAAGCGCCUUCUGCGCCUGACACGGCAGGCCAUUGAAGAUUUCGCCAUGGUAAAGCCGGGUGAUCGCUGGAUGGUCUGCCUGUCGGGCGGCAAGGAUUCCUAUGGCCUUCUCGCCUUGCUGCUC
#=GR NC_006932.1/830719-831178 CODON         ......................................................................................................................................................................................................................................................AUG..............................................................................................................................................................................................................................
#=GR NC_006932.1/830719-831178 SS_TT         .......................................................................................................................................................................................................................................................................................................................................................................................................................................................................................
NC_009667.1/1300988-1300529                  GAUACGAGAACGCGAGGUGCCAUGGAGGCCUCCUUCAAACAUUUUCAGACCAAACAUUUCCUGUAAACACAGACCGAUCUGCUUCAGGAAAUGCUAUGAAUAGAGC.GCA..UCCC.GAAAAGUGU.GAAACG.GUUUUCGGAUAA..G.A..UGCGCGUGAAAACAAUCACUUAGAGCGCCGAUCUGACUUAAUCAGAUCGAAAUGCGCUCUAAGGGGGAUGCGGACCGUGGCCGCCCCAACGCGGACCACGGCGUCAUGCACGAAAUGCUCAGGCAGCAGCUUUCAGCGCAGCCUUCUGCGUUGCAAAAGCCCAAUCCAGCCAAUGCGUCAGCGCUUCCAGAUCGGAAGUUUCCACCGUGGCACCGGCCCAGAUGCGCAGACCCGAAGGUGCAUCGCGAUAAGCGCCAAUGUCAUAGGCAACGCCCUCCUUGUCGAGCGCAGUGACGAUGCCCUUGGCAAAAGCGGCCU
#=GR NC_009667.1/1300988-1300529 CODON       ....................GUA........................................................................................................................................................................................................................................................PTS.....................................................................................................................................................................................................
#=GR NC_009667.1/1300988-1300529 SS_TT       .......................................................................................................................................................................................................................................................................................................................................................................................................................................................................................
NC_009504.1/269434-269893                    GCGAAAUAUUAUUGCAACGCCUUAUCCGCAGCGCCCGCCGCCUUUUCCGGUUGCAAGGCAAUAUGACCGCGACUGCGAAGGGGCAAGCCGUUGUGAAGAUUAGAGC.GCA.UU.CC.GAAAAGUGU.GAAACG.GUUUUCGGAAAA....GA.UGCGCGUCAAAACAAAGGAUUAGGGCUUGUCUGCAUUCAAGGAUUCCCUUUUGCAUGAAAUUCUGAUUCAAGGUUGUUAAAGGAGAACAGCCGUGAGCAGACGAAGCCUUACAGAUGAGCAAUGGAACCGGAUCGAAGCAUAUCUUCCGGGGCGAGUUGGUACGCCCGGCCGCAGUGGCGUUGAUAACCGAUUAUUUGUCGACGCCAUCUUGUGGAUGGCUGCCAAUGCAGCGCACUGGCGCGAUCUGCCUGCGACCUUCGGCAAAUGGACAGCGGUUCAUGCCCGCUUUCGGCGCUGGUCGCACGCCGGUGUAUGGG
#=GR NC_009504.1/269434-269893 CODON         ...........................................................................................................................................................................................................................................................................AUG.........................................................................................................................................................................................................
#=GR NC_009504.1/269434-269893 SS_TT         .......................................................................................................................................................................................................................................................................................................................................................................................................................................................................................
NC_004311.2/270463-270922                    GCGAAAUAUUAUUGCAACGCCUUAUCCGCAGCGCCCGCCGCCUUUUCCGGUUGCAAGGCAAUAUGACCGCGAUUGCGAAGGGGCAAGCCGUUGUGAAGAUUAGAGC.GCA.UU.CC.GAAAAGUGU.GAAACG.GUUUUCGGAAAA....GA.UGCGCGUCAAAACAAAGGAUUAGAGCGCCGAUCUGAUUCAAUCAGAUCGAAACACGCUCUAAUGCCCGGCUGCCAUGCUGCGCUGACGGCUGACCCAUGCCGCGCCGAUGCCGCCAUGCAGAAACCCGUUGGAGAGCGGUACAGCGGGAUAGACUUCCUUGAGCCGUGCGACGCCUUCAUCGGGGUCGAUCUUUUCCAGAAGCACGUCUUCAUGAAUUUGCGCGACAGCCACCAUGUCGCAAACCUGCGGCGAAAGGCGGAAACGGCUGACGCCUGCGGCUUUCAGUUCCGGCAUGUCUUCCAGAAAAGCCUGACAUG
#=GR NC_004311.2/270463-270922 CODON         ........PTS.........................................................................................STP.........................................................GUA................................................PTS.................................................................................................................................................................................................................................................................
#=GR NC_004311.2/270463-270922 SS_TT         .......................................................................................................................................................................................................................................................................................................................................................................................................................................................................................
NC_006933.1/901155-900696                    GCGAAAUAUUAUUGCAACGCCUUAUCCGCAGCGCCCGCCGCCUUUUCCGGUUGCAAGGCAAUAUGACCGCGACUGCGAAGGGGCAAGCCGUUGUGAAGAUUAGAGC.GCA.UU.CC.GAAAAGUGU.GAAACG.GUUUUCGGAAAA....GA.UGCGCGUCAAAACAAAGGAUUAGAGCGCCGAUCUGAUUCAAUCAGAUCGAAACACGCUCUAAUGCCCGGCUGCCAUGCUGCGCUGACGGCUGACCCAUGCCGCGCCGAUGCCGCCAUGCAGAAACCCGUUGGAGAGCGGUACAGCGGGAUAGACUUCCUUGAGCCGUGCGACGCCUUCAUCGGGGUCGAUCUUUUCCAGAAGCACGUCUUCAUGAAUUUGCGCGACAGCCACCAUGUCGCAAACCUGCGGCGAAAGGCGGAAACGGCUGACGCCUGCGGCUUUCAGUUCCGGCAUGUCUUCCAGAAAAGCCUGACAUG
#=GR NC_006933.1/901155-900696 CODON         ....................................................................................................STP............................................................................................................PTS.................................................................................................................................................................................................................................................................
#=GR NC_006933.1/901155-900696 SS_TT         .......................................................................................................................................................................................................................................................................................................................................................................................................................................................................................
NC_009505.1/385150-385609                    AAAUCUCGUCUGUCCCAUCGGUGGCGCUGUCGUAAAGGACAAGCGGCCGGAAGUCAUUGCCGCACUGGCCGCAGCCGAAAUCCUGACAGCGGUUCUAGUUUAGAGC.GCA..UCCC.GAAAAGUGU.GAAACG.GUUUUCGGAAAA..G.A..UGCGCGUAAAAAUAAAGGAUUAGAGCGGUUCCGGAGGGCUUUCAGGCAAGCGCCUCGCGGAUCAGCUGCUGGCAACGCUCUGUCAUGAAAUCGAUGAUAAGGCGCACUUUGGGAUCCUGAAGUCGCUUGUGCGGAUAGAUUGCGGCAAGCUGGAUCGGUGCAGGCGGCGUGUGUUGGAGGAUGGGCGUCAGCCGCCCGUCGCGGAUAUAUUCCUUCACUUCAAACAGCGGCUUGUUGAUGAUGCCGCGCCCGCCGAGCGCCCAUUGCGUCAACACAUCGCCAUCAUCGGAAUCAUAAGGCCCGGUAAUCUCGAAUUUG
#=GR NC_009505.1/385150-385609 CODON         ....................................................................................................STP...........................................................................................PTS..................................................................................................................................................................................................................................................................................
#=GR NC_009505.1/385150-385609 SS_TT         .......................................................................................................................................................................................................................................................................................................................................................................................................................................................................................
NC_004310.3/362761-363220                    AAAUCUCGUCUGUCCCAUCGGUGGCGCUGUCGUAAAGGACAAGCGGCCGGAAGUCAUUGCCGCACUGGCCGCAGCCGAAAUCCUGACAGCGGUUCUAGUUUAGAGC.GCA..UCCC.GAAAAGUGU.GAAACG.GUUUUCGGAAAA..G.A..UGCGCGUAAAAAUAAAGGAUUAGAGCGGUUCCGGAGGGCUUUCAGGCAAGCGCCUCGCGGAUCAGCCGCUGGCAACGCUCUGUCAUGAAAUCGAUGAUAAGGCGCACUUUGGGAUCCUGAAGUCGCUUGUGCGGAUAGAUUGCGGCAAGCUGGAUCGGUGCAGGCGGCGUGUGUUGGAGGAUGGGCGUCAGCCGCCCGUCGCGGAUAUAUUCCUUCACUUCAAACAGCGGCUUGUUGAUGAUGCCGCGCCCGCCGAGCGCCCAUUGCGUCAACACAUCGCCAUCAUCGGAAUCAUAAGGCCCGGUAACCUCGAAUUUG
#=GR NC_004310.3/362761-363220 CODON         ....................................................................................................STP...........................................................................................PTS..................................................................................................................................................................................................................................................................................
#=GR NC_004310.3/362761-363220 SS_TT         .......................................................................................................................................................................................................................................................................................................................................................................................................................................................................................
NC_006932.1/384529-384988                    AAAUCUCGUCUGUCCCAUCGGUGGCGCUGUCGUAAAGGACAAGCGGCCGGAAGUCAUUGCCGCACUGGCCGCAGCCGAAAUCCUGACAGCGGUUCUAGUUUAGAGC.GCA..UCCC.GAAAAGUGU.GAAACG.GUUUUCGGAAAA..G.A..UGCGCGUAAAAAUAAAGGAUUAGAGCGGUUCCGGAGGGCUUUCAGGCAAGCGCCUCGCGGAUCAGCCGCUGGCAACGCUCUGUCAUGAAAUCGAUGAUAAGGCGCACUUUGGGAUCCUGAAGUCGCUUGUGCGGAUAGAUUGCGGCAAGCUGGAUCGGUGCAGGCGGCGUGUGUUGGAGGAUGGGCGUCAGCCGCCCGUCGCGGAUAUAUUCCUUCACUUCAAACAGCGGCUUGUUGAUGAUGCCGCGCCCGCCGAGCGCCCAUUGCGUCAACACAUCGCCAUCAUCGGAACCAUAAGGCCCGGUAACCUCGAAUUUG
#=GR NC_006932.1/384529-384988 CODON         ....................................................................................................STP...........................................................................................PTS..................................................................................................................................................................................................................................................................................
#=GR NC_006932.1/384529-384988 SS_TT         .......................................................................................................................................................................................................................................................................................................................................................................................................................................................................................
NC_009667.1/1447958-1447499                  CGGCAAGGGCGCAAUCACCAGCAUGGGCUGGGAUGAACAGGGCCAACGCCUCGUCUUCGGCUCCGAGGCCGGGGAUUGCGGUGUGGUUUCGAUAGCGGAUUAGAGC.GCA..UCCC.GAAAAGUGU.GAAACG.GUUUUCGGAAAA..G.A..UGCGCGUAAAAACAAAUGAUUAGAGCGCCGAUCUGAUCCAAUCAGAUCGGCGCUCUAAACCCUGAACAGAAGCCGCAGGUCGCGGGGGAAACAGUCCAAUGGACUGAUUCCCCGUUUCAUCUACACAAGCAGACUGCUUGCAGAUCCUCAGACCUCACCGUUUCGUUUGGCGCGAGCCAUACCGAAAAGACCCGAAAUCACCAGCGCAACACCGACGCCCAUCACCCCAUAACCCAAUGCAUUCGACGUUAUGUCGGUCUGAUUGGCAGAGGCAAUGGCUGCGGCAGCUUCCGACGCGCCAGAGCCGCCAGCCCUGGC
#=GR NC_009667.1/1447958-1447499 CODON       ....................................................................................................STP.....................................................................................................................................................................................................PTS........................................................................................................................................................................
#=GR NC_009667.1/1447958-1447499 SS_TT       .............................................................................................................................................................................................................................................<<<<<<<<<<<<.....>>>>>>>>>>>>.............................................................................................................................................................................................................
NC_009667.1/345068-344609                    AGUAUACAUCGAAAAGACUGGUGGCGAAAGAAAAGCGGCUCAAUGAGAUUGAACCCCUGCGUGAACUGAUCUCAAAUCAGCAACCACACGCACUUUCCAUUAGAGC.GCA..UCCC.GAAAAGUGU.GAAACG.GUUUUCGGAAAA..G.A..UGCGCGUAACAAUAAAUGAUUAGAGCGCCGAUUUGAUCCAAUCAGAUCGAAACGCGCUUUAAUGAAAGCACGGCAAAGCCAGUUUCUGGAUUUUAUUGGAAAAUAAUGGUGCUGCGAGAGAGGAUUGAACUCUCGACCUCUCCCUUACCAAGGGAGUGCUCUACCACUGAGCUACCGCAGCAAUCUCUUGAGUGCGGCGGACUUCUGCCACAUCAUUACGCAAAUCGCAAGCAAGCAAUUGCAUUUCUUUUCACAUAAUGUGGAAAUCUGCCGGACGCGCAUUUGAAAGCAGCUUUUCCGGCCCUUUUUCCCGUAGUA
#=GR NC_009667.1/345068-344609 CODON         ...................................................................................................................................................................................................................................................................PTS.....................................................................GUA.........................................................................................................................................
#=GR NC_009667.1/345068-344609 SS_TT         .................................................................................................................................................................................<<<<<<<<<<<<<<......>>>>>>>>>>>>>.....................................................................................................................................................................................................................................................................
NC_006932.1/1959039-1959498                  AAUUCCGGCAUCUAUGCGCCGGUGGUGGCGCGUAUCGGCACCCGGAUCGGAACGCUGAAAAUCGCAGCCACCCGGUUUGAAAAAGUGGAAUAGAAAAGUCCAGAGC.GCA..UCCC.GAAAAGUGU.GAAACG.GUUUUCGGAAAA..G.A..UGCGCGUAAAAACAAAGCAUUAGAGCGCGUUUCGAUCUGAUUCAACCAGAUCGAAACGCGCUCUAAUGCGUGGGGUGCAGGCAUUCAUCGUGAUUGCCGAGUAUCUCGAUCACCCGGCACUGGUCAACACGGCCAUGGGCGGUGCUGUCGAGCAUUCGCAAGAGUUCUGUUUUCAAGGAUUGAAGCCUGGCAAUGCGAAGCUCCACUUCUGUCAGGCGGGCACGCGCUAUUGCAUCGGCUACCGCGCAUGACUGGUCGGGCUUGUCCUGAAGGUCGAGAAGCGUGCGGAUGGAAUCCACCGCAAACCCCAGAUCGCGC
#=GR NC_006932.1/1959039-1959498 CODON       ..........................................................................................STP..........................................................................................................................PTS.............................................................................................................................................................................................................................................................
#=GR NC_006932.1/1959039-1959498 SS_TT       .......................................................................................................................................................................................................................................................................................................................................................................................................................................................................................
NC_009505.1/1946890-1947349                  AAUUCCGGCAUCUAUGCGCCGGUGGUGGCGCGUAUCGGCACCCGGAUCGGAACGCUGAAAAUCGCAGCCACCCGGUUUGAAAAAGUGGAAUAGAAAAGUCCAGAGC.GCA..UCCC.GAAAAGUGU.GAAACG.GUUUUCGGAAAA..G.A..UGCGCGUAAAAACAAAGCAUUAGAGCGCGUUUCGAUCUGAUUCAACCAGAUCGAAACGCGCUCUAAUGCGUGGGGUGCAGGCAUUCAUCGUGAUUGCCGAGUAUCUCGAUCACCCGGCACUGGUCAACACGGCCAUGGGCGGUGCUGUCGAGCAUUCGCAAAAGUUCUGUUUUCAAGGAUUGAAGCCUGGCAAUGCGAAGCUCCACUUCUGUCAGGCGGGCACGCGCUAUUGCAUCGGCUACCGCGCAUGACUGGUCGGGCUUGUCCUGAAGGUCGAGAAGCGUGCGGAUGGAAUCCACCGCAAACCCCAGAUCGCGC
#=GR NC_009505.1/1946890-1947349 CODON       ..........................................................................................STP..........................................................................................................................PTS.............................................................................................................................................................................................................................................................
#=GR NC_009505.1/1946890-1947349 SS_TT       .......................................................................................................................................................................................................................................................................................................................................................................................................................................................................................
NC_009667.1/1768102-1767643                  GCCCGGCCCGCAGGAUUCGCACUAUCUGUUCCGCCGCUUCAUCAACCUGAUCCGCGAAAAGAAGGGCGAAACGCCGCUUCCGGAACGCGAACAGGCGGCUUAGAGC.GCA..UCCC.GAAAAGUGU.GAAACG.GUUUUCGGAAGA..G.A..UGCGCGUCAAAACAAACAGUUAGAGCGCCGAUCUGAUUCAAUCAGAUCGAAACGCGCUCUAAGCCAUCCAAAAGAAUUAUCGAAGUAAAAGGCCGGAGUAAAAACUCCGGCCUUUUCAUUUUCCGUAUCGAUCAAACCUCUGAGGGCUUGGCCAAGGGCGUUGGACGCACCCGCGCCACCACGAUGACCAGUGCCAGAAAAACCAGUCCGGCUCCCACAGCAUAGGGCAUUCCAGCGAAGACGAACGGCGCAUUCAUGCCGGUGAACACGGCGAAAAGCUGCGUGAAGAUGAGCGGGCCGAUGAUGGUCGUAAUACUC
#=GR NC_009667.1/1768102-1767643 CODON       ....................................................................................................STP.....................................................................................................................................................................................PTS........................................................................................................................................................................................
#=GR NC_009667.1/1768102-1767643 SS_TT       ...................................................................................................................................................................................................................................................<<<<<<<<<....>>>>>>>>>..............................................................................................................................................................................................................
NC_009504.1/813347-813806                    CUAUAACGCCGCCCACCAGAACAGCCUUCUCUACGGCCUUUUUGCUGUUUUCCUCGCCAUCUUCACCGGUUGGUUCGGGCGCAUUCUGUUCCGCAAGGAUUAAAGC.GCA..UCCC.GAAAAGUGU.GAAACG.GUUUUCGGAAAA..G.A..UGCGCGUCAAAACAAUAGAGCACCGAUCUGAUUCAAUCAGAUCGAAACGCGCUCUAACCCCCGUAAAGCGCACCGCGCGCAAUCGGGUAAACCUUGCCCUGCCCCAGCAUAUAGGCGCGCAGGGUCUCGUCCGUAAACAGGCCGCGAAAAGCGCGAUCCAGAAUGUUGAGCGCGCCCGUAUAGGCGCCGAAAGCGGGCAUGAUGAGCCUUUCCCCGCCGCUGACAAAACAGGGACGACGCACCGAACGCCCGCGCCGCACGAUACGCGCUGCCGGAUGAAGAUGGCCUGCAAUCUCGCCCUGUCCGGCCUUGCGCGAC
#=GR NC_009504.1/813347-813806 CODON         ....................................................................................................STP.......................................................................................................PTS......................................................................................................................................................................................................................................................................
#=GR NC_009504.1/813347-813806 SS_TT         .......................................................................................................................................................................................................................................................................................................................................................................................................................................................................................
NC_009667.1/137750-137291                    UCAGGGCGAGGAUAUGGGCAGUCCGUCACAUCUGCGCGCCCAGAUCGGCAAUGAGCGCGGCGGCUCUAUCCGCGUUUCCGGCACCGCACGGUUGAUGGAAUAGAGC.GCA..UCCC.GAAAAGUGU.GAAACG.GUUUUCGGAUAA..G.A..UGUGCGUCAAAACAAAAGAUUAGGGCGCCGAUCUGAUCCAGUCAGAUCGAAACGCGCUUUAAUCGCUCGUUGCAGCUCGUUACACGCGGACGAGCUGCUCCACCCGCUCCUCAUUUCCAAAGAACUUGAGAUAACGCGCCACUUCCUUAGGAUCGCCGGUCGCCUUUUGCGGAUUGUCGGAAAGCUUGACCGCAGGAUGGCCGUUGGCAUCCGUCACCUUGCAGACCAGCGAGAUGGCAUUCAGCCCUUCGAUUUCCUUCGGAGCGCAACCUGCAAAAUCAUUGGUGAGGUUGGUGCCCCAGCCGAAGCUCAUACGCA
#=GR NC_009667.1/137750-137291 CODON         ....................................................................................................STP.................................................................................................................................PTS............................................................................................................................................................................................................................................
#=GR NC_009667.1/137750-137291 SS_TT         .......................................................................................................................................................................................................................................................................................................................................................................................................................................................................................
NC_009504.1/167339-166880                    ACCAAGCUUGACAUGGCGGAUGGCCGCAUCGGGCCGAACCCGAGUGUUUUUUCAGCAUAAAUGGAGCAUGUCCCCAAAAGCGGAAGCCGGUUUUGGGGAUUAGAGC.GCA..UCCC.GAAAAGUGU.GAAGCG.GUUUUCGGAAAA..G.A..UGCGCGUCAAAACAAAGAAUUAGAGCGCGUUUCGAUCUGAUUGAAUCAGAUCGAAACGCGCUCUAAACAUUACAAAAAACAAAGCAAUAAAGCCGGGCGAUGCCCGGCUUUAUUCUAUCAGAUAUUACGCGGCGAUUUUCUCAAGCCCCUGCUUUCUCGAGUGCUUGCGGGGUGGGCCCGCCAUAGGCCCAAUCGAUCAGUUCCACCGUAUGAACGAUAGGAAGGUCGCUGCCGGUUGCGAUCUGCGUCAUGCAGCCGAUAUUGCCAGUGGCGAUCAGGGCAGCCCCGGUUGCCUCGAUAUUCUUCACCUUGCGGUCG
#=GR NC_009504.1/167339-166880 CODON         .........................................................STP...........................................................................................................................................................................................................................................................................................................................................................................................................................
#=GR NC_009504.1/167339-166880 SS_TT         ........................<<<<<<<<<.....>>>>>>>>.........................................................................................................................................................................................................................................................................................................................................................................................................................................
NC_004311.2/167907-167448                    ACCAAGCUUGACAUGGCGGAUGGCCGCAUCGGGCCGAACCCGAGUGUUUUUUCAGCAUAAAUGGAGCAUGUCCCCAAAAGCGGAAGCCGGUUUUGGGGAUUAGAGC.GCA..UCCC.GAAAAGUGU.GAAGCG.GUUUUCGGAAAA..G.A..UGCGCGUCAAAACAAAGAAUUAGAGCGCGUUUCGAUCUGAUUGAAUCAGAUCGAAACGCGCUCUAAACAUUACAAAAAAACAAAGCAAUAAAGCCGGGCGAUGCCCGGCUUUAUUCUAUCAGAUAUUACGCGGCGAUUUUCUCAAGCCCCUGCUUUCUCGAGUGCUUGCGGGGUGGGCCCGCCAUAGGCCCAAUCGAUCAGUUCCACCGUAUGAACGAUAGGAAGGUCGCUGCCGGUUGCGAUCUGCGUCAUGCAGCCGAUAUUGCCAGUGGCGAUCAGGGCAGCCCCGGUUGCCUCGAUAUUCUUCACCUUGCGGUC
#=GR NC_004311.2/167907-167448 CODON         .........................................................STP..........................................................................................................................................................................................................................................PTS..............................................................................................................................................................................
#=GR NC_004311.2/167907-167448 SS_TT         ........................<<<<<<<<<.....>>>>>>>>.........................................................................................................................................................................................................................................................................................................................................................................................................................................
NC_006933.1/170565-170106                    ACCAAGCUUGACAUGGCGGAUGGCCGCAUCGGGCCGAACCCGAGUGUUUUUUCAGCAUAAAUGGAGCAUGUCCCCAAAAGCGGAAGCCGGUUUUGGGGAUUAGAGC.GCA..UCCC.GAAAAGUGU.GAAGCG.GUUUUCGGAAAA..G.A..UGCGCGUCAAAACAAAGAAUUAGAGCGCGUUUCGAUCUGAUUGAAUCAGAUCGAAACGCGCUCUAAACAUUACAAAAAACAAAGCAAUAAAGCCGGGCGAUGCCCGGCUUUAUUCUAUCAGAUAUUACGCGGCGAUUUUCUCAAGCCCCUGCUUUCUCGAGUGCUUGCGGGGUGGGCCCGCCAUAGGCCCAAUCGAUCAGUUCCACCGUAUGAACGAUAGGAAGGUCGCUGCCGGUUGCCAUCUGCGUCAUGCAGCCGAUAUUGCCAGUGGCGAUCAGGGCAGCCCCGGUUGCCUCGAUAUUCUUCACCUUGCGGUCG
#=GR NC_006933.1/170565-170106 CODON         .........................................................STP.........................................................................................................................................................................................................................................PTS...............................................................................................................................................................................
#=GR NC_006933.1/170565-170106 SS_TT         ........................<<<<<<<<<.....>>>>>>>>.........................................................................................................................................................................................................................................................................................................................................................................................................................................
NC_003318.1/498126-498585                    CCCGUGCGGAUUUAUAGAGUGGAAUAGAAGCGGCUCCGGUUCCUCCCUGACGGGCCUAUCGAAAGGGCAGUGCUGGAAAGGCUCUGGUGACGAAUUGAGUUAGCGC.GCA..UCCC.GAAAAGUGU.GAAACG.GUUUUCGGAAAA..G.A..UGCGCGUCAAAACAAAGAAUUAGAGCGCCGAUCUGAUUCAAUCAGAUCGAAACGCGCUCUAAACGUUUGGGUCAUAUUCCAGCGCACAGGCAUCAAGGGCAGUGAUGAUGCCACGUAGUUCUGCCAGUCCGCGCAUUCGGCCAAUAACGGGAUAACCUGGCGUAACCUUUUUCUCCAGGUCGUCCAUCAUGCGAUGGCCGUGAUCGGAUCGAAAAAUAAUUGUCUGUCCCGCAUCCCGUUUCCGGUCUUCCUCAAGCAGUAUACGCAGGAUACCAACCAUAUCCACGUCGCCUUCCAGAUGGGCUGCCUCGUGAAAAG
#=GR NC_003318.1/498126-498585 CODON         ..............STP..................................................................................................................................................................................................PTS.................................................................................................................................................................................................................................................................
#=GR NC_003318.1/498126-498585 SS_TT         .......................................................................................................................................................................................................................................................................................................................................................................................................................................................................................
NC_006933.1/416830-417289                    CCCGUGCGGAUUUAUAGAGUGGAAUAGAAGCGGCUCCGGUUCCUCCCUGACGGGCCUAUCGAAAGGGCAGUGCUGGAAAGGCUCUGGUGACGAAUUGAGUUAGCGC.GCA..UCCC.GAAAAGUGU.GAAACG.GUUUUCGGAAAA..G.A..UGCGCGUCAAAACAAAGAAUUAGAGCGCCGAUCUGAUUCAAUCAGAUCGAAACGCGCUCUAAACGUUUGGGUCAUAUUCCAGCGCACAGGCAUCAAGGGCAGUGAUGAUGCCACGCAGUUCUGCCAGUCCGCGCAUUCGGCCAAUAACGGGAUAACCUGGCGUAACCUUUUUCUCCAGGUCGUCCAUCAUGCGAUGGCCGUGAUCGGAUCGAAAAAUAAUUGUCUGUCCCGCAUCCCGUUUCCGGUCUUUCUCAAGCAGUAUACGCAGGAUACCAACCAUAUCCACGUCGCCUUCCAGAUGGGCUGCCUCGUGAAAAG
#=GR NC_006933.1/416830-417289 CODON         ...................................................................................................................................................................................................................PTS.................................................................................................................................................................................................................................................................
#=GR NC_006933.1/416830-417289 SS_TT         .......................................................................................................................................................................................................................................................................................................................................................................................................................................................................................
NC_009504.1/801991-801532                    CCCGUGCGGAUUUAUAGAGUGGAAUAGAAGCGGCUCCGGUUCCUCCCUGACGGGCCUAUCGAAAGGGCAGUGCUGGAAAGGCUCUGGUGACGAAUUGAGUUAGCGC.GCA..UCCC.GAAAAGUGU.GAAACG.GUUUUCGGAAAA..G.A..UGCGCGUCAAAACAAAGAAUUAGAGCGCCGAUCUGAUUCAAUCAGAUCGAAACGCGCUCUAAACGUUUGGGUCAUAUUCCAGCGCACAGGCAUCAAGGGCAGUGAUGAUGCCACGCAGUUCUGCCAGUCCGCGCAUUCGGCCAAUAACGGGAUAACCUGGCGUAACCUUUUUCUCCAGGUCGUCCAUCAUGCGAUGGCCGUGAUCGGAUCGAAAAAUAAUUGUCUGUUCCGCAUCCCGUUUCCGGUCUUCCUCAAGCAGUAUACGCAGGAUACCAACCAUAUCCACGUCGCCUUCCAGAUGGGCUGCCUCGUGAAAAG
#=GR NC_009504.1/801991-801532 CODON         ..............STP..................................................................................................................................................................................................PTS.................................................................................................................................................................................................................................................................
#=GR NC_009504.1/801991-801532 SS_TT         .......................................................................................................................................................................................................................................................................................................................................................................................................................................................................................
NC_004311.2/800346-799887                    CCCGUGCGGAUUUAUAGAGUGGAAUAGAAGCGGCUCCGGUUCCUCCCUGACGGGCCUAUCGAAAGGGCAGUGCUGGAAAGGCUCUGGUGACGAAUUGAGUUAGCGC.GCA..UCCC.GAAAAGUGU.GAAACG.GUUUUCGGAAAA..G.A..UGCGCGUCAAAACAAAGAAUUAGAGCGCCGAUCUGAUUCAAUCAGAUCGAAACGCGCUCUAAACGUUUGGGUCAUAUUCCAGCGCACAGGCAUCAAGGGCAGUGAUGAUGCCACGCAGUUCUGCCAGUCCGCGCAUUCGGCCAAUAACGGGAUAACCUGGCGUAACCUUUUUCUCCAGGUCGUCCAUCAUGCGAUGGCCGUGAUCGGAUCGAAAAAUAAUUGUCUGUCCCGCAUCCCGUUUCCGGUCUUCCUCAAGCAGUAUACGCAGGAUACCAACCAUAUCCACGUCGCCUUCCAGAUGGGCUGCCUCGUGAAAAG
#=GR NC_004311.2/800346-799887 CODON         ...................................................................................................................................................................................................................PTS.................................................................................................................................................................................................................................................................
#=GR NC_004311.2/800346-799887 SS_TT         .......................................................................................................................................................................................................................................................................................................................................................................................................................................................................................
NC_009668.1/1671400-1670941                  AGCUGAAGCCCGGCCAUCUUGACGGGACACAUGGCAUUCUGCGUGCCAGCGGGCGCAAGGUGCCGCGCGUUGAGACCUCUUUGCGGCAGUCCGCGUGAAUUAGGGC.GCA..UCCC.GAAAAGUGU.GAAACG.GUUUUCGGAAAA..G.A..UGCGCGUCAAAACAAAGAGAUAGAGCGCCGAUCUGAUCCAAUCAGAUCGAAACGCGCUCUAAGAUAGACGCAGCAGCCGUCCGAAGUUGCGGACGGCUGUGAUUGCAAGGCCUGCAAGGAAGCCUGCAAUCAGCCCGGCAAUGACGAUCAGCUUGCGCGAUGUGCCUGCGGGAUCGAGCGGCGGGCGAGCUUCCGACAAAACCCUGACAUUGGCCGUAUUCAGACCUUCCUGUUCGUUCGUCUCGCGCGAGCGCAGGAGGAAGGCUUCGUAGACCGAGCGCCGUGCUGUGGCUUCGCGCUCAAGCUCACGCAACUUCA
#=GR NC_009668.1/1671400-1670941 CODON       ...............................................................................................STP.................................................................................................................PTS.................................................................................................................................................................................................................................................................
#=GR NC_009668.1/1671400-1670941 SS_TT       ........................<<<<<<<<<<<<<<............>>>>>>>>>>>>>>.......................................................................................................................................................................................................................................................................................................................................................................................................................
NC_006932.1/1675586-1676045                  UGCAUCUGAUUUGAAAAGCCCCGCUCAUCUGGCGGGGUUUUUUAUUGCCCGGAUCAUCCAUUCCUCAAGAUACAAAAAAUCCCGGACAAAGCCGGGAUUUUAGAGC.GCA..UCCC.GAAAAGUGU.GAAACG.GUUUUCGGAAAA..G.A..UGCGCGUCAAAACAAAAGAUUAGAGCGCCGAUCUGAUUCAAUCAGAUCGGCGCUCUAAGUUUGGCUAAAGAUACCAGAUCAAGCGCUCAGCUUUUCCAUCACUUCGUCGCUGACUUCAAAAUUGGUAUAGACAUUCUGCACGUCAUCAUCGUCUUCAAGCACGCUGAGAAGCUUGAGAACCGAACGCGCCUUUUCUUCAUCCAGUUCGGUGUUGGUCUGCGGCUUCCAGAUUGUCUUGAUCGAUUCGGCUUCACCGAGGGCAGCUUCGAGCGCCUUGGACACCUCGCCGAUAUCCUCGAAAGCGCAGAGGAUAACAUG
#=GR NC_006932.1/1675586-1676045 CODON       .......................................................................................................................................................................................................................................PTS.............................................................................................................................................................................................................................................
#=GR NC_006932.1/1675586-1676045 SS_TT       ..................<<<<<<<.....>>>>>>>..................................................................................................................................................................................................................................................................................................................................................................................................................................................
NC_003317.1/330590-330131                    UGCAUCUGAUUUGAAAAGCCCCGCUCAUCUGGCGGGGUUUUUUAUUGCCCGGAUCAUCCAUUCCUCAAGAUACAAAAAACCCCGGACAAAGCCGGGAUUUUAGAGC.GCA..UCCC.GAAAAGUGU.GAAACG.GUUUUCGGAAAA..G.A..UGCGCGUCAAAACAAAAGAUUAGAGCGCCGAUCUGAUUCAAUCAGAUCGGCGCUCUAAGUUUGGCUAAAGAUACCAGAUCAAGCGCUCAGCUUUUCCAUCACUUCGUCGCUGACUUCAAAAUUGGUAUAGACAUUCUGCACGUCAUCAUCGUCUUCAAGCACGCUGAGAAGCUUGAGAACCGAACGCGCCUUUUCUUCAUCCAGUUCGGUGUUGGUCUGCGGCUUCCAGAUUGUCUUGAUCGAUUCGGCUUCACCGAGGGCAGCUUCGAGCGCCUUGGACACCUCGCCGAUAUCCUCGAAAGCGCAGAGGAUAACAUG
#=GR NC_003317.1/330590-330131 CODON         .......................................................................................................................................................................................................................................PTS.............................................................................................................................................................................................................................................
#=GR NC_003317.1/330590-330131 SS_TT         ..................<<<<<<<.....>>>>>>>..................................................................................................................................................................................................................................................................................................................................................................................................................................................
NC_006933.1/750427-749968                    AAUAAACUCAGAAAAACAGGGGCGUCAGGGGCAAAGCCGGAGGAGGGCUUGCGCCAUGAACCAAGUUAUCUCGCGUGAAAAGUGGUUGGAGACGCGCCAUCAGAGC.GCA..UCCC.GAAAAGUGU.GAAACG.GUUUUCGGAAAA..G.A..UGCGCGUCAAAACAAAGGAUUAGAGCGCCGAUCUGAUUCAACCAGAUCGAAACGCGCUCUAGGCAUAGCUGUUGUGGCUGACAAUAAUUCAGGGAGGAUACGAUGAAAAAUGGUGGAUCACCGUUCGUCUGGUACGAACUCAUGACUUCGGAUGCGAAACAGGCGCAAGAUUUCUAUAGCAAGGUUAUCGGCUGGACCGCGAAGGAUGCGGGUAUGCCGGGAAUGAAACAUACCCUGUUCGACGCGCUCGGCUGUACGAUUGCGGGCAUGAUGGCGCUGUCCGAUCUGCCGGGGGAAGGCUGUAUGGAUGCCCGUCCG
#=GR NC_006933.1/750427-749968 CODON         ...............................................................................................................................................................................................................................................................AUG.....................................................................................................................................................................................................................
#=GR NC_006933.1/750427-749968 SS_TT         .......................................................................................................................................................................................................................................................................................................................................................................................................................................................................................
NC_009504.1/437275-437734                    AAUAAACUCAGAAAAACAGGGGCGUCAGGGGCAAAGCCGGAGGAGGGCUUGCGCCAUGAACCAAGUUAUCUCGCGUGAAAAGUGGUUGGAGACGCGCCAUCAGAGC.GCA..UCCC.GAAAAGUGU.GAAACG.GUUUUCGGAAAA..G.A..UGCGCGUCAAAACAAAGGAUUAGAGCGCCGAUCUGAUUCAACCAGAUCGAAACGCGCUCUAGGGCGUGUCUGCAUUCAACGCAACCAGAUCAUAGCGCAUGCGAGAUGGACGAAGCCCAUGAAUGCGGUCAAUGUUUUCUCGCAUCGCAGCGCAAUACGACGAUAGCGUUUCAACUUGUUAAAAAAGCAUUCAAUCUGAUGGCGUUCCUUGUACAGCCUCCAGUCGAUUGUUGGGACACUGGAACGUGUUGGAUUGACCUUGAUCUGAGCCGUUGCCUUGAGAUUGCUGGCAAUGAAGGCCCUUAAGUGAUCGGCAUC
#=GR NC_009504.1/437275-437734 CODON         ....................................................................................................................................................................................................................................PTS................................................................................................................................................................................................................................................
#=GR NC_009504.1/437275-437734 SS_TT         .......................................................................................................................................................................................................................................................................................................................................................................................................................................................................................
NC_004311.2/464607-465066                    AAUAAACUCAGAAAAACAGGGGCGUCAGGGGCAAAGCCGGAGGAGGGCUUGCGCCAUGAACCAAGUUAUCUCGCGUGAAAAGUGGUUGGAGACGCGCCAUCAGAGC.GCA..UCCC.GAAAAGUGU.GAAACG.GUUUUCGGAAAA..G.A..UGCGCGUCAAAACAAAGGAUUAGAGCGCCGAUCUGAUUCAACCAGAUCGAAACGCGCUCUAGGCAUAGCUGUUGUGGCUGACAAUAAUUCAGGGAGGAUACGAUGAAAAAUGGUGGAUCACCGUUCGUCUGGUACGAACUCAUGACUUCGGAUGCGAAACAGGCGCAAGAUUUCUAUAGCAAGGUUAUCGGCUGGACCGCGAAGGAUGCGGGUAUGCCGGGAAUGAAACAUACCCUGUUCGACGCGCUCGGCUGCACGAUUGCGGGCAUGAUGGCGCUGUCCGAUCUGCCGGGGGAAGGCUGUAUGGAUGCCCGUCCG
#=GR NC_004311.2/464607-465066 CODON         ...............................................................................................................................................................................................................................................................AUG.....................................................................................................................................................................................................................
#=GR NC_004311.2/464607-465066 SS_TT         .......................................................................................................................................................................................................................................................................................................................................................................................................................................................................................
NC_003318.1/824424-823965                    AAUAAACUCAGAAAAACAGGGGCGUCAGGGGCAAAGCCGGAGGAGGGCUUGCGCCAUGAACUAAGUUAUCUCGCGUGAAAAGUGGUUGGAGACGCGCCAUCAGAGC.GCA..UCCC.GAAAAGUGU.GAAACG.GUUUUCGGAAAA..G.A..UGCGCGUCAAAACAAAGGAUUAGAGCGCCGAUCUGAUUCAACCAGAUCGAAACGCGCUCUAGGCAUAGCUGUUGUGGCUGACAAUAAUUCAGGGAGGAUACGAUGAAAAAUAUGGAUCACCGUUCGUCUGGUCGNGGAUACGAUGAAAAAUGGUGGAUCACCGUUCGUCUGGUACGAACUCAUGACUUCGGAUGCGAAACAGGCGCAAGAUUUCUAUAGCAAGGUUAUCGGCUGGACCGCGAAGGAUGCGGGUAUGCCGGGAAUGAAACAUACCCUGUUCGACGCGCUCGGCUGUACGAUUGCGGGCAUGAUGGCGCU
#=GR NC_003318.1/824424-823965 CODON         .......................................................................................................................................................................................................................................................................................................AUG.............................................................................................................................................................................
#=GR NC_003318.1/824424-823965 SS_TT         .......................................................................................................................................................................................................................................................................................................................................................................................................................................................................................
NC_003318.1/182789-182330                    CAUUGAAAAUCUCGUCACCGCAUGGAGCGUGCAGAACGGUUUCAAGUCACGCAAAACGACGCUCGAAUUGCGCGGCAUCUGCGAAGCCUGCGACGAUCAUGAGAGC.GCA..UCCC.GAAAAGUGU.GAAACG.GUUUUCGGAAAA..G.A..UGCGCGUCAAAACAAAGGAUGAGAGCAUAAUCCAGACAGAGCCGAAAAAGUAACGCUUCGGCAAUCGAAACCUGCUAGAGCAAAAGAAAUAGCAGGUAAGAUUUUGAUAUGGCACGGGUUAAGCCACCACAAGAACGGCGCAGGGAAGAGAGACAGCGCACGCGAUUGCGCUCCGGCAAGAUCGUGAAUCUGGAUGGCCGGUUCGUCGUCGAAUGCCAGUUCAUCGAUAUUGCCCCCCAUGGAGCGAAGAUCAGGGUGCGGGAGGGCCCUAUACCUGCCGGAACGAUUCUGGCUCUUUGACGAUCAUUAUGCGCGCGC
#=GR NC_003318.1/182789-182330 CODON         .............................................................................................................................S.TP..............................PTS............................................................................................................................................................................................................................AUG.....GUA..............................................................................
#=GR NC_003318.1/182789-182330 SS_TT         .......................................................................................................................................................................................................................................................................................................................................................................................................................................................................................
NC_006932.1/1487265-1487724                  UUACGUAAGAAAUGCAGAUUUCGCCCCCGGCUUCUGCCGGGGUUUUUUAUCGCCCGGCAUUCAGCCUCGUUUCGCGCACGGAUUGUUACAUAGGCUGCAUGAGAGC.GCA..UCCC.GAAAAGUGU.GAAACG.GUUUUCGGAAAA..G.A..UGCGCGUCAAAACAAAGGAUCGGAGCUUCAGACUUUCGCCCCCGCCCUUUUCCAUUGUUCAGCCUCCAUUCAUCUCCAACGGGCUAAUUGGUUAUUCAUAAUCGAUGCGGUCAUCCCCGGAUUGCCCAUCGUGGGAAUUGCAGACAGCUUCCAGCGCAUUUUCGAGCCAGAAGUGCGAAGCGGGUUUGCGUAGGAUAAUGCGGAAAAACAAAUAGUUAGAGCAGUUCCAGUAAUUCUGUUUUAAUCGGAGCCGCUCUAAAGGAGUAAAUAAUGAAUCGAUUUUUGAAGAUCACUAUUCUGGCAGCGGCAUCGCUCGCA
#=GR NC_006932.1/1487265-1487724 CODON       .......................................................................................................................................................................................................................................................................................................................................................................................................................................AUG.............................................
#=GR NC_006932.1/1487265-1487724 SS_TT       ........................<<<<<<<....>>>>>>>.............................................................................................................................................................................................................................................................................................................................................................................................................................................
NC_006933.1/1071710-1072169                  CAUUGAAAAUCUCGUCACCGCAUGGAGCGUGCAGAACGGUUUCAAGUCACGCAAAACGACGCUCGAAUUGCGCGGCAUCUGCGAAGCCUGCGACGAUCAUGAGAGC.GCA..UCCC.GAAAAGUGU.GAAACG.GUUUUCGGAAAA..G.A..UGCGCGUCAAAACAAAGGAUGAGAGCAUAAUCCAGACAGAGCCGAAAAAGUAACGCUUCGGCAAUCGAAACCUGCUAGAGCAAAAGAAAUAGCAGGUAAGAUUUUGAUAUGGCACGGGUUAAGCCACCACAAGAACGGCGCAGGGAAGAGAGACAGCGCACGCGAUUGCGCUCCGGCAAGAUCGUGAAUCUGGAUGGCCGGUUCGUCGUCGAAUGCCAGUUCAUCGAUAUUGCCCCCCAUGGAGCGAAGAUCAGGGUGCGGGAGGCCCUAUACAUGCCGGAACGAUUCUGGCUCUUUGACGAUCAUUAUGCGCGCGCG
#=GR NC_006933.1/1071710-1072169 CODON       .............................................................................................................................S.TP.............................................................................................................................................................................................AUG......................................................................................................................................................
#=GR NC_006933.1/1071710-1072169 SS_TT       .......................................................................................................................................................................................................................................................................................................................................................................................................................................................................................
NC_009504.1/1074641-1075100                  CAUUGAAAAUCUCGUCACCGCAUGGAGCGUGCAGAACGGUUUCAAGUCACACAAAACGACGCUCGAAUUGCGCGGCAUCUGCGAAGCCUGCGACGAUCAUGAGAGC.GCA..UCCC.GAAAAGUGU.GAAACG.GUUUUCGGAAAA..G.A..UGCGCGUCAAAACAAAGGAUGAGAGCAUAAUCCAGACAGAGCCGAAAAAGUAACGCUUCGGCAAUCGAAACCUGCUAGAGCAAAAGAAAUAGCAGGUAAGAUUUUGAUAUGGCACGGGUUAAGCCACCACAAGAACGGCGCAGGGAAGAGAGACAGCGCACGCGAUUGCGCUCCGGCAAGAUCGUGAAUCUGGAUGGCCGGUUCGUCGUCGAAUGCCAGUUCAUCGAUAUUGCCCCCCAUGGAGCGAAGAUCAGGGUGCGGGAGGCCCUAUACCUGCCGGAACGAUUCUGGCUCUUUGACGAUCAUUAUGCGCGCGCG
#=GR NC_009504.1/1074641-1075100 CODON       .............................................................................................................................S.TP....................................................................................................................................AUG...............................................................................................................................................................................................................
#=GR NC_009504.1/1074641-1075100 SS_TT       .......................................................................................................................................................................................................................................................................................................................................................................................................................................................................................
NC_004311.2/1116598-1117057                  CAUUGAAAAUCUCGUCACCGCAUGGAGCGUGCAGAACGGUUUCAAGUCACGCAAAACGACGCUCGAAUUGCGCGGCAUCUGCGAAGCCUGCGACGAUCAUGAGAGC.GCA..UCCC.GAAAAGUGU.GAAACG.GUUUUCGGAAAA..G.A..UGCGCGUCAAAACAAAGGAUGAGAGCAUAAUCCAGACAGAGCCGAAAAAGUAACGCUUCGGCAAUCGAAACCUGCUAGAGCAAAAGAAAUAGCAGGUAAGAUUUUGAUAUGGCACGGGUUAAGCCACCACAAGAACGGCGCAGGGAAGAGAGACAGCGCACGCGAUUGCGCUCCGGCAAGAUCGUGAAUCUGGAUGGCCGGUUCGUCGUCGAAUGCCAGUUCAUCGAUAUUGCCCCCCAUGGAGCGAAGAUCAGGGUGCGGGAGGCCCUAUACCUGCCGGAACGAUUCUGGCUCUUUGACGAUCAUUAUGCGCGCGCG
#=GR NC_004311.2/1116598-1117057 CODON       .............................................................................................................................S.TP....................................................................................................................................AUG...............................................................................................................................................................................................................
#=GR NC_004311.2/1116598-1117057 SS_TT       .......................................................................................................................................................................................................................................................................................................................................................................................................................................................................................
NC_009505.1/1476697-1477156                  UUUACGUAAGAAAUGCAGAUUUCGCCCCCGGCUUCUGCCGGGGUUUUUAUCGCCCGGCAUUCAGCCUCGUUUCGCGCACGGAUUGUUACAUAGGCUGCAUGAGAGC.GCA..UCCC.GAAAAGUGU.GAAACG.GUUUUCGGAAAA..G.A..UGCGCGUCAAAACAAAGGAUCGGAGCUUCAGACUUUCGCCCCCGCCCUUUUCCAUUGUUCAGCCUCCAUUCAUCUCCAACGGGCUAAUUGGUUAUUCAUAAUCGAUGCGGUCAUCCCCGGAUUGCCCAUCGUGGGAAUUGCAGACAGCUUCCAGCGCAUUUUCGAGCCAGAAGUGCGAAGCGGGUUUGCGUAGGAUAAUGCGGAAAAACAAAUAGUUAGAGCAGUUCCAGUAAUUCUGUUUUAAUCGGAGCCGCUCUAAAGGAGUAAAUAAUGAAUCGAUUUUUGAAGAUCACUAUUCUGGCAGCGGCAUCGCUCGCA
#=GR NC_009505.1/1476697-1477156 CODON       ....................................................................................................................................................................................................................................................PTS..................................................................................................................GUA...........................................................AUG.............................................
#=GR NC_009505.1/1476697-1477156 SS_TT       .........................<<<<<<<....>>>>>>>............................................................................................................................................................................................................................................................................................................................................................................................................................................
NC_009505.1/72669-73128                      GCGUGGCUCCCAUUCAGGCUUCCUACGCAGCGGCAGGGCAAUAAACUUUAUAUCGACCAACUGUCAUCUUGACGCUGCAAAGCGAUGGCAGUUUCCUGUUGAGAGC.GCA..UCCC.GAAAAGUGU.GAAACG.GUUUUCGGAAAA..G.A..UGCGCGUUAAAACAAAGGACCAGAGCGCCGAUCUGAUCCAAUCAGAUCGAAACGCGCUCUGGAACUGACGACAGGGAAAUUUCAUGAAUGUAAGACUGCCACAUCCAGUCAAAUGGAAAUAUGACCGGGCCGAAUUGUGGGCCGAUGGCGUCAUCCAUGUGCUGGGUGUCGGGCUGGCGCUUGCCGGUGCCAUUGCCAUGCUGUUCUAUUUCCUGCCGAACAUGCCGGCUGUGACUUCGAUUUCAUCCGGCGUCUAUCUGGCGAGCCUCGUUGCCGCGCUCGGAAUUUCCGCCGUUUACAAUAUCUGGUCGGUCUCCC
#=GR NC_009505.1/72669-73128 CODON           .........................................STP................................................................................................................................................................................................AUG........................................................................................................................................................................................................................................
#=GR NC_009505.1/72669-73128 SS_TT           ............................................................<<<<<<<<...............>>>>>>>>............................................................................................................................................................................................................................................................................................................................................................................................
NC_004310.3/71849-72308                      GCGUGGCUCCCAUUCAGGCUUCCUACGCAGCGGCAGGGCAAUAAACUUUAUAUCGACCAACUGUCAUCUUGACGCUGCAAAGCGAUGGCAGUUUCCUGUUGAGAGC.GCA..UCCC.GAAAAGUGU.GAAACG.GUUUUCGGAAAA..G.A..UGCGCGUUAAAACAAAGGACCAGAGCGCGUUUCGAUCUGAUCCAAUCAGAUCGAAACGCGCUCUGGAACUGACGACAGGGAAAUUUCAUGAAUGUAAGACUGCCACAUCCAGUCAAAUGGAAAUAUGACCGGGCCGAAUUGUGGGCCGAUGGCGUCAUCCAUGUGCUGGGUGUCGGGCUGGCGCUUGCCGGUGCCAUUGCCAUGCUGUUCUAUUUCCUGCCGAACAUGCCGGCUGUGACUUCGAUUUCAUCCGGCGUCUAUCUGGCGAGCCUCGUUGCCGCGCUCGGAAUUUCCGCCGUUUACAAUAUCUGGCCGGUC
#=GR NC_004310.3/71849-72308 CODON           .........................................STP....................................................................................................................................................................................................AUG....................................................................................................................................................................................................................................
#=GR NC_004310.3/71849-72308 SS_TT           ............................................................<<<<<<<<...............>>>>>>>>............................................................................................................................................................................................................................................................................................................................................................................................
NC_006932.1/71517-71976                      GCGUGGCUCCCAUUCAGGCUUCCUACGCAGCGGCAGGGCAAUAAACUUUAUAUCGACCAACUGUCAUCUUGACGCUGCAAAGCGAUGGCAGUUUCCUGUUGAGAGC.GCA..UCCC.GAAAAGUGU.GAAACG.GUUUUCGGAAAA..G.A..UGCGCGUUAAAACAAAGGACCAGAGCGCCGAUCUGAUCCAAUCAGAUCGAAACGCGCUCUGGAACUGACGACAGGGAAAUUUCAUGAAUGUAAGACUGCCACAUCCAGUCAAAUGGAAAUAUGACCGGGCCGAAUUGUGGGCCGAUGGCGUCAUCCAUGUGCUGGGUGUCGGGCUGGCGCUUGCCGGUGCCAUUGCCAUGCUGUUCUAUUUCCUGCCGAACAUGCCGGCUGUGACUUCGAUUUCAUCCGGCGUCUAUCUGGCGAGCCUCGUUGCCGCGCUCGGAAUUUCCGCCGUUUACAAUAUCUGGCCGGUCUCCC
#=GR NC_006932.1/71517-71976 CODON           .........................................STP................................................................................................................................................................................................AUG........................................................................................................................................................................................................................................
#=GR NC_006932.1/71517-71976 SS_TT           ............................................................<<<<<<<<...............>>>>>>>>............................................................................................................................................................................................................................................................................................................................................................................................
NC_009667.1/84351-84810                      GCGUCGCUCCCAUUCAGGCUUCCUACGCACCGGCAGCGCAAUAAACUUCCUAUCAACCAACUGUCAUCUUGACGCUGCAAAGCGAUGGCAGUUUCCUGUUGAGAGC.GCA..UCCC.GAAAAGUGU.GAAACG.GUUUUCGGAAAA..G.A..UGCGCGUUAAAACAAAGGACUAGAGCGCCGAUCUGACCCAAUCAGAUCGAAACGCGCUCUGGAACCGACGACAGGGAAAUUUCAUGAAUGUAAGACUGCCUCAUCCAGUCAAAUGGAAAUAUGACCGGGCCGAAUUGUGGGCCGAUGGCGUCAUCCAUGUUCUGGGUGUCGGGCUGGCGCUUGCGGGCGCCAUUGCCAUGCUGAUCUAUUUCCUGCCGAACAUGCCUGCGGCGACCUCGAUUUCGUCGGGGGUCUAUCUCGCGAGCCUUCUGGCGGCGCUCGGCAUUUCGGCCGUCUACAAUAUCUGGCCGGUUUCCC
#=GR NC_009667.1/84351-84810 CODON           .........................................STP................................................................................................................................................................................................AUG........................................................................................................................................................................................................................................
#=GR NC_009667.1/84351-84810 SS_TT           ............................................................<<<<<<<<...............>>>>>>>>............................................................................................................................................................................................................................................................................................................................................................................................
NC_003317.1/1424218-1423759                  UAUUCUGGGAGGUUUCCGGCGAUAAUGGGCAGGGGAAUAAGGGAAUAGGGGAAUAGGGGAGUAUGUUUGGUUGCGGACGGCUUUUCCGCCCGCGAUAUUCUAGAGC.GCA..UCCC.GAAAAGUGU.GAAACG.GUUUUCGGAAAA..G.A..UGCGCGUUAAAACAAAGGAUUAGAGCGCCGAUCUGAUUCAAUCAGAUCGAAACGCGCCCUACAGCCCUACAGCCCUAAACUCACAUGACGAGGAUAGGCGUCUUCGCAGGCACGCGAUCGUAGAGAUCGAUGAUAUCCUGAUUGAGGAAGCGCACGCAGCCCGACGAGACAGCCUUGCCGAUCGACCACCAUUCCGGGUUGCCGUGCAGGCGGUAGAGCGUGUCCUUGCCGUCCUUGAAAAUAUAGAGCGCACGAGCACCGAGCGGGUUCUUGAGGCCCGGAGCCAUGCCGCCAUUCUUGGCGCUGUACUGCACCAGU
#=GR NC_003317.1/1424218-1423759 CODON       ......................STP................................................................................................................................................................................................................PTS...........................................................................................................................................................................................................................................
#=GR NC_003317.1/1424218-1423759 SS_TT       .......................................................................................................................................................................................................................................................................................................................................................................................................................................................................................
NC_006932.1/580343-580802                    GUGCGCGGUAUUCUGGGAGGUUUCCGGCGAUAAUGGGCAGGGGAAUAAGGGAAUAGGGGAGUAUGUUUGGUUGCGGACGGCUUUUCCGCCCGCGAUAUUCUAGAGC.GCA..UCCC.GAAAAGUGU.GAAACG.GUUUUCGGAAAA..G.A..UGCGCGUUAAAACAAAGGAUUAGAGCGCCGAUCUGAUUCAAUCAGAUCGAAACGCGCCCUACAGCCCUACUGCCCUAAACUCACAUGACGAGGAUAGGCGUCUUCGCAGGCACGCGAUCGUAGAGAUCGAUGAUAUCCUGAUUGAGGAAGCGCACGCAGCCCGACGAGACAGCCUUGCCGAUCGACCACCAUUCCGGGUUGCCGUGCAGGCGGUAGAGCGUAUCCUUGCCGUCCUUGAAAAUAUAGAGCGCACGAGCACCGAGCGGGUUCUUGAGGCCCGGAGCCAUGCCGCCAUUCUUGGCGCUGUACUGCACCAGU
#=GR NC_006932.1/580343-580802 CODON         ..............................STP........................................................................................................................................................................................................PTS...........................................................................................................................................................................................................................................
#=GR NC_006932.1/580343-580802 SS_TT         .......................................................................................................................................................................................................................................................................................................................................................................................................................................................................................
NC_004310.3/558919-559378                    UAUUCUGGGAGGUUUCCGGCGAUAAUGGGCAGGGGAAUAAGGGAAUAGGGGAAUAGGGGAGUAUGUUUGGUUGCGGACGGCUUUUCCGCCCGCGAUAUUCUAGAGC.GCA..UCCC.GAAAAGUGU.GAAACG.GUUUUCGGAAAA..G.A..UGCGCGUUAAAACAAAGGAUUAGAGCGCCGAUCUGAUUCAAUCAGAUCGAAACGCGCCCUACAGCCCUACUGCCCUAAACUCACAUGACGAGGAUAGGCGUCUUCGCAGGCACGCGAUCGUAGAGAUCGAUGAUAUCCUGAUUGAGGAAGCGCACGCAGCCCGACGAGACAGCCUUGCCGAUCGACCACCAUUCCGGGUUGCCGUGCAGGCGGUAGAGCGUGUCCUUGCCGUCCUUGAAAAUAUAGAGCGCACGAGCACCGAGCGGGUUCUUGAGGCCCGGAGCCAUGCCGCCAUUCUUGGCGCUGUACUGCACCAGU
#=GR NC_004310.3/558919-559378 CODON         ......................STP................................................................................................................................................................................................................PTS...........................................................................................................................................................................................................................................
#=GR NC_004310.3/558919-559378 SS_TT         .......................................................................................................................................................................................................................................................................................................................................................................................................................................................................................
NC_009505.1/580352-580811                    UAUUCUGGGAGGUUUCCGGCGAUAAUGGGCAGGGGAAUAAGGGAAUAGGGGAAUAGGGGAGUAUGUUUGGUUGCGGACGGCUUUUCCGCCCGCGAUAUUCUAGAGC.GCA..UCCC.GAAAAGUGU.GAAACG.GUUUUCGGAAAA..G.A..UGCGCGUUAAAACAAAGGAUUAGAGCGCCGAUCUGAUUCAAUCAGAUCGAAACGCGCCCUACAGCCCUAAACUCACAUGACGAGGAUAGGCGUCUUCGCAGGCACGCGAUCGUAGAGAUCGAUGAUAUCCUGAUUGAGGAAGCGCACGCAGCCCGACGAGACAGCCUUGCCGAUCGACCACCAUUCCGGGUUGCCGUGCAGGCGGUAGAGCGUGUCCUUGCCGUCCUUGAAAAUAUAGAGCGCACGAGCACCGAGCGGGUUCUUGAGGCCCGGAGCCAUGCCGCCAUUCUUGGCGCUGUACUGCACCAGUUCCGGCUG
#=GR NC_009505.1/580352-580811 CODON         ......................STP..............................................................................................................................................................................................................................................................................................................................................................................................................................................................
#=GR NC_009505.1/580352-580811 SS_TT         .......................................................................................................................................................................................................................................................................................................................................................................................................................................................................................
NC_006933.1/876498-876957                    UUCGCCUGAUUUGCAAGGCCGUUUGCACAAACAAGCGAACAACAAAAAAGGCCGUUGAAACGGCCAGUUUGAUCACGGAGGAAUAAUAAUGGAGAGUAUUUUGAGC.GCA..UCCC.GAAAAGUGU.GAAACG.GUUUUCGGAAAA..G.A..UGCGCGUCAAAACAAAGGAUUAGAGCGCCGAUCUGAUUCAAUCAGAUCGAAAUGCGCUCUAAUAUAGGCCAGGCUAUGAUUGGCCACCAUAAACAAUCUAGCCUGGCCUAAGGGUGACGCGGGAGGAGGUCCACGCCUGCCUUCUGCGGGGGCUUGAAGGCAGGUAUAAACUAGCUGCGUUUUGCAAUCUUGUCUGCGAGGAGACUGCCUAAAAUGGGCGCGCGCAGACGACGGAAAAGAAGCCGCUCAGCCGGUCGCCACUUCCGGCAAUGGCUUGUCCACAUGCAUCGCAUGGUCAAGAACGCGCUGGAGAUUGGC
#=GR NC_006933.1/876498-876957 CODON         ...............................................................................................................................................................................................................................................................................................................................................................................................................PTS.....................................................................
#=GR NC_006933.1/876498-876957 SS_TT         .......................................................................................................................................................................................................................................................................................................................................................................................................................................................................................
NC_003318.1/975426-975885                    UUCGCCUGAUUUGCAAGGCCGUUUGCACAAACAAGCGAACAACAAAAAAGGCCGUUGAAACGGCCAGUUUGAUCACGGAGGAAUAAUAAUGGAGAGUAUUUUGAGC.GCA..UCCC.GAAAAGUGU.GAAACG.GUUUUCGGAAAA..G.A..UGCGCGUCAAAACAAAGGAUUAGAGCGCCGAUCUGAUUCAAUCAGAUCGAAAUGCGCUCUAAUAUAGGCCAGGCUAUGAUUGGCCACCAUAAACAAUCUAGCCUGGCCUAAGGGUGACGCGGGAGGAGGUCCGCGCCUGCCUUCUGCGGGGGCUUGAAGGCAGGUAUAAACUAGCUGCGUUUUGCAAUCUUGUCUGCGAGGAGACUGCCUAAAAUGGGCGCGCGCAGACGACGGAAAAGAAGCCGCUCAGCCGGUCGCCACUUCCGGCAAUGGCUUGUCCACAUGCAUCGCAUGGUCAAGAACGCGCUGGAGAUUGGC
#=GR NC_003318.1/975426-975885 CODON         ................................................................................................................................................................GUA............................................................................................................................................................................................................................................PTS.....................................................................
#=GR NC_003318.1/975426-975885 SS_TT         .......................................................................................................................................................................................................................................................................................................................................................................................................................................................................................
NC_006933.1/405524-405065                    CUAUAACGCCGCCCACCAGAACAGCCUUCUCUACGGCCUUUUUGCUGUUUUCCUCGCCAUCUUCACCGGUUGGUUCGGGCGCAUUCUGUUCCGCAAGGAUUAAAGC.GCA..UCCC.GAAAAGUGU.GAAACG.GUUUUCGGAAAA..G.A..UGCGCGUCAAAACAAAGGAUUAGAGCACCGAUCUGAUUCAAUCAGAUCGAAACGCGCUCUAACCCCCGUAAAGCGCACCGCGCGCAAUCGGGUAAACCUUGCCCUGCCCCAGCAUAUAGGCGCGCAGGGUCUCGUCCGUAAACAGGCCGCGAAAAGCGCGAUCCAGAAUGUUGAGCGCGCCCGUAUAGGCGCCGAAAGCGGGCAUGAUGAGCCUUUCCCCGUCGCUGACAAAACAGGGACGACGCACCGAACGCCCGCGCCGCACGAUACGCGCUGCCGGAUGAAGAUGGCCUGCAAUCUCGCCCUGUCCGGCCUUGC
#=GR NC_006933.1/405524-405065 CODON         ....................................................................................................STP............................................................................................................PTS.................................................................................................................................................................................................................................................................
#=GR NC_006933.1/405524-405065 SS_TT         .......................................................................................................................................................................................................................................................................................................................................................................................................................................................................................
NC_006933.1/974801-975260                    UUCUUCGCCUGCGUGUUCAUUGGCUCGCUGUUCCUGACGGCCUUGUUGCAGCAAUUGCUCGGGAUCAGUUUCGAUCCGCAUGCUUAUUAGGGCAUGUGUUUAGAGC.GCA..UCCC.GAAAAGUGU.GAAACG.GUUUUCGGAAAA..G.A..UGCGCGUCAAAACAAGGGAUUAGAGCGCGUUAUAUUCCCAUGCCGCGGUUUUCCCCUCAUCCUGAGGAGCCGUUGAAAACGGCGUCUCGAAGAGCAAGAGAGAAGCGUGCUUUGAUACGCAUCUAAAACGGAAAGGCGUAAUCCACUCCGACCAGAUAAAGCCCAUAGGGCGGCGCCACCUGCCCGCAGGCCUUGCGGUCACGCGCCUCAAGGGCAGCUUGCAGAUCAUCGGCCGUCCAGCGGCCAACGCCCACUUCCAUCAGGCUGCCCGCAAAGGAACGCACCUGAUUGUGCAGGAAGGACCGCGCUGAAACGCGC
#=GR NC_006933.1/974801-975260 CODON         .......................................................................................STP.........................................................................................................................................................................................PTS.................................................................................................................................................................................................
#=GR NC_006933.1/974801-975260 SS_TT         .......................................................................................................................................................................................................................................................................................................................................................................................................................................................................................
NC_009504.1/495656-495197                    GACGAUCAGUUUCUGCUGAUUACCGCAGCAACCGGCCUUAUUGUGGGCGUUCUGGCUGGCCGGUAAGGCUUGAUCGGCUCACACCACAUGGGAAUAUAAUUAGAGC.GCA..UCCC.GAAAAGUGU.GAAACG.AUUUUCGGAAAA..G.A..UGCGCGUCAAAACAAAGGAUUAGGGCGUGUCUGCAUUCAACGUAACCAGAUCAUAGCGCAUGCGAGAUGGACGAAGCCCAUGAAUGCGGUCAAUGUUUUCUCGCAUCGCAGCGCAAUACGACGAUAGCGUUUCAACUUGUUAAAAAAGCAUUCAAUCUGAUGGCGUUCCUUGUACAGCCUCCAGUCGAUUGUUGGGACACUGGAACGUGUUGGAUUGACCUUGAUCUGAGCCGUUGCCUUGAGAUUGCUGGCAAUGAAGGCCCUUAAGUGAUCGGCAUCAUAGGCUGCAUCAGCAAUGACAUGCCCCACACCCUUCAA
#=GR NC_009504.1/495656-495197 CODON         ...............................................................STP...........................................................................................................................PTS.......................................................................................................................................................................................................................................................................................
#=GR NC_009504.1/495656-495197 SS_TT         .......................................................................................................................................................................................................................................................................................................................................................................................................................................................................................
NC_004311.2/521306-520847                    GACGAUCAGUUUCUGCUGAUUACCGCAGCAACCGGCCUUAUUGUGGGCGUUCUGGCUGGCCGGUAAGGCUUGAUCGGCUCACACCACAUGGGAAUAUAAUUAGAGC.GCA..UCCC.GAAAAGUGU.GAAACG.AUUUUCGGAAAA..G.A..UGCGCGUCAAAACAAAGGAUUAGAGCGGGCUGCGGCCCGCUUUUUAUUUUUUUCCAAAUUCGGAAGCAAUAAGCUGCGCGAAUCGAAUGCCGCAGGCAGGUUCCCCAUGUCGCUAUAUGCGCCUCUCAACUCCCGGAAAUUACGGAAAUUUUCUGCGUGAAACCAUCAUGUUUCGGGAAAGGGAAACCCGGUUACAGGGAAGUCGCACGUACUGGAAACAGGGCGCGUGUUUCACAGAAAUAUUUUAUAAUAUUUGAAUGAAUUCAAUACGUUGAUAAGUUUGCUUGCAAGUACCACGCUUAUCCAUAAUAUGCGGGC
#=GR NC_004311.2/521306-520847 CODON         ...............................................................STP.............................................................................................................................................................................AUG.....................................................................................................................................................................STP.............................................................
#=GR NC_004311.2/521306-520847 SS_TT         ..............................................................................................................................................................................<<<<<<<<<....>>>>>>>>>...................................................................................................................................................................................................................................................................................
NC_006933.1/692938-693397                    GACGAUCAGUUUCUGCUGAUUACCGCGGCAACCGGCCUUAUUGUGGGCGUUCUGGCUGGCCGGUAAGGCUUGAUCGGCUCACACCACAUGGGAAUAUAAUUAGAGC.GCA..UCCC.GAAAAGUGU.GAAACG.AUUUUCGGAAAA..G.A..UGCGCGUCAAAACAAAGGAUUAGAGCGGGCUGCGGCCCGCUUUUUAUUUUUUUCCAAAUUCGGAAGCAAUAAGCUGCGCGAAUCGAAUGCCGCAGGCAGGUUCCCCAUGUCGCUAUAUGCGCCUCUCAACUCCCGGAAAUUACGGAAAUUUUCUGCGUGAAACCAUCAUGUUUCGGGAAAGGGAAACCCGGUUACAGGGAAGUCGCACGUACUGGAAACAGGGCGCGUGUUUCACAGAAAUAUUUUAUAAUAUUUGAAUUAAUUCAAUACGUUGAUAAGUUUGCUUGCAAGUACCACGCUUAUCCAUAAUAUGCGGGC
#=GR NC_006933.1/692938-693397 CODON         ...............................................................STP.............................................................................................................................................................................AUG.....................................................................................................................................................................STP.............................................................
#=GR NC_006933.1/692938-693397 SS_TT         ..............................................................................................................................................................................<<<<<<<<<....>>>>>>>>>...................................................................................................................................................................................................................................................................................
NC_006932.1/724665-725124                    CUUGCGACAGAUGCGGCCCGCAAGCCCGGCUUCAAUUAUAAAAUAUAAAGCCCACGCGGAGCGGGUCCGCGUGGGCUGAUUGUUGUGCAGGUCUGGAGCUUAGAGC.GCA..UCCC.GAAAAGUGU.GAAACG.GUUUUCGGAAAA..G.A..UGCGCGUCAAAGCAAAGGAUUAGAGCGCCGAUCUGAUUCAAUCAGAUCGAAACGCGCUCUAAUGAGCAACUAAAGGCAAGGUUUCCGCUGGCACCAGGGAGGUGAAUGGCGGCACAUAGGCCUGCGCCAGAACCAGAACGCCCACAAGGCAGGCAAGCGCAAUCGAAUGGAAGAACACAUAGCGAAGGAUCUUCGAUUCGUGUCCAUACCACUGGGUUGCCGUUGAGGCGACGACGAUGGAUUGGGCGUCGAUCAUCUUGCCCAUGACACCGCCAGACGAAUUGGCUGCUGCCAUCAGAACCGGCGAAAGGCCAAGCU
#=GR NC_006932.1/724665-725124 CODON         .............................................STP...................................................................................................................................................................PTS.................................................................................................................................................................................................................................................................
#=GR NC_006932.1/724665-725124 SS_TT         .................................................<<<<<<<<<<<.....>>>>>>>>>>>...........................................................................................................................................................................................................................................................................................................................................................................................................
NC_009505.1/724416-724875                    CUUGCGACAGAUGCGGCCCGCAAGCCCGGCUUCAAUUAUAAAAUAUAAAGCCCACGCGGAGCGGGUCCGCGUGGGCUGAUUGUUGUGCAGGUCUGGAGCUUAGAGC.GCA..UCCC.GAAAAGUGU.GAAACG.GUUUUCGGAAAA..G.A..UGCGCGUCAAAGCAAAGGAUUAGAGCGCCGAUCUGAUUCAAUCAGAUCGAAACGCGCUCUAAUGAGCAACUAAAGGCAAGGUUUCCGCUGGCACUAGGGAGGUGAAUGGCGGCACAUAGGCCUGCGCCAGAACCAGAACGCCCACAAGGCAGGCAAGCGCAAUCGAAUGGAAGAACACAUAGCGAAGGAUCUUCGAUUCGUGUCCAUACCACUGGGUUGCCGUUGAGGCGACGACGAUGGAUUGGGCGUCGAUCAUCUUGCCCAUGACACCGCCAGACGAAUUGGCUGCUGCCAUCAGAACCGGCGAAAGGCCAAGCU
#=GR NC_009505.1/724416-724875 CODON         .............................................STP...................................................................................................................................................................PTS.................................................................................................................................................................................................................................................................
#=GR NC_009505.1/724416-724875 SS_TT         .................................................<<<<<<<<<<<.....>>>>>>>>>>>...........................................................................................................................................................................................................................................................................................................................................................................................................
NC_006932.1/625160-625619                    GGCGGUCAUGAAGUUGCACGGUGGCGCGCUUCGUCUUGAGGACAACGGACCCGGCCUUCGCGCCGUUCUGGAAUUUCCGCUGCCGCAUCGCGAGGUUGGCUAGAGC.GCA..UCCC.GAAAAGUGU.GAAACG.GUUUUCGCAAAA..G.A..UGCGCGUCAAAACAAAGGAUUAGAGCGCCGAUCUGAUUCAAUCAGAUCGAAACGCGCUCUAAACGGCAGAUAUUGAGGGGAUCAUGACGGUUGAAAACGCAAAGGCACUGUUUUUCGAGAGAAACCUUUGUGCAUUGACACCGCUUGAUCCUGAAAGGGCAUCUGCCUUUCUGGCUGAUCUGGAAGCCCGUGCCCGCGAGGAAGAGCUUGCCGGCGUCGUGGCGCUGCUUGGCCGGAAAAAGGCGGCGGAUUUUCUUUCAGCCAUCCUCGAUCUUUCGCCUUUCAUCCGCGAGGCGCUGACGCGCCAGCCGCGCAUUC
#=GR NC_006932.1/625160-625619 CODON         ....................................................................................................STP................................................................................................................................................................................................................................................................................................................................................................................
#=GR NC_006932.1/625160-625619 SS_TT         ..........................................................................................................................................................................................................................................................................................................................................................................................................<<<<<<<<<<<.................>>>>>>>>>>>......................................
NC_009667.1/2356255-2355796                  GCGCGCUGUCCAGAGCGCCUUCUUCACAUUCGUGGAAUUGAUACGACCCCAGAUUUUCAGCAUGACUCAACCUGUUACCUUACUGUUGGAAGCUGUAUUCUAGAGC.GCA..UCCC.GAAAAGUGU.GAAACG.GUUUUCGGAAAA..G.A..UGCGCGUUAAAACAAAUAUUUAGAGCGCCGAUCUGAUCCAAUCAGAUCGAAAUGCGCUCUAAACAGAUCGCCCCCGGAAGCUGCAAGACUGCCGGGGGCGAUAUUUUGGUUUUAUGCCGGUUUAGUGAUCUCUAACGAAUGAGAUGGCGGGUCAGCCUUCGUUCGAGGAAAUCCCAAACGUGCCGCAGGCAUUCGACGAUAAGCAGAUAAAUGACUGCAGCCCAGAGAUAAGUCUGGAAAUCGAAUGUCCGCGAAUAGGCGCGGCGCGUUUCACCCAUCAGGUCAAGUACGGUGAUGAUAGCUACAAUGGCCGAGCCC
#=GR NC_009667.1/2356255-2355796 CODON       ............................................................GUA.............................................................................................................................................................................................................................PTS........................................................................................................................................................................................
#=GR NC_009667.1/2356255-2355796 SS_TT       ............................................................................................................................................................................................................................<<<<<<<<<<<<<........>>>>>>>>>>>>>.........................................................................................................................................................................................................................
NC_009505.1/151480-151021                    UUUAGCCUAUUCAAUUCCGCCCGCAACGAAAAGGGAGCCCGGAACCGGCGAAUAGCCCGGCAAAACGAAUCGCUUCCGCCGGAUUGAGCCGCCGGGAUAUUAGAGC.GCA..UCCC.GAAAGGUGU.GAAACG.GUUUUCGGAAAA..G.A..UGCGCGUCAAAACAAAUAGUUAGAGCGCCGAUCUGAUUCAAUCAGAUCGAAACGCGCUUUAGGGCGUGUCUGCAUUCAACGUAACCAGAUCAUAGCGCAUGCGAGAUGGACGAAGCCCAUGAAUGCGGUCAAUGUUUUCUCGCAUCGCAGCGCAAUACGACGAUAGCGUUUCAACUUGUUAAAAAAGCAUUCAAUCUGAUGGCGUUCCUUGUACAGCCUCCAGUCGAUUGUUGGGACACUGGAACGUGUUGGAUUGACCUUGAUCUGAGCCGUUGCCUUGAGAUUGCUGGCAAUGAAGGCCCUUAAGUGAUCGGCAUC
#=GR NC_009505.1/151480-151021 CODON         ....................................................................................................................................................................................................................................PTS................................................................................................................................................................................................................................................
#=GR NC_009505.1/151480-151021 SS_TT         .........................................................................<<<<<<<<<......>>>>>>>>>......................................................................................................................................................................................................................................................................................................................................................................................
NC_004310.3/151186-150727                    UUUAGCCUAUUCAAUUCCGCCCGCAACGAAAAGGGAGCCCGGAACCGGCGAAUAGCCCGGCAAAACGAAUCGCUUCCGCCGGAUUGAGCCGCCGGGAUAUUAGAGC.GCA..UCCC.GAAAGGUGU.GAAACG.GUUUUCGGAAAA..G.A..UGCGCGUCAAAACAAAUAGUUAGAGCGCCGAUCUGAUUCAAUCAGAUCGAAACGCGCUUUAGGGCGUGUCUGCAUUUAACGUAACCAGAUCAUAGCGCAUGCGAGAUGGACGAAACCCAUGAAUGCGGUCAAUGUUUUCUCGCAUCGCAGCGCAAUACGACGAUAGCGUUUCAACUUGUUAAAAAAGCAUUCAAUCUGAUGGCGUUCCUUGUACAGCCUCCAGUCGAUUGUUGGGACACUGGAACGUGUUGGAUUGACCUUGAUCUGAGCCGUUGCCUUGAGAUCGCUGGCAAUGAAGGCCCUUAAGUGAUCGGCAUC
#=GR NC_004310.3/151186-150727 CODON         ................................................................................................................................................................GUA.................................................................PTS................................................................................................................................................................................................................................................
#=GR NC_004310.3/151186-150727 SS_TT         .........................................................................<<<<<<<<<......>>>>>>>>>......................................................................................................................................................................................................................................................................................................................................................................................
NC_006932.1/152539-152080                    UUUAGCCUAUUCAAUUCCGCCCGCAACGAAAAGGGAGCCCGGAACCGGCGAAUAGCCCGGCAAAACGAAUCGCUUCCGCCGGAUUGAGCCGCCGGGAUAUUAGAGC.GCA..UCCC.GAAAGGUGU.GAAACG.GUUUUCGGAAAA..G.A..UGCGCGUCAAAACAAAUAGUUAGAGCGCCGAUCUGAUUCAAUCAGAUCGAAACGCGCUUUAGGGCGUGUCUGCAUUUAACGUAACCAGAUCAUAGCGCAUGCGAGAUGGACGAAACCCAUGAAUGCGGUCAAUGUUUUCUCGCAUCGCAGCGCAAUACGACGAUAGCGUUUCAACUUGUUAAAAAAGCAUUCAAUCUGAUGGCGUUCCUUGUACAGCCUCCAGUCGAUUGUUGGGGCACUGGAACGUGUUGGAUUGACCUUGAUCUGAGCCGUUGCCUUGAGAUCGCUGGCAAUGAAGGCCCUUAAGUGAUCGGCAUC
#=GR NC_006932.1/152539-152080 CODON         .......................GUA..........................................................................................................................................................................................................PTS................................................................................................................................................................................................................................................
#=GR NC_006932.1/152539-152080 SS_TT         .........................................................................<<<<<<<<<......>>>>>>>>>......................................................................................................................................................................................................................................................................................................................................................................................
NC_006932.1/1867120-1867579                  CUUCCCGGCAAGGAAGGGGUGGUGGAGCUUUUGCGUCAAAAAGGCUACCGGCUGACAGCGCUUUGAUAUUUUCCGGCUCCUGCCGCUGCCAGCAUAAAAUUAGAGC.GCA..UCCC.GAAAAGUGU.GAAACG.GUUUUCGGAAAA..G.A..UGCGCGACAAAACAAAUAGUUAGAGCGCCGAUCUGAUUCAAUCAGAUCGGCGCUCUAUAGCAUAAUCCAAUCAGCAUGAAAAAGGCCCGCUUGCGCGGGCCUUUGUCGAAAGCAUGUAUAAUACCGAUCACAUAUGGAUCGGCUUGGCGAAGGUUGCCAGCGCCGAUUCACGCACGGUUUCCGACAUGGUCGGAUGGGCGUGGCAGGUGCGGGCCAGAUCUUCCGACAAACCGCCAAAUUCCAUCAGCACGGCCAGUUCGUGGAUCAUUUCACCGGCAUUGUAGCCAAGGAUAUGCGCGCCCAGAACACGGUCUGUCG
#=GR NC_006932.1/1867120-1867579 CODON       ...............................................................STP......................................................................................................................................................................................................................PTS............................................................................................................................................................................................
#=GR NC_006932.1/1867120-1867579 SS_TT       ............................................................................................................................................................................................................................................<<<<<........>>>>>.........................................................................................................................................................................................................................
NC_009505.1/1853892-1854351                  CUUCCCGGCAAGGAAGGGGUGGUGGAACUUUUGCGUCAAAAAGGCUACCGGCUGACAGCGCUUUGAUAUUUUCCGGCUCCUGCCGCUGCCAGCAUAAAAUUAGAGC.GCA..UCCC.GAAAAGUGU.GAAACG.GUUUUCGGAAAA..G.A..UGCGCGACAAAACAAAUAGUUAGAGCGCCGAUCUGAUUCAAUCAGAUCGGCGCUCUAUAGCAUAAUCCAAUCAGCAUGAAAAAGGCCCGCUUGCGCGGGCCUUUGUCGAAAGCAUGUAUAAUACCGAUCACAUAUGGAUCGGCUUGGCGAAGGUUGCCAGCGCCGAUUCACGCACGGUUUCCGACAUGGUCGGAUGGGCGUGGCAGGUGCGGGCCAGAUCUUCCGACGAACCGCCAAAUUCCAUCAGCACGGCCAGUUCGUGGAUCAUUUCACCGGCAUUGUAGCCAAGGAUAUGCGCGCCCAGAACACGGUCUGUCG
#=GR NC_009505.1/1853892-1854351 CODON       ............................................PTS................STP..............................................................................................GUA.....................................................................................................................PTS............................................................................................................................................................................................
#=GR NC_009505.1/1853892-1854351 SS_TT       ............................................................................................................................................................................................................................................<<<<<........>>>>>.........................................................................................................................................................................................................................
NC_004310.3/1850142-1850601                  CUUCCCGGCAAGGAAGGGGUGGUGGAGCUUUUGCGUCAAAAAGGCUACCGGCUGACAGCGCUUUGAUAUUUUCCGGCUCCUGCCGCUGCCAGCAUAAAAUUAGAGC.GCA..UCCC.GAAAAGUGU.GAAACG.GUUUUCGGAAAA..G.A..UGCGCGACAAAACAAAUAGUUAGAGCGCCGAUCUAAUUCAAUCAGAUCGGCGCUCUAUAGCAUAAUCCAAUCAGCAUGAAAAAGGCCCGCUUGCGCGGGCCUUUGUCGAAAGCAUGUAUAAUACCGAUCACAUAUGGAUCGGCUUGGCGAAGGUUGCCAGCGCCGAUUCACGCACGGUUUCCGACAUGGUCGGAUGGGCGUGGCAGGUGCGGGCCAGAUCUUCCGACGAACCGCCAAAUUCCAUCAGCACGGCCAGUUCGUGGAUCAUUUCACCGGCAUUGUAGCCAAGGAUAUGCGCGCCCAGAACACGGUCUGUCG
#=GR NC_004310.3/1850142-1850601 CODON       ...............................................................STP......................................................................................................................................................................................................................PTS............................................................................................................................................................................................
#=GR NC_004310.3/1850142-1850601 SS_TT       ............................................................................................................................................................................................................................................<<<<<........>>>>>.........................................................................................................................................................................................................................
NC_003317.1/143657-143198                    CUUCCCGGCAAGGAAGGGGUGGUGGAGCUUUUGCGUCAAAAAGGCUACCGGCUGACAGCGCUUUGAUAUUUUCCGGCUCCUGCCGCUGCCAGCAUAAAAUUAGAGC.GCA..UCCC.GAAAAGUGU.GAAACG.GUUUUCGGAAAA..G.A..UGCGCGACAAAACAAAUAGUUAGAGCGCCGAUCUGAUUCAAUCAGAUCGGCGCUCUAUAGCAUAAUCCAAUCAGCAUGAAAAAGGCCCGCUUGCGCGGGCCUUUGUCGAAAGCAUGUAUAAUACCGAUCACAUAUGGAUCGGCUUGGCGAAGGUUGCCAGCGCCGAUUCACGCACGGUUUCCGACAUGGUCGGAUGGGCGUGGCAGGUGCGGGCCAGAUCUUCCGACGAACCGCCAAAUUCCAUCAGCACGGCCAGUUCGUGGAUCAUUUCACCGGCAUUGUAGCCAAGGAUAUGCGCGCCCAGAACACGGUCUGUCG
#=GR NC_003317.1/143657-143198 CODON         ...............................................................STP......................................................................................................................................................................................................................PTS............................................................................................................................................................................................
#=GR NC_003317.1/143657-143198 SS_TT         ............................................................................................................................................................................................................................................<<<<<........>>>>>.........................................................................................................................................................................................................................
NC_009667.1/2486448-2486907                  GACGAAGGAAGGCCUGAUGACAGGCAGCCUGCUCGGCAUGAACUUCCUGCAAACCCUCGGCGGGUUCACUGUCCGCGGCGACCAGCUUAUUCUGAUUGAUUAGAGC.GCA..UCCC.GAAAAGUGU.GAAACG.GUUUUCGGAUAA..G.A..UGCGCGUCAAAACAAAUACUGAGAGCGCCGAUCUGAUCCAAUCAGAUCGAAACGUAUUCUAAGCAGCUUCUGCUGCCGCUUCAGUCACGACGGCAUAGGCCUGACGCAGCACGUCGCUGUUUGCGCCCGGCUUGGUGGCGUCUGUCGAAAGGAUUUGCCGCCAGCGCCGCGCGCCCGGCUGUCCGGUAAAAAGCCCGACCAUAUGGCGGCUCACAUGCGAAAGCCUGCCGCCUGUCGCGAUAUGGCGAUCAGUGUAAGCGCACAUGUCAUCGAUGAUAUCAGCGAUCGAGGUAUCUGCCUGAUCGCCGCCAUAAAGGC
#=GR NC_009667.1/2486448-2486907 CODON       ....................................................................................................STP............................................................................................................PTS.................................................................................................................................................................................................................................................................
#=GR NC_009667.1/2486448-2486907 SS_TT       .......................................................................................................................................................................................................................................................................................................................................................................................................................................................................................
NC_009504.1/134911-134452                    UCAACCGGUAGGUCUGUUCUUAAGCCCCAAACACGCGACAAUCCCGGUUUACCGGGGUUGUCCUCCUCUGGAUCAGCCAGUCACGACAGGCCUGACAAUAUAGAGC.GCA..UCCC.GAAAAGUGU.GAAACG.GUUUUCGGAAAA..G.A..UGCGCGUCAAAACAAAUAGUUAGAGCGCCGAUCUGAUUCAUUCAGAUCGAAACAUGCUCUAGUCACACUUUCCCUAGACGACGGCGAAGCUCUGCAUUCUCCAUUCGCAACUUAUCUGCAAGUUCCUGACGGAGCCGUUGAUUUUCAGCUUCAAGCUCAAUCAAUUCCUGCAAGUCCUUGCCUAAUGUCGUUGAACUUGCAAGCCCGUUUCCGGUGAAUAUCUUUUUCCAAUUAUAGUAUGUUUGCUCACUAAUGCCCGCAGUGGCCAGGGCGUCCUUGAGGCUCGACUGGCCGCUUUUAACGCUCGUCGCAAUUUCA
#=GR NC_009504.1/134911-134452 CODON         ........STP............................................................................................................................................................................................................................................................................................................................................................................................................................................................................
#=GR NC_009504.1/134911-134452 SS_TT         ..............................................................................................................................................................................................................................................................................................................................................................................................................................<<<<<<<<<<<<...........>>>>>>>>>>>.......................
NC_006932.1/1942524-1942983                  GCCUGCUCGGCCGAGAUUAAUCAGAAGGGGUAGUCUCGGUAUUUGAUGGGCCGGAUUCGAAUAGCAUCGAUCCGGCUCACAAUCCGGGCCUGCGCUGUUUUAGAGC.GCA..UCCC.GAAAAGUGU.GAAACG.GUUUUCGGAAAA..G.A..UGCGCGUCAAAACAAAUAGUUAGAGCGCCGAUCUGAUUCAUUCAGGAGGAACAGCCGAUAUAAGACCGCGUGCAGACAAAUGUGCUUUCGUCAUGUUAACGUUACGGUGCGGCUGCGCCAUACUCGCGCCCAACUGGUAGCCUAGAGCAUUUUCGGACCAAGAAAUGCGAAGCAGUUUUGCGUUGGAAAUGCGACAAGCAAAUAAUUAGAACGGUUCCGGCGAUACUGUUAAAACAGGAACCGCUCUGGUUAAACAGAAUGAUGAAAAGAGAAAGUUUGCCGAUGUUGUUCUCCCGUUUUUCCGCGUUCGCAAAAGCU
#=GR NC_006932.1/1942524-1942983 CODON       .................STPPTS.........................................................................................................................................GUA...........................................................................................................................................................................................................................................................AUG......................................................
#=GR NC_006932.1/1942524-1942983 SS_TT       ....................................>>>................................................................................................................................................................................................................................................................................................................................................................................................................................................
NC_006933.1/134761-134302                    UCAACCGGUAGGUCUGUUCUUAAGCCCCAAACACGCGACAAUCCCGGUUUACCGGGGUUGUCCUCCUCUGGAUCAGCCAGUCACGACAGGCCUGACAAUAUAGAGC.GCA..UCCC.GAAAAGUGU.GAAACG.GUUUUCGGAAAA..G.A..UGCGCGUCAAAACAAAUAGUUAGAGCGCCGAUCUGAUUCAUUCAGAUCGAAACAUGCUCUAGUCACACUUUCCCAAGACGACGGCGAAGCUCUGCAUUCUCCAUUCGCAACUUAUCUGCAAGUUCCUGACGGAGCCGUUGAUUUUCAGCUUCAAGCUCAAUCAAUUCCUGCAAGUCCUUGCCUAAUGUCGUUGAACUUGCAGGCCCGUUUCCGGUGAAUAUCUUUUUCCAAUUAUAGUAUGUUUGCUCACUAAUGCCCGCAGUGGCCAGGGCGUCCUUGAGGCUCGACUGGCCGCUUUUAACGCUCGUCGCAAUUUCA
#=GR NC_006933.1/134761-134302 CODON         ........STP............................................................................................................................................................................................................PTS.............................................................................................................................................................................................................................................................
#=GR NC_006933.1/134761-134302 SS_TT         ..............................................................................................................................................................................................................................................................................................................................................................................................................................<<<<<<<<<<<<...........>>>>>>>>>>>.......................
NC_009505.1/1929537-1929996                  GGCCUGCUCGGCCGAGAUUAAUCAGAAGGGGUAGUCUCGGUAUUUGAUGGGCCGGAUUCGAAUAGCAUCGAUCCGGCUCACAAUCCGGGCUGCGCUGUUUUAGAGC.GCA..UCCC.GAAAAGUGU.GAAACG.GUUUUCGGAAAA..G.A..UGCGCGUCAAAACAAAUAGUUAGAGCGCCGAUCUGAUUCAUUCAGGAGGAACAGCCGAUAUAAGACCGCGUGCAGACAAAUGUGCUUUCGUCAUGUUAACGUUACGGUGCGGCUGCGCCAUACUCGCGCCCAACUGGUAGCCUAGAGCAUUUUCGGACCAAGAAAUGCGAAGCAGUUUUGCGUUGGAAAUGCGACAAGCAAAUAAUUAGAACGGUUCCGGCGAUACUGUUAAAACAGGAACCGCUCUGGUUAAACAGAAUGAUGAAAAGAGAAAGUUUGCCGAUGUUGUUCUCCCGUUUUUCCGCGUUCGCAAAAGCU
#=GR NC_009505.1/1929537-1929996 CODON       ..................STP.....................................................................................................................................................................................................................................................................................................................AUG..........................................................................................................................................
#=GR NC_009505.1/1929537-1929996 SS_TT       .................................>>>>>>>...............................................................................................................................................................................................................................................................................................................................................................................................................................................
NC_009668.1/1371095-1371554                  GAACAGCCAGCCUGUGCAGGGCUACACAGCAGGAACUUGGGGACCGUCAUCGUCCAUCGCGCUCAUUGAGCGUGACGGACGCACAUGGCACGAAAGCCUCUAGAGC.GCA..UCCC.GAAAAGUGU.GAAACG.GUUUUCGGAAAA..G.A..UGCGCGUCAAAACAAAGAGAUAGAGCGGCUUCACGAUUUUAUCUGAUUGAAACCGCUCUGGUUUCUGCUUUGGAAAGGUAUGGAAUGAGCAUUGAACGGCACGAUUUUACCAGCGGAACGGAACUGGCGCAGGCAUUGUCGGAAGCCAUUGCGAACAAGCUGAAUGCCGCCAUCGCUGAACGGGGACAGGCCACCUUGGCCGUCUCUGGCGGCACCACGCCGCUCAAGCUGUUCGAAGUGCUCUCCCGCAAGAUGAUCGACUGGAACCUCGUCACGAUCACCCUUGUGGAUGAGCGUUUCGUCCCCGUCGAUAGCGAC
#=GR NC_009668.1/1371095-1371554 CODON       ....................................................................................................STP......................................................................................................................................AUG.......................................................................................................................................................................................................................................
#=GR NC_009668.1/1371095-1371554 SS_TT       .......................................................................................................................................................................................................................................................................................................................................................................................................................................................................................
NC_006932.1/1699382-1698923                  CGAUCGCGUCAUCAUCACGGCAGGCGUACCCUUCGGAACGCCGGGUGCAACCAAUAUGCUGCGUAUCGCCUAUAUAGGCGCUGACGGAAAAUCCGGCAUUUAGAGC.GCA..UCCC.GAAAAGUGU.GAAACG.GUUUUCGGAAAA..G.A..UGCGCGUCAAAACAAAGGAUUAGAGCGCCGAUCUGAUUCAAUCAGAUCGAAAUGCGCUCUAGACGGGAGAUAUUCCGGUCGUGACGGCCGGAAUAUCAUCCAGUCAUGGCGCACGGCAUUCAAAAACGCGUUCCUUCGGAGCGCGUUUUUAUUUGAACAAAGAUGAAUGGGGGGCAGGCAAAUGCGAAUUCAGAGCGAUUUCUGGAGCCGCUCUAGGUUCGCGUAUCGGUCAGUUCGUCGGCCAGAUCAUUGAAAUUCUUUUGGGCGUCGCGCAUCAUUGGAUAGAUGGAAAGAGCCUGUUCAUAGGCUUUCAUCGCC
#=GR NC_006932.1/1699382-1698923 CODON       ....................................................................................................STP......................................................................................................................................................................................................................................................................PTS.......................................................................................................
#=GR NC_006932.1/1699382-1698923 SS_TT       .......................................................................................................................................................................................................................................................................................<<<<<<<.....>>>>>>>.............................................................................................................................................................................
NC_006932.1/33515-33056                      AGAAGUUCGCAAUCAAGACGCGCCGGAGAGAAGACCCCUACGUGAUAAUGAACGGCUUCCGACAAAUCAUACUGCUUGAACAGGAUUGCCGCUUACGCGCUAGAGC.GCA..UCCC.GAAAAGUGU.GAAACG.GUUUUCGGAAAA..G.A..UGCGCGUCAAAACAAAGGAUUAGAGCGCCGAUCUGAUUCAAUCAGAUCGAAACGCGCUCUAACAGCAAACCGGCUUGAUAACAAAAUAUGACUUUAUUCUAUCAUCAAGGUCUCUAAGGCUGCCUGCGACUUCCAUCGUCCUCCCGAUACGAAAAAGCCCGCCGAAUGGCGGGCUUUUCCAUGUUCAGUCGAAGCGGGAAAGAUCAGUUCUUUUCCUGCUUCUUCAGGGCAGCGCCGAGAAUGUCGCCGAGCGAAGCGCCGGAGUCGGACGAACCGUACUGAGCGACUGCUUCCUUUUCUUCAGCGAUUUCGAGCGCC
#=GR NC_006932.1/33515-33056 CODON           ....................................................................................................................................................................................................................................................................................................................................................................PTS................................................................................................................
#=GR NC_006932.1/33515-33056 SS_TT           .....................................................................................................................................................................................................................................................................................................................<<<<<........>>>>>................................................................................................................................................
NC_006932.1/1537012-1537471                  GUCGCAUUAUCCGGCACAAAACCGUUUCACACUUUUGCUGGAAAUGCUCUAUACCCCAGAAAAACAAAACUUCGUACCCUGUUUUUUGCGUUCCAGCAUUUAGAGC.GCA..UCCC.GAAAAGUGU.GAAACG.GUUUUCGGAAAA..G.A..UGCGCGUCAAAACAAAGGAUUAGAGCGCCGAUCUGAUUCAAUCAGAUCGAAACGCGCUCUAAUUUUUUCCUGCAAAUGUAAGGUAUUACAGUUGCAAAUGAGUUGCCGGAGCAAGCAACAGGCAGGAAUCGCCAAAGCAUGAAAAAACCAGCCGCAAGGUUUGGCUGCGGCUGGCUUCAAGUUAGGGCGGAAUAUAUUCUAUCAAUAGUUGGUGCGGCGCGCCUUGUGCUUGCCUGCAAGAUGCGUCACGACAUUCUCGAUCAUGCGCAUACCGGCAUUAUGGCCAAGCGUCAUGAUGGAUUCGGGAUGGAAUUGAAC
#=GR NC_006932.1/1537012-1537471 CODON       ..................................................................................................................................................................................................................................................................................................................................................................PTS..................................................................................................................
#=GR NC_006932.1/1537012-1537471 SS_TT       .......................................................................................................................................................................................................................................................................................................................................................................................................................................................................................
NC_006933.1/380884-381343                    GACGAGUUCAUCAAGGCGCUGGACGAAGUCCUGUCACGCGGGAUCGUGAAAAUCGUCAAGGACUUUAUCAAGGCGCAGAUCAAGUAAACCCGGUCGGGAUUAGAGC.GCA..UCCC.GAAAAGUGU.GAAACG.GUUUUCGGAAAA..G.A..UGCGCGUCAAAACAAAGGAUUAGAGCGCCGAUCUGAUUCAAUCAGAUCGAAACGCGCUCCAGGCUGUAAUGGCCGGGCGGCACCGCCCGGCCUUUUCAUCUGGCGAAUUUAUUCCGCUUUUUUCAAGCCGGGACGCAGCAACAGAUCCCAGCAAUCAUUGAGCUUUACCACCUCGCGGUUUUGCAAGGCAUCGGCAUAGAUUUCCUGCAACUUAUAAUGCGCAGUCGUCGCCGGGCAGUUCGGGCGUAAUACGCCAUCCGUGGCUUCCUCUGCCGCCUUCACGUCCGGUGUCAUUUUGGGCACCGUGCGGAAAGGGUC
#=GR NC_006933.1/380884-381343 CODON         ....................................................................................STP................................................................................................................................................................................................................................................................................................................................................................................................
#=GR NC_006933.1/380884-381343 SS_TT         ...............................................................................................................................................................................................................................<<<<<<<<<....>>>>>>>>>..................................................................................................................................................................................................................................
NC_009504.1/837978-837519                    GACGAGUUCAUCAAGGCGCUGGACGAAGUCCUGUCACGCGGGAUCGUGAAAAUCGUCAAGGACUUUAUCAAGGCGCAGAUCAAGUAAACCCGGUCGGGAUUAGAGC.GCA..UCCC.GAAAAGUGU.GAAACG.GUUUUCGGAAAA..G.A..UGCGCGUCAAAACAAAGGAUUAGAGCGCCGAUCUGAUUCAAUCAGAUCGAAACGCGCUCCAGGCUGUAAUGGCCGGGCGGCACCGCCCGGCCUUUUCAUCUGGCGAAUUUAUUCCGCUUUUUUCAAGCCGGGACGCAGCAACAGAUCCCAGCAAUCAUUGAGCUUUACCACCUCGCGGUUUUGCAAGGCAUCGGCAUAGAUUUCCUGCAACUUAUAAUGCGCAGUCGUCGCCGGGCAGUUCGGGCGUAAUACGCCAUCGGUGGCUUCCACUGCCGCCUUCACGUCCGGUGUCAUUUUGGGCACCGUGCGGAAAGGGUC
#=GR NC_009504.1/837978-837519 CODON         ....................................................................................STP..............................................................................................................................................................................PTS...............................................................................................................................................................................................................
#=GR NC_009504.1/837978-837519 SS_TT         ...............................................................................................................................................................................................................................<<<<<<<<<....>>>>>>>>>..................................................................................................................................................................................................................................
NC_004311.2/214819-215278                    CGACAAUGCGCGCCGGGUAUUGUCACGCCUUAUGGCGGAGGAAAUGGAGGCGCCUGCUUCUUUACAGGAUGAGGGUAGGCCGCAUCGGCGGACCACAAUUUAGAGC.GCA..UCCC.GAAAAGUGU.GAAACG.GUUUUCGGAAAA..G.A..UGCGCGUCAAAACAAAGGAUUAGAGCGCAUUUCCAUCAGCGCCACCACUUUUUCGGCAGUGGCCUUUGCGGAGGCGGGGUUUUGGCCGGUUACGAGACGGCCAUCGGCGACGACAUACGAAAUGAAGGGCAGAAAGGCUUUUUGAUAGUGCGCGCCGCGCCGUUUCAUUUCCUGUUCGGCAUUAUAAGGCAUUCGGCUGCUGACGCCGGCCAGGAUUUCUUCCAUCCAUGAAAAGCCGGUAAGGCGCUUUCCCGCUGCCAGCAGGCUCCCGUCGGAGAGCCGGGUGUUCAACAGCCCGCAAUAGCCAUGGCAGACGGA
#=GR NC_004311.2/214819-215278 CODON         ....................................................................................................STP........................................................PTS.....................................................................................................................................................................................................................................................................................................................
#=GR NC_004311.2/214819-215278 SS_TT         .......................................................................................................................................................................................................................................................................................................................................................................................................................................................................................
NC_003317.1/469181-468722                    GUCGCAUUAUCCGGCACAAAACCGUUUCACACUUUUGCUGGAAAUGCUCUAUAUCCCAGAAAAACAAAACUUCGUACCCUGUUUUUUGCGUUCCAGCAUUUAGAGC.GCA..UCCC.GAAAAGUGU.GAAACG.GUUUUCGGAAAA..G.A..UGCGCGUCAAAACAAAGGAUUAGAGCGCCGAUCUGAUUCAAUCAGAUCGAAACGCGCUCUAAUUUUUUCCUGCAAAUGUAAGGUAUUACAGUUGCAAAUGAGUUGCCGGAGCAAGCAACAGGCAGGAAUCGCCAAAGCAUGAAAAAACCAGCCGCAAGGUUUGGCUGCGGCUGGCUUCAAGUUAGGGCGGAAUAUAUUCAUCAAUAGUUGGUGCGGCGCGCCUUGUGCUUGCCUGCAAGAUGCGUCACGAUAUUCUCGAUCAUGCGCAUACCGGCAUUAUGGCCAAGCGUCAUGAUGGAUUCGGGAUGGAAUUGAACG
#=GR NC_003317.1/469181-468722 CODON         .................................................................................................................................................................................................................................................................................................................................................................PTS...................................................................................................................
#=GR NC_003317.1/469181-468722 SS_TT         .......................................................................................................................................................................................................................................................................................................................................................................................................................................................................................
NC_003317.1/1969707-1970166                  AGAAGUUCGCAAUCAAGACGCGCCGGAGAGAAGACCCCUACGUGAUAAUGAACGGCUUCCGACAAAUCAUACUGCUUGAACAGGAUUGCCGCUUACGCGCUAGAGC.GCA..UCCC.GAAAAGUGU.GAAACG.GUUUUCGGAAAA..G.A..UGCGCGUCAAAACAAAGGAUUAGAGCGCCGAUCUGAUUCAAUCAGAUCGAAACGCGCUCUAACAGCAAACCGGCUUGAUAACAAAAUAUGGCUUUAUUCUAUCAUCAAGGUCUCUAAGGCUGCCUGCGACUUCCAUCGUCCUCCCGAUACGAAAAAGCCCGCCGAAUGGCGGGCUUUUCCAUGUUCAGUCGAAGCGGGAAAAAUCAGUUCUUUUCCUGCUUCUUCAGGGCAGCGCCGAGAAUGUCGCCGAGCGAAGCGCCGGAGUCGGACGAACCGUACUGAGCGACUGCUUCCUUUUCUUCAGCGAUUUCGAGCGCC
#=GR NC_003317.1/1969707-1970166 CODON       ....................................................................................................................................................................................................................................................................................................................................................................PTS................................................................................................................
#=GR NC_003317.1/1969707-1970166 SS_TT       .....................................................................................................................................................................................................................................................................................................................<<<<<........>>>>>................................................................................................................................................
NC_004310.3/1682461-1682002                  CGAUCGCGUCAUCAUCACGGCAGGCGUUCCCUUCGGAACGCCGGGUGCAACCAAUAUGCUGCGUAUCGCCUAUAUAGGCGCUGACGGAAAAUCCGGCAUUUAGAGC.GCA..UCCC.GAAAAGUGU.GAAACG.GUUUUCGGAAAA..G.A..UGCGCGUCAAAACAAAGGAUUAGAGCGCCGAUCUGAUUCAAUCAGAUCGAAAUGCGCUCUAGACGGGAGAUAUUCCGGUCGUGACGGCCGGAAUAUCAUCCAGUCAUGGCGCACGGCAUUCAAAAACGCGUUCCUUCGGAGCGCGUUUUUAUUUGAACAAAGAUGAAUGGGGGGCAGGCAAAUGCGAAUUCAGAGCGAUUUCUGGAGCCGCUCUAGGUUCGCGUAUCGGUCAGUUCGUCGGCCAGAUCAUUGAAAUUCUUUUGGGCGUCGCGCAUCAUUGGAUAGAUGGAAAGAGCCUGUUCAUAGGCUUUCAUCGCC
#=GR NC_004310.3/1682461-1682002 CODON       ....................................................................................................STP......................................................................................................................................................................................................................................................................PTS.......................................................................................................
#=GR NC_004310.3/1682461-1682002 SS_TT       .......................................................................................................................................................................................................................................................................................<<<<<<<.....>>>>>>>.............................................................................................................................................................................
NC_009505.1/1526384-1526843                  GUCGCAUUAUCCGGCACAAAACCGUUUCACACUUUUGCUGGAAAUGCUCUAUAUCCUAGAAAAACAAAACUUCGUACCCUGUUUUUUGCGUUCCAGCAUUUAGAGC.GCA..UCCC.GAAAAGUGU.GAAACG.GUUUUCGGAAAA..G.A..UGCGCGUCAAAACAAAGGAUUAGAGCACCGAUCUGAUUCAAUCAGAUCGAAACGCGCUCUAAUUUUUUCCUGCAAAUGUAAGGUAUUACAGUUGCAAAUGAGUUGCCGGAGCAAGCAACAGGCAGGAAUCGCCAAAGCAUGAAAAAACCAGCCGCAAGGUUUGGCUGCGGCUGGCUUCAAGUUAGGGCGGAAUAUAUUCUAUCAAUAGUUGGUGCGUUGCGCCUUGUGCUUGCCUGCAAGAUGCGUCACGACAUUCUCGAUCAUGCGCAUACCGGCAUUAUGGCCAAGCGUCAUGAUGGAUUCGGGAUGGAAUUGAAC
#=GR NC_009505.1/1526384-1526843 CODON       G...................................................................................................STP...........................................................................................................................................................................................................................................................PTS..................................................................................................................
#=GR NC_009505.1/1526384-1526843 SS_TT       .......................................................................................................................................................................................................................................................................................................................................................................................................................................................................................
NC_004310.3/860445-860904                    GAUCAUGACGCGGAUUUCAAAGGUUGGAAGCCGUUUUGAACAGGAAGACCUCAUGCCGGUUCGAUAUCAGCCGUUCAUCGAAGGCACGUCUUCCGUUCUUUAGAGC.GCA..UCCC.GAAAAGUGU.GAAACG.GUUUUCGGAAAA..G.A..UGCGCGUCAAAACAAAGGAUUAGAGCGCCGAUCUGAUUCAAUCAGAUCGAAACGCGCUCUAAAACGGGUUGAAUUUAAGUCCAACCAUCAUCCCGCUCCAAGAUUUUGUUUGAGGAUGAUUCCAAAAAACCGCUUCGCGCUUUUGUCGGAACGGCUUCAGUUGCAUUGAUUUUGAGCAAUGGCAGCCUCGCCAGCUUGGCAUUUGCGGGCCGGAAGUGGCUGUUUGCGCGUCAUUCUUGCGCUUAUGGUGUUUAUUUGGUGAAUCUUUUUUUAGUUUCGGGGCAUUCUUAACCAGAGAGUAACAUUAACGCGUUUUAA
#=GR NC_004310.3/860445-860904 CODON         ....................................................................................................STP................................................................................................................................................................................................................................................................................................................................................................................
#=GR NC_004310.3/860445-860904 SS_TT         .......................................................................................................................................................................................................................................................................................................................................................................................................................................................................................
NC_004310.3/1109688-1109229                  GCUCUAAGCGGAACGGGAUUUAGGCAAAAGGCGGGCCACUAUGCCCGCCUUUUUUCGUUUUGUUGCUUGGUGUAGUGUGGCAAGCUUUGUUUAAGUUAUCUAGAGC.GCA..UCCC.GAAAAGUGU.GAAACG.GUUUUCGGAAAA..G.A..UGCGCGUCAAAACAAAGGAUUAGAGCGCCGAUCUGAUUCAAUCAGAUCGAAACGCGCUCUAGGCUGUAGUGACGAAUUAACUAUCUGUUUUGUCGCAUUAUCCUACGCAUCAAGGCGGGAUCACAAGUCAAUUCAAUGGACUGAUUUCCCCACGUAGGUGCUUCGCGCUUUUGACUCGAAAAUACUCUGGGGGUGAGUUGCAUGGUUGAUCAAACGUUGAGUUUUUAUGCUCAAAAUGCCGAAACUUAUGCGGCAAGAUCUGUUGUUAAUCCCAAACUUGCUGAAUUUUUGCAGCAUGUGGCUCCCGGUGGCUUUAUC
#=GR NC_004310.3/1109688-1109229 CODON       ....STP...........................................................................................................................................................................................................................................................................................................................................................AUG..................................................................................................................
#=GR NC_004310.3/1109688-1109229 SS_TT       .............................<<<<<<<......>>>>>>>......................................................................................................................................................................................................................................................................................................................................................................................................................................
NC_004310.3/33654-33195                      AGAAGUUCGCAAUCAAGACGCGCCGGAGAGAAGACCCCUACGUGAUAAUGAACGGCUUCCGACAAAUCAUACUGCUUGAACAGGAUUGCCGCUUACGCGCUAGAGC.GCA..UCCC.GAAAAGUGU.GAAACG.GUUUUCGGAAAA..G.A..UGCGCGUCAAAACAAAGGAUUAGAGCGCCGAUCUGAUUCAAUCAGAUCGAAACGCGCUCUAACAGCAAACCGGCUUGAUAACAAAAUAUGGCUUUAUUCUAUCAUCAAGGUCUCUAAGGCUGCCUGCGACUUCCAUCGUCCUCCCGAUACGAAAAAGCCCGCCGAAUGGCGGGCUUUUCCAUGUUCAGUCGAAGCGGGAAAGAUCAGUUCUUUUCCUGCUUCUUCAGGGCAGCGCCGAGAAUGUCGCCGAGCGAAGCGCCGGAGUCGGACGAACCGUACUGAGCGACUGCUUCCUUUUCUUCAGCGAUUUCGAGCGCC
#=GR NC_004310.3/33654-33195 CODON           ....................................................................................................................................................................................................................................................................................................................................................................PTS................................................................................................................
#=GR NC_004310.3/33654-33195 SS_TT           .....................................................................................................................................................................................................................................................................................................................<<<<<........>>>>>................................................................................................................................................
NC_004310.3/1945371-1945830                  UUUGGGCAUUACCGGCCUCUGGCCUGCCAUUCUGGCCGAUACGGGUGCAACCGUUUUGGUGACAGUCAAUGCGCUGCGACUUUUGAGACAACCUGUACGCUAGAGC.GCA..UCCC.GAAAAGUGU.GAAACG.GUUUUCGGAAAA..G.A..UGCGCGUCAAAACAAAGGAUUAGAGCGCCGAUCUGAUUCAAUCAGAUCGAAACGCGCUCUAGAACAUUGAAAUUUCUCAGCUUUGAAAAGUGAGUAUACCAUCGCCACUAUUCUUGCAGGAAAGCUUGCAACGUGUCCGUUCCCGUUAGUAUCUACAGUUUACAAAAUAGUAAGCGCCGGGAUAAUUGCAGUUCAUUAUUCUCAAUAGUUUUCCUUUAGAACAUUUUCGAGCCAAAAGCGUGAAACGGUUUCGCGUCGGAAAAUGUGACAAAACAAAGAGAUAGAGCGUUCCAAUGAUUCCGUUUUAAACGGAACCGC
#=GR NC_004310.3/1945371-1945830 CODON       ....................................................................................................STP................................................................................................................................................................................................................................................................................................................................................................................
#=GR NC_004310.3/1945371-1945830 SS_TT       .......................................................................................................................................................................................................................................................................................................................................................................................................................................................................................
NC_009505.1/885662-886121                    GAUCAUGACGCGGAUUUCAAAGGUUGGAAGCCGUUUUGAACAGGAAGACCUCAUGCCGGUUCGAUAUCAGCCGUUCAUCGAAGGCACGUCUUCCGUUCUUUAGAGC.GCA..UCCC.GAAAAGUGU.GAAACG.GUUUUCGGAAAA..G.A..UGCGCGUCAAAACAAAGGAUUAGGGCGUGUCUGCAUUCAACGUAACCAGAUCAUAGCGCAUGCGAGAUGGACGAAACCCAUGAAUGCGGUCAAUGUUUUCUCGCAUCGCAGCGCAAUACGACGAUAGCGUUUCAACUUGUUAAAAAAGCAUCCAAUCUGAUGGCGUUCCUUGUACAGCCUCCAGUCGAUUGUUGGGACACUGGAACGUGUUGGAUUGACCUUGAUCUGAGCCGUUGCCUUGAGAUUGCUGGCAAUGAAGGCCCUUAAGUGAUCGGCAUCAUAGGCUGCAUCAGCAAUGGCAUGCCCCACACCCUUCAA
#=GR NC_009505.1/885662-886121 CODON         ....................................................................................................STP......................................................................................PTS.......................................................................................................................................................................................................................................................................................
#=GR NC_009505.1/885662-886121 SS_TT         .......................................................................................................................................................................................................................................................................................................................................................................................................................................................................................
NC_009505.1/33652-33193                      GUCGUAUUGCGCUGCGAUGCGAGAAAACAUUGACCGCAUUCAUGGGUUUCGUCCAUCUCGCAUGCGCUAUGAUCUGGUUGCGUUGAAUGCAGACACGCCCUAGAGC.GCA..UCCC.GAAAAGUGU.GAAACG.GUUUUCGGAAAA..G.A..UGCGCGUCAAAACAAAGGAUUAGAGCGCCGAUCUGAUUCAAUCAGAUCGGCGCUCUAACAGCAAACCGGCUUGAUAACAAAAUAUGGCUUUAUUCUAUCAUCAAGGUCUCUAAGGCUGCCUGCGACUUCCAUCGUCCUCCCGAUACGAAAAAGCCCGCCGAAUGGCGGGCUUUUCCAUGUUCAGUCGAAGCGGGAAAGAUCAGUUCUUUUCCUGCUUCUUCAGGGCAGCGCCGAGAAUGUCGCCGAGCGAAGCGCCGGAGUCGGACGAACCGUACUGAGCGACUGCUUCCUUUUCUUCAGCGAUUUCGAGCGCCUUGA
#=GR NC_009505.1/33652-33193 CODON           ...................................................................................STP..........................................................................................................................................................................................................................................................................PTS....................................................................................................................
#=GR NC_009505.1/33652-33193 SS_TT           .................................................................................................................................................................................................................................................................................................................<<<<<........>>>>>....................................................................................................................................................
NC_007624.1/380953-381412                    GACGAGUUCAUCAAGGCGCUGGACGAAGUCCUGUCACGCGGGAUCGUGAAAAUCGUCAAGGACUUUAUCAAGGCGCAGAUCAAGUAAACCCGGUCGGGAUUAGAGC.GCA..UCCC.GAAAAGUGU.GAAACG.GUUUUCGGAAAA..G.A..UGCGCGUCAAAACAAAGGAUUAGAGCGCCGAUCUGAUUCAAUCAGAUCGAAACGCGCUCCAGGCUGUAAUGGCCCGGGCGGCACCGCCCGGCCUUUUCAUCUGGCGAAUUUAUUCCGCUUUUUUCAAGCCGGGACGCAGCAACAGAUCCCAGCAAUCAUUGAGCUUUACCACCUCGCGGUUUUGCAAGGCAUCGGCAUAGAUUUCCUGCAACUUAUAAUGCGCAGUCGUCGCCGGGCAGUUCGGGCGUAAUACGCCAUCCGUGGCUUCCACUGCCGCCUUCACGUCCGGUGUCAUUUUGGGCACCGUGCGGAAAGGGU
#=GR NC_007624.1/380953-381412 CODON         ....................................................................................STP................................................................................................................................................................................................................................................................................................................................................................................................
#=GR NC_007624.1/380953-381412 SS_TT         ...............................................................................................................................................................................................................................<<<<<<<<<<....>>>>>>>>>.................................................................................................................................................................................................................................
NC_006932.1/1962066-1962525                  UUUGGGCAUUACCGGCCUCUGGCCUGCCAUUCUGGCCGAUACGGGUGCAACCGUUUUGGUGACAGUCAAUGCGCUGCGACUUUUGAGACAACCUGUACGCUAGAGC.GCA..UCCC.GAAAAGUGU.GAAACG.GUUUUCGGAAAA..G.A..UGCGCGUCAAAACAAAGGAUUAGAGCGCCGAUCUGAUUCAAUCAGAUCGAAACGCGCUCUAGAACAUUGAAAUUUCUCAGCUUUGAAAAGUGAGUAUACCAUCGCCACUAUUCUUGCAGGAAAGCUUGCAACGUGUCCGUUCCCGUUAGUAUCUACAGUUUACAAAAUAGUAAGCGCCGGGAUAAUUGCAGUUCAUUAUUCCCAAUAGUUUUCCUUUAGAACAUUUUCGAGCCAAAAGCGUGAAACGGUUUCGCGUCGGAAAAUGUGACAAAACAAAGAGAUAGAGCGUUCCAAUGAUUCCGUUUUAAACGGAACCGC
#=GR NC_006932.1/1962066-1962525 CODON       ....................................................................................................STP................................................................................................................................................................................................................................................................................................................................................................................
#=GR NC_006932.1/1962066-1962525 SS_TT       .......................................................................................................................................................................................................................................................................................................................................................................................................................................................................................
NC_009505.1/1112431-1111972                  GCUCUAAGCGGAACGGGAUUUAGGCAAAAGGCGGGCCACUAUGCCCGCCUUUUUUCGUUUUGUUGCUUGGUGUAGUGUGGCAAGCUUUGUUUAAGUUAUCUAGAGC.GCA..UCCC.GAAAAGUGU.GAAACG.GUUUUCGGAAAA..G.A..UGCGCGUCAAAACAAAGGAUUAGAGCGCCGAUCUGAUUCAAUCAGAUCGAAACGCGCUCUAGGGCGUGUCUGCAUUCAACGCAACCAGAUCAUAGCGCAUGCGAGAUGGACGAAGCCCAUGAAUGCGGUCAAUGUUUUCUCGCAUCGCAGCGCAAUACGACGAUAGCGUUUCAACUUGUUAAAAAAGCAUUCAAUCUGAUGGCGUUCCUUGUACAGCCUCCAGUCGAUUGUUGGGACACUGGAACGUGUUGGAUUGACCUUGAUCUGAGCCGUUGCCUUGAGAUUGCUGGCAAUGAAGGCCCUUAAGUGAUCGGCAUC
#=GR NC_009505.1/1112431-1111972 CODON       ....STP................................................................................................................................................................................................................................................................................................................................................................................................................................................................................
#=GR NC_009505.1/1112431-1111972 SS_TT       .............................<<<<<<<......>>>>>>>......................................................................................................................................................................................................................................................................................................................................................................................................................................
NC_004310.3/1518972-1519431                  GUCGCAUUAUCCGGCACAAAACCGUUUCACACUUUUGCUGGAAAUGCUCUAUAUCCCAGAAAAACAAAACUUCGUACCCUGUUUUUUGCGUUCCAGCAUUUAGAGC.GCA..UCCC.GAAAAGUGU.GAAACG.GUUUUCGGAAAA..G.A..UGCGCGUCAAAACAAAGGAUUAGAGCGCCGAUCUGAUUCAAUCAGAUCGAAACGCGCUCUAAUUUUUUCCUGCAAAUGUAAGGUAUUACAGUUGCAAAUGAGUUGCCGGAGCAAGCAACAGGCAGGAAUCGCCAAAGCAUGAAAAAACCAGCCGCAAGGUUUGGCUGCGGCUGGCUUCAAGUUAGGGCGGAAUAUAUUCUAUCAAUAGUUGGUGCGGCGCGCCUUGUGCUUGCCUGCAAGAUGCGUCACGACAUUCUCGAUCAUGCGCAUACCGGCAUUAUGGCCAAGCAUCAUGAUGGAUUCGGGAUGGAAUUGAAC
#=GR NC_004310.3/1518972-1519431 CODON       .............................................................................................................................................................................STP..................................................................................................................................................................................PTS..................................................................................................................
#=GR NC_004310.3/1518972-1519431 SS_TT       .......................................................................................................................................................................................................................................................................................................................................................................................................................................................................................
NC_009667.1/1310121-1309661                  GGAUAGCUGAUAAACAACAGGCUGUUUCCAUCAUCAAGAUCGGGGGGCGCGGCUGCAGUGAAAGCCGCUCUCUUGCCGCAAAAAACAAUUCAUUUCAGACCAAAGC.GCA.UC.CC.GAAAAGUGG.GAACCG.GUUUUCGGGACA..A.GA.UGCGCGCAAAAUAAAAAGACAGGGUAUUUUCUGUGUUUCAGGAAAUGCAGAAGAUGCUCCAGCCACGCAACCUUUGGCCCUGAGCAGCGUUCACAUUGUAGUGACAGAUUGUUUCAUGAGUUAAAGGAUCGUGUUUUCGCCAAAAUCAUGCCUAUAUAUGAGGGCUCGCGAGAGGGAAGUGCAGGAGGCAGCCCCCGCGACAGGUUCGCCAAACGGGAACCUGAAAUUAUAAAGGAGGGUGCUCUAUGGCCCAGAUGAAUCUCCCAAGCAUCACGUCCGGUGACGGUGGCCUUACCCGUUAUCUGGAAGAAAUUCGUC
#=GR NC_009667.1/1310121-1309661 CODON       ..............................................................................................................................................................................................................................................................................................................................................................................................................AUG......................................................................
#=GR NC_009667.1/1310121-1309661 SS_TT       .......................................................................................................................................................................................................................................................................................................................................................................................................................................................................................
soil_Contig10577/8-469                       GCUUAUCUUGGAUCUGCGGCGCGCCUCAGGCCGGCUGGGUGACCGAGGCCGAGCUUGCUCCGCCUCCGGCCGCCGAAGGCGCCGAAACCGCGGAGGCACCGACCGC.GUG.AUGCC.GAAAAGUGG.GAACCG.GUUUUCGGAAAA..G.AU.CACGCGCGCUAAGGGAGACUAGAUGCUGGCGGAGGUUGCGGACAUUGCACAGGACAACGAUCUCGACCGCGGCGCGACCAGCGUCGCGCCGGGGACGGAGCGUACCUGCGCGCUGAGCCGCAAGCUCAAGCCGGUAUCCGAACUGAUCCGCUUUGUGGUCGGGCCGGCCGGCGAGGCCGUCCCCGACAUCAAGCGCAAAUUGCCCGGCCGCGGCAUAUGGAUCGACGCCACCCGGGCGUCGGUCGAGGAAGCGGCCAAGCGCAACGUCUUCGCCCGCGGUUUCAAGCGCGACGUCAAAGCGGCCCGCGACCUGGCGGA
#=GR soil_Contig10577/8-469 CODON            ...............................................................................................................................................................................AUG.....................................................................................................................................................................................................................................................................................................
#=GR soil_Contig10577/8-469 SS_TT            .......................................................................................................................................................................................................................................................................................................................................................................................................................................................................................
soil_Contig26760/237-698                     AGUGGGCACCGGUUUUCGGAAAAGAUCACGCACAAACAAAAAGCUGCGUGAUCCCGAAAAGUGGGCACCGGUUUUCGGAAAAGAUCACGUACAAACAAAAAGCUGC.GUG.AUCCC.GAAAAGUGG.GCACCG.GUGUCCGGAAAA..G.AU.CACACAACAAACAAAAAGCUAGCGCGGGAUGAUGACUCGACUAAAUCAUCCCGUUCUUGUCCGGCCCGUCCUUCGGGGCCUCGCCUGUCAGACCGGCCGAGAGGUUGGCCGCACGGCCGUCGCUAUCGAUCGACGCCGAAGCCUUCGAGGUCGAUGUCGGGACGGCGCCCGGACACGAUGUCGGCGAUCACCCGCCCGCAACCGCAGGCUUGCGUCCAGCCGUUCGACCCCUGGCCCAGGUCGAGGAACACGUUGCGGAAUUUCGUGGCCCCGAGAUAAGGCGGGCCAUCCGGCGUCAUCGGGCGCAGCCCCGUCCAC
#=GR soil_Contig26760/237-698 CODON          ...................................................................................................................................................................................................................................................................................PTS.................................................................................................................................................................................................
#=GR soil_Contig26760/237-698 SS_TT          .......................................................................................................................................................................................................................................................................................................................................................................................................................................................................................
NC_007964.1/3594876-3595337                  AGCGCUUCGCUUCUGAUUGUAUCAGAAGCGAAACGUUCUAGAUUAUUGUUUUGACGCGUUUUCUUGACGCGAACCGGCAUCCACUUCGCUUGAAAACGCUAAGCGC.AUG.AUCCG.GAAAAGUGG.GAACCG.GUUUUCCGGAGA..G.AU.CAUGCGACAAGAAAAUCCCGACAUUAGCCCUUUCGAUAAUAGUGUCACCAAAAUGACCGCAUUCACACUCGCACAUCUGUCCGAUCCGCAUCUCGCUCCGCUGCCGGCACCAAAUCUGCAUCAGCUCGCGGGCAAGCGCGCGCUCGGCUAUCUGAACUGGAAACGCAGCAGGCACGCCAUCCAUCGGCGCGAUGUGCUGGACGCUCUGGUUGCCGAUGUCAGGGCGCAGGCUCCCGACCACAUCGCGAUCACCGGCGAUCUCGUCAACCUCGCGCUGCCCGACGAAUUCACGCGCGCGCGCGCAUGGCUUGAAAGCGU
#=GR NC_007964.1/3594876-3595337 CODON       ..........................................................................................................................................................AUG..........................................................................................................................................................................................................................................................................................................................
#=GR NC_007964.1/3594876-3595337 SS_TT       .......................................................................................................................................................................................................................................................................................................................................................................................................................................................................................
NC_002678.2/4014511-4014972                  UGGAAAGCGCGCCGGGCGUCAAGGAUCCGGCGCUUAUCGAACAGUUUUUCCGGGCCGUCCGAGCAGCACGCGACGACCGGGCCGCCUAACGCCUUUAAACAAGAGU.AUG.UCCCG.GAAAAAUGG.GAACCG.GUUUUCCGACAA..G.GA.CAUGCUCAAAACAUAAGAUUUAGGAGAUCGGCGAUGGACCAGCCGGCGACGCCCAAUUCCUUCCGCACCGGACCCGACGAGCAGGGCAUGUUCGGCAUUUUCGGCGGCCGUUUCGUCGCAGAAACGCUGAUGCCGCUGAUCCUCGACCUGGAGCGGCACUGGAACGAGGUCAAGAACGAUCCGGAUUUCAGGGCUGAGCUGACCGAUCUUUCGACCCACUAUGCCGGACGCCCGUCGAAGCUCUAUUUCGCCGAGGGUCUUACGAAGCAUCUUCGCGAGGUUUCCUCGGCGAAGGGCCUCGGGGGCGGCGCCAAAGUC
#=GR NC_002678.2/4014511-4014972 CODON       ......................................................................................STP.................................................................................................AUG..........................................................................................................................................................................................................................................................................................
#=GR NC_002678.2/4014511-4014972 SS_TT       .......................................................................................................................................................................................................................................................................................................................................................................................................................................................................................
soil_XZS38199_g1/347-1                       AGCCACAACGCGGCGAACCAUGGAUUGACCGGGCCCAGCACUUCGCGUAGCGCCGUCAGAACCAGGGCCACUUGCUCGCCUGCGCUCAUACCGCUUCUCCUAGCGC.AUG.UCCCG.GAAAAGUGG.AUACCG.GUUUCCCAAGAA..G.GA.CAUGCGCCAACGCAAAGAAAUUAGAGCGCAUCCUGGUUCAACUGAGCCGGAACGCGCGUUAGUACGCGACCCGGCGGGCCUCACGGAUUAGCGCCAGCGCCUCGGCCGGAUUGAGCCGCCCAUCAUAGAGCGCCCGGCCAGCUAUGGCGCCGGCGAGCCUGCGGGCGCGCGGUUCAGCAAUCUGACCCAUGGGNAACCCCNNN...................................................................................................................
#=GR soil_XZS38199_g1/347-1 CODON            ......................................................................................GUA..........................................................................................................................PTS..............................................................................................................................GUA................................................................................................................................
#=GR soil_XZS38199_g1/347-1 SS_TT            .......................................................................................................................................................................................................................................................................................................................................................................................................................................................................................
soil_Contig10442/781-1242                    AUCGCUGCCCGAAUUCCGCGCCCUCGUGAUCGGCUUUGAGGAAGCGGGCGUCCGCCAUGGNCGCGCGGGCGCGCUUUAUAUCCGCGUCAGACGCCGCCGCUAAAGC.AUG.GCCCC.GAAAAGUGU.GAAGCG.GUUUUCGGAAAA..G.GC.CAUGCUUCAAUAAGCCUUAAAGAAUAUACGCGAAAGGUCCGCGUCUUGGCGAGAUCGGCCAGCGCUUUUUACAUAGUCGCGUCAAUCGUGAACUUCUCGCGAUUUGUGGGUGCGGUGAGCUGAUCUCUUCAGCACCGUUCGAUCCAGUUUUGAACGACGCCGCCCAAAUCCAAGCGAGCAUUACUCGCUGCAAGUCUGAACCAUCAUGCAUCUCGGAAUCAUUUCACUCUCGUCUCAAAAACCAGGAUGUUGAUCCAACCCUCGCCCCUCAAUUCCCGAAUUCCGCAAACGUUCCCUCACCUUUUGAAAGGCCCAUUU
#=GR soil_Contig10442/781-1242 CODON         ....................................................................................................STP................................................................................................................................................................................................................................................................................................................................................................................
#=GR soil_Contig10442/781-1242 SS_TT         .......................................................................................................................................................................................................................................................................................................................................................................................................................................................................................
NC_004463.1/5927941-5927480                  AAGAUCGGCCGCACCAGCGAACUGCCGGACACUCCGGCCGUGCGCGGCAUGAUCGAGAAGGUUCACCAUCUCGUCCGCAUCGUCGACGAGAAGUAAGCAAAGGCGC.AUG.AUCCC.GAAAAGCGG.GUGCCG.GUUUUCGGUGAA..G.AU.CAUGCGCAAGACACAAGGAGAAGGGCGAUGAAGCUCAGCGAUAUCGCCGACAACGCCGGCUCGCGCAAAAAGCGUAUGCGCGUCGGCCGCGGCAUCGGUUCGGGCAAGGGCAAGCAGUCGGGCCGCGGCGGCAAGGGCCAGACCGCGCGUUCGGGCGUGCGCAUCAAGGGUUUCGAAGGCGGCCAGAUGCCGAUGCAUCGCCGUCUGCCCAAGCGCGGCUUCAACAACAUCUUCCGCGUCGAGUUCGCCGAGAUCAAUCUCGACCGGCUCCAGGAGGCGGUCGAUGCCAAGAAGAUCGACGCCGGCAGCGUCGUGAAC
#=GR NC_004463.1/5927941-5927480 CODON       .............................................................................................STP....................................................................................AUG................................................................................................................................................................................................................................................................................................
#=GR NC_004463.1/5927941-5927480 SS_TT       .......................................................................................................................................................................................................................................................................................................................................................................................................................................................................................
NC_009667.1/1154810-1154349                  AGCAAGCGCCGUGAUGGCGGCAGAGCCCCAGGCAAGCCAUUCUCCGGUCGUGGCAGGAAGAUAGAAUUCCAUCGCAAUUACCCUCGUCGUUUCUUGCCGUAUAAGC.AUG.UCUCC.CAAAAGUGG.GAACCG.GUUUUGGGAUCA..A.GA.CAUGCGGAGAGAUAAUCAGAUAGAAUAUUCCCCACAAUCAAACCAAACUGGAAAUCUGUAGCGGAAUUUCCGGCGAUCUUCCACGCCUUUGCAUCUCAAAGGCAUGUCAAAGGAAGCUUUGCGGAUCGAUAUCCACCUGCACCCUUAUCGAGCCUUUUUCCUUCGGCCCGUUGGCAAGCAAGACGCGGAUAAAUCCUUGAAUGUCGGCGCGUUUGGUCCCGUGCACGAGAAUGCGGAAACGGUGUCUUCCCCGCACGAGCGCAAGCGGUGCCUCGGCGGGCCCGAGCACGGAAAUCUCCGGGGAUGAGGGUGCCGCAC
#=GR NC_009667.1/1154810-1154349 CODON       .....................................................................GUA...........................................................................................................................................................................................PTS.................................................................................................................................................................................................................
#=GR NC_009667.1/1154810-1154349 SS_TT       .......................................................................................................................................................................................................................................................................................................................................................................................................................................................................................
NC_008380.1/1355747-1356208                  UUUCCUGCGCCAGGCGCACUGCGAGGAGGCGCAAGGCUUCCGCUUCUCCAAACCGGUUUCGCCGGAGGAGAUCCCGGCAUUGCUGCGGGCGCGUAGUCUCUAGUGC.AUG.UCGCU.CAAAAGUGU.GCAGCG.GUUUUGGGAGAA..A.GA.CAUGCACAAAAGGAAACAUUGAAAGACGUCGCAUCGAUCAGGUCGAUGUGAGGUCUUUCAAACCUUAUUUGACAAGCUUGCCGAUCGCCUCGAUCUCGUUGGUCCAUAUGCCCGCCGCAUAGUCCUCAGGCAGCCGCGCCAGUUGCGAGGGGUCGUCGAUGCCUGUGGAGAAAUCGCUGACGCGAUAGGGGCCGAGCACGAAAACCUCGGUCCCGGCAUCCGCCAUCCGGUCGAGAAAACGAUCCGGCCAGCCCCAGAGCCACGGCGCGAUAUUGAUCGGCACCAGCAUCAUCGCAUGUCUGCAUUCCUCCGGCAGCA
#=GR NC_008380.1/1355747-1356208 CODON       ....................................................................................................STP..................................................................................................................PTS...........................................................................................................................................................................................................................................................
#=GR NC_008380.1/1355747-1356208 SS_TT       .................................................................................................................................................................................<<<<<<<<<<<<<.....>>>>>>>>>>>>>.......................................................................................................................................................................................................................................................................
NC_002678.2/4360259-4360719                  CGCCUUCGAGGCGAUGUUCGAGGGUAUCGACGAUGCCGAAUAUGCAGCACUGAUCGCCACGCUUUUGAAGAUGCUGAAAAACAUUCGCAAGCACGACAUCUAAUGC.AUG.UCGCC.CAAAAGUGG..AUCCG.GUUUUGGGAAAA..C.GA.CAUGCAUAAAAAAGGACUCUAGACCUACGCGCCGCCAUUGCCGGGCGGUAACGGAAGGAGCAGAAAAAUGGCCGAACGGUCUUUUGCCAAGGAAGUCGAAAAGCUGCGGCUUGGCGCCGGCGAGGAGUUUGCCGGUGAAGGCAUCCUCGCCAUCACCAAGGCGCUGCUGCAAUGCGGCGUUGGCUAUGUCGGCGGCUACCAGGGCGCGCCGAUCAGCCAUCUGAUGGACGUGCUGGCCGACGCGCAGGACAUUCUGGGCGAGCUCGGCGUGCAUUUCGAGGCGAGCGCCUCGGAAGCCACCGCCACCGCCAUGCUCGC
#=GR NC_002678.2/4360259-4360719 CODON       ....................................................................................................STP.....................................................................................................................AUG........................................................................................................................................................................................................................................................
#=GR NC_002678.2/4360259-4360719 SS_TT       .......................................................................................................................................................................................................................................................................................................................................................................................................................................................................................
NC_006932.1/1427939-1427478                  AAGACACUGGAGCUGGAGCCGAAGGCGGCCAAUGGAGAGGAGGGCCUGACGGUCAAGCUGUGGCUUGCCCGCGAUCCGCGCCUUCUCAUCGCCGAUCCGGUUUCGC.AUG.GCUCC.CAAAAGUGG.CAACCG.GUUUUGGGAUAA..A.GA.CAUGCGGCAAAAACAGACAAUAAGCAUGACGGAGACAGUUUGAUGGGUUUUUAUGGUCUUUCCCGCCGGCCGGAUGUCGGCCAGACCACCCGGGUAUCGUUUGAAUUCUUCCCUCCCAAGACGGAAGAAAUGGAACAGCGUCUCUGGGAAACGGUCACGCGGCUUGCGCCGCUCCAGCCUGAUUUCGUCUCCGUUACCUAUGGGGCCGGUGGCUCCACGCGAGAGCGCACGGUGCGCACGGUGGCCCGCAUUCUCAAGGAAACAGAUAUCAAACCUGCCGCACAUCUGACCUGCGUGGAUGCAACACGCGAAGAUGUG
#=GR NC_006932.1/1427939-1427478 CODON       ...............................................................................................................................................STP.................................................AUG.................................................................................................................................................................................................................................................................................
#=GR NC_006932.1/1427939-1427478 SS_TT       ................................................................................................<<<<<<<<<<................>>>>.>>>>>>.>................................................................................................................................................................................................................................................................................................................................................
NC_004310.3/1409885-1409424                  AAGACACUGGAGCUGGAGCCGAAGGCGGCCAAUGGAGAGGAGGGCCUGACGGUCAAGCUGUGGCUUGCCCGCGAUCCGCGCCUUCUCAUCGCCGAUCCGGUUUCGC.AUG.GCUCC.CAAAAGUGG.CAACCG.GUUUUGGGAUAA..A.GA.CAUGCGGCAAAAACAGACAAUAAGCAUGACGGAGACAGUUUGAUGGGUUUUUAUGGUCUUUCCCGCCGGCCGGAUGUCGGCCAGACCACCCGGGUAUCGUUUGAAUUCUUCCCUCCCAAGACGGAAGAAAUGGAACAGCGUCUCUGGGAAACGGUCACGCGGCUUGCGCCGCUCCAGCCUGAUUUCGUCUCCGUUACCUAUGGGGCCGGUGGCUCCACGCGAGAGCGCACGGUGCGCACGGUGGCCCGCAUUCUCAAGGAAACAGAUAUCAAACCUGCCGCACAUCUGACCUGCGUGGAUGCAACAUGCGAAGAUGUG
#=GR NC_004310.3/1409885-1409424 CODON       ...............................................................................................................................................STP.................................................AUG.................................................................................................................................................................................................................................................................................
#=GR NC_004310.3/1409885-1409424 SS_TT       ................................................................................................<<<<<<<<<<................>>>>.>>>>>>.>................................................................................................................................................................................................................................................................................................................................................
NC_003317.1/578261-578722                    AAGACACUGGAGCUGGAGCCGAAGGCGGCCAAUGGAGAGGAGGGCCUGACGGUCAAGCUGUGGCUUGCCCGCGAUCCGCGCCUUCUCAUCGCCGAUCCGGUUUCGC.AUG.GCUCC.CAAAAGUGG.CAACCG.GUUUUGGGAUAA..A.GA.CAUGCGGCAAAAACAGACAAUAAGCAUGACGGAGACAGUUUGAUGGGUUUUUAUGGUCUUUCCUGCCGGCCGGAUGUCGGCCAGACCACCCGGGUAUAGUUUGAAUUCUUCCCUCCCAAGACGGAAGAAAUGGAACAGCGUCUCUGGGAAACGGUCACGCGGCUUGCGCCACUCCAGCCUGAUUUCGUCUCCGUUACCUAUGGGGCCGGUGGCUCCACGCGAGAGCGCACGGUGCGCACGGUGGCCCGCAUUCUCAAGGAAACAGAUAUCAAACCUGCCGCACAUCUGACCUGCGUGGAUGCAACACGCGAAGAUGUG
#=GR NC_003317.1/578261-578722 CODON         ...............................................................................................................................................STP........................................................................................................................................AUG..........................................................................................................................................................................................
#=GR NC_003317.1/578261-578722 SS_TT         ................................................................................................<<<<<<<<<<................>>>>.>>>>>>.>................................................................................................................................................................................................................................................................................................................................................
NC_009667.1/1437702-1438162                  CAUCUAUGUGCUGCAUAUCCAGCGCGGCGACGGGCACACGACUGCCCGUUUCGAGCGCCUCAAUGAAGGGCUGGACGGGCAGCCUGAAAGCUGCCCGAGCUAGAGC.AUG.UCC.C.CAAAAGUGG.GAAUCG.GUUUUGGGAUUA..G.GA.CAUGCGUGAGAAUAGGUAGUAUCAGGCUUCCUUGAUAAGCAAUGCGAUUGCUGCACGCAGCUCGUCGAGGCCUUCGCCCUUUUCCGACGAGGUCGCGAUGAUGCCGGGAAAGCAGGCUGCACGCUUGUAGGUAAGCUUGUGCGUUUCUUCCAGAAGGCGCGGUACGCCAGCGGGCUUGAUCUUGUCGAUCUUGGUCAGCACGAUCUGGUAGGAGACAGCCGCCUUGUCAAGAAGAUCGAGCACUUCCGCAUCGUUCUUCUUGAUGCCAUGGCGGGCAUCGAUCAGCACAUAGACACGUUUCAGUGUGGUGCGUCCGCG
#=GR NC_009667.1/1437702-1438162 CODON       ....................................................................................................STP.......................................................................PTS......................................................................................................................................................................................................................................................................................................
#=GR NC_009667.1/1437702-1438162 SS_TT       .......................................................................................................................................................................................................................................................................................................................................................................................................................................................................................
NC_009505.1/215080-215541                    GUCGGGGAUCGGGCGCGAGAACCAUCUGAAGAUGCUCGAUCACUACCAGAAUACCAAGAACAUGCUGGUGAGCUGCAGCCCGAAGAAGCUUGGCUUCUUCUAAAGC.AUG.UCGCG.GAAAAGUGG.GAACCG.GUUUUCCGAUCA..C.GA.CAUGCGUAUAAACAAAGGGCGUUAUAUUCAGGCUCUGGCGGCCUGCAAACGGCAUUCUUCUCUGCUUCCGGUUCACGUACCUUUCAGUACGCUCUGCCCCGGUGCUCGAAGAACACCAUUUUCGGGCACACCUUAGCCAGAAUCUGAGCAUCCUCGUCCGCGGCCUGCGGCGAGUUGCAAUGCGGAGAGAUUGUCUCCGCAUUGCGUCUAAUCAAGGAGAGGGUGAAUUACAUCUGCCAAUAUAUGCGCAAACGUAAUGGUUUCGAUUACCCUCCCAAGGGUGCCUGGGCGGAAACGCCCGGGCGAUCUUCGGCCCGG
#=GR NC_009505.1/215080-215541 CODON         ....................................................................................................STP................................................................................................................................................................................................................................................................................................................................................................................
#=GR NC_009505.1/215080-215541 SS_TT         .......................................................................................................................................................................................................................................................................................................................................................................................................................................................................................
NC_004310.3/215027-215488                    GUCGGGGAUCGGGCGCGAGAACUAUCUGAAGAUGCUCGAUCACUACCAGAAUACCAAGAACAUGCUGGUGAGCUACAGCCCGAAGAAGCUUGGCUUCUUCUAAAGC.AUG.UCGCG.GAAAAGUGG.GAACCG.GUUUUCCGAUCA..C.GA.CAUGCGUAUAAACAAAGGGCGUUAUAUUCAGGCUCUGGCGGCCUGCAAACGGCAUUCUUCUCUGCUUCCGGUUCACGUACCUUUCAGUACGCUCUGCCCCGGUGCUCGAAGAACACCAUUUUCGGGCACGCCUUAGCCAGAAUCUGAGCAUCCUCGUCCGCGGCCUGCGGCGAGUUGCAAUGCGGAGAGAUUGUCUCCGCAUUGCGUCUAAUCAAGGAGAGGGUGAAUUACAUCUGCCAAUAUAUGCGCAGACGUAAUGGUUUCGAUUACCCUCCCAAGGGUGCCUGGGCGGAAACGCCCGGGCGAUCUUCGGCCCGG
#=GR NC_004310.3/215027-215488 CODON         ....................................................................................................STP................................................................................................................................................................................................................................................................................................................................................................................
#=GR NC_004310.3/215027-215488 SS_TT         ........................................................................................................................................................................................................................................................................................................................<<<<<<<<<<<<<<<<<........>>>>>>>>>>>>>>>>......................................................................................................................
NC_006932.1/216389-216850                    GUCGGGGAUCGGGCGCGAGAACCAUCUGAAGAUGCUCGAUCACUACCAGAAUACCAAGAACAUGCUGGUGAGCUACAGCCCGAAGAAGCUUGGCUUCUUCUAAAGC.AUG.UCGCG.GAAAAGUGG.GAACCG.GUUUUCCGAUCA..C.GA.CAUGCGUAUAAACAAAGGGCGUUAUAUUCAGGCUCUGGCGGCCUGCAAACGGCAUUCUUCUCUGCUUCCGGUUCACGUACCUUUCAGUACGCUCUGCCCCGGUGCUCGAAGAACACCAUUUUCGGGCACGCCUUAGCCAGAAUCUGAGCAUCCUCGUCCGCGGCCUGCGGCGAGUUGCAAUGCGGAGAGAUUGUCUCCGCAUUGCGUCUAAUCAAGGAGAGGGUGAAUUACAUCUGCCAAUAUAUGCGCAGACGUAAUGGUUUCGAUUACCCUCCCAAGGGUGCCUGGGCGGAAACGCCCGGGCGAUCUUCGGCCCGG
#=GR NC_006932.1/216389-216850 CODON         .......................................................................................................................................................................................................................................................................................................................................................................................................................................................................................
#=GR NC_006932.1/216389-216850 SS_TT         .......................................................................................................................................................................................................................................................................................................................................................................................................................................................................................
NC_008380.1/620056-620517                    AUAAGGUCGCGGCGCGCUGCCCGCAAGCCCUUUCCGGAAUUGGCCGCUUCGCCUCUGAAAUAGGACUUGAGUUUUUUUGUGGCCGCCGCCAAAUGCGGGCCAAUGC.AUG.UCGCC.CGGAAGUGU.GCAGCG.GUUCCGGGAAAA..C.GA.CAUGCAUAAAACAAAGAGCUACAGGCCCAUUGAUGCAGCCCCACCAGCUUUCGUCAGGCGACGUCAUCGCCGACCGCCGCGCCGAUUAUGCCAGGAUGCUCGAAGAAGGCGGCGAGCCGGAAGCGGCUGCCGAGCUGAUGGAGCAGGCCCUCGAGCUCGUGCCCGCCUGGGCGGCCGGCUGGUAUCGCCUUGCCACCUAUCUGGAAAAGGCGGGCAGGGGUGAAGCCGCGAUCGAGGCCUAUCGCAGGACGCUUACCCUCGAUCCCGACGACAUUUUUGGCGCCGCCCUCAAGCUCGCCCUUCUCGGCGACGCAGCCA
#=GR NC_008380.1/620056-620517 CODON         .......................GUA...............................................................................................................................................................AUG...........................................................................................................................................................................................................................................................................................
#=GR NC_008380.1/620056-620517 SS_TT         .......................................................................................................................................................................................................................................................................................................................................................................................................................................................................................
NC_008380.1/1811196-1811657                  GAGGUGGAAGUGGCGCUGUCGGAGAAAUACCGCAUCACGCCGGAGAUCGCCGCCGCCCUUCGCGCCGCUCCCGGCGUCGUCGACGUCGAGCUUGUCUGAUUAAUGC.AUG.UCGCC.CGGAAGUGU.GCAGCG.GUUCCGGGAUAA..C.GA.CAUGCAUAAAACAAAGAGCGUGAUGGCCAUCACCCGCGGGUGAUUGUGAUGAAAUCCGUGCCUUCUCCGGUCUCCCGGCCGAGGCCUGUAUCGGAGAUCGUCAGCGUCGAGCCGGGUGCGAUGAGGGCGUCGAUCUUGCGGCGGGUCUCAUCGGGGAUGGUAAUCCGGCUGAGCGAACGGGCGAUCGGCUUGCCUGUAAUGAUCGAGCUUUCCUGAUUGGUGAUGCCGAGCCGCUUCAUCGUCUCGCGGGAGAGAUUGUUCGUGAGCGUGAUGCCGAGCCAGUCCGCCGUGCCGGCCUUUGCAUCGACGGCAUGCAAC
#=GR NC_008380.1/1811196-1811657 CODON       ................................................................................................STP...................................................................................PTS..............................................................................................................................................................................................................................................................................................
#=GR NC_008380.1/1811196-1811657 SS_TT       .......................................................................................................................................................................................................................................................................................................................................................................................................................................................................................
NC_008380.1/2167223-2167684                  GCCGCUUCAGCUCGGCAAGCAGGGCUGUGUUGGUUUCCUCGGUCAUCGGUGGCCUCCUGAUGUCUCACUGCGGCAAUCCGCUUUGAUCUUUCGAUGCCGCUAAUGC.AUG.UCGCC.CGGAAGUGU.GGAGCG.GUUCCGGGAUAA..C.GA.CAUGCUUGAAAACAAAAGAGCCAAAGCGCGUCGCAUCGAUCAAGUGCGAUGCGACGCGCUUUAGCAUGGCGUUUUGACGGCGGAAAGGUUAUGAGGCAGCGGAAUCGGUACUGUUUCCGGCUGUUUCUGUUGCAUUCAUCGAAGCCGUAACUAUAGUCCGGCAACCUGAAAAGAGAGGCGGAGUUCCGCCGCCCAAGCCUGAGGAGUUUAGCAUGUUCAUCACCCCGGCAUUCGCCCAGAGCGCGACCGAUACCGCAACGGGAUUCGGCGGCUCCGGUUUCGAAAUGAUCAUCCUGUUCGUGCCGCUGAUGGUCGUCU
#=GR NC_008380.1/2167223-2167684 CODON       ...........................................GUA...............................................................................................................................................................................................................................................................................................................................AUG.......................................................................................................
#=GR NC_008380.1/2167223-2167684 SS_TT       .......................................................................................................................................................................................................................................................................................................................................................................................................................................................................................
NC_007766.1/212915-212454                    CCCAUGUGGGUGGAGGGAUGGAAGAAAUGAUCGCGGUCCCAGGCGGUAAGUUCAUUGCUUUUGUCGAGCAUGUCCUGUCCUCUUCUUGAAAUGGUGCGGUUAGUGC.AUG.UCGCC.CGGAAGUGU.GCCGCG.GUUCCGGGAUAA..C.GA.CAUGCAUAAAAACAAAGAGCUUUAAGCGGCGGUGUCGAUGCAGAGAUAUUUGAGCUCGGUGAAGGCUUCGAGCCCGUGGCGUGAGCCCUCGCGGCCAAGACCGGAUUGCUUCCAGCCGCCGAAGGGGAUCGGGCCGCCGGUGAUCUUCACGCGGUUGAUCGCCACCAUGCCGUAUUCCAGCGCGCGCCCGAGGCGCAUCUGCCGCGCGCCAUUUUCCGUGACCACAUAGGCGACGAGGCCAUAUUCGGUAUCGUUGGCGCGGGCGACGACCUCGUCUUCGGUGUCGAACGUGGUCAGUGCCGCCACCGGCCCGAAGGU
#=GR NC_007766.1/212915-212454 CODON         ....................................................................GUA.......................................................................................................PTS......................................................................................................................................................................................................................................................................................................
#=GR NC_007766.1/212915-212454 SS_TT         .......................................................................................................................................................................................................................................................................................................................................................................................................................................................................................
NC_008380.1/1408537-1408998                  AACCCUGACGUUACGGCCUUUGUCGGCCGCUUCGCCGGACUGCUGCUGGUUGCGGUCUCUGCCUUCAGCCUCUGGCAGGGGUGGAAAAGCGCUUGAGCGCCACUGC.AUG.UCGCC.CGGAAGUGU.GCAGCG.GUUCCGGGAUAA..C.GA.CAUGCAUAAAAGCAGAGAACGGCCUAUCACAUUGUUUUUAUGAUGAUCCGGCAAAACGUGACUGCCCGGAAGCAUGGAUUUUGUCAUGCUGCCGGUGCAGAUUGGCCAUCGGCCAGCUUGGCCGAGGAAAAAGGGAGAGCAAUAUGAAUUGGAAAGCAGCGGCUGCGGCCGUAGUCAUGGCCGGCAUGGCCUUCGGUUCGGUGACCGCCGCCGACGGAACCCAUGAUUCGCGCGUUGCGCUGAUGAAGCAGAUCGGCGGUUCGGCCGGGGCCUUGGCAGCCAUCGCCAAGGGCACCAAGCCCUAUGACGCCGAAGCGG
#=GR NC_008380.1/1408537-1408998 CODON       .............................................................................................STP........................................................................................................................................................................................................AUG............................................................................................................................................................................
#=GR NC_008380.1/1408537-1408998 SS_TT       .......................................................................................................................................................................................................................................................................................................................................................................................................................................................................................
NC_007761.1/1144925-1145386                  CGAGAUCGGCAAUGAGGAGCCGCAGCCGAUCGAAAAACCCAAAGCGGACCGGAAGGCGAUCCGCAACGAGUUGCGGCGGGUCUACGCCGAAUACAACGCCUAAUGC.AUG.UCGCC.CGGAAGUGU.GCAGCG.GUUCCGGGAUAA..C.GA.CAUGCAUAAAAGCUCUAACGGGCAUCAAUCCCCGAAAUAGGAAUUUUCCCAAUGGAUAUGGACGACUUCAACGAGGCCGGCAGCGGCAGCGGCGAUUUUGGCGCAUCGACCGACAAGCCGGCGAGCAUCCGCGACAGCCUGCAGGCGGCGAUCGACACCGUCGAAGCACAGGGACCGGACGAUCUAGCGGUCCGGCCGCGCGACGGCGAAAACGGCCGCUUCAUCGCCAAAGGCCAGGAGCAGGCCGCUGCCGCGGCCGAGCGACAGCAGACGCCGCAGGCUGAGAGCCGGGGGCAGGGUGGCGAGCAGCCCGCCGCC
#=GR NC_007761.1/1144925-1145386 CODON       ....................................................................................................STP.....................................................................................................AUG........................................................................................................................................................................................................................................................................
#=GR NC_007761.1/1144925-1145386 SS_TT       .......................................................................................................................................................................................................................................................................................................................................................................................................................................................................................
NC_007761.1/597535-597074                    GGCCUGCAGCUGGCCGCAGGUGAAAUCCGAUGCCGCGGCGCAAGCCCAGGCGCGGCAGGUGCGCAUCGAUGUCGGCGCCCGCAUGCGCGGCAUGUGGCGAUAAUGC.AUG.UCGCC.CGGAAGUGU.GCAGCA.GUUCCGGGACAG..C.GA.CAUGCAUAAAACCAAAGACCAAAGCGCGCCGCACGGAAUCCGAUCCGUGCGGCGCGCCUUGCUUCGGCCCUGACGUGACGGGCGGUCAGUAGUCCCAGAACACCGGCACCCAACGGAAGACGUCACCGUCGACCGCCACCCGGCCCACUGACGGGAACGGCAGGUGGGUGGCCACCAGUUGUUCGCCGUUCGCCGCCAGCUCCUUGAGAAGAUCGAUGCGAACGCGAGCGGCCUCCUCGGGAUCGUGUUCGAAACCAUUGUACCAGUCGGGGUGCUCGAACCCGACCGCGAACACGGCAUCGCCGGCGAAUGUCAGAC
#=GR NC_007761.1/597535-597074 CODON         ....................................................................................................STP.......................................................................................................................................PTS......................................................................................................................................................................................................................................
#=GR NC_007761.1/597535-597074 SS_TT         .......................................................................................................................................................................................................................................................................................................................................................................................................................................................................................
NC_008380.1/1767835-1768296                  AGUCGAAUAGAAUAAGCCUUCCUUCAUCCUGUCAUGGAGAAAAGCCGGGGGAGACCGUACCAAGGGCUCGCCGUUAACAGGCGUUUGAGGGAAUGAGGCUCAAUGC.AUG.UCGCC.CGGAAGUGU.GCAGCG.GUUCCGGGAUAA..C.GA.CAUGCAUGAAAAGAAGGAGCUUAGCCGCCUUGGCCCGCCUUCUUAACGUUAUCCGCAGGCGUGUCUUGAAGAGGAGGGCCGGGACACUCUAUGUAGGGGUAAGAUAUUUUUCUUUGAUUCCCGGCGCCGGCCGGCGAGACGCUGACAAAGGACGCACAUGAGAAACCCAGUCGAUACCGCAAUGGCCCUCGUUCCGAUGGUCGUGGAACAGACCAACCGCGGUGAACGCUCCUACGACAUCUAUUCCCGCCUGUUGAAGGAACGCAUCAUCUUCCUGACAGGUGCUGUCGAGGACCAUAUGGCGACGCUCGUCUGCGC
#=GR NC_008380.1/1767835-1768296 CODON       ........................GUA...................................................................................................................................................................................................................................................................................................................AUG......................................................................................................................................
#=GR NC_008380.1/1767835-1768296 SS_TT       .......................................................................................................................................................................................................................................................................................................................................................................................................................................................................................
NC_009636.1/3540719-3541180                  GCAGGCACUGCCCUAUAUCCUCACCGUCGUUCUGCUUGCCGGAUUUAUCGGCAAGGCCAUUCCGCCCAAGGCGGGCGGCGUACCCUAUGUGAAGGAGCGCUAAUGC.AUG.UCGCC.CGGAAGUGU.GCAGCG.GUUCCGGGAUGA..C.GA.CAUGCACAACAAUAAGGAAUGCCCCAUGUCGAAGGACGAACUCUUUGUCGCGGCGCGCGAAGCCAUGGCAAAGGCGCAUGCGCCCUAUUCGAAGUUUCCGGUCGGCGCCGCCAUUCGCGCCGAGGACGGCAAGAUCUAUACGGGCGCGAACAUCGAGAACCUGUCCUUUCCGGAAGGCUGGUGCGCCGAGACCACCGCGAUCAGCCACAUGGUGAUGGCCGGCCAGCGCAAGAUCACGGAAGUGGCAGUGGUUGCCGAGAAGCUCGCGCUCUGCCCGCCCUGCGGCGGCUGCCGCCAGCGCCUGGCGGAAUUUUCCGG
#=GR NC_009636.1/3540719-3541180 CODON       ....................................................................................................STP....AUG.........................................................................................................................................................................................................................................................................................................................................................................
#=GR NC_009636.1/3540719-3541180 SS_TT       .......................................................................................................................................................................................................................................................................................................................................................................................................................................................................................
NC_008380.1/660305-660766                    GGAGGGUUUCGUGCGCCAGCGGGGUGAUGUCGAGCGGGCGCUCCAGAUCGCUGAGGGCGUCGUCGGCCGGGGCUAUGUGCGUGCUCGCCUGCUGCGACGCUAAUGC.AUG.UCGCC.UAAAAGUGU.GCAGCG.GUUUUAGGACAA..C.GA.CAUGCAUCAAAUAAAAGUCCGGCGCCGGUCUGCGCGCUCAUCUCUUUGCGAUGCAUGAAGGGAACCAAAAUGCUCUCUCGCGUGUUGAAAGGCCGGACCUAAACGCUGGAGACUCUCAUGCAGUUGCUUCCUCGCCUCUGGGCAACGACCUUGAUAGUGGGUUGCGGUGUCUUUGCCGGCUCCGCCCAUGCUUCGCUGGAAACCGGCACGAAUUAUUCCGCUUUGCCGAAGGACCAGAUCGCCCUCAACGAAUAUACCGGGGCCGUCGCCUGCACACCGGUAGAGCCUCACUAUCUCCCCUCUUUCAUUCGCGCGACG
#=GR NC_008380.1/660305-660766 CODON         ....................................................................................................STP.......................................................................................................................................................................AUG......................................................................................................................................................................................................
#=GR NC_008380.1/660305-660766 SS_TT         .......................................................................................................................................................................................................................................................................................................................................................................................................................................................................................
NC_009667.1/865715-865254                    CCGGUUCUCUUCCAUGACGAGGAGAUAUACCGCUUUGUAUCCCUUAUACAAAAGAAAAACCCGGCCUUUCAGCCGGGCUCUCCCUCCUCCUCAGGAUGGUAAAAGC.AUG.UCUCC.AAAAAGUGG.GAACCG.GUUUUUGGAUAA..A.GA.CAUGCGUAGAAAAAGCUAUUCCGCAGCGAUACGGAUCGCUGGCGCUGCGUCCUUUACCUCGUGAUCGACAUGGCUUUCGAAUUUUUCGAAAUUCGUGACGAACAUGUCGACAAGCUUCUUGGCCUGCGCGUCAUAGGCAGCCUUGUCGGCCCAGGUCGAGCGCGGAUCGAGAAUGGACGUGUCCACACCCGGUACGUCGACCGGAACCGCGAAGCCGAAAUUCGGAUCGAUGCGGAAUUCGGCAUCGUUCAGCGAACCGUCAAGCGCGGCGGCGAGCAGAGCGCGGGUUGCCUUGAUCGGCAUACGCUUGCCAACGCC
#=GR NC_009667.1/865715-865254 CODON         ................................................GUA.....................................................................................................................PTS............................................................................................................................................................................................................................................................................................................
#=GR NC_009667.1/865715-865254 SS_TT         ..............................................................................................................................................................................<<<<<<<<<<<<<....>>>>>>>>>>>.............................................................................................................................................................................................................................................................................
NC_002678.2/4009151-4009611                  CACCACGAGCACGGCAAGCACCAGCCGACGCAUCUGCUGGUAAUUGCCCAGCCCGUAUUUGAGUUCGUUGUCCAAGGGGAUAUCCGAUCGUCGAGGAGCCUAUUGC.AUG.UCGCC.CAAAAGUGG.GU.CCG.GUUUUGGGAGGA..C.GA.CAUGCAUAAAAAACAAAGCCGGCGAUCGCAGCUUUAGCCGAAAAACAGGCGUCCCGCCGAUCGCCGGGACGCUCUGCAAGACAAUUCAGGCGGAUUUGGAGCGCUGGUCACGCCUGACUUUAUCGUGAUCUCAGGUGUUGAUAUUCAGCACACCUUAGCGCGGCGCCAGCACCAUCAUCAUCUGGCGGCCUUCGAGCUUCGGCUCCGCCUCGACUUUUGCAAUGGUCGCCACUUCCUCGCGCACCUUGUUCAGAAGCUGCAUGCCGAGUUCCAUAUGCGCCAUCUCGCGGCCGCGGAAGCGCAAUGUCAGCUUGACCU
#=GR NC_002678.2/4009151-4009611 CODON       ........................................................................GUA........................................................................................................................................................................................................................................PTS.................................................................................................................................................................
#=GR NC_002678.2/4009151-4009611 SS_TT       ..............................................................................................................................................................................................................................................<<<<<<<<<<<.........>>>>>>>>>>>>.........................................................................................................................................................................................................
NC_009667.1/744080-743619                    CUUCGAGCGGCGCCAGUUCCAUUCGCUGUUUGCGACGGAAGACCAGAAGGAAGGCAUGGCAGCCUUCAUCGACAAGCGUACGCCGUCGUUCAAGAAUCGCUAAAGC.UUG.UCUCC.CUAAAGUGG.GAACCG.GUUUCGGGAUAA..A.GA.CAUGCUUGAAAAGACAAAUAGAUAGAGCAGUUUCAAUGACUCGGUUUUAGUCGGAACCGCCCCAAUUGAUCGGCUGGUGGUCGAGUGACUGCCCUGACAAGAGCAUCAUGGAAGCCUUCCGGUCGCUUUCGGCAGGCUUUCAGGCCGGGUUUGCGGCUUUUUGAUCGAGCUUUGGGGCAGAAUCCACGUUGACGCCGCGCCAAAGCUGAUCUAUAAGCCCGCCACGGAUCGGCGGCCCCCAGGGAUCUUCAAGGGAUUUUCUCGGCUGCCCUAGAGGUUUUGUGCCCGGCGGUUUUUGCCCCUGGCUAGCUGACAGAA
#=GR NC_009667.1/744080-743619 CODON         ....................................................................................................STP................................................................................................................................................................................................................................................................................................................................................................................
#=GR NC_009667.1/744080-743619 SS_TT         ..................................................................................................................................................................................................................................................................................<<<<<<<<<<<<..........>>>>>>>>>>>>>>.................................................................................................................................................................
NC_009667.1/1417100-1417561                  UGCGCAUGCAGCAGGCUAUUCCUGCUACCGAGCGAUUCGACGCCGCCUCAACGGAAUAUAAAGUCUAUAAGGGCUAUGUCCGCGAGAGACAAGCAAUCGCUUGAGC.GUG.UCUCC.CGAAAGUGG.GAACCG.AUUUUGGGAUAA..A.GA.CAUGCGUAAAACUAAGGAAAUAGAGUGUCCUUUGUGCGUCUGUGAUGACGCACAAAGGACACUCUAGAAGUGCUCGUUUUUGCCUCGGCAACCGCAAUCGCGGCCCGGUCUUGCUGCCAUCAUGGUGCCCAAUAUUCUAAGGUGCUGACUUCAUGGAUGUUUUUAAUCUGCUGGAAGCCGCGUUUCUCGGUCUUAUCGAAGGCUUGACCGAAUUUAUCCCGGUUUCCUCCACCGGACAUUUGCUGCUGAUCGGCCAUUUUCUUGGUUUUGAAUCCACAGGAAAAACCUUCGAGGUUCUGAUCCAGCUUGGUGCCAUUC
#=GR NC_009667.1/1417100-1417561 CODON       .................................................................................................................................................................................................................................................................................................................AUG...................................................................................................................................................................
#=GR NC_009667.1/1417100-1417561 SS_TT       .......................................................................................................................................................................................................................................................................................................................................................................................................................................................................................
NC_009667.1/1432352-1431891                  GAAAAAUCCACUAGAUUCAUAAGGUUACUAGUGGUCUUUUUGAUUUCGACAUUUGCUCGGCGCUCAUAUCCCGAGGAUGCAAAUGUCGGAAUCAGACCACUAGAGC.AUG.UCUCC.CGAAAGUGG.GAACCG.GUUUCGGGAUAA..A.GA.CAUUCUUAAAACAAAUGGAUAGCGCGUUUCGACAAUGACUGAGAGCGUGCUUAAAAACAAAAGGCGACGCUGCUGGCGUCGCCUUUUUGCAUUUAAUGGUCGCCCCUUCGGAUGGCGCAAUGCCUCUGAUCCGGGCAGUCCGGGGAGACACUGACGCCAUCCUCCGGGGAGAUUUCUUGGCAGCCCUUCGGCUGCCCCGCGUGUCACAUGCGUGAGGGGGAGGAACGCAACGGACGAUGCAGGGCGACCGACAGGCUCAGCCGUCAGAACGAAUUAGUUCUGGUAGCUGGACGGGGAAGCGUCGCCGAAGCGAUGAGC
#=GR NC_009667.1/1432352-1431891 CODON       ..........................................................................................................................................................................................................................................................................................................................................................................................................................................PTS..........................................
#=GR NC_009667.1/1432352-1431891 SS_TT       ..............................................................................................................................................................................<<<<<<<<<<........>>>>>>>>>>>............................................................................................................................................................................................................................................................................
NC_009668.1/1892475-1892014                  UUGGCUUUCUCGUAAUCUGGAUGAACUUUAUGCGUCGUUCCAGAGCGAGGAGAAGUAAGUAAGCGUAACGAACGGCGGCGGUUGCCACGGUUCGACUGUGUAGAGC.AUG.UCUCC.CGAAAGUGG.GAACCG.GUUUCGGGGUGA..A.GA.CAUGCGUAGAACAAAGAAAUAGAGCAUUUCCAGUGCGUUCAAACAAACAGGAAAUGCUCUAGCGUUCAAUAGUAAGUGUGUUUGCGUCGAAACUGUUCAGGAAGAGGAACGAGACAGCAAAAGAAAAAGGCCCCCAAACGUCGCCGUGUGGAAGCCCUUCUCAUUGGUUUAGCAGCUAGAGAAUCGCAAAUCCACGAAUCACUGUCAAGUGUAAUUAGCGUCAUUUCGGCGGGUGGAUUUCUUUUGCCUUGUGGAAGGUGAAAGAAAAUGGAGAUUCAAUUGGCCUCGACGCCGUUUGGCAGUCGAAGGAUGACGCUU
#=GR NC_009668.1/1892475-1892014 CODON       .......................................................STP..........................................................................................................................................................................................................................................................................................................................................................................AUG................................................
#=GR NC_009668.1/1892475-1892014 SS_TT       .......................................................................................................................................................................................................................................................................................................................................................................................................................................................................................
NC_006932.1/448434-447973                    CGGUCACGGCGCUCUUUGCUUCCAUGCGCGAGAGAUUGGGUUUGAAGAGCGUCACCUUGUUAAAGCCGCUUUCCUUAUCCUGAUACAUUGGGGUUCUCCCUAGAGC.AUG.CCUCC.CGAAAGCGG.GAACCG.GUUUCCGGAUAA..A.GA.CAUGCGAUAAAACAAAUAGUUAGGCUAUAGCUGAUAUUGCGAACAUGUUUCGAUAUCAAAACGCGCUUCAAAGACGAUGGGCGCGCUUGCGGGACGAACCACCGCAUGAGCGCUUCAGAAUAUUUGAUAGUUUGGUCCAGUCAUUUGAGGGCGGAGACAUCUGUUGAUGGGCACUCUCGAUUUCCGCUUUCGUCGCACCAUGUCCGUCAUCGCACCGGGAACGAAUAUUAUCACCGGCUUGUGCCGGUUGUUCAAAAUCGUGAUGUUCCACCUCAUUCUCCUUUGUUAUGGCCCCUCUACCAAGCAGCAAAAAUAAAA
#=GR NC_006932.1/448434-447973 CODON         .....................................................................................GUA.......................................................................................................................................................................................................................................AUG................................................................................................................................................STP..
#=GR NC_006932.1/448434-447973 SS_TT         .......................................................................................................................................................................................................................................................................................................................................................................................................................................................................................
NC_009505.1/448568-448107                    CGGUCACGGCGCUCUUUGCUUCCAUGCGCGAGAGAUUGGGUUUGAAGAGCGUCACCUUGUUAAAGCCGCUUUCCUUAUCCUGAUACAUUGGGGUUCUCCCUAGAGC.AUG.CCUCC.CGAAAGCGG.GAACCG.GUUUCCGGAUAA..A.GA.CAUGCGAUAAAACAAAUAGUUAGGCUAUAGCUGAUAUUGCGAACAUGUUUCGAUAUCAAAACGCGCUUCAAAGACGAUGGGCGCGCUUGCGGGACGAACCACCGCAUGAGCGCCUCAGAAUAUUUGAUAGUUUGGUCCAGUCAUUUGAGGGCGGAGACAUCUGUUGAUGGGCACUCUCGAUUUCCGCUUUCGUCGCACCAUGUCCGUCAUCGCACCGGGAACGAAUAUUAUCACCGGCUUGUGCCGGUUGUUCAAAAUCGUGAUGUUCCACCUCAUUCUCCUUUGUUAUGGCCCCUCUACCAAGCAGCAAAAAUAAAA
#=GR NC_009505.1/448568-448107 CODON         .....................................................................................GUA....................................................................................................................................PTS......................................................................................................................................................................................................GUA...............................................
#=GR NC_009505.1/448568-448107 SS_TT         .......................................................................................................................................................................................................................................................................................................................................................................................................................................................................................
NC_009667.1/1035519-1035062                  AAGAAGCGCAUCACCAAGGCCUGAUAAUCGAUCAACAUGACGUCAUGUGGAAUCAUCUGUCGAACUGAUGAUUCCACUUUCGGGCAUUAUGAGUUAGACCUAGAGC.AUG.UCUUC.CAAAAGUGG.GAACCG.GUUUUGG.......AAGA.CAUGCGUAAAGACAAAACUUAGAGCAAGAUCAUAUAUUUCGGGAACCAACGCUGAUGACAGGCCGCUCCGCCAUUUCUUCCGUGCUUCUGAUCGCCGCGCUUGCGGCAACGCUCGCCGCUUGCGGUCGCAAGGGCCCGCUGGAGCCGCCGCCAUCCGCCGUCGUGACGGACGAACAGGGCCACACCAAGCCGAAACCGAAGGAAGACAAGCCGAUCAUCCUCGACAAGCUGUUGUAAGUUUCUGCUGCAGGGCAUUCCCGUGAACCAUUUCGAACAUCGCAACGGCGUUCUUCACGCCGAAAAUGUCAGCCUGCCUGA
#=GR NC_009667.1/1035519-1035062 CODON       .....................STP.......................................................................................................................................................................................AUG.................................................................................................................................................................................STP......................AUG........................................................
#=GR NC_009667.1/1035519-1035062 SS_TT       .......................................................................................................................................................................................................................................................................................................................................................................................................................................................................................
NC_006932.1/570415-569954                    CCCGCUCCAAUCAGGAGCCGUGGAUCAAUCCGCGGUGGCAGGUGUCGGACCGCUAACGCGGUCCAGGGGAAUAGGGCAGUAAGGCAGUAGGGCAAUAUGUUAGAGC.AUG.UCUCC.CGAAAGUGG.GAACCG.GUUUCGGGCUAA..A.GA.CAUGCGUAAAAAACAAUAGAUAGGUCGUGUUCCCUGCGCUUAAAAACAUACUGCCUUAUUGCCUUACUGCCCUAUUGCCUUACACAAGGAAACAACAAUGAAAGCACAACCCAAAGCCUCGCACUUCAUUGGCGGCGCAUUCGUGGAAGACAAGGCGGGCAAGCCGCUGCCCGUGAUCUAUCCGGCAACCGGCGAGGAAAUCGCCAGUCUUUAUUCCGCGACGCCAGGCAUUAUCGAAGCGGCUUACGCAGCAGCACUGAAAGCGCAAGGCGAAUGGGCAGCAUUGAAACCCGUCGAGCGCGGGCGCAUCCUGCGCCG
#=GR NC_006932.1/570415-569954 CODON         ..........................................................................................................................................................................................................................................................AUG..........................................................................................................................................................................................................................
#=GR NC_006932.1/570415-569954 SS_TT         .......................................................................................................................................................................................................................................................................................................................................................................................................................................................................................
NC_009505.1/570385-569924                    CCCGCUCCAAUCAGGAGCCGUGGAUCAAUCCGCGGUGGCAGGUGUCGGACCGCUAACGCGGUCCAGGGGAAUAGGGCAGUAAGGCAGUAGGGCAAUAUGUUAGAGC.AUG.UCUCC.CGAAAGUGG.GAACCG.GUUUCGGGCUAA..A.GA.CAUGCGUAAAAAACAAUAGAUAGGUUGUGUUCCCUGCGCUUAAAAACAUACUGCCUUAUUGCCUUACUGCCCUAUUGCCUUACACAAGGAAACAACAAUGAAAGCACAACCCAAAGCCUCGCACUUCAUUGGCGGUGCAUUCGUGGAAGACAAGGCGGGCAAGCCGCUGCCCGUGAUCUAUCCGGCAACCGGCGAGGAAAUCGCCAGUCUUUAUUCCGCGACGCCAGGCAUUAUCGAAGCGGCUUACGCAGCAGCACUGAAAGCGCAAGGCGAAUGGGCAGCAUUGAAACCCGUCGAGCGCGGGCGCAUCCUGCGCCG
#=GR NC_009505.1/570385-569924 CODON         .....................................................STP..................................................................................................................................................................................................AUG..........................................................................................................................................................................................................................
#=GR NC_009505.1/570385-569924 SS_TT         .......................................................................................................................................................................................................................................................................................................................................................................................................................................................................................
NC_004310.3/548951-548490                    CCCGCUCCAAUCAGGAGCCGUGGAUCAAUCCGCGGUGGCAGGUGUCGGACCGCUAACGCGGUCCAGCGGAAUAGGGCAGUAAGGCAGUAGGGCAAUAUGUUAGAGC.AUG.UCUCC.CGAAAGUGG.GAACCG.GUUUCGGGCUAA..A.GA.CAUGCGUAAAAAACAAUAGAUAGGUCGUGUUCCCUGCGCUUAAAAACAUACUGCCUUAUUGCCUUACUGCCCUAUUGCCUUACACAAGGAAACAACAAUGAAAGCACAACCCAAAGCCUCGCACUUCAUUGGCGGCGCAUUCGUGGAAGACAAGGCGGGCAAGCCGCUGCCCGUGAUCUAUCCGGCAACCGACGAGGAAAUCGCCAGUCUUUAUUCCGCGACGCCAGGCAUUAUCGAAGCGGCUUACGCAGCAGCACUGAAAGCGCAAGGCGAAUGGGCAGCAUUGAAACCCGUCGAGCGCGGGCGCAUCCUGCGCCG
#=GR NC_004310.3/548951-548490 CODON         .....................................................STP..................................................................................................................................................................................................AUG..........................................................................................................................................................................................................................
#=GR NC_004310.3/548951-548490 SS_TT         .......................................................................................................................................................................................................................................................................................................................................................................................................................................................................................
NC_003317.1/1434174-1434635                  CCCGCUCCAAUCAGGAGCCGUGGAUCAAUCCGCGGUGGCAGGUGUCGGACCGCUAACGCGGUCCAGGGGAAUAGGGCAGUAAGGCAGUAGGGCAAUAUGUUAGAGC.AUG.UCUCC.CGAAAGUGG.GAACCG.GUUUCGGGCUAA..A.GA.CAUGCGUAAAAAACAAUAGAUAGGUCGUGUUCCCUGCGCUUAAAAACAUACUGCCUUAUUGCCUUACUGCCCUAUUGCCUUACACAAGGAAACAACAAUGAAAGCACAGCCCAAAGCCUCGCACUUCAUUGGCGGCGCAUUCGUGGAAGACAAGGCGGGCAAGCCGCUGCCCGUGAUCUAUCCGGCAACCGGCGAGGAAAUCGCCAGUCUUUAUUCCGCGACGCCAGGCAUUAUCGAAGCGGCUUACGCAGCAGCACUGAAAGCGCAAGGCGAAUGGGCAGCAUUGAAACCCGUCGAGCGCGGGCGCAUCCUGCGCCG
#=GR NC_003317.1/1434174-1434635 CODON       .....................................................STP...............................STP.........................................................................................................................AUG.................................................................................................................................................................................................................................................................
#=GR NC_003317.1/1434174-1434635 SS_TT       .......................................................................................................................................................................................................................................................................................................................................................................................................................................................................................
NC_009667.1/2828407-2827946                  UGCGGAAGUUAGGCAAACAGCAAUGACCUGACGCAACAUCGGUCUCUCCUUAAGAAGAAUAGAUGUAAAACAAUAUUAUAAGUGAAAUAGCGCGUUCUUCCAGAGC.AUG.UCUCC.CGAAAGUGG.GAACCG.GUUUCGGGAUAA..A.GA.CAUGCGUAAAAAGAAGGAAGCAUCGCACCCUUAAAACCUGGAUGCGAUGCUUGUUGUAAAGGAUCAGAGCGUGUCGCCCGCCUUGCCUGUCACCUUGAGCGCGAAGGCAUAGGUAUAGGCGACUUCUUCCAGUCGCGAGAAGCGACCCGACGCGCCGGCAUGACCCGCAUCCAUAUUGAUACGGAACAGGACGGGAUGGUCGUCGGUCUUGAGCUCACGCAGUCUGGCGACCCACUUGGCAGGCUCCCAGUACGUGACGCGCGGAUCGGUAAGGCCUGCCACGGCCAGAAUGGCGGGAUAGGCCUGACGGCUGACAUU
#=GR NC_009667.1/2828407-2827946 CODON       ....................................GUA.................................................................................................................................................................................PTS............................................................................................................................................................................................................................................................
#=GR NC_009667.1/2828407-2827946 SS_TT       ............................................................................................................................................................................<<<<<<<<<<<.........>>>>>>>>>>>............................................................................................................................................................................................................................................................................
NC_009667.1/1306975-1307435                  AUCGAGGAAGGAGACAUAUUCGGAAGCAGAUGCGGCGGUGGCAGCGGUAAGCGCAAGAGCUGCGGCGAGCAGGAGCUUUUUCAUGGGAUGACCUUCGGGCUGAAGC.AUG.UCUCC.CGAAAGUGG.GAACCG.GUUUCGG.AACA..A.GA.CAUGCGUAAAAACAAAAGGCUGGAGCGGUUCCGACGAAUCCGUUUCAACUGGCCCGCUCCAGGGUGAAACACACCCUCGUCCCUAAAGCCAAUCCAUUACAGUGAUUUGACGGUUUUAUAUUGCUUGGAUGACAGUUUCCGCGAGGAACCGCCUGCGAUAUUCCGCCGGACUGAUCCCGAUCUUCUGACGGAAAUGAUGGCGAAGCGUGUGGGCGCUUCCAAAGCCGACUGAAGCAGCAACAUCGUCAAUGCUCGCCUGUCCCUGAGAGAGCAAUUCCCUGGCAGCCGCAAUACGCUCCAUGGUGAGCCAGUCGCCGG
#=GR NC_009667.1/1306975-1307435 CODON       .................................................................................GUA........................................................................................................................................................................................PTS........................................................................................................................................................................................................
#=GR NC_009667.1/1306975-1307435 SS_TT       .......................................................................................................................................................................................................................................................................................................................................................................................................................................................................................
NC_009668.1/1842420-1842881                  UUUUGCCCAGCCCACCCUAUCUGUAUUCGAGCAAUCGAAGCAUGAAUGGGUGUUCCUUGAUGAAACGAUGGAGCACUUUCCACGUUUGCCGGAAAACGACUAGAGC.AUG.UCUCU.CGAAAGUGG.AAACCG.GUUUCGGAAUAA..A.GA.CAUGCGUAAAAACAAACGGAUAGAGCAUUUCCUAUGAUUCAAUCAAAACAGGAAAUGCUCUGGCGGUCUGCUUCCGACAGAUCGUCAAACUAUAACGAUCAUUCUUCUGGAACUUUACGCACCGGUCGUUGCCAGCGUUCGUAGCAGGGUUGAGAAAGUGAGGGAGCGGUUCGCGUCAGACUGGCUGUCGCUGACGCCGUCGUUUCGCGACAACGACUUGCGGACAUUGCUCGGACUGUAGCCAAAAUGCUGCGUGAAUGCCCGCGUGAAAUUGGCUGCCGUAUCGAAGCCAAACAGCUGCGCGAUGUCGGACACCCU
#=GR NC_009668.1/1842420-1842881 CODON       ....................................................................................................STP....................................................................................................................................................................PTS.........................................................................................................................................................................................................
#=GR NC_009668.1/1842420-1842881 SS_TT       .......................................................................................................................................................................................................................................................................................................................................................................................................................................................................................
NC_006933.1/1107348-1107805                  GAUUUCCCGAAUGAAAAUCUUACACAGGAGAAGGUUCUUGCCGCUGCAAUUGGCAAGCCUGCAACCAACGCGGCCUAGUUUUUGAAUAUUUGUCCGCAGCGAGAGC.AUG.UCUCC.CGAAAGUGG.AAACCG.GUUUCGGG......A.GA.CAUGCGUAAAAACAAAUGGUUAUAGCGGUUCCAGCGGCUCCGCUUUAACUGGAACCGCUCUUAUUCAACUGGUGCAUGACAUGACGUUGACAGGCAAAAGCCUCAGAAAAUUUCUCUCAGAAUACAAAAUCGUGGCACUGCUGAUUGUUGUCGCCCUGAUCUGGGCAUUCUUCGCCAUCAUGACCUACGAUCCCGAGAUGGGCCGGUCGCAGUUUCUCACCGCGCGCAAUUUCUCCAAUCUUUUGCGCCAGAUGGCAAUCACCGGCAUGCUGGCUUCAGCCAUGGUGUUUGUCAUCGUGGCGGGUGAAAUCGAUCUGU
#=GR NC_006933.1/1107348-1107805 CODON       ...........................................................................STP...........................................................................................................................................................AUG...........................................................................................................................................................................................................................................
#=GR NC_006933.1/1107348-1107805 SS_TT       .................................................................................................................................................................................<<<<<<<<<<<<<.......>>>>>>>>>>>>>>....................................................................................................................................................................................................................................................................
NC_009504.1/1109658-1110115                  GAUUUCCCGAAUGAAAAUCUUACACAGGAGAAGGUUCUUGCCGCUGCAAUUGGCAAGCCUGCAACCAACGCGGCCUAGUUUUUGAACAUUUGUCCGCAGCGAGAGC.AUG.UCUCC.CGAAAGUGG.AAACCG.GUUUCGGG......A.GA.CAUGCGUAAAAACAAAUGGUUAUAGCGGUUCCAGCGGCUCCGCUUUAACUGGAACCGCUCUUAUUCAACUGGUGCAUGACAUGACGUUGACAGGCAAAAGCCUCAGAAAAUUUCUCUCAGAAUACAAAAUCGUGGCACUGCUGAUUGUUGUCGCCCUGAUCUGGGCAUUCUUCGCCAUCAUGACCUACGAUCCCGAGAUGGGCCGGUCGCAGUUUCUCACCGCGCGCAAUUUCUCCAAUCUUUUGCGCCAGAUGGCAAUCACCGGCAUGCUGGCUUCAGCCAUGGUGUUUGUCAUCGUGGCGGAUGAAAUCGAUCUGU
#=GR NC_009504.1/1109658-1110115 CODON       ...........................................................................................................AUG.........................................................................................................................................................................................................................................................................................................................................................................
#=GR NC_009504.1/1109658-1110115 SS_TT       .................................................................................................................................................................................<<<<<<<<<<<<<.......>>>>>>>>>>>>>>....................................................................................................................................................................................................................................................................
NC_004311.2/1152240-1152697                  GAUUUCCCGAAUGAAAAUCUUACACAGGAGAAGGUUCUUGCCGCUGCAAUUGGCAAGCCUGCAACCAACGCGGCCUAGUUUUUGAACAUUUGUCCGCAGCGAGAGC.AUG.UCUCC.CGAAAGUGG.AAACCG.GUUUCGGG......A.GA.CAUGCGUAAAAACAAAUGGUUAUAGCGGUUCCAGCGGCUCCGCUUUAACUGGAACCGCUCUUAUUCAACUGGUGCAUGACAUGACGUUGACAGGCAAAAGCCUCAGAAAAUUUCUCUCAGAAUACAAAAUCGUGGCACUGCUGAUUGUUGUCGCCCUGAUCUGGGCAUUCUUCGCCAUCAUGACUUACGAUCCCGAGAUGGGCCGGUCGCAGUUUCUCACCGCGCGCAAUUUCUCCAAUCUUUUGCGCCAGAUGGCAAUCACCGGCAUGCUGGCUUCAGCCAUGGUGUUUGUCAUCGUGGCGGGUGAAAUCGAUCUGU
#=GR NC_004311.2/1152240-1152697 CODON       ...........................................................................STP...........................................................................................................................................................AUG...........................................................................................................................................................................................................................................
#=GR NC_004311.2/1152240-1152697 SS_TT       .................................................................................................................................................................................<<<<<<<<<<<<<.......>>>>>>>>>>>>>>....................................................................................................................................................................................................................................................................
NC_003318.1/147166-146709                    GAUUUCCCGAAUGAAAAUCUUACACAGGAGAAGGUUCUUGCCGCUGCAAUUGGCAAGCCUGCAACCAACGCGGCCUAGUUUUUGAACAUUUGUCCGCAGCGAGAGC.AUG.UCUCC.CGAAAGUGG.AAACCG.GUUUCGGG......A.GA.CAUGCGUAAAAACAAAUGGUUAUAGCGGUUCCAGCGGCUCUGCUUUAACUGGAACCGCUCUUAUUCAACUGGUGCAUGACAUGACGUUGACAGGCAAAAGCCUCAGAAAAUUUCUCUCAGAAUACAAAAUCGUGGCACUGCUGAUUGUUGUCGCCCUGAUCUGGGCAUUCUUCGCCAUCAUGACCUACGAUCCCGAGAUGGGCCGGUCGCAGUUUCUCACCGCGCGCAAUUUCUCCAAUCUUUUGCGCCAGAUGGCAAUCACCGGCAUGCUGGCUUCAGCCAUGGUGUUUGUCAUCGUGGCGGGUGAAAUCGAUCUGU
#=GR NC_003318.1/147166-146709 CODON         ...........................................................................STP...........................................................................................................................................................AUG...........................................................................................................................................................................................................................................
#=GR NC_003318.1/147166-146709 SS_TT         .................................................................................................................................................................................<<<<<<<<<<<<<.......>>>>>>>>>>>>>>....................................................................................................................................................................................................................................................................
NC_009667.1/464512-464969                    AUUAAUUUGAUGAUACUUCUGGGAUUGUAGCGAGCCCUAUUGGCCGGCAGAAGCCAUUUGUCCGGGCAAAGACUUUCAAUGAAAACGGCAGGGCAAGGGGUAGCGC.AUG.UCUCC.CGAAAGCGG.GAACCG.GUUUCGGG......A.GA.CAUGCGUAAAAACAAACAGAUAGAGCGGUUCCAACGACUUCUUAUCAACCGGAACCGCUCUAGAAGAGGGAAGGGGUUCAAAUUCCUGCAGAAAGCUCUAUAUGAAGCUCACCUGCUGAAGGUCGGGAAGUAAUCCGCGAUAGCUUGUGGGGAAAUUUUUUCCCGAUAAUGCUGUGGCGGAUUUGUGUUUCUGUCACAAGCUUCCUAUAAGCCUUCGAAUAAUUUGGGAAACCACCUGUGUGUUUCCUCAACUUGGCAAACCAGCCUUGCUGGCGAGGCCAGAUUUCCCCUUUGGACGACCCGGAACUCUCAUGAUCC
#=GR NC_009667.1/464512-464969 CODON         ........................................................................................................................................................................................................................................................................................................................................................................................................AUG............................................................................
#=GR NC_009667.1/464512-464969 SS_TT         ...................................................................................................................................................................................................................................................................................................................................<<<<<<<<<<<........>>>>>>>>>>>>.....................................................................................................................
NC_009668.1/1840211-1839754                  UGUCGGCGGCAAGGAUAUGGCAGCAAUCGAAAAGGGCGGCGACAACCGCUACUACGGCGCUAUCGACAGCCGUGCCGUCGCUGGUGCUGCAAUAGGAUACUAGAGC.AUG.UCUCC.CGAAAGCGG.GAACCG.GUUUCGGG......A.GA.CAUGCGUAAAAACAAACAGAUAGAGCAUUUCUAAUGAUUCAAUCAAAACAGGAAAUGCUCUAAAACAGAACCGCUUUGCCGGUGGCCGAAGGCAUAGACAGAGCGAGGAGACGAGAUGAAUUCACGUCUCCUCAAUGUCUGUGUCGGAUCAACCAAUGCUUUUGUCGGUUAUCCGUGCGCUCUUUAGUAUUUCGAUGACCAUUUCGGAGGCUUUGUUAAGCGAACCGACCGGCAGAAAUUCGUAAAUCGAGUGGAAGUUGUGCGCGCCGCAGAACAGGUUCGGGCAUGGCAGUCCUUUUUCGGACAGCACCGCACCGU
#=GR NC_009668.1/1840211-1839754 CODON       ....................................................................................................STP......................................................................................................................................................................................................PTS.......................................................................................................................................................................
#=GR NC_009668.1/1840211-1839754 SS_TT       .......................................................................................................................................................................................................................................................................................................................................................................................................................................................................................
NC_009667.1/2825832-2826293                  AAAGACCACUAGGAAGUAUAUGUAUCUGGUGGAUUUUUCGAAUUUGACGUUUGAAACAGCAUCUAUGUCAGCCGGGAUUCAAACGUCAAAUUCAAUCCACUAGAGC.AUG.UCUCC.CGAAUGUGG.GAACCG.GUUUCGGGAUAA..A.GA.CAUGCGUAAAAACAAACAGAUAGAGCAUUUCCAAUGAUUCAAUCAAAACAGGAAAUGCUCUAGAAGGCACGGCUUACCGGCCUUGCAGCAAAUCGAAACAGUUUUCAUCGGAAUUGUGGAUGUCUCAAAGCUCCCCCCAACUUCAACCACCGCAUGCAGCCAAACAUCCGGUCAAUGACACCCGCCACGGGAUCACACGCACCGACGACUAUGCUUGGUUGCGUGCGGACAAUUGGCAGGAAGUAUUCAAGGACCCGUCGGUUCUGUCCCCUGAAAUUCGCACGCAUCUGGAAGCAGAGAAUGCAUAUCAGGCAGCGC
#=GR NC_009667.1/2825832-2826293 CODON       ................................................................................................................................................................................................................................................................................AUG....................................................................................................................................................................................................
#=GR NC_009667.1/2825832-2826293 SS_TT       .......................................................................................................................................................................................................................................................................................................................................................................................................................................................................................
NC_009667.1/1042391-1042852                  GCAAUAUAUCAACCGCCUCUCCGAUUUCCUGUUCGUGGCGUCGCGAACCGUCAACGAUAACGGCGCGCAGGACGUUCUCUGGGUGCCCGGCGCCAACCGUUAGAGC.AUG.UCUCC.CGAAAGUGG.GAACCG.GUUUCGGGAUAA..A.GA.CAUGCGAAAAGACAAACAUUUAGAGCGCCGGUCUGAUUCAAUCAGAUCGAUACGCGCUCUAAACGCCACGUCUGUUGCCCCAGAUCAGCACGUGAAGCUGGGGCAGGACGUGCGCUUCGUACCAGCCAUCCGCAAUUACCUUUUCGACCAGCCAUUCCAUUCGCCGCAUGAUGCCGUCGAUAUCGAUUGCGGCAUCAUGUGCUUCGGGCGGCGGCGGUGUGUGAUUGCCGGGCUGGAGAUAGACCGGUAGACCGGAAUAUUGACUGGCUACAUCUUUGGCGAAGACGUAAUCGGCAUCGUCGAAGAUGACGAAUUUCA
#=GR NC_009667.1/1042391-1042852 CODON       ....................................................................................................STP............................................................................................................PTS.................................................................................................................................................................................................................................................................
#=GR NC_009667.1/1042391-1042852 SS_TT       .......................................................................................................................................................................................................................................................................................................................................................................................................................................................................................
NC_009668.1/1700007-1700468                  CGGGCUGGAUGCGCGCCUGCGUCACGAAUUCCUGACAAGCAAGAUUUCCGAUCGCGAAUAUACCGCCGACAGCGUCUAUCUCGGCGUGAAGGUGCAGCGCUAGAGC.AUG.UCUCC.CGAAAGUGG.GAUCCG.GUUUCGGGAUAA..A.GA.CAUGAUUAAAAACAAACAGAUAGAGCAUUUCCAAUGAUUCAAUUAAAACAGGAAAUGCUCUAGUGUGGAGAUAAAACGGCAUCCCUUUCGGGAUGCCGUUUUAUCGUGAGUUUAAGCGAGCCAGAACAGAAUACACGCCAUGCCGAAGCCCAGAAGCCCGAUAAGGGUUUCCAGAACCGUCCAGGUUUUCAGCGUUGUCUUGACGUCCAUAUUGAAGAAACGACCGACGAGCCAGAAACCGGAAUCGUUGACGUGGGAGAGCAUGACCGACCCUGCAGCAAGGGCGAUCACCACCGCGGCGGUCUCAAGCCCGUGAUA
#=GR NC_009668.1/1700007-1700468 CODON       ....................................................................................................STP.................................................................................................................................................................PTS............................................................................................................................................................................................................
#=GR NC_009668.1/1700007-1700468 SS_TT       .....................................................................................................................................................................................................................................<<<<<<<<<....>>>>>>>>>............................................................................................................................................................................................................................
NC_009668.1/1607902-1608363                  UAUCAUAACAGAUUUAGUGGUGAAAAUAGGCGGCCUGAGCCGCCUUUGAGUGUCGAAAUGCAAGUUUCGAUCCGCUUCAAUCAGGUCGAGGCGCACUCAUUAGAGC.AUG.UCUCC.CGAAAGUGG.GAACCG.GUUUCGGGAUAA..A.GA.CAUGCUGAAAAACAAACAGAUAGAGCAUUUCCAAUGAUUCAAUUAAAACAGGAAAUGCUCUAGUGCCGGGCUGCCCGUAAGUUAAAGCAGGGUCCAGCCCGGCACCGUUGCGACCGCUACCAAGUUAUGGGCGUGCACCUGGCGAGGGCGCGGUCGCAGCUGUUGGCCCUAUUUCGACAGACAGUCCUUCAACGAAUCCGCCAGAUUGCGAAUGAGCUGCGGAUAGAGAUCCGGACCAUCCUUCAGCUCUGCCCCCAGCGGAUCGAGAACGCCUGUCCUGGCAUCCGUUCCUUCGAUAACUGUAUUCACCAGCUUCGG
#=GR NC_009668.1/1607902-1608363 CODON       .................................................................................................................................................................................................................................................................................................................................PTS...................................................................................................................................................
#=GR NC_009668.1/1607902-1608363 SS_TT       ............................<<<<<......>>>>>...........................................................................................................................................................................................................................................................................................................................................................................................................................................
NC_009667.1/286291-286752                    CCCGCACUUCUACAAAAAGCCUGUCACAUUUCUGUCAUGGAAAUGUCAAGGCACGCUUGGGCCGCGAGUGAUACGCACCGUGAUCUGAAUGGAUGAUGAAUGGAGC.AUG.UCUCC.CGAAAGUGG.GAACCG.GUUUCGGGAUAA..A.GA.CAUGCUUAAAAACAAACAGAUAGAGCAUUUCUAAUGAUUCAAUCAAAACAGGGAAUGCUCUAAAAUGAAAACAGGGCCGGAACUAUUCCGGCCCUGUCCAUGGCAUUAUAGCGGAUUGGAUUACGAAAAGACGUCUUCCAGUCCCUUGGUCAGUUCCAGCGCCUGCCGCUCGAACAGGCGGCGAUAGAUACCGCCCGGCUUGCGGAUAAGCGCAUCAUGAUCGCCUUCUUCAAGGAUCUUGCCCUUGUCGAAAACCAGCAACCGGUCAAGCGCACGAACCGUCGAAAGCCGGUGCGCAAUGACAAGCGUCGUACGACC
#=GR NC_009667.1/286291-286752 CODON         .................................................................................................................................................................................................................................................................................PTS...................................................................................................................................................................................................
#=GR NC_009667.1/286291-286752 SS_TT         .......................................................................................................................................................................................................................................................................................................................................................................................................................................................................................
NC_009668.1/151837-151376                    AUUCGUAUCGGCACGCCAUAGCAACGGGCAGAUUUCCAACCUGUUGCUACUCUUUCAUUCGCUCCUCAUUCCUACAGCACCAGCAAUCAUAGCGUCAAUCUGGAGC.AUG.UCUCC.CGAAAGUGG.GAACCG.GUUUCGGGAUAA..A.GA.CAUGAUUAAAAACAAACAGAUAGAGCAUUUCCAACGAUUCAGUCAAAACAGGAAAUGCUCUAGACGGCUGGUAUCCAGCCGCCGGUCACUGAAUGAUGCAGGUUCCCGGCCACUCAUUGCAUGGCCGGUUAGCGCAGCCGCCAACGGCGGCCAGAACGAGUAUCAGGCAGAUGGUCGUCGAAAGAGAUUUCACUUCAUUCCUCCGGUUGUCCCUACUUCCCCUUGCGUAAAAUCACCGAACAAGUCCAGCUUGCGGCGGUUGAGGCGGCGCAUGUCUCCGCGCCUUAUCGUGACGCUGUUGCGAUCGAAGAAUUCCAG
#=GR NC_009668.1/151837-151376 CODON         ......................................................................................................................................................................................................................................................................................................................................................PTS..............................................................................................................................
#=GR NC_009668.1/151837-151376 SS_TT         .......................................................................................................................................................................................................................................................................................................................................................................................................................<<<<<<<<<<<<<.....>>>>>>>>>>>>..................................
NC_009667.1/2011376-2010915                  CUUCCAGCGCUUUAACGACGUGAAGUCCCGCGUCAACGGCGUGGAACAGCGCAACAAUCUGAAGAACCAUUCGAUCAAGGCCGGUCUGAACUACAAGUUCUAGAGC.AUG.UCUCC.CGAAAGUGG.GAACCG.GUUUCGGGAUAA..G.GA.CAUGCUUAAAAACAAGCAGCUAGAGCAUUUCCGACGAUUCAAGCGAAACAGGAAAUGCUUGAGGCCCCGCGAUCCGAUGCGAAACUUCAUUCUGUUUUUGCAUCAAGCAAUUCUGCAUUUGCACAAAGGGCUGCGUUUCAUAGCGCAGCCCUUUCGUUUUGCAUAAAUUUAUCUUCAUUUCGCAGUCUGACUACGUCAUUCGAUGGCUUGACUCCGACAGGCACUAACCGAUUAUAAAUUGGCAGUGGAAGUGCGGGGAACAAUAAGAGCGAAAAGCUCAACCACCAUAUCGGGAGGUUAUCUUACCUUGCCGUGUUG
#=GR NC_009667.1/2011376-2010915 CODON       ....................................................................................................STP................................................................................................................................................................................................................................................................................................................................................................................
#=GR NC_009667.1/2011376-2010915 SS_TT       ........................................................................................................................................................................................................................................................................................<<<<<<<<<<....>>>>>>>>>>.......................................................................................................................................................................
NC_009667.1/425546-426007                    CGUGAUAAUGCUUGGAUUCCUGCGGAAAACCCGGUUUCUAGCUGCUGGAAGGGUUGGCAUUGACGCCGCGAGCGGUCAAUGGUCUUUGUCAAGCAAUGCUUACAGC.AUG.UCUCC.CGAAAGUGG.GAACCG.GUUUCGGGAUAA..A.GA.CAUGCGUGAAAACAAGAGAUUAAAGCAUGUCGCUUGAACACGAUAAAGCACGACGUGCUUUAGGCUACGGAGUAUCGGGGUAAUGAUGCAGAAAGAUGCUGGAAUUCUGGCGGAUGCGGAUAUUUCCGCGCUGUUUGAAAGCGGUUUGCUGGCGUCUCCACGCCCUCUUGAUCCCGAUCAGAUACAGCCUGCAAGCCUCGAUCUGAGGCUUGGCGCAAAGGCCUAUCGUGUCCGCGCCUCCUUCAUGCCGGGGCCAGGCACACCGGUCCUGGAAAAGCUGGAACGACUGAAACUGCACGAGAUCGACCUGACCGCAGG
#=GR NC_009667.1/425546-426007 CODON         ...........................................................................................................................................................................................................................................AUG.........................................................................................................................................................................................................................................
#=GR NC_009667.1/425546-426007 SS_TT         .......................................................................................................................................................................................................................................................................<<<<<<<<<<....>>>>>>>>>.........................................................................................................................................................................................
NC_009668.1/134697-135158                    UCGCAUACGCAGCAUUCUUGACGGCCUGUCGCUGGACGUUGCAACGCCUGACGAGGCGCGAGAAUAUCUGGGCCUCAAAGGUGGAGACAGGGUGGCGUUCUAGAGC.AUG.UCUCC.CGAAAGUGG.GAACCG.GUUUCGGGAUAA..A.GA.CAUGCGUAAAAACAAAAGGAUCGAGAGUUUCCAAUGAUUCGAUCAAAACAGGAAAUGCUCUGAUGCCGAAGAUCGUGUUGGACAGUAAAACCGGCGUCGUGGUUCGGCUUGGUGAACUUGCCGAUGCCGAACAGAUUCACGCAGCAAUCUGCACGAUGGGCGCAGGACUUGGCGCUGCGGGAAAAAUCUCCAGCACGGUUGAGGAUUUCCGCUGUUAUGGUUUUGGUCCCUAUGCGGCUUUCACCAGUCUGAUCGCCGAGGUGGACGAUAGGUUUGCCGGUCUUGCCCUGUUCUUCCCGAUCUUCUCGACAUGGUUGG
#=GR NC_009668.1/134697-135158 CODON         ....................................................................................................STP................................................................................................................AUG.............................................................................................................................................................................................................................................................
#=GR NC_009668.1/134697-135158 SS_TT         .......................................................................................................................................................................................................................................................................................................................................................................................................................................................................................
NC_009667.1/2106905-2107366                  CUCCAUGGACGAAACCGUUCAAAAAUCCUGCUGGGGCGUUACGCUCUGGGCAGUCGUUGGUCUCGCUGCUGUCAUCCUCAUGGCCUAUCUGUUCUCCGUCUAGAGC.AUG.UCUCC.CGAAAGUGG.GAACCG.GUUUCGGGAUAA..A.GA.CAUGCGUGAAAACAAACGGAUAGAGCAUUUCCAAUGAAUCAAACAAAACAGGAAAUGCUCUAGAAGUCAGGCGGCGUUACGUAUUCCGGAAAUUUGAUGCCGCAUUUCAGCAUUCCGUUUGCGUUGAUCCUUUCCUACACUAUCUGAUAGAGAUACGCGGUUUCUGCGUUAGCGACUUUUUGCCGAUUUUUGUCUAGAAUGGACGAUCAGGCAAAUCGCGGGCGACGCUGCGAUCAGGAAUCAAUCAGCCUUAUGACGGCUGCAGAAGGUGUGGAAUGUUUCUGUCGGUUUUCGAUCUUUACAAGAUUGGCAUUGGGC
#=GR NC_009667.1/2106905-2107366 CODON       ....................................................................................................STP.....................................................................................................................................................................................................................................................................................................................................AUG........................................
#=GR NC_009667.1/2106905-2107366 SS_TT       .......................................................................................................................................................................................................................................................................................................................................................................................................................................................................................
NC_009667.1/582227-582688                    CUAUCGGCCUGAGCGCCAGUCCUCGCGUUACAGCGUCAACUGGCAGCAACUAAACGCUGUCCGCACGCAUUUUGCUUCCUUCAAGAGCAGAUGCUGCGGCUAGAGC.AUG.UCUCC.CGAAAGUGU.GAACCG.GUUUCGGGAUAA..A.GA.CAUGCUUGAAAACAAAGAGAUAGAGCGCAUCUCGAAAAGCUCGAAGUGGCUUUCGGAAGCGUUGCGUCAAUACAAAUAGAUAGAGCGAUGACGGAGUUUCAUCUCGUACGAAAUCGCUUGAGCCCACCGACUUGAAAGAACGCACCAUGAGUUCCCCCAAAACGGUUUCCGCCGACUCCGGCGAAACGUUCAAGACACUGCGAAAUCUCUGGCCCUAUAUGUGGCCGUCCGACAGGCCCGAUCUGCGUAUGCGCGUCGUCUGGGCCACGUUCUAUCUGGUGAUUUCCAAGAUCGUGCUCAUCCUCGUGCCCUAUUUCU
#=GR NC_009667.1/582227-582688 CODON         ....................................................................................................STP....................................................................................................................................................................................................AUG.........................................................................................................................................................................
#=GR NC_009667.1/582227-582688 SS_TT         .......................................................................................................................................................................................................................................................................................................................................................................................................................................................................................
NC_009668.1/661996-662457                    UGGCUUCCACAACGAUUCCACACCGCGCUACGACGAAGCGGCGGCGAAGCUCGCAUGGGAUCGGACAAUCGAAUGGUUCAAGCGCUAUCUGGCCUGAAGUUAGAGC.AUG.UCUCC.CGAAAGUGG.GAACCG.GCUUCGGGAUGA..A.GA.CAUGCGUGAAAACGAACAGAUAGGGCGCCGAUCUGAUGCAAUCAGAUCGAAACGCGCUCUAGGCCUUCGCUUUCAGGGCCUUGAAGACGUUGACGGCUAUCACGACGACAAUACCGAUUAGAACCGCAAGUACAGCCUGCAGGAAGGACGUGGCGAUCCAUUCGAAGGCGGCUGCAAACCGGGUGCCCUCGGUCGGCAGGUGCGAGACGAUGGAAUGGAUGAAGGCUUCAACGCUAUGGAUGCCGAUGGAAUCCAGCCCAUGUACGAUGAUGCUGCCGCCGACCCAAAGCAUGGCGAUGGUGCCAACAGUGCUCAGAA
#=GR NC_009668.1/661996-662457 CODON         ..............................................................................................STP..................................................................................................................PTS.................................................................................................................................................................................................................................................................
#=GR NC_009668.1/661996-662457 SS_TT         .......................................................................................................................................................................................................................................................................................................................................................................................................................................................................................
NC_009668.1/251528-251067                    ACUUCAUAUUCGAUACCCUGGCGGUCGAGGGCGCGCGUGGUGGCCGUGCACUGGACGCAGGCGGGUUUGCUGUAAACGGUGACGUUCAUUUUUUCCUCACUGGAGC.AUG.UCUCC.CAAAAGUGG.GAACCG.GUUUUGGGGUUA..A.GA.CAUGCAUAAAAACAAAGAGAUAGAGUAUUUCCAACGGUCCGGUUUAAACUGGAAUACUCUCGAUAGGAGACGCAAAGAGCCGUUCGCGCAUCGCAAAAUGCGCGUCGAAAGACAUGAGAUACGGGAUCGGCCAGCCGCACGAACAAGCAGCCUGACCACACAAACUAUGCCUCGAAGGGAGGAUCGGAACCGAAACUGAAUAAACUGGACAUGGACUUCACCCCGAAGCUAUGAGCGGGAAGUUCGGGGCAGCAACCCGUAAGGCAACGAUUUGCCACACAAGAUUGCGCGCCAACCGGACACCCCGCCCGUGGACGU
#=GR NC_009668.1/251528-251067 CODON         ......................................................................................GUA..............................................................................................................................................................................................................................................................................................................................................................................................
#=GR NC_009668.1/251528-251067 SS_TT         .......................................................................................................................................................................................................................................................................................................................................................................................................................................................................................
NC_006932.1/173935-174396                    CAAUGGCAAGGUUCUGAUCUUCGAGAAUAAUGUCCAUAUGACCGUUGAUGGCAACACGCUUUCGGCAAACAAAACCCCUGAAGGGGGUUGAGGACGGAUUUAAAGC.AUG.UCUCC.UCAAAGCGG.GAACCG.GUUUUGGGAUAA..A.GA.CAUGCACGAAAACAAAAGUUUAAAGCGUGUCGUGUGUGUAUGAUAACAAGCGACAUGCUUUAGGUUUAUUUUGCAGCGCCGGAUGUUUCCAUUUGGCUGCACAGUGUUUUUAGGGGCCUAACUGCGAUAUGGGGCGUUGAAAGGCACUCUGGACCGCAUUAUGCGUUAGGGCUAGAGAUUCGAGCAUUCGGCCUGCCCCGGCAGGCGAAGGGUUUUCGGGGGAGCUGAAUGUAUAUGAAACGCGAGACGGGCAAGAUGAACGGGGACACGAUGGUCCGCACUUUGCGGAUAGGAUUUUCGGUUCUGGCGCUUGCCGCC
#=GR NC_006932.1/173935-174396 CODON         ........................................................................................STP............................................................................................................................................................................................................................................................................................................................................AUG.............................................
#=GR NC_006932.1/173935-174396 SS_TT         .................................................................................................................................................................................<<<<<<<<<<<<<........>>>>>>>>>>>>>....................................................................................................................................................................................................................................................................
NC_004310.3/172560-173021                    CAAUGGCAAGGUUCUGAUCUUCGAGAAUAAUGUCCAUAUGACCGUUGACGGCAACACGCUUUCGGCAAACAAAACCCCUGAAGGGGGUUGAGGACGGAUUUAAAGC.AUG.UCUCC.CCAAAGCGG.GAACCG.GUUUUGGGAUAA..A.GA.CAUGCACGAAAACAAAAGUUUAAAGCGUGUCGUGUGUGUAUGAUAACAAGCGACAUGCUUUAGGUUUAUUUUGCAGCGCCGGAUGUUUCCAUUUGGCUGCACAGUGUUUUUAGGGGCCUAACUGCGAUAUGGGGCGUUGAAAGGCACUCUGGACCGCAUUAUGCGUUAGGGCUAGAGAUUCGAGCAUUCGGCCUGCCCCGGCAGGCGAAGGGUUUUCGGGGAGCUGAAUGUAUAUGGAACGCGAGACGGGCAAGAUGAACGGGGACACGAUGGUCCGCACUUUGCGGAUAGGAUUUUCGGUUCUGGCGCUUGCCGCCU
#=GR NC_004310.3/172560-173021 CODON         ........................................................................................STP...........................................................................................................................................................................................................................................................................................................................................AUG..............................................
#=GR NC_004310.3/172560-173021 SS_TT         .................................................................................................................................................................................<<<<<<<<<<<<<........>>>>>>>>>>>>>....................................................................................................................................................................................................................................................................
NC_003317.1/1830501-1830040                  CAAUGGCAAGGUUCUGAUCUUCGAGUAUAAUGUCCAUAUGACCGUUGAUGGCAACACGCUUUCGGCAAACAAAACCCCUGAAGGGGGUUGAGGACGGAUUUAAAGC.AUG.UCUCC.CCAAAGCGG.GAACCG.GUUUUGGGAUAA..A.GA.CAUGCACGAAAACAAAAGUUUAAAGCGUGUCGUGUGUGUAUGAUAACAAGCGACAUGCUUUAGGUUUAUUUUGCAGCGCCGGAUGUUUCCAUUUGGCUGCACAGUGUUUUUAGGGGCCUAACUGCGAUAUGGGGCGUUGAAAGGCACUCUGGACCGCAUUAUGCGUUAGGGCUAGAGAUUCGAGCAUUCGGCCUGCCCCGGCAGGCGAAGGGUUUUCGGGGGAGCUGAAUGUAUAUGAAACGCGAGACGGGCAAGAUGAACGGGGACACGAUGGUCCGCACUUUGCGGAUAGGAUUUUCGGUUCUGGCGCUUGCCGCC
#=GR NC_003317.1/1830501-1830040 CODON       ........................................................................................STP............................................................................................................................................................................................................................................................................................................................................................................................
#=GR NC_003317.1/1830501-1830040 SS_TT       .................................................................................................................................................................................<<<<<<<<<<<<<........>>>>>>>>>>>>>....................................................................................................................................................................................................................................................................
NC_009505.1/172876-173337                    CAAUGGCAAGGUUCUGAUCUUCGAGAAUAAUGUCCAUAUGACCGUUGACGGCAACACGCUUUCGGCAAACAAAACCCCUGAAGGGGGUUGAGGACGGAUUUAAAGC.AUG.UCUCC.CCAAAGCGG.GAACCG.GUUUUGGGAUAA..A.GA.CAUGCACGAAAACAAAAGUUUAAAGCGUGUCGUGUGUGUAUGAUAACAAGCGACAUGCUUUAGGUUUAUUUUGCAGCGCCGGAUGUUUCCAUUUAGCUGCACAGUGUUUUUAGGGGCCUAACUGCGAUAUGGGGCGUUGAAAGGCACUCUGGACCGCAUUAUGCGUUAGGGCUAGAGUUCGAGCAUUCGGCCUGCCCCGGCAGGCGAAGGGUUUGCGGGGAGCUGAAUGUAUAUGAAACGCGAGACGGGCAAGAUGAACGGGGACACGAUGGUCCGCACUUUGCGGAUAGGAUUUUCGGUUCUGGCGCUUGCCGCCUU
#=GR NC_009505.1/172876-173337 CODON         ........................................................................................STP......................................................................................................................................................................................................................................................................................................AUG...................................................................................
#=GR NC_009505.1/172876-173337 SS_TT         .................................................................................................................................................................................<<<<<<<<<<<<<........>>>>>>>>>>>>>....................................................................................................................................................................................................................................................................
NC_009667.1/1411084-1410623                  AAUCAGAUCGAAACGCGCUCUAAUCCUGCACAAGACAGGCUCGCCCGCGGAAGACCACUGCGGGCGGAAGACAUGACCAGGGAGAGGACAUGCUGGCGACUACAGC.AUG.UCUCC.CAAAAGUGG.GAACCG.GCUUUGGGACAA..A.GA.CAUGCAUGAAAACAAAGAGAUAGAGCUGGUCGAACAAGGUUUCCGGUUUCCAGUACUCGUCGGCGAUAUCGGCGGCACCAAUGCCCGCUUUGCUAUCCUGGUGGAUUCCAAUGCAGAGCCGAAGGAAUUUCCCGUUCUCCAGACGGCGGAUUAUGCAACCAUCGAUGAGGCGAUACAGAGCGCCAUUCUUGAUCACACUUCGAUCCGGCCACGCUCCGCAAUUCUCGCCGUGGCCGGUCCCGUCGACGGUGACGAAAUCGACCUCACCAAUUGCGACUGGGUCGUGCGUCCGAAGAAGAUGAUCGCCGAUCUCGGUUU
#=GR NC_009667.1/1411084-1410623 CODON       ..........................................................................................................................................................AUG..........................................................................................................................................................................................................................................................................................................................
#=GR NC_009667.1/1411084-1410623 SS_TT       .......................................................................................................................................................................................................................................................................................................................................................................................................................................................................................
NC_009667.1/2525227-2524766                  UUCCAACAUGACCGAUCUCGUCCACGACGUUCUGUCUUUCAUUUCGGUAAGCCUGUUCAUUGCAACUUUCGCCAUCUGGGUGAGUGCGAUCUGAAGGAAAUAGAGC.AUG.UCUCC.CAAAAGUGG.GAACCG.GUUUUGGGAUAU..A.GA.CAUGCGUGAAAACGAUAGGGCAUUUCCGAUGACCCCGAAAAAAUUGGAGAUGCUCUGGCUGGUUCUUGUGAACCCGCUGCAAGGUGGCGAUAGUCUUACUGGACAUCGCCAUAUCAUUCCCCGAAACUGAUGCUAUCAGGCGACAGAGUCGCCAGCCGCGAUGGGCCAUGCGUGUGGCCCAUCUUGCAAGCAAUGUGCUAUCAGGCGGCUACUGCAUCGGCACGAAAAUCGGAAUCGGUUUUCGGAAAGUGCGAUGCAUGGAUUUAGAGCGCCGGAUGUAUGUCCAUCCGGGCGGCUCGGCAGAUGAUCGGGGUCGAU
#=GR NC_009667.1/2525227-2524766 CODON       .......................................................................................................................................................................................................................................................................................................................................................................................................................................................................................
#=GR NC_009667.1/2525227-2524766 SS_TT       .............................................................................................................................................................................................................................................<<<<<<<<<<<<....>>>>>>>>>>>...............................................................................................................................................................................................................
NC_006932.1/987779-987318                    GGCCGCCCAGACCGGACGUAUCGGCGACGGCAAGAUUUUCGUCUCCAACAUCGAAGAAGUCAUCCGUAUCCGCACCGGCGAAUCCGGCGUGGAUGCCAUUUAAAGC.AUG.UCUCC.CAAAAGCGG.GAACCG.GUUUUGGGAUAA..A.GA.CAUGCGUGAAAACAAACAGAUAGAGCCUUUCCAAUCACUUACAUGAAACAGGAAAUGCUCUAACCGAACCUGCUACCAAUCAUCGUCGUGCGAACAGGAAUUUAAAAUGACGACUGCCAACGAUAUUCUGAAACAGAUCAAAGAUAACGACGUCAAGUUCGUCGACCUUCGCUUCACCGAUCCGAAGGGCAAGCUCCAUCACGUUACGAUGGAUAUCGGCCUCGUGGACGAAGACAUGUUCGUCGACGGUGUCAUGUUCGACGGCUCUUCGAUCGCAGGCUGGAAGGCCAUCAACGAAUCCGACAUGGUUUUGAUGCC
#=GR NC_006932.1/987779-987318 CODON         ....................................................................................................STP............................................................................................................................................................AUG.................................................................................................................................................................................................................
#=GR NC_006932.1/987779-987318 SS_TT         .......................................................................................................................................................................................................................................................................................................................................................................................................................................................................................
NC_009505.1/977864-977403                    GGCCGCCCAGACCGGACGUAUCGGCGACGGCAAGAUUUUCGUCUCCAACAUCGAAGAAGUCAUCCGUAUCCGCACCGGCGAAUCCGGCGUGGAUGCCAUUUAAAGC.AUG.UCUCC.CAAAAGCGG.GAACCG.GUUUUGGGAUAA..A.GA.CAUGCGUGAAAACAAACAGAUAGAGCCUUUCCAAUCACUUACAUGAAACAGGAAAUGCUCUAACCGAACCUGCUACCAAUCAUCGUCGUGCGAACAGGAAUUUAAAAUGACGACUGCCAACGAUAUUCUGAAACAGAUCAAAGAUAACGACGUCAAGUUCGUCGACCUUCGCUUCACCGAUCCGAAGGGCAAGCUCCAUCACGUUACGAUGGAUGUCGGCCUCGUGGACGAAGACAUGUUCAUCGACGGUGUCAUGUUCGACGGCUCUUCGAUCGCAGGCUGGAAGGCCAUCAACGAAUCCGACAUGGUUUUGAUGCC
#=GR NC_009505.1/977864-977403 CODON         ....................................................................................................STP............................................................................................................................................................AUG.................................................................................................................................................................................................................
#=GR NC_009505.1/977864-977403 SS_TT         .......................................................................................................................................................................................................................................................................................................................................................................................................................................................................................
NC_009668.1/644842-645303                    CGUGGAAAUGGCGGGCACGAUGCCCAUCGCCGCGCGGGAUGAACUAUCCCGCCUCGUCACCGAUCUGACGCGCGGCAAGACGAUUAUCGCAUUUGAUGACUAGAGC.AUG.UCUCC.CAAAAGUGG.GGACCG.GUUUUGGGAUAA..A.GA.CAUGCUUAAAAACAAAGAGAUAGAGUGUUUCCAAUGAUUCAAUCAAAACAGGAAAUGCUCUAGAUUGUACCGCUCGUAUACUGCUGGCGCUUGUUCUCAUACAUCAGCAGGUCGGCGCGCUUGGCAACGGUUUCCAGCUUCUCGCCCGGCAUGCUGGUUGCAGAGCCGAUGGAAAGAUUGAGCUUGAGUUGGGAAUAAUACUGGUUGUUGAUAUCGACCAGCCGCUGAAUGUCCUCGACCAUCGCCUCGGCGCCGCGCUCAUCGACAUAAGGCAGCACGAUAGCGAAUUCGUCACCGCCAAUGCGUGCGGCAUGGCCC
#=GR NC_009668.1/644842-645303 CODON         ....................................................................................................STP.............................................................................................................PTS................................................................................................................................................................................................................................................................
#=GR NC_009668.1/644842-645303 SS_TT         .......................................................................................................................................................................................................................................................................................................................................................................................................................................................................................
NC_009667.1/2699772-2699311                  UUAUGGCGAUCUGGUCGCGGACAGUUCGUCGCUGAUUGAAGCAGGAUUCGACUAUUUGCCCGGUGACCAGCAACUCGAAGCAAUGGCGCGUGGUCUGGAUUAGAGC.AUG.UCUCC.CAAAAGUGG.GAACCG.GUUUUGGGAUAA..A.GA.CAUGCGUAAAAACAAAGAGAUAGAGCGGUUCCAGCGACUCCGUUUUAACCGGAACCGCUCUAGUUUUUCUGGCCGAUAGCUUUGGGCGGCUCCAUGCGCGAAUGCGCUGGAUUUGGAGCCUGUUUCGGUGCGGCUGCCGUUGCAGUUUGCGUCUUCCUGGUAACCGAGCCGGUGAUCAGGCUUGCGCUGUCAGGCUUGUUGCGUCCACCGAUAAGCUGAUCUUCAUGCACCCAGCCGAUCAUGUUCGUCUUCGGGACGAUCACGCGAUGCCAGCGUCCGGUCUUUCCAUAGGAGCGCAUCUCACGGCCUUUUUCCACG
#=GR NC_009667.1/2699772-2699311 CODON       ....................................................................................................STP.............................................................................................................PTS................................................................................................................................................................................................................................................................
#=GR NC_009667.1/2699772-2699311 SS_TT       ...............................................................................................................................................................................<<<<<<<<<<..................>>>>>>>>>>..................................................................................................................................................................................................................................................................
NC_009667.1/2769828-2769367                  GCCGCUAAACCAAAAUCGCGACGGACAAAAAAAGCAGGCGAAUAGCCUGCUUUUUCAUUUCAGAGCAUUUCUACCAUCUCAAUAUAGGCGCGAGAUGUUUUAGAGC.AUG.UCUCC.CAAAAGUGG.GAACCG.GUUUUGGGAUAA..A.GA.CAUGCGUGAAAACAAAGAGAUAGAGCGGUUCUAGCGACUUCGUUUUAACCGGAACCGCUCUAGCGGCGACCGUAAAUCAGAUCGGUCUGUAUAUCCGCACUUCCGGUCAGGCGGGCCUUAUAGACUUCGUAGUUUUCCAUCACGCGCUGAACAUAGUUGCGUGUCUCGGAGUAGGGGAUACGUUCGAUCCAGUCGACGACCUGAUCGAUAGGCUUGCCACGUGGAUCGCCAUAUUUCUCGACCCAUUCGGAUGCGCGGCGAGGGCCUGCAUUGUAACCGGCGAAGGUAAGAACGUAAGACCCAUUGAAACGGUCAAGC
#=GR NC_009667.1/2769828-2769367 CODON       ..........................................STP.......................................................................................................................................................................PTS................................................................................................................................................................................................................................................................
#=GR NC_009667.1/2769828-2769367 SS_TT       .................................<<<<<<.....>>>>>>.....................................................................................................................................................................................................................................................................................................................................................................................................................................
NC_006932.1/452230-452691                    GGAUCUCGGCGUUUCCUCCAUCGUGCUUCUGGCCUCGCGUGAGCGCCACUAUGUCGGCCUUGAAGGUUUCGGCAUUUGCAUCACGCGUACGGAAAUUAUCUAAUGC.AUG.UCUCC.CAAAAGCGG.GAACCG.GUUUUGGGAUGA..A.AA.CAUGCAUAAAAACAAAAGUUUCGUGUCGUAAGAGUACGAUAAAACGCGGCGCGCUUUAAAUGGCAUCAAUUAACAGGCGGCCUCGCGGCGGGGCCGCCUGUUUUUUCUUCCAUGCAUUUUCCGGGCCGAAGGCGUUUCACAUAUUUUUUGCGGAAAAUGCUUUAUAGUGGAUGCAUGACGACACGGCUUUACUGGCAUCCGAUCUAUCUCGAACACCUGACGCCGCCCGGCCACCCGGAACGCCCCGACCGCAUUCGCGCGUUGAUGAGCGAGCUGGAGGGGCCGGAUUUCUACCGCCUUGACCGGGUGGAAGCGCCG
#=GR NC_006932.1/452230-452691 CODON         ........................................................................................................................................................................................................................................................................AUG............................................................................................................................................................................................................
#=GR NC_006932.1/452230-452691 SS_TT         ..................................................................................................................................................................................................................................<<<<<<<<<<<.....>>>>>>>>>>>..........................................................................................................................................................................................................................
NC_004310.3/430365-430826                    GGAUCUCGGCGUUUCCUCCAUCGUGCUUCUGGCCUCGCGUGAGCGCCACUAUGUCGGCCUUGAAGGUUUCGGCAUUUGCAUCACGCGUACGGAAAUUAUCUAAUGC.AUG.UCUCC.CAAAAGCGG.GAACCG.GUUUUGGGAUGA..A.AA.CAUGCAUAAAAACAAAAGUUUCGUGUCGUAAGAGUACGAUAAAACGCGGCGCGCUUUAAAUGGCAUCAAUUAACAGGCGGCCUCGCGGCGGGGCCGCCUGUUUUUUCUUCCAUGCAUUUUCCGCGCCGAAGGCGUUUCACAUAUUUUUUGCGGAAAAUGCUUUAUAGUGGAUGCAUGACGACACGGCUUUACUGGCAUCCGAUCUAUCUCGAACACCUGACGCCGCCCGGCCACCCGGAACGCCCCGACCGCAUUCGCGCGUUGAUGAGCGAGCUGGAGGGGCCGGAUUUCUACCGCCUUGACCGGGUGGAAGCGCCG
#=GR NC_004310.3/430365-430826 CODON         ....................................................................................................STP.................................................................................................................................................................AUG............................................................................................................................................................................................................
#=GR NC_004310.3/430365-430826 SS_TT         ..................................................................................................................................................................................................................................<<<<<<<<<<<.....>>>>>>>>>>>..........................................................................................................................................................................................................................
NC_009667.1/85201-85662                      GUGCUGUGUUUUUCGUUGGCGCAUGGAACUGAAGCCCGCUCUAUUUCGGCUCUGACGGUCUGCAAAUGGCGCACUUCUGCGCUUCCGGUGCUCAUGUACCUAAUGC.AUG.UCUCC.CAAAAGUGG.GAACCG.GUUUUGGGAUAA..A.GA.CAUGCAGGAAAACAAAAACUUAAAGCGUGUCGUAUGACUACGAUAAAAUGCGACACACUUUAAAGUACACUCCGCUCCGGUUCUCGAAUUGCACCAUUUUCGUCGCGUCAUAGCCAAAAUAGCGAACGGGCUUCGGAGCGCGUGAUUGCUCAAUGAAAGUCUCGCGAGUUCGGCAUGAUUUUUACAUUCCGCGGAUGAUGCGCCAUCUGGGAUGGAGCGACGAGGCGCUGCGCUUCGCGUCCGCUCAUUUCGAUCAGUGCUGCCGAACGAUCCUGCAGCUUUGACGCCACCAGAUGCACGACCCCUUCGGGACUGCGC
#=GR NC_009667.1/85201-85662 CODON           .............................STP..............................................................................................................................................................................................................................................................................PTS......................................................................................................................................................................
#=GR NC_009667.1/85201-85662 SS_TT           .......................................................................................................................................................................................................................................................................................................................................................................................................................................................................................
NC_009667.1/513232-513693                    GGGCACACGCGGCGAUUAUCGCGUCAAGAUGCGGCACGGUGUCAGCCGCAUCCGCUCCGGCCAGCGGCAUACGCUGGGCAUAAUCUUUCACGAUUCCAGAUAAAGC.AUG.UCUCC.CAAAAGUGG.GAACCG.GUUUUGGGAUAA..A.GA.CAUGCGUGAAAACAAAAGCUUAAAGCGUGUUCCCUGAAUAUAGUAAGAUGCAACACGCUUUAAAGGUUGAAACCGGUGUUUCGAUAGCCUUUGAUCGCGGCUAGAGCAUGAUUCCAAAAAGUGGGAACCGGUUUUCGGAUAAAAUCAUGCUCAAACAAAAGUUUAGAGUGGGAUAAUGGUUCAACUUGAAAACAUCACGCUCUAAACGAUCAAAGGAGUCGGAUAUGAGCGUGACCAUCUACGGUAUCAAGAACUGCGACACCAUGAAGAAGGCGCGCACCUGGCUUGAAGACCAUGGCAUCGACUACGCAUUUCACG
#=GR NC_009667.1/513232-513693 CODON         ....................................................................................................STP..................................................................................................................................................................................................................................................................................AUG...........................................................................................
#=GR NC_009667.1/513232-513693 SS_TT         .......................................................................................................................................................................................................................................................................................................................................................................................................................................................................................
NC_009668.1/613957-614418                    UUCUGUUCUCCUGAUCGCGAGCGGUCGGGAGCAUGGCGGGCAAAUUAUGCAUUGUGCGCCAUGCGGAUUCCAACUGUUAGGACACAUGUUUCGUGAGUCCUAAUGC.AUG.UCUCC.CAAAAGUGG.GAACCG.GUUUUGGGAUAA..A.GA.CAUGCAUGAAAACAAAAGCUUAAAGCGUAUUGUAAGAGUACGAUAAAACGCGAUACGCUUUUGAGGAGGUUGUAAUGCAGGUGGGCAAUGCCCGUUACAGAACGGGCGCCGAUAUACCCGAGACCGUGCCGGUUUUCCCGUUGAAAGGGGCGCUGCUUCUGCCCGGAGGCCAGCUUCCGCUCAAUAUUUUCGAACCGCGCUAUCUGGCGAUGAUCGAAAAUGCCCUGGCGGGCAAGCGCAUCAUCGGCAUGAUCCAGCCGAAAAUCGAUGGCGACGAUGACGAGACGAUCGAUGAGCUGGAUGAAAGCCUCCGUCCGC
#=GR NC_009668.1/613957-614418 CODON         ...........STP.....................................................................................................................................................................................................................AUG.................................................................................................................................................................................................................................................
#=GR NC_009668.1/613957-614418 SS_TT         .......................................................................................................................................................................................................................................................................................................................................................................................................................................................................................
NC_009668.1/747630-748091                    CCUGUCGAACUUCGUCAGUGAGUAUCUGCUCGGGGCAAUUCAGGGCGCGAUUAUCAUCAUCGCCAUGCUUGUGCAGCGUUCGCUUUCGCGAAGAUAGGUCUAAUGC.AUG.UCUCC.CAAAAGUGG.GAACCG.GUUUUGGGAUGA..A.GA.CAUGCAUGAAAACAAAAGCUUAAAGCGUGUCAUACGAGUACGAUAAAAUGCGACGCGCUUUAAGGAUUGGCGGAAUUGUUGGGGCGAUUCCAGCCAGAGAGGAAUGAGAGCCCCGUGUUUACUGGGAGGAAGACUAUGCGAGGGAAUUUGAUGAAGCUUGCUUUCGCCGCCUUGACGGCGGGUGCGCUUGCCUUUGGCAGCGCAGCAAGCGCACAGGACAAGAAAGUGACGAUCGGCGUUUCGAUCCCGGCGGCCGAUCAUGGCUGGACGGCAGGCGUCGUCUAUCAUGCCGAACGCGUGGCGAAGCUUCUGAUGGCU
#=GR NC_009668.1/747630-748091 CODON         ..............................................................................................STP...............................................................................................................................................................................................AUG....................................................................................................................................................................................
#=GR NC_009668.1/747630-748091 SS_TT         .................................................................................................................................................................................<<<<<<<<<<..............>>>>>>>>>>....................................................................................................................................................................................................................................................................
NC_009668.1/1864904-1864447                  CGGGCGUGCUGCCGUUUCUGAUUGCGCAGCUGGUGGUGCUUUUCCUGAUGGUACUGUUCCCGCAACUGGUGACGGUCCCGAUGAACUGGUUCCAUUAAAUCAGAGC.AUG.UCUCC.CGAAAGUGG.AAACCG.GUUUCGGG......A.GA.CAUGCGUAAAAACAGAGACAGAAUUUUUGAGUGGGAGGAAGACAUGAAGAAAAUACUGAAGACAAUGGCACUGGGCGUGGUGCUGCCGCUGGCACUGAUGACGACCACCGCCAUGGCUGAAAUCCGUUCGCAGACGAUCAAGUUUGCUGCCGCCAACAGCAAGGGCCAUCCGCAGGUCACGGGCAUGGAGAAAUUUGCCGAGCUGGUGAAGGAAAAGAGCGGCGGGCAGAUCAAUGUGAAACUGUUUCCCGGCGGUGUUCUGGGCAGCGAUCCGCAGACACUUUCCGGCUUGCAGGGCGGCGUCGUGGAAAUGACGGU
#=GR NC_009668.1/1864904-1864447 CODON       ...............................................................................................STP..................................................................................................AUG................................................................................................................................................................................................................................................................................
#=GR NC_009668.1/1864904-1864447 SS_TT       .......................................................................................................................................................................................................................................................................................................................................................................................................................................................................................
NC_009667.1/772196-771735                    GCCGCUAACGGUAAAAUCGGGCGACGUAUCCAAACGUCGCCCAUUUGAUUUAUUCGGCAUUUUGUCAUGCGGAUAGCCGCUUACAGAUAAAAUGCGACACUUGAGC.AUG.UCUCC.CAAAAGUGG.GAACCG.GUUUUGGGACGA..A.GA.CAUGCGUAAAACCAAACAGAUAGAGCGGAAGCGCGAACAUAUGUGAGCGCAUCCGCUCUAUCGGGCGAUUGCCCGCUGGCAUGAAACGACGCACCGGGUGCAUUCCGUCAUGCCGAUGAAGAGCCAAAAGGCUCAUGACCUGGACCAGUCAUGGGGCAGGAUUGCAGGCAGUUCGUGUCAGAGGAUAUUCGGGAGCGAAUGUUCUGACACAUAACGAACUUCCCGUUGUCUUGCCCGUGGCCCGUCCGCCAACCGAGGCGAUGCCUUCAGGCGCUUUUGCGCGGCAUCACCACAUGAGGACAAGAUAUGUUCAAUACC
#=GR NC_009667.1/772196-771735 CODON         .....STP...................................................................................................................................................................................................................................................................................................................................................................................................................................................................AUG.........
#=GR NC_009667.1/772196-771735 SS_TT         ..................<<<<<<<<<......>>>>>>>>>.............................................................................................................................................................................................................................................................................................................................................................................................................................................
NC_009668.1/168630-168169                    AAACAAGGUGGCGAGCACCGACUGGUCGCCACAGGAACAUAAACUUAUCGACCUGUUUUCCGAUUUCUUCCGGCAGGCAGGAGCAAAGCCAAUCGCAGCAUAAAGC.AUG.UCUCC.CAAAAGUGG.GAACCG.GUUUUGGGAUAA..A.GA.CAUGCUUGAAAUAACCAGUUUUAAAGUCCUCCCAAGCUUUGAUCUGGUGCUCACAUUGAAGCCGGCCCCCACCGGUUAGAGCCAAGCUCUAACCUCCUUUAUUGAAAGCAUAAUCUGACCGAUCCUCGUUCCACUCCGGUCGGAUUAUGCUCCAGGAGAUACAACAAUGACAUCGAUCACAGCCCGCCGGGCCCUAUGGGGCGCCGGCCUGAGUAUCCUAUUGUCUGCAGCCGGCGGCGGCGCCAUUCUCUUUGGCGCGCCUCACCUCAAGGCCGAUGCUGCAACCGAUAUUUCCGCUCCACCGCCCGCCGUGCCGGU
#=GR NC_009668.1/168630-168169 CODON         ....................................................................................................STP........................................................................................................................................................................................................................AUG.....................................................................................................................................................
#=GR NC_009668.1/168630-168169 SS_TT         ..................................................................................................................................................................................................................................<<<<<<<<.....>>>>>>>>................................................................................................................................................................................................................................
NC_009668.1/1379366-1378906                  CGGUGAUGGAACGCGGGCAGAUUGUUGAAUGCCGCCCGACGCGGGAGCUGAUAACGGCACCGCAAGCGCCUGUUACCAAAGCGCUUAUCGAGGCUGUGCCUAGAGC.AUG.UC.CC.CAAAAGUGG.GAACCG.GUUUUGGGAUAA..A.GA.CAUGCGAAAAAAAAAGAGAUAGAGCGGUUGCAGCGACUCCGUUUUAACUGGAACCGCUCUAGAAUUCUGGUUUAAGCCUUGCCCAGUUCCACCGAACGCUUGCGAGCCGCUUCCACGGCUUCGGCCACCAGCGUCUUGAGGCGGUCGCCGCCCAUCAGAACUUCGAGCGCGGCAGCGGUGGUGCCGUUCGGGCUUGUCACCUGUUCGCGCAGCUUUGAAGGCGUGUCCGUGCUGGCAUCGGCCAGCGCGCCUGCACCCAUCACCGUCUGCAUGGCCAGCAAAGCUGCCGUUUCCUGCGGCAGACCGGCGGUCACACCG
#=GR NC_009668.1/1379366-1378906 CODON       ...............................................................................................................................................STP..............................................................................PTS....................................................................................................................................................................................................................................................
#=GR NC_009668.1/1379366-1378906 SS_TT       .......................................................................................................................................................................................................................................................................................................................................................................................................................................................................................
NC_009668.1/1233452-1233913                  AUCGACGAAAGAUUAAGACGAACGUCCUUGGCGAAAUCCGGGAUCUUUGACUUCAGAUCAUCAAUGGACAUGGAACCCUCUUUAUCUGUCAUUUGGAUACUAGAGC.AUG.UCUCC.CGAAAGUGG.GAACCG.GUUUUGGGGUAA..A.GA.CAUGCCGAAAACAAAGAGAUAGAGCGGUUCCAACGAUUCCGUUUUAACCGGAACCGCUCUAGAUAAAAGAAAGGCGGGCCUUGACCCGCCUUUCUGCAAACCAAUCAGGGCCUAUCAGGCAGCCUUGAGCGUCUCGCCACCGACUUCACGGUUGCAUGGGCAGAGCUCAUCGGUCUGCAGCGCAUCGAGAACGCGCAACGUAUCCUUGGGAGCGCGACCAACGUUGAGAUUGGUUGCGUAAACGUGCUGGAUCGUGUUGUCCGGAUCGACAACGAAGGUGUAGCGGUACGCAACACCAUCUGGCGAACGAACGCCGAG
#=GR NC_009668.1/1233452-1233913 CODON       ....................................................................GUA....................................................................................................................................................................................................PTS.........................................................................................................................................................................................................
#=GR NC_009668.1/1233452-1233913 SS_TT       .................................................................................................................................................................................................................................<<<<<<......>>>>>>....................................................................................................................................................................................................................................
JCVI_SCAF_1096627928814/1135-1403            AGUGUCACUGCCGAGCAUAUUGCCCUCAAUCCAGAGUUUUUCGGCCCCCUUGAGGAUGUACCGCUGCAUAUGCUGUUUGAGGUGAGAAAGCCUUCAUAACCAGAGC.AUA.UCUCC.CAAAAGUGG.UUACCG.GUUUUGGGAUAA..A.GA.UAUGCGUAAAAACAAAUAGUUAGAGCAUAUCUCCCGCUCAUCAUGCCGUUUUUUUGAGCUGCGUCUUCACACCACCUCGUAGGGCCAGCUCUGGGGCUUGCCCUUUGGCCUUCGCAGAAGGAAGC.................................................................................................................................................................................................
#=GR JCVI_SCAF_1096627928814/1135-1403 CODON .......................................................................................................................................................................................................................................................................................................................................................................................................................................................................................
#=GR JCVI_SCAF_1096627928814/1135-1403 SS_TT .......................................................................................................................................................................................................................................................................................................................................................................................................................................................................................
JCVI_SCAF_1101668623320/1027-566             GAGACCGAUUUCGCCGCUGAAGUGGCAAGCGCCGUCGCAGCCUCCUGAUUGGUCCCAACCUCGCACUAUAAGAUAGACAAAUUCGGUAAGCUGCAUUGAUUAGAGC.AUA.UCUCC.CAAAAGUGG.UUGCCG.GUUUUGGGAUAA..A.GA.UAUGCGUAAAAACAAAUGGAUAGAGUGUGUCAAGUGAACGCACAUGAACUUGUCAUGAUCUAGUCUACAGCUUACCCUACUCUGGGGUCGGGGCCACUUGUGGCCCCUUUUUUAUGGCUGCUUUCAUAUAGCGGGCGCUCAGUCUCUAGCAUUUCAGUAUCACUUAUUGUUGGUCAUACCAAUCCGCACAUCCCCCCCUCAAAGCUUCAAACUAUAGGCUUCACAAGGUGUUGAACUUUGUGAUCAGCACAGAACAGAGUGUUUGACUUGGCGAAUAUUUCUUACAACUAAGCCCAGCCAAGUCAAUAUUACCGAAAA
#=GR JCVI_SCAF_1101668623320/1027-566 CODON  .............................................STP.......................................................................................................................................................................................................................................................................................................................................................................................................................................
#=GR JCVI_SCAF_1101668623320/1027-566 SS_TT  ............................................................................................................................................................................................................................................<<<<<<<<<<....>>>>>>>>>>...................................................................................................................................................................................................................
NC_009667.1/2323412-2323873                  UUCAAAUGAAAGACGCCCCGGAUUGUUUAAACAUGACGAACCGGACAGGCAGAGCGUGUCCGGUUAUCAUCAGCAGAAACAAAACUGGAACGAAACGACUUGGAGC.AUG.UCUCC.CGAAAGUGG.GAACCG.GUUUCGGGACAA..A.GA.CAUGCGUAAAAAAAUUAUAGAGCAUUUCCAAUGAUUCAAUCAAAACAGGAAAAGCUCUAAGUCAUCGCGCUCCAGUGGAAUUCGCAAAGCGUCAGGCUUCUUCGCCUUCGAACAUCUGCACAGGCUGGCUUGGCAUGAUCGUCGAAAUCGCAUGCUUGUAGACAAGCUGCGAAUGACCGUCACGGCGCAAAAGCACGCAGAAAUUAUCAAACGACGUUACAAUGCCGGUCAGUUUCACGCCAUUGAUAAGAAAAAUCGUCAGGGAAAUUUUCUGCUUACGUACAGAAUUCAGAAAAAGGUCUUGUAGAUUUUGCGAUC
#=GR NC_009667.1/2323412-2323873 CODON       ....................................................................................................................................................................................................................................................PTS................................................................................................................................................................................................................................
#=GR NC_009667.1/2323412-2323873 SS_TT       .......................................................................................................................................................................................................................................................................................................................................................................................................................................................................................
NC_009668.1/792471-792010                    AUGCUUGACACUCGCCCCUGAAACGCUUUCGACGGUCCGCAUCAAAUAGGACGGGAUGCCGGUGAUCAUUAUGCGCAUGGUGAUCCAUCUUCGCUGGAGUUAAGGC.AUG.UCUCC.CAAAAGUGG.GAACCG.GUUUUGGGACAA..A.GA.CAUGCGAACAAUAAAAAUCUGAAGUCUGCUUCAGACCGGGUUGGACUGGGAGUUAUCCAAUACCGAUUUCUGAAAGCACGCUUCGGAAAUUGCGUUCUCGCGCCGAGUAGUUUUCGAUGACUUCGGGGAUAUUCAUCGCGGCGAUGUGGUCGCUCACGAAAGCCCUCCGAUCAUUGGCCGCAUUGAGAUCGCGCGCGUCGAUCUUCGGCAGACCGGAGAAGUUCAGCAUCUCUCGCAUACGAUCAUCGACGGCGACCAUCAGGCUCGGCACACCAGCCUGCAUUGAAAUAACAUUGCCAUGGAAGCGGCGACCGAAGG
#=GR NC_009668.1/792471-792010 CODON         ...........................................................................GUA...............................................................................................................................PTS.......................................................................................................................................................................................................................................................................
#=GR NC_009668.1/792471-792010 SS_TT         .......................................................................................................................................................................................................................................................................................................................................................................................................................................................................................
NC_002678.2/6362766-6363227                  GCCAGUAUACGCAGACCGUGUUCACCGGCGGCGCCGGGGUGACGGCGCGCGGAACCGCUUGCCGCAAUGCCGACGGCAGCUGGACGCCGCUGACCUGACUGCUCGC.AUG.UCGCC.CAAAAGUGC.GCAGCG.GUUUUGGGACAA..C.GA.CAUGCACAAAACAAAGACCGGACCGGCUCCGGUUGGAAUCCGGUCCGGUUGAUGUCGAUCAAGGACGUCAGGCGCGCUGACCGUCAAAGCGUCGCAGGAUGCCUGUGUUGGCAGGGCAGGGCUCUGUCGUUAUUGGAAGAACCAUGCUGUUCUGGGUCAUAGCCGCGAUACUGACGCUCGGCGCGAGCCUGGCGGUGCUGCUGCCGCUGGCCGCGGGAUCCAAGAGCGCGUCUUCGAGCGGCGAUCACGAUCUGGAAGUCUAUCGCGACCAGCUGUCCGAGCUUGACCGCGAUGCCGGGCGCGGCUUGAUCCAGCCGG
#=GR NC_002678.2/6362766-6363227 CODON       ...............................................................................................STP......................................................................................................................................................................................................AUG............................................................................................................................................................................
#=GR NC_002678.2/6362766-6363227 SS_TT       .......................................................................................................................................................................................................................................................................................................................................................................................................................................................................................
NC_008380.1/622166-621705                    AUAGUUCACCUCAUCAAAUCCGGCGCGAGCAGAGUUUCGCGCCGCGACUGAUCACAGGCAAGUUACGUUUUGUUUAGAAUGGCUUACCGAUUUGUAAUGUUGGAGC.AUG.UCGCG.CAAAAGUGU.GCGGCG.GUUUUGCGGAAA..C.GA.CAUGCGCAAAACUAAAGCGCAAUGUAACGGUCGGCGCGGUGAUUGAUGGCGACGAAGAGGUUGAGGACGACGGCGCCGAGCACCGAAUAGAAGACGACAGGCGGCGUAGUGACGAAGAAGGCGGCGGCGAGCACGCACAUGUCGAUGACGAGCUGGACGAGGCCGGCGCGGAUGCCGAAACGCUCCUGCAGGUAGAUGCCGAGAAUGCCGACACCGCCGAGGCUGGCGCGGUGGCGAUAGAGCGCCAGCAGGCCGAAGCCGAGCAGCAACCCGCCGAGAAGUGCCGCCCAGGCCGGAUGAAUGCUCGAAAUGGACAGG
#=GR NC_008380.1/622166-621705 CODON         ....................................................................................................................................................................PTS................................................................................................................................................................................................................................................................................................................
#=GR NC_008380.1/622166-621705 SS_TT         ............................................................................................................<<.<<<<<.<<....>>>.>>>>>>..................................................................................................................................................................................................................................................................................................................................................
NC_008380.1/3548325-3547864                  ACAUUUUGCCCUCCAGCGUUUUCAAGUUCGUGGAGAGCAGAAUGGUUCAUGCGGGCCGGAUCGGAAAUUCCCUCAGAUGGGCCCCCCCAGAUGAGGGGGGCAGAGC.AUG.UCGCG.CAAAAGUGU.GCCGCG.GUUUUGCGACAA..C.GA.CAUGCGCCAACAAAAGACCUAAGGAUUGAUGAUGCGCAAUUGAACGGCCCGGGAGGCGGCGGCAGAGAUCGUGGCGCAGCCGAGUUUGAAACGAGCAGUCUUCAGAUAAUCGCGUGUGGUGUGCUCCGAUAUGCCGAGGAUCACCGAAAUAUCCUUGUAGUCCUUGCCCAGCGCCGUCCAGUGCAGACAUUCGAUUUCGCGCGGCGACAAUGACGGCACGGGAUCGUUCUCGCCAUGCAGCUCAUAGACGGCCUUGCGGUGGAUGAGAUGGGCGAUCUCGAUCCAUUCGUUGCGGCAGCGGCGCACGAGUUCGGCCCA
#=GR NC_008380.1/3548325-3547864 CODON       .GUA.......................................................................................................................................................................PTS.........................................................................................................................................................................................................................................................................................................
#=GR NC_008380.1/3548325-3547864 SS_TT       .......................................................................................................................................................................................................................................................................................................................................................................................................................................................................................
NC_008380.1/2977807-2977346                  GAUCGACGAGCUCAAAGCGGCCAAGGCCUGAGCGACAUAACCGUCUUUUUUGAACGCCCUGCCGCCAUGAAUAUGGCGGCCGGGCGGUUUCGUUCCUAACUAGUGC.AUG.CCGCC.CAAAAGUGC.GCAGCG.GUUUUGGGACAA..C.GG.CAUGCAUAAAAACAAAGACCUAACGUGCGAACCAGACGCGCUUUAGGCGUCACCGGCGGGCGGAUCUGGCCUGUCGGGCCGGAGGAUCCGAAUGCUGCUGGAAUAUUUCCAGAUGAUUGAUCGCGUCGAAGCGGUGGACCUGACGAAGGGCACGCUUAAGGCGCGAUCCGUCGUGCCGGCGAAGAGCCCCGUCUUCGAGGGUCAUUUUCCCGGCAUGCCGCUCGUUCCCGGCGUCCUGCUGAUCGAGACCAUGGCCCAGGCCUCCGGCAUGCUGGUGCUUGCCGUCACCAAUUUUGCCGCCAUGCCCUUCCUGAUGAC
#=GR NC_008380.1/2977807-2977346 CODON       ............................STP.....................................................................................................................................................................................................................AUG................................................................................................................................................................................................................................
#=GR NC_008380.1/2977807-2977346 SS_TT       ......................................................<<<<<<<<<<<<<<....>>>>>>>>>>>>>>.................................................................................................................................................................................................................................................................................................................................................................................................
NC_008384.1/419233-418772                    UCUCGUCAACCUCGAAGUGGUCAACACCUAUGAGGGCACGCACGACAUCCACGCGCUGAUCAUCGGCCGGGCGAUUACCGGCAUUGCCGCUUUUGCGAAUUAGUGC.AUG.CCGCC.CAAAAGUGU.GCAGCG.GUUUUGGGACAA..C.GG.CAUGCAUAAAACAAAGACUUAAAGCGCGUCACAUGAUUCCGAUUCGACGCGACGCGCUUUAGCCCUUUGGAGCGAAAGGGCGAAUUGCCACACGCCUGACAAUAUGCAACCUUCCCUGACUGCGGCAAGAGCCGGCAAAAGGGGAUCAUGCAUGUUUCUGCUUCUUGCAUUGCUGAUUGGUGUCAUUGCCGGGCUUCGCGCCAUGACGGCGCCCGCCGCCGUCGCCUGGGGCGCAGCACUUGGAUGGUUCGAUGUCUCGCAGACGCCGCUUGCCAUCAUGGGUUACCAAUGGACGCCGUGGAUCUUCACGCUUCUCGC
#=GR NC_008384.1/419233-418772 CODON         ....................................................................................................STP.........................................................................................................................................................................................................AUG....................................................................................................................................................................
#=GR NC_008384.1/419233-418772 SS_TT         ...............................................................<<<<<<<<<........>>>>>>>>>..............................................................................................................................................................................................................................................................................................................................................................................................
NC_008380.1/1778783-1779244                  GGAUACGGCGAUGACGCACAUCGCCAUUCAUGAGGCGCUGGACGGCAACCACGUCGACUGGAUGGAAAAGGUCAGCGACGCGCAAUAUUCCGGCCAAGCGUAAAGC.AUG.UCACG.CAAAAGUGU.GCAGCG.GUUUUGCGGUUA..A.GA.CAUGCGCAAGACCAAAGACCUAAAGCGCGUGAAGCGAAUCUGAAAGAUCGCGCCGCGCUUUAGACUGAUCAGAGCCGCUUCAGGCAAUAGGAAAAAUGCGCGUGCGAUUCGACCGUCAGGAACUCGAAUUGCCAGCCAUAAUCCUUGCAGAAUUUGGUAACCGCCUCGACGACACCAUAGACGAUCGGCUUGACCGUAUUGCCGGUGCAGAAAUCAUGCCCGGCAAUGCGCCCGGUCCGCUUCACCUUCUUUUCGCAGAGCAGGAGUUCUUGCCAGGUGAGCUCGAAGGAAUGAUCGGUAUCGAUAUAGGCCCAGUCG
#=GR NC_008380.1/1778783-1779244 CODON       ....................................................................................................STP......................................................................................................................PTS.......................................................................................................................................................................................................................................................
#=GR NC_008380.1/1778783-1779244 SS_TT       ...................................................................................................................................................................................<<<<<<<<<<<..........>>>>>>>>>>>....................................................................................................................................................................................................................................................................
NC_008378.1/258116-258577                    UCGGAGCGGCAAAUGGCAUGCCGAACCACAUUCGGCGAUCUCAACAUCGAGCGCUGGGCCUUUUUGCGACAGGUGAUAUAGUUCAAUUUCGGUCGUCCACUAAAGC.AUG.UUGCG.CAAAAUUGU.GCAGCG.GUUUUGCGAGAA..C.GA.CAUGCGUAAAAAACAAAGACCUAAAGCGCGAAGAGCGAAUCUGAAAGAUCGCGACGCGCUUUAGCGCGAUACGACAAAGGAAUAUUCCAUGGGAGACCAGAAACGCCCGCUGCAACCAGGAGAAACCGCCCCCGCCUUCGCACUCGCCACGGCCAACUUCGACGGAACGGUCUCUUUCGCAGACUUGAGCGGUCGCCCGUUCGUGAUCGGGUUCUUUCGCGGGUUGCACUGCCCGUUCUGCCGGCGUCAGUUAGAGCAGCUUGCCGGCGUACAGCCGACCUUGCGCGCCGCCGGGGUGGAGACCGUGGCCGUUAUCAA
#=GR NC_008378.1/258116-258577 CODON         .................................................................................................................................................................................................................................................AUG...................................................................................................................................................................................................................................
#=GR NC_008378.1/258116-258577 SS_TT         ............................................................................................................<<.<<<<<.<<....>>>.>>>>>>..................................................................................................................................................................................................................................................................................................................................................
NC_008380.1/19621-20082                      CCGACACCGUUCAGGCGGUUGCCACGCUGGUGCGCGGCCUUUCCACAGGAACACGUUCGGCGCGCCUUGUUGCUGCCGAAUAGUUUGCCCACAUUGGCAAUAAAGC.AUG.UCGCG.CAAAAGUGU.GCAGCG.GUUUUGCGGCAA..C.GA.CAUGCGGGAAACUAGGACCUAAAGCGUGGCAGCGAAUCUGAAAGAUCGCGACGCGCUUUAGACUAUCAGGAGUAUUCGAGUUGAACUGGAUCACCAACUACGUUCGCCCGCGGAUCAAUUCCAUGCUGGGCCGUCGCGAAGUGCCGGAGAACCUCUGGAUCAAGUGCCCGGAAACGGGCGAGAUGGUCUUCCACAAGGACCUGGAAGGUAACAAAUGGGUCAUUCCGGCGUCCGGUUAUCACAUGAAGAUGCCGGCCAAGGCGCGCCUGGCCGAUCUUUUCGACAAUGGCGAGUUUGAAUCGCUGCCGCAGCCGAAGG
#=GR NC_008380.1/19621-20082 CODON           ................................................................................STP......................................................................................................................................................AUG...........................................................................................................................................................................................................................................
#=GR NC_008380.1/19621-20082 SS_TT           ................<<<<<<<<<....>>>>>>>>>>................................................................................................................................................................................................................................................................................................................................................................................................................................................
NC_008380.1/920267-920728                    AGCAGGAGCGUUAAGUUUCCCCGCAGGGUGAUAGCCAAUAGCCCUGCCGCUUGACCCGGUGAUCGGCUUUCCCAAGCCAUCUCCGGGUUUUUUUAUGCGCUAAAGC.AUG.UCGCG.CAAAAGUGU.GUCGCG.GUUUUGCGAUAA..C.GA.CAUGCGCAAGAAUCUAAAGCAUGUCGCGCAAAAGUGUGUCGCGGUUUUGCGGCAACGAUAUGCGCGAAACCAAGGACCUAAAGCGUGGCAAGCGAAUCUGAAGGAUCGCGACGCGCUUCAGAGCGCUAUUCGCUCUUUUCCGAGGAGGGCUUCGGCCGAUAGGUUUCGAAGAUCGCUUCCAGGUUCCGCUGGUAGUUCUUCUGCACUUCAAGUCCGCUGUCGAACAUGGCGUUCAGCAUCUCGGUAUAGCUGUCAGCAUUGACCUUCGUCUCUUCCUUCGGCGCCUCCGGCGUCUUGGUCUUGGUUGGGGCCGCCGGC
#=GR NC_008380.1/920267-920728 CODON         ...........STP........................................................................................................................................................................................................................................................................PTS..............................................................................................................................................................................................
#=GR NC_008380.1/920267-920728 SS_TT         ....................................................................................................................................................................................................................................................<<<<<<<<<<<<............>>>>>>>>>>>................................................................................................................................................................................................
NC_008378.1/49172-48711                      CCAGCGCAGACCCCAUGAUCGUCAGUUCGAGCGUCACCAGGGCGCCCUCAAGGAUCAGUGUCAGAUAGCCGGACCAUACCGACAUCGGCAACUCACUUCCUAGAGC.AUG.UCGCA.CAAAACUGU.GCAGCG.GUUUUGCGAUAA..C.GA.CAUGCGUAAAAACAAGGACCUAAAGCGCGAGGAGUGCAUCUGAAAGAUCGCGACGCGCUUUGGGAGAUCGUUCGAGGGCGAUCCGGCCACGCCUGGGGCAUGGCCGGUUGCUUACCCUUUGUUACUUCGCCGCAGCGCAGAGCUUUUCGCGGCUCGUCGACAUCGCCGCCUUCGCCGAGAAGCCGUAGGGCUCGAUGAUCUUGGCGAAUUCGCCGGAUUCCUUCAGCUUCUUCAGCUCGACGUCGAAGGCGUCGCGGAGCGCAACGUCCUGCUUGCGGAAAGCCGCACCAUCGCAAUAGACCGGCGCAUUGACGACGG
#=GR NC_008378.1/49172-48711 CODON           ........................................................................................GUA.......................................................................................................................................................................................PTS..................................................................................................................................................................................................
#=GR NC_008378.1/49172-48711 SS_TT           ......................................................................................................................................................................................................................................<<<<<<<<<<<<...........>>>>>>>>>>>...............................................................................................................................................................................................................
NC_008380.1/4592066-4591605                  GUUGAUCGAUGACAAGGGAUGCCUGAUUUCAGCGAUGAACGGGCCGGCUGCCUGGGACAGCGAGGAUGCCAAGGCGCUGAUCACGGGUGCGAUCGGGUCUUAGAGG.AUG.UCGCG.CAAAAGUGU.GCAGCG.GUUUUGCGCUAA..C.GA.CAUGCGUAAAAACAAAGACCUAAAGCGCGACAAGCGAAUCUGAGAGAUCGCGACGCGCUUUAGAGCCGCGAGCGUUUAACGCGUUGGGACCGGUACUUCACCGCGAUAGUCAUAGAAGCCGCGGCCGGACUUGCGUCCGAGCCAGCCGGCUUCGACAUAUUUCACCAAAAGCGGGCAGGGACGAUAUUUCGAGUCCGCCAGGCCGUCAUGCAGCACCUGCAUGAUCGAGAGGCAGGUGUCGAGGCCGAUGAAAUCGGCAAGCUGCAGCGGUCCCAUCGGAUGGUUGGCGCCGAGCUUCAUUGCCGUAUCGAUGGCGUC
#=GR NC_008380.1/4592066-4591605 CODON       ....................................................................................................STP.............................................................................................................................PTS................................................................................................................................................................................................................................................
#=GR NC_008380.1/4592066-4591605 SS_TT       .......................................................................................................................................................................................................................................................................................................................................................................................................................................................................................
NC_008384.1/35765-35304                      UGCGGUAUGGGGCAAUGUAUUGCCACCGAACCUGAAAAUCGCUGAAGCGGCAAGCCUGGACGCGCUGGACACGAUCGCCGCCGAGUUGACGAGCGCAGGCUAAAGC.AUG.UCGCG.CAAAAGUGU.GCAGCG.GUUUUGCGCUAA..C.GA.UAUGCGUAAAAACAAGGACCUAAAGCGCGAGGAGCGAAUCUGAAAGAUCGCGACGCCCUUUAGAUACCCGACCUUCUCACCACCGCGAGUAGUAGCUGCGGAUUGCAGCCGACAGACUCCCGGCAAGCUGCCGUUCGCGCCGAAGGCGGGGCAAAUCGGCCCUUGCCUGCUCGCGCAGUUCCCGCCGCGCUGCAUCAAAAUCGACGGUGGUCAAGCGACCGUCCCUCAUGAUUUCGCGCCCGCCGAGGAAUAGCCCCUUGGCCUGGGCUGAUGUCAUGCGGGUCAACAGCACCUCGGCCUCAUCGAUAUCGUCAAACA
#=GR NC_008384.1/35765-35304 CODON           ....................................................................................................STP..............................................................................................................................PTS...............................................................................................................................................................................................................................................
#=GR NC_008384.1/35765-35304 SS_TT           .......................................................................................................................................................................................................................................................................................................................................................................................................................................................................................
NC_008380.1/1715194-1715655                  CCCAGAUCGGCGAGCAUGUCCUCGAGCAGCAUGGCAAUCAGCGCGUCGUCUUCGACGAUGAAUAUGUCUUUCAUGAUCCCGUUCACCCAUUGCCCCUUGCUAAAGC.AUG.UCGCG.CAAAAGUGU.GCCGCG.GUUUUGCGAUAG..C.GA.CAUGCAUAAAAACAAAGACCUAAAGCGCAAGGAGCGAAUCUGAAAGAUUGCGACACGCUUUAGGCAUGGAGGUUUAUGUGGACUGCUUGCACGGCUCGUCAAGACGUCAUAGCCGGCAGUGCGAGAAACAGCAUAUUGCCGGUUGAAAUUCGAUGUGCAAAAGCUGGAAUGCCGUCUCCGCAACGGCUCCCGCAUAAUUCCUUAAAUCUGAAUCGAUUUAUGGACAAAAUUAUGCAGAAAUUCAAUGUGUUACAGCGUCUUUUGCGGCUCUCGAAAAGACGCGCGGCGCUGUAAGAAGGGGUGUCGAAUGGAUUUGCU
#=GR NC_008380.1/1715194-1715655 CODON       .......................................................................GUA..................................................................................................................................................................................................................................................................................................................................................................................................AUG........
#=GR NC_008380.1/1715194-1715655 SS_TT       .........................................................................................................................................................................................................................................................................<<<<<<<<<............>>>>>>>>>................................................................................................................................................................................
NC_008380.1/625039-624578                    AACCAGCGGGUAAAGGCGGCAGGAAGCAGGGUACGGGCUUCGGAAUCGAUCUGGUCCACGCCAUGAAACUAGUGAAACGCCGGGGAAAAAGAAGAGCGGCCAAAGC.AUG.UCGCG.CAAAAGUGU.GCCGCG.GUUUUGCGAUAA..C.GA.CAUGCAUAAAAACAAAGACCUAAAGCGCGAUGAGCGAAUCUGAAAGAUCGCGAUGCGCUUUAGCCUUCACAUGGCGAUAUAGCGGUCCUUGCGGUGGUUGAUGGCAAUCGUGAGGUUGAGAACGAUCGCACCAAGCACGGAGCAGGCGAUAAUGAAGGGGCUUGCGACGAAGAAGGAGAGCGCCAGGAUGAUGCCGUCGAAGCCGAGCUGGACGAAGCCGGCGCGCCAGCCGAAGCGAUCCUGGAUAUAGAGGGCGAGAAUGCCGAUGCCGCCGAGGCUGGCGCGGUGGCGGAAGAGCGCCAGCAUGCCGGCGCCGAU
#=GR NC_008380.1/625039-624578 CODON         ........................................................GUA................................................................................................................................................................PTS.........................................................................................................................................................................................................................................................
#=GR NC_008380.1/625039-624578 SS_TT         .......................................................................................................................................................................................................................................................................................................................................................................................................................................................................................
NC_008378.1/361571-362032                    GACAUACGCGUUCGCCGCAGUCCACGCGAUCAAGAUUGACGGCGGCAUCUCGAAAGGCGCUGCCGAUCCGCAGCGUGACGGGAUGGCGAUCUCCGUCGGCUAGUGC.AUG.UCGCG.CAAAAGUGU.GCAGCG.GUUUUGCGGCAA..C.GA.CAUGCGUAAAAACAAAGACGUCGAUUCAAAGUGUUACAGCGUCUUUUGCGGCUCUCGGAAAGACGCUCGGCGCUGUAGGGAGAGGUUCAAUGGUCACAUCCAUCAUCAGGCGAUUGAUACAGGCGCUGUUCGUCAUUGUCGCGAUGACGAUCAUCGUCUUCAUCGGUGUCAAUGUGAUCGGCAAUCCGGUCGACAUCCUGAUCAACCCGGACGCCAACCAGGCGGAGCGGGCACUCGUUAUCGCGCAUUACGGCCUGGAUCAGCCGCUGUGGAAACAGUAUCUGCUGUUUCUCCAAGGGCUUCUGCACGGGGACUUCG
#=GR NC_008378.1/361571-362032 CODON         ....................................................................................................STP...........................................................................................................................................AUG..................................................................................................................................................................................................................................
#=GR NC_008378.1/361571-362032 SS_TT         .......................................................................................................................................................................................................................................................................................................................................................................................................................................................................................
NC_008380.1/4728549-4729010                  UGCGCGGCCUGAGCCGCUAGCCCCGAAAGCGAAAGUCAUCGAUAUUGCAGUGCAGGACGAUCCCUGCGCCUACGAGGCCAAUGUCUGCGUCAUCCGGCCUUAGAGC.AUG.UCGCG.GGAAAGUGU.GCCGCG.GUUUUGCGACAA..C.GA.CAUGCGUAAAAACAAAGACCUAAAGCGCGAGGAGCGACUCUGAAUGAUCGCGACGCGCUUUAGCGCAUGAUGACGAACGCAGGCGGCUCAAAUUUGGCCGGCCCCACUCUUUCGCGACGCGGCUACGUCGAUACGGAUGGCGCACAUCGGCGGGAGAUUCUUGUCCUCAAACGUCGCCCGCCGCGGCGUUCCGCUAUCCGGCAUCCAAGCAUCCCAGGCUCUGUUCAUUUCCUCGAAUGAAGCAAGGUCCCUAAGCCAGAUGUUGGCGAGAAUGAUCUCUGACUUGUCGGUACCUUCGCGCAGCAGCAUGUCAUCGAU
#=GR NC_008380.1/4728549-4729010 CODON       ....................................................................................................STP.........................................................................................................................................PTS....................................................................................................................................................................................................................................
#=GR NC_008380.1/4728549-4729010 SS_TT       ...............................................................................................................<<<<<.<..........>>>>>.>................................................................................................................................................................................................................................................................................................................................................
NC_008380.1/2189156-2189617                  GCCAUUUCCUCGAUCGUCAGCACCGUCAUCGCCGUUUCAUCCCGUCAAAACAAAUUGAAGUCGCCGCCGCUUUUCUUUGCGGCCGCAUAAGAUAUGUCCUUAAAGC.AUG.UCGCG.CAAAAGUGU.GCCGCG.GUUUUGCGAUAA..C.GA.CAUGCGCAAAAACAAAGAUCUAAAAUGCUGGAGCGAAUCUGAAAGAUUGCGACGCGUUUUAGGGCAUGACGCCGAAAAGUGUGAGCGGUUUUCGGACGACAUCAUGCUCUCAUUCUUUGAUGUGGCAUCGAAACCGGCUUUGCAUCACGUAAUAAGGAGACAUUUCAUGAAGAUCACCUGGCUCGGCCAUUCCGCCUUCCGCAUCGAGACAUCAAAGGCGAAGAUCCUGCUCGAUCCAUUCCUCAGCUAUAACGCCUCCUUUUCCGGCCAGGAUAUCAAGGAUGUUUCUGCAGGCAUCACUCACAUCCUGUUGACGCA
#=GR NC_008380.1/2189156-2189617 CODON       ..........................GUA..................................................................................................................................................................................................................................................................................................AUG.....................................................................................................................................................
#=GR NC_008380.1/2189156-2189617 SS_TT       .......................................................................................................................................................................................................................................................................................................................................................................................................................................................................................
NC_008380.1/745677-745216                    UAAAGUAAUUCCAGCAAAAGUGCGCAGCGGUUCUGCGUCCGGAAUUGCGCAAGAAUAAGGAGAGAGCGUUUCAGUGACUCGGAGAAAAACGGGGACGUUUUAAAGC.AUG.UCGCG.CAAAAGUGU.GCGGCG.GUUUUGCGAUAA..C.GA.CAUGCGUAAAAACAAAGAGCUAAAGCGCAAGGAGCGUAUCUGAAAGAUCGCGACGCGCUUUAGAAGAAAUCGAAGUCGCCGGCUGCCUUGCUCAAUGGCUGGGAGUGGCCGUGGCGUGUGGCGCCGCCCAAUGCCUUCUGCAUCUCCGCCAGCUUGACGAGGCUGAGCGCAGUUGCGACGUCGACUGCCCAGCCGUGCGGGAUUUCGCCGGUGAUGGUGUCGAUGAAUUCGGCAAGGCCGCGCGAUUUCUGCACGGCCAGAUCAAUGCCCUGCAUGACCUUCAUGGCAUCCGGCGAAUUCAGGAUUUCGGCGCCGCCG
#=GR NC_008380.1/745677-745216 CODON         ....................................................................................................................................................................................................................PTS................................................................................................................................................................................................................................................................
#=GR NC_008380.1/745677-745216 SS_TT         ............................................................................................................<<.<<<<<.<<....>>>.>>>>>>..................................................................................................................................................................................................................................................................................................................................................
NC_007762.1/44447-44908                      AUUAAGGAAGCCCAUGACGGUGCGCGAGCGGAAUUGAUGUCUGCGGAUAGGCAGAGGGAAGGACGCGGUCGAUAAUAUUUCCCGCGCCGCUACAGUGCCUUAAAGC.AUG.UCGCG.CAAAAGUGU.GCAGCG.GUUUUGCGGCAA..C.GA.CAUGCGUUAAAACAAAGAGCUAAAGCGCGUCGCAUGAAUCAAGUUUGACGCGACGCGCUUUAGUUGCAAACAUUCCAAUUGACGGGCUAAUGCGUCCGUCGGAAUCAUACGAAGCUUCCCGGAUAAUGUCGUGUUCGAAUUCUGAUGAAAAGUCGGCGACGACGCUCUGUACGCACGAUUAAAAACGCGUCCCUAGUGAGGUAUCCCAUUACGAUGGCUGGCGCAGCGGCUGAUGGCCCGCUCAAAAUGACAAAAGCGCCGAACGGGCAGCUGUUUUAACGAUUGAGUGUGGCUGGCAACGGACGACCGUACCCGCUA
#=GR NC_007762.1/44447-44908 CODON           ........................................................................STP.................................................................................................................................................................................................................................................................................................................................................................PTS........................................
#=GR NC_007762.1/44447-44908 SS_TT           .................................................................................................................................................................................<<<<<<<<<<<<<<......>>>>>>>>>>>>>>....................................................................................................................................................................................................................................................................
NC_008380.1/1597537-1597998                  GUGCGGAACACCCGGAUAAGCGCACGGUUUUCUCCGGGGAAAACUUAUGCUUUUUCCCGAGUAUCCGUCAGAACGAAGGGAGAGAAGCAUUUCCGUCAUUUAAAGC.AUG.UCGCG.CAAAAGUGU.GCGGCG.GUUUUGCGACAA..C.GA.CAUGCGUAAAGACAAAGAGCUAAAGCGCGAGGGCGAAUCUGAAGAUCGCGACGCGCUUUAGAGAAAUCCGGAAAUGCUCGGUGAUCAGAUGUGCCGGCCGAUAUCGUCGUCGCCGAUGCCGGGUUCCUCGAUCGUCAGCGUCCCGUAUUUCCGCCGCCAUUUCCGCGCGCCGAAGGGAAGCGAUAUGAGGUAGGCGGCAACGGUGAAGACCAUCACCUCCCAAGUGUAGCUCAUCAGCAGAGCCACAUAGAGCACGACGCCGAGCAUCAUCGGCAGCACGAGAUCGCGCCGCAAGCGAUUGCCUUCCGAUUUGCCCGA
#=GR NC_008380.1/1597537-1597998 CODON       .............................................................................................................................................................................................................................................PTS.......................................................................................................................................................................................................................................
#=GR NC_008380.1/1597537-1597998 SS_TT       ............................................................................................................<<.<<<<<.<<....>>>.>>>>>>..................................................................................................................................................................................................................................................................................................................................................
NC_008380.1/499822-499361                    GCCGAGAAUCAAAAUCAGUCAAUUGAACAGCCUAAUUGCGCUGUUGUUGGUGAAUCUUUCACCUGAUUGCCCGAACGAAGGCAAGUUUCGAUAAAGCAUCUAAAGC.AUG.UCGCG.CAAAAGUGU.GCCGCG.GUUUUGCGACAA..C.GA.CAUGCGUAAAGACAAAGAGCUAAAGCGCGAGGGCGAAUCUGAAAGAUCGCGACGCGCUUUAGAACGGCGGAUUUUUCCCUAUGGCGCAAAACGCCAGGGCAGAUUUUCAGUGAAAGAGAGAAAUAGCGCACCCGACGAGAUGAAAAUGGGCACUCCUAUGCAAUGGUUUUUCCUAUUCUGUUUGGCAUAACCAAUUGCCGCGACGCUGACAGCAACAUCAAGCCGUCUCGGGGGCUUUGGCUCUCGCCAGGUCCUGCAGGAACUCUUCCAUCAAGGGCUCGUCGCCGAACCGGCGAUAAGCCCUUUCCGCUUCCAGCG
#=GR NC_008380.1/499822-499361 CODON         ..................................................................................................................................................................................................................................................................................................................................................................................PTS..................................................................................................
#=GR NC_008380.1/499822-499361 SS_TT         .......................................................................................................................................................................................................................................................................................................................................................................................................................................................................................
NC_008380.1/1472576-1472115                  CCUCGUCUUUCCCGAUGUCGACGCCGGACUGGAAGGAGUGCGCUGGGUCGAAAACUGCGUACGGUCCGCCGAUGCCGGCGGGGUCUGGCUGGACUAUCGCUAAAGC.AUG.UCGCG.CAAAAGUGU.GCCGCG.GUUUUGCGACAA..C.GG.CAUGCGUAAAAACAAAGAGCUAAAGCGCGACGAGCGAAUCCGAAAGAUCGCGACGCGCUUUAGGUCGUGAACUGCGGUGCGGCGCUGUGCUCAGAUAAGCGGGUCGUCAUCUUCCGCCGCCUGCGGCGCGCGGCGAGGCGUGCUGUCGUUGGCGGCUUUCUUAGGCCCCUCGGCGGCUGCCUCAGGGACUUUCUUGACGCUUUCGCCGCCGGCGUCUUCUGCGGCUGGCUUCGGGUCGCUCUUUUUCACGAAACGGAUCAUGGGUCAUUUCCUGCUUCAACAGUAGGAGCGCUCCGCACAUAUAUCGGAGCGCUCUGG
#=GR NC_008380.1/1472576-1472115 CODON       ....................................................................................................STP................................................................................................................................................................................................................................................................................................................................................................................
#=GR NC_008380.1/1472576-1472115 SS_TT       ..........................................................................................................................................................................................................................................................................<<<<<<<<<<<<<<<<<<......>>>>>>>>>>>>>>>>>>...................................................................................................................................................................
NC_008380.1/4913051-4913512                  UCCCGAAAACGCACCACUACUCCGGCCACGAACCGGCAUAACGAGAUACGUCCAAAAACAGCGAUAGCGCGUCCUGUCGGACGCGCUAUCGCUUUGAAUCUAAAGC.AUG.UCGCG.CAAAAGUGU.GCAGCG.GUUUUGCGACAA..C.GA.CAUGCGUAAAAACAAAGACCUAAAGCGCGACGAGCGAAUCCUAAAGAUCGCGACGCGCUUUAGUCUCUACUGUCGACUCGAAGACAGAAAUGCCUAGGCGAAGAACUGUCCGCCAUUGGCCGUCAGCGUCGAACCGGUGAUGAAGCCUGCGUCGUCGGAGACUAGGAAGGUGACACAGCGCGCGAUCUCUUCCGGUUCGCCUAGACGGCCGACGGGGAUCUGCGGAAUGAUGCGUUCGUUCAGCACCUUCUCCGGCACGGCAAGCACCAUUUCCGUUCCGAUGUAACCGGGGCAAAUAGCGUUGACGGUAAUGUUCUU
#=GR NC_008380.1/4913051-4913512 CODON       ......................................................................................................................................................................................................................................................PTS..............................................................................................................................................................................................................................
#=GR NC_008380.1/4913051-4913512 SS_TT       ............................................................<<<<<<<<<<<<<<....>>>>>>>>>>>>>>...........................................................................................................................................................................................................................................................................................................................................................................................
NC_008380.1/1744840-1745301                  GCUGAACGGGAAAGUAGGUAUGCCAGACGUAUAUUUGGUUUAACGGCAGGUGAUGGGCGAGGUUUUCCGUGGAUCACGGUUAUUCGGCCGUUAAUGGCCCUAAAGC.AUG.UCGCG.CAAAAGUGU.GCCGCG.GUUUUGCGACAA..C.GA.CAUGCGUAAAAACAAAGACCUAAAGCGCGACAAGAAAAUCUGAAAGAUCGCGACGCGCUUUAGCGCUGCGGUGGUCCGGCCAUCCAUUUGAUGAUCACCAUCGCCGGCAAUACCCAGAGCAGGCCGGUGAGCAGGAAAUAGAGCAGAUGUCCCCACCAGGGCGCGUUGCCGAGCGUUGCCACCGCGAUCGUAUUGGCCACCAACGCAUAGACGGCCACGAGCACGAUGAUGAGGAUCGUGCCGAUGAAUUUGCGGAGGCGGACGGGCAUCGGUUAUCUCUCGGAAUGCAGGGAUCGAACCGGCGCGACGGCAUGCCGC
#=GR NC_008380.1/1744840-1745301 CODON       .......................................................................................................................................................................................................................................................................................................................................................................................................................................................................................
#=GR NC_008380.1/1744840-1745301 SS_TT       .......................................................................................................................................................................................................................................................................................................................................................................................................................................................................................
NC_008380.1/2601564-2602025                  CGCAGGUUCAUUGAUUCCUUCCAAAGCGUUGGUUGCGGCAUCAGACUUUCGGUGAUGGCGAUAUUGCUGCUAUCGGCGACGCGACGCGCGCACUCUGAAUUAAAGC.AUG.UCGCG.CAAAAGUGU.GCCGCG.GUUUUGCGACAA..C.GA.CAUGCGUAAAAACAAAGAUCUAAAGCGCGAGGAGCGAAUCUGAAAGAUCGCGACGCGCUUUAGUGACAAAGGAGAGUGGGCAUUUCGAGGUGGGUCAACAGUGACAGUGUCACCCCUCCCAAGAGGAAUUCGCGUAGUCUCGAAUGGCCGAAUGCGCCGGCGACGAGCAAAUCUGCCUUGCGUUCCAGGGCGGCAGCUUGAAUGACGCUGGCUGGCGAGUCUUCCUGCGCUUGCACGGCUGCGAUAUCGACGGCAAGACCAGCCUCUCGGAGCGCGGUCACAAGGCGGUCUCGCGGGCGCUCGUCAAUCUGCUUAUCA
#=GR NC_008380.1/2601564-2602025 CODON       ...........STP.........................................................................................................................................................................................................................................................................................................................................................................................................................................................................
#=GR NC_008380.1/2601564-2602025 SS_TT       ....................................................................................<<<<<<<<<<...........................>>>>>.>>>>>>..................................................................................................................................................................................................................................................................................................................................................
NC_008380.1/481629-482090                    AUGGUCCGGGGCCUUACCGGUCGAUGAUGGAAAAGUUGAAACAGGAGGCGGCGGCGAUUUAUAGCCUGCUCUGACGUCGAAUGCCCGAGGGCCGCAGAUCUAAAGC.AUG.UCGCG.CAAAAGUGU.GCAGCG.GUUUUGCGACAA..C.GG.CAUGCGUAAAGACAAAGAGCUAAAGCGCGACGAGCGAAUCCCAAAGAUCGCGACGCGCUUUAGUACGACAGGCUGCGGCCCGCAAUGAAAUCCCGUUCCCCUCAGGAACGGAAGCGCAGAUUUCGCCGCGUCAGCUGGCUGACCGAGGUGCAGCCCAUCAGCUUCAUGCCGCGCUCGAUCUCGGUGCGCAUUGUCUCCAGCGCCCGUUCGACGCCGGGUUGUCCGGCAGCGGCAAGCGGGAAGAGGUAGUAGCGCCCGAGCCCGACGGCCUUCGCCCCCAGCGACAGCGCUUUAAGAACAUGCGUUCCCCGCUGCACG
#=GR NC_008380.1/481629-482090 CODON         .......................................................................STP....................................................................................................................................................................................PTS......................................................................................................................................................................................................................
#=GR NC_008380.1/481629-482090 SS_TT         .......................................................................................................................................................................................................................................................................................................................................................................................................................................................................................
NC_008380.1/1463291-1463752                  AAUUGCACCCAUCCGAAAUAACCGGCCGCUGCGACGCAGAUACAAAGCAAGAGGGCUUUUCGCACAAUAUUCCUUCGGAGCCGGGCGGCUCGCUUGCCGCUAAAGC.AUG.UCGCG.CAAAAGUGU.GAAGCG.GUUUUGCGCUAA..C.GG.CAUGCGUAAAAACAAAGACCUAAAGCGCGAGGAGUGAAUCUGAAAGAUCGCGACGCGCUUUAGAACAUCAGUGAGAGCAUGAUGUCGUCCGAAAACCGCUCACACUUUUCGGCAUCAUGCUCUAGACGGCGGCGCGUCUUUCGCGGGGCAAUCCCUGUAUCGCAUAUCGGUUAAAGACGGGUGUUACCGGUUUCGGCGGCGUUUUCAGCUUGCCGAAAUGGUGUUCGAGCGCUUGUGAGAGCAUGGCCGGCGAGGUGACGCCCUCUUCGAACAGCCGGAUCAACAGCAUAGCGGCGACGUUGAAGACACGUUCGUUAC
#=GR NC_008380.1/1463291-1463752 CODON       ..............................................................GUA.................................................................................................................................................................................................................PTS..................................................................................................................................................................................................
#=GR NC_008380.1/1463291-1463752 SS_TT       .......................................................................................................................................................................................................................................................................................................................................................................................................................................................................................
NC_008380.1/2322387-2322848                  UGCCGGUCUCUGCAGUCUGCUGCAGGCGACAGCCUCCCGCUGAACGUGAAAAGACCCGCCGAACCACAGGGUUCGGCGGGUCUUUUCAAAGGAUACUUCCUAAAGC.AUG.UCUCG.CAAAAGUGU.GCAGCG.GUUUUGCGACAA..A.GA.CAUGCGGAAAAACAAAGGCCUAAAGCGCGGCACGCGAAUCUGAAAGAUCGCAACCGCGCUUUAGUGCAGGAUCUGGCUGAGGAACAGCUUGGUGCGUUCGUGCUGCGGGUUAUCGAAGAAGGCGGCCGGUUCGUUCUGUUCGACGAUUUGGCCCUGGUCCAUGAAGAUGACCCGGUUGGCCACCUGGCGGGCAAAGCCCAUUUCAUGCGUGACGCAGAGCAUGGUCAUGCCUUCCUCGGCGAGACCCACCAUGGUGUCGAGCACUUCCUUGAUCAUUUCGGGAUCGAGCGCCGAGGUCGGCUCGUCGAACAGCAUGAU
#=GR NC_008380.1/2322387-2322848 CODON       ........................................STP..........................................................................................................................................................................PTS...............................................................................................................................................................................................................................................................
#=GR NC_008380.1/2322387-2322848 SS_TT       ....................................................<<<<<<<<<<<<<....>>>>>>>>>>>>>.....................................................................................................................................................................................................................................................................................................................................................................................................
NC_008380.1/111812-111351                    CGGAGCUCAGGAGGUGGAGAUCUUUUCGGCCGAAAACUGGUGGAAACGCCCGGCCGAAGAAGUGAUCGCCACCUGCGUCGAGCGCUUCAGGAGCUGCUGCUAAAGC.AUG.UCGCG.CAAAAGUGU.GCAGCG.GUUUUGCGACCA..U.GA.CAUGCGAAAAGCCAAAGACCUAAAGCGGGGCCAAGCGAUCUGAAAGAUCGCGACGCGCUUUGGGCCUGAUUUCAGUAUUUGUUUCAUCACGCAUGCAGGAGGAUCAUUCGAUGGAGAAACGCCGUUUUGCCCUGAUCGGCACGGGAAACCGCGGCACCACCAUGUGGGGCAAGGAUCUGCUUGCCGGCUGGCGCGAACAUGUCGACCUGACCGCGAUCGUCGAGAAGAAUUCGCUGCGCGGCGAGCGCGCCCGCAACAUGAUCGGCAGCAAUGCGCCGCUCUACGAAAACAUCGAUUCGAUGCUUGCUGAGCAGAAGC
#=GR NC_008380.1/111812-111351 CODON         ....................................................................................................STP.............................................................................................................AUG................................................................................................................................................................................................................................................................
#=GR NC_008380.1/111812-111351 SS_TT         .............................................................................................<<<<<<<...........................>>>>>>.>................................................................................................................................................................................................................................................................................................................................................
NC_008380.1/3798442-3798903                  AAGGAGCGAAUCUGAAAGAUUGCGACGCGCUUUAGAAAUACCCGCGGACAAGAAAAAAGCGGGGUGAUGCCCCGCUUUUUCCAAUCUUGGAUGACCCCACUAAAGC.AUG.UCGCG.CAAAAGUAU.GCAGCG.GUUUUGCGACAA..C.GA.CAUGCGUAAAACAAAGACCUAAAGCGCCAGGAGCGAAUCUGAAAGAUCGCGACGCGCUUUAGUGGCUGUCCUUGCCGACCGCGUUUCCGCGACAUCCCUUGAGGAAAUCAAGGUCGGCGCCGGUAUCAGCCCCUUCGACGUGCUGCUGAUGCAGGAAGGCAUAGCCGGAUGUGGGCAGAUCAUGGUUCGGCUGCCAUUCGGCAAGCCGCCGCGCCAUUUCCUCAUCGGAAAUGUCGAGAUGCAGACGACGGUUCGGCACAUCAAGCUCGAUCAUGUCGCCGUUUUUCACGACCGCCAGCGGCCCGCCGACAGCUGCUU
#=GR NC_008380.1/3798442-3798903 CODON       ...................................................................................................................................................................................................................PTS.................................................................................................................................................................................................................................................................
#=GR NC_008380.1/3798442-3798903 SS_TT       ..........................................................<<<<<<.....>>>>>>............................................................................................................................................................................................................................................................................................................................................................................................................
NC_007761.1/923246-923707                    CAACGAAGCCGACCGCGCCGUCCCCAGCGUGAAAUUCUGACGAUCCGGCAUUUUGCCUUUGCGAAAAAGCGAUUAAGAGCAGGAGCAGACCGCGGCCGGCAAGAGC.AUG.UCGCG.CAAAAGUGU.GAAGCG.GUUUUGCGAUAA..C.GA.CGUGCGCAAAACCAAAGACCUAAAGGGCGGGCCAAGCGAAUCUGACAGAUCGCGAUGCGCUUCAGGCUCGCCAAUGGACGGAAGACAUAGCAUGACACGCACCGCCAAACUCACGAUCAUCCCGCCGGGAAAGCCGCUUUCGGGCCGCGCCAUGCCGCCGGGUUCGAAGUCGAUCACCAAUCGCGCCCUGCUGCUCGCCGGUCUUGCCAAGGGCACAAGCCGGCUGACCGGUGCGCUGAAGAGCGACGAUACGCGCUAUAUGGCCGAUGCGCUACGCGCCAUGGGCGUUGCGAUCGACGAGCCCGACGACACCACCUU
#=GR NC_007761.1/923246-923707 CODON         .....................................STP............................................................................................................................................................................................................AUG................................................................................................................................................................................................................................
#=GR NC_007761.1/923246-923707 SS_TT         .......................................................................................................................................................................................................................................................................................................................................................................................................................................................................................
NC_008380.1/1410271-1410732                  CGUCGGCGGCUCGAUGGUCGAUGUGCAGCAGAACAUCGCCCAUCUGCCGGCCUCCGAUCGUGAAGCGAUCGCCGCCUAUCUGAAGGCCGUGCCGGGACGCUAAAGC.AUG.UUGUG.CAAAACUGC.GCAGCG.GUUUUGCGGCAA..C.GA.CAUGCGUAAAAACAAAAAUCCAAAGUGCGGUUGUGCUUGGCACCUUCGCAAGGUCCCACGCCUGUUUAUAGGGAGGUGGGACCUGGCAUCAGAUCAUAGGGAUGGCGCCAGCCGGGCAUCUUGCUGAUACGAUCUUUCCAGGCUGCGAUAGCCGGGAAGGCGCUGUGAUCUAUCCCGGUUUCCUCCGGCAUGAAGACGUAGCCCGCCAGAGAGAGGUCUGCGAUUGUCAGCCGGUCGCCGACCAUGAAGGCCCGGUGCGCCAGAUGUUCGUCAACAAUGGCAUAGGCAGCUUUGGCUCUCAGUCUCAAAAACUCGACG
#=GR NC_008380.1/1410271-1410732 CODON       ....................................................................................................STP...................................................................................................................PTS..........................................................................................................................................................................................................................................................
#=GR NC_008380.1/1410271-1410732 SS_TT       .......................................................................................................................................................................................................................................................................................................................................................................................................................................................................................
NC_009667.1/1769482-1769021                  UUUAAAAUCCCCGCUGCCUUUUGGCGCAUAUAUGACCCUUGACGCUUCAUCUUUCAAGCCACCCUUCCGGUGGCAGGUUGAAACACGAACGCGUGCCGGAUAAAGC.AUG.CCGCC.CAAAAGUGG.GAACCG.GUUUUGGGACAA..C.GG.CAUGCAUGGAAACAAACAGUUAGAGCGUCGAUUUGAUUCCAUCAGUUCGACGCUCUAGCUGGCAACGAAAUAACAGCACACGCUGGCGCGCGGCUAACAAUCAGGAGUGCAGACCAUGACAGAAACCACAUCGAAAACAGCACCCUGGACUGUUGAGAAGCGAACCGCCAUCCUCGUACUUGCGGACGGAACCGUGAUCGAAGGCAAAGGCCUCGGUGCAAUCGGUGCGAUUGAAGCCGAGGUCGUGUUCAACACGGCGCUGACCGGUUACGAAGAAAUCCUGACCGACCCGUCUUAUGCCGGUCAGAUCGUAACCUU
#=GR NC_009667.1/1769482-1769021 CODON       ............................................................................................................................................................................................................................................................................AUG........................................................................................................................................................................................................
#=GR NC_009667.1/1769482-1769021 SS_TT       .......................................................................................................................................................................................................................................................................................................................................................................................................................................................................................
NC_008380.1/949043-948582                    GCGCGUCGUGAUCGGAAAUGCGGAAAGAUCUGCCAUCGGAUUCUCCAUGUUGGGCGCCGACCAUAAAAACCGGGCCCGACAAAGGCAAGCAGGCGGCGGCCAAUGC.AUG.UCGCC.CAAAAGUGU.GCAGCG.GUUUUGGGACAA..C.GA.CAUGCAUGAGAACAAAAGAUCCAAGCGCGUCGCAUGAAAGCAGUCGAACGCGACGCGCUUUGGAGAUCGUUCGAUAUUAGUGAACGAAGUGUCCGCUUCCGUUUAUCUUUCCACAACGCAAGAAAAGAGCGACAUAGAGGCAUCCGAGGUCGAACCGGUGCCGGGGCACCAAGAUCUCCAAAGUCCUUGAAACGGAGACAACGUCCAUGUCGAACAACGUCAUCAUCCUCAUUGCCCGUAUCCUGCUUUCCUUCAUGUUCAUCUUCGCCGGCUUCGGCAAGGUGACCGAUCCGGCCUCGACCGCAGGCAUGAUCGCCG
#=GR NC_008380.1/949043-948582 CODON         .................................GUA...................................................................................................................................................................................................................................................................................................................................AUG.............................................................................................................
#=GR NC_008380.1/949043-948582 SS_TT         .......................................................................................................................................................................................................................................................................................................................................................................................................................................................................................
NC_007761.1/4023764-4024225                  GCCCGAGGUUCUGGUCAAGGGCAGCGAUUUUCAUGUGAUUCGUCCGCGCAGGACCUAUGCGGAGCUGAUCAGCCUCGAUUCCGUUCCGGCCUGGCUCGACUAGAGC.AUG.UCGCG.CAAAAGUGU.GAAGCG.GUUUUGGGUUAA..C.GA.CAUGCGUAAAACAAAAAGCUAAAGCGCAAGAAGAUCCUCCGAACGAUCGCGGCACGCUUUAGCGGCAAAAUCACUUUUCGGCGAAUAAACGUGAAAAGGCGGUAUUCCUGCCCGUUCGCCCUCGCCUUCGCCACAAAGAGUGUUAUCCUUUCGUUCAUGAGCGUAUUGCCCCGCAAUCGCCGGAAGCGCCCUCUGUACCAGAACGCCAGAUCGCGGAGACCGGACCGAUGACAAGCCCAUCAAGGCAGAGGAAGGGUGCAUUUGCGCUCCGUCCCUCGCUUGCCCGGCUGGUAACGACGAAACGCCUGCUAGCGCGCA
#=GR NC_007761.1/4023764-4024225 CODON       ....................................................................................................STP.....................................................................................................................................................................................................................................................................................AUG........................................................................................
#=GR NC_007761.1/4023764-4024225 SS_TT       .......................................................................................................................................................................................................................................................................................................................................................................................................................................................................................
NC_009667.1/589036-589497                    GCCGCACUCUUCAUGCAGGGUGUCAUCGUCCAGCAUAAAGGAGGCAUUUUCAGAAGAAUGGCUGGUCAUUGCCGCAAGGCCUUUCGAUUGCAGAGGCAACUAAAGC.AUG.UCGCG.GAAAAGUGG.AGACCG.GUUUUCCGAUAA..C.GA.CAUGCGUAAAGACUUCAAGCGCCUCUCUAUCACAAGAUAGCUUUUUGUUAAAAGCGAAGAGUUCACCGCUGCGUCGAUAUAGUCUCAUGAACAUUAGUAUCGCACGAUGCCGGCGAAUAAUCUCGCAAAUUCCCGCCUGAAAUAUGAUCGCGGAACCGAAAUGACAAUGUGUAAGCGUCAUUUUGGCUAUUUCACAUCUGUCGGCUUUUGCCUCCAGAAUUGAAAAAGCCGCCAGCAGGGCUGGCGGCUUCUCGAUUUCUUGGAACAGCUUAUUGCUGUGCAGGUGUAUCGUCCGGAACAGGCGCUUCUUCCUGCUCG
#=GR NC_009667.1/589036-589497 CODON         ..................................................................GUA.................................................................................................................................................................................................................................................................................................................................................................PTS..............................................
#=GR NC_009667.1/589036-589497 SS_TT         .......................................................................................................................................................................................................................................................................................................................................................................................................................................................................................
NC_002678.2/3838244-3838705                  AUGGUGCCGUCAUGAUGACGAGGCCGUGAACGCGGCCAAUAUGACAGCAAUGCCAUUUGCCCCCCGCGCCAAUUCCCGCUAAGACGCCGCCGUCUUAAUCUGAUGC.AUG.UCGCC.CAAAAGUGC.CCGGCG.GUUUUGGGGCAA..C.GA.CAUGCACAAACCAAAAAGCCAGGGAACCGCCCGAUGACGGAUAUCGCCGCCACCGCCGAAAUGCAGGCCGCCCUGCUGUCGCGCGCUUUGCCCUACAUGCAGCGUUACGAACACAAGACCGUCGUGGUGAAAUAUGGCGGCCACGCCAUGGGCGACAUCGAGCUCGGCAAGGCUUUUGCGCGCGACAUCGCGCUGCUGAAGCAAUCCGGCGUCAACCCGAUCGUCGUUCAUGGCGGCGGGCCGCAGAUCGGCGCCAUGCUGACCAAGAUGGGCAUCGAAUCCAAGUUCGAGGGUGGGCUGCGCGUCACCGACCAGAAG
#=GR NC_002678.2/3838244-3838705 CODON       ............STP...........................................................................................................................................................................AUG..........................................................................................................................................................................................................................................................................................
#=GR NC_002678.2/3838244-3838705 SS_TT       .......................................................................................................................................................................................................................................................................................................................................................................................................................................................................................
NC_002678.2/6416732-6417193                  GGCACCAUGGCAAUGCUUGCCGCGCAACCAUGUCGAGACUAUGGUGCGCCGCUUCGCUUUCAGUUAGAAGGCGCGCACGACAAACUGAUCGACAAAACACCGAUGC.AUG.UCGCC.CAAAGGUGG.AUACCG.GUUUUGGGACAA..C.GA.CAUGCAUAAACAAACAAGUCCCAAGGAGUUGGACGACAUGCUGAGAGGCUCGCUUACUGCGCUCGUGACACCGUUCGAAAAGAGCGGGCGUUUCGACGAGAAAGCCUUUCGCGCCUUUGUCGAAUGGCAGCUCGGGGAAGGCACGACGGGUCUGGUCCCGGUGGGCACGACCGGCGAGUCGCCGACGCUGUCGCAUGACGAGCACCGCCAUGUCGUCAAGGUCUGCAUCGAGGUGGCCAAUGGGCGCGCUCCGGUCGUCGCCGGCGCCGGCUCCAACAACACCGCGGAAGCGGUCGGGCUUGUGCAAUAUGCCGAAAA
#=GR NC_002678.2/6416732-6417193 CODON       ..........................................................................................................................................................AUG..........................................................................................................................................................................................................................................................................................................................
#=GR NC_002678.2/6416732-6417193 SS_TT       ....................................................................................................................................................................................................................<<<<<<<.................>>>>>>>....................................................................................................................................................................................................................................
JCVI_SCAF_1096627928814/1-455                .......CACGCAAGCUGAACCACAGGUUAGCCAACCGGCCCGCAAGCCAAUGGAAGACAGCGAUCACCUCGAUAUCCCUGCCUUCCUGCGCCGCAAGGGUUAAGC.GUA.UCUCC.CAAAAGUGG.ACACCG.GUUUUGGGAUAA..A.GA.UACGCGAGAGAACAAAGCGUAUCUCCCAAAAGUGGGCGCAAAAGCUAACGAUAGAGCAACAAAAAAGGCUCCUCUUUACACAAGAGGAGCCUUUUGUUUUGCCUGAAAAUCCUGACCCGCUACGGUGCAACCACUCAGUGGCCUAACCAAAAGUUAAGCCUGUUUUAAAUCACCUGUCGUAUAAGUAGAAAAGCCAGGGCUGUUGUGAAGACAAAAAUUACUGUGUGCAGCAUAAGAUAGCGCUAUACUGCCCGCUAUCAAUGAUUCGGUUAAGCGUAUCUCCCAAAAGUGGAUCCCGGUUUUGGGACGAAAAUACGU
#=GR JCVI_SCAF_1096627928814/1-455 CODON     .......................................................................................................................................................................................................................................................................................................................................................................................................................................................................................
#=GR JCVI_SCAF_1096627928814/1-455 SS_TT     ...........................................................................................................................................................................................................................<<<<<<<<<<.....>>>>>>>>>>...................................................................................................................................................................................................................................
soil_XZS61489_y1/660-199                     GAAAUGGGUGCGGGAAUCCGGCGCCACGGCGCAGUAGGAAGCGAGUUCGGAUCGCCCUCAACCGGCACCCGCCGUUAGCCCGACUUCACAUCAACUGCGCUAGCGC.AUG.CCCCG.GAAAAGUGG.ACACCG.GUUUUCC.GAAA..A.GGACAUGCGCAAACACAAGAACCUAGAGCGCGUCCCGGUUCAAUUGAACCGGGAUGCGCUCUAGGGUCCGGACUCAAUUGAUCCACCAAGUCAGUGCGGCUGCCAAGAGGAUAGCCGAGAGGUAGAUGUCGGCUCGUUUAUCGUAGCGUGUGGCGAUGCGCCUGAAGUCCUUGAGGCGACAGAACAUGCGCUCGAUGAGAUUGCGUCCCUUGUAGGCCUUGGCGUCGUAUUUGUGAGGAUGUUUGCGGGUUGGGUUAGGCGGGAUCACCGCCUUUACUCCGCGUUCCGUCAGCCAAUUCCGCAGGCUGUUGGCGUCGUAGG
[truncated: 741,522 more chars]
