# Supplementary material for: Comparative genomics reveals 104 candidate structured RNAs from bacteria, archaea, and their metagenomes
Source: Genome Biol. 2010 Mar 15;11(3):R31. doi: 10.1186/gb-2010-11-3-r31 (PMC2864571; doi:10.1186/gb-2010-11-3-r31)
Supplement: Additional file 4 — Raw text alignment files, including annotation. Raw alignments of RNAs, including annotations (for example, predicted transcription terminators, flanking sequences) in "Stockholm" text format. The alignment format and appropriate viewing programs are discussed on Wikipedia [113]. The Stockholm files can be retrieved from the .tar.gz archive file by using programs such as WinZip (Windows), StuffIt Expander (Mac), or tar/gzip (UNIX). [file gb-2010-11-3-r31-S4.GZ › sto/Methylobacterium-1.sto]

# STOCKHOLM 1.0
#=GF ID Methylobacterium-1
#=GF DE Methylobacterium-1 RNA
#=GF AU Weinberg Z
#=GF TP Gene; sRNA;
#=GF WK http://en.wikipedia.org/wiki/Methylobacterium-1_RNA_motif
#=GF DATABASES microbial 25 env 4
#=GF FancifyStockholm -upDownGeneStats -mergeTandem
#=GF FancifyStockholmGeneContext -leftCount 1 -rightCount 1
#=GF ORIGINAL_MOTIF 130	1711	0	1	env	4	env-ocean-HOTS	jeremy	s40_52S100O5Min3	cmfinder		end
NZ_ABAY01000058.1/29233-28730                UAUACUGAUAGAUAUAUUGUGUGCACGUAUUGACGGCUCUUGGAGCUUGCGUUGGGUUAAAGACCAGCCGCCGGCAGAUCAACGAGUUAAGCACACACGGUAAGGUCC.......AACGACA..........GGA.UCAUGAUGAGGGAA....UGUGUU.A..CCCUCACGCUGCUGGGA.UGUCG.GCUUCAUGGCUUCCAGAG.AGCGACCGUUGUACGAACGGAACAUAAAAGGAGACAGGGCAACCACCCUUCCUUGCGGCACCAAGUUACCUAGGCUGUGAGUUGUUCUAUGAAGCGUGUGUUCUCGGCUCCGCACUGUGAGAACAGCUUCACCUGAGAUAGGUGAAGUGUGCCUACUCACCUUCUGUGAGAUAAGAAUGUAUGAUCUAGAUAUUGAAUGAACAAAGAAGAUAAUAGCGAACGCGAAGCGCUGGCCGAAGGCCAGUAAUAUUGUUUCUAUAAUACGUCCUCGUAUCGAAUAAGAUCUCGAUCUUCUAUAUUUUCAAUCAAUCAAAGAAUUUUGUAA
#=GR NZ_ABAY01000058.1/29233-28730 CODON     ....................................................................................................................................................................................................................................................................................................................................................................................................................................................................................................................................................
#=GR NZ_ABAY01000058.1/29233-28730 SS_TT     ....................................................................................................................................................................................................................................................................................................................................................................................................................................................................................................................................................
JCVI_SCAF_1101668649939/781-256              AUUUAUAUUGGUGACAUAUAUAUUGUGAGUGAUGCAAACCUCUUGAGCUUCGUACGUGAUCAGACCUGAGUUAGGCCCAAAUUUUUAUUAUGGUAGUGGCAAAGGUGAAACGCCA.CUGUGUCAAAUAAUUCUCA.CCAGGAUGGGGGCUCUGUUUACCUGCAACCCUCGGCCACAAUGAA.UGUUGUUCUA.CGAGCUACAUU.G.UGGUACCGCUGCUUGAGCAGAGAGUAAAAGGAGACCGGGUAACCCCCCUUUCCCUAACGGGUUUCUCUCGUAGAAUGUGUUUUCACACUUCACCUUGCGGAUAGGUGAAGUGUGUGAAUCCACCAGAUAAUCUCUAAUGAAUUUGUCUUGGAUUGAAUCUAAUGAUAUUUUCAUAGUCUUCUAAAUCAGAAUCAGAAAUCAUAUCUAAAUCAGAAUCUGAAAAAGAAUCAAUAUCCAUAUUUGAAUCAAAUCCAUCAGGGUCCAUAUAAAACCUUAAGAUCAUCUUAUAUUGUUUCUCAAGAGAUUUUGAAGGGAAUGCGGUUCC
#=GR JCVI_SCAF_1101668649939/781-256 CODON   ....................................................................................................................................................................................................................................................................................................................................................................................................................................................................................................................................................
#=GR JCVI_SCAF_1101668649939/781-256 SS_TT   ....................................................................................................................................................................................................................................................................................................................................................................................................................................................................................................................................................
JCVI_SCAF_1096627284418/1812-1297            AAUCGGGUGGUGGCCACAACCAAUCUUGAAACUCUCAGUCAUUAAUUGAAGUUCCAUCACAGGUGGGUGGCUGAGAUUUAUUUUUAUUAUGAAAUACACCAAAGACAGAA..ACCGGUGGUUAAA.AAUUAUCUG.UCAGGAUUCAGGUG....A.AAUAUA..CCUG.UGGCAAGAGAGA.UGUUA.UCUGACUGACCCUCUC.U.UGCUCCCGUAGUUAAGUGUUAGAUGCGGUAAAGGAGAUCGGAUUACCCCCCUUCCCUACUCAUGUAGGUUCGUAAGUCAGAUGUGUUGAAGAGAUGCCAGAUGCAAAUCUCAAAGACAUGCUAAUCCCAUGACAGGGGUUAGUAUGUCUUCAAAACACCUCUGCAAUCAAUUUUAAACCAAAGGAUUUUCAAAUGAAUAUUUCUACAAUCAAAAACCUAUCAUCAAAAAUCUCUAGUGAAUUCUCUAGAAUGAAAUCAUCAAAGUCACUUGAGGAUAAAUUAAUGAACUUAGGAAACAUGAUUUCUCUACUAUCCAAACAGAAUG
#=GR JCVI_SCAF_1096627284418/1812-1297 CODON ....................................................................................................................................................................................................................................................................................................................................................................................AUG.................PTS.........................................................................................................................................
#=GR JCVI_SCAF_1096627284418/1812-1297 SS_TT ................................<<<<<<<<<<<<<<<..............>>>>>>>>>>>>>>>........................................................................................................................................................................................................................................................................................................................................................................................................................................................................
JCVI_SCAF_1101667319971/12-527               GGUGGUGACAAACCAACUUAUGAGUAUACAAACCCAUUGAGAUCCAGAAUUACUGGUUCGGAACUUGGUUAGGUAACAACGUUUAUUAUGAUGAAGCACCAAAGACAGAA..AAAGGUGUUGAAAAAUUA.UCUG.UCAGGAUUCAGGUG....A.AAUAUA..CCUG.UGGUGGGGGAGA.UGCUA.UCCGACAUGCACUCUC.U.CGCUCCCGUAGUUCAGUGUUAGAUGCGGUAAAGGAAAUCGGAUUACCCUCCUCCCUACUCAAGUAGGUUCGUAAGUCGGAUGUGUUGAUGGGAUGCGCAAUGCAAAAUCUCAAAACCACACUAACCCCGUCUGGGGUUAGUGUGUCUCAAAAAUACGAAUGCAACAAAAUUUGAUGCUGAUUAAAUGCUGAUUAAAUGCAAUUUUGCCUAUUCUUGAAUCAAAAGAAGUGGACCGCACGACCGUAGGUCGUGGGUUCCCGAAGGGAACUGCUUCAAUCCCAAAUUUAAGUGCAAAAUGAUUUGCGCCUUCGCUUUUAUAAUUAUU
#=GR JCVI_SCAF_1101667319971/12-527 CODON    ..................................................................................................................................................................................................................................................................................................................................................................................................................................................................................................................................................PT
#=GR JCVI_SCAF_1101667319971/12-527 SS_TT    .....................................................................................................................................................................................................................................................................................................................................<<<<<<<<<<....>>>>>>>>>>.......................................................................................................................................................................................
JCVI_SCAF_1101668071277/1047-1562            GUGGUGGUGGCAAACCAAAUUGUGAGUAUGCAAACCCAUUGAGAAACAGAAACUCUGGUUCGGAACUUGGUUAGGCAACAAAUUUUUAUGAUGAUGCACCAAAGACAGAA..AUCGGUGCUUAAG.AAUUAUCUG.UCAGGAUUCAGGUG....A.AAAAUA..CCUG.UGGUGGGAGAGA.UGCUA.UCCGACAUGCACUCUC.U.UGCUCCCGUAGUUGAAUGUUAGAUGCGGUAAAGGAGAUCGGAUUACCCCCCUCCCUACAUCAGUAGGUUCGUAAGUCGGAUGUGUUGAAGAGACGCCAGAUGCAAAUCUCCAAGACAUGCUAACUCCGCAAUGGGGUUAGUGUGUCUUCAAAACACCUCUGCAAUCAUUCAAAUAAAAAGGAAUUUCUAAUGAGUAUUUCUACAAUCAAAAAUCUAUCGUCUAAAAUCUCUAGUGAGUUUUCUAAAAUGAAAUCAUCAAAGUCUCUUGAGGAUAAACUAUCAAUCUUAGGAAACAUGCUAUCUCUGGUUUCAAAACAGAAUGAAG
#=GR JCVI_SCAF_1101668071277/1047-1562 CODON ............................................................................................................................................................................................................................................................................................................................................................AUG....................PTS..............................................................................................................................................................
#=GR JCVI_SCAF_1101668071277/1047-1562 SS_TT ................................................................................................................................................................................................................................................................................................................................<<<<<<<<<<<<<<.....>>>>>>>>>>>>>>...................................................................................................................................................................................
JCVI_SCAF_1096626880745/955-1470             GACUUGGGUGGUGACCAAAACCAAAUUUGAAAUUUUCAGUCAUUAAUUGAAGUUCCAUCGCAGGUGGGUGACUGAAAUCUACUUUAUUAUGAAAUGCACCAAAGACAGAA..AUCGGUGCCUAAG.AAUUAUCUG.UCAGGAUUCAGGUG....A.AAAAUA..CCUG.UGGUGGGAGAGA.UGCUA.UCUGACAUGCACUCUC.U.UGCUCCCGUAGUUACGCGUUAGAUGCGGUAAAGGAAAUCGGAUUACCCUCCUCCCUACAUCAGUAGGUUCGUAAGUCAGAUGUGUUGAAGAGAUGCCAUAUGCAAACCUCUAAGACAUGCUAAUCCCGCAACGGGGUUAGUGUGUCUUCAAAACACCUCUGCAAUCAAUUUCAAAUUAAGGAUUUUCAAAUGAAUAUUUCUACAAUCAAAAAUCUAACAUCAAAAAUCUCUAGUGAGUUCUCUAGAAUGAAAUCAUCAAAGUCUCUUGAAGAUAAAGUUAUGAACUUAGGAAACAUGAUUUCUUUGAUGUCAAAACAGAAUGAAG
#=GR JCVI_SCAF_1096626880745/955-1470 CODON  ............................................................................................................................................................................................................................................................................................................................................................AUG.........................................PTS.........................................................................................................................................
#=GR JCVI_SCAF_1096626880745/955-1470 SS_TT  .................................<<<<<<<<<<<<<<<..............>>>>>>>>>>>>>>>.......................................................................................................................................................................................................................................................................................................................................................................................................................................................................
JCVI_SCAF_1101667037823/130-645              AAUAUGGAUGGUGACCAAAACCAAACUUGAAACUUUCAGUCAUUAAUUGAAGUUCCAUCGCAGGUGGGUGACUGAAGUCUACUUUAUUAUGAAAUGCACCAAAGACAGAA..AUCGGUGCCUAAG.AAUUAUCUG.UCAGGAUUCAGGUG....A.AAAAUA..CCUG.UGGUGGGAGAGA.UGCUA.UCCGACAUGCACUCUC.U.UGCUCCCGUAGUUGAAUGUUAGAUGCGGUAAAGGAGAUCGGAUUACCCCCCUCCCUACUCAAGUAGGUUCGUUAGUCGGAUGUGUUGAAGAGACGCCAGAUGCAAACCUCUAAGACAUGCUAAUCCCGCAACGGGGUUAGUGUGUCUUCAAAACACCUCUGCAAUCAAUUUCAAAUAAAGGAUUUUCUGUCUGACGUCAGCGCCUAUGGGUCCAAACAGCGUUAUUUGCUAAGAGAGUGUUUCUGGCUCAUCGUAAUCACUGAGGAGUGGACGAUGAGAAAGACACCGAAGAGCCCUGGCGAGAAGAUCGUCAAAGACAUCAAGC
#=GR JCVI_SCAF_1101667037823/130-645 CODON   ............................................................................................................................................................................................................................................................................................................................................................AUG.....................................................................................................................................................................................
#=GR JCVI_SCAF_1101667037823/130-645 SS_TT   .................................<<<<<<<<<<<<<<<..............>>>>>>>>>>>>>>>.......................................................................................................................................................................................................................................................................................................................................................................................................................................................................
JCVI_SCAF_1101668649760/627-112              CGAGGGACUGACCAUCCCCAUGGAGCACGCAAACCCAUCGAGAAACAUUGAUACUGGUUCGGAUUUUUGGUUAGGCGGCAACUUUUUAUUAUGAAACGCCAAGGGUGAAC..G.GGGCGUCUAAA.CAUU.AUCA.UCACGACGGUGGAA....A.CAUU.A..CCACCAAACGUCUGGGGUCGUUG.UCCAAUGAGCGCCCAG.AUCGUUACCGUAGAUUAGCAGCAAGUAAAGUGAGAUCGGUCUACCGCCACUUCCAAAAUCUUGGUUUUGCUCAUUGGAUGUGCCGCUGACGCCAGACGCAAGUCAAGUUAGGCACGCUUUCCCGUGACAGGGUUAGUGUGCCUAAAACGCCACCGCAGGCGGAGCGUUUGUAAUAUUUUUGUAUCAUUGUUAUGCUAUUUAGGUUUAAGUUCAUCAACCUAAGUAGGAGUGUAAAAUGGCAGACUGGUCAACAAGCAUAAAUGUAAGAACAGUGUCGGCAAAUCCAAUCGUAAAGAUUAUCAAUAUGUUAGUUGCAAUAUUGGAGUU
#=GR JCVI_SCAF_1101668649760/627-112 CODON   ........................................................................................................................................................................................................................................................................................................................................................................................................................................................AUG.........................................................................................
#=GR JCVI_SCAF_1101668649760/627-112 SS_TT   ....................................................................................................................................................................................................................................................................................................................................................................................................................................................................................................................................................
JCVI_SCAF_1096626028711/271-783              AAUUUCCUCUGAGUUGAUGCAGGGGUGCAGUGCCAUACUUGAGUUCUGUGAGUCAAAGUUACAUCGAUACGUUUUAAAUCAUUCCAAAAGAAUGUCUACCAAGACUAA....AACGGUAGCAAAU.AUUG..UUA.GUAAGACGGGGGAG....A.AAUA.A..CCCCCAUAGAAUAUAAAAGGUAA.UCACAUCUGCAUUAUA.U.UCUAACCGAAGGUAAAGUUGAGAAAGAGGUCAAACUCGCAUAAUCCCAGAGAUAUGGAUUUGACUGAAUGUGAAGCACAGGUUCUUCCCUCACAACUCUCUGAAUUUCAAAGGUGGUACUAUUGGUUCUUAGAGUUUCUCUGAUGUGAUGCGUUCUUCAGUUGUCAGACUCAAAUACUGAGAAAUCGUACUGAACUUUUAUCAGGUUCAGUACGUCUUAAUUAUCUCCUCAAAUAAUCAAAACCACUAAAUAGUAAUACAAAUUACUGAAGGAGAAUUUAUGACUUUAGAACAACAAACCAAACUAAAGAAUAAAGAAGAAGUUU
#=GR JCVI_SCAF_1096626028711/271-783 CODON   ....................................................................................................................................................................................................................................................................................................................................................................................................................................................................................................................................................
#=GR JCVI_SCAF_1096626028711/271-783 SS_TT   ........................................................................................................................................................................................................................................................................................................................................................................................................<<<<<<<<<<<<.....>>>>>>>>>>>>...............................................................................................................
JCVI_SCAF_1101668212413/1117-1633            UAAACGGAAUGACUCGCCGUAUUUGAGAAACCACUCCCGUCGAGGUUCCUGUUGGGCACCAGAUUUCGGUUAGGGUUUCAAACUUGUUUUAUGACGCACCAAAGUCGGA...AUGGGUGUUGAAA.GAUU.ACCG.ACAAGAUGAGGGAA....ACACGCAA..CCCUCGUUCGAUGCGGGUAAUUAUUCCA.ACAGUUCCGCA.U.CGAUGCCGCUGCUAAGGUCGAAGGUAAAGAGAUACCGGGCAACCCACCCUUCCUAUUCAAUUAGGUGCUUCGGUUGGAAUGUGACGACGGGCUACAUACUGGAGCCAAACGGCACACUAACUCGGAGCAGGGUUAGUGUGCCUUCAGACUACUCCUGGAAAUCAAACUUCCACCAAAUCCUAUCAGUCAAAAAUAGAGAAUCUCGCCUCUGGCGAUUGCCCGAAGGGCAACGAGCUAGGACUUAUUAAACAAGCUAGAAAACCCGAUGAACCUCAAUCGGGGAAUAAUCAUAAGGAAUAAAUAACUAUGAAUAACGAACAACCAG
#=GR JCVI_SCAF_1101668212413/1117-1633 CODON ....................................................................................................................................................................................................................................................................................................................................................................................................................................................................................................................................................
#=GR JCVI_SCAF_1101668212413/1117-1633 SS_TT .............................................................................................................................................................................................................................................................................................................................<<<<<<<<<<<<<......>>>>>>>>>>>>>.......................................................................................................................................................................................
JCVI_SCAF_1101668019257/772-256              AUACACGGAAUGACUCACCGUAUGCGAGAAACCAAUCCCGUCGAGGUUCCUGUUAGGGAUCAGAAUUCGGUUAGGGUUUUAAAUUUUUUUAUGAAACACCAAAGUCGGA...AUGGGUGUGUAAA.GAUU.UCUG.ACAGGAAGAGGGAA....ACAAGCAA..CCCUCGUUCGGUGCGGGUAAUCAUUCCA.ACGGUUCCGCA.U.UGAUGCCGCUGCUAAAGUCGAAGGUAAAGGGAUACAGGGUAACCCACCCUUCCUAUUCAAUUAGGUUCUUCGGUUGGAAUGUGACGACGGACUACAAACUGGAGCCAGAAGACACACUAACUCUGAGUAGGGUUAGUGUGUCUUAAAACUACUCCUGAAAAAAAAUACUAAUCAAAUUCUAUCAGUCACUUAAUUCCCUUAUCAGUCUAAAAAUAUAGAUCUUCGCCUUUGGCGAUUGCCCGAAGGGUAAGGAAUUAGGGCUCAAAAACGAGUUAGAAAACCUGAUGAAACUCAAUUAGAAAAAGUAAUAAGGAAUAAAUAAAUA
#=GR JCVI_SCAF_1101668019257/772-256 CODON   ....................................................................................................................................................................................................................................................................................................................................................................................................................................................................................................................................................
#=GR JCVI_SCAF_1101668019257/772-256 SS_TT   .............................................................................................................................................................................................................................................................................................................................<<<<<<<<<<<<<<....>>>>>>>>>>>>>>.......................................................................................................................................................................................
JCVI_SCAF_1101668418363/135-649              UCGUUAUUAUCACCCUGAUCGGACAUAUAGUGAAACUAUCCAUUUAGUAGGUUGUGACUACCUCAGUGUCGCUGGAUAGGUCAUGAAUUCGUAAAACACCCAAGUUGAAA..AAUGGUGUCUAAA.UAUU.AUCA.GCAGGACGAGGGAG....A.UAUA.A..CCCUCACAAGAUGCAGA.AUUUA.UCCUCACAGAUUUGUA.U.CUUGACCGUAGUUUAAGUAGAGAAAGAACUCUUUCAAGAGUAAAUGGGAUAUCGGACUACUCACCCAACCUGAAUAAAGAUUGAACUCAUAUUAUUCUGGUUUCUCUGAUGAGGAUGCGUCUUCGAGUCAUCAUACUCAAGGUGCGUGCUAUUCCCUAAUAGGGUUUAGUACGCCUUAAAUCAUCGCCUCAAGGAUAUCGCUAAUGCAUAAAUCUUAUACUCUUAUGACUUUUAAUAUUCCAAUUCAUCUGAAGUCUAUAUUCGGUGACUUAAGUUCAAUCAAAUGUGUUUCUAAAACGUCUAUACUUAAUUCAUUGAUUGAGAA
#=GR JCVI_SCAF_1101668418363/135-649 CODON   ....................................................................................................................................................................................................................................................................................................................................................................................................................................................................................................................................................
#=GR JCVI_SCAF_1101668418363/135-649 SS_TT   ....................................................................................................................................................................................................................................................................................................................................................................................................................................................................................................................................................
JCVI_SCAF_1096626984948/463-976              UGUUUAAAGUUUACAUUGUAUGAGAUUACAAACCUAUUGAGUUACAAUUGUAUAUUGGAACGGAUCUUAGUUAGGUAACCAGUUUUUAUUAUUAAACACCCAAGC.AGA...AAUGGUGUUAAAAUAUUA.UCUA.GCAGGAUAAGGG......A.AAGUUA..CCCUUAAAGAAUAUGAA.AUUUAUCUUCAUCAGAUUCAUA.U.UCUUACCGAAGUUUAAGUUGAGAAAGAAUCUGACUGCAUUGUGCCAACUCUGGAAUGCCUCAGAUAGAAUGGGAUAUCGGACUUCUCACCCAACUUAAUCAAUUUCAAAUGUAAUAGUAUUGGUUGAUUAAGUUUCUCAGAUGAAGAUGUGGACUUGGUCAUCAGACUCAAGAAAAACACUUAACCUUUGAGUAGGUUAAGUGUGUCCAAAAUCAUCACCUCAAUAAUCAAAUUAAGGAGUAUAAAAUGGCAAUUAUAAAUAAUUUAAGAUUUGGUGUUAAACCUAAAUUCUUACCUAAACCUAUUACUAGAUUGGGUAUUAAAA
#=GR JCVI_SCAF_1096626984948/463-976 CODON   ....................................................................................................................................................................................................................................................................................................................................................................................................................................................................................................................................................
#=GR JCVI_SCAF_1096626984948/463-976 SS_TT   ....................................................................................................................................................................................................................................................................................................................................................................................................................................................................................................................................................
JCVI_SCAF_1101668036528/764-251              AGAACUCGGUGGAGGUUGAGGUCUGAAUUCCUUUGAGUUGAUGCAAAGGUGCAAUUCCAUACUUGAGUAUUGUGUUUUGAUUUUAUUGUUAUGCUACACCCAAGUUGGA...AUG.GUGUUUAAA.UAUU.CCCA.ACAGGACAAGGGAG....A.ACUU.A..CCCUUACAGAAUAUGAU.GGUAAAUGUA.UCUGCAUCAUAAU.UCUGACCCUAGUUAAAGUAGAGAAAGAACUUACUUGGAUUUCUAACAAAGAGUGAAGUAAGUGAAUGGGAUAUAGGACUACCCACCCAACUGAAUGAAUUACAAAGGUGAUACUAUUGGUUCAUGUAGUUUCUCUGAUACAUUGUGAACGAAGUCGUCAGACUCAAGAAAACUACUUAACCUUUGAGUAGGUUAAGUGUGUCCAAAAUCAUCUCCUCAAAUAUUUGAACUAAAGAAUGUGUAUUUUUUAUUUCAUUUUAAUUAGAGAUGAAUUUAUGAAUGGUGACAUUUCAACUUCGCAUUCUCCUUCUGUUAAGGAUACAACU
#=GR JCVI_SCAF_1101668036528/764-251 CODON   ..................................................................................................................................................................................................................................................................................................................................................................................................................................................................PTS...............................................................................
#=GR JCVI_SCAF_1101668036528/764-251 SS_TT   ....................................................................................................................................................................................................................................................................................................................................................................................................................................................................................................................................................
JCVI_SCAF_1101667597257/1-411                .......................................................................................................GUUGGA...AUG.GUGUUAAAA.UAUU.CCCA.GCAGGACAAGGGAG....A.AAUA.A..CCCUUACAGAUUAUGAU.AGUAA.ACAUAUCUGCAUCAUAUA.UCUGACCGAAGUUAAAGUAGAUUAAGAACCUAAUUGCGUUGUGCCAAACUGGGACGGAUUAGGGGAAUGGGAUAUCGGACUUCUCACCCAACCUAUGUGUAUAGGUUUUUCUGAUAUGUUGUGUACUUGGUCAUCAGACUCAAGAAAAACACUUAACCUUUGAGUAGGUUAAGUGUGUCCAAAAUCAUCUCCUCAAACACAAGUAUUUUGGAUUUUAAAAUUAAAAAGGAUAAAAAAUGGAUAUGAAAGAUGCAUUAAUAGAAGUUAAACAAUUUUCAAAUGAUGAUGAUAAACUUAAUGAGUCUUUAUUAGGAUUAUUAAGAAC
#=GR JCVI_SCAF_1101667597257/1-411 CODON     ...........................................................................................................................................................................................................................................................................................................................................................................................................................................................AUG......................................................................................
#=GR JCVI_SCAF_1101667597257/1-411 SS_TT     ....................................................................................................................................................................................................................................................................................................................................................................................................................................................................................................................................................
JCVI_SCAF_1096628290018/569-1082             UGUUUAAAGUUUAUAUUGUAUGAGAUUACAAACCUAUUGAGUUUCAAUUUUAUAUUGGAACGGAUCUUAGUUAGGUAACCAAAUUUUAAUAUGUCACACCCAAGUUGGA...AUG.GUGUUAAAA.UAUU.CCCA.GCAGGACAAGGGAG....A.AAUA.A..CCCUUACAGAUUAUGAU.AGUAA.ACAUAUCUGCAUCAUAUA.UCUGACCGAAGUUUAAGUAGAUUAAGAACCUAAUUGCGUUGUGCCAAACUGGAACGGAUUAGGGGAAUGGGAUAUCGGACUUCUCACCCAACCUAUGUAUUUAGGUUUUUCUGAUAUGUUGUUAACAGUGUCAUCAGACUCAAAACACCUUAACCUCUGAGUAGGUUAAGUGUGUCCAAAAUCAUCACCUCAAUAAUCAAAUUAAGNNNNNNNNNNNNNNNNNNNNNNNNNNNNNNNNNNNNNNNNNNNNNNNNNNNUGCUCUGUAGAAACUUGAAAUGGAGAGAAAGGACAUGGACCUGUUUUCUUAUCCCAAGUAAUAGUAGU
#=GR JCVI_SCAF_1096628290018/569-1082 CODON  ............................................................................................................................................................................................................................................................................................................................................................................................................................................................................PTS.....................................................................
#=GR JCVI_SCAF_1096628290018/569-1082 SS_TT  ....................................................................................................................................................................................................................................................................................................................................................................................................................................................................................................................................................
JCVI_SCAF_1096628012523/1138-625             UGUUUAAAGUUUACAUUGUAUGAGAUUACAAACCUAUUGAGUUACAAUUUUAUAUUGGAACGGAUCUUAGUUAGGUAACCAAUUUUUAUAAUGAAACACACAAGUUGGA...AUG.GUGUUUAAA.UAUU.CCCA.GCAGGACGAGGGAG....A.AAUU.A..CCCUCACAGGAUAUGAA.GUUUAUCUUCAUCGGAUUCAUA.U.UCUGACCNNNNNNNNNNNNNNNNNNNNNNNNNNNNNNNNNNNNNNNNNNNNNNNNNNNUUGUGGUUUCUCAGAUGAAGAUGUGAACUUGGUCAUCAGACUCAAGAAAACCACUUAACCUUUGAGUAGGUUAAGUGUGUCCAAAAUCAUCUCCUCAAUAGUCAAAUCAAUAAGAAAAUAACUUUAUAAAUAAUUCAUAUCAUAGAAAGUAUUUAGAGAACCGCUAGGAGAUAUUAUGAACAAACAUAUGCAUUACUAUCCUAUAAAACUAGAACGAAUACAGCAGGAUAUUAUCAAGACCAGAAGGCAAAUGAAUCAAUUAGGAAA
#=GR JCVI_SCAF_1096628012523/1138-625 CODON  ....................................................................................................................................................................................................................................................................................................................................................................................................................................................................................................................................................
#=GR JCVI_SCAF_1096628012523/1138-625 SS_TT  ....................................................................................................................................................................................................................................................................................................................................................................................................................................................................................................................................................
JCVI_SCAF_1096628085782/742-229              NNNNNNNNNNNNNNNNNNNNNNNNNNNNNNNNNNNNNNNNNNNNNNNNUUUAUAUUGGAACGGAUCUUAGUCAGGUAACCAGUUUUUAUUAUGAAACACCCAAGUUAGA...AUG.GUGUUAAAA.UAUU.CCCA.AUAGGACAAGGGAG....A.AAUA.A..CCCUUACAGAAUAUGAA.AUUUAUCUUCAUCAGAUUCAUA.U.UCUGACCGAAGUUAAAGUUGAGAAAGAAUCUGACUGCGUUGUGCCAACUCUGGAACGCCUCAGAUAGAAUGGGAUAUCGGACUUCUCACCCAACUUAAUCGAUUUCAAAUGUAAUAGUAUUGGUUGAUUAAGUUUCUCAGAUGAAGAUGUGAACUUGGUCAUCAGACUCAAGAAAAACACUUAACCUUUGAGUAGGUUAAGUGUGUCCAAAAUCAUCACCUCAAUAAUCAAAUUAAGGAGUAUAAAAUGGCAAUUAUAAAUAAUUUAAGAUUUGGAGUUAAACCUAAAUUCAUACCUAAACCUAUUACUAGAUGGGGUAUUAAAA
#=GR JCVI_SCAF_1096628085782/742-229 CODON   ....................................................................................................................................................................................................................................................................................................................................................................................................................................................................................................................................................
#=GR JCVI_SCAF_1096628085782/742-229 SS_TT   ....................................................................................................................................................................................................................................................................................................................................................................................................................................................................................................................................................
JCVI_SCAF_1096626921006/1655-1146            ......ACUAACCACCCUCUAUUGAGAUUGCUAAAUCCAUUAAGAAGGUUGCGACUACCUCAGUGCUGUUGGAUAAGUAACCAUUAUUUUAUGACGCAUCAAAGUUGGAA..AUGGGUGCCUUAA.GGUU.UCCA.ACAGGACGA...AUAAGAUCUAACCC.....UCAAGUGAUACAAGUAAUCA.UUCAGUCGGUUCUGUA.U.CUCCACCUUAGUUUAGUAGAGUGUAAAGGGAUAUCGGAUUACUCACCCUACCUGUUCGAUUGGGUUUCUCUGACUGGAUGUGUUGAUGGACGCAGACGCAUAUUUGUGUUCUAGAUACGCUUUCCCUGUGAUGGGUUAGUGCGUCUAAAACACACAGCAGAUCAGAUAUUCCAGGGAUUAGCAAUUUAUAUGUAGACAAAGCACAACAGGUUGGAUGAGUCUGAGUUAUGGAUACAUCUUUGAUGCUUUUGCUUUGCUGAUGGUGCCGCCAGAAGAACUCUUUUUCUUCUUUGCAGUUGCUGUCCAUUCAUAUUUAUGCCGCCCA
#=GR JCVI_SCAF_1096626921006/1655-1146 CODON .............................................................................................................................................................................................................................................................................................................................................................................................................................................PTS....................................................................................................
#=GR JCVI_SCAF_1096626921006/1655-1146 SS_TT .............................................................................................................................................................................................................................................................................................<<<<<<<<<<<<<<<<<<......>>>>>>>>>>>>>>>>>..............................................................................................................................................................................................................
ABEF01010507.1/863-346                       CAAGACCACUGUGAAAAUCCUUCAGAUUGGUGUGAGGGAAAAAGGACGAAGGUCACUCCCGCAAGGAUUGUGUGAUUCUGAGGACUUCUUUCUACACACCAAAGUUGGAUUAAUUGGUGACUAAA.GAUU.CCCA.ACAAGACGGGGGAG....A.AAUU.A..CCCCCACACGAUAUUCAAGAUCACUGCA.UCGGUAGAAUA.U.CGUGACCGAAGGUUAAGGUAGAGAAACAGUCCUUCUUGCGUGAUCCCAAGAGACACGGACAAGGAUAAAGGGAUGCACAGGUUCUUCCCCCCCUACCCUUUGAAUGUUGAAGUGAUGUUCAUAUUCAAAAUGGUUUCUCUGAUGCAAUGUGACCGGAGACACUGGACUCAAGUAACGGGACACACCGAACUCAGAUAGGGUUCGGUGUGUCCAGAGAACACUACCUCAAAUAACAAGAACCAUAAGGAUUCAGGAAUGAAUCAAGUGAAUGAUAAGGUUAGAAGAACGCAAUAAGAACAUCUUUAAGAUAAUACCUUCAUAGAAU
#=GR ABEF01010507.1/863-346 CODON            ....................................................................................................................................................................................................................................................................................................................................................................................................................................................................................................................................................
#=GR ABEF01010507.1/863-346 SS_TT            ....................................................................................................................................................................................................................................................................................................................................................................................................................................................................................................................................................
JCVI_SCAF_1096628164139/1043-1558            UUAAGGGAUGCGUUUGUCUAAAUAGAAGGACAAUUCAAGUUUCCCAGACUAGACGAUGGGUUUUCCCAAAUGACUUUACGGAUGGGAAUACGACUGCACCAAAGUUGGAU..AUGGGUGAAUAAA.CAUU.ACCA.GCAGGACGAAGGAA....C.AUUUUA..CCUUCACACGAUAUGUC.UAUCA.UGCAAUCGGUUUCAUA.U.CGUGACCGUAGUUUCAGUAGAGAAAGAACCCAUAUGGAUUUGGAUAAGAACCCAGUGAUAUGAGUAAAGAGGAUAUCGGAUUACCCACCCAACUCUCUGACCGUAGACGCAGUAGUACUUGGUUAGAAUAGUUUCUCUGAUUGCAUAUGUUUCAGGAGUCACUGGACUCAAGAGGACAUGCUGUUCCUGUAAUAGGUUCAGUAUGUCCAGAAAUCACUCCCUCAAGAAUAUUCACUUUAGAACACUCUUUAGGAUAUUUUCUAAAAUCCAUUCAACAGAGUCAUCCACCAGAAGUCCUAAAUACUCCUGUAGAGACUGCUGAACA
#=GR JCVI_SCAF_1096628164139/1043-1558 CODON .....................AUG.................................................................................................................................................................................................................................................STP........................................................................................................................................................................................................................................................................
#=GR JCVI_SCAF_1096628164139/1043-1558 SS_TT ....................................................................................................................................................................................................................................................................................................................................................................................................................................................................................................................................................
JCVI_SCAF_1101667431649/407-882              GGGGGGAUGCAGAUGUCUAAAUAGAACUACAUCUCAAGUUUCCCAGACCAGACGAUGGGUUUCCUCAAAUGACUUUAACGGAUGAGGAUACGAAGGCACCAAAGUUGGA...CUGGGUGAUUAAA.CAUU.ACCA.ACAGGACGAGGGAG....U.AUUUUA..CCUUCACACGAUAUGUC.UAUCA.UUCAAUCGGUUUCAUA.U.CGUGACCGUAG..UAAGUAGAGAAAAAGCACACCUAGAUUUGAAACCUGAGUCUCGUGUGUAAAGAGGAUAUCGGACUACCCAUCUCACUUACUGGACUCCAAAGGUGAUACUAUUGGUUCAGUAAGUUUCUCUGAUUGAAUAUGUCUCUGGGGUCACUGGACUCAAGAUGAGGUCAUGCUGUUCCCUUCACAGGGUUCAGUAUGUCCUGAAAUCACUCCCUCCAGAAUAUCCCUUUAGACACUCUUUAGACCCCUGCUUGAGGACACCUGAUACUACUCUUGAGGUU.....................................
#=GR JCVI_SCAF_1101667431649/407-882 CODON   ....................AUG.......................................................................................................................................................................................................................................................STP...................................................................................................................................................................................................................................................................
#=GR JCVI_SCAF_1101667431649/407-882 SS_TT   .......................................................................................................................................................................................................................................................................................................<<<<<<<<<<...................>>>>>>>>>>......................................................................................................................................................................................................
ABEF01000929.1/482-1                         GAAGGGAUACGUUUGUCUAAAUAGAACUGACAAUUCAAGUUUCCCAGACAAGACGAUGGGUUUCCCCAAUUGACUAUACGGAUGGGGAUACGACUACACCAAAGUUGGAU..G.GGGUCACUAAA.CAUU.UCCA.GCAGGACGAGGGAG....A.AAUUUA..CCCUCACACGAUAUGAA.AAUCA.UCCAAUCGGUUUCAUA.U.CGUGACCGUAGUUUAAGUAGAGAAAGAACCCUUCUUGCGUAGACCCAAGUGUUACGAGGAAGGUGGAAAGGGAUAUCGGAUUACCCACCCUACUUUCUGAAUGUUGGCGUGAUAGCACUAAUUCAGAAAAGUUUCUCUGAUUGGAUAUGUCUCUGAGGUCACUGGACUCAAGAUGGACAUGCUGUUCCCUGUGUAGGGUUCAGUAUGUCCAGAGAUCACUACCUCAAGUUAAUCAAUCAAAAAUAAUAAUAUGGAGAUCAGGUAUGAAUAUAAUCAAAAGAAUUAAGAUGUU.................................
#=GR ABEF01000929.1/482-1 CODON              ....................................................................................................................................................................................................................................................................................................................................................................................................................................................................................................................................................
#=GR ABEF01000929.1/482-1 SS_TT              ....................................................................................................................................................................................................................................................................................................................................................................................................................................................................................................................................................
ABEF01013431.1/1-449                         ..................................................................CAAAUGACUUUACGGAUGGGGAUAGGACAGCACCAAAGUUGGAU..AUGGGUGGUUAAA.CAUU.UCCA.GCAGGACGGGGGAG....A.AAUC.A..CCCCCACACGGUAUGAA.AAUCA.UCCAAUCGGUUUCAUA.U.CGUGACCGUAGUUUAAGUAGAGGAAGAACUCACUUGGAUCUCUAACCGGAGUGGAAUGAGUGAAUGGGAUAUCGGAUUACCCACCCAACUUAUCGAAUUUCAAAGGUGAUACUAUUGGUUCGGGAAGUUUCUCUGAUUGGAAGUGUCAAAGGGAUGCCAGACGCAAAUCCCUGAAGACAUGCUUUUCCCUGUGAUGGGUUAAGUGUGUCUUCAGGACACCACCGCAAAUCAGGUUCAGGUGGAAUUUCCCAAGAAUGAAUUCUCUAGAGGUUUCCUUUUGAAUAAUUCCUAGGGAUAAUGCUAUUGAAUAUUCAAUCCAGAACCC
#=GR ABEF01013431.1/1-449 CODON              ....................................................................................................................................................................................................................................................................................................................................................................................................................................................................................................................................................
#=GR ABEF01013431.1/1-449 SS_TT              ..............................................................................................................................................................................................................................................................................................................................................................<<<<<<<<<<<<...........>>>>>>>>>>>>>..................................................................................................................................................
ABEF01039662.1/4-519                         AAUACUCUCGCAAUCCUUAUAAAUAGAACUGACAAUCAAGUUUCCCAGACCAGACGAUGGGUUCCCCAAAUGACUUUACGGAUGGGGAUAGGACAGCACCAAAGUUGGAU..AUGGGUGGUUAAA.CAUU.UCCA.GCAGGACGAGGGAG....G.AUUUUA..CCCUCACACGAUAUGAC.CAUCA.UCCAAUCGGUUUCAUA.U.CGUGACCGUAGUUUAAGUAGAGGAAGAACUCACAUGGAUUUGGAAGACCCCAAUGGUGUGAGUGAAUGGGAUAUCGGAUUACCCACCCCACUUCCCGAAUUCCAAAGGUGAUACUAUUGGUUCGGUAAGUUUCUCUGAUUGGAUAUGUCUCUGAAGUCGCUGGACUCAAGAUGGACAUGCUGUUCCUGUAAUAGGUUCAGUAUGUCCAGAAAUCACUACCUCAAGAAUAGAGGUCCUAUAGAAUGAUCCAUAUGGAAAAUCAUAUAUUGGAAUCAUUUGAUGAUGAGGAUUCUCAAGAGGAAUCAUAUGAAGAUUAUAUCUUGAG
#=GR ABEF01039662.1/4-519 CODON              ....................................................................................................................................................................................................................................................................................................................................................................................................................................................................................................................................................
#=GR ABEF01039662.1/4-519 SS_TT              ....................................................................................................................................................................................................................................................................................................................................................................................................................................................................................................................................................
JCVI_SCAF_1096627424305/620-1135             UGAAGGGAUGCGAUUGUAUAAAUAGAAGGACAAUUCAAGUUUCCCAGACAAGACGAUGGGUGUCCCCAGUUGACUAUACGGAUGGGGAUACGACGACACCAAAGUUGGAC..AGGGGUGACUAAA.CAUU.UCCA.ACAGGACGAGGGAG....U.AUUUUA..CCCUCACACGAUAUGAC.CAUCA.UCCAAUCGGUUUCAUA.U.CGUGACCGCAGUUUAAGUAGAGAAANNNNNNNNNNNNNNNNNNNNNNNNNNNNNNNNNNNNNNNNNNNNNNNNNNNGCAGUUUAAGUAGAGAAAGAACUCACAUGGAUUUGGAAGACCCCAAUGGUGUGAGUGAAGGGGAUAUCGGAUUGCCCACCCCACUUACCGAGUUUCAAAGGUGAUACUAUUGGUUCGGUAAGUUUCUCUGAUUGGAUAUGUCUCUGAAGUCACUGGACUCAAGAGGUCAUGCUGUUCCUUGAGUAGGUUCAGUAUGUCCAGAAAUCACUACCUCAAGAUAUUCAAAUCAGGAUUUCACUCUAGAAUUUC
#=GR JCVI_SCAF_1096627424305/620-1135 CODON  ....................................................................................................................................................................................................................................................................................................................................................................................................................................................................................................................................................
#=GR JCVI_SCAF_1096627424305/620-1135 SS_TT  ....................................................................................................................................................................................................................................................................................................................................................................................................................................................................................................................................................
JCVI_SCAF_1096628046848/1547-1074            ..........................................UUAAUUGUAGGUGCCAUCACAGGUGGGUGUGUAACAUUAUUAAAAUCUAAUAAGAACCAAAGUUGAAU..AUGGGUUCUAAAA.UAUU.CUCA.ACAGGACGAGGGAG....A.AAUA.A..CCCUCAAAUGAUAUGGAUAGUGAUUGCA.UCUGCUCCAUA.U.UGUUACCGAAGUUUAAGUAGAGAAAGAAACUUAAUUUAGUAGAUACUCAAAAACAUAGGACUAAUUAAGUAGAAUAGGAUAUCGGAUUUCUCACCUAACUUUAUGCAUUACAAAGGUAAUACUAUUGGUUCAUAAAGUUUCUCUGAUGCAAUGUGUUCCAAGUCGUCAGACUCAAGAACAAAACCUUAACCUAGAGAUAGGUUAAGUGCGUCCAAAAUCAUCACCUCAAGUAUUAAAUACAGGAGACAAUAUGAAUACUAAAAAUCAAGAAUUAAGAUUUGGUGUUAAACCUAAAUACAAACCAAAACCCAAUAAGAAAUGGGGU
#=GR JCVI_SCAF_1096628046848/1547-1074 CODON ....................................................................................................................................................................................................................................................................................................................................................................................................................................................................................................................................................
#=GR JCVI_SCAF_1096628046848/1547-1074 SS_TT ....................................................................................................................................................................................................................................................................................................................................................................................................................................................................................................................................................
JCVI_SCAF_1096628005677/1-475                .......................................CCUAUUGAGGAUACUUGUGUCCAGAUCUUAGUUAGGGAACAAACUUACAUUAUGAAGAACCCAAGUUGGA...AUG.GUUCUAAAA.UAUU.CCCA.ACAGGACGAGGGAG....A.AAUA.A..CCCUCAAAGGGUCUGGAUUGUAAUUGUA.UCUGCACCAGA.C.ACUUACCGAAGUUUUAGUAGAGAAAGAAAUUGGUUGCGAUGUGCAACCCGGGGUCGGAUCAAGUGAAUAGGAUAUCGGACUUCUCACCUAACCUAAGAAGAUGGUCAUUCGGAUUAGGUUUCUCUGAUGCAAUGUUAUCUGGGGUCUUCAGACUCAAGACUAACACUAGACCUGUCGGAAGAUUUAGUGUGUCUGAAAUCUUCUACUCAAGAUUACUAAUAAAAGAAUUCAAAUAUGAGUAACGAUUAUCUUGAAGAACGAUUUAUUGAAGAAACUUUUCAAGAAGAAAUAUUGGUAAGAAUACCUCUAGAUUUUCUCUAUUAGA
#=GR JCVI_SCAF_1096628005677/1-475 CODON     ....................................................................................................................................................................................................................................................................................................................................................................................................................................................................................................................................................
#=GR JCVI_SCAF_1096628005677/1-475 SS_TT     ....................................................................................................................................................................................................................................................................................................................................................................................................................................................................................................................................................
JCVI_SCAF_1096627976719/1170-657             GUGGUGGUGACUAACCAGAGUUUGAGUUUGCAAACCUAUUGAGAAACAGCACUGCUGGUUCAGAACCUAGUUAGGCAACAGAUUUAUAUGAUGACGCACCAAAGUUGGA...ACCGGUGUCUAAA.GAUU.GCCA.ACAAGACAAAGGAA....U.UAUC.A..CCUUCAAGCGAUGCAGG.CAUUA.UCCAGUCGGUAAUGUA.U.CGCUACCGCAGUUAGGUGGAGUGUAAAAGGACNNNNNNNNNNNNNNNNNNNNNNNNNNNNNNNNNNNNNNNNNNNNNNNNNNNUUCCUAUUCGAUAGGUUUCUCUGACUGGAUGAGUCAAUGGGUGCGAACGCAGGUUCUGUUUCAGGCAUGGUGACCCGUGGCAGGGUUGGUGUGUCUAGAACCCGUCCGCAGACCAAAUUGAUUGUUGGACAAGUUUUCUAUGAAAUAUUAAGAAUAGAAAUAGACAAAGAAUUAGGAAUUAAGCAAUUGAUAGGUAUAAGUUUAUUUUCGGGCGCUGGUGGUCUAGACCUCGGCGCUACUAA
#=GR JCVI_SCAF_1096627976719/1170-657 CODON  ..........................................................................................................................................................................................................................................................................................................................AUG.......................................................................................................................................................................................................................
#=GR JCVI_SCAF_1096627976719/1170-657 SS_TT  ....................................................................................................................................................................................................................................................................................................................................................................................................................................................................................................................................................
JCVI_SCAF_1101668090775/296-1                GUGGUGGUGACCAACCAAAGUUUGAGUGUGCAAACCUAUUGCGAAACAGCAACGCUGGUUCAGAACUUAGUUAGGCAACAGAAUUAGAUGAUGACACACCAAAGUUGGA...AUUGGUGUCUAAA.GAUU.ACCA.ACAAGACGAAGGAA....U.UAUC.A..CCUUCAAGCGAUGCAGG.CAUCA.UUCAGUCGGUUAUGCA.U.CGCUACCGUAGUUAGGUGGAGUGUAAAAGGACAUCGGAUUACCUGCCUUACCUAUUCGAUUAGGUUUCUCUGACUGGAUGUGUCAAUGGGCGCGAACGCAGGUUCCG..........................................................................................................................................................................................................................
#=GR JCVI_SCAF_1101668090775/296-1 CODON     ....................................................................................................................................................................................................................................................................................................................................................................................................................................................................................................................................................
#=GR JCVI_SCAF_1101668090775/296-1 SS_TT     ....................................................................................................................................................................................................................................................................................................................................................................................................................................................................................................................................................
JCVI_SCAF_1096626256100/619-963              GUGGUGGUGACCAACCAAAGUUUGAGUAUGCAAACCUAUUGAGAAACAGCAUUGCUGGUUCGGAACCUAGUUAGGCAACAGGUUUAUAUAAUGACACACCAAAGUUGGA...CUUGGUGUCUAAA.GAUU.ACCA.ACAAGACGAAGGAA....U.UAUC.A..CCUUCAAGCGAUGCAGG.UAUCA.UCUAGUCGGUUAUGCA.U.CGCUACCGUAGUUAGGUGGAGUGUAAAAGGACAUCGGAUUACCUGCCUUACCUAUUCGAUUAGGUUUCUCUGACUGGAUGUGUCAAUGGGCGCGAACGCAGAUUCCGUUUAAGACAUGCUGACCCGCGGAAGGGUUGGUGUGUCUAGAACCCGUCC.........................................................................................................................................................................
#=GR JCVI_SCAF_1096626256100/619-963 CODON   ....................................................................................................................................................................................................................................................................................................................................................................................................................................................................................................................................................
#=GR JCVI_SCAF_1096626256100/619-963 SS_TT   ....................................................................................................................................................................................................................................................................................................................................................................................................................................................................................................................................................
JCVI_SCAF_1101668326084/658-1172             UAAUAGAGUAAGAGAAUUUCUUGCAAUGAGCAUACAGACCCAUUGAGAACCCAAGGGGUUCGGAACUUGGUUAGGUAGCACCUUCUUAUUAUGAAACACCAAAGUUGGAUGGG...GUGUCGAAA.GAUU.UCCA.ACAGGACGAGGGAG....A.AUUA.A..CCCUCAAGUGAUGCAGGUAAUUA.UCCAAUCAGUUCUGCA.U.UGCUACCGUAGUUUAGUGGAGAGUAAAGGGAUAUCGGAUUACCCACCCUACCUAUUGAUUUAGGUUUCUCUGAUUGGAUGAGUCUUGGGCACAUACGCAGAUAUGUGAGGACGCACUGACCCAACUGAUGGGUUAGUGCGUCUAAACAAACCGCAGGAAAAAUAAAAAUGAAAACCUAUAAAGAACUCAAACAAGAUUUAGAUGAACCAAAUGAACUCAAUGAGUCCAGAUUCCUUCGUAAAGGUGUCGCUACUGCCUAUGCUAUGCGCGCCAGGAAUGAAGGAAAGAAGGUUGAACAAAAUUUAUCUAAUGCAAAACAAACUUU
#=GR JCVI_SCAF_1101668326084/658-1172 CODON  ................................................................................................................................................................................................................................................................................................................................................................................AUG.................................................................................................................................................................
#=GR JCVI_SCAF_1101668326084/658-1172 SS_TT  ....................................................................................................................................................................................................................................................................................................................................................................................................................................................................................................................................................
JCVI_SCAF_1101668094001/875-361              UAAUAGAGUAAGAGAAUUUCUUGCAUUGAACAUACAGACCCAUUGAGAACCCAACGGGUUCGGAACUUGGUUAGGUAGUAUCUUCUUAUUAUGAAACACCAAAGUUGGAUGGG...GUGUCUAAA.GAUU.UCCA.ACAGGACGAGGGAG....A.UUUA.A..CCCUCAAGUGAUGCAGGUAAUUA.UCCAAUCAGUUCUGCA.U.UGCUACCGUAGUUUAGUGGAGAGUAAAGGGAUAUCGGAUUACCCACCCUACCUAUUGAUUUAGGUUUCUCUGAUUGGAUGUGUCUCAGACAUAUACGCAGGUAUUUGUAAGACAUGCUAACCCCUCGGAAGGGUUAGUGUGUCUAGACAAACCGCAGGAAGAAAAAAAUGAAAACCUAUAAAGAACUUAAACAAGAUUUAGAUGAACCAAUUGAACUCAAAGAAUCCAGACUCCUUCGUAAAGGUGUCGCUACUGCUUAUGCUAUGCGCGCCAGGAAUGAAGGAAAGAAGGUUGAACAAAACCUAUCCAAUGCAAAGCAAACUUU
#=GR JCVI_SCAF_1101668094001/875-361 CODON   ......................................................................................................................................................................................................................................................................................................................................................................................AUG...........................................................................................................................................................
#=GR JCVI_SCAF_1101668094001/875-361 SS_TT   ....................................................................................................................................................................................................................................................................................................................................................................................................................................................................................................................................................
JCVI_SCAF_1096627997289/777-262              AAGAGGACUAACCACCCUCUAUUGAGAUUACUGUAUCCAUUAAGAAGGUUGCGACUACCUCAGUGUCGUUGGAUAGGUAACUAUUAUUUUAUGACGCACCAAAGUUGGAU..AUGGGUGCAUAAA.GAUU.CCCA.ACAGGACGAGGGAG....A.AGUA.A..CCCUCAAGUGAUACAGGUAAUCA.UCCAGUCGGUUCUGUA.U.CGCUACCGUAGUUUAGUAGAGUUUAAAGGGAUAUCGGAUUACCCACCCUGCCUAUUCGAUUAGGUUUCUCUGACUGGAUGUGUUGACGGACGCAGACGCAGAUUUGUUUUCUAGACACGCUUUCCCUGUGGUGGGGUUAGUGUGUCUAGAACACACCGCAGAUUGGAUAUUCUAGAGAUUAUCNNNNNNNNNNNNNNNNNNNNNNNNNNNNNNNNNNNNNNNNNNNNNNNNNNNUGGAGGCAAUGAAACAAGCCAUAUAAGAAACUAUGGGGACAGUUUUUUAUAUCCCAUCUUGCAUGAGUUCAAAGGUCUACGAAGUGGUGCG
#=GR JCVI_SCAF_1096627997289/777-262 CODON   ....................................................................................................................................................................................................................................................................................................................................................................................................................................................................................................................................................
#=GR JCVI_SCAF_1096627997289/777-262 SS_TT   ....................................................................................................................................................................................................................................................................................................................................................................................................................................................................................................................................................
JCVI_SCAF_1096628371309/76-595               CUACGGAACUUUGGGUUGAUGCAAAGGAAAAUGAAUAAACAGGGAUCGUUCCCGAGAGGACGCUGCGAUCUCACGAAUUCCCAUUGAACGAGUAUUCUCCAAAGUUGGA...CUGGGAGACAAAA.UAUU.CCCA.ACAGGACGAGGGAACGUCA.CAAUUA..CCCUCGAGCGUUAAGGACUGUGAUUGUA.UCUGCACCUUA.U.CGUUACCGUAGUUUUAGUAGAGGAAGAACUUGCAUGGAUUUGGAUAGACCCCAAUGGUGUGAGUGAAGAGGAGAUCGGAUUACCCCCCUCACUUCUUGAAUUUCAAACGUGAUAGUCUUGGUUCAACAAGUUUCUCUGAUGCAAUAUGUCUGGAGGCACUGGACUCAAGACUGACAUACUAUCCUCCCCCAGUGGGGGUGUAGUAUGUCCAAAGAACACUCCCUCAAGAAUAUUCACUUUAGAACACUCUUUAGACCCCUGCUUAAGGACACCUGAUACUGCUCUUGAGGUUUUCAUAAGGUAACCCACCAGAGUUCCAUAAAUA
#=GR JCVI_SCAF_1096628371309/76-595 CODON    ....................................................................................................................................................................................................................................................................................................................................................................................................................................................................................................................................................
#=GR JCVI_SCAF_1096628371309/76-595 SS_TT    ....................................................................................................................................................................................................................................................................................................................................................................................................................................................................................................................................................
JCVI_SCAF_1096628236590/1418-902             UGACUACAACCUUUUUUGAAAUCUGUUAGUAACGACCAUGAAGUGUCAUCGGCAAAACUAAGAUGAGUUAUUAAGGGAUAUAAUUACAUGAUUAGAUACCAAAGAUGGA...AGGGGUAUUCAAA.GAUU.UCCACUCAGGACGAGGGAA....G.AAUUAA..CCCUCAAACGAUUAGGACUGUGAUUGCA.UCUACACCUAG.U.CGUUACCGUAGUUUAAGUAGAGAAAGAACUUGGUUGCGUCGUGCCUAACUGGGACGGACGAAGUGAAUGGGAUAUCGGACUACCCACCCAACUUUCCGAAUUUCAAGGGUGAUACUGUUGGUUCAGAAAGUUUCUCUGAUGCAAUGUGUUUCGGAGUCACUAGACUCAAGAGGACACGCUUUUCCUUUGCGUAAGGUUAAGUGUGUCCGAAAUCACUUCCUCAANNNNNNNNNNNNNNNNNNNNNNNNNNNNNNNNNNNNNNNNNNNNNNNNNNNAACGAAGGUGCGAAACUGGUUCGAGACAGAUGCAUGGAGAAGAUUGCACA
#=GR JCVI_SCAF_1096628236590/1418-902 CODON  ....................................................................................................................................................................................................................................................................................................................................................................................................................................................................................................................................................
#=GR JCVI_SCAF_1096628236590/1418-902 SS_TT  ............................................................................................................................................................................<<<<<<<<<<<<<<.........>>>>>>>>>.>.>>...................................................................................................................................................................................................................................................................................................................................
#=GC SS_cons                                 ....................................................................................................,,,<<<<<<-..<<<__________.>>>-.>>>>.>>,..,,<<<<<__...._.______..>>>>>,<<<<<<<<<<-.<<<<_._______>>>>>>>>>.>.>>>>,..,,,............,,,............................................................................................................................................................................................................................................................................................................
#=GC ACTUAL_MOTIF                            ....................................................................................................<......................................................................................................................>........................................................................................................................................................................................................................................................................................................................
#=GC HYPHENATION                             ****************************************************************************************************....................................................................................................................................************************************************************************************************************************************************************************************************************************************************************************************************************
#=GC R2R_LABEL                               -----------------------------------------------------------------------------------------------------.......................................................................................................................------------------------------------------------------------------------------------------------------------------------------------------------------------------------------------------------------------------------------------------------------------------------------------------------------------------------
#=GF DUPLICATES NONE
#=GF SORT_STATS 36 132 0
#=GF SORT_STATS 36 120 0
#=GC cons                                    nnnnnnnnnnnnnnnnnnnnnnnnRnnnnnnnnnnnnnnnnnnnnnnnnnnnnnnnnnnnnnnnnnnnnnnnRnnnnnYnnnnnnnnnYnRnRnnRCACCnAAGnUGGAn--AnnRGUGnYnAAA-nAUU-nCCA-nCAGGAYRRRGGAR----R-AnUn-A--CCYYYAnRnRRURnRRR-nRUnA-UYYRnYCnGYnYYnYR-U-YnYnACCGnAGYUnRRnnnRARRnRRARnnnnnnYRnRnnnnnnnnnnnnnnnnnnnnnnnnRnnnnnnnnRnnnnnnRnnnnnnnnnnnnnnnnnnnnnnnnnnnnnnnnnnRnnnnnnnnnnnnnnnnnnnnnnnnnnnnnnnnnnnnnnnnnnnnnnnnnnnnnnnnnnnnnnnnnnnnnnnYnnnnnnnnRnnnnnnnnnRnnnnnnnnnnnnnnnnnnnnnnnnnnnnnnnnnnnnnnnnnnnnnnnnnnnnnnnnnnnnnnnnnnnnnnnnnnnnnnnnnnnnnnnnnnnnnnnnnnnnnnnnnnnnnnnnnnnnnnnn
#=GC conss                                   3333333333333333333333333333333333333332222222222222222222222222221111113111113111111111313131133333112213332400332323313132302323023330121311133211320000303131020011233312123331223013213033234331231321330302121311213132131111333313332111111331311111111111111111111111131111111131111113111111111111111111111111111111111131111111111111111111111111111111111111111111111111111111111111111111111131111111131111111113111111111111111111111111111111111111111111111111111111111111111111111111111111111112222222222222222222222222222222222222
#=GC col_entropy_0                           2222222222222222222222221222222222222222222221222222222221221212212111111111111211111111111111111100100010000100111100011100002000010000100100011100010000100111100000111111111111111111010101111111011111110101111000010010110111101111101111111111111111111111111111111111111111111111111111111111111111111111111111111121111112122112112221111211112112212112211112121122112122121212112112221212121111122121111111111211121221122121111121121122211222212122121212122122211212122121222212212111111211211222122222222222122222121222222222122122
#=GC col_entropy_1                           ....................................................................................................................................................................................................................................................................................................................................................................................................................................................................................................................................................
#=GC col_entropy_2                           2102210022222222021111128211211012112121210118111111011019119090190988586779967089548774187864961076115238993765177045885362751847699962730000911011925656289314632211100073604136146483485293256115333516126023033800547226429357473531591999798567785699764569989999989889858877988857779795976898987999887999999797999709999960900990990009999099890780090790099970909901990910919080980970009090708889910909989899997198909009701518987907908800098000090900909090900800069090800909000090071989999098099001910011011101901101829110011010901911
#=GC col_entropy_3                           2017335940621024538724703114232322871256229501816125179801679675781056451685829092575176801246334043384281519458796389811744803285711670110400815666083040378816333366276589125268022448211820811652482108729210861300223081618573097358372465352773118959619531481715272986203328893698159914788526129584159872463828427434380974650652151046711189571566082710662591950450548517904263029470418875946909203874430021874131534910211705077751457836413711369671661695103236966366702904135395791308032232881613105715112921384777519792628285659965
#=GC cov_SS_cons                             .......................................................................................................22222?...???...........???..?222.22.....?2200................0022?.222222222?..?222.........222??2222.2.2222.................................................................................................................................................................................................................................................................................................................................
#=GF NUM_COV 19
#=GF WEIGHT_MAP  NZ_ABAY01000058.1/29233-28730 1.50075 JCVI_SCAF_1101668649939/781-256 1.40335 JCVI_SCAF_1096627284418/1812-1297 1.1925 JCVI_SCAF_1101667319971/12-527 1.046 JCVI_SCAF_1101668071277/1047-1562 0.663513 JCVI_SCAF_1096626880745/955-1470 0.663513 JCVI_SCAF_1101667037823/130-645 0.742433 JCVI_SCAF_1101668649760/627-112 1.23699 JCVI_SCAF_1096626028711/271-783 1.28242 JCVI_SCAF_1101668212413/1117-1633 1.01743 JCVI_SCAF_1101668019257/772-256 1.01743 JCVI_SCAF_1101668418363/135-649 1.29349 JCVI_SCAF_1096626984948/463-976 0.75923 JCVI_SCAF_1101668036528/764-251 1.2467 JCVI_SCAF_1101667597257/1-411 0.992928 JCVI_SCAF_1096628290018/569-1082 0.992928 JCVI_SCAF_1096628012523/1138-625 1.1832 JCVI_SCAF_1096628085782/742-229 0.75923 JCVI_SCAF_1096626921006/1655-1146 0.858444 ABEF01010507.1/863-346 1.27635 JCVI_SCAF_1096628164139/1043-1558 0.980334 JCVI_SCAF_1101667431649/407-882 1.06682 ABEF01000929.1/482-1 0.980334 ABEF01013431.1/1-449 1.06682 ABEF01039662.1/4-519 1.12532 JCVI_SCAF_1096627424305/620-1135 1.18471 JCVI_SCAF_1096628046848/1547-1074 1.27877 JCVI_SCAF_1096628005677/1-475 1.14525 JCVI_SCAF_1096627976719/1170-657 0.792892 JCVI_SCAF_1101668090775/296-1 0.461794 JCVI_SCAF_1096626256100/619-963 0.461794 JCVI_SCAF_1101668326084/658-1172 0.577731 JCVI_SCAF_1101668094001/875-361 0.577731 JCVI_SCAF_1096627997289/777-262 0.828934 JCVI_SCAF_1096628371309/76-595 1.17096 JCVI_SCAF_1096628236590/1418-902 1.17096
#=GF USED_GSC TRUE
#=GF DID_FRAGMENTARY FALSE
//
