# Supplementary material for: Comparative genomics reveals 104 candidate structured RNAs from bacteria, archaea, and their metagenomes
Source: Genome Biol. 2010 Mar 15;11(3):R31. doi: 10.1186/gb-2010-11-3-r31 (PMC2864571; doi:10.1186/gb-2010-11-3-r31)
Supplement: Additional file 4 — Raw text alignment files, including annotation. Raw alignments of RNAs, including annotations (for example, predicted transcription terminators, flanking sequences) in "Stockholm" text format. The alignment format and appropriate viewing programs are discussed on Wikipedia [113]. The Stockholm files can be retrieved from the .tar.gz archive file by using programs such as WinZip (Windows), StuffIt Expander (Mac), or tar/gzip (UNIX). [file gb-2010-11-3-r31-S4.GZ › sto/Chlorobi-1.sto]

# STOCKHOLM 1.0
#=GF ID Chlorobi-1
#=GF DE Chlorobi-1 RNA
#=GF AU Weinberg Z
#=GF TP Gene; sRNA;
#=GF WK http://en.wikipedia.org/wiki/Chlorobi-1_RNA_motif
#=GF DATABASES microbial 25 viral 28 env 4
#=GF ORIGINAL_MOTIF 74	728	0	0	refseq	25	chlorobi	jeremy	s35_45_55S100O5Min3	cmfinder		ethresh=2&nr=0	end

#=GF FancifyStockholm -upDownGeneStats -mergeTandem
#=GF FancifyStockholmGeneContext -leftCount 1 -rightCount 1
#=GF GR_CMD_KEY SS_TT
#=GF GR_CMD < color Yellow
#=GF GR_CMD > color Yellow

NZ_AAIJ01000001.1/66613-66150            GUUGUCAGAGGUUGAGAUGUGUUAGCGUGUUGCCUGAUGUAAUAUUGAUAUAUAAUAUAUUUUUCAUCGUUUUUAAUAGGGUUUUAUUGUAUUAUACGUGAUAAUACUUCGCGCAAGUGAAGU.GUGUAGGUCU.GUGGGGGAUUUCUGCAC....GGGUAAAAGCAGCACAGAA..GUGCUGCUUUUGCUGUUGUAAGCCGGUUUAUUCACUUCUUCAGAGCAUUUGACAUAAUCCCUGCGGAUUGUUUUCUUUGCUUACCUUAUACGUAUUCUGAUCAAACAGGUCACACGCACAGUAUGCUUCUCCGUGUAUUAUUUGUCUGUUAUGAAAAUAUCUGCCGUUCUCCUAUGGCGGAAGGUAUUUUUUCGGCUCUCGUCAGGCGCGAUGCACGCGCAGAGGGUAUUAUUGUCGAAUCGGCAGGGACGGUAUGCUAUCAGAAAGGAUCUCUUCCGGAUAGCCGUGCUGUAAU..
#=GR NZ_AAIJ01000001.1/66613-66150 CODON ...........................................................................................................................................................................................................................................................................................................AUG............................................................................................................................................................................
#=GR NZ_AAIJ01000001.1/66613-66150 SS_TT ....................................................................................................................................................................<<<<<<<......>>>>>>>..................................................................................................................................................................................................................................................................................................
NC_009337.1/146166-145701                UGAACUGCUCGACCAAGCUCAGGAGUACCGUUGCUGCCCUGUUGAACUCAUAGAAGACGAGGAUGCAGAUAAUGGAUAAUCGCCGCUAAAGCGGAAAAGGAAAAAGCCUCAUGCAAAUGAGGUGGAGCAUGCGUAAUGGGGGACGCAUGCUC....ACCAGAAAACGGCC.GAAA...GGCCGUUUUCUGGUGAGCAUGCUUCAACACCGCACAAGGCAGAAACUCACCGCACCGUCAGAAUUUCAUCCCACUGCGUGCUGCACCGCGGUGAAAGACGCUGCUGCACCGGCCUCCACGCAUUCAUAUCCUCCGCCGCCAACCGUAUCGACGACUUUCCAUAACGCCUGUUGACCUCAUCCAUCACCGCCAUCAGCCUCGUGCCGCGAUCCUCGUCCGCCCUCUCUUCAAAGAGCGACAUAGUCGUUUCCGGCUGGUUCCGCGAUACCAUUCCGCUCAGCAUCACCCCGGCUUUG
#=GR NC_009337.1/146166-145701 CODON     ............................................................................STP.................................................................................................................................................PTS.......................................................................................................................................................................................................................................................
#=GR NC_009337.1/146166-145701 SS_TT     .....................................................................................................................................................................<<<<<........>>>>>...................................................................................................................................................................................................................................................................................................
NC_009337.1/970480-970945                AUGGGAUGCUGUAAACCGUUUUUCUACUUUCAGUUAUCACUUCUUCAGAGCCAUCAUUUCAACUUUGGCAUACCAUUUGCAUUAUCAACAGUGAACAUAUGAAAUUCCUCACGCCAGUGAGGUUGAGUUGGUGUAAUGGGGGACACCAACUC....UCAGAGAGACGGCU.UCAC...GGCCGUUUCUCUGUUUCACCACUUUCACGACCGAUAAUCUUCAAACACAAGCCGUUAUGAAAACCAGAAACAUCAGGCGCGAUAAAGGCUACAGAAUCUUCCGGGAAGCAGUUCUGUCGAGGGCAAUAACCUCUCUGCUCAGGAAGGCAAAAAGGAAAGAGUUUUGUGAACGGGAAUGCUACUGAGCUUUGUUUUUUAAAGCGGAAGGGGUAUACUGAUUAUAGAAGCAGGGAUGCAUACAUGAGACUUUAUUAUGUUGUUUUUUUUAAACCAUUAAACCAAUAAUACCAUGGACA
#=GR NC_009337.1/970480-970945 CODON     ..................................................................................................................................................................................................................................................................................................................................................................................................................................................................................AUG.....
#=GR NC_009337.1/970480-970945 SS_TT     ..........................................................................................................................................................................................................................................................................................................................................................................................................................................................................................
NZ_AAIJ01000007.1/10487-10020            UCAACACGCCACAUCGCAUAUUCUGUCACUUAUAAGCACGUCAUUUCGCACAUCAUGCCGCACAUGCAGCCAUUGGCACGGAUCUUGCAAAAUUAAUAGCAUCAUGCCUCACGCCCGUGAGGUAGAGUAGGAGGAAUGGGGGCCUCCUGCUCAC..UGUUUAAAGCGGCCACAC...UGGCCGCUUUUUUUGUUUGUGGGUAGGGAAUUGUUCGGGUUGGGGGCUGGAUAACGUCACACAUCACCGGCAGCAAAAAGCAUAGCGAGGAACGAGUGGCGCUUAUUGAUGUCCGAGUGUAUGUGGUUGUUAUGUAACAAUAUUUUCUAUCUCGUUCUUUGUUUCCCAUAAGCCGUCCAAACACAAACAACAACUACCGGCUCUAUUUCAAUUUAUAUAAAUCCUCAAUGUCUUCGAAAUAGGGCUCAAUGAAAUCUGCCAGCAUCUCCUCGUUGUUACCAUAAAGUGCGAAAUAG.
#=GR NZ_AAIJ01000007.1/10487-10020 CODON ..........................................................................................................................................................................................................................................................................................................................................................................................PTS.............................................................................................
#=GR NZ_AAIJ01000007.1/10487-10020 SS_TT .........................................................................................................................<<<<<<<<<<<<<........>>>>>>>>>>>>................................................................................................................................................................................................................................................................................................................................
NZ_AAIC01000009.1/56847-57314            AAAAGGCUGGGGUUUUCAUGGCGAAUUUAUUUAAGUUAUUAUUUAAUAGUGUUUUAUCUUGUUGAUUGUUUUUUUUGGCAUGUUGUUUGCUUAUUUCUCUGUAAUGCCUCACGCCCGUGGGGUAGGACAGGUGUAAUGGGGGACACCUGUUCAC..ACUAAAAGCGUCCCGUAUACUCGGGGCGCUUUUUUUUAUGGUUCUUUUUUUGUAGAGUCAGGCAAGCAGCGAGGCGAGAUUAUUGCAGUUCUCUUCCACGAUCGCCGCGGAUUUUCUCAGAGCGUCAAGUUCAGGGGCAUCGAGGUCGAUUUCAAGGAUCUGUUCAAUGCCGUUCUUUCCAAGCUUGACCGGUGCGCCUAUGUAGACAUUGUUGAUACCGUACUGGCCUUCAAGCAGUGCUGAACAGGGGAGUAUGCGUUUGCGAUCGUUGACGAUGGCAUCGAUCAUUUCUACCGCGGAUGAUGCCGGAGCAU....
#=GR NZ_AAIC01000009.1/56847-57314 CODON .....................................................................................................................................................................................................................PTS..................................................................................................................................................................................................................................................................
#=GR NZ_AAIC01000009.1/56847-57314 SS_TT ...................................................................................................................................................................<<<<<<<<......>>>>>>>>.................................................................................................................................................................................................................................................................................................
NZ_AAIC01000002.1/18895-18430            GUGCGGGAGUGGCUUAUUUCACUAUUACUACGCUAUCCACUCUUUGCUUAUACUUCGUGUUGUUUUGGCACAUUCAUUGCUAUUAUUAUUGUAGUUAAGUUUUCAGCCUCACGCCCGUGGGGUUGGGCAGGCGUAAUGGGGGACACCUGCUC....GAAGAAAAGCGGUCUGCAA...GGCCGCUUUUUUUUUGCCCGCUCGGUUGUUUCCGUUCAGGAGUCUUCGUUUUUGGCGCAAUGUGUUUAGAGCAGUUUUGUCAGCAGUUCUCUUGUCGCUCGAAUAUCGGAGAACGCGUCAUGGGCCUCAAGCCUGAUGCCAUAGUGACGACAGACUGUUUCGAGCUUGUAGUCAGGCAGAUGCAGGGCUCCGGUGAAAUCUUUCAUAAACAGGACGGGAAGGGGGUCAAGCCUUCUCCAGUUCACGUACGAUCCUAUUCCGUAUUUGUCGCCGUGCAUUUUGAACCACUGCUGUA.
#=GR NZ_AAIC01000002.1/18895-18430 CODON ...................................................................................................................................................................................................................................................PTS....................................................................................................................................................................................................................................
#=GR NZ_AAIC01000002.1/18895-18430 SS_TT ....................................................................................................................................................................<<<<<<........>>>>>>..................................................................................................................................................................................................................................................................................................
NZ_AAIJ01000012.1/17526-17057            UAAGCUGUUUGACUAAUUUGUUACAAUUAAGUCAUUUAUGUCUUUGAUGCUUUUGUUGCUUGUUUUUGGCACAGAGCUUGCACUGUAUUAUGUGAAAAUGAAAUUACCUCACGCCAGUGGGGUAGAGUAGCUGGAAUGGGGGCCAGCUGCUCACUUUAAAAAAAGCGACCGCAAC..CGGUCGCUUUUUUUAUUUCCAGAAUAGGCUUCUUUCGAUAUCCUGUCGUGUAUCUCACUAUGAGAGUGAUGCGCGUUUGCAAGACGAUAAUUGAGAAAAUAUCUCAGCUUGAUACCUGUCAGAUUUAUGGCUGGAAAUCUGAUUAUUCUUGCUCUAUUCUUCUAAGUCAUUUUAUUGUUAUGGUUUAUGUGUUUCUUUGUUAUUUUUUUUGGUUGUUUGGCACAGACUUUGAUCAAUAGUAGACAGAAACAGAAUUGCCUCACGCCAGUGGGGUAGAGCAGCUGGAAUGGGGGCC..
#=GR NZ_AAIJ01000012.1/17526-17057 CODON ..........................................................................................................................................................................................................................................................................................................................................................................................................................................................................................
#=GR NZ_AAIJ01000012.1/17526-17057 SS_TT .........................................................................................................................<<<<<<<<<<<<<........>>>>>>>>>>>>................................................................................................................................................................................................................................................................................................................................
NZ_AAIJ01000012.1/17200-16733            CUCUAUUCUUCUAAGUCAUUUUAUUGUUAUGGUUUAUGUGUUUCUUUGUUAUUUUUUUUGGUUGUUUGGCACAGACUUUGAUCAAUAGUAGACAGAAACAGAAUUGCCUCACGCCAGUGGGGUAGAGCAGCUGGAAUGGGGGCCAGCUGCUCAA..CAAAAAAAGCGACCGUAAC..CGGUCGCUUUUUUUAUGCUUUUUUACAAGAAGAGGUCAAGGGAAAGGAAAGAAUAGAAAAAAGCGGUCUGGAUGACCGCUUUGCAUGUGUCAGGCUCUGAUGCCUCAGUUUGAUCUGCUUACGAAAGCAGAUCGGCGAGAUUGCUGCAGUUUGAUUCAACAAUGGAUGCCGAUUGACGCAGGGCUUCAAGUUCGGCGGUGUCCAGAUUGAUCUCAAGAACUUCCUCAAUACCGUUUUUGCCUAUUUUUACCGGGACACCGAUAAAGACAUUAUCCAUGCCAUAUUGGCCGGUAAC..
#=GR NZ_AAIJ01000012.1/17200-16733 CODON .......................................................................................................................................................................................................................................................................................................PTS................................................................................................................................................................................
#=GR NZ_AAIJ01000012.1/17200-16733 SS_TT ....................................................................................................................................................................<<<<<<<......>>>>>>>..................................................................................................................................................................................................................................................................................................
NC_007512.1/1700672-1700207              UUGUGGCCAGCAACUCCCUGCAUACAGCGUGUUGCUGGCUUUUGGUGCUAUUUUUUUUAUGUAUCACGAUCUUUGGCACGGCACUUGCAUCUAUAAUCAUGAAACUCCUCACGCCCGUGGGGUGGAGCAGGUGUAAUGGGGGACACCUGUUC....GAAAAAAAGCGGCU.GAAA...GGCCGCUUUUUUUUUAUCCCCCUGAAGUGCCUGCUUUCAUUCGGGUAUGGAACAGGAUCGUCUCACAAUGGAUCCGGCAGUGUACGAUGAGGGACGGUUCUGUAUGGGAAAAUGGGGAUUUUCUGGCGUUGGCACGGCAAUUGCAAGUAUAAUCAUGAAACUCCUCACGCCCGUGGGGUGGAGCAGGUGUAAUGGGGGACACCUGUUCGAAAAAAAGCGGCUGAAAGGCCGCUUUUUUUUUAUCCCCCUGAAGUGCCUGCUUUCAUUCGGGUAUGGAACAGGAUCGUCUCACAAUG
#=GR NC_007512.1/1700672-1700207 CODON   ................................................................................................................................................................................................................................AUG.......................................................................................................................................................................................................................................................
#=GR NC_007512.1/1700672-1700207 SS_TT   ..........................................................................................................................................................................................................................................................................................................................................................................................................<<<<<<....>>>>>>................................................................
NC_007512.1/1700446-1699981              AUCGUCUCACAAUGGAUCCGGCAGUGUACGAUGAGGGACGGUUCUGUAUGGGAAAAUGGGGAUUUUCUGGCGUUGGCACGGCAAUUGCAAGUAUAAUCAUGAAACUCCUCACGCCCGUGGGGUGGAGCAGGUGUAAUGGGGGACACCUGUUC....GAAAAAAAGCGGCU.GAAA...GGCCGCUUUUUUUUUAUCCCCCUGAAGUGCCUGCUUUCAUUCGGGUAUGGAACAGGAUCGUCUCACAAUGGAUCCGGCAGUGUACGAUGAGGGACGGUUCUGUAUGGGAAAAUGGGGAUUUUCUGGCGUUGGCACGGCAAUUGCAAGUAUAAUCAUGAAACUCCUCACGCCCGUGAGGUGGAACAGGUGUAAUGGGGGACACCUGUUCAUAAAAAAAGCGGCCGAAUGGCCGCUUUUUUUAUGUAUUCAAGCAAUGGAUUGAUCCGGUAUGCUCAGCCAAGCAGUGCAUCAAGGUU
#=GR NC_007512.1/1700446-1699981 CODON   .........................................................................................................................................................................................................................................................................STP......................................................................................................................................................................................PTS.....................
#=GR NC_007512.1/1700446-1699981 SS_TT   ....................................................................................................................................................................<<<<<<........>>>>>>...................................................................................................................................................................................................................<<<<<<....>>>>>>...............................................................
NC_007512.1/1700220-1699754              AUCGUCUCACAAUGGAUCCGGCAGUGUACGAUGAGGGACGGUUCUGUAUGGGAAAAUGGGGAUUUUCUGGCGUUGGCACGGCAAUUGCAAGUAUAAUCAUGAAACUCCUCACGCCCGUGAGGUGGAACAGGUGUAAUGGGGGACACCUGUUCA...UAAAAAAAGCGGCC.GAAU...GGCCGCUUUUUUUAUGUAUUCAAGCAAUGGAUUGAUCCGGUAUGCUCAGCCAAGCAGUGCAUCAAGGUUCCUGCAGUUCUGCUCUACAAUGGAAGCCGACUGCUGCAAUGCCUUGAGUUCGUCCGCUGAGAGAUUGAUUUCCAGAAUCUGCUCCACGCCCUUUCUGCCGAGUUUGACCGGAGCGCCGCAGAAGACGUUCUGGAUGCCGAACUGGCCUUUCAGGCAUGUGGUGCAGGGGAGGAUGCGCUUGCGGUCCUUUACGAUCGACUCGAUCAUUUCCACGGCUGAGGCUGCCG
#=GR NC_007512.1/1700220-1699754 CODON   ...............................STP.............................................................................................................................................................................................PTS........................................................................................................................................................................................................................................................
#=GR NC_007512.1/1700220-1699754 SS_TT   ....................................................................................................................................................................<<<<<<........>>>>>>..................................................................................................................................................................................................................................................................................................
NC_009337.1/1489437-1488970              GGGCGAUUUUUAUUUCCCCCUAACUUCUUGUUUAAAAAUGAGUUAAAGAAAAUAUUUUCUUUUUCUCAUGGUUUGGCACGGUGGUUGCUAUUUCUUUUAUGAAAUACCUCACGCCCGUGGGGUUGAGCAGAUGUAAUGGGGGACAUCUGCUCAC..AAAAAAAAGCGGCU.GAAA...AGCCGCUUUUUUUUUAGCUCUUUUUUCUUCUCCUCAAAUCGCAGAAGCAAGGCUUUUGCAGUUCUUCUCCACGAUUGCCGCUGAGGCCUGAAGUGCCUUGAGUUCAUUGUCGUCAAGGUUGAUUUCAAGAAUCUGCUCGACACCCUCUUUUCCCAGCUUGACAGGAACACCGCAGAAUACAUUAUUGAUGCCGUAUUGUCCCCCGAGGCAGGUGGUGCAGGGGAGAAUGCGCUUGCGGUCUUUGACUAUCGACUCAAUCAUUUCAACUGCUGAUGCUGCCGGUGCAUAGAAUGCCG
#=GR NC_009337.1/1489437-1488970 CODON   ...................................................................................................................................................................................................................PTS....................................................................................................................................................................................................................................................................
#=GR NC_009337.1/1489437-1488970 SS_TT   ....................................................................................................................................................<<<<<<..<<<<<<<<<<<<<<........>>>>>>>>>>>>>>>>>>......................................................................................................................................................................................................................................................................................
NZ_AAHJ01000012.1/10507-10040            GUGCUUCCGUUCGGAAAGGGUUUUUUGUCAAAGGAGUGUUGUGUUAUCUGGCCGGUUGCUUUUUUUUGUUGUUUGGCACGGUGAUUGCAUGAUAUGUAAUGAAAUUCCUCACGCCCGUGGGGAAGAACAGGUGGAAUGGGGGCCAUCUGUUCAA..GAAAAAAGGAGGUC.GAAA...GACCUCUUUUUUUUCGUUUUUGAAGCAUCGGUUCUGUCGCAGUCAUGUUGAACGGCAGUUGUAUCGAGCAGAUACAGCUUUGAGGCGAAGAGAGACGUUAUGACUCUGCUGCGCUUCCUUUCGGAAAGGUUUUUUUGUCGAAGGAGUGUUGUUUUAUCUUACCGGUCGCUUUUUAUGAUUUUUUGGCACGAUGCUUGCAUAACACUAUAUGAAAUUCCUCACGCCAGUGAGGAAGAACAGGUGGAAUGGGGGCCAUCUGUUCACAAAAAAAAGCGGCUUUCGGGCCGCUUUUUUUG
#=GR NZ_AAHJ01000012.1/10507-10040 CODON .....................................................................................................................................................................................................................................................................................AUG..................................................................................................................................................................................................
#=GR NZ_AAHJ01000012.1/10507-10040 SS_TT ..................................................................................................................................................................................................................................................................................................................................................................................................................................................................<<<<<<....>>>>>>........
NZ_AAHJ01000012.1/10794-10327            UUCCUGGGUUUUACAUUAUGUAAGUGUUUUUGUUAUAAUAGUAUAAACAUUUAGUGGCCGUUUUGGUGUCUUUUGGCACGGUGAUUGCUUGAUAUAUAAUGAAACUCCUCACGCCCGUGGGGAAGAGCAGGUGGAAUGGGGGCCAUCUGUUCAA..GAAAAAAGGAGGUC.GAAA...GACCUCUUUUUUUUUCUUCAUUUUUGAAGCAUCGAUUCUGUCGCAGUUAUGCUGUACGGACAUCUGUAUCAGGCAGAUACAAUCUUGAGGCAAAGAGAGACGUUGUGUCUCUGCUGUGCUUCCGUUCGGAAAGGGUUUUUUGUCAAAGGAGUGUUGUGUUAUCUGGCCGGUUGCUUUUUUUUGUUGUUUGGCACGGUGAUUGCAUGAUAUGUAAUGAAAUUCCUCACGCCCGUGGGGAAGAACAGGUGGAAUGGGGGCCAUCUGUUCAAGAAAAAAGGAGGUCGAAAGACCUCUUU
#=GR NZ_AAHJ01000012.1/10794-10327 CODON ..........................................................................................................................................................................................................................................................................................................................................................................................................................................................................................
#=GR NZ_AAHJ01000012.1/10794-10327 SS_TT ..........................................................................................................................................................................................................................................................................................................................................................................................................................................................................................
NZ_AAHJ01000012.1/10225-9758             GCGCUUCCUUUCGGAAAGGUUUUUUUGUCGAAGGAGUGUUGUUUUAUCUUACCGGUCGCUUUUUAUGAUUUUUUGGCACGAUGCUUGCAUAACACUAUAUGAAAUUCCUCACGCCAGUGAGGAAGAACAGGUGGAAUGGGGGCCAUCUGUUCAC..AAAAAAAAGCGGCU.UUCG...GGCCGCUUUUUUUGUUUGUGUCAUUCCAUGGUUUUUUCAGGAGAGAACAGCCUGAAGGCUAUUGCAGUUUUCCUCAACUAAAGCUGCGGAUUUCUGAAGUGCUUCAAGUUCAUAUUCUGAAAGAUUGAUUUCAAGAAUCUGUUCAAUACCGUUUUUGCCAAGUUUGACCGGAACGCCGCAGAACACUCCGUCGAUACCGAACUGGCCGUUCAGCAUAGUUGUACAGGGGAGAAUGCGUUUGCGAUCUUUAACGAUGGCUUCAAUCAUUUCAACUGCUGAAGCUGCAGGCGCGUAAU
#=GR NZ_AAHJ01000012.1/10225-9758 CODON  ......................................................................................................................................................................................................................PTS.......................................STP.......................................................................................................................................................................................................................
#=GR NZ_AAHJ01000012.1/10225-9758 SS_TT  ....................................................................................................................................................................<<<<<<........>>>>>>..................................................................................................................................................................................................................................................................................................
#=GC SS_cons                             ........................................................................................................<<<<<<<<___.>>>>>>>><<<<<<<<<<________>>>>>>>>>>..................................................................................................................................................................................................................................................................................................................................
#=GC SS_cons_TT                          ...................................................................................................................................................................<<<<<<<<......>>>>>>>>.................................................................................................................................................................................................................................................................................................
#=GC unclear_SS_cons_1                   ..........................................................................................................<<<<<<.......................>>>>>>.............................................................................................................................................................................................................................................................................................................................................
#=GC ACTUAL_MOTIF                        ....................................................................................................<....................................................................>................................................................................................................................................................................................................................................................................................................
#=GC HYPHENATION                         ****************************************************************************************************...........................................................................................*******************************************************************************************************************************************************************************************************************************************************************************************
#=GC R2R_LABEL                           ------------------------------------------------------------------------------------------------------......................A...........................1.......2..............................-------------------------------------------------------------------------------------------------------------------------------------------------------------------------------------------------------------------------------------------------------------------------------------------
#=GF R2R merge_ss _TT primary
#=GF R2R place_explicit A A-- -90 4 0 0 0 -180
#=GF R2R var_backbone_range 1 2
#=GF DUPLICATES NONE
#=GF SORT_STATS 15 70 0
#=GC cons                                nnnnnnnnnYnnnnnnnnYnnnnnnnnYnnnnnnnnnnYnnYYYnnnnnnnnnnnnnnnnnnYUnnnRnnnnUYRRYnnRnnnnnUnnnnnnnnnnnnnnRnAAYnCCUCACGCCnGUGRGGUnGARYAGGUGnAAUGGGGGnCAYCUGYUCnn--nRRRAAARGCGGCY-nRAn---GGCCGCUUUUUUUnUnYnYnnnnnnnnnnnnnnnYnnnnnnnnRnnnnRnnnYnnnnnnnnnnnnnnnnnnnnnnnnnnnnnnnnnnnnnnnRnnnnnnnnnnnnnnnYnnnnnnnnnYnnnnnnnnRnnnnnnnnnnnnnnnnnnnnnnnnnnnnnnYnnYnnnnnnnnnnnnnnnnnnnnnnnnnnnnnnnnnnnnnnnYnnnnnnnnnnnRnnnnnnnnnnnnnnnnnnnnnnnnnnnnnnnnYnYnRnnnnnnYnnnnnnnnnnnnnnnnnnnnnnnnnnnnnnnnnnnnnn
#=GC conss                               111111111311111111311111111311111111113113331111111111111111113311131111333321131111131111111111111121333112112211312111213213112233212211111112332221214400133332113333320133200033333321223331313131111111111111113111111113111131113111111111111111111111111111111111111111311111111111111131111111113111111113111111111111111111111111111111311311111111111111111111111111111111111111131111111111131111111111111111111111111111111131313111111311111111111111111111111111111111112244
#=GC col_entropy_0                       111111111111111111111111111111111111111111111111111111111111111011111111011111111111101111111111111110001100000000000000000100000000000000000000010000000100111100000000011110100100000000000001011111111111111111111111111111111111111111111111111111111111111111111111111111111111111111111111111111111111111111111111111111111111111111111111111111111111111111111111111111111111111111111111111111111111111111111111111111111111111111111111111111111111111111111111111111111111112221
#=GC col_entropy_1                       ..........................................................................................................................................................................................................................................................................................................................................................................................................................................................................................
#=GC col_entropy_2                       868989878489997889375779579385858875877754251889789877865585541974858897915622637898295772658755477428793503003300693009307709883399393300000093943339309533833173089979727629733475979930337763784979883499888988896789859554999859994799988698889994799996589798979398979998598789897878988579898478997788889977589988888889669979998999977888798389788499869989899899989988859979988898969998987798929698998889878598998669894977889857785987788555995874959999988989599998799477981017
#=GC col_entropy_3                       352015499331113408398245431280741901971233610199800658059676971523023918513270328131970338474970509417450307007800088008700405278836777700000077718888706177301758046145227983077425541670885519212046105947872595495233065757243521127541135345618463962816731898488855982315317253287561764237387039202635148803106190878130873582400450854442219935980372337071171352850032142200862610838552303494559971599316469404233754242489155675012004923035099598866633352596378524291372576276
#=GC cov_SS_cons                         ........................................................................................................??021012....210120??0222222?02........20?2222220..................................................................................................................................................................................................................................................................................................................................
#=GC cov_SS_cons_TT                      ...................................................................................................................................................................2222222?......?2222222.................................................................................................................................................................................................................................................................................................
#=GF NUM_COV 16
#=GF WEIGHT_MAP  NZ_AAIJ01000001.1/66613-66150 1.0986 NC_009337.1/146166-145701 1.13128 NC_009337.1/970480-970945 1.12437 NZ_AAIJ01000007.1/10487-10020 1.10631 NZ_AAIC01000009.1/56847-57314 1.08966 NZ_AAIC01000002.1/18895-18430 1.0986 NZ_AAIJ01000012.1/17526-17057 1.07657 NZ_AAIJ01000012.1/17200-16733 1.06693 NC_007512.1/1700672-1700207 0.697078 NC_007512.1/1700446-1699981 0.697078 NC_007512.1/1700220-1699754 0.902843 NC_009337.1/1489437-1488970 1.02387 NZ_AAHJ01000012.1/10507-10040 0.960302 NZ_AAHJ01000012.1/10794-10327 0.960302 NZ_AAHJ01000012.1/10225-9758 0.966217
#=GF USED_GSC TRUE
#=GF DID_FRAGMENTARY FALSE
//
