# Supplementary material for: Comparative genomics reveals 104 candidate structured RNAs from bacteria, archaea, and their metagenomes
Source: Genome Biol. 2010 Mar 15;11(3):R31. doi: 10.1186/gb-2010-11-3-r31 (PMC2864571; doi:10.1186/gb-2010-11-3-r31)
Supplement: Additional file 4 — Raw text alignment files, including annotation. Raw alignments of RNAs, including annotations (for example, predicted transcription terminators, flanking sequences) in "Stockholm" text format. The alignment format and appropriate viewing programs are discussed on Wikipedia [113]. The Stockholm files can be retrieved from the .tar.gz archive file by using programs such as WinZip (Windows), StuffIt Expander (Mac), or tar/gzip (UNIX). [file gb-2010-11-3-r31-S4.GZ › sto/Downstream-peptide.sto]

# STOCKHOLM 1.0
#=GF ID Downstream-peptide
#=GF DE Downstream peptide RNA
#=GF AU Weinberg Z
#=GF TP Cis-reg;
#=GF WK http://en.wikipedia.org/wiki/Downstream-peptide_motif
#=GF DATABASES microbial 25 env 4 other 27
#=GF FancifyStockholm -longtable -wrapGeneContext 6in -recycleGeneColors -mergeTandem
#=GF FancifyStockholmGeneContext -leftNothing -rightOperonOrCount 1

#=GF ORIGINAL_MOTIF 109	250	0	1	refseq	25	cyano	jeremy	s40_50_55S100O5Min3	cmfinder		end
#=GF ravenna.pl -useRF

#=GS JCVI_SCAF_1096628382219/1072-591 ANNOT Immediately upstream of the {\it ykkC} motif \cite{BarrickPNAS}.  However there is a poly-N region that might correspond to a longer gap.
#=GF ANNOT_NOTE TRANSCRIPTION_START_SITE The experimentally determined transcription start site \cite{cyano} is shaded in blue.  Nucleotides that are expected to anneal to either of the probes used for Northern blotting (oligonucleotides ``y6MS'' or ``PMM3882n'' in Supplementary Table S5 of \cite{cyano}) are underlined.
#=GS NC_005072.1/628056-627576 ANNOT TRANSCRIPTION_START_SITE
#=GS NC_005042.1/924102-923627 ANNOT TRANSCRIPTION_START_SITE
#=GS NC_005072.1/395950-395474 ANNOT TRANSCRIPTION_START_SITE
#=GF ANNOT_NOTE NO_PEPTIDE This sequence does not appear to have a peptide encoded in the usual location.
#=GS NZ_AAOK01000003.1/23592-23121 ANNOT NO_PEPTIDE
#=GS JCVI_SCAF_1101668291845/716-1197 ANNOT NO_PEPTIDE
#=GS NC_005072.1/628056-627576 ANNOT This RNA sequence corresponds to the yfr6 sequence in {\it Prochlorococcus marinus} MED4 in \cite{cyano}.  The sequence is labeled ``MED4\_yfr6'' in Supplementary Fig. S10(A) of that paper \cite{cyano}.  Note: based on RefSeq data, we refer to this species as ``{\it Prochlorococcus marinus} subsp. {\it pastoris} str. CCMP1986''.
#=GS NC_005042.1/924102-923627 ANNOT This RNA sequence corresponds to the yfr6 sequence in {\it Prochlorococcus marinus} SS120 in \cite{cyano}.  The sequence is labeled ``SS120\_yfr6'' in Supplementary Fig. S10(A) of that paper \cite{cyano}.  Note: based on RefSeq data, we refer to this species as ``{\it Prochlorococcus marinus} subsp. {\it marinus} str. CCMP1375''.
#=GS NC_005072.1/395950-395474 ANNOT This RNA sequence corresponds to the sequence annotated as ``PMM3822n'' in Supplementary Fig. S10(A) of \cite{cyano}.
#=GF dont bother #=GS NC_005072.1/628056-627576 ANNOT There are 238 nucleotides in this sequence beginning with the experimentally determined transcription start site \cite{cyano} (shaded blue) until immediately before the poly-U stretch of the predicted transcription terminator that follows the ORF (yellow shading).  This exactly corresponds to the experimentally determined transcript length of 244 nucleotides if 5 uridines in the transcription terminator were transcribed.
#=GF dont bother #=GS NC_005042.1/924102-923627 ANNOT There are 234 nucleotides in this sequence beginning with the experimentally determined transcription start site \cite{cyano} (shaded blue) until immediately before the poly-U stretch of the predicted transcription terminator that follows the ORF (yellow shading).  This exactly corresponds to the experimentally determined transcript length of 239 nucleotides if 5 uridines in the transcription terminator were transcribed.
#=GS NC_006882.1/19488-19957 ANNOT Although there is a downstream gene encoding a phage capsid protein, an unannotated short ORF is present that is highly similar to many other peptides downstream of other Downstream-peptide RNAs.  This ORF is predicted to encode the peptide MKVTFVYRGVAYTRVIG.

#=GF GR_CMD_KEY CODON
#=GF GR_CMD AUG color Green
#=GF GR_CMD SD++++ color Green
#=GF GR_CMD SD+++ color Green
#=GF GR_CMD SD++ color Green
#=GF GR_CMD SD+ color Green
#=GF GR_CMD_KEY SS_TT
#=GF GR_CMD < color Yellow
#=GF GR_CMD > color Yellow
#=GF GR_CMD_KEY SS_Z
#=GF GR_CMD < color OffYellow
#=GF GR_CMD > color OffYellow
#=GF GR_CMD_KEY TSS
#=GF GR_CMD T color Blue
#=GF GR_CMD_KEY PROBE
#=GF GR_CMD x underline

JCVI_SCAF_1101668289908/128-600              UGGCAUUGCCAGUUGAGAACUUAAAUAGAUUCAUAAGGUUGAAUUGAAUUGAGUUGCACUGGACUUACACCUGCUUGGAUGCCAGUGGAUUAAACUAAUGAUACGUU.CACUCCC....................................AUU.............................................GGGAGCGCAU.GCAUUCUAGU.G..AUGGAACGGG...CACUAGCUUUCUUAGAGGAAGAAGC.....AUGACCACUUGUACUUAUCGUGGAGUCAGCUAUCAAUCACAUCAGAAACAUAUUGACGGCGCACUGUUGCGCUAUCUCAAUUCUGAAAGACGCAAGCUGAUUAGAGAGAACACCGAACUAAAGCGUGAUGCUAAUGAGAACUCAGGCAUUGAAUUGAUUGUCUGAGUUAGAUUAGCUAAGUAUUAACUACUCGUCAUAGUUAAUACCCAUGUUCACAUUCAGGUCAUGGAGCUUUACAGCUGCCAACGGACAGCUACAGGGGGUCAGGUGCGCGAGCCGCCCCAUCCGUAAUAUUCAUUA
#=GR JCVI_SCAF_1101668289908/128-600 CODON   .......................................................................................................................................................................................................................................................................................................................................................................................................................................................................................................................................................................................
#=GR JCVI_SCAF_1101668289908/128-600 SS_TT   .......................................................................................................................................................................................................................................................................................................................................................................................................................<<<<<<<<..........>>>>>>>>......................................................................................................................................
JCVI_SCAF_1101668655546/1288-814             GCUUGCCCAUUCCUUCUCGUUAGCCAGACGUUUCUUUGCUGCUUGGGGUGUCAUUGCAGUAGCGGUUGUUACAGAUGUGUAAAGGAGGUGUAAGAUAAAGGGACGUU.CACCUCU....................................AUCUU...........................................GGAGGCGCA...ACCAACUGA.UCCACGGAACGG.GGG.ACAGUCUUAUGCGGAGAACCAAA......AUGAAACUCGUCUAUCGCGGAGUUCCAUACGAGCGCAAGGAAGCUUUUGUUGGCUACCUGUGUACUCAAAACCUCAAAGUCCAACGGGCUGAAGCGGAAAAAGAGCACGAUCGUCGGAAUAAUAGCAAGAAAGAAAUGAUCGUUUGACGAUUGUUACACUGUUAGAUAGGCUGCCUCCGGGUGGCCUUUUUUUAUGGACAAAGAAGAACUGAAAGAAAAGAUCAUUGAACUGAUUGAACAAGACAUUGAGGAUGGCGAGGUGUUGCCUCACUAUGGUUUGAUUGCGGAUUGGAAGAUUCG
#=GR JCVI_SCAF_1101668655546/1288-814 CODON  .......................................................................................................................................................................................................................................................................................................................................................................................................................................................................................................................................................................................
#=GR JCVI_SCAF_1101668655546/1288-814 SS_TT  ...................................................................................................................................................................................................................................................................................................................................................................................................................................................<<<<<<<....>>>>>>>..................................................................................................................
JCVI_SCAF_1096627994902/38-507               UCCAAGCGUUGGACUCAAGGGACGCUACUGGGCUCAGAAGGACGGAUUUCUUAUAAAUCAUCCAUAAGAGGUCGUCAAUGGAUUCUCGCUAGAUUUGAAAUAACGUU.GAACC......................................CUAUGA............................................GGUUGCAA..UAAAACCGA..CCAUGCAACGGGGG..UCGGUGUCGUGGAGAACAACC........AUGAACGUGCUUCAGCUCGUCCGUAAGCAGACCCAGCGCAAAGAGGCUCUGAGAGCCGCCCAGAAGGCCUCCCUGCAGGCCAAGCCGAUCUGUCUGGUAUAUCGAGGGGUGCCCUAUGAAGUCUCCAAGUAGGGCUUAAACAGGAGCCGCUUAGAAGCGGUUACAUGAAAGCAGUCAGAACUGCCUUCAAAUGUUUAACACCACAUCAGGACGGGGGGAUAUGCGUCAAGUUGACCCCCCUUGUUCUUAUGAGGAAAAUUCUGUUUGCUUAGACCUUUUGGACGUUGUAGAAACAUCAGC
#=GR JCVI_SCAF_1096627994902/38-507 CODON    .........................................................................................................................................................................................................................................................................................................................................................................................................................................................................AUG...........................................................................................................
#=GR JCVI_SCAF_1096627994902/38-507 SS_TT    .......................................................................................................................................................................................................................................................................................................................................................................................................................................................................................................................................................................................
NC_007516.1/2424641-2424169                  CCUAACCAUUAAAAAAAGUUUUUUUUUGGCCGAUGUGUAGCCAUGUGAACGCCAUGCCAAGAGAGCGAAUCGUCAAACUGUGUCUGUAGCAACGGCUACACUGCGUU.CACCCUG....................................AAC.............................................UAGGGCGCAU.CUACA.ACGA.GUCAGGGAACGG.GGGCUCGUCAUUUGCCGUCGUCGCC........AUGUCAGUUCUCACUUUCCGCGGAGUCUGUUACGAACGGGGUUCUCUGCUCACCAACUCUGAAGCUCCUUUCCAGCAGCUGGUGUAUCGCACUCCGGUACAAGAGACGCGGGUCAUCCGCUCUGCUCCCACGGCGGCCCUGCUCAAGCUGGAGGGUCCAAAAGCGGAUACGCGCCUUGUCUACCGCGGUGUCCCUGUUCGUUCUCUUCAGGCCAAGCGGCUCGACCGUGCUCCGAUUCAGCGGGGCGGCGUCCUGCGCUCCCGCAUGACAGCCGAAUUGCUGGGCAUCAACCCUGUGAAA
#=GR NC_007516.1/2424641-2424169 CODON       ...........................................................................................................................................................................................................................................................................AUG.........................................................................................................................................................................................................................................................................................................
#=GR NC_007516.1/2424641-2424169 SS_TT       .......................................................................................................................................................................................................................................................................................................................................................................................................................................................................................................................................................................................
NZ_AAUA01000003.1/77129-77604                GGAGGUGAAGUGGGGGCUGGUGGGCUUGAAGCCAGUGAGCAAAUGCCCAUGGGCGUGUUCUGGAUGACUCAGCAUGCGCCUAGAGCACGUUAUCUUUGGAACACGUU.GGCCACG....................................AGUG............................................UGUGGCGCAG.UUCGAUCUCA.AGCAAGCAACGGGGC.UUGAGACGCUGUAGGAGGUUCUG.......AUGAACACCCUCGCAUUGAUCAAGAAAAAGCAGCUCAAGGCACAGAGCCUGCAAGAGGCCCAAAAGGUUCUCGCCACGGUUUCGGAAGCGAAGGACUACACCUCAGCCCAUCUGUCUCCGGCAAAGCUGGCCCAGCUUUCUGCUUGAUCACACAGCCCAGUGAUGGGUUUGCCCCGCCCGCAAGGUGGGGUUUUUUAUUGCUUGCCUUGCAAUCCCUGAUCAAAGUGAUGCCUCAUCAGCACGUGCGUUAUGCGAGGGGUCUCCUUUCUAGAGACUGUUUUUUAUCUGAUGUCUUGGUUC
#=GR NZ_AAUA01000003.1/77129-77604 CODON     .........AUG......................................................................................................................................................................................................................................................ST.......AUG.............................................................................................................................................STP.........................................................................................................................................................
#=GR NZ_AAUA01000003.1/77129-77604 SS_TT     .....................................................<<<<<<<<<<<<<..........>>>>>>>>>>>>>..............................................................................................................................................................................................................................................................................................................................................................................................................................................................................................
NC_008319.1/2112163-2111688                  GAUCGCUCGGAGCCCUGUGGCGUGAGGAAGGAUCGGUUGUUACGCCAUCGGACGUUCGGUUGUUGGCUUUUCAAUCCGCGUUCACUCCCCUAUAUUUGAAAAACGUU.GGUCCCC....................................AGUA............................................GGGGACGCAG.UCCGAUCUCA.AACAAGCAACGGGGU.UUGAGGCGCUGUCGGUCGUUCCC.......AUGAACACCCUCCUCCUGAUCAAAGAGAAAGAGCUGAAGGCACAACGCCUUCAGGAUGCUCAGCGUUGUUUUGCUGCCCAUUCAGAGGGCAUUGAUUACACCUCUGCGCACCUUUCUCCAACGAAGCUUGCUUCCGUGGGCAGUUAACUUCGUAUCGAUCUCUGAGAGCCACCCCGCAUUUAGCGGGGUUUUUUUGUUUGCUCAAUACAGCCAGCCCUCAGGCGGUUUUGCACCAAAGAAGUUCUGCAUCUCCUAAGGCUAUGAAUGCAAUCUGCUGAAAACGAGGGUUUUGGUCAGAAA
#=GR NC_008319.1/2112163-2111688 CODON       ...........................................................................................................................................................................................................................................................................AUG.............................................................................................................................................STP.........................................................................................................................................................
#=GR NC_008319.1/2112163-2111688 SS_TT       ......................................................................................................................................................................................................................................................................................................................................................................................................................................................<<<<<<.....>>>>>>................................................................................................................
JCVI_SCAF_1101668046265/744-269              UGGGGUUUCGAACGCAGUGGAGUGACCAAGGAUCGGUUGUUACACCAUCGAAUGUUCGGUCCAUGGCUUUCCGAUUUGCGUUUUCCGCCUUAUAUUCAAAGGACGUU.GGUCCCC....................................CAUA............................................GGGGACGCAG.UUCGAUCUCA.AACAAGCAACGGGGU.UUGAGACGCUGUCGGUCGUUCCC.......AUGAACACCCUCCUCCUGAUCAAAGAGAAAGAGCUGAAGGCACAACGCCUACACGAUGCUCAGCGCUGUUUUGCUUCUCAUUCAGAGGGCAUUGAUUACACCUCUGCUCAUCUUUCCCCAACGAAGCUUGCUUCGAUAGGAAGCUGAUUUUGCUCCGAUCAUAAAAAUUCACCCCGCUUUCAGUGGGGUUUUUUAUUGUUUGAUCGGUUUGGCGAUUGCGUAUAUGUCUGAGCUUUGAAAGAAGCUCUACUUCUUUGCGCUCGAUGAUGUGAUCUGUCACAACCAAAGGGCUUCUAUGAC
#=GR JCVI_SCAF_1101668046265/744-269 CODON   .......................................................................................................................................................................................................................................................................................................................................................................................................................................................................................................................................................................................
#=GR JCVI_SCAF_1101668046265/744-269 SS_TT   ......................................................................................................................................................................................................................................................................................................................................................................................................................................................<<<<<<.....>>>>>>................................................................................................................
JCVI_SCAF_1101668409450/732-1084             UGGAGGAAACUUGGGCCGUCAUCGUUGUUGCUUCGGUGUUCGCGAAUGAUGUUGUUCGGCAUUCACGUCAAACCGGUCGAUUGAAUCGACUAAGCUUCAGGAACGUU.GGCCCC.....................................AGUG.............................................GGGGCGCAG.UUCGAUCUCA.AACAGGCAACGGGGU.UUGAGACGCUGUAGGAGGUUCCC.......AUGAACACCCUCGCAAUCAUCAAAGAAAAAGAGCUCAAGGCUCGUCGUCUUCAUGACGCCCAGCAUUCAUUUGCUGCAUCGUCUGAAGGGAGUGACUACACCUCUGCACACAUGUCACCCUCCAAGCUUGCGGUCAGCGCAAUCUGAGAGUUGUUGUCAAGUGUUCAUGAAAACUGCCC.........................................................................................................................
#=GR JCVI_SCAF_1101668409450/732-1084 CODON  .......................................................................................................................................................................................................................................................................................................................................................................................................................................................................................................................................................................................
#=GR JCVI_SCAF_1101668409450/732-1084 SS_TT  .......................................................................................................................................................................................................................................................................................................................................................................................................................................................................................................................................................................................
JCVI_SCAF_1096627064433/73-546               UAUGAGGCUUGAAUCGUGCUCUUGUGGGCAGUGCGGCCUUUCUGGGACAAGUUGUUCGGCAUUCACCUCUACAUGUCCCACUGGAUCGACUAAGGUUUAAACACGUU.GGCUC......................................CAAAAA............................................GGGCGCAG.UCCGAUCUCA.AACAGGCAACGGGGU.UUGAGGCGCUGUAGGAGGUUCUA.......AUGAACACCCUCGCAAUGAUCAAAGAAAAAGAGCUCAAAGCUCGUCGUCUUCAUGACGCUCAGCAUUCUUUUGCUGCUUCGUCUGAGGGUUGUGAUGUCACGUCGGCACACAUGUCACCCACCAAGCUGGUGGAUUGCGCGAUCUGAUUUCAAUGAUCGGAUUUCGUGAAUCCUUGCCCCGCCAAUGCGGGGCUUUUUUUAUGCGAGCAAACUUGCUUCGUGCUCAUUGCCGACGGACGAUAUCUGAGUGGGUGUCUUGAUUGUGUUCGUUUAGAACCCUCCGAAUCGAAGGCACACUUC
#=GR JCVI_SCAF_1096627064433/73-546 CODON    .........................................................................................................................................................................................................................................................................................................................................................................................................................................................................................................................................................PTS...........................
#=GR JCVI_SCAF_1096627064433/73-546 SS_TT    ..........................................................................................................................................................................................................................................................................................................................................................................................................................................................<<<<<<<....>>>>>>>...........................................................................................................
JCVI_SCAF_1096627826325/1626-1224            ..................................................................................................UCUUACGUU.CAUCCAUACAUAACCU...........................AAUAAC.................................AGGU..UGUAUGGACGCAU.CAAUACAUUA.UUCAGGGAACGG.GGGAUGGUGUGUCUUUAUCUACCAAUUAAGAUCAUGAUGCCUCCUAUUGAAUUUCAACAGCGUCUCCUCGAAUGGGCUAAUGCCGAGAAGGUUGCAAAGCUCCGUUAUCGGGGUAUCUCCUAUGUCUCUACUAAGCCGAGUGCUGUGAAGGACCCAGAGUAUUUUGGUAAAAAAAUCUGAGCCCUAUACGUAUGGCUGUGGCCGCCGAAGCCCCCCAAUACCCUCUCGUUUGCGUGAAUUAGCGCUGGGGUGUGGGGAGCUUCGUUAUCAAAUAUGGGGGGUAGCUUGCGUUCGUCUUCUUAGUUGGCUGACUGCUUUGUGUUGCUGCUCGAC
#=GR JCVI_SCAF_1096627826325/1626-1224 CODON .......................................................................................................................................................................................................................................................................................................................................................................................................................................................................................................................................................................................
#=GR JCVI_SCAF_1096627826325/1626-1224 SS_TT .......................................................................................................................................................................................................................................................................................................................................................................................................................................................................................................................................................................................
JCVI_SCAF_1101668659752/527-47               AAUACUAUAGUAUUACUAUUAUUAUAAUAGUAGUAGUAAUAGUAUUAUAUAUAUAUUAUAAGCCUAUAACCGGUUAUAACCUGUUAUAAGCCAGGUGCUCUUACGUU.CAUCUAC....................................UUAAUC..........................................GUAGACGCAU.CAAUACAUCA.UUCAUGGAACGG.GGGAUGGUGUGUCUUUAUCUACCAAUUAAGAUCAUGAUGCCUCCUAUUGAAUUCCAACAGCGUCUCCUCGAAAGGGCUAAUGCCGAGAAGGCUGCAAAGCUCCGUUAUCGGGGUGUCUCCUAUGUCUCUACUAAGCCGAGUGCUGUGAAAGACCCAGAGUAUUUUGGUAAAAAAAUCUGAGCCCUAUACGUAUGUGUCUGGCCGCCGAAGCCCCCCUAUACCCCCUUCUCCGCUGUGAAUUAGCGCCGAAGGGUAGGGGGGUGAUGGUGACAUUUAGCCGCCGCCUAUCUCACAUCCAAGGCCGCCACUGUGUAGUCGUUAGAUCGAUG....
#=GR JCVI_SCAF_1101668659752/527-47 CODON    .......................................................................................................................................................................................................................................................................................................................................................................................................................................................................................................................................................................................
#=GR JCVI_SCAF_1101668659752/527-47 SS_TT    .......................................................................................................................................................................................................................................................................................................................................................................................................................................................................................................................................................................................
NZ_AATZ01000001.1/53854-53378                CCUUCAACAAAAUUCGACUCAUCAAAAACCAAUUACAAGGGUCAAUCCAGAACCGCCCCUAGACGUUCAUCCAUCUAGGUUCAAGUUAUGUAUACUUUUUAAACGUU.GAACCGAU...................................AGUU...........................................GUCGGUUGCAG.UUAGAGCCAG.GUCACGCAACGG.GGUCCUGGUCGCUGUGGAGACUUGU........AUGUCACCUCUCGCCCUCGCUCAACGCCUACAGAAGCGUAAGCAUCGCCUCAACGAGGCUCAAAUGGCACAUCUGCGCCAAACCGCUUAUCGGGGUGUUAAUACCACCGCCCACCAAGCGCCAACGAGUCAGUUUGAACAGACGAUUUGCGUUCAACGCGGUAUCUCUUACAUCAACUGAUCCAAAUCAAAAGCCCCACCGGGGGCUUUUUUUUUGAGUCACCGUUAAACGGUUGUCAUCCUUGAAAAAGGGAGGCCGCCCCUCCCGGAUGGAAGAGACGGCCGAUCUCGCUCGUUUGUU
#=GR NZ_AATZ01000001.1/53854-53378 CODON     .........................................................................................................................................................AU...........................................G.....................................................................................................................................................................................................................................................STP........................................................................................................................
#=GR NZ_AATZ01000001.1/53854-53378 SS_TT     ...........................................................................................................................................................................................................................................................................................................................................................................................................................................................................<<<<<....>>>>>..............................................................................................
NC_007513.1/995927-995451                    AAUUGACUUUGACCAAGCAAAGACGACAUUGAUGGACAAGUCGGUUUCAAAUCGCCAAAACGUUGGCAACCAUCUGGGAUUUAAAUUCUGUAUGAUUGACUCACGUU.GAACCGAC...................................AGCC...........................................GUCGGUUGCAG.UUAGAGCCAG.GUCACGCAACGG.GGUCCUGGUCGCUGUGGAGACAUGU........AUGUCACCUCUCGCCCUUGCUCAGCGCAUUCAAAAGCGCAAGCAUCGCCUCAAUGAGGCUCAAAUGGCACAUUUACGCCAAACCGCUUAUCGCGGUGUUAACACCACCGCCCAUCAAGCGCCAACGCGUCAGUUUGAACAAACGAAUAUCGUUCAGAGCGGUAUUUCUUACAUCAACUGAUUCAGAUCAAAAGCCCCGACGGGGCUUUUUUUUUGAUCAUCGUUGAACGGGUAACGCUUUCAAAGAAGACUUGGAAUAACGAUGAAGCUUGAACAAAGGGGAGGCCGCCCCUCCCGGAUG
#=GR NC_007513.1/995927-995451 CODON         .........................................................................................................AU.G...............................................................................................................................................................................................................................................................................................................................................STP.................................................................................AUG....................................
#=GR NC_007513.1/995927-995451 SS_TT         .......................................................................................................................................................................................................................................................................................................................................................................................................................................................................................................................................................................................
JCVI_SCAF_1101668191067/703-227              AGUGCGCAAAGCCGAAGAGCGGUUGAAAAUCUGUUGCUGAUGGUCCCGUCUCGGUGUUGCUGACUACAUCGAUCAUUGAUUUUUAUCGAUAACUUUUAAUCAUCGUU.GGCCUGC....................................CAUUU...........................................GUAGGUGCAG.UUCGAUCCGGAGUCAUGCAACGG.GGACCCGGACACUGUGGAGACGUUC........AUGUCACCUCUCGACCUCGUCAAGCGCGCAACCCUUCGCAAGCAACGCCUCACUGAGGCUCAGCUUGCCCAUUUGCGUGCCACCGCUUAUCGCGGUGUCGACACCUCAGCCCACCUCUCUCCGACCAUUGCCCGUGCUUCUACGGCUUGUACCUAUCGGGGAGUUGCUUACACCAGCUGACCUGGUGCCACUGAUCGACAAGCAAGCGUCCCUUAUGGGGCGUUUUUUUGCGUAUUUAAAGCCUUCUCGAUGGUUUGUUUCAAUACUGUUCUCAUCCCUGGAGGAGCCAUACAACGGAAA
#=GR JCVI_SCAF_1101668191067/703-227 CODON   ...........................................................................................................................................................................................................AUG..............................................................................................................................................................................................................................................STP........................................................................................................................
#=GR JCVI_SCAF_1101668191067/703-227 SS_TT   .........................................................................................................................................................................................................................................................................................................................................................................................................................................................................................<<<<<<....>>>>>>..............................................................................
NC_005071.1/1082018-1082492                  GGCAUCGUUCCUAGAGGAUUACAAAGUCCUGAACUCCUAUUUAGGGGGGACAGGGAGGUACAUCCCACAAAUGCCAAACAAACGCCUGUAGACUCUUGCCAACCGUU.GGCCCCG....................................UUC.............................................CGGGGCGCAG.UCAGACUUAA.GCCAGGCAACGG.GGGCUUAAGCACUGCAGGAGCGUUCG.......AUGAACAUCCUCUCCAUGAUUCAGCGCAAAGCGCAAAAGCAAGCUGCCCUGUCUCAUUCCCAGUUCCUGAUGGCGAAAAGCUAUCGAGGAAUUGACUACACCUCCGCUCAUCAGUCCCCAGCGAAACUCGCUGUCCACACACACCAAUCGAGGGGUUGACUACACCAUAUAAAUCACUUAAAUCUCCUACAAAUCACACCACCUCAGCGGUUUUCCUCAAGGAAACCGCUUUUUUAUUUUCUAUGCGAGCUCUCAUCGUCUCAACCAUUUGCCUCACUGGUUUAUUGGCCGUCAGUUGCA
#=GR NC_005071.1/1082018-1082492 CODON       .............................................................................................................................................................................................................................................................................................................................................................................................................................................................................................................................AUG.......................................................
#=GR NC_005071.1/1082018-1082492 SS_TT       .........................................................................................................................................................................................................................................................................................................................................................................................................................................................................................<<<<<<<<<.....>>>>>>>>>.......................................................................
NC_008820.1/984432-983958                    GGCAUCAUGCCUAGAGGAUUACAAAGUCCUGAACUCCUAUUUGGGAUGGACAGGGAGGCACCUCCCACAAAUGCCAAACAAACGUUUGUAGACUCUUGCCAACCGUU.GGCCCC.....................................CUUCC............................................GGGGCGCAG.UCAGACUUAA.GCCAGGCAACGG.GGGCUUAAGCACUGCAGGAGCGUUCG.......AUGAACAUCCUCUCCAUGAUUCAGCGCAAAGAGCAAAAGCAAGCUGCCCUGUCUCAUUCCCAGUUCCUGAUGGCGAAAAGCUAUCGAGGAAUUGACUACACCUCAGCUCAUCAAUCCCCAGCGAAACUCGCUGUCCACAGACACACCAAUCGAGGGGUUGACUACACCAUAUAAAUCACUUAAAUCUCCUACAAAUCACAUCACAUCUGCGGUUUUCCUCCAGGAAGCCGCUUUUUUAUUUCCUAUGCGCGCUCUCAUCGUCUCAACCAUCUGCCUCACUGGUUUAUUGGCCGUCAGUUG
#=GR NC_008820.1/984432-983958 CODON         ..........................................................................GUA..............................................................................................................................................................................................AUG........................................................................................................................................................................STP......................................................................AUG.....................................................
#=GR NC_008820.1/984432-983958 SS_TT         ...........................................................................................................................................................................................................................................................................................................................................................................................................................................................................................<<<<<<<<<.....>>>>>>>>>.....................................................................
JCVI_SCAF_1096627521448/933-1405             CUAGAUAAAAUUUCUAUUUAAAAUUUUAUUAAAAACUACUUUUAAAGAUUUUUUAAAUAUAUCUUAAAUCCGACCUUCUUUUUUUAAUGUUAACUUACUCCUACGUU.CAUCCAA....................................UUUAU...........................................UUGGACGCAU.UAUAAGAGAA.U..AGGGAACGGG...AUUCUCAUUAACUGCAUAAGAUC.......AUGAAUGAGCUCUCUCAAAUAAGAGAAAAAAUUACAAGAGCCAAGAGGCUUUAUGAAGCCCAAAUCUUGGCAACUAAAAAUGGAGAAGUUACUCCAUAUAGAAGAUCAGUCUUUGAAGAAAGAAUUAGGGAAGCACAAAAAGAAAUGAGAUCGCAAGACACCAAAAAAUAAAUUCUUUUGUAAAAAUCUAUUUUGUAUCAGCUACAUUCUUGAAGAAAUCACAGUAAGCCAUUAAUUCUGAUUCGGUUUCAAUUUUUAGAUUUAAAUCAUUAAUUGCUUUCUUGGUAUCAAUUCUGUAUC
#=GR JCVI_SCAF_1096627521448/933-1405 CODON  ........................................................................................................................................................................................................................................................AUG...........................................................................................................................................................................................STP.............PTS..............................................................................................................
#=GR JCVI_SCAF_1096627521448/933-1405 SS_TT  .......................................................................................................................................................................................................................................................................................................................................................................................................................................................................................................................................................................................
JCVI_SCAF_1096628226907/135-607              CUAGAUAAAAUUUCUAUUUAAAAUUUUAUUAAAAACUACUUUUAAAGAUUUUUUAAAUAUAUCUUAAAUCCGACCUUCUUUUUUUAAUGUUAGCUUACUCCUACGUU.CAUCCAA....................................UUUAU...........................................UUGGACGCAU.GAUUAGAGAA.U..AGGGAACGGG...AUUCUCAUUAACUGCAUAAGAUC.......AUGAAUGAGCUCUCUCAAAUAAGAGAAAAAAUUACAAGAGCCAAGAGGCUUUAUCAAGCCCAAAUCUUGGCAACUAAAAAUGGAGAAGUUACUCCAUAUAGAAGAUCAGUCUUUGAAGAAAGAAUUAGGGAAGCACAAAAAGAAAUGAGAUCGCAAGACACCAAAAAAUAAAUUCUUUUGUAAAAAUCUAUUUUGUAUCAGCUACAUUCUUGAAGAAAUCACAGUAAGCCAUUAAUUCUGAUUCGGUUUCAAUUUUUAGAUUUAAAUCAUUAAUUGCUUUCUUGGUAUCAAUUCUGUAGC
#=GR JCVI_SCAF_1096628226907/135-607 CODON   ........................................................................................................................................................................................................................................................AUG...........................................................................................................................................................................................STP.............PTS..............................................................................................................
#=GR JCVI_SCAF_1096628226907/135-607 SS_TT   .......................................................................................................................................................................................................................................................................................................................................................................................................................................................................................................................................................................................
JCVI_SCAF_1101667546431/732-260              CUAGAUAAAAUUUCUAUUUAAAAUUUUAUUAAAAACUACUUUUAAAGAUUUUUUAAAUAUAUCUUAAAUCCGACCUUCUUUUUUUAAUGUUAGUUUACUUCUACGUU.CAUCCAA....................................UUUAU...........................................UUGGACGCAU.GAUAAGAGAA.U..AGGGAACGGG...AUUCUCAUUAACUGCAUAAGAUC.......AUGAAUGAGCUCUGUCAAAUAAGAGAAAAAAUUACAAGAGCCAAGAGGCUUUAUGAAGCCCAAAUCUUGGCAACUAAAAAUGGAGAAGUUACUCCAUAUAGAAGAUCAGUCUUUGAAGAAAGAAUUAGGGAAGCACAAAAAGAAAUGAGAUCGCAAGACACCAAAAAAUAAAUUCUUUUGUAAAAAUCUAUUUUGUAUCAGCUACAUUCUUGAAGAAAUCACAGUAAGCCAUUAAUUCUGAUUCGGUUUCAAUUUUUAGAUUUAAAUCAUUAAUUGCUUUCUUGGUAUCAAUUCUGUAGC
#=GR JCVI_SCAF_1101667546431/732-260 CODON   ......................................................................................PTS...............................................................................................................................................................AUG................................................................................................................GUA.....................................................................STP.............PTS.................................................................................................................
#=GR JCVI_SCAF_1101667546431/732-260 SS_TT   .......................................................................................................................................................................................................................................................................................................................................................................................................................................................................................................................................................................................
JCVI_SCAF_1101668743995/888-416              CUAGAUAAAAUUUCUAUUUAAAAUUUUAUUAAAAACUACUUUUAAAGAUUUUUUAAAUAUAUCUUAAAUCCGACCUUCUUUUUUUAAUGUUAGCUUACUCCUACGUU.CAUCCAA....................................UUUAU...........................................UUGGACGCAU.GAUAAGAGAA.U..AGGGAACGGG...AUUCUCAUUAACUGCAUAAGAUC.......AUGAAUGAGCUCUCUCAAAUAAGAGAAAAAAUUACAAGAGCCAAGAGGCUUUAUGAAGCCCAAAUCUUGGCAACUAAAAAUGGAGAAGUUACUCCAUAUAGAAGAUCAGUCUUUGAAGAAAGAAUUAGGGAAGCACAAAAAGAAAUGAGAUCGCAAGACACCAAAAAAUAAAUUCUUUUGUAAAAAUCUAUUUUGUAUCAGCUACAUUCUUGAAGAAAUCACAGUAAGCCAUUAAUUCUGAUUCGGUUUCAAUUUUUAGAUUUAAAUCAUUAAUUGCUUUCUUGGUAUCAAUUCUGUAGC
#=GR JCVI_SCAF_1101668743995/888-416 CODON   ......................................................................................PTS...............................................................................................................................................................AUG................................................................................................................GUA.....................................................................STP.............PTS.................................................................................................................
#=GR JCVI_SCAF_1101668743995/888-416 SS_TT   .......................................................................................................................................................................................................................................................................................................................................................................................................................................................................................................................................................................................
JCVI_SCAF_1096628072622/574-102              CUAGAUAAAAUUUCUAUUUAAAAUUUUAUUAAAAACUACUUUUAAAGAUUUUUUAAAUAUAUCUUAAAUCCUACCUUCUUUUUUUAAUGUUAGCUUACUCCUACGUU.CAUCCAA....................................UUUAU...........................................UUGGACGCAU.GAUAAGAGAA.U..AGGGAACGGG...AUUCUCAUUAACUGCAUAAGAUC.......AUGAAUGAGCUCUCUCAAAUAAGAGAAAAAAUUACAAGAGCCAAGAGGCUUUAUGAAGCCCAAAUCUUGGCAACUAAAAAUGGAGAAGUUACUCCAUAUAGAAGAUCAGUCUUUGAAGAAAGAAUUAGGGAAGCACAAAAAGAAAUGAGAUCGCAAGACACCAAAAAAUAAAUUCUUUUGUAAAAAUCUAUUUUGUAUCAGCUACAUUCUUGAAGAAAUCACAGUAAGCCAUUAAUUCUGAUUCGGUUUCAAUUUUUAGAUUUAAAUCAUUAAUUGCUUUAUUGGUAUCAAUUCUGUAGC
#=GR JCVI_SCAF_1096628072622/574-102 CODON   ..................STP.................................................................PTS...............................................................................................................................................................AUG................................................................................................................GUA.....................................................................STP.............PTS.................................................................................................................
#=GR JCVI_SCAF_1096628072622/574-102 SS_TT   .......................................................................................................................................................................................................................................................................................................................................................................................................................................................................................................................................................................................
JCVI_SCAF_1096628119360/1508-1789            CUAGAUAAAAUUUCUAUUUAAAAUUUUAUUAAAAACUACUUUUAAAGAUUUUUUAAAUAUAUCUUAAAUCCGACCUUCUUUUUUUAAUGUUAGCUUACUUCUACGUU.CAUCCAA....................................UUUAU...........................................UUGGACGCAU.GAUAAGAGAA.U..AGGGAACGGG...AUUCUCAUUAACUGCAUAAGAUC.......AUGAAUGAGCUCUCUCAAAUAAGAGAAAAAAUUACAAGAGCCAAGAGGCUUUAUGAAGCCCAAAUCUUGGGCAACUAAAAAUGGAGAAGUUACUCCAUAUAGAAGAUCA...............................................................................................................................................................................................
#=GR JCVI_SCAF_1096628119360/1508-1789 CODON .....................STP.................................................................PTS........................................................................................................................................................................................................................................................................................GUA................................................................................................................................................................................................
#=GR JCVI_SCAF_1096628119360/1508-1789 SS_TT .......................................................................................................................................................................................................................................................................................................................................................................................................................................................................................................................................................................................
JCVI_SCAF_1096626980065/397-1                CUAGAUAAAAUUCCUAUUUAAAAUUUUAUUAAAAACUACUUUUAAAGAUUUUUUAAAUAUAUCUUAAAUCCGACCUUCUUUUUUUAAUGUUAGCUUACUCCUACGUU.CAUCCAA....................................UUUAU...........................................UUGGACGCAU.GAUAAGAGAA.U..AGGGAACGGG...AUUCUCAUUAACUGCAUAAGAUC.......AUGAAUGAGCUCUCUCAAAUAAGAGAAAAAAUUACAAGAGCCAAGAGGCUUUAUGAAGCCCAAAUCUUGGCAACUAAAAAUGGAGAAGUUACUCCAUAUAGAAGAUCAGUCUUUGAAGAAAGAAUUAGGGAAGCACAAAAAGAAAUGAGAUCGCAAGAUACCAAAAAAUAAAUUCUUUUCUAAAAAUCUAUUUUGUAUCAGCUACAUUCUUGAAGAAAUCACAG............................................................................
#=GR JCVI_SCAF_1096626980065/397-1 CODON     ......................................................................................PTS...............................................................................................................................................................AUG................................................................................................................GUA.....................................................................STP.................................................................................................................................
#=GR JCVI_SCAF_1096626980065/397-1 SS_TT     .......................................................................................................................................................................................................................................................................................................................................................................................................................................................................................................................................................................................
JCVI_SCAF_1096627785235/130-599              UUUAAGAGGUAAUUAAAUUUAAAUCCCAAACGUUUGUUAUAUCUAGAAUAUUAGUAAUUUUUACUCUCACAAUCGAUUCGAAUCAAUGUUAUCUUUAUUAUUACGUU.CAUCC......................................UAUCUU............................................GGACGCA...UGAAAUGGA.AAUAGGGAACGGGAU.UUCCAUCUACUUCAUAAAUUC.........AUGAAUAACCUUGUUCAAAUUAGAGAAAAGAUUAAAAAAGAUGCGAGAUUGCAUCAAGCAAAGUUAUUAGCCACCAAAAAUGGUGAAGUAACUCCAUAUAGGCGAUCAGUUUAUUUAGAAAGACUUAAAGAAGCAAAGAAACAAGUUUUAUCAAAUUAAUUGAAGUCUUUCAAAAUCUUUUAAAAACCCUAGAGAAAAUUUUUAAAUUUUCUCUAGGGUUUUUUAUAAAUAUUCUUAUUCUUUGCAGGUUAAUUAAUUUGGCAUUUUUAAUUUGUUUUUUUAGUCUCUGAUAUAUUUCUU
#=GR JCVI_SCAF_1096627785235/130-599 CODON   .......................................................................................................................................................................................................................................................................................................................................................................................................................................................................................................................................................................................
#=GR JCVI_SCAF_1096627785235/130-599 SS_TT   .....................................................................................................................................................................................................................................................................................................................................................................................................................................................................<<<<<<<<<<<..........>>>>>>>>>>>..................................................................................
JCVI_SCAF_1096628007144/1242-769             AUUAAUCAAUAAAAAAUUCAAAACUUAAUUGGAUUUAAAACCAAAAAAUGAUAGUAAUUUUUACUCUCACAUUUACAUCAAAACAAUGUUAUCUUUAAGAAUACGUU.CAUCCUAG...................................UUAU...........................................CUUGGACGCA...UGAAAUGGA.AAUAGGGAACGGGAU.UUCCAUAUACUGCAUAAAUUC.........AUGAAUAACCUUGUUCAAAUUAGAGAAAAAAUUAAAAAAGUGGAGCGAUUGCAUCAAGCAAAGUUACUAGCCACAAAAAAUGGUGAAGUUACUCCAUAUAGAAGAUCUGUUUAUUUAGAAAGAAUUAAAGAAGCAAAAAAACAAGUUUCAUUAAAUUAAUUUAAAUUCUUUUUUAACUCUUUAAAUUGCUUAGAGAAAUCUAUUUUUUCUUUUCUCUAAGCUUUUUUAUGAUAAUACUGUUGACAAUGUGGUAGUUAAUUUUACAAAUAUAAUUUAUNNNNNNNNNNNNNNNNNNNNNNN
#=GR JCVI_SCAF_1096628007144/1242-769 CODON  .......................................................................................................................................................................................................................................................................................................................................................................................................................................................................................................................................................................................
#=GR JCVI_SCAF_1096628007144/1242-769 SS_TT  ......................................................................................................................................................................................................................................................................................................................................................................................................................................................................<<<<<<<<<<<............>>>>>>>>>>>...............................................................................
JCVI_SCAF_1101668456928/672-1013             UUAAUUCUUAAUUAAUUUCUUAUUCCCAAGAGUUAGUAACCUAUUGAAUGAUAGUAAUUUUUACUCUCACAUUUAUAUCAAAUCAAUGUUAUGUUUAACAAUACGUU.CAUCCUAG...................................UUAU...........................................CUUGGACGCA...UGAAAUGGA.AAUAGGGAACGGGAU.UUCCAUAUACUGCAUAAAUUC.........AUGAAUAACCUUGUUCAAAUUAGAGAAAAAAUUAAAAAAGAGGAGCGAUUGCAUCAAGCAAAGUUACUUGCCACAAAAAAUGGAGAAGUUACUCCAUAUAGAAGAUCAGUUUAUUUAGAAAGACUUAAAGAAGCAAAAAGACAAGUUUCUUCAAAUUAAUUUAAAUUU....................................................................................................................................
#=GR JCVI_SCAF_1101668456928/672-1013 CODON  .......................................................................................................................................................................................................................................................................................................................................................................................................................................................................................................................................................................................
#=GR JCVI_SCAF_1101668456928/672-1013 SS_TT  .......................................................................................................................................................................................................................................................................................................................................................................................................................................................................................................................................................................................
JCVI_SCAF_1096627083963/1665-1291            ...................................................................................................UGUACGUU.CAUCCUAG...................................UUGU...........................................CUUGGACGCA...UGAAAUGGA.AAUAGGGAACGGGAU.UUCCAUAUACUGCAUAAAUUC.........AUGAAUAACCUUGUACAGAUCAGAGAAAAAAUUAAAAAAGAGGAACGAUUGCAUCAAGCAAAGUUACUAGCUACAAAAAAUGGUGAAGUUACUCCAUAUAGAAGAUCAGUUUAUUUAGAAAGACUUAAAGAAGCAAAAAAACAAGUUUCUUCAAAUUAAUUUAAAUCUACUCAAAAUCUUUCAAAUUACUUAGAGAAAAUUUUCUUUCUCUAAGUUUUUUUUAUGAAGAUAAUUAUUAUAUAUGGGUUUAAUAAUUUGAUGAAUUUGAUUGUUUUUUAGUCUCUAAUAUAUUUCUUUUGG
#=GR JCVI_SCAF_1096627083963/1665-1291 CODON .......................................................................................................................................................................................................................................................................................................................................................................................................................................................................................................................................................................................
#=GR JCVI_SCAF_1096627083963/1665-1291 SS_TT .......................................................................................................................................................................................................................................................................................................................................................................................................................................................................<<<<<<<<<<......>>>>>>>>>>......................................................................................
JCVI_SCAF_1096627068486/1574-1101            AUUAAGACGUAAUUAAAUUUCAACCCUAAACGGUUGUUAUAUCUUGAAUAUUAGUAAUUUUUACUCUCACAAUCUAAUCGAAUCAAUGUUAUGUUUAUAUGUACGUU.CAUCCUAG...................................UUAU...........................................CUUGGACGCA...UGAAAUGGA.AAUAGGGAACGGGAU.UUCCAUAUACUUCAUAAAUUC.........AUGAAUAACCUUGUUCAAAUUAGAGAAAAAAUUAAGAAAGAUGCGCGGUUGCAUCAAGCAAAGUUGCUAGCCACUAAAAAUGGUGAAGUUAUUCCAUAUAGACGAUCAGUUUAUUUAGAAAGACUUAAAGACGCAAAGAAACAAGUUUCAUCAAAUUAAUUAAAAUCUCUCUGAAUCAUACAAAAAACUAAGAGAAAUUUUAUUAUUUCUCUUAGUUUUUAUUAGAUAUAUUUAUAGUUUACAAGCCAAUUAAUCCGGCAUAUUUAAUUUAUGUAUUUUAGUCUCUGAUAUAUUUCUUUU
#=GR JCVI_SCAF_1096627068486/1574-1101 CODON .......................................................................................................................................................................................................................................................................................................................................................................................................................................................................................................................................................................................
#=GR JCVI_SCAF_1096627068486/1574-1101 SS_TT ......................................................................................................................................................................................................................................................................................................................................................................................................................................................................<<<<<<<<<<........>>>>>>>>>>.....................................................................................
JCVI_SCAF_1096627052674/1132-1609            UUAAAACCUUAUUUAUACCAUCUAUUCAAAAUUUAAUUUUUUGAGAAAAAUUUAGUAAAAAUUACUCUCGCGGAAAUUUUUUAAAGAUGUUAUCGUUCACUAACGUU.CAUCCAAG...................................UUUAUAUC.......................................UUUGGACGCA...UGAAAUGGG.AUUAGGGAACGG.GAUUCUCAUUAACUGCAAAAGACC.........AUGAAUAACCUCUUACAAAUAAGAGAAAAAAUCAAACGAGCCAAUAGGCUAUAUGAAGCCCAACUUUUGGCUACUAAAAGUGGAGAAGUUACUCCAUACAGAAGAUCCGUCUUUGAAGAAAGAAUCAGGAAAACACAAAAAGAAAUGAAAUUGAAAGACUCAAAAAAUUAAAUUUUUUUUUGAAACUUUUCAAUUAAGAGGGGGUUUUAUCCCUCUCUUAUUUAUUUUUAUAAAAAUAACGUAAUUAUUAAUUUAUUUUUUCAAUUAUCGAUUAUUAAAAACAACAUAAUUUUGAUGCAU
#=GR JCVI_SCAF_1096627052674/1132-1609 CODON .......................................................................................................................................................................................................................................................................................................................................................................................................................................................................................................................................................................................
#=GR JCVI_SCAF_1096627052674/1132-1609 SS_TT .............................................................................................................................................................................................................................................................................................................................................................................................................................................................................<<<<<<<<<<......>>>>>>>>>>................................................................................
NC_009091.1/1086806-1086329                  UUAAAACCUUAUUUAUACUAUCUAUUAAAUAUUUAUUUUUUUGAGAAAAAUUUAGUAAAAAUUACUCUCGCGAAAUUUUUUUAAAGAUGUUAUCGUUCACUAACGUU.CAUCCAAG...................................UUUAUAUCU......................................CU.GGACGCA...UGCAAUGGG.AGUAGGGAACGGGAU.UCUCAUUAACUGCAAAAGACC.........AUGAAUAACCUCUUACAAAUAAGAGAAAAAAUCAAAAGAGCCAAUAGGCUAUAUGAAGCCCAACUUUUGGCUACUAAAAGUGGAGAAGUUACUCCAUACAGAAGAUCCGUCUUUGAAGAAAGGAUCAAGAAAACACAGAAAGAAAUGAAAUUGAAAGACUCAAAAAAUUAAAUUCUUUUUUGAAACUGAUCAAUUAAGAGGGGGUUGAUCCCUCUCUUUUUUUAUUUUUAUAAAAACAACGUAACUAUUAAUUUAUUUUUUCGAUUAUCGAUUAUUAAAAAGAACAUAAUUUUGAUGCUU
#=GR NC_009091.1/1086806-1086329 CODON       ...........................................................................................................................................................................................................................................................................AUG.....................................................................................................................................................................STP.................................................................................................................................
#=GR NC_009091.1/1086806-1086329 SS_TT       ................................................................................................................................................................................................................................................................................................................................................................................................................................................................................<<<<<<<.....>>>>>>>....................................................................................
NC_007577.1/1134994-1134517                  AUUAAAAGCUUUUUUAUCAAAUUCAUUCAAUAUUUAUUUUCUUGAGAAAAAUUAGUAAAAAGUACUCUCGCGGAAUUUUUUUGGAAAUGUUAUCCUUCAAUAACGUU.CAUCCAAG...................................UUUAUAUUU......................................CU.GGACGCA...UGAUAUGGG.AGUAGGGAACGGGAU.UCUCAUUAACUGCAAAAUACC.........AUGAAUAACCUCUUACAAAUAAGAGAAAAAAUCAAAAGAGCCAAUAGGCUCUAUGAAGCCCAAAUUUUGGCAACAAAAAAUGGAGAAGUUACUCCAUACAGAAGAUCCGUCUUUGAAGAAAGAAUCAGGCAAACACAAAAAAAAAUGAAAUCGAAAGACUUAAGAAAUUAAAUUCUUAUUUGGCACUGAUCAAAAAGUGAGGAAUUAAAUCCUCUCUUCUUUAUUUUUAUAAAAAAAAAAGUAAUUAUCAAUUGAUUUUUUCGAUUAUCGAUUAUUAAAAGAACAUAAUUUUGAUCUUCU
#=GR NC_007577.1/1134994-1134517 CODON       .......................................................................................................................................................................................................................................................................................................................................................................................................................................................................................................................................................................................
#=GR NC_007577.1/1134994-1134517 SS_TT       ...............................................................................<<<<<<<<<<<<<<......>>>>>>>>.>>>>>>>>...................................................................................................................................................................................................................................................................................................................................................................................................................................................................
JCVI_SCAF_1096626999439/3101-3573            GAUAAAAUUUCUAUCUAAAAUUAUUUUAAGAAAAACUACUUUUAAAGAUUUUUUAAAUAUAUCUUAAAUCAAAACUUGUUUUUUGAAUGUUAGUUUAUUUAAACGUU.CAUCCAA....................................UUUAU...........................................UUGGACGCAU.GAC..AUGAG.AAUAGGGAACGGGAU.UCUCAUUAACUGCAUAAGAUC.........AUGAAUGAACUCUCUCAAAUAAGAGAAAAAAUCACAAGAGCUAAGAGGCUUUAUGAAGCCCAAAUCUUGGCAACUAAAAAUGGAGAAGUAACUCCAUAUAGACGAUCAGUAUUUGAAGAAAGAAUCAAGCAAGCACAAAAAGAAAUAAAAUUGAGAGACUCAAAAAAUUAAAUUCUUUUUUUGUCUAAAUCUAUUUUGUAUCAGCUACAUUCUUGAAGAAAUCACAAUAAGCCAUUAAUUCUGAUUCGGUUUCAACUUUAAGAUUUAAAUCAUUAAUUGCUUUCUUGGUAUCAAUUUUGU
#=GR JCVI_SCAF_1096626999439/3101-3573 CODON ......................................................................................................................................................................................................................................................AUG.............................................................................................................................................................................................STP................PTS...........................................................................................................
#=GR JCVI_SCAF_1096626999439/3101-3573 SS_TT .......................................................................................................................................................................................................................................................................................................................................................................................................................................................................................................................................................................................
JCVI_SCAF_1096626959601/736-265              AUUUAUAUAGAGUUAGGGUUGACUCUAUUUGAAAACUACUUUUAAAGAUUUUUUAAAUAUAUCUUAAAUCCAAACUUGUUUUUUGAAUGUUAGUUUAUUUCAACGUU.CAUCCAA....................................UUUAU...........................................UUGGACGCAU.GAC..AUGAG.AAUAGGGAAAGGGAU.UCUCAUUAACUGCAAAGGUC..........AUGAAUAACCUCGUACUCAUUAGAGAAAAAAUCAAAAGAACAGAAAAGCCCUUGAACCCUUUGUUAAGUACGUCCUAGACGUUUACUACAACGGUGUAGAUGAGUAUGGCAAUCAUAUAGAAGAAUCGAGUAGAGAAGAGUCUUUCGAGCAAAGAUGGAAUAGAGCAAGAGCUAUCCUUUUAAAGAGCAAAUAAACUUGUUGACUCUUACCCUUUUCAGUUGCUAUAAAUAUUAGUACACUUGUACUAUAUAGCUAUGGAGGACUGGCAAGAAUGGGAUUAUCUAGAGGACGAAAUAUUA
#=GR JCVI_SCAF_1096626959601/736-265 CODON   ...............................................................................................................................................................................................................................................................................................................................................................................................................................................................................................................AUG.....................................................................
#=GR JCVI_SCAF_1096626959601/736-265 SS_TT   .......................................................................................................................................................................................................................................................................................................................................................................................................................................................................................................................................................................................
JCVI_SCAF_1101667564102/738-267              AUUUAUAUAGAGUUAGGGUUGACUCUAUUUGAAAACUACUUUUAAAGAUUUUUUAAAUAUAUCUUAAAUCCAAACUUGUUUUUUGAAUGUUAGUUUAUUUCAACGUU.CAUCCAA....................................UUUAU...........................................UUGGACGCAU.GAC..AUGAG.AAUAGGGAACGGGAU.UCUCAUUAACUGCAAAGGUC..........AUGAAUAACCUCGUACUCAUUAGAGAAAAAAUCAAAAGAGCGGAAAGGCUAAACGAAGCCCAAAUCUUGGCAACUAAAAAUGGAGAAGUAACUCCAUAUAGACGAUCAGUCUUUGAAGAAAGAAUCAGGCAAGCACAAAAAGAAAUGAGAUCGCAAGAUACCAAAAAAUAAAUUCUAGGGAAUUACAAUUAAUUAGAGAAAAAUUUAAUGUAAGUUGCCCUCAUCGGGCAAUGGCUAUUAAGCACUAAAAAUAAUUAGAUAAAGUACCUAGUUUUUUUUAUUUAUUUAAAGGUUAUUCUU
#=GR JCVI_SCAF_1101667564102/738-267 CODON   ................................................................................................PTS..................................................................................................................................................................................................................................................................................................................................................GUA...............................................................................................................................
#=GR JCVI_SCAF_1101667564102/738-267 SS_TT   .......................................................................................................................................................................................................................................................................................................................................................................................................................................................................................................................................................................................
NC_009091.1/1058056-1058528                  CUAGAUAAAAUUUUUAUUUAAAAUUUUAUUAAAAACUACUUUUAAAUAUUUUUUAAAUAUAUCUUAAAUCCGACCUUCUUUUUUUAAUGUUAGCUUACUUCAACGUU.CAUCCAA....................................UUUAU...........................................UUGGACGCA...UGAAAUGAG.AAUAGGGAACGGGAU.UCUCAUUCACUGUAUAAGAUC.........AUGAAUGAGCUCUCUCAAAUAAGAGAAAAAAUUACAAGAGCCAAGAGGCUUUAUGAAGCCCAAAUCUUGGCAACUAAAAAUGGAGAAGUUACUCCAUAUAGAAGAUCAGUCUUUGAAGAAAGAAUUAGGGAAGCACAAAAAGAAAUGAGAUCGCAAGACACCAAAAAAUAAAUUCUUUUGUAAAAAUCUAUUCUGUAUCAGCUACAUUCUUGAAGAAAUCGCAGUAAGCCAUUAAUUCUGAUUCGGUUUCAAUUUUUAGAUUUAAAUCAUUAAUUACUUUCUUGGUAUCAAUUCUGUAGC
#=GR NC_009091.1/1058056-1058528 CODON       ...........................................................................................................................................................................................................................................................................AUG.....................................................................................................................................................................STP................PTS..............................................................................................................
#=GR NC_009091.1/1058056-1058528 SS_TT       .......................................................................................................................................................................................................................................................................................................................................................................................................................................................................................................................................................................................
JCVI_SCAF_1096627520867/586-114              UCUAGAUAAAAUUUCUAUUUAAAAUUUUAUUAAAAACUACUUUUAAAGAUUUUUUAAAUAUAUCUUAAAUCCGACCUUUUUUUUUAAUGUUAGCUUACUUCUACGUU.CAUCCAA....................................UUUAU...........................................UUGGACGCA...UGAAAUGAG.AAUAGGGAACGGGAU.UCUCAUUAACUGCAUAAGAUC.........AUGAAUGAGCUCUCACAAAUAAGAGAAAAAAUUACAAGAGCCAAGAGGCUUUAUGAAGCCCAAAUCUUGGCAACUAAAAAUGGAGAAGUUACUCCAUAUAGAAGAUCAGUCUUUGAAGAAAGAAUUAGGGAAGCACAAAAAGAAAUGAGAACGCAAGACACCAAAAAAUAAAUUCUUUUGUAAAAAUCUAUUUUGUAUCAGCUACAUUCUUGAAGAAAUCACAGUAAGCCAUUAAUUCUGAUUCGGUUUCAAUUUUUAGAUUUAAAUCAUUAAUUGCUUUAUUGGUAUCAAUUCUGUAGC
#=GR JCVI_SCAF_1096627520867/586-114 CODON   ......................................................................................................................................................................................................................................................AUG..........................................................................................................................................................................................STP.............PTS.................................................................................................................
#=GR JCVI_SCAF_1096627520867/586-114 SS_TT   .......................................................................................................................................................................................................................................................................................................................................................................................................................................................................................................................................................................................
JCVI_SCAF_1096627569593/1691-1870            CUAGAUAAAAUUUCUAUUUAAAAUUUUAUUUAAAACUACUUUUAAAGAUUUUUUAAAUAUAUCUUAAAUCCGACCUUCUUUUUUUAAUGUUAGCUUACUUCUACGUU.CAUCCAA....................................UUUAU...........................................UUGGACGCA...UGAAAUGAG.AAUAGGGAACGGGAU.UCUCAUUAACUGCAUAACAUC.........AUGAAUG.....................................................................................................................................................................................................................................................................................................
#=GR JCVI_SCAF_1096627569593/1691-1870 CODON .....................STP...............................................................................................................................................................................................................................................................................................................................................................................................................................................................................................................................................................
#=GR JCVI_SCAF_1096627569593/1691-1870 SS_TT .......................................................................................................................................................................................................................................................................................................................................................................................................................................................................................................................................................................................
JCVI_SCAF_1096627606732/1470-998             UCUAGAUAAAAUUUCUAUUUAAAAUUUUAUUAAAAACUACUUUUAAAGAUUUUUUAAAUAUAUCUUAAAUCCGACCUUUUUUUUUAAUGUUAGCUUACUUCUACGUU.CAUCCAA....................................UUUAU...........................................UUGGACGCA...UGAAAUGAG.AAUAGGGAACGGGAU.UCUCAUUAACUGCAUAAGAUC.........AUGAAUGAGCUCUCACAAAUAAGAGAAAAAAUUACAAGAGCCAAGAGGCUUUAUGAAGCCCAAAUCUUGGCAACUAAAAAUGGAGAAGUUACUCCAUAUAGAAGAUCAGUCUUUGAAGAAAGAAUUAGGGAAGCACAAAAAGAAAUGAGAACGCAAGACACCAAAAAAUAAAUUCUUUUGUAAAAAUCUAUUUUGUAUCAGCUACAUUCUUGAAGAAAUCACAGUAAGCCAUUAAUUCUGAUUCGGUUUCAAUUUUUAGAUUUAAAUCAUUAAUUGCUUUAUUGGUAUCAAUUCUAUAGC
#=GR JCVI_SCAF_1096627606732/1470-998 CODON  ......................................................................................................................................................................................................................................................AUG..........................................................................................................................................................................................STP.................................................................................................................................
#=GR JCVI_SCAF_1096627606732/1470-998 SS_TT  .......................................................................................................................................................................................................................................................................................................................................................................................................................................................................................................................................................................................
JCVI_SCAF_1101667106942/367-1                UCUAGAUAAAAUUUCUAUUUAAAAUUUUAUUAAAAACUACUUUUAAAGAUUUUUUAAAUAUAUCUUAAAUCCGACCUUUUUUUUUAAUGUUAGCUUACUUCUACGUU.CAUCCAA....................................UUUAU...........................................UUGGACGCA...UGAAAUGAG.AAUAGGGAACGGGAU.UCUCAUUAACUGCAUAAGAUC.........AUGAAUGAGCUCUCUCAAAUAAGAGAAAAAAUUACAAGAGCCAAGAGGCUUUAUGAAGCCCAAAUCUUGGCAACUAAAAAUGGAGAAGUUACUCCAUAUAGAAGAUCAGUCUUUGAAGAAAGAAUUAGGGAAGCACAAAAAGAAAUGAGAACGCAAGACACCAAAAAAUAAAUUCUUUUGUAAAAAUCUAUUUU..........................................................................................................
#=GR JCVI_SCAF_1101667106942/367-1 CODON     ...................STP................................................................PTS.............................................................................................................................................................AUG..................................................................................................................GUA.....................................................................STP.................................................................................................................................
#=GR JCVI_SCAF_1101667106942/367-1 SS_TT     .......................................................................................................................................................................................................................................................................................................................................................................................................................................................................................................................................................................................
JCVI_SCAF_1096627610797/646-1118             CUAGAUAAAAUUUCUAUUUAAAAUUUUAUUAAAAACUACUUUUAAAGAUUUUUUAAAUAUAUCUUAAAUCCGACCUUCUUUUUUUAAUGUUAGCUUACUUCUACGUU.CAUCCAA....................................UUUAU...........................................UUGGACGCA...UGAAAUGAG.AAUAGGGAACGGGAU.UCUCAUUAACUGCAUAAGAUC.........AUGAAUGAGCUCUCUCAAAUAAGAGAANNNNNNNNNNNNNNNNNNNNNNNNNNNNNNNNNNNNNNNNNNNNNNNNNNNCAUUCUUAAAUAAACAUUCCUAUUGAAAAGAGUAAGUGUCAAUGCUAUCAAUUUAAUAAAACUUACAAAAAUAUGGAGCUAAAUACUUUCUUACUUAUCUUAUUAGUCAUUGCAAAUUUUACAAAUUUAUAUCUGACUCAUUUCAAAAAAAAGAAAAAGUAAUAGUUUUUACAAUUUAAACCAACAUUUUAAUUCGCUUAACCUUUUAUUAAUUUUAAAUUA
#=GR JCVI_SCAF_1096627610797/646-1118 CODON  .....................STP...............................................................................................................................................................................................................................................................................................................................................................................................................................................................................................................................................................
#=GR JCVI_SCAF_1096627610797/646-1118 SS_TT  .......................................................................................................................................................................................................................................................................................................................................................................................................................................................................................................................................................................................
JCVI_SCAF_1096626471656/47-519               CUAGAUAAAAUUUCUAUUUAAAAUUUUAUUUAAAACUACUUUUAAAGAUUUUUUAAAUAUAUCUUAAAUCCGACCUUCUUUUUUUAAUGUUAGCUUACUUCUACGUU.CAUCCAA....................................UUUAU...........................................UUGGACGCA...UGAAAUGAG.AAUAGGGAACGGGAU.UCUCAUUAACUGCAUAAGAUC.........AUGAAUGAGCUCUCUCAAAUAAGAGAAAAAAUUACAAGAGCCAAGAGGCUUUAUGAAGCCCAAAUCUUGGCAACUAAAAAUGGAGAAGUUACUCCAUAUAGAAGAUCAGUCUUUGAAGAAAGAAUUAGGGAAGCACAAAAAGAAAUGAGAUCACAAGACACCAAAAAAUAAAUUCUUUUGUAAAAAUCUAUUUUGUAUCUGCUACAUUCUUGAAGAAAUCACAGUAAGCCAUUAAUUCUGAUUCGGUUUCAAUUUUUAGAUUUAAAUCAUUAAUUGCUUUCUUGGUAUCAAUUCUGUAGC
#=GR JCVI_SCAF_1096626471656/47-519 CODON    .........................................................................................PTS..........................................................................................................................................................AUG..................................................................................................................GUA........................................................................STP.............PTS..............................................................................................................
#=GR JCVI_SCAF_1096626471656/47-519 SS_TT    .......................................................................................................................................................................................................................................................................................................................................................................................................................................................................................................................................................................................
JCVI_SCAF_1096628295520/1075-1547            GAUAAAAUUUCAAUUUAAAAUUCUUUUAUUAAAAACUACUUUUAAAGAUUUUUUAAAUAUAUCUUAAAUCCGACCUUCUUUUUUUAAUGUUAUUUUAUUUCUACGUU.CAUCCAA....................................UUUAU...........................................UUGGACGCA...UGAAAUGAG.AAUAGGGAACGGGAU.UCUCAUUAACUGCAUAAGAUC.........AUGAAUGAGCUCUCUCAAAUAAGAGAAAAAAUCACAAGAGCCAGAAGGCUUUAUGAAGCUCAAAUCUUGGCAACUAAAAAUGGAGAAGUUACUCCAUAUAGAAGAUCAGUCUUUGAAGAAAGAAUUAGGGAAGCACAAAAAGAAAUGAGAUCGCAAGACACCAAAAAAUAAAUUCUUUUGUAAAAAUUUAUUUUGUAUCAGCUACAUUCUUGAAGAAAUCACAGUAAUCCAUUAAUUCUGAUUCGGUUUUGAUUUUGAGAUUUAAAUCAUUAAUUGCUUUCUUGGUAUCAAUUCUGUAUC
#=GR JCVI_SCAF_1096628295520/1075-1547 CODON .........................................................................................PTS..........................................................................................................................................................AUG..................................................................................................................GUA........................................................................STP.............PTS..............................................................................................................
#=GR JCVI_SCAF_1096628295520/1075-1547 SS_TT .......................................................................................................................................................................................................................................................................................................................................................................................................................................................................................................................................................................................
JCVI_SCAF_1096626095788/654-182              CUAGAUAAAAUUUCUAUUUAAAAUUUUAUUAAAAACUACUUUUAAAUAUUUUUUAAAUAUAUCUUAAAUCCGACCUUCUUUUUUUAAUGUUAGCUUACUUCUACGUU.CAUCCAA....................................UUUAU...........................................UUGGACGCA...UGAAAUGAG.AAUAGGGAACGGGAU.UCUCAUUAACUGCAUAAGAUC.........AUGAAUGAGCUCUCUCAAAUAAGAGAAAAAAUUACAAGAGCCAAGAGGCUUUAUGAAGCCCAAAUCUUGGCAACUAAAAAUGGAGAAGUUACUCCAUAUAGAAGAUCAGUCUUUGAAGAAAGAAUUAGGGAAGCACAAAAAGAAAUGAGAUCGCAAGACACCAAAAAAUAAAUUCUUUUGUAAAAAUCUAUUUAGUAUCAGCUACAUUCUUGAAGAAAUCACAGUAAGCCAUUAAUUCUGAUUCGGUUUCAAUUUUUAGAUUUAAAUCAUUAAUUGCUUUCUUGGUAUCAAUUCUGUAGC
#=GR JCVI_SCAF_1096626095788/654-182 CODON   ......................................................................................PTS.............................................................................................................................................................AUG..................................................................................................................GUA.....................................................................STP.............PTS.................................................................................................................
#=GR JCVI_SCAF_1096626095788/654-182 SS_TT   .......................................................................................................................................................................................................................................................................................................................................................................................................................................................................................................................................................................................
JCVI_SCAF_1096627569103/558-86               UAUAUUUACCACCUUUUCUAUCUGUCUCNNNNNNNNNNNNNNNNNNNNNNNNNNNNNNNNNNNNNNNNNNNNNNNNNNNUUUUUUAAUGUUAUUUUAUUUCUACGUU.CAUCCAA....................................UUUAU...........................................UUGGACGCA...UGAAAUGAG.AAUAGGGAACGGGAU.UCUCAUUAACUGCAUAAGAUC.........AUGAAUGAGCUCUCUCAAAUAAGAGAAAAAAUCACAAGAGCCAGAAGGCUUUAUGAAGCCCAAAUGUUGGCAACUAAAAAUGGAGAAGUAACUCCAUAUAGACGAUCAGUCUUUGAAGAAAGAAUUAGGCAAGCACAAAAAGAGAUGAGAUCUCAAGAUACCAAAAAAUAAAUUCUUUUUUGUACAAAUCUAUUUUGUAUCAGCUACAUUCUUGAAGAAAUCACAGUAAGUCAUUAAUUCUGAUUCGGUUUCAAUUUUUAGAUUUAAAUCAUUAAUUGCUUUCUUGGUAUCAAUUCUGUA
#=GR JCVI_SCAF_1096627569103/558-86 CODON    ......................................................................................PTS.............................................................................................................................................................AUG..................................................................................................................GUA.....................................................................STP...............PTS...............................................................................................................
#=GR JCVI_SCAF_1096627569103/558-86 SS_TT    .......................................................................................................................................................................................................................................................................................................................................................................................................................................................................................................................................................................................
JCVI_SCAF_1096626936231/1525-1053            CUAGAUAAAAUUUCUAUUUUAAAUUUUAUUAAAAACUACUUUUAAAGAUUUUUUAAAUAGAUCUUAAAUCCGACCUUCUUUUUUUAAUGUUAGCUUACUUCUACGUU.CAUCCAA....................................UUUAU...........................................UUGGACGCA...UGAAAUGAG.AAUAGGGAACGGGAU.UCUCAUUAACUGCAUAAGAUC.........AUGAAUGAGCUCUCUCAAAUAAGAGAAAAAAUUACAAGAGCCAAGAGGCUUUAUGAAGCCCAAAUCUUGGCAACUAAAAAUGGAGAAGUUACUCCAUAUAGAAGAUCAGUCUUUGAAGAAAGAAUUAGGGAAGCACAAAAAGAAAUGAGAUCGCAAGACACCAAAAAAUAAAUUCUUUGUAAAAAUCUAUUUUGUAUCAGCUACAUUCUUGAAGAAAUCGCAGUAAGCCAUUAAUUCUGAUUCGGUUUCAAUUUUUAGAUUUAAAUCAUUAAUUGCUUUCUUGGUAUCAAUUCUGUAGCC
#=GR JCVI_SCAF_1096626936231/1525-1053 CODON ......................................................................................PTS.............................................................................................................................................................AUG..................................................................................................................GUA.....................................................................STP............PTS..................................................................................................................
#=GR JCVI_SCAF_1096626936231/1525-1053 SS_TT .......................................................................................................................................................................................................................................................................................................................................................................................................................................................................................................................................................................................
JCVI_SCAF_1101667552712/180-1                CUAGAUAAAAUUUCUAUUUAAAAUUUUAUUAAAAACUACUUUUAAAGAUUUUUUAAAUAUAUCUUAAAUCCGAACUUCUUUUUUUAAUGUUAGUUUACUUCUACGUU.CAUCCAA....................................UUUAU...........................................UUGGACGCA...UGAUAUGAG.AAUAGGGAACGGGAU.UCUCAUUAACUGCAUAAGAUC.........AUGAAUG.....................................................................................................................................................................................................................................................................................................
#=GR JCVI_SCAF_1101667552712/180-1 CODON     ..................STP..................................................................................................................................................................................................................................................................................................................................................................................................................................................................................................................................................................
#=GR JCVI_SCAF_1101667552712/180-1 SS_TT     .......................................................................................................................................................................................................................................................................................................................................................................................................................................................................................................................................................................................
JCVI_SCAF_1096626960057/450-922              CUAGAUAAAAUUUCUAUUUAAAAUUUUAUUAAAAACUACUUUUAAAGAUUUUUUAAAUAUAUCUUAAAUCCGAACUUCUUUUUUUAAUGUUAGUUUACUUCUACGUU.CAUCCAA....................................UUUAU...........................................UUGGACGCA...UGAUAUGAG.AAUAGGGAACGGGAU.UCUCAUUAACUGCAUAAGAUC.........AUGAAUGAGCUCUCUCAAAUAAGAGAAAAAAUUACAAGAGCCAAGAGGCUUUAUGAAGCCCAAAUCUUGGCAACUAAAAAUGGAGAAGUUACUCCAUAUAGAAGAUCAGUCUUUGAAGAAAGAAUUAGGGAAGCACAAAAAGAAAUGAGAUCGCAAGACACCAAAAAAUAAAUUCUUUUGUAAAAAUCUAUUUUGUAUCAGCUACAUUCUUGAAGAAAUCACAGUAAGCCAUUAAUUCUGAUUCUGUUUCAAUUUUUAGAUUUAAAUCAUUAAUUGCUUUCUUGGUAUCAAUUCUGUAGC
#=GR JCVI_SCAF_1096626960057/450-922 CODON   .....................STP.................................................................PTS..........................................................................................................................................................AUG..................................................................................................................GUA........................................................................STP.............PTS..............................................................................................................
#=GR JCVI_SCAF_1096626960057/450-922 SS_TT   .......................................................................................................................................................................................................................................................................................................................................................................................................................................................................................................................................................................................
JCVI_SCAF_1101668218297/180-1                UCUAGAUAAAAUUUCUAUUUAAAAUUUUAUUAAAAACUACUUUUAAAGAUUUUUUAAAUAUAUCUUAAAUCCGAACUUCUUUUUUAAUGUUAGUUUACUUCUACGUU.CAUCCAA....................................UUUAU...........................................UUGGACGCA...UGAUAUGAG.AAUAGGGAACGGGAU.UCUCAUUAACUGCAUAAGAUC.........AUGAAUG.....................................................................................................................................................................................................................................................................................................
#=GR JCVI_SCAF_1101668218297/180-1 CODON     .......................................................................................................................................................................................................................................................................................................................................................................................................................................................................................................................................................................................
#=GR JCVI_SCAF_1101668218297/180-1 SS_TT     .......................................................................................................................................................................................................................................................................................................................................................................................................................................................................................................................................................................................
JCVI_SCAF_1101667400692/711-239              CUAGAUAAAAUUUCUAUUUAAAAUUUUAUUUAAAACUACUUUUAAAGAUUUUUUAAAUAUAUCUUAAAUCCGACCUUCUUUUUUUAAUGUUAGCUUACUUCUACGUU.CAUCCAA....................................UUUAU...........................................UUGGACGCA...UGAUAUGAG.AAUAGGGAACGGGAU.UCUCAUUAACUGCAUAACAUC.........AUGAAUGAGCUCUCUCAAAUAAGAGAAAAAAUUACAAGAGCCAAGAGGCUUUAUGAAGCCCAAAUCUUGGCAACUAAAAAUGGAGAAGUUACUCCAUAUAGAAGAUCAGUCUUUGAAGAAAGAAUUAGGGAAGCACAAAAAGAAAUGAGAUCACAAGACACCAAAAAAUAAAUUCUUUUGUAAAAAUCUAUUUUGUAUCUGCUACAUUCUUGAAGAAAUCACAGUAAGCCAUUAAUUCUGAUUCGGUUUCAAUUUUUAGAUUUAAAUCAUUAAUUGCUUUCUUGGUAUCAAUUCUGUAGC
#=GR JCVI_SCAF_1101667400692/711-239 CODON   ......................................................................................PTS.............................................................................................................................................................AUG..................................................................................................................GUA.....................................................................STP.............PTS.................................................................................................................
#=GR JCVI_SCAF_1101667400692/711-239 SS_TT   .......................................................................................................................................................................................................................................................................................................................................................................................................................................................................................................................................................................................
JCVI_SCAF_1101667536972/621-929              CUAGAUAAAAUUUCUAUUUAAAAUUUUAUUUAAAACUACUUUUAAAGAUUUUUUAAAUAUAUCUUAAAUCCGACCUUCUUUUUUUAAUGUUAGUUUACUUCUACGUU.CAUCCAA....................................UUUAU...........................................UUGGACGCA...UGAUAUGAG.AAUAGGGAACGGGAU.UCUCAUUAACUGCAUAAGAUC.........AUGAAUGAGCUCUCUCAAAUAAGAGAAAAAAUUACAAAAGCCAAGAGGCUUUAUGAAGCCCAAAUCUUGGCAACUAAAAAUGGAGAAGUUACUCCAUAUAGAAGAUCAGUCUUUGAAGAAAGAAUUAGGGAAGCAC....................................................................................................................................................................
#=GR JCVI_SCAF_1101667536972/621-929 CODON   .....................STP.................................................................PTS...............................................................................................................................................................................................................................................................................GUA.........................................................................................................................................................................................................
#=GR JCVI_SCAF_1101667536972/621-929 SS_TT   .......................................................................................................................................................................................................................................................................................................................................................................................................................................................................................................................................................................................
JCVI_SCAF_1096628275431/1638-1166            CUAGAUAAAAUUUCUAUUUAAAAUUUUAUUAAAAACUACUUUUAAAGAUUUUUUAAAUAUAUCUUAAAUCCGAACUUCUUUUUUUAAUGUUAGUUUACUUCUACGUU.CAUCCAA....................................UUUAU...........................................UUGGACGCA...UGAUAUGAG.AAUAGGGAACGGGAU.UCUCAUUAACUGCAUAAGAUC.........AUGAAUGAGCUCUCUCAAAUAAGAGAAAAAAUUACAAAAGCCAAGAGGCUUUAUGAAGCCCAAAUCUUGGCAACUAAAAAUGGAGAAGUUACUCCAUAUAGAAGAUCAGUCUUUGAAGAAAGAAUUAGGGAAGCACAAAAAGAAAUGAGAUCGCAAGACACCAAAAAAUAAAUUCUUUUGUAAAAAUCUAUUUUGUAUCAGCUACAUUCUUGAAGAAAUCACAGUAAGCCAUUAAUUCUGAUUCGGUUUCAAUUUUUAGAUUUAAAUCAUUAAUUGCUUUCUUGGUAUCAAUUCUGUAGC
#=GR JCVI_SCAF_1096628275431/1638-1166 CODON ......................................................................................PTS.............................................................................................................................................................AUG..................................................................................................................GUA.....................................................................STP.............PTS.................................................................................................................
#=GR JCVI_SCAF_1096628275431/1638-1166 SS_TT .......................................................................................................................................................................................................................................................................................................................................................................................................................................................................................................................................................................................
JCVI_SCAF_1096626978838/925-1187             CUAGAUAAAAUUUCUAUUUAAAAUUUAAAUAAAAACUACUUUUAAAUAUUUUUUAAAUAUAUCUUAAAUCCGAACUUCUUUUUUUAAUGUUAGUUUACUUCUACGUU.CAUCCAA....................................UUUAU...........................................UUGGACGCA...UGAUAUGAG.AAUAGGGAACGGGAU.UCUCAUUAACUGCAUAAGAUC.........AUGAAUGAGCUCUCUCAAAUAAGAGAAAAAAUUACAAAAGCCAGGAGGCUUUAUGAAGCGCAAAUCUUGGCAACUAAAAAUGGAGAAGUU..................................................................................................................................................................................................................
#=GR JCVI_SCAF_1096626978838/925-1187 CODON  .......................................................................................................................................................................................................................................................................................................................................................................................................................................................................................................................................................................................
#=GR JCVI_SCAF_1096626978838/925-1187 SS_TT  .......................................................................................................................................................................................................................................................................................................................................................................................................................................................................................................................................................................................
JCVI_SCAF_1101667134718/381-1                .......................................UUUUAAAGAUUUUUUAAAUAUAUAUUAAAUCCGAACUUCUUUUUUUAAUGUUAGCUUACUUUUACGUU.CAUCCAA....................................UUUAU...........................................UUGGACGCA...UGAUAUGAG.AAUAGGGAACGGGAU.UCUCAUUAACUGCAUAAGAUC.........AUGAAUGAGCUCUCUCAAAUAAGAGAAAAAAUUACAAGAGCCAAGAGGCUUUAUGAAGCCCAAAUCUUGGCAACUAAAAAUGGAGAAGUUACUCCAUAUAGAAGAUCAGUCUUUGAAGAAAGAAUUAGGGAAGCCCAAAAAGAAAUGAGAUCGAAAGAUACCAAAAAAUAAAUUCUUUUUUGUAACUAAUCAAAAUAAGAGGGUUGAAAUUAAACUCCUCUUUUUUUGUCCAAAUUUAUUUUGUAUC.....................................................
#=GR JCVI_SCAF_1101667134718/381-1 CODON     ......................................................................................PTS.............................................................................................................................................................AUG..................................................................................................................GUA.....................................................................STP.................................................................................................................................
#=GR JCVI_SCAF_1101667134718/381-1 SS_TT     .......................................................................................................................................................................................................................................................................................................................................................................................................................................................................................................................................................................................
JCVI_SCAF_1101667138729/645-168              UUAAAACCUUGUUUAUAAUAUCUAUUCAAUAUUUAUUUUUUUGAGAAAAAUUUAGUAAAAAUUACUCUCGCAGAAUUUUUUUUAAGAUGUUAUUGUUUACUCACGUU.CAUCCA.AG..................................UUUAUAU.......................................CUCUGGACGCA...UGAAAUGGG.AGUAGGGAACGGGAU.UCUCAUUAACUGCAAAAGACC.........AUGAAUAACCUCUUACAAAUAAGAGAAAAAAUCAAAAGAGCCAAUAGGCUAUAUGAAGCCCAACUUUUGGCUACUAAAAGCGGAGAAGUUACUCCAUAUAGAAGAUCCGUCUUUGAAAAAAGAAUCAGGAAAACACAAAAAGAAAUGAAAUUGAAAGACUCAAAAAAUUAAAUUCUUUUUUGAAACUGAUCAAUUAAGAGGGGGUUUAAUCCCUCUCUUUUUUUAUUUAUAAAAAUAACUUAAUUAAUUAUUUAUUUUUCGAUUAUCGAUUAUUAAAAAGAACAUAAUUUUGAUGCUUUU
#=GR JCVI_SCAF_1101667138729/645-168 CODON   .......................................................................................................................................................................................................................................................................................................................................................................................................................................................................................................................................................................................
#=GR JCVI_SCAF_1101667138729/645-168 SS_TT   ..............................................................................................................................................................................................................................................................................................................................................................................................................................................................................<<<<<<<<<......>>>>>>>>>.................................................................................
JCVI_SCAF_1096626097519/576-1053             UAUUAAAACCUUGUCUAUACAUUCUAUUCAAUAUUUUCUUUUGAGAUAAAUUUAGUAAAAAUUACUCUCGCAGAAUCUUUUUAAAGAUGUUAUUGUUCACAUACGUU.CAUCCA.AG..................................UUUAUAU.......................................CUCUGGACGCA...UGAAAUGGG.AGUAGGGAACGGGAU.UCUCAUUAACUGCAAAAGACC.........AUGAAUAACCUCUUACAAAUAAGAGAAAAAAUCAAAAGAGCCAAUAGGCUAUAUGAAGCCCAACUUUUGGCUACCAAAAGUGGAGAAAUUACUCCAUACAGAAGAUCCGUCUUUGAAGAAAGAAUCAGGAAAACACAAAAAGAAGUGAAAUUGAAAGACUCAAAAAAUUAAAUUCUUUUUUGAAACUGAUCAAUUAAGAGGGGGUUUUAUCCCUCUCUUUUUUUAUUUUUAUAAAAACAACGUAAUUAUUAAUUUAUUUUUUUCGAUUAUCGAUUAUUAAAAAGAACAUAAUUUUGAUGC
#=GR JCVI_SCAF_1096626097519/576-1053 CODON  .......................................................................................................................................................................................................................................................................................................................................................................................................................................................................................................................................................................................
#=GR JCVI_SCAF_1096626097519/576-1053 SS_TT  ..............................................................................................................................................................................................................................................................................................................................................................................................................................................................................<<<<<<<<<......>>>>>>>>>.................................................................................
JCVI_SCAF_1101667571257/349-787              UUAAAACCUUGUUUAUACUAUCUAUUCAAUAUUUAUUUUUUUGAUAAAAAUUUAGUAAAAAUUACUCUCGCAGAAUUUUUUUAAAGAUGUUAUCGUUCACAUACGUU.CAUCCA.AG..................................UUUAUAU.......................................CUCUGGACGCA...UGAAAUGGG.AGUAGGGAACGGGAU.UCUCAUUAACUGCAAAAGACC.........AUGAAUAACCUCUUACAAAUAAGAGAAAAAAUCAAAAGAGCCAAUAGGCUAUAUGAAGCCCAACUUUUGGCUACUAAAAGUGGAGAAGUUACUCCAUACAGAAGAUCCGUCUUUGAAGAAAGAAUCAGGAAAACACAAAAAGAAAUGAAAUUGAAAGACUCAAAAAAUUAAAUUCUUUUUUGAAACUGAUCAAUUAAGAGGGGGUUUUAUCCCUCUCUUUUUUUAUUUUUAAAAAAACAACGUAAUUAUUAAUUUAUUUUU.......................................
#=GR JCVI_SCAF_1101667571257/349-787 CODON   .......................................................................................................................................................................................................................................................................................................................................................................................................................................................................................................................................................................................
#=GR JCVI_SCAF_1101667571257/349-787 SS_TT   ..............................................................................................................................................................................................................................................................................................................................................................................................................................................................................<<<<<<<<<......>>>>>>>>>.................................................................................
JCVI_SCAF_1096628259733/1136-659             UUAAAAUCCAAUUUAUAAUAUCUUUUCAAUAUUUAUUUAUUUGAGAAAAAUUUAGUAAAAAUUACUCUCGCAGAAUUUUUUUUAAGAUGUUAUCGUUCAAUUACGUU.CAUCCA.AG..................................UUUAUAU.......................................CUCUGGACGCA...UGAAAUGGG.AGUAGGGAACGGGAU.UCUCAUUAACUGCAAAAGAUC.........AUGAAUAACCUCUUAAAAANNNNNNNNNNNNNNNNNNNNNNNNNNNNNNNNNNNNNNNNNNNNNNNNNNNUACUUACUUUACAUAAAAAAUACAAUUGCUAAGUUUAAGAUAAGAGAUCUAUUUAUUAAUGUUUCUAAAUUAUCUGCCUAGUGAAAUGGUUGAAGUUGUUGGUUUGACAAUGAUUUUUUCAUUUCUAGUUGGUACUAUCUUAAUUCUGUUAUUUACAUCAGAUCAGGCAAAUACAAAGAAUCUAUAUUUAAAGAAGGCUAAAUAAAUUUUAAAUAAUUUUUUAUCUAUAA
#=GR JCVI_SCAF_1096628259733/1136-659 CODON  .......................................................................................................................................................................................................................................................................................................................................................................................................................................................................................................................................................................................
#=GR JCVI_SCAF_1096628259733/1136-659 SS_TT  .......................................................................................................................................................................................................................................................................................................................................................................................................................................................................................................................................................................................
JCVI_SCAF_1101667135252/467-1                UUAAAAUCUUGUUUGUACUUUCUAUUUAAUAUUUAUUUUUUUGAAAAAAAUUUAGUAAAAAUUACUCUCGCAGAAUUUUUUUAAAGAUGUUAUUGUUCACUUACGUU.CAUCCA.AG..................................UUUAUAU.......................................CUCUGGACGCA...UGAAAUGGG.AGUAGGGAACGGGAU.UCUCAUUAACUGCAAAAGAUC.........AUGAAUAACCUCUUACAAAUAAGAGAAAAAAUCAAAAGAGCCAAUAGGCUACAUGAAGCCCAACUUUUGGCUACUAAAAGUGGAGAAGUUACUCCAUACAGAAGAUCCGUCUUUGAAGAAAGAAUCAGGAAAACACAAGAAGAAAUGAAAUUGAAAUACUCAAAAAAUUAAAUUCUUUUUUGAAACUGAUCAAUUUAGAGGGGGUUUUGUCCCUCUCUUUUUUUUUUAUAAAAACAAAGUAAUUAUUAAUUUAUUUUUUCGAUUAUCGAUUAUAAAAAGAACAUAAUUU...........
#=GR JCVI_SCAF_1101667135252/467-1 CODON     ......................................................................................................................................................................................................................................................AUG..........................................................................................................................................................................................STP.................................................................................................................................
#=GR JCVI_SCAF_1101667135252/467-1 SS_TT     ...............................................................................................................................................................................................................................................................................................................................................................................................................................................................................<<<<<<<......>>>>>>>....................................................................................
JCVI_SCAF_1096627630644/411-888              NNNNNNNNNNNNUUAUACUUUUUAUGCAAAGUUUAUUUUUUUGAGAAAAAUUUAGUAAAAAUUACUCUCGCAGAAUUUUUUUAAAGAUGUUAUUGUUCAUUUACGUU.CAUCCA.AG..................................UUUAUAU.......................................CUCUGGACGCA...UGAAAUGGG.AGUAGGGAACGGGAU.UCUCAUUAUCUGCAAAAGACC.........AUGAAUAACCUCUUACAAAUAAGAGAAAAAAUCAAAAGAGCCAACAGGCUAUAUGAAGCCCAACUUUUGGCAACUAAAAGUGGAGAAGUUACUCCAUACAGAAGAUCCGUCUUUGAAGAAAGAAUCAGGAAAACACAAAAAGAAAUGAAAUUGAAAGACUCAAAAAAUUAAAUUCUUUUUUGAAACUGAUCAAUUAAGAGGGGUUUUUAUCCCUCUCUUUUUUUCUUUUUAUAAAAACAACGUAAUUAUUAAUUUAUUUUUUCGAUUAUCGAUUAUUAAAAAGAAAAUAAUUUUGAUGCU
#=GR JCVI_SCAF_1096627630644/411-888 CODON   .......................................................................................................................................................................................................................................................................................................................................................................................................................................................................................................................................................................................
#=GR JCVI_SCAF_1096627630644/411-888 SS_TT   ....................................................................................................................................................................................................................................................................................................................................................................................................................................................................<<<<<<......>>>>>>.................................................................................................
JCVI_SCAF_1101668305811/946-1409             AUUAAAACCUUAUUUAUAAUAUCUAUUUAAUAUUUAUUUUUUGAGAAAAAUUUAGUAAAAAUUACUCUCGCAGAAUUUUUUUAAAGAUGUUAUUGUUCACUUACGUU.CAUCCA.AG..................................UUUAUAU.......................................CUCUGGACGCA...UGAAAUGGG.AGUAGGGAACGGGAU.UCUCAUUAACUGCAAAAGACC.........AUGAAUAACCUCUUACAAAUAAGAGAAAAAAUCAAAAGAGCCAAUAGGCUAUAUGAAGCGCAACUUUUGGCUACUAAAAGUGGAGAAGUUACUCCAUACAGAAGAUCCGUCUUUGAAGAAAGAAUCAGGAAAACACAAAAAGAAAUGAAAUUGAAAGACUCAAAAAAUUAAAUUCUUUUUUGUAACUGAUCAAUUAAGAGGAGGUUUUAUCCUUCUCUUUUUUUAUUUUUAUAAAAAUAACGUAAUUAUUAAUUUGUUUUUUCGAUUAUCGAUUAAUAAAAAGAAA..............
#=GR JCVI_SCAF_1101668305811/946-1409 CODON  .......................................................................................................................................................................................................................................................................................................................................................................................................................................................................................................................................................................................
#=GR JCVI_SCAF_1101668305811/946-1409 SS_TT  ..............................................................................................................................................................................................................................................................................................................................................................................................................................................................................<<<<<<<<<......>>>>>>>>>.................................................................................
JCVI_SCAF_1101667222200/475-1                UUAGAACCUUAUUUAUACUAUUUAUUCAAUAUUUAUUUUUUUGAGAAAAAUUUAGUAAAAAUUACUCUCGCAGAAUUUUUUUUAAGAUGUUAUUGUUCAUUUACGUU.CAUCCA.AG..................................UUUAUAU.......................................CUCUGGACGCA...UGAAAUGGG.AGUAGGGAACGGGAU.UCUCAUUAACUGCAAAAGACC.........AUGAAUAACCUCUUACAAAUAAGAGAAAAAAUCAAAAGAGCCAAUAGGCUAUAUGAAGCCCAAAUUUUGGCUACUAAAAGUGGAGAAGUAACUCCAUACAGAAGAUCCGUCUUUGAAGAAAGAAUCAGGAAUACACAAAAAGAAAUGAAAUUGAAAGACUCAAAAAAUUAAAUUCUUUUUUGAAACUGAUCAAUUAAGAGGGGGUUUUAUACCUCUCUUUUUUUUUUAACAACAUAAUUAUAUAUUUAUUUUUCGAUUAUCGAUUAUUAAAAAGAACAUAAUAUUGAUACUUUUACU...
#=GR JCVI_SCAF_1101667222200/475-1 CODON     .......................................................................................................................................................................................................................................................................................................................................................................................................................................................................................................................................................................................
#=GR JCVI_SCAF_1101667222200/475-1 SS_TT     ..............................................................................................................................................................................................................................................................................................................................................................................................................................................................................<<<<<<<<........>>>>>>>>.................................................................................
JCVI_SCAF_1101668191088/1289-812             UUAAAACCUUAUUUAUAUUAUCUAUUCAAUAGUAAUUUUUUUGAGAAAAAUUUAGUAAAAAUUACUCUCGCAGAAUUUUUUCAAAGAUGUUAUUGUUCAUUUACGUU.CAUCCA.AG..................................UUUAUAU.......................................CUCUGGACGCA...UGAAAUGGG.AGUAGGGAACGGGAU.UCUCAUUAACUGCAAAAGACC.........AUGAAUAACCUCUUACAAAUAAGAGAAAAAAUCAAAAAAGCCAAUAGGCUAUAUGAAGCCCAACUUUUGGCUACUAAAAGUGGAGAAGUUACUCCAUACAGACGAACCGUCUUUGAGAAAGAUCAGGAAAACACAAAAAGAAAUGAAAUUGAAAGAUCAAAAAAUUAAAUUCUUUUUGGAAACUGAUCAAUUAAGAGGGGAUUUUAUCCCUCUCUUUUUUUUCUUUUUAUAAAAACAAUGUAAUUAUUAAUUUAUUUUUUAGAUUAUCGAUUAUUAAAAAGAACAUAAUUCUGAUGCUUU
#=GR JCVI_SCAF_1101668191088/1289-812 CODON  .......................................................................................................................................................................................................................................................................................................................................................................................................................................................................................................................................................................................
#=GR JCVI_SCAF_1101668191088/1289-812 SS_TT  .............................................................................................................................................................................................................................................................................................................................................................................................................................................................................<<<<<<......>>>>>>........................................................................................
JCVI_SCAF_1096628243958/1330-1806            UUAAAACCUUGUUUAUACUAUCUAUUCAAUAUUUAUUUUUUUGAGAAAAAUUUAGUAAAAAUUACUCUCGCAGAAUUUUUUUAAAGAUGUUAUUGUUCAUUUACGUU.CAUCCA.AG..................................UUUAUAU.......................................CUCUGGACGCA...UGAAAUGGG.AGUAGGGAACGGGAU.UCUCAUUAACUGCAAAAGACC.........AUGAAUAACCUCUUACAAAUAAGAGAAAAAAUCAAAAGAGCCAAUAGGCUAUAUGAAGCCCAACUUUUGGCUACUAAAAGUGGAGAAGUUACUCCAUACAGAAGAUCCGUCUUUGAAGAAAGAAUCAGGAAAACACAAAAAGAAAUGAAAUUGAAAGACUCAAAUAAUUAAAUUCUUUUUUGAAACUGAUCAAUUAAGAGGGGGUUUAAUCCCUCUUUUUUUUUAUAAAAACAAUGUAAUUAUUAAUUUAUUUUUUGAUUUUUAAUUAUUAAAAAGAACAUAAUUUUAAUGGUUUUACU.
#=GR JCVI_SCAF_1096628243958/1330-1806 CODON .......................................................................................................................................................................................................................................................................................................................................................................................................................................................................................................................................................................................
#=GR JCVI_SCAF_1096628243958/1330-1806 SS_TT ................................................................................................................................................................................................................................................................................................................................................................................................................................................................................<<<<<<......>>>>>>.....................................................................................
JCVI_SCAF_1096626999314/1432-955             UUAAAACCUUAUUUAUACUAUCUAUUCAAAAUUUAUUUUUUGGAGAAAAAUUAAGUAAUAAUUACUCUCGCAGAAUUUUUUUAAAGAUGUUAUUGUUCACUUACGUU.CAUCCA.AG..................................UUUAUAU.......................................CUCUGGACGCA...UGAAAUGGG.AGUAGGGAACGGGAU.UCUCAUUAACUGCAAAAGACC.........AUGAAUAACCUCUUACAAAUAAGAGAAAAAAUCAAAAGAGCCAACAGGCUACAUGAAGCCCAACUUUUGGCUACUAAAAGUGGAGAAGUUACUCCAUACAGAAGAUCCGUCUUUGAAGAAAGAAUCAGGAAAACACAAAAAGAAAUGAAUUUGAAAGACUCAAAAAAUUAAAUUUUUUUUAACUGAUUAAUUAAGAGGGGGUUUAAUCCCUCUUUUUUUUUUUUAUAAAAACAACGUAAUUAUUAAUUUAUUUUUUCGAAUAUCGAUUAUUAAAAAGAACAUAACUUUGAAACUUUUACU
#=GR JCVI_SCAF_1096626999314/1432-955 CODON  .......................................................................................................................................................................................................................................................................................................................................................................................................................................................................................................................................................................................
#=GR JCVI_SCAF_1096626999314/1432-955 SS_TT  ...........................................................................................................................................................................................................................................................................................................................................................................................................................................................................<<<<<<<<......>>>>>>>>......................................................................................
JCVI_SCAF_1096627618465/244-721              UUAAAACCUUGUUUAUACUGUCUAUAAAAUAUUUAUUUUUUUGAGAAAAAUUUAGUAAAAAUUACUCUCGCAGAAUUUUUUUAAAGAUGUUAGUGUUCACUUACGUU.CAUCCA.AG..................................UUUAUAU.......................................CUCUGGACGCA...UGAAAUGGG.AGUAGGGAACGGGAU.UCUCAUUAACUGCAAAAGACC.........AUGAAUAACCUCUUACAAAUAAGAGAAAAAAUCAAAAGAGCCAAUAGGCUAUAUGAAGCCCAACUUUUGGCUACUAAAUGUGGAGAAGUUACUCCAUACAGAAGAUCCGUCUUUGAAGAAAGAAUCAGGAAAACACAAAAAGAAAUGAAAUUGAAAGACUCAAAAAAUUAAAUUCUUUUUUGGAACUUAUCAAUUUAGAGGGGUUUUAUCCCUCUCUUUUUUUUUAUUUUUAUAAAAACUAUGGAAUUAUUAAUUUAUUUUUUCGAUUAUCGAUUAUUAAAAAGAACAAAAUUAUGAUGC
#=GR JCVI_SCAF_1096627618465/244-721 CODON   .......................................................................................................................................................................................................................................................................................................................................................................................................................................................................................................................................................................................
#=GR JCVI_SCAF_1096627618465/244-721 SS_TT   ................................................................................................................................................................................................................................................................................................................................................................................................................................................................................<<<<<<.....>>>>>>......................................................................................
JCVI_SCAF_1101667218927/361-1                UUAAAACCAUAUUUAUACUAUCUACUCAAUAUUUAUUUUUUUGAGAAAAAUUUAGUAAAAAUUACUCUCGCAGAAUUUUUUUAAAGAUGUUAUUCUUCACUUACGUU.CAUCCA.AG..................................UUUAUAU.......................................CUCUGGACGCA...UGAAAUGGG.AGUAGGGAACGGGAU.UCUCAUUAACUGCAAAAGACC.........AUGAAUAACCUCUUACAAAUAAGAGAAAAAAUCAAAAGAGCCAAUAGGCUAUAUGAAGCUCAACUUUUGGCUACUAAAAGUGGAGAAGUUACUCCAUACAAAAGAUCCGUCUUUGAAGAAAGAAUCAGGAAAAUACAAAAAGAAAUGGAAUUGAAAGACUCAAAAAAUUAAAUUCUUUUUGAA.....................................................................................................................
#=GR JCVI_SCAF_1101667218927/361-1 CODON     .......................................................................................................................................................................................................................................................................................................................................................................................................................................................................................................................................................................................
#=GR JCVI_SCAF_1101667218927/361-1 SS_TT     .......................................................................................................................................................................................................................................................................................................................................................................................................................................................................................................................................................................................
JCVI_SCAF_1101668287475/1053-1486            UUAGAACCUUAUUUAUACUAUUUAUUCAAUAUUUAUUUUUUUGAGAAAAAUUUAGUAAAAAUUACUCUCGCAGAAUUUUUUUGAAGAUGUUAUUGUUCAUUUACGUU.CAUCCA.AG..................................UUUAUAU.......................................CUCUGGACGCA...UGAAAUGGG.AGUAGGGAACGGGAU.UCUCAUUAACUGCAAAAGACC.........AUGAAUAACCUCUUACAAAUAAGAGAAAAAAUCAAAAGAGCCAAUAGGCUAUACGAAGCCCAACUUUUGGCUACUAAAAGUGGGGAAGUUACUCCAUACAGAAGAUCCGUCUUUGAAGAAAGAAUCAGGAAAACACAAAAAGAAAUGAAAUUGAAAAACUCAAAAAAUUAAAUUCUUUUUUAAAACUGAUCAAUUAGGAGGGGGUUUUACCUCCCUCUUUUUUUAUAAAAACAACGUAAUUAUUAAUUUAUUUUCG............................................
#=GR JCVI_SCAF_1101668287475/1053-1486 CODON .......................................................................................................................................................................................................................................................................................................................................................................................................................................................................................................................................................................................
#=GR JCVI_SCAF_1101668287475/1053-1486 SS_TT ..............................................................................................................................................................................................................................................................................................................................................................................................................................................................................<<<<<<<<<......>>>>>>>>>.................................................................................
JCVI_SCAF_1096627578122/450-927              AUUAAAACCUUGUUGAUACUAUUUAUUCAAUAUUUAUUUUUUGAGAAAAAUUUAGUAAAAAUUACUCUCGCAGAAUUUUUUUAAAGAUGUUAUUGUUCACUUACGUU.CAUCCA.AG..................................UUUAUAU.......................................CUCUGGACGCA...UGAAAUGGG.AGUAGGGAACGGGAU.UCUCAUUAACUGCAAAAGACC.........AUGAAUAACCUCUUACAAAUAAGAGAAAAAAUCAAAAGAGCCAAUAGGCUAUAUGAAGCUCAACUAUUGGCUACUAAAAGUGGAGAAGUUACUCCAUACAGAAGAUCCGUCUUUGAAGAAAGAAUCAGGAAAACACAAAAAGAAAUGAAAUUGAAAGACUCAAAAAAUUAAAUUCUUUUUUGAAACUGAUCAAUUAAGAGGGGGUUUUAUCCCCCUCUUUUUUUAUAUUUAUAAANNNNNNNNNNNNNNNNNNNNNNNNNNNNNNNNNNNNNNNNNNNNNNNNNNNGAGACUAUUAAGAU
#=GR JCVI_SCAF_1096627578122/450-927 CODON   .......................................................................................................................................................................................................................................................................................................................................................................................................................................................................................................................................................................................
#=GR JCVI_SCAF_1096627578122/450-927 SS_TT   ..............................................................................................................................................................................................................................................................................................................................................................................................................................................................................<<<<<<<<<......>>>>>>>>>.................................................................................
JCVI_SCAF_1096628253868/336-813              UUAAAACCUUGUUUAUACUAUCUAUUCAAUAUUUAUUUUUUUGAGAAAAAUUUAGUAAAAAUUACUCUCGCAGAAUUUUUUUAAAGAUGUUAUUGUUCACUUACGUU.CAUCCA.AG..................................UUUAUAU.......................................CUCUGGACGCA...UGAAAUGGG.AGUAGGGAACGGGAU.UCUCAUUAACUGCACAAGACA.........AUGAAUAACCUCUUACAAAUUAGAGAAAGAAUCAAAAGAGCCAAUAGGCUAUAUGAAGCUCAACUUUUGGCUACUAAAAGUGGAGAAGUUACUCCAUACAGAAGAUCCGUCUUUGAAGAAAGAAUCAGGAAAACAAAAAAAGAGAUGAAAUUGAAAGACUCAAAAAAUUAAAUUCUUUUUUUAAACUGAUCAAUUUAGAGGGGGUUUUUAUCCCUCUCUUUUUUUUAUCUUUAUAAAAACAACGUAAUUAUUAAUUUAUUUUUUCGAUUAUCGAUUAUUAAAANNNNNNNNNNNNNNNNN
#=GR JCVI_SCAF_1096628253868/336-813 CODON   .......................................................................................................................................................................................................................................................................................................................................................................................................................................................................................................................................................................................
#=GR JCVI_SCAF_1096628253868/336-813 SS_TT   ...............................................................................................................................................................................................................................................................................................................................................................................................................................................................................<<<<<<<.......>>>>>>>...................................................................................
JCVI_SCAF_1096627586819/1234-757             UUAAAACCUUAUGUAUACUAUUUAUUCAAUAUUUAUUUUUUUGAGAAAAAUUUAGUAAAAAUUACUCUCGCGGAAUUUUUUUAAAGAUGUUAUCGUUCACUAACGUU.CAUCCA.AG..................................UUUAUAU.......................................CUCUGGACGCA...UGAAAUGGG.AGUAGGGAACGGGAU.UCUCAUUAACUGCAUAAGACC.........AUGAAUAACCUCUUACAAAUAAGAGAAAAAAUCAAAAGAGCCAAUAGGCUAUAUGAAGCCCAACUUUUGGCGACUAAAAGUGGAGAAGUUACUCCAUACAGAAGAUCCGUCUUUGAAGAAAGAAUCAGAAAACACAAAAAGAAAUGAAAUUGAAAGACNNNNNNNNNNNNNNNNNNNNNNNNNNNNNNNNNNNNNNNNNNNNNNNNNNNAAAUACGACAAUAUCUUUUACCUUUGGUAAUUGGGCCUUGCCCUACCUGAAAUUGCUUAAGAAAAUAGGAAUAGCUAAGUAAGAAAAUUUU
#=GR JCVI_SCAF_1096627586819/1234-757 CODON  .......................................................................................................................................................................................................................................................................................................................................................................................................................................................................................................................................................................................
#=GR JCVI_SCAF_1096627586819/1234-757 SS_TT  .......................................................................................................................................................................................................................................................................................................................................................................................................................................................................................................................................................................................
JCVI_SCAF_1096627606803/1082-1559            AUUAAAACCUUAUUUAUACUAUCUAUUCAAUAUUUAUUUUUUUGAAAAAAAUUAGUAAAAAUUACUCUCGCGGAAUUUUUUUAAAGAUGUUAUCAUUCAUUAACGUU.CAUCCA.AG..................................UUUAUAU.......................................CUCUGGACGCA...UGAAAUGGG.AGUAGGGAACGGGAU.UCUCAUUAACUGCACAAGACC.........AUGAAUAACCUCUUACAAAUAAGAGAAAAAAUCAAAAAGGCCAAUAGGCUAUAUGAAGCCCAACUUUUGGCUACUAAAAGUGGAGAAGUUACUCCAUACAGAAGAUCCAUCUUUGAAGAAAGAAUCAGGAAAACACAAAAAGAAAUGAAAUUGAAAGACUCCAAAAAUUAAAUUUUUUUUUGUAACUGAUUAAUUAAGAGGGGGGUAAAUCCCUCUCUUUUUUUAUUUUUUAUGAAAAUAACGUAAUUAUUAAUUUAUUUUUUCAAUUAUCGAUUAUUAAAAAGAAUAUAAUUUUAUGCU
#=GR JCVI_SCAF_1096627606803/1082-1559 CODON .......................................................................................................................................................................................................................................................................................................................................................................................................................................................................................................................................................................................
#=GR JCVI_SCAF_1096627606803/1082-1559 SS_TT ..............................................................................................................................................................................................................................................................................................................................................................................................................................................................................<<<<<<<<<......>>>>>>>>>.................................................................................
JCVI_SCAF_1101668745825/1058-1535            UAAAACCUUAUUUAUACUAUCUAUUCAAUAUUUAUUUUUUUUGAGAAAAAAAUAGUAAAAAUUACUCUCGCGGAAUUUUUUUAAAGAUGUUAUCGUUCACUAACGUU.CAUCCA.AG..................................UUUAUAU.......................................CUCUGGACGCA...UGAAAUGGG.AGUAGGGAACGGGAU.UCUCAUUAACUGCAAAAGACC.........AUGAAUAACCUCUUACAAAUAAGAGAAAAAAUCAAGAGAGUCAAUAGGCUAUACGAAGCCCAACUUUUGGCUACUAAAAGUGGAGAAGUUACUCCAUACAGAAGAUCUGUCUUUGAAGAAAGAAUCAGGAAAACACAAAAAGAAAUUAAAUUGAAAGACUCAAAAAAUUAAAUUCUUUUUUGCAACUGAUCAAUAAAGAGAGGGUUUUAUCCCUCUCUUUUUUUAUUUUUAUAAACAAGAUAAUUAUUAAUUUAGUUUUUAGAUUAUCGCUUAUUAAAAACAAUAUAAUAAUUUUGAUGA
#=GR JCVI_SCAF_1101668745825/1058-1535 CODON .......................................................................................................................................................................................................................................................................................................................................................................................................................................................................................................................................................................................
#=GR JCVI_SCAF_1101668745825/1058-1535 SS_TT ................................................................................................................................................................................................................................................................................................................................................................................................................................................................................<<<<<<<......>>>>>>>...................................................................................
JCVI_SCAF_1096627518427/911-1387             AAAACCUUAUUUAUAAUAUAUAUUCAAUGUUUAUGUUUUUUUGAGAAAAAUUUAGUAAAAAUUACUCUCGCGGAAUUUUUAUAUAGAUGUUAUCGUUCAUUAACGUU.CAUCCA.AG..................................UUUAUAU.......................................CUCUGGACGCA...UGAAAUGGG.AGUAGGGAACGGGAU.UCUCAUUAACUGCAAAAGACC.........AUGAAUAACCUCUUACAAAUAAGAGAAAAAAUCAAAAGAGCCAAUAGGUUACAUGAAGCCCAAAUCUUGGCUACUAAAAGUGGAGAAGUUACUCCAUACAGAAGAUCCGUCUUUGAAGAAAGAAUCAGAAAAACACAAAAAGAAAUGAAAUUGAAAGACUCAAAAAAUUAAAUUCUUUUUUGAAACUGAUUAAUUAAGAGGGGGUUUUAUCCCUCUCUUUUUUUUAUGAAAACAACCUAAGUAUUAGUUUUUUUUCGAUUAUCGAUUAUUAAAAAAAACAUUAUAUUGAUACUUUUAGU.
#=GR JCVI_SCAF_1096627518427/911-1387 CODON  .......................................................................................................................................................................................................................................................................................................................................................................................................................................................................................................................................................................................
#=GR JCVI_SCAF_1096627518427/911-1387 SS_TT  ................................................................................................................................................................................................................................................................................................................................................................................................................................................................................<<<<<<<......>>>>>>>...................................................................................
JCVI_SCAF_1101668188755/1491-1014            UUAAAACCUUAUUUAUACUAUCUAUUCAAUAUUUAUUUUUUUGAGAAAAAUUUAGUAAAAAUUACUCUCGCGGAAUUUUUUUAAAGAUGUUAUUGUUCACUAACGUU.CAUCCA.AG..................................UUUAUAU.......................................CUCUGGACGCA...UGAAAUGGG.AGUAGGGAACGGGAU.UCUCAUUAACUGCAAAAGACC.........AUGAAUAACCUCUUACAAAUAAGAGAAAAAAUCAAAAAAGCCAAUAGGCUAUAUGAAGCCCAACUUUUGGCUACUAAAAGUGGAGAAGUUACUCCAUACAGAAGAUCCGUCUUUGAAGAAAGAAUCAGGAAAACACAAAAAGAAAUGAAAUUGAAAGACUCAAAAAAUUAAAUUCUUUUUCGAAACUGAUCAAUUAAGAGAGGGUUUUAUCCCUCUUUUUUUUAUUUUUGUAAAAAGAACAUAAUUUUGAUGCUUUUACUAUUGAUUUAAAUUAUAUAAAUGGCAAAUUUAAUUCAGUAA
#=GR JCVI_SCAF_1101668188755/1491-1014 CODON .......................................................................................................................................................................................................................................................................................................................................................................................................................................................................................................................................................................................
#=GR JCVI_SCAF_1101668188755/1491-1014 SS_TT .......................................................................................................................................................................................................................................................................................................................................................................................................................................................................................................................................................................................
JCVI_SCAF_1096627026942/545-1022             UAUUAAAACCUUAUUUAUAAGGUCUAUUCAAAAUUUAUUUUGUGAGAAAAAUUUAGUAAAAAUACUCUCGCGGAAUUUUUUUAAAGAUGUUAUCGUUCAUUAACGUU.CAUCCA.AG..................................UUUAUAU.......................................CUCUGGACGCA...UGAAAUGGG.AGUAGGGAACGGGAU.UCUCAUUAACUGCAAAAGACA.........AUGUAUAACCUCUUACAAAUAAGAGAAAAAAUCAAAAAAGCCAAUAGGCUUUUUGAAGCUCAACUUUUGGCAACUAAAAAUGGAGAAGUUACUCCAUAUCGAAGAUCCGUCUUUGAAGAAAGAAUCAGGCAAACUCAAAAAGAAAUUAAAUUGAAAAACUCAAAAAAUUAAAUUCUUUUUGAAACUGAUCAAUAAGAGAGGGUUUAAUCCCUCUUUUUUUUUAUUUUUAUAAAAACAAUGUAAUUAUUAAUUUAAUUUUUCUAUUAUUUCUUAUUAAAAAGAACAUAAUUUCGAGGCUUU
#=GR JCVI_SCAF_1096627026942/545-1022 CODON  ......................................................................................................................................................................................................................................................AUG.............................................................................................................................................................................................STP..............................................................................................................................
#=GR JCVI_SCAF_1096627026942/545-1022 SS_TT  .......................................................................................................................................................................................................................................................................................................................................................................................................................................................................................................................................................................................
JCVI_SCAF_1096627708039/1451-974             AUUAAAAGCUUUUUUAAACUAUUUAUUCAAUAUUUAUUUUUUUGAGAAAAAUUAGUAAAAAUUACUCUCGCAGAAUUUUUUUAAAGAUGUUAUCGUUCAUUAACGUU.CAUCCA.AG..................................UUUAUAU.......................................CUCUGGACGCA...UGAAAUGGG.AGUAGGGAACGGGAU.UCUCAUUAACUGCAAAAGACA.........AUGAAUAACCUCUUACAAAUAAGAGAAAAAAUCAAAAGAGCAAAUUGGCUAUAUGAAGCCCAACUUUUGGCUACUAAAAGAGGAGAAGUUACUCCAUACAGAAGAUCCGUCUUUGAAGAAAGAAUCAGGCAAACACAAAAAGAAAUGAAAUUGAAAGAUUCAAAAAAUUAAAUUCUUUUUUAAAACUGAUUAAUUAAGAGGUGGUUUAUCCCCCUCUUUUUUAUUUUUAUAAAAACAAAGUAAUUAUUAAUUUAUUUUUUCAAUUAUCGAUUAUUAAAAAGAACAUUAUUUUGGUUCUUU
#=GR JCVI_SCAF_1096627708039/1451-974 CODON  ......................................................................................................................................................................................................................................................AUG..........................................................................................................................................................................................STP.................................................................................................................................
#=GR JCVI_SCAF_1096627708039/1451-974 SS_TT  .......................................................................................................................................................................................................................................................................................................................................................................................................................................................................................................................................................................................
JCVI_SCAF_1101668231065/674-197              UAGAACCUUAAUUUAUACUAUCUAUUCAAUAUUUAUUUUUUUGAGAAAAAUUUAGUAAAAAUUACUCUCGCGGAAUUUUUUUAAAGAUGUUAUCGUUCAUUAACGUU.CAUCCA.AG..................................UUUAUAU.......................................CUCUGGACGCA...UGAAAUGGG.AGUAGGGAACGGGAU.UCUCAUUAACUGCAUAAGACC.........AUGAAUAACCUCUUAAAAAUAAGAGAAAAAAUCAAAAGAGCCAAUAGGCUAUAUAAAGCCCAACUUUUGGCUACUAAAAGUGGAGAAGUUACUCCAUACAGAAGAUCCGUCUUUGAAGAAAGAAUCAGGAGAACACAAAAAGAAAUGAAAUUGAAAGAUUCAAAAAAUUAAAUUCUUUUUUGAAACUGAUUAAUUAAGAGGGGGUUUUAUCCCUCCCUUUUUUUAUUUUUAUAGAAAAAACUUAAUUUUUAAUUUAUUUUUUCGAUUAUCGAUUAUUAAAAACAACAUAAUUUUAAUGCU
#=GR JCVI_SCAF_1101668231065/674-197 CODON   ......................................................................................................................................................................................................................................................AUG..........................................................................................................................................................................................STP.................................................................................................................................
#=GR JCVI_SCAF_1101668231065/674-197 SS_TT   ................................................................................................................................................................................................................................................................................................................................................................................................................................................................................<<<<<<......>>>>>>.....................................................................................
JCVI_SCAF_1101668185167/642-1119             CUUAAAAGCUUAUUUAUUCUAUUUAUGCAAUGUUUAUUUUUUUGAGAAAAAUUAGUAAAAAUUACUCUCGCGGAAUUUUUUUGAAGAUGUUAUCGUUCAUUAACGUU.CAUCCA.AG..................................UUUAUAU.......................................CUCUGGACGCA...UGAAAUGGG.AGUAGGGAACGGGAU.UCUCAUUAACUGCAAAAGACC.........AUGAAUAACCUCUUACAAAUAAGAGAAAAAAUCAAAAGAGCCAAUAGGCUACAUGAAGCCCAAAUUCUGGCUACUAAAAGUGGAGAAGUUACUCCAUACAGAAGAUCUGUCUUUGAAGAAAGAAUCAGGAAAACACAAAAAGAAAUGAAAUUAAAAGACUCAAAAAAUUAAAUUCUUUUUUGAAACUGAUCAAUUAAGAGAGGGUUUUAUCCCUCUCUUUUUUUGUUUUUAUAAAAAACGUAAUUAUUAAUUUAUUUUUUCGAUUAUCGAUUAUUAAAAACAAUAUAAUUUUUAUGCUUU
#=GR JCVI_SCAF_1101668185167/642-1119 CODON  .......................................................................................................................................................................................................................................................................................................................................................................................................................................................................................................................................................................................
#=GR JCVI_SCAF_1101668185167/642-1119 SS_TT  ..............................................................................................................................................................................................................................................................................................................................................................................................................................................................................<<<<<<<<<......>>>>>>>>>.................................................................................
JCVI_SCAF_1096626990755/2149-1672            UUAAAACCUUAUUUAUACUAUUUAUUCAAUAUUUAUUGUUUUGAGAAAAAUUUAGUAAAAAUUACUCUCGCGGAAUUUUUUUUAAGAUGUUAUCGUUCACUAACGUU.CAUCCA.AG..................................UUUAUAU.......................................CUCUGGACGCA...UGAAAUGGG.AGUAGGGAACGGGAU.UCUCAUUAACUGCAAAAGACC.........AUGAAUAACCUCUUACAAAUAAGAGAAAAAAUCAAAAGAGCCAAUAGGCUAUACGAAGCCCAACUUUUGGCUACUAAAAGUGGAGAAGUUACUCCAUACAGAAGAUCCGUCUUUGAAGAAAGAAUCAGAAAAACACAAAAAGAAAUGAAAUUGAAAGACUCAAAAAAUUAAAUUCUUUUUUGAAACUGAUCAAUUAAGAGGGGGUUUUAGCCCUCUCUUUUUUUAUUUUUAUAAAACAAAGUAAUUAUUAAUUUAUUUUUUCGAUUAUCGAUUAUUAAAAACAACAUAAUUUUGAUGCUU
#=GR JCVI_SCAF_1096626990755/2149-1672 CODON .......................................................................................................................................................................................................................................................................................................................................................................................................................................................................................................................................................................................
#=GR JCVI_SCAF_1096626990755/2149-1672 SS_TT ..............................................................................................................................................................................................................................................................................................................................................................................................................................................................................<<<<<<<<<......>>>>>>>>>.................................................................................
JCVI_SCAF_1096627561662/865-388              UUAAAAACUUAUUUAUACUAUCUAUUCAAUAUUUAUUUUUUUGAGAAAAAUUUAGUAAAAAUUACUCUCGCGGAAUUUUUUUAAAGAUGUUAAUGUUCAAUAACGUU.CAUCCA.AG..................................UUUAUAU.......................................CUCUGGACGCA...UGAAAUGGG.AGUAGGGAACGGGAU.UCUCAUUAACUGCAAAAGACC.........AUGAAUAACCUCUUACAAAUAAGAGAAAAAAUCAAAAGAGCCAAUAGGGUAUAUGAAGCCCAACUUUUGGCUACUAAAAAUGGAGAAGUUACUCCAUACAGAAGAUCCGUCUUUGAAGAAAGAAUCAGGAAAACACAAAAAGAAAUGAAAUUGAAAGACUCAAAAAAUUAAAUUCUUUUUUGAAACUGAUCAAUUAAGAGGGGGUUUUAGCUCUCUCUUUUUUUAUUUUUAUAAAACACAGUAAUCAUUAAUUUAUUUUUUCGAUUAUCGAUUAUUAAAAACAACAUAAUUUUGAUGCUU
#=GR JCVI_SCAF_1096627561662/865-388 CODON   .......................................................................................................................................................................................................................................................................................................................................................................................................................................................................................................................................................................................
#=GR JCVI_SCAF_1096627561662/865-388 SS_TT   ..............................................................................................................................................................................................................................................................................................................................................................................................................................................................................<<<<<<<<<......>>>>>>>>>.................................................................................
NC_008816.1/1075504-1075027                  UUAAAACCUUAUUUAUACUAUCUAUUCAAUAUUUAUUUUUUUGAGAAAAAUUUAGUAAAAAUUACUCUCGCGAAAUUUUUUUAAAGAUGUUAAUGUUCACUAACGUU.CAUCCA.AG..................................UUUAUAU.......................................CUCUGGACGCA...UGAAAUGGG.AGUAGGGAACGGGAU.UCUCAUUAACUGCAAAAGACC.........AUGAAUAACCUCUUACAAAUAAGAGAAAAAAUCAAAAGAGCCAAUAGGCUAUAUGAAGCCCAACUUUUGGCUACUAAAAGUGGAGAAGUUACUCCAUACAGAAGAUCCGUCUUUGAAGAAAGGAGCAAGGAAACACAAAAAGAAAUGAAAUUGAAAGACUCAAAAAAUUAAAUUCUUUUUUGAAACUGAUCAAUUAAGAGGGGGGUUUAUCCCUCUCUUUUUUUAUUUUUAUAAAAACAACGUAACUAUUAAUUUAUUUUUCCGAUUAUCGAUUAUUAAAAAGAACAUAAUUUUGAUGCU
#=GR NC_008816.1/1075504-1075027 CODON       ...........................................................................................................................................................................................................................................................................AUG.....................................................................................................................................................................STP.................................................................................................................................
#=GR NC_008816.1/1075504-1075027 SS_TT       ..............................................................................................................................................................................................................................................................................................................................................................................................................................................................................<<<<<<<<<......>>>>>>>>>.................................................................................
JCVI_SCAF_1096626968262/286-763              UUAAAAACUUUUUUAUACUAUCUAUUCAAUAUUUAUUUUUUUGAGAAAAAUUUAGUAAAAAUUACUCUCGCGGAAUUUUUUUAAAGAUGUUAAUGUUCAAUAACGUU.CAUCCA.AG..................................UUUAUAU.......................................CUCUGGACGCA...UGAAAUGGG.AGUAGGGAACGGGAU.UCUCAUUAACUGCAAAAGACC.........AUGAAUAACCUCUUACAAAUAAGAGAAAAAAUCAAAAGAGCCAAUAGGGUAUAUGAAGCCCAACUUUUGGCUACUAAAAAUGGAGAAGUUACUCCAUACAGAAGAUCCGUCUUUGAAGAAAGAAUCAGGAAAACACAAAAAGAAAUGAAAUUGAAAGACUCAAAAAAUUAAAUUCUUUUUUGAAACUGAUCAAUUAAGAGAGGGUUUUAGCUCUCUCUUUUUUUAUUUUUAUAAAAACAAAGUAAUCAUUAAUUUAUUUUUUCGAUUAUCGAUUAUUAAAAACAACAUAAUUUUGAUGCU
#=GR JCVI_SCAF_1096626968262/286-763 CODON   .......................................................................................................................................................................................................................................................................................................................................................................................................................................................................................................................................................................................
#=GR JCVI_SCAF_1096626968262/286-763 SS_TT   ..............................................................................................................................................................................................................................................................................................................................................................................................................................................................................<<<<<<<<<......>>>>>>>>>.................................................................................
JCVI_SCAF_1096627059895/790-1267             UUAAAACCUUAUUUAUACUAUCUAUUCAAUAUUUAUUUUUUUGAGAAAAAUUUAGUAAAAAUUACUCUCGCGAAAUUUUUUUAAAGAUGUUAUCGUUCACUAACGUU.CAUCCA.AG..................................UUUAUAU.......................................CUCUGGACGCA...UGAAAUGGG.AGUAGGGAACGGGAU.UCUCAUUAACUGCAAAAGACC.........AUGAAUAACCUCUUACAAAUAAGAGAAAAAAUCAAAAGAGCCAAUAGGCUAUAUGAAGCCCAACUUUUGGCUACUAAAAGUGGAGAAGUUACUCCAUACAGAAGAUCCGUCUUUGAAGAAAGGAUCAAGAAAACACAAAAAGAAAUGAAAUUGAAAGACUCAAAAAAUUAAAUUCUUUUUUGAAACUGAUCAAUUAAGAGGGGGGUUUAUCCCUCUCUUUUUUUAUUUUUAUAAAAACAACGUAACUAUUAAUUUAUUUUUUCGAUUAUCGAUUAUUAAAAAGAACAUAAUUUUGAUGCU
#=GR JCVI_SCAF_1096627059895/790-1267 CODON  .......................................................................................................................................................................................................................................................................................................................................................................................................................................................................................................................................................................................
#=GR JCVI_SCAF_1096627059895/790-1267 SS_TT  ..............................................................................................................................................................................................................................................................................................................................................................................................................................................................................<<<<<<<<<......>>>>>>>>>.................................................................................
JCVI_SCAF_1096627061190/804-1281             AUUAAAAGCUUCUUUAUACUAUUUAUUCAAAAUUCAUUUUUUUGAGAAAAAAUAGUAAAAAUUACUCUCGCGGAAUUUUUUUAAAGAUGUUAUCGUUCAUUAACGUU.CAUCCA.AG..................................UUUAUAU.......................................CUCUGGACGCA...UGAAAUGGG.AGUAGGGAACGGGAU.UCUCAUUAACUGCAAAAGAUC.........AUGAAUAACCUCUUAAAAAUAAGAGAAAAAAUCAAAAGAGCCAAUCGGCUAUACGAAGCCCAACUUUUGGCAACUAAAAGUGGAGAAGUUACUCCAUACAGAAGAUCUGUUUUUGAAGAAAGAAUCAGGAAAACACAAAAAGAAAUGAAAUUGAAAAACUAAAAAAUUAAAUUCUUUUUUGAAACUGAUCAAUUAAGAGGGGUUUUAUACCUCUCUUUUUUAUUUUUAUAAAAACAACGUAAUUAGUAAUUUAUUUUUUCGAUUAUCGAUUAUUAAAAAGAACAUAAUUUUGAUGCUUUU
#=GR JCVI_SCAF_1096627061190/804-1281 CODON  .......................................................................................................................................................................................................................................................................................................................................................................................................................................................................................................................................................................................
#=GR JCVI_SCAF_1096627061190/804-1281 SS_TT  ...............................................................................................................................................................................................................................................................................................................................................................................................................................................................................<<<<<<<.....>>>>>>>.....................................................................................
JCVI_SCAF_1096627058721/876-399              UUAAAACCUUAUUUAUACAAUCUACUCAAUAUUUAUUUUUUUGAAAAAAAUUUAGUAAAAAUUACUCUCGCGGAAUUUUUUUAAAGAUGUUAUCGUUCACUAACGUU.CAUCCA.AG..................................UUUAUAU.......................................CUCUGGACGCA...UGAAAUGGG.AGUAGGGAACGGGAU.UCUCAUUAACUGCAAAAGAUC.........AUGAAUAACCUCUUACAAAUAAGAGAAAAAAUCAAAAGAGCCAAUAGGCUAUAUGAAGCCCAACUUUUGGCAACUAAAAGUGGAGAAGUUACUCCAUACAGAAGAUCCGUCUUUGAAGAAAGAAUCAGGGAAACACAAAAAGAAAUGAAUUUGAAAGACUCAAAAAAUUAAAUUCUUUUUUAACUGAUCCAUAAGGGGGUUUUAUCCCUCUUUUUUUAUUUUUAUAAAAAUAAAGUAAUUAUUAAUUUAUUUUUUCGAUAAUCGAUUAUUAAAAAGAAAAUAAUUUUGAUGCUUUUGCUA
#=GR JCVI_SCAF_1096627058721/876-399 CODON   .......................................................................................................................................................................................................................................................................................................................................................................................................................................................................................................................................................................................
#=GR JCVI_SCAF_1096627058721/876-399 SS_TT   .......................................................................................................................................................................................................................................................................................................................................................................................................................................................................................................................................................................................
NC_008817.1/378928-378453                    CAAUUAUUUAAUAAUUGAAAUUAAUUGAAUGGCAACUAAAAGAUAAAAUGUUUAGGGAUUUUUACUCUCACGACUAAAUAAAGCUAAUGUUAUUAUUUAUUUACGUU.CAUCC.UAA..................................UUGAAU........................................UUACGGACGCAU.GAC..AUGGA.AAUAGGGAACGGGAU.UUCCAUUUACUGCAAAGGAC..........AUGAAUGACCUCGUACUCAUUAGAGAAAAAAUCAACAAAGCUAGAAGACUCAACCAAGCUAAACUUUUAGCAACUAAAAAUGGAGAAGUCACUCCUUAUAAAAUAUCUGUUUUUAUGAAGAGAAUUAAGCAAUCUCAAAAAGAUUUGAAACUGCAAGAUUCGUAGUUUAAAAUUAAUUUGAUAAUCAGAUAGGAUAAGGGCUGCUGUAAAUAGUAGCUCUUUUUUAAUAGAGUUUCUUGACCUAGAAUUUCUCUUUUGUUCUUUAUAAUUAAGUUCAUCAAAACUUAAAAGUCAUAAUAG
#=GR NC_008817.1/378928-378453 CODON         ...........................................................................................................................................................................................................................................................................AUG...............................................................................................................................................................STP.......................................................................................................................................
#=GR NC_008817.1/378928-378453 SS_TT         ................................................................................................................................................................................................................................................................................................................................................................................................................................................................................<<<<<<<<<....>>>>>>>>>.................................................................................
NC_005072.1/817230-817703                    AACUUAUCUAUCAUUGAGCUGACAUAAAUAGCUAAGAAGAGGUAGUGAUAUUUAGAGAUUUCUGCUCUCACGGCUAGAUAGACCUAGUGUUAUUAUAAAUUAACGUU.CAUCC...UA.................................GUAA.........................................UAUCUGGACGCAU.GAC..AUGGA.AAUAGGGAACGGGAU.UUCCAUUAACUGCAAAGGUC..........AUGAAUAACCUCGUACUCAUUAGAGAAAAAAUCAAAAGAGCUGCAAGGCUUAAUAAAGCCAAACUUCUUGCUACAAAAAAUGGAGAGAUUACUCCUUAUAAUCCUACUAUUUUUGAGCUAAGACAAAAGCAAGCUUGCAAAGAUAUUGAAGCGUUAAAUUCUUAAUUUGAAUUUAUUACUUUCAUUCGACUGGAAGGGGUUUUAUAACCCCUUUUUUAUUAGUAAUUUUGCUUGAUAAUAAAGCAAAUAUUGUAAAGCUUAUUACGUGCAACACUUUUCCUAUUAAAAUAAAUUCUAGAA
#=GR NC_005072.1/817230-817703 CODON         .......................................................................................................................................................................................................................................................................................................................................................................................................................................................................................................................................................................................
#=GR NC_005072.1/817230-817703 SS_TT         .......................................................................................................................................................................................................................................................................................................................................................................................................................................................................................................................................................................................
NC_008819.1/1135271-1134800                  GAAAUAAAGGGAGUUGAGGGAAUUUAAUGGACUGGUGAUUAUCUAAGAAACCGUACUCGUAGAUUAUUUCAUUCUUUCUAAUUAGCUUGUUAGAUUAUCAAUACGUU.CGCCUCA....................................ACUCA...........................................UGGGGUGCA...UCAAAUGGA.AGUAGGGAACGGGAU.UUCCAGUAAUUGAAAAGGUC..........AUGAACAACCUAGUCCUAACCAAGAAGCGAAUCAAGAAAGCUGAGAUGCUUCAUGCCGCUCAACUUGCAACAUUUAAAAAAGGAGUAUUUACUUCUUACAAACCUUCAGUUUUUGAAGAAAGACAAAAGCAAUUUCGUGAAGAAGAUGCAUCAAUGGAUUCUUAAUUCAGAAUUAAAUUGUUGACAGUCGAUUUAUCUUGGGGGCAUUAGCCCCCAUCUUUAUGGAUCAAAAAAAAUUUGAUACAUGCGAAGAGCCACUAUUUUUAAAGGUCAGAUCCAGAGAUACCGUUCUGGUUGGCG
#=GR NC_008819.1/1135271-1134800 CODON       ...........................................................................................................................................................................................................................................................................AUG...............................................................................................................................................................STP........................................................AUG............................................................................
#=GR NC_008819.1/1135271-1134800 SS_TT       .................................................................................................................................................................................................................................................................................................................................................................................................................................................................................<<<<<<......>>>>>>....................................................................................
JCVI_SCAF_1096628080188/834-1305             GAACANNNNNNNNNNNNNNNNNNNNNNNNNNNNNNNNNNNNNNNNNNNNNNNNNNNUCGUAGAUUAUUUCAUUCUUUCUAAUUAGCUUGUUAGAUUAUUAAUACGUU.CGCCUCA....................................ACUCA...........................................UGGGGUGCA...UCAAAUGGA.AGUAGGGAACGGGAU.UUCCAGUAAUUGAAAAGGUC..........AUGAACAACCUAGUCCUAACCAAGAAGCGAAUCAAGAAAGCUGAAAUGCUUCAUGCCGCUCAACUUGCAACAUUUAAAAAAGGAGUAUUUACUUCUUACAAACCUUCAGUUUUUGAAGAAAGACAAAAGCAUUUUCGUGAAGAAGUUGCAUCAGUGGAUUCUUAAUUCAGAAUUGAAUUGUUGACAGUCGAUUUAUCUUGGGGGCAUUAGCCCCCAUCUUUAUGGAUCAAAAAAAAUUUGAUACAUGCGAAGAGCCACUAUUUUUAAAGGUCAGAUCCAGAGAUACCGUUCUGGUUGGCG
#=GR JCVI_SCAF_1096628080188/834-1305 CODON  .......................................................................................................................................................................................................................................................................................................................................................................................................................................................................................................................................................................................
#=GR JCVI_SCAF_1096628080188/834-1305 SS_TT  ..............................................................................................................................................................................................................................................................................................................................................................................................................................<<<<<<......>>>>>>.......................................................................................................................................
NC_007335.1/532941-532470                    GAAAUAAAGGGAGUUGAGGGAAUUUAAUGGACUGGUGAUUAUCUAAGAAACCGUACUCGUAGAUUAUUUCAUUCUUUCUAAUUAGCUUGUUAGAUUAUCAAUACGUU.CGCCUCA....................................ACUCA...........................................UGGGGUGCA...UCAAAUGGA.AGUAGGGAACGGGAU.UUCCAGUAAUUGAAAAGGUC..........AUGAACAACCUAGUCCUAACCAAGAAGCGAAUCAAGAAAGCUGAAAUGCUUCAUGCCGCUCAACUUGCAACAUUUAAAAAAGGAGUAUUUACUUCUUACAAACCUUCAGUUUUUGAAGAAAGACAAAAGCAAUUUCGUGAAGAAGUUGCAUCAAUGGAUUCUUAAUUCAGAAUUGAAUUGUUGACAGUCGAUUUAUCUUGGGGGCAUUAGCCCCCAUCUUUAUGGAUCAAAAAAAAAUUGAUACAUGCGAAGAGCCACUAUUUUUAAAGGUCAGAUCCAGAGAUACCGUUCUGGUUGGCG
#=GR NC_007335.1/532941-532470 CODON         ................................................................................................................................................................................................................................................................................................................................................................................................................................................................................AUG....................................................................................................
#=GR NC_007335.1/532941-532470 SS_TT         .................................................................................................................................................................................................................................................................................................................................................................................................................................................................................<<<<<<......>>>>>>....................................................................................
NC_007513.1/937813-938289                    UCUGGAUCGUUUUUUGUAAUCACUGGAACCUCAUGGUUGACAUCCCGCAAACCGUCUGGGGUAUGACCUGGAUUUGACCUUUGUCUUGCUUAGUCUUGGGAGACGUU.GAGCUUGG...................................CAUG...........................................CUGAGCUGCAG.UUUGAAUUCA.UCCAGGCAACGG.GGGAUGGGUCACUGCUGAUUGAUGA........AUGUCAUCAUUUGUUUUUGCGCGACACGCCGCGCAAUGUGAGAUGGGAAAUGGGUUGUUAAUCCAAUUUCCCGUUGUUAAGGCCUUGCCUACGCAUAAUCACGGUCUGAAGUCUUUAUCUCACAAGAGCCUUUGUGCAAAAGAUUUCUUUGAGUUGUUCAAAGAUAACUGGCAUUGAUUUACCCUUCGCAGCACUCUAUUUUAGCAUUUAGGCUGACUAAAGAGUUUUAAAUUUUUGGUAUAAUCUUAUAAAUGUGUUCUAUAAUUCUUCGUUCUGGUAGUAAUUUAACUUCUUGGUUUU
#=GR NC_007513.1/937813-938289 CODON         .......................................................................................................................................................................................................................................................................................................................................................................................................................................................................................................................................................................................
#=GR NC_007513.1/937813-938289 SS_TT         ......................................................................................................................................................................................................................................................................................................................<<<<<<<<<<<........>>>>>>>>>>>...................................................................................................................................................................................................................................
NZ_AATZ01000001.1/347965-347489              UGAGGGAUUCGCUGUGUAUACAAGGGAACCUUGUUGAUGACAUCUUGCAAACCGUCCGGGUUCAGUGCAUUGAGGGGGCUCGGUCUUGACUAAAAUGAAUAUACGUU.GAGCUUGG...................................GAUA...........................................CUGAGCUGCAG.UCUGAAUUCA.UCCAGGCAACGG.GGGAUGGGUCACUGCUGAUGGCUUC........AUGUCUUCCGUUUCCCUUUCAAUAGUUUCGGUUCCUGCCCAAACGCAUUUACGGGUUGUUGAGCGGUUCAAUGUUGAUGCACAAGCUUGUUCUAGGCCUCCGUUGGAAUGUACAUCGCACAGGGGACUCACUGAUAAAGAUUUUUUUGAGGCGUUGCGAAAUAAUUGGAUCUGAGGUCCUGUAGGUGUCAGGAGUACUAAGCAUCUAGUAUAUUUCUUAUUGGAGCUUAAUUUUUUCCUCUGCAAUAAUUAGAUAUAGUCGCUCAAACUCUUGUUCUCUGAUGAAUCAUAGUUCUCGAUG
#=GR NZ_AATZ01000001.1/347965-347489 CODON   .......................................................................................................................................................................................................................................................................................................................................................................................................................................................................................................................................................................................
#=GR NZ_AATZ01000001.1/347965-347489 SS_TT   .......................................................<<<<<<<<............>>>>>>>>....................................................................................................................................................................................................................................................................................................................................................................................................................................................................................................
JCVI_SCAF_1096627402304/1492-1062            ......................................GACUCUAUACAGAUCAGGCGUUUCGUCAAGAUCACGGGCCGAAUUUGCUCGGUAAUAUGAGGACACGUU.GAGCCC.....................................ACCA.............................................GGGCUGCA...CACAAACCA.ACCAAGCAACGG.GGGUUGGGUCAUGGAGAGAUCCC..........AUGAACGUGCUUCAUCUCGUCCGUCAGCAAGCCCAAAAGAAGCAAGCGCUGCAGGACGCUCAGAUGGCAGCCACAAAGGCUGCACCCAUCUUUCUGACCUAUAGGGGCCAGAGCUACCAGAAGGCCGCAUAACUGGCGCACAGCGCGUCAAAACACGGUUACAUAAGAAGAGCAAAAAUCUCUUCAAAUGUUCAACACAAUCGCGGGCAGGGAUGACAAGGACCAUGUCUUUGUCCCCCACCCGCUUUUUGGUUCAGAUGAUUAUCUGGUUGUAGAACCAACUGCUGAAGAUCCAGCGCA
#=GR JCVI_SCAF_1096627402304/1492-1062 CODON ......................................................................................................................................................................................................................................................................................................................................................................................................................................................................AUG..............................................................................................................
#=GR JCVI_SCAF_1096627402304/1492-1062 SS_TT .......................................................................................................................................................................................................................................................................................................................................................................................................................................................................................................................................................................................
JCVI_SCAF_1101667261160/568-98               AACCGUAUGGACACUACCGAGCAGCAACUCGCAGAUCAACGGGUGAUCAAGACGAUUCGCACGUCAGAGCAUGACUCCGUAACAGCCGAUACCAUUGGGUUGACGUU.GAGCCC.....................................ACUAC............................................GGGCUGCA...UAAAUUCCG.GCCAGGCAACGG.GGGCCGGUUGCAUGGAGUGAUCCC.........AUGAACGUGCUCGAAAUGAUCCGUACCAAGGCUCAAAAGCUGGAUGCCCUCAAGCAGGCCCAGGUGGCUGCUGUAAAGGCUCCUCCAGUGUUUUUGGUCUACCGGGGCAUCAAAUACCAGAAGGUCGGCUAAAGCCGCUCACGGACCGCUUAGAGGCGGUUAUAUGAGGUCAGUGAGACCUUAUUUCAAAUGUUCAAUCAGAUCCACGGGAGGGAUGACCGUCGAGAAAUCGAGGUUGACCCUCCUUGUUCUUAUGAAGAUCAAAUCGUUCAGGAAUACGACAAGACCAUCAGGGAAUAC
#=GR JCVI_SCAF_1101667261160/568-98 CODON    ........................................................................................................................................................................................................................................................................................................................................................................................................................................................................AUG............................................................................................................
#=GR JCVI_SCAF_1101667261160/568-98 SS_TT    .......................................................................................................................................................................................................................................................................................................................................................................................................................................................................................................................................................................................
JCVI_SCAF_1101667265019/782-314              ..CCGUAUGGACACUACCGAGCAGCAACUCGCAGAUCAACGGGUGCUCAAGACGAAUCGCUCGUCAGAGCAAGACUCCGUAACAGCCGAUACCAUUGGGUUGACGUU.GAGCCC.....................................ACUAC............................................GGGCUGCA...UAAAUUCCG.GCCAGGCAACGG.GGGCCGGUUGCAUGGAGAGAUCCC.........AUGAACGUGCUCGAAAUGAUCCGCACCAAGGCUCAGAAGCUGGAUGCCCUGAAGCAGGCCCAGGUGGCUGCUGUAAAGGCUCCUCCAGUGUUUUUGGUCUACCGGGGCAUCAAAUACCAGAAGGUCGGCUGAAGCCGCUCACGGACCGCUUAGAGGCGGUUAUAUGAGGUCAGUAAGAACUUAAUUCAAAUGUUCAAUCAGAUCCACGGGAGGGAUGACCGUCGAGAAAUCGAGGUUGACCCUCCUUGUUCUUAUGAAGAUCAAAUCGUUCAGGAAUACGACAAGACCAUCAGGGAAUAC
#=GR JCVI_SCAF_1101667265019/782-314 CODON   ..................................................................................................................................................................................................................................................................................................................................................................................................................................................................AUG..................................................................................................................
#=GR JCVI_SCAF_1101667265019/782-314 SS_TT   .......................................................................................................................................................................................................................................................................................................................................................................................................................................................................................................................................................................................
JCVI_SCAF_1096627282746/453-923              AAGACUCUACAUGAGAUUUUGUUUCUGGUGCUUCAGGCCCCAAAAGCGUAUCUAGAACUCUGUAUAAGUGCAAACAAUCGAUUCAUGCCUUAGAAUGAGUUUACGUU.GAGCC......................................ACAA..............................................GGCUGCAG..UAAAUGCUU.ACCAGGCAACGG.GGGUAAGUUCUCUGAUGGAGGCAUCC.......AUGAACGUGCUCGAAAUGAUCCGCACAAAGGCAAUUAAACUACAGAAUCUUGAAAACGCCAAAAAGCAACUUUGCUACCGUGGCAUUGUCUAUGUACCAACCAAAUAGCAGUCAUGCUUAGGUACAUUUGAGUGUCAAACGUGGCAUUCAAAUGAGGUUCUCAAAUACACCAGAAGGAGCCGACCAAUUACAGGUCGGCUUUUCUUUGCCAACUAAAGAUGUAGCUAAUCCUGACCACUACAACAAAGGAGUUGCUCCUUACGACGUAGCAAGGACAAUGUUUGGAGCAUCAGAUUACUU
#=GR JCVI_SCAF_1096627282746/453-923 CODON   .......................................................................................................................................................................................................................................................................................................................................................................................................................................................................................................................................................................................
#=GR JCVI_SCAF_1096627282746/453-923 SS_TT   .............................................................................................................................................................................................................................................................................................................................................................................................................................................................<<<<<<<.......>>>>>>>.....................................................................................................
JCVI_SCAF_1096627267455/1960-1487            GCGACAUCCACGAGGGGGGCGCCCAUCAAGGCCCGAGCGCGGUUGUGCAAUUUUUCGGCCGCAAACCGUAGCGAACGCUACUAAAUGUCCUAUAGUUAGUUCACGUU.GAUCCCC....................................ACA.............................................GGGGAUGCAG.CUCGAUUCCA.GUCAGGCAACGG.GGGCUGGAGCGCUGUCAAGAGAGUG........AUGAACAUCCUCCAUCUCGUCCGCAAGCAGGCCACCAAACAACAGGCCCUGCAACAGGCACAAGUGCUGCUGGCCCGCCAGCAACACGGCGCAGCCUGAUUUCUCCAGCCCCGGCCCAGCCGGGGCUUUUUUUUUACCUAAAACUUGCGCAAUUCCCGCGGUGGACGGGGUUGCGUCUGGGCGGGUUGUGCUGGCGGAGCCGCUGCGGCACCAGCCUGCGGGGGCUGAUCGCACUUUGGCUCUUUGAUCGCCAGAAAAAUCACAGCCAAGGCCAGCAAAGCUAUUGCAGCACUAUUGAGA
#=GR JCVI_SCAF_1096627267455/1960-1487 CODON ....................................................................STP................................................................................................................................................................................................................................................................................................................................................................................................................................................................................................................
#=GR JCVI_SCAF_1096627267455/1960-1487 SS_TT ..................................................................................................................................................................................................................................................................................................................................................<<<<<<<<........>>>>>>>>>............................................................................................................................................................................................................
NC_009482.1/1340759-1341231                  GGAGAUCGCUGAAGGCAGCGCCCAUCAGGGGCCUAGCGCCGUGGUGCAAUUUUUCGGCAGCAAACCGUAGCGGUCGCUACCAAAAACUGUUAUUCUUUUGUCACGUU.GAUCCC.....................................UAAG.............................................GGGAUGCAG.CUCGAUUCCA.GUCAGGCAACGG.GGGCUGGAACGCUGUCAGGAGACUG........AUGAACAUCCUCCAUCUCGUGCGUAAGCAGGCCACCAAACAGCAGGCUCUGCACCAAGCACAAGUGUUGCUGGCUCGCCAGCAACACGGCGCCGCUUGAUCCAUCUAGCCCCGGCCCAGCCGGGGCUUUUUUUUGGUCCUAAAACUUGCGCAACUCCCGCGGCGGGCGUGGCUGCGCUGGGGCGGCAGGAGCCGUCGGUGCCGCUGCUGUGCCAGAGCCCUGAGGCGGAUCGCACUUGGGCUCUUUAAUCGCCAAAAAAAUCACCGCCAAGGCCAGCAACGCAAUGGCUGCACUGUUGAG
#=GR NC_009482.1/1340759-1341231 CODON       ...................................................................STP...............................................................................................................................................................................................................................................................................................................................................PTS...............................................................................................................................................................
#=GR NC_009482.1/1340759-1341231 SS_TT       ......................................................................................................................................................................................................................................................................................................................................................................................<<<<<<<.....>>>>>>>..............................................................................................................................................................................
JCVI_SCAF_1101667018194/301-1                GAGUAUCCUCUGUAUCAACAUUGAGCACGCUCUGUAUCCAUAGGAACCUCAGAUGUGUUGACGUUUUAGCUAUAACUUUCAAGUAGAUCUUGUCUACUCAUAACGUU.CACCUUGUA..................................UCACUUG.......................................UGCGAGGCGCAU..AAAUGACUG.GCCACGGAACGG.GGACCAGUGUUUUUCGGAGAACAUC........AUGACUAAUCUUCUUUACAGAGGUCAGGCUUACGUAAUGCGUAAGCUUUCUGACGACCAGCCACGUAUUCAAUUGACUUACCGUAGUCAGCACUACAUCACAUCCCGUGAGCGUGUUAGA....................................................................................................................................................................................
#=GR JCVI_SCAF_1101667018194/301-1 CODON     .......................................................................................................................................................................................................................................................................................................................................................................................................................................................................................................................................................................................
#=GR JCVI_SCAF_1101667018194/301-1 SS_TT     .......................................................................................................................................................................................................................................................................................................................................................................................................................................................................................................................................................................................
NC_008819.1/1478815-1478334                  GUAAUUUCUCUCUUGAGGUAGAUAAACAGAUAGAGACCAAAUCUCCACCGUUGACAUUUUUGAGUAUAAAUACUAUAAAUGGGUGUGGCUUUUGCUACUCAAUCGUC.CGAUCUGC...................................CUAU...........................................GUAGACCGCAG.UUCGACUCAA.GCCAAAGGACGG.GGACUUGGGCGCUUCUAAGGAGUUAGGACC...AUGGUUAAUAUGUAUUUCAAUGGAAGAUCAUUUGUUUAUUGUAAUUCAGCUUCAAAGUCUCAAAUAAAACUCACUUACAGGGGAUUGAAUUAUUCAAGAUAAUCUCUUGAUUCUAAUAAUUUAAUCCAUCUCAAUUUAUCCAUUUUUUUAUAAGGAUGUUAUGCUUUUUAUACCUAAUAAAGGUUGCUGAAUUAAUUUGAAUUAAUGGAGUAAUAUUUUUAUAAAUUACAAAUGACUCAUUUUAGUAGUUAUUAAUACAUGACAAAUAAGAUUAUUGUCGUCUUUAGUUCGUUAGCCUUA
#=GR NC_008819.1/1478815-1478334 CODON       .......................................................................................................................................................................................................................................................................................................................................................................................................................................................................................................................................................................................
#=GR NC_008819.1/1478815-1478334 SS_TT       .......................................................................................................................................................................................................................................................................................................................................................................................................................................................................................................................................................................................
NC_007335.1/893913-893432                    GUAAUUUUUCUCUUGAGGUAGACAAACAUAUAGAGACAAAAUCUCCAGUGUUGACAUUAAUAAGUAUAAAUACUAUAAAGGUGUAUAGCUUUUGCUACUCAAUCGUC.CGAUCUGC...................................UUAC...........................................GUAGACCGCAG.UUCGACUCAA.GCCAAAGGACGG.GGACUUGAGCGCUUCUAAGGAGCUAGGACC...AUGGUCAACAUGUAUUUUAAUGGAAGAUCAUUUGUAUAUUGUAAUUCAGCCUCAAAGCCUCAAAUAAAAUUCACUUACAGAGGAUUGAAUUAUUCAAGGUAAUAUUUAACUUCUAAUAAUUUAAUGCAUCUCAAUUCAUCCAUUUUUUGAUAAUAAGGUAAUAGUAUUUUUAUACCUAUCAAAGAUUGCUGAAUUAGUUUGAAUUACUGGAUUAAUAUUUUUAGAAAUUUUAUAUGACUCAUUUUCGUAGUUAUUAAUACAUGAUAAAUAAAAUUAUGCUCGUCUUUAGGUCGUUAGCCU
#=GR NC_007335.1/893913-893432 CODON         .......................................................................................................................................................................................................................................................................................................................................................................................................................................................................................................................................................................................
#=GR NC_007335.1/893913-893432 SS_TT         .......................................................................................................................................................................................................................................................................................................................................................................................................................................................................................................................................................................................
JCVI_SCAF_1101668222309/199-680              AUAAGUGAAGAACCUAAGUUAAAAUUAAAUAUUAAUAUCUUUUGAGAGUUGACAGCUAAGUAUAAAUACUUUAUAAAUAGAGUGUAUCAAUUACUACAAAAAUCGUC.CGAUCUA....................................CCUUUUGA........................................UAGACCGCAG.UACGACUCAA.GCCAAAGGACGG.GGACUUGAGCAUAUUCAGGAGCUGCAUC.....AUGGUAAACAUGUACUUUAAUGGAAAGUCAUUUGUAUAUUGUAAAAAACAAGAAGAAAAGGUUACAAAGCUUACUUAUAGAGGAUCUAGUUACUUUAAAUAAUAUUUCUGAUUUAUUUUAAAUAUCUAAUAAAUAUUUAUUUUAAAGGGACUGUUUGAUUUAAUAAUUCUUCUUUUGCCAUACUUAAUGUUACAGAGAAAGUAUUUGAUUCCUAAACAUAAUCUUUUAUAUUAGGACUUUUCUAAGAGAUAAAGAGAAUUUAAGUAGUAACUUAAUAAAUCUAUCUAAAAAAAUUUUGAU
#=GR JCVI_SCAF_1101668222309/199-680 CODON   .......................................................................................................................................................................................................................................................................................................................................................................................................................................................................................................................................................................................
#=GR JCVI_SCAF_1101668222309/199-680 SS_TT   .......................................................................................................................................................................................................................................................................................................................................................................................................................................................................................................................................................................................
JCVI_SCAF_1096627516743/418-899              UAUGAGAGCCGAAUCUACUUUAAAAUUGAAGUUUAGUUUCUAUUAAUUCUUGACAUCUAAGUAUAAAUACUUUAUAUAUAGAUUGUAGUGAAUACUACAAAAUCGUC.CGAUCUA....................................CCGUUUGA........................................UAGACCGCAG.UACGACUCAA.GCCAAAGGACGG.GGACUUGAGCAAGUUCAGGAGCUGCAUC.....AUGGUAAACAUGUAUUUCAAUGGAAAGUCAUUCGUAUAUUGUAGAAAACAAGAAGAAAAGAUUAUAAAGCUUACUUAUAGAGGAUCUAUUUACUUGAAAUAAGAUUUCUAAUUUCUUUUUUAAAAAAGUUUGGAUAUUUAUUGACGUUUUUGGAUUAAGUAUUUAUUAAUACUUUAUAAGAAGAACUUAUAGUGCAUAUAUUUUUUACCUAUUUAAAAAUUCAUAUAUUCGUAUAUUUAGUAACGAGAAAUUAAUUUUAAAAUAAUUAAUUNNNNNNNNNNNNNNNNNNNNNNNNNNNNN
#=GR JCVI_SCAF_1096627516743/418-899 CODON   .......................................................................................................................................................................................................................................................................................................................................................................................................................................................................................................................................................................................
#=GR JCVI_SCAF_1096627516743/418-899 SS_TT   .......................................................................................................................................................................................................................................................................................................................................................................................................................................................................................................................................................................................
JCVI_SCAF_1101667092473/241-1                UAUGAGAGCCGAAUCUACUUUUAAAUUUAAGUUUAGUUUCUAUUAAUUGUUGACAUCUAAGUAUAAAUACUUUAUAAAUAGAUUGUAGUGAAUACUACAAAAGCGUC.CGAUCUA....................................CCAUCUGA........................................UAGACCGCAG.UACGACUCAA.GUCAUAGGACGG.GGACUUGAGCAAGUUCAGGAGCUGCAUC.....AUGGUAAACAUGUAUUUCAAUGGAAAGUCAUUUGUAUAUUGUAGAAAACAGGAAGAUAA.................................................................................................................................................................................................................................................
#=GR JCVI_SCAF_1101667092473/241-1 CODON     .......................................................................................................................................................................................................................................................................................................................................................................................................................................................................................................................................................................................
#=GR JCVI_SCAF_1101667092473/241-1 SS_TT     .......................................................................................................................................................................................................................................................................................................................................................................................................................................................................................................................................................................................
JCVI_SCAF_1101667546597/605-902              UAUGAGAUCCGAAUCUACUUUUAAAUUGAAGUUUAGUUUCAAUUAAUUGUUGACAUCUAAGUAUAAAUACUUUAUAAAUAGAUUGUAGUGAAUACUACAAAAUCGUC.CGAUCUA....................................CCAUCUGA........................................UAGACCGCAG.UAAGAUUCAA.GCCAUAGGACGG.GGACUUGAGCAAGUUCAGGAGCUGCAUC.....AUGGUAAACAUGUAUUUCAAUGGAAAGUCAUUCGUAUAUUGUAGAAAACAAGAAGAUAAGAUGAUAAAGCUUACUUAUAGAGGUUCUAUUUACUUGAAAUAGGAUUCCUAAUUUAU........................................................................................................................................................................................
#=GR JCVI_SCAF_1101667546597/605-902 CODON   .......................................................................................................................................................................................................................................................................................................................................................................................................................................................................................................................................................................................
#=GR JCVI_SCAF_1101667546597/605-902 SS_TT   .......................................................................................................................................................................................................................................................................................................................................................................................................................................................................................................................................................................................
JCVI_SCAF_1096627523083/776-1255             UCUGAGAGCAGAAUCUAAUUUUAAAUUGAAGUAUACUUUCUAUUAAUUGUUGACAUAUAAGUAUAAAUACUUUAUAAAUAGAUUGUAGUGAAAACUACAAAAUCGUC.CGAUCUA....................................CCAUCUGA........................................UAGACCGCAG.UACGACUCAA.GCCAUAGGACGG.GGACUUGGCAAGUUUAGAGCUGCAUC.......AUGGUAAACAUGUAUUUCAAUNNNNNNNNNNNNNNNNNNNNNNNNNNNNNNNNNNNNNNNNNNNNNNNNNNNUCUAUUAAUUGUUGACAUAUAAGUAUAAAUACUUUAUAAAUAGAUUGUAGUGAAAACUACAAAAUCGUCCGAUCUACCAUCUGAUAGACCGCAGUACGACUCAAGCCAUAGGACGGGGACUUGGGCAAGUUUAGGAGCUGCAUCAUGGUAAACAUGUAUUUCAAUGGAAAGUCAUUCGUAUAUUGUAGAAAACAAGAAGAAAAGAUUAUAAAGCUUACUUAUAGAGGA
#=GR JCVI_SCAF_1096627523083/776-1255 CODON  .......................................................................................................................................................................................................................................................................................................................................................................................................................................................................................................................................................................................
#=GR JCVI_SCAF_1096627523083/776-1255 SS_TT  .......................................................................................................................................................................................................................................................................................................................................................................................................................................................................................................................................................................................
JCVI_SCAF_1096627602968/306-787              UGUGAGAGCAGAAUCUAAUUUUAAAUUGAAGUUUAGUUUCUAUUAAUUGUUGACAUCUAAGUAUAAAUACUUUAUAAAUAAUUUGUAGUGAAUACUACAAAAUCGUC.CGAUCUA....................................CCAUUUGA........................................UAGACCGCAG.UAAGACUCAA.GCCAUAGGACGG.GGACUUGAGCAAGUUCAGGAGCUGCAUC.....AUGGUAAACAUGUAUUUCANNNNNNNNNNNNNNNNNNNNNNNNNNNNNNNNNNNNNNNNNNNNNNNNNNNUAAAAAAGAUAUUAACUUUGCUAAUCCCAUAAAGAUAAAUCAGAAUUUCCUGUAGAUCUUUGCAUCCAGUGAAUUUUCCAAACAUUAUUUACUUUUUUAAAAAUUGACGUAACCGUUGGUAAGUCAUCAUUAGCUGUUCCUUUAUAAGUAAAUUUUGAACCUAGUGUAAAAAUGCACAUUACUAUAUUUUCGCUUAAAAAUUCGAAUCGAUGAAUUUUAGUUAUUUCUGC
#=GR JCVI_SCAF_1096627602968/306-787 CODON   .....................................................................................................................................................................................................................................................................................................................................................................PTS...............................................................................................................................................................................................................
#=GR JCVI_SCAF_1096627602968/306-787 SS_TT   .......................................................................................................................................................................................................................................................................................................................................................................................................................................................................................................................................................................................
JCVI_SCAF_1096627593144/506-25               CGUUAAAGCAGAAUCAAAUUUUAAAUUGAAGUUAAGUUUAUAUUAAUUGUUGACAUCUAAGUAUAAAUACUUUAUAAAUAGAUUGUAGUUAAUACUACAAAAUCGUC.CGAUCUA....................................CCAUUUGA........................................UAGACCGCAG.UACGACUCAA.GCCAUAGGACGG.GGACUUGAGCAAGUUUAGGAGCUGCAUC.....AUGGUAAACAUGUAUUUCAAUGGCAAGUCAUUCGUAUAUUGUAGGAAACAAGAAGAAAAAGGUAUAAAGCUUACUUACAGAGGAUCUAUUUAUUUGAAAUAGAAUUCUAAUUUCUUUUAAAAAAAAGUUUAGGCAUGUAUUGAAGUUUUUAAACAUAGUAUUUAUUGAUACGUUAUAAGAAAAACUUAUUAUGAACAUAUUUUUUUACUAUUUAAAAAUUCAUAUAUUCGUAUAUUUAGUAACGAGAAAUUAAUUUUAAAAUCACUAAUUUGUAAAUAGAUUUUUAAAAGGUUAUGCAAC
#=GR JCVI_SCAF_1096627593144/506-25 CODON    .......................................................................................................................................................................................................................................................................................................................................................................................................................................................................................................................................................................................
#=GR JCVI_SCAF_1096627593144/506-25 SS_TT    .......................................................................................................................................................................................................................................................................................................................................................................................................................................................................................................................................................................................
JCVI_SCAF_1096627743440/1077-596             UGUGUUGGAGUUACUCGUAGUUAUAUGUUUUUUAUUCUUUUNNNNNNNNNNNNNNNNNNNNNNNNNNNNNNNNNNNNNNNNNNNNNNNNNNNUACUACAAAAUCGUC.CGAUCUA....................................CCAUUUGA........................................UAGACCGCAG.UACGACUCAA.GCCAUAGGACGG.GGACUUGAGCAAGUUUAGGAGCUGCAUC.....AUGGUAAACAUGUAUUUUAAUGGAAAGUCAUUUGUAUAUUGUAGAAAACAAGAAGAAAAGUUGAUAAAGCUUACUUACAGAGGAUCUAUUUACUUGAAAUAAUAUUUCUAAUUUUUUUUAAAAAAGUUAAAUUAUUUAUUAAAGUUUUUGAAUUAAGUAUUUAUUAAUACGUUAUAAGAAAAACUUAUUGUAAAGAUAUUUUUUCCCUAUUCAAAAAUUUAUAUAUUCGUAUAUUUAGUAACCAGAAAUUAAUUCUUAAAUAACUAUUUUUUAACUAGAUUUUUUAAAGGGUAUGAAACC
#=GR JCVI_SCAF_1096627743440/1077-596 CODON  .......................................................................................................................................................................................................................................................................................................................................................................................................................................................................................................................................................................................
#=GR JCVI_SCAF_1096627743440/1077-596 SS_TT  .......................................................................................................................................................................................................................................................................................................................................................................................................................................................................................................................................................................................
JCVI_SCAF_1101668304136/958-477              UAUGAGAGUAGAAUCUAAUUUUAAAUUAAAGUUUAUUUUCUAAUAAUUGUUGACAUCUAAGUAUAAAUACUUUAUAAAUAAAUUGUAGUGAAUACUACAAAAUCGUC.CGAUCUA....................................CCAUUUGA........................................UAGACCGCAG.UACGACUCAA.GCCAUAGGACGG.GGACUUGAGCAAGUUUAGGAGCUGCAUC.....AUGGUAAACAUGUAUUUCAAUGGAAAGUCAUUCGUAUAUUGUAGAAAACAAGAAGAAAAGGUGAAAAAGCUUACUUAUAGAGGAUCUAUUUACUUGAAAUAGGAUUUCUAAUUUCUUUUAAAAAAGUUUUUACCUUUAUUGAAGUUUUUGAACUCGGUAUUUAUUAAUACGUUAUAAGAAAAACUUAUUUUGAACAUAUUUUUUGCCUAUUUAAAAAUUCAUAUAUUCGUAUAUUUGGUAACGAGAAAUUAAGUUUGAGAUAACUAGUUUGUAAUUAGAUUUUUGAAAGGUUAUGCAACC
#=GR JCVI_SCAF_1101668304136/958-477 CODON   .......................................................................................................................................................................................................................................................................................................................................................................................................................................................................................................................................................................................
#=GR JCVI_SCAF_1101668304136/958-477 SS_TT   .......................................................................................................................................................................................................................................................................................................................................................................................................................................................................................................................................................................................
JCVI_SCAF_1101667229515/728-247              UAAUCAGCAUUGUUUAGUCUAUUGCGACUGAGAACUUUAAUCUUAAAGGUUGACAACUGAGUAUAAAUACUCUAUAAAUAAAGUGUAGUAAAUGCUACCAAAUCGUC.CGAUCUA....................................CCAUUAGA........................................UAGACCGCAG.UACGACUCAA.GCCAUAGGACGG.GGACUUGAGCAAGACCAGGAGCUGCAUC.....AUGGUAAACAUGUAUUUUAACGGCAAAUCUUUCGUAUAUUGCAAGAGCCAAGAAGAGAAGACAAUAAAGCUUACUUAUAGAGGAUCUAGUUACUUAAGAUAAAUAAAUCCCAUAUCUAUUAAAUAUUUAAUAAACCAUUUUUUUAGAGGUACUAUGCUAUGAAAUUUACUAAUUCUCCUUUUACCAUACUCGACAAGAAUAUGAACGCAUUAGAUUAUCAAAAAAGAAAUCUUAUCAAUGAGGACUAUUGGGGAAGGGAAAAUGAUAAUCAAACAAAAGAAGAUUUUAAAUAAAGUAACU
#=GR JCVI_SCAF_1101667229515/728-247 CODON   .......................................................................................................................................................................................................................................................................................................................................................................................................................................................................................................................................................................................
#=GR JCVI_SCAF_1101667229515/728-247 SS_TT   .......................................................................................................................................................................................................................................................................................................................................................................................................................................................................................................................................................................................
JCVI_SCAF_1096626934041/976-1457             UAAUCAGCAUUGUUUAGUCUAUUGCGACUGAGAACUUCAAUCUUAAUGGUUGACAACUGAGUAUAAAUACUCUAUAAAUAAAGUGUAGUAAAUGCUACCAAAUCGUC.CGAUCUA....................................CCAUUAGA........................................UAGACCGCAG.UACGACUCAA.GCCAUAGGACGG.GGACUUGAGCAAGACCAGGAGCUGCAUC.....AUGGUAAACAUGUAUUUUAACGGCAAAUCUUUCGUAUAUUGCAAGAGCCAAGAAGAGAAAACAAUAAAGCUUACUUAUAGAGGAUCUAGUUACUUAAGAUAAAUAAAUCUCAUAUCUAUUAGAUAUUUAAUAAACCAUUUUUUUAGAGGUGUUAUGCCAUGAAAUUUACUAAUUCUCCUUUUGCCAUACUCGACAAGAAUAUGAUCGCAUUAGAUUAUCAAAAAAGAAAUAUUAUAAAUGAGGACUCUUGGGGAAGGGAAAAUGAUAAUCAAACAAAAGAAGAUUUUAAAUAAAGUAAUU
#=GR JCVI_SCAF_1096626934041/976-1457 CODON  ...............................STP.....................................................................................................................................................................................................................................................................................................................................................................................................................................................................................................................................................
#=GR JCVI_SCAF_1096626934041/976-1457 SS_TT  .......................................................................................................................................................................................................................................................................................................................................................................................................................................................................................................................................................................................
JCVI_SCAF_1096628053320/1346-1827            UUGUGAGAGCUGAAUCCAAUUUUGAAUUGAAGUUUAGUUCUAUUAAUUGUUGACAUCUAAGUAUAAAUACCUUAUAAAUAGAUUGUAGUGAAUACUGCAAAAUCGUC.CGAUCUA....................................CCAUCUGA........................................UAGACCGCAG.UUCGACUCAA.GCCAUAGGACGG.GGACUUGAGCAAGUUUAGGAGCUGCAUC.....AUGGUAAACAUGUAUUUCAAUGGAAAGUCAUUCGUAUAUUGUAGAAAACAAGAAGAAAGGUUUAUAAAGCUUACUUAUAGAGGAUCUAUUUACUUGAAAUAAGGUUUCUAAUUUCUUUUUUAAAAAAGUUAGGAUAUUUAUUGAAGUUUUUGAACUCAGUAAUUAUUAAUGCGUUAUAAGAAAAACUUAUUGUUGAGAUAUUUUUUACCUAUUUAAAAAUUUAUAUAUUCGUAUAUUUAGUAACGAGAAAUUAAUUUUAAAAUAACUAUUUUGUAAUUAACUUUUUAAAAGGUUAUGCAA
#=GR JCVI_SCAF_1096628053320/1346-1827 CODON .......................................................................................................................................................................................................................................................................................................................................................................................................................................................................................................................................................................................
#=GR JCVI_SCAF_1096628053320/1346-1827 SS_TT .......................................................................................................................................................................................................................................................................................................................................................................................................................................................................................................................................................................................
JCVI_SCAF_1101668313317/688-207              UGUGAGAUCAGAAUUUAAUUUUAAAUUUAAAUUUAGUUUCUAUAAAUUGUUGACAUCUAAGUAUAAAUACUUUAUAAAUAGAUUGUAGCGAAUACUACAAAAUCGUC.CGAUCUA....................................CCAUCUGA........................................UAGACCGCAG.UACGACUCAA.GCCAUAGGACGG.GGGCUUGAGCAAGCUCAGGAGCUGCAUC.....AUGGUAAACAUGUAUUUCAAUGGAAAAUCAUUCGUAUAUUGUAGAAAACAUGAAGAAAAGUUGAUAAAACUUACUUAUAGAGGUUUAAUUUACUUGAAAUAAAAUUUCUAAUUUUUUUAAAAAAUUUAGUUAUUUUUUGAAGUUUUUGGAUUAAGUAUUUAUUAAUACGUUAUAAGAAAAACUUAUUUUGAAUAUAUUUUUUGCCUAUUUAAAAAUUCAUAUAUCCGUAUAUUUAGUAACGAGAAAUUAAUUUUAAAAUAAUUAAUUUGUAAAUAGAUUUUUAAAAGGUUAUGCAACCUA
#=GR JCVI_SCAF_1101668313317/688-207 CODON   .......................................................................................................................................................................................................................................................................................................................................................................................................................................................................................................................................................................................
#=GR JCVI_SCAF_1101668313317/688-207 SS_TT   .......................................................................................................................................................................................................................................................................................................................................................................................................................................................................................................................................................................................
JCVI_SCAF_1101668318303/1-391                ...........................................................................................UAGCUACAAAAUCGUC.CGAUCUA....................................CCAUCUGA........................................UAGACCGCAG.UACGACUCAA.GCCAUAGGACGG.GGGCUUGAGCAAGUUCAGGAGCUGCAUC.....AUGGUAAACAUGUAUUUCAAUGGAAAAUCAUUCGUAUAUUGUAGAAAACAAGAAGAAAAGAUAAUAAAGCUCACUUAUAGAGGAUCUAUUUAUUUGAAAUAAGGUUUCUAAUUUCUUUCUUGAAAAGUUAGGAUAUAUAUUUAAGUUUUUGAAAUCAGUACUUAUUAAUCCGUUAUAAGAAAAACUUAUUGUGGAGAUAUCUUUUACCUAUUAAAAAAUUUAUGUAUUCGUAUAUUUAGUAACGGGAAAUUAAUUUUAAAAUAACUAAUUUGUAAUUAGAUUUUUAAAAGGUUAUGCAAC
#=GR JCVI_SCAF_1101668318303/1-391 CODON     .......................................................................................................................................................................................................................................................................................................................................................................................................................................................................................................................................................................................
#=GR JCVI_SCAF_1101668318303/1-391 SS_TT     .......................................................................................................................................................................................................................................................................................................................................................................................................................................................................................................................................................................................
JCVI_SCAF_1096627622609/654-173              UAUGAGAGCCGAAUCUACUUUUAAAUUGAAGUUUAGUUCCUAUUAAUUGUUGACAUCUAAGUAUAAAUACUUUAUAAAUAGAUUGUAGUGAAUACUACAAAAUCGUC.CGAUCUA....................................GCAUCUGA........................................UAGACCGCAG.UACGACUCAA.GCCAUAGGACGG.GGACUUGGGCAAGUUCAGGAGCUGCAUC.....AUGGUAAACAUGUAUUUCAAUGGAAAGUCAUUCGUAUAUUGUAGAAAACAAGAAGAAAAAAUUAUAAAACUUACUUAUAGAGGAUCUAUUUACUCGAAAUAGGAUGUAUAAAUUCUUUUUUUAAAAAGGUUUCGACAUUUAUAGACGUUUUUGGAUUAAGUAUUUAUUAAUACUUUAUAAGAAGAACUUAUAGUGAAUAUAUUUUUUGCCUAUUUAAAAAUUCAUAUAUUCGUAUAUUUAGUAACGAGAAAUUAAUAUUAAAGAAAUUAAUUUGUAAUUACCUUCUUAAAAGGUUAUGCA
#=GR JCVI_SCAF_1096627622609/654-173 CODON   .......................................................................................................................................................................................................................................................................................................................................................................................................................................................................................................................................................................................
#=GR JCVI_SCAF_1096627622609/654-173 SS_TT   .......................................................................................................................................................................................................................................................................................................................................................................................................................................................................................................................................................................................
JCVI_SCAF_1096627523083/990-1471             NNNNNNNNNNNNNNNNNNNNNNNNNNNNNNNNNNNNNNUCUAUUAAUUGUUGACAUAUAAGUAUAAAUACUUUAUAAAUAGAUUGUAGUGAAAACUACAAAAUCGUC.CGAUCUA....................................CCAUCUGA........................................UAGACCGCAG.UACGACUCAA.GCCAUAGGACGG.GGACUUGGGCAAGUUUAGGAGCUGCAUC.....AUGGUAAACAUGUAUUUCAAUGGAAAGUCAUUCGUAUAUUGUAGAAAACAAGAAGAAAAGAUUAUAAAGCUUACUUAUAGAGGAUCCAUUUACUUGAAAUAAGAUUUCUAAUUUCUUUUUUAAAAAGUUUGGACAUUUAUUAAGGUUUUUGGAUUAAGUAUUUAUUAAUACUUUAUAAGAAGAACUUAUAGUAAAUAUAUUUUUUGCCUAUUUAAAAAUUCAUAUAUUCGUAUAUUUAGUAACCAGAAAUUAAUUUAAAAAUAAUUAAUUUGUAAUUAGAUUUAUAAAACUUAUGCAACC
#=GR JCVI_SCAF_1096627523083/990-1471 CODON  .......................................................................................................................................................................................................................................................................................................................................................................................................................................................................................................................................................................................
#=GR JCVI_SCAF_1096627523083/990-1471 SS_TT  .......................................................................................................................................................................................................................................................................................................................................................................................................................................................................................................................................................................................
JCVI_SCAF_1096627604214/935-1416             UCUGAAAGUAGAAUCUAAUUUUAAAUUGAAGUUUAGUUUCUAUUAACUGUUGACAUCUAAGUAUAAAUACUUUAUAAAUAGAUUGUAGUAAAUACUACAAAAUCGUC.CGAUCUA....................................CCAUCUGA........................................UAGACCGCAG.UACGACUCAA.GCCAUAGGACGG.GGACUUGGGCAAGUUUAGGAGCUGCAUC.....AUGGUAAACAUGUAUUUCAAUGGAAAGUCAUUUGUAUAUUGUAGAAAACAAGAAGAAAAGAUUAUAAAGCUUACUUAUAGAGGAUCUAUUUACUUGAAAUGUGAUUUCUAAUUUUUUUAAAAAAAGUUUGGACAUUUAUUGACGUUUUUGGAUUAAGUAUUUAUUAAUACUUUAUAAGAAGAACUUAUAGUGAAUAUAUUUUUUGCCUAUUUAAAAAUUCAUAUAUUCGUAUAUUUAGUAACGAGAAAUUAAUUUUAAAAUAAUUAAUUUGUAAUUAGAUUUUUAAAACCCUAUGCAACC
#=GR JCVI_SCAF_1096627604214/935-1416 CODON  .......................................................................................................................................................................................................................................................................................................................................................................................................................................................................................................................................................................................
#=GR JCVI_SCAF_1096627604214/935-1416 SS_TT  .......................................................................................................................................................................................................................................................................................................................................................................................................................................................................................................................................................................................
JCVI_SCAF_1096627561598/1401-920             UCUGAGAGCAGAAUCUAAUUUUAAAUUGAAGUUUAGUUUCAAUUAAUUGUUGACAUCUAAGUAUAAAUACUUUAUAAAUAGAUUGUAGUGAAUACUACAAAAUCGUC.CGAUCUA....................................CCAUCUGA........................................UAGACCGCAG.UACGCCUCAG.GCCAUAGGACGG.GGACUUGAGCAAAUUCAGGAGCUGCAUC.....AUGGUAAACAUGUACUUCAAUGGAAAAUCAUUCGUAUAUUGUAGAAAACAGGUAGAAAAGGUUAUAAAGCUUACUUAUAGAGGAUCUAUUUACUUGAAAUAAGAUUUCUAAUUUCUUUUUUAAAAAAAGUUAGUUCAUCUAUAUGAAUUUUUUGAACUCAGUAUUUAUUAAUACGUUAUAAGAAAAACUUAUUGUGAUGAUAUUUUUUGCCUAUUAAAAAAUUCAUAUAUUCGUAUAUUUAGUAACNNNNNNNNNNNNNNNNNNNNNNNNNNNNNNNNNNNNNNNNNNNNNNNNNNNAAA
#=GR JCVI_SCAF_1096627561598/1401-920 CODON  .......................................................................................................................................................................................................................................................................................................................................................................................................................................................................................................................................................................................
#=GR JCVI_SCAF_1096627561598/1401-920 SS_TT  .......................................................................................................................................................................................................................................................................................................................................................................................................................................................................................................................................................................................
JCVI_SCAF_1096626934990/630-149              UCUGAGAGCAGAAUCUAAUUUUAAAUUGAAGUUUAGUUUCUAUUAAUUGUUGACAUCUAAGUAUAAAUACUUUAUAAAUAGAUUGUAGUGAAUACUACAAAAUCGUC.CGAUCUA....................................CCAUCUGA........................................UAGACCGCAG.UACGACUCAG.GCCAUAGGACGG.GGACUUGAGCAAGUUCAGGAGCUGCAUC.....AUGGUAAACAUGUACUUCAAUGGAAAAUCAUUCGUAUAUUGUAGAAAACAAGAAGAAAAGGUUAUAAAGCUUACUUAUAGAGGAUCUAUUUACUUGAAAUAGGAUUUUUAAUUUCUUUUUUAAAGAAGUUAGUACAUCUAUUGAAUUUUUUGAACUCAGUAUUUAUUAAUACGUUAUAAGAAAAACUUAUUGUGAUGAUAUUUUUUACAUAUUAAAAAAUUCAUAUAUUCGUAUAUUUAGUAACCAGAAAUUAAUUUGAAAAUAACUAAUUUGUAAUUAGCUUUUUAGAAGGUUAUGCAA
#=GR JCVI_SCAF_1096626934990/630-149 CODON   .......................................................................................................................................................................................................................................................................................................................................................................................................................................................................................................................................................................................
#=GR JCVI_SCAF_1096626934990/630-149 SS_TT   .......................................................................................................................................................................................................................................................................................................................................................................................................................................................................................................................................................................................
JCVI_SCAF_1096627202871/229-1                UAUGAAAGCAGAAUCCAAUUUUAAAUUGGAGUCAAUCUUUUAUUAAUUGUUGACAUCUAAGUAUAAAUACUUUAUAAAUAGAUUGUAGUAAAUACUACAAAAUCGUC.CGAUCUA....................................CCAUCUGA........................................UAGACCGCAG.UACGACUCGA.GCCAUAGGACGG.GGACUUGAGCAACUUCAGGAGCUGCAUC.....AUGGUAAACAUGUAUUUCAAUGGAAAAUCAUUCGUAUAUUGUAGAAA.............................................................................................................................................................................................................................................................
#=GR JCVI_SCAF_1096627202871/229-1 CODON     .......................................................................................................................................................................................................................................................................................................................................................................................................................................................................................................................................................................................
#=GR JCVI_SCAF_1096627202871/229-1 SS_TT     .......................................................................................................................................................................................................................................................................................................................................................................................................................................................................................................................................................................................
JCVI_SCAF_1096628082332/2038-1557            UGUGAGAGCAGAAUCUAAUUUUAAAUUGAAGUUUAGUUUCCAUUAAUUGUUGACAUCUAAGUAUAAAUACUUUAUAAAUAGAUUGUAGUGAAUGCUACAAAAUCGUC.CGAUCUA....................................CUAUCUGA........................................UAGACCGCAG.UACGACUCAA.GCCAUAGGACGG.GGACUUGAGCUAAUUCAGGAGCUGCAUC.....AUGGUAAACAUGUAUUUCAAUGGAAAGUCAUUCGUAUAUUGUAGAAAACAAGAAGAAAGGAUUAUAAAGCUUAUUUAUAGAGGAUCUAUUUACUUGAAAUAAGAUCUCUAAUUUCUUUUUUAAAAAAGUUUGGACAUUUGUUGAAGUUUUUGAACUCAGUAUUUAUUAAUACGUUAUAAGAAAAACUUAUUAUGAAGAUAUUUUUUGCCUAUUGAAAAAUUCAUAUAUUCGUAUAUUUAGUAACGAGAAAUUAAUUUUAAAAUAAUUAAUUUGUAAUUAGAUUUUUAAAGAAUUAUGCAA
#=GR JCVI_SCAF_1096628082332/2038-1557 CODON .......................................................................................................................................................................................................................................................................................................................................................................................................................................................................................................................................................................................
#=GR JCVI_SCAF_1096628082332/2038-1557 SS_TT .......................................................................................................................................................................................................................................................................................................................................................................................................................................................................................................................................................................................
JCVI_SCAF_1096628238651/1306-1602            UGUGAGAGCAGAAUCUAAUUUUAAAUUGAAGUUUAGUUUCUAUUAAUUGUUGACAUCUAAGUAUAAAUACUUUAUAAAUAGAUUGUAGUGAAUGCUACAAAAUCGUC.CGAUCUA....................................CUAUCUGA........................................UAGACCGCAG.UACGACUCAA.GCCAUAGGACGG.GGACUUGAGCAAGUUCAGGAGCUGCAUC.....AUGGUAAACAUGUAUUUCAAUGGAAAGUCAUUCGUAUAUUGUAGAAAACAAGAAGAAAGGAUUAUAAAGCUUACUUAUAGAGGAUCUAUUUACUUGAAAUAAGAUUUCUAAUUUA.........................................................................................................................................................................................
#=GR JCVI_SCAF_1096628238651/1306-1602 CODON .......................................................................................................................................................................................................................................................................................................................................................................................................................................................................................................................................................................................
#=GR JCVI_SCAF_1096628238651/1306-1602 SS_TT .......................................................................................................................................................................................................................................................................................................................................................................................................................................................................................................................................................................................
JCVI_SCAF_1096627566151/1640-1159            UGUGAGAACAGAAUCUAAUUUUAAAUUGAAGUUUAGUUCCCUUUAAUUGUUGACAUCUAAGUAUAAAUACUUUAUAAAUAGAUUGUAGUGAAUACUACAAAAUCGUC.CGAUCUA....................................CCAUCUGA........................................UAGACCGCAG.UAGGACUCAA.GCCAUAGGACGG.GGACUUGAGCAAUUUCGGGAGCUGCAUC.....AUGGUAAACAUGUAUUUCAAUGGAAAGUCUUUCGUAUAUUGUAGAAAGCAAGAAGAAAAGGUAAUAAAGCUUAUUUAUAGAGGAUCUAUUUACUUGAAAUAUGAUUUAUAAUUUCUUUUUUAAAGUUUGGGCAUUUAUUGAAGUUUUCGAACUCAGUAUUUAUUAAUGCGUUAUAAGAAAAACUUAUUGUAAACAUAUUUUUUGCCUAUUUAAAAAUUUAUAUAUUCGUAUAUUUAGUAACGAGAAAUUAUUUUUUUAAAAACUAAUUUGUAGUCAGAUUAUUAAAAGAUUAUGCAACCU
#=GR JCVI_SCAF_1096627566151/1640-1159 CODON .......................................................................................................................................................................................................................................................................................................................................................................................................................................................................................................................................................................................
#=GR JCVI_SCAF_1096627566151/1640-1159 SS_TT .......................................................................................................................................................................................................................................................................................................................................................................................................................................................................................................................................................................................
JCVI_SCAF_1096627002424/284-1                CAUGAGAGCAGGAUCCAAUUAUAAAUUGAAGCUUAGUUUUUAUUGAUAGUUGACAUCUAAGUAUAAAUACUUUAUAAAUGGAUUGUAGUAAAAGCUACAAAAUCGUC.CGAUCUA....................................CCAUCUGA........................................UAGACCGCAG.UACGUCUCAA.GCCAUAGGACGG.GGACUUGAGCAAGUUCGGGAGCUGUAUC.....AUGGUAAACAUGUAUUUCAAUGGGAAGUCAUUCGUAUAUUGUAGAAAACAAGAAGAAAAGGUUAUAAAGCUUACUUAUAGAGGAUCUAGUUACUGAAAUAAG......................................................................................................................................................................................................
#=GR JCVI_SCAF_1096627002424/284-1 CODON     .......................................................................................................................................................................................................................................................................................................................................................................................................................................................................................................................................................................................
#=GR JCVI_SCAF_1096627002424/284-1 SS_TT     .......................................................................................................................................................................................................................................................................................................................................................................................................................................................................................................................................................................................
JCVI_SCAF_1101667225526/84-565               UAUGAGAUCCGAAUCUACUUUUAAAUUGAAGUUUAGUUUCAAUUAAUUGUUGACAUCUAAGUAUAAAUACUUUAUAAAUAGAUUGUAGUCAAUACUACAAAAUCGUC.CGAUCUA....................................CCAUCUGA........................................UAGACCGCAG.UACGACUCAA.GCCAUAGGACGG.GGACUUGAGCAAGUUCAGGAGCUGCAUC.....AUGGUAAACAUGUAUUUCAAUGGAAAGUCAUUCGUAUAUUGUAGAAAACAAGAAGAAAAGAUUAUAAAGCUUACUUAUAGAGGUUCUAUUUACUUGAAAUAAGAUUUCUAAUUUCUUUUUAAAAAAGUUUGGACAUUUUUUGAAGUUUUUGGAUUUAGUAUUAAUUAAUACUUUAUAAGAAGAACUUAUAGUGGAUAUAUUUUUUGCCUAUUUAAAAAUUCAUAUAUUUCGUAUAUUUAGUAACGAGAAAUUUACUUUAAAAAUAAUUAACUUGUAAUUAGAUUUUUAAAUGGUUAUGCA
#=GR JCVI_SCAF_1101667225526/84-565 CODON    .......................................................................................................................................................................................................................................................................................................................................................................................................................................................................................................................................................................................
#=GR JCVI_SCAF_1101667225526/84-565 SS_TT    .......................................................................................................................................................................................................................................................................................................................................................................................................................................................................................................................................................................................
JCVI_SCAF_1101667385030/506-937              UAUGAGAGCCGAAUUUACUUUUAAAUUUAAGUUUAGUUUCUAUUAAUUGUUGACAUCUAAGUAUAAAUACUUUAUAAAUAGAUUGUAGUGAAUACUACAAAAUCGUC.CGAUCUA....................................CCAUCUGA........................................UAGACCGCAG.UACGACUCAA.GCCAUAGGACGG.GGACUUGAGCAAGUUCAGGAGCUGCAUC.....AUGGUAAACAUGUAUUUCAAUGGAAAGUCAUUCGUAUAUUGUAGAAAACAAGAAGAAAAGAUUAUAAAGCUUACUUAUAGAGGAUCUAUUUACUUGAAAUAAGAUUUCUAAUUUAUUUUAAAAAAAAGUUUGGACAUUUAUUGAGGUUUUUGGAUUAAGUAUUUAUUUAUACUUUAUAAGAAGAACUUAUAGUGAAUAUAUUUUUUGCCUAUUUAAAAAUUCAUAUAUUCGUAUAUUUAGUAACGAGAAA..................................................
#=GR JCVI_SCAF_1101667385030/506-937 CODON   .......................................................................................................................................................................................................................................................................................................................................................................................................................................................................................................................................................................................
#=GR JCVI_SCAF_1101667385030/506-937 SS_TT   .......................................................................................................................................................................................................................................................................................................................................................................................................................................................................................................................................................................................
JCVI_SCAF_1096628249206/127-608              UGUAAGAGCAGAAUCUAAUUUUAAAUUGAAGUUUAGUUUCUAUUAAUUGUUGACAUCUAAGUAUAAAUACUUUAUAAAUAGAUUGUAGUGAAUACUACGAAAUCGUC.CGAUCUA....................................CCAUCUGA........................................UAGACCGCAG.UACGACUCAA.GCCAUAGGACGG.GGACUUGAGCAAGUUCAGGAGCUGCAUC.....AUGGUUAACAUGUAUUUCAAUGGAAAGUCAUUCGUAUAUUGUAGAAAACAAGAAGAAAAGAUUAUAAAGUUUACUUACAGAGGAUCUAUUUACUUGAAAUAAGAUUUCUAAUUUCUUUUUUUAAAAAUAUUCGACACUUAUUGACGUUUUUGGAUUAAGUAUUUAUUAAUACUUUAUAAGAAGAACUUAUAGCGAGUAUAUUUUUUGCCUAUUUAAAAAUUUAUAUAUUCGUAUAUUUAGUAACGAGAAAUUAAUUUUAAAAUAAUUAAUUUGUAAUUAGAUUUUUAAAAGGUUAUGCAA
#=GR JCVI_SCAF_1096628249206/127-608 CODON   .......................................................................................................................................................................................................................................................................................................................................................................................................................................................................................................................................................................................
#=GR JCVI_SCAF_1096628249206/127-608 SS_TT   .......................................................................................................................................................................................................................................................................................................................................................................................................................................................................................................................................................................................
JCVI_SCAF_1101668190215/466-1                UAUUAGAGCCGAAUCUACUUUUAAAUUGAAGUUUAGUUUCUAUUAAUUGUUGACAUCUAAGUAUAAAUACUUUAUAAAUAGAUUGUAGUGAAUACUACAAAAUCGUC.CGAUCUA....................................CCAUCUGA........................................UAGACCGCAG.UACGACUCAA.GCCAUAGGACGG.GGACUUGAGCAAGUUCAGGAGCUGCAUC.....AUGGUAAACAUGUAUUUCAAUGGAAAGUCAUUCGUGUAUUGUAGAAAACAAGAAGAAAAGAUUAUAAAGCUGACCUAUAGAGGAUCUAGUUACUUGAAAUAAGAUUUCUAAUUCCUUUUUUAAAAAAAAUCUGGCAAAUUUAUUAAUGUUUUUGGAUUAAGUAUUUAUUAAUACUUUAUAAGAAGAACUUAUAGUGAAUAUAUUUUUUGCCUAUUUAAAAAUUCAUAUAUUCGUAUAUUUAGUAACUAGAAAUUAAUUUUAAAAUAAUUAAUUUGUAAUUAGAU................
#=GR JCVI_SCAF_1101668190215/466-1 CODON     .......................................................................................................................................................................................................................................................................................................................................................................................................................................................................................................................................................................................
#=GR JCVI_SCAF_1101668190215/466-1 SS_TT     .......................................................................................................................................................................................................................................................................................................................................................................................................................................................................................................................................................................................
JCVI_SCAF_1096627586348/679-1160             UCUGAGAGCAGAAUCUAAUUCUAAAUUGAAGCUUAGUUUUUAUUAAUCGUUGACAUCUAAGUAUAAAUACUUUAUAAAUAGUGUGUAGUAAAUACUACAAAAUCGUC.CGAUCUA....................................CCAUCUGA........................................UAGACCGCAG.UACGACUCAA.GCCAUAGGACGG.GGACUUGAGCAAUUGAAGGAGCUGCAUC.....AUGGUAAACAUGUAUUUCAAUGGAAAGUCAUUCGUAUAUUGUAAAAAACAGGAAGAAAAGGUGAUAAAGCUUAUUUAUAGAGGAUCUAUUUACUUGAAAUAAGAUUUCAAAUUUCUUAAAUUAAAANNNNNNNNNNNNNNNNNNNNNNNNNNNNNNNNNNNNNNNNNNNNNNNNNNNUAUAUUUUGUAACGAGAAAUUAAUCUAGAAAUAACUAAUUUGUUAUCAGAUUUUUAAAAAGUUUAUGAAACCUAUUUCUGAAGAACUUUACAAAAAAAUAGUUGAGAGUUCUAAAAAAUGAGU
#=GR JCVI_SCAF_1096627586348/679-1160 CODON  .......................................................................................................................................................................................................................................................................................................................................................................................................................................................................................................................................................................................
#=GR JCVI_SCAF_1096627586348/679-1160 SS_TT  .......................................................................................................................................................................................................................................................................................................................................................................................................................................................................................................................................................................................
JCVI_SCAF_1096627610532/883-402              AAUAGGUGAAAAAUCAAAUUUUAAAUUGAAGCUUAGUUUCACUUAGGUGUUGACAUCUAAGUAUAAAUACUUUAUAAAUGAAUUGUAGUAAAUACUACAAAAUCGUC.CGAUCUA....................................CCAUCUGA........................................UAGACCGCAG.UACGACUCAA.GCCAUAGGACGG.GGACUUGAGCAAGCUCAGGAGCUGCUUC.....AUGGUAAACAUGUAUUUCAAUGGAAAGUCUUUCGUAUAUUGUAGAAAACAAGAAGACAAGAUAAUAAAACUUACUUAUAGAGGAUCUAGUUACUUGAAAUAAGUUUUUAAUUGUUUUUAUAAAAAUUUUGGAAAUUUAUUGAAGUUUUUUUAAUUAAGUAUUUAUUAAUACCUUAUAAGAAAAACUUAUUUCAAAGAUAUUUUUUACCAAUUUAAAAAUUCAUAUAUUCGUAUAUUUCGUUACGAGAAAUAAAUUUAGAAAUAACUAACUUUUAAAAAGAUUUUUUAAAAAAGGUUAUGC
#=GR JCVI_SCAF_1096627610532/883-402 CODON   .......................................................................................................................................................................................................................................................................................................................................................................................................................................................................................................................................................................................
#=GR JCVI_SCAF_1096627610532/883-402 SS_TT   .......................................................................................................................................................................................................................................................................................................................................................................................................................................................................................................................................................................................
JCVI_SCAF_1101668312275/466-1                AGUGAGAACAGAAUUUAAUUUUAAAUUGAAGUUUAGUUUAUAUUAAUUGUUGACAUCUAAGUAUAAAUACUAUAUAAAUGAAUUGUAGUAAAUACUACAAAAUCGUC.CGAUCUA....................................CCAUCUGA........................................UAGACCGCAG.UACGACUCAA.GCCAUAGGACGG.GGACUUGAGCAAGAUUAGGAGCUGCUUC.....AUGGUAAACAUGUAUUUCAAUGGAAAGUCAUUCGUAUAUUGUAGAAGACAAGAAGAAAAGUUGAUAAAGCUUACUUAUAGAGGAUCCAUUUAUUUGAAAUAAGAUUUCUAUUUUCUUUUUUAAAAGUUUAGAAAUUUAUUGAAGUUUUUGGAUUAAGUAUUUAUUAAUACAUUAUAAGAAAAACUUAUUGUGAAGAUAUUUUUUGCCUAUUUAAAAAUUCAUAUAUUUGUAUAUUUAGUAACGAGAGAUUAGUUUUAAAAAAACUAAUUUGUGAUUAGAUUUUA................
#=GR JCVI_SCAF_1101668312275/466-1 CODON     .......................................................................................................................................................................................................................................................................................................................................................................................................................................................................................................................................................................................
#=GR JCVI_SCAF_1101668312275/466-1 SS_TT     .......................................................................................................................................................................................................................................................................................................................................................................................................................................................................................................................................................................................
JCVI_SCAF_1096627059153/1849-1368            UAUGAGAGCCGAAUCUACUUUUAAAUUGAAGUUUAGUUUUCAUUAAUUAUUGACAUCUAAGUAUAAAUACUUUAUAAAUAGAUUGUAGUGAAUACUACAAAAUCGUC.CGAUCUA....................................CCAUCUGA........................................UAGACCGCAG.UACGACUCAA.GCCAUAGGACGG.GGACUUGAGCAAGUUCAGUAGCUGCACC.....AUGGUAAACAUGUAUUUCAAUGGAAAGUCAUUCGUAUAUUGUAGAAAACAAGAAGAAAAGAUUAUAAAGCUUACUUACAGAGGAUCUAUUUAUUUGAAAUAAGAUUUCUAAUUUCUGUUUUAAAAAAGUUUGGACAUUAAUUGACGUUUUGGGUUAAGUAUUUUCUAAUACUUUAUAAGAAGAACUUAUAGUGAAUAUAUUUUUUGCCUAUUUAAAAAUUCAUAUAUUCGUAUAUUUAGUAACGAGAAAUUAAUUUUAAAAUAAUUAAUUUGUAAUUAGAUUUUUAAAGAUUAUGCAACC
#=GR JCVI_SCAF_1096627059153/1849-1368 CODON .......................................................................................................................................................................................................................................................................................................................................................................................................................................................................................................................................................................................
#=GR JCVI_SCAF_1096627059153/1849-1368 SS_TT .......................................................................................................................................................................................................................................................................................................................................................................................................................................................................................................................................................................................
JCVI_SCAF_1096627723867/465-946              UUGUGAGAGCAGAAUCUAAUUUUAAAUUGACGUUUAAUUUCUAUUAAUUGUUGACAUCUAAGUAUAAAUACUUUAUAAAUGGAUUGUAGUGAAUACUACAAAUCGUC.CGAUCUA....................................CCAUCUGA........................................UAGACCGCAG.UACGACUCAA.GCCAUAGGACGG.GGACUUGAGCAAGCUCAGGAGCUGCAUC.....AUGGUAAACAUGUAUUUCAAUGGAAAGUCAUUUGUAUAUUGUAGAAAACCAGAAGAAAAGUUUAUAAAGCUUAUUUAUAGAGGAUCUAUUUACUUGAAAUAAGUUUUCUAAUUUCUUUUUUAAAAAAAUUAGGACAUUUAUUGAAGUUUUUGAACUAAGAACUUAAUUAAUGCGAUAUAAGAAAAACUUAUUAUGAAGAUAUUUUUUACNNNNNNNNNNNNNNNNNNNNNNNNNNNNNNNNNNNNNNNNNNNNNNNNNNNCUAAAAAAUGAGUAAGUUACUAAUUGCUUUAUUAGCAUUA
#=GR JCVI_SCAF_1096627723867/465-946 CODON   .......................................................................................................................................................................................................................................................................................................................................................................................................................................................................................................................................................................................
#=GR JCVI_SCAF_1096627723867/465-946 SS_TT   .......................................................................................................................................................................................................................................................................................................................................................................................................................................................................................................................................................................................
NC_009091.1/1338999-1338518                  UAUGAGAGCCGAAUCUACUUUUAAAUUUAAGUUUAGUUUCUAUUAAUUGUUGACAUCUAAGUAUAAAUACCAUAUAAAUAGAUUGUAGUGAAUACUACAAAAUCGUC.CGAUCUA....................................CCAUCUGA........................................UAGACCGCAG.UACGACUCAA.GCCAUAGGACGG.GGACUUGAGCAAAUUUAGGAGCUGCAUC.....AUGGUAAACAUGUAUUUCAAUGGAAAGUCAUUCGUAUAUUGUAGAAAACAAGAAGAAAAGUUGAUAAAGCUUACUUAUAGAGGAUCUAUUUAUUUGAAAUAAGAUUUCUAAUUUCUUUUUUAAAAAAGUUUGGACAUUUAUUGACGUUUUUGGAUUAAGUAUUUAUUAAUACUUUAUAAGAAGAACUUAUAGUGGAUAUAUUUUUUGCCUAUUUAAAAAUUCAUAUAUUCGUAUAUUUAGUAACGAGAAAUUAAUUUUAAAAUAAUUAAUUUGUAAUUAGAUUUUUAAAAGGUUAUGCAA
#=GR NC_009091.1/1338999-1338518 CODON       .......................................................................................................................................................................................................................................................................................................................................................................................................................................................................................................................................................................................
#=GR NC_009091.1/1338999-1338518 SS_TT       .......................................................................................................................................................................................................................................................................................................................................................................................................................................................................................................................................................................................
JCVI_SCAF_1096626935261/1274-1588            AAUAAGUGAAAAAUCCAAGUUUAGAUUUCAGUUUAGUUUCAAUUAAAGGUUGACAUCUAAGUAUAAAUACUUUAUAAAUAAAUUGUAGUAAAUACUACAAAAUCGUC.CGAUCUA....................................CCAUCUGA........................................UAGACCGCAG.UACGACUCAA.GCCAUAGGACGG.GGACUUGAGCAAGCUCAGGAGCUGCAUC.....AUGGUAAACAUGUAUUUCAAUGGAAAGUCAUUCGUAUAUUGUAGAAAACAAGAAGAAAAAGCAAUAAAGCUUACCUACAGAGGAUCUAGUUACUUAAGAUAAGUUUUCAAAUUUCUUUUUUUAAAUAAUUUGG.......................................................................................................................................................................
#=GR JCVI_SCAF_1096626935261/1274-1588 CODON .......................................................................................................................................................................................................................................................................................................................................................................................................................................................................................................................................................................................
#=GR JCVI_SCAF_1096626935261/1274-1588 SS_TT .......................................................................................................................................................................................................................................................................................................................................................................................................................................................................................................................................................................................
JCVI_SCAF_1096627711188/801-320              UAAUAUUANNNNNNNNNNNNNNNNNNNNNNNNNNNNNNNNNNNNNNNNNNNNNNNNNNNAGUAUAAAUACUUUAUAAAUGGAUUGUAGUGAAUACUACUAAAUCGUC.CGAUCUA....................................CCAUCUGA........................................UAGACCGCAG.UACGACUCAA.GCCAUAGGACGG.GGACUUGAGCAAGCUCAGGAGCUGCAUC.....AUGGUAAACAUGUAUUUCAAUGGAAAGUCAUUCGUAUAUUGUAGAAAACAAGAAAAGAUUAUAAAGCUUACUUAUAGAGGAUCUAUUUACUUGAAAUAAGAAUUUUAAUUUCUUUUUAAAAAAGUUUGGACAUUUAUUGACGUUUUUGGAUUAAGUAUUUAUAAAUAAUUUAUAAGAAGAACUUAUAGUGAAUAUAUUUUUUUCCUAUUUAAAAAUUCAUAUAUUCGUAUAUUUCGUAACGAGAAAUUAUUUUUAUAAUAAUUAAUUUGUAAUUAUAUUUUUAAAAGGUUAUGCAACCUA
#=GR JCVI_SCAF_1096627711188/801-320 CODON   .......................................................................................................................................................................................................................................................................................................................................................................................................................................................................................................................................................................................
#=GR JCVI_SCAF_1096627711188/801-320 SS_TT   .......................................................................................................................................................................................................................................................................................................................................................................................................................................................................................................................................................................................
JCVI_SCAF_1101667132727/874-435              ..........................................UUAAUUGUUGACAUCUAAGUAUAAAUACUUUAUAAAUAAAUUGUAGUUAAUACUACAAAAUCGUC.CGAUCUA....................................CCAUCUGA........................................UAGACCGCAG.UACGACUCAA.GCCAUAGGACGG.GGACUUGAGCAAAUUCAGGAGCUGCAUC.....AUGGUAAACAUGUAUUUCAAUGGAAAGUCAUUCGUAUAUUGUAGAAAACAAGAAGAAAAGAUAAUAAGGCUCACUUAUAGAGGAUCUAUUUACUUGAAAUAAGAUUUCUAAUUUAUUUUUUUAAAAAUUUGGACAUUCGUUAAAGCUUUGAACUAAGUAUUUAUUAAUACGUUAUAAGAAAAACUUAUUAUGAAGAUAUUAUUUACCUAUUUAAAAAUUCAUAUAUUCGUAUAUUUAGUAACGAGAAAUUAAUUUUAAAAUAACUAAUUUGUAAUUAGAUUUUUAAAAGGUUAUGCAUCC
#=GR JCVI_SCAF_1101667132727/874-435 CODON   .......................................................................................................................................................................................................................................................................................................................................................................................................................................................................................................................................................................................
#=GR JCVI_SCAF_1101667132727/874-435 SS_TT   .......................................................................................................................................................................................................................................................................................................................................................................................................................................................................................................................................................................................
JCVI_SCAF_1096627701549/240-1                UAUUAGAGCAGAAUCAAUUUUUAAAUUGAAGCUUAGUUUCUAUUAAUUGUUGACAUCUAAGUAUAAAUACUUUAUGAGUAGGGUGUAGUAAAUGCUAUAAAAUCGUC.CGAUCUA....................................CCAUCUGA........................................UAGACCGCAG.UACGACUCAA.GCCAUAGGACGG.GGACUUGAGCAAGUUUAGGAGCUGCAUC.....AUGGUAAACAUGUAUUUCAAUGGAAAGUCAUUCGUAUAUUGUAAAAAACGAGAAGAAA..................................................................................................................................................................................................................................................
#=GR JCVI_SCAF_1096627701549/240-1 CODON     .......................................................................................................................................................................................................................................................................................................................................................................................................................................................................................................................................................................................
#=GR JCVI_SCAF_1096627701549/240-1 SS_TT     .......................................................................................................................................................................................................................................................................................................................................................................................................................................................................................................................................................................................
JCVI_SCAF_1096628264309/666-185              UAUUGGAGCCGAAUCUACUUUUAAAUUGAAGUUUAGUUUCUAUUAAUUGUUGACAUCUAAGUAUAAAUACUUUAUAAAUAGAUUGUAGUGAAUACUACAAAAUCGUC.CGAUCUA....................................CCAUCUGA........................................UAGACCGCAG.UACGACUCAA.GCCAUAGGACGG.GGACUUGAGCAAAUUCAGGAGCUGCAUC.....AUGGUAAACAUGUAUUUCAAUGGAAAGUCAUUCGUAUAUUGUAGAAAACAAGAAGAUAAGACUAUAAAGCUUAUUUAUAGAGGAUCUAUUUACUUGAAAUAAGAUUUCUAAUUUCUUUUUUAAAAAAGUUUGGACAUUAAUUGACGUUUUUGGAUUAAGUAUUUAUUAAUACUUUAUAAGAAGAACUUAUAGUGAAUAUAUUUUUUGCCUAUUUAAAAAUUUAUAUAUUCGUAUAUUUAGUAACGAGAAAUUAAUUUUAAAAUAAUUAAUUUGUAAUUAGAUUUUUAAAAGGUUAUGCAG
#=GR JCVI_SCAF_1096628264309/666-185 CODON   .......................................................................................................................................................................................................................................................................................................................................................................................................................................................................................................................................................................................
#=GR JCVI_SCAF_1096628264309/666-185 SS_TT   .......................................................................................................................................................................................................................................................................................................................................................................................................................................................................................................................................................................................
JCVI_SCAF_1096626141979/427-908              UAUUAGAGCCGAAUCUACUUUUAAAUUGAAGUUUAGUUUCUAUUAAUUGUUGACAUCUAAGUAUAAAUACUUUAUAAAUAGAUUGUAGUGAAUACUACAAAAUCGUC.CGAUCUA....................................CCAUCUGA........................................UAGACCGCAG.UACGACUCAA.GCCAUAGGACGG.GGACUUGAGCAAAUUCAGGAGCUGCAUC.....AUGGUAAACAUGUAUUUCAAUGGAAAGUCAUUCGUAUAUUGUAGAAAACAAGAAGAUAAGACUAUAAAGCUUAUUUAUAGAGGAUCUAUUUACUUGAAAUAAGAUUUCUAAUUUCUUUUUUAAAAAAGUUUGGACAUUUAUUGACGUUUUUGGAUUAAGUAUUUAUUAAUACUUUAUAAGAAGAACUUAUAGUGAAUAUAUUUUUUGCCUAUUUAAAAAUUUAUAUAUUCGUAUAUUUAGUAACGAGAAAUUAAUUUUAAAAUAAUUAAUUUGUAAUUAGAUUUUUAAAAGGUUAUGCAA
#=GR JCVI_SCAF_1096626141979/427-908 CODON   .......................................................................................................................................................................................................................................................................................................................................................................................................................................................................................................................................................................................
#=GR JCVI_SCAF_1096626141979/427-908 SS_TT   .......................................................................................................................................................................................................................................................................................................................................................................................................................................................................................................................................................................................
JCVI_SCAF_1101668307066/447-928              UGUAAGAGCAGAAUCUAAUUUUAAAUUGAAGUUUAGUUUCUAUUAAUUGUUGACAUCUAAGUAUAAAUACUUUAUAAAUAUAUUGUAGUGAAUACUACAAAAUCGUC.CGAUCUA....................................CCAUCUGA........................................UAGACCGCAG.UACGACUCAA.GCCAUAGGACGG.GGACUUGAGCAAGUUUAGGAGCUGCAUC.....AUGGUAAACAUGUAUUUCAAUGGAAAGUCAUUCGUAUAUUGUAGAAAACAAGAAGAAAAGAUAAUAAAGCUCACUUACAGAGGAUCUAUUUACUUGAAAUAAGAUUUCUAAUUUCUUUUUUUAAAAGUUUGGAAAUGCGUUAAAGUUUUAACUAAGUAUUAAUUAAUACGUUAUAAGAAAAACUUAUUUUGAAGAUAUUAUUUACCUAUUUAAAAAUUCAUAUAUUCGUAUAUUUAGUAACGAGAAAUUAAUUUUAAAAUAACUAAUUUGUAAUAAGUCUUUAACAAGGUUAUGCAGCCU
#=GR JCVI_SCAF_1101668307066/447-928 CODON   .......................................................................................................................................................................................................................................................................................................................................................................................................................................................................................................................................................................................
#=GR JCVI_SCAF_1101668307066/447-928 SS_TT   .......................................................................................................................................................................................................................................................................................................................................................................................................................................................................................................................................................................................
JCVI_SCAF_1096627584522/187-668              UAUGAGAGCCGAAUCUACUUUAAAAUUGAAGUUUAUUUUCUAUUAAAUGUUGACAUCUAAGUAUAAAUACUUUAUAAAUAGAUUGUAGUGAAUACUACAAAAUCGUC.CGAUCUA....................................CCAUCUGA........................................UAGACCGCAG.UACGACUCAA.GCCAUAGGACGG.GGACUUGAGCAAGUUUAGGAGCUGCAUC.....AUGGUAAACAUGUAUUUCAAUGGAAAGUCAUUCGUAUAUUGUAGAAAACAAGAAGAAAAGAUUAUAAAGCUUACUUAUAGAGGAUCUAUUUACUUGAAAUAAGAUUUCUAAUAUUUAAAAAAAAUUCGUACAUUUAUUGACGUUUUGAACUCAGUAUUAAUUAAUACGAUAUAAGAAAAACUUAUUUUAAAUAUAUUUUUUGCCUAUUGAAAAAUUCAUAUAUUCGUAUAUUUAGUAACUAGAAAUUAAUUUUAAAGAAACUAUUUUUUAAUUAACUUUUUAAAAGGGUAUGAAACCUAU
#=GR JCVI_SCAF_1096627584522/187-668 CODON   .......................................................................................................................................................................................................................................................................................................................................................................................................................................................................................................................................................................................
#=GR JCVI_SCAF_1096627584522/187-668 SS_TT   .......................................................................................................................................................................................................................................................................................................................................................................................................................................................................................................................................................................................
JCVI_SCAF_1096627527906/486-967              UAUGAGAGCUGAAUCUACUCUUAAAUUGAAGUUUAGUUGCUAUUAAUUGUUGACAUCUAAGUAUAAAUACUUUAUAAAUAGAUUGUAGUGAAUACUACAAAAUCGUC.CGAUCUA....................................CCAUCUGA........................................UAGACCGCAG.UACGACUCAA.GCCAUAGGACGG.GGACUUGAGCAAGUUCAGGAGCUGCAUC.....AUGGUAAACAUGUAUUUCAAUGGAAAGUCAUUCGUAUAUUGUAGAAAACAAGAAGAAAAGAUUGUAAGGCUUACUUAUAGGGGAUCUAUUUACUUGAAAUAAGAUUUCUAAUUUCUUUUUUAAAAAUGUUUGGACAUUAAUUGACGUUUUAAGAUUAAGUAUUUAUUAAUACUUUAUAAGAAGAACUUAUAGUGAAUAUAUUUUUUGCCUAUUUAAAAUUCAUAUAUUCGUAUAUUUAGUAACGAGAAAUUAAUUUUAAAUAAUUAAUUUGUAAUUAGAUUUUUAAAAGUUANNNNNNNN
#=GR JCVI_SCAF_1096627527906/486-967 CODON   .......................................................................................................................................................................................................................................................................................................................................................................................................................................................................................................................................................................................
#=GR JCVI_SCAF_1096627527906/486-967 SS_TT   .......................................................................................................................................................................................................................................................................................................................................................................................................................................................................................................................................................................................
JCVI_SCAF_1096628144671/1026-545             UCUGAGAGCAAAAUCUAAUUUUAAAUUGAAGUUUAGUUUCUAUUAAUUGUUGACAUCUAAGUAUAAAUACUUUAUAAAUAGAUUGUAGUGAAUACUACAAAAUCGUC.CGAUCUA....................................CCAUCUGA........................................UAGACCGCAG.UACGACUCAA.GCCAUAGGACGG.GGACUUGAGCAAGUUUAGGAGCUGCAUC.....AUGGUAAACAUGUAUUUCAAUGGAAAGUCAUUCGUAUAUUGUAGAAAACAAGAAGAAANNNNNNNNNNNNNNNNNNNNNNNNNNNNNNNNNNNNNNNNNNNNNNNNNNNUUAAGAAAAAGUUUGGCAUAGAUUUAUCUAUUAAAUACUCUAAGAUUUAAAAAUUUUAAAAGUAGUUUUUUGAAAAUUUAUUAUUUUUCAAAACAAAUAAAGUUAAUCGAUAUCUAGUAUUGAGAAUCUUUUAGACUAAUUACAUUACUUAACCUUUUGAUUUUUUUUGUAGAUCAUAUUUUCUCGAUUUA
#=GR JCVI_SCAF_1096628144671/1026-545 CODON  .......................................................................................................................................................................................................................................................................................................................................................................................................................................................................................................................................................................................
#=GR JCVI_SCAF_1096628144671/1026-545 SS_TT  .......................................................................................................................................................................................................................................................................................................................................................................................................................................................................................................................................................................................
JCVI_SCAF_1096626927485/1452-971             UCUAGGAGCAGAAUCUAAUCUUAAAUUGAAGUUUAGUUUCUAUUAAUUGUUGACAUCUAAGUAUAAAUACUUUAUAAAUGGAUUGUAGUUAAUACUACAAAAUCGUC.CGAUCUA....................................CCAUCUGA........................................UAGACCGCAG.UACGACUCAA.GCCAUAGGACGG.GGACUUGAGCAAGUUUAGGAGCUGCAUC.....AUGGUAAACAUGUAUUUCAAUGGAAAGUCAUUCGUAUAUUGUAGAAAACAAGAAGAAAAGGUUAUAAAGCUUACUUACAGAGGAUCUAUUUACCUGAAAUAAGGUUUCUAAUUUCUUUUUUUUUAAAAGUUAGAACAUUUAUUGAAGUUUUUGAACUCAGUAAUUAUUAUUGCCUUAUAAGAAAAACUUAUUGUUGAGAUAUUUUUUACCUAUUUAAAAAUUUAUAUAUUCGUAUAUUUAGUAACGAGAAAUUAAUUUUUAAAUAACUAUUUUGUUAUUAGAUUUUUAAAAGGUUAUGCA
#=GR JCVI_SCAF_1096626927485/1452-971 CODON  .......................................................................................................................................................................................................................................................................................................................................................................................................................................................................................................................................................................................
#=GR JCVI_SCAF_1096626927485/1452-971 SS_TT  .......................................................................................................................................................................................................................................................................................................................................................................................................................................................................................................................................................................................
JCVI_SCAF_1101667113543/194-1                UGUGAGAGCAGAAUCUAAUUUUAAAUUGAAGCUUAGUUUCUAUUAAUUGUUGACAUCUAAGUAUAAAUACUUUAUAAAUAGAUUGUAGUGAAUACUACAAAAUCGUC.CGAUCUA....................................CCAUCUGA........................................UAGACCGCAG.UACGACUCAA.GCCAUAGGACGG.GGACUUGAGCAAGUUAAGGAGCUGCAUC.....AUGGUAAACAUG................................................................................................................................................................................................................................................................................................
#=GR JCVI_SCAF_1101667113543/194-1 CODON     .......................................................................................................................................................................................................................................................................................................................................................................................................................................................................................................................................................................................
#=GR JCVI_SCAF_1101667113543/194-1 SS_TT     .......................................................................................................................................................................................................................................................................................................................................................................................................................................................................................................................................................................................
JCVI_SCAF_1096628048852/591-110              UGUAAGAGCUGAAUCUACUUUUAAAUUUAAGUUUAGUUUCUAUUAAUUGUUGACAUCUAAGUAUAAAUACCUUAUAAAUAGAUUGUAGUGAAUACUACAAAAUCGUC.CGAUCUA....................................CCAUCUGA........................................UAGACCGCAG.UACGACUCAA.GCCAUAGGACGG.GGACUUGAGCAAGUUCAGGAGCUGCAUC.....AUGGUAAACAUGUAUUUCAAUGGAAAGUCAUUCGUAUAUUGUAGAAAACAAGAAGAAAAGAUUAUAAAGCUUACUUAUAGAGGAUCUAUUUACUUGAAAUAAGAUUUCUAAUUUAUUUUAAAAAAAGUUUGGACAUUUAUUGACGUUUUUGGAUUAAGUAUUUAUUUAUACUUUAUAAGAAGAACUUAUAGUGAAUAUAUUUUUUGCCUAUUUAAAAAUUCAUAUAUUCGUAUAUUUAGUAACGAGAAAUUAAUUUUAAAAUAAUUAAUUUGUAAUUAGAUUUUUAAAAGGUUAUGCAAC
#=GR JCVI_SCAF_1096628048852/591-110 CODON   .......................................................................................................................................................................................................................................................................................................................................................................................................................................................................................................................................................................................
#=GR JCVI_SCAF_1096628048852/591-110 SS_TT   .......................................................................................................................................................................................................................................................................................................................................................................................................................................................................................................................................................................................
JCVI_SCAF_1096628290390/1278-1759            CAUAAGAGAAAAAUUUAAUCUUAAAUUGAAGUUUAGUUUUAAUUAAGGGUUGACACCUAAGUAUAAAUACUUUAUAAAUAGAGUGUAGUAAAUGCUACAAAAUCGUC.CGAUCUA....................................CCAUCUGA........................................UAGACCGCAG.UACGACUCAA.GCCAUAGGACGG.GGACUUGAGCAAGUUCAGGAGCUGCAUC.....AUGGUAAACAUGUAUUUCAAUGGAAAGUCAUUCGUAUAUUGUAGGAAGCAAGAAGAAAAGAUAAUAAAGCUUACUUAUAGAGGAUCUAGUUACUUGAAAUAAAAAUUUUAAUUUCUUUUUGAAUAUCAAAAUAAGUAUUUAUUUAAGCUGUACUAUGAAAUUAUUAAUUAUCCUUUUGCCAUUCUGGAGAAGAGAAUUAAAGCAUUUGAUUAUCAAAAAAGGAAUCUUUUUAUAUGAGAACUUUUUGAGAAGAGGAAGAGAUAAUCAGCGCUCACUUGAUGAGUCUUUGAAAAUUUAAUA
#=GR JCVI_SCAF_1096628290390/1278-1759 CODON .......................................................................................................................................................................................................................................................................................................................................................................................................................................................................................................................................................................................
#=GR JCVI_SCAF_1096628290390/1278-1759 SS_TT .......................................................................................................................................................................................................................................................................................................................................................................................................................................................................................................................................................................................
JCVI_SCAF_1096627628925/1813-1392            ............................................................GUAUAAAUACUUUAUAAAUGGAUUGUAGUCGAUACUACAAAAUCGUC.CGAUCUA....................................CCAUCUGA........................................UAGACCGCAG.UACGACUCAA.GCCAUAGGACGG.GGACUUGAGCAAGUUCAGGAGCUGCAUC.....AUGGUAAACAUGUAUUUCAAUGGAAAAUCAUUCGUGUACUGUAGAAAACAAGAACAAAAGAUAAUAAAACUCACUUAUAGAGGAUCUAUUUACUUGAAAUAAGAUUAUUAAUUUCUUUUUUUAAAAAAGUUUGGACAUUUAUUUGAGUUUUUGAACUAAGUACUUAUUAAUGCGUUAUAAGAAAAACUUAUUGUAGAGAUAUUUUUUACCUAUUUAAAAAUUUAUAUAUUCGUAUAUUUAGUAACGAGAAAUUAAUUUUAAAAUAACUAAUUUGUAAUUAGAUUUUUAAGAAGGUUAUGC
#=GR JCVI_SCAF_1096627628925/1813-1392 CODON .......................................................................................................................................................................................................................................................................................................................................................................................................................................................................................................................................................................................
#=GR JCVI_SCAF_1096627628925/1813-1392 SS_TT .......................................................................................................................................................................................................................................................................................................................................................................................................................................................................................................................................................................................
JCVI_SCAF_1096627702601/1-468                ..............CUACUUUUAAAUUGAAGUUUAGUUUCUAUUAAUUGUUGACAUCUAAGUAUAAAUACUUUAUAAAUAGAUUGUAGUCAAUACUACAAAAUCGUC.CGAUCUA....................................CCAUCUGA........................................UAGACCGCAG.UACGACUCAA.GCCAUAGGACGG.GGACUUGAGCAAGUUCAGGAGCUGCAUC.....AUGGUAAACAUGUAUUUCAAUGGAAAGUCAUUCGUAUAUUGUAGAAAACAAGAAGAAAAGAUUAUAAAGCUUACUUAUAGAGGUUCUAUUUACUUGAAAUAAGAUUUCUAAUUACUUUUUAAAAAAAAUUUUGGACAUUUUUUGACGUUUUUGGAUUAAGUAUUUAUUAAUACUUUAUAAGAAGAACUUAUAAUGAAUAUAUUUUUUGCCUAUUUAAAAAUUCAUAUAUUCGUAUAUUUAGUAACGAGAAAUUGAUUUUAAAAUAAUUAAUUUGUAAUUAGAUUUUAAAAGGUUAUGCAA
#=GR JCVI_SCAF_1096627702601/1-468 CODON     .......................................................................................................................................................................................................................................................................................................................................................................................................................................................................................................................................................................................
#=GR JCVI_SCAF_1096627702601/1-468 SS_TT     .......................................................................................................................................................................................................................................................................................................................................................................................................................................................................................................................................................................................
JCVI_SCAF_1096628248893/824-343              NNNNNNNNNNNNNNNNNNNNNNNNNNNNNNNNNNNNNNNNNNNNAAUUGUUGACAUCUAAGUAUAAAUACUUUAUAAAUAGAUUGUAGUUAAUACUACAAAAUCGUC.CGAUCUA....................................CCAUCUGA........................................UAGACCGCAG.UACGACUCAA.GCCAUAGGACGG.GGACUUGAGCAAGUUCAGGAGCUGCAUC.....AUGGUAAACAUGUAUUUCAAUGGAAAGUCAUUCGUAUAUUGUAGAAAACAAGAAGAAAAGUUGAUAAAGCUUACUUAUAGAGGAUCUAUUUACUUGAAAUAAGAUUCCUAAUUUUUUUUAAUAAAAGUCUAGAAAUUUAUUAAAGUAUUUGAAUUAAGUAUUUAUUAAUACGUUAUAAGAAAAACUUAUUGUGAAGAUAUUUUUUGCCUAUUUAAAAAUUCAUAUAUUCGUAUAUUUAGUAACGAGAAAUUAAUUUUAAAAUAACUAAUUUGUAAUUAGAUUUUUAAGAAGUUAUGAAAC
#=GR JCVI_SCAF_1096628248893/824-343 CODON   .......................................................................................................................................................................................................................................................................................................................................................................................................................................................................................................................................................................................
#=GR JCVI_SCAF_1096628248893/824-343 SS_TT   .......................................................................................................................................................................................................................................................................................................................................................................................................................................................................................................................................................................................
JCVI_SCAF_1101667089406/601-120              UGUGGUGGCAGAAUCUAAUUUUAAAUUGAAGUUUAGUUUCUAUUAAUUGUUGACAUCUAAGUAUAAAUACUUUAUAAAUAGAUUGUAGUGAAUACUACAAAAUCGUC.CGAUCUA....................................CCAUCUGA........................................UAGACCGCAG.UACGACUCAA.GCCAUAGGACGG.GGACUUGAGCAAGUUCAGGAGCUGCAUC.....AUGGUAAACAUGUAUUUCAAUGGAAAGUCAUUCGUAUAUUGUAGAAAACAAGAAGAAAAGAUAAUAAAGCUCACUUAUAGAGGAUCUAUUUACUUGAAAUAAGUUUUUUAAUUUUUUUUUUAAAAUUUGGACAUUCGUUAAAGUUUUGAACUCAGUAUUUAUUAAUACCUUAUAAGAAAAACUUAUUAUGAAGAUAUUAUUUACCUAUUUAAAAAUUCAUAUAUUCGUAUAUUUAGUAACGAGAAAUUAAUUUUAAAUUAACUAAUUUGUAAUUAGAUUUUUAAAAGGUAAUGCAGCCUA
#=GR JCVI_SCAF_1101667089406/601-120 CODON   .......................................................................................................................................................................................................................................................................................................................................................................................................................................................................................................................................................................................
#=GR JCVI_SCAF_1101667089406/601-120 SS_TT   .......................................................................................................................................................................................................................................................................................................................................................................................................................................................................................................................................................................................
JCVI_SCAF_1096626954386/1-445                .....................................UUCUAUUAAUUGUUGACAUCUAAGUAUAAAUACUUUAUAAAUAGAUUGUAGUGAAUACUACAAAAUCGUC.CGAUCUA....................................CCAUCUGA........................................UAGACCGCAG.UACGACUCAA.GCCAUAGGACGG.GGACUUGAGCAAGUUCAGGAGCUGCAUC.....AUGGUAAACAUGUAUUUCAAUGGAAAGUCAUUCGUAUAUUGUAGAAAACAAGAAGAAAAGUUUAUAAAGCUUACUUAUAGAGGAUCUAUUUACUUGAAAUAAGAUUUCUAAUUUAUUUUAAAAAAAAGUUUGGACAGUUAUUGAAGUUUUUGGAUUAAGUAUUUAUUUAUACUUUAUAAGAAUAACUUAUCGUGAAUAUAUUUUUUGCCUAUUUAAAAAUGCAUAUAUUCGUAUAUUUAGUAACCAGAAAUUAAUUUUAAAAUAAUUAAUUUGUAAUUAGAUUUUUAAAAGGUUAUGCAA
#=GR JCVI_SCAF_1096626954386/1-445 CODON     .......................................................................................................................................................................................................................................................................................................................................................................................................................................................................................................................................................................................
#=GR JCVI_SCAF_1096626954386/1-445 SS_TT     .......................................................................................................................................................................................................................................................................................................................................................................................................................................................................................................................................................................................
JCVI_SCAF_1096626967194/541-60               UGUGAUAGCAGAAUCUAAUUUUAAAUUGAAGUUUAGUUUCUAUUAAUUGUUGACAUCUAAGUAUAAAUACUUUAUAAAUAGAUUGUAGUGAACGCUACAAAAUCGUC.CGAUCUA....................................CCAUCUGA........................................UAGACCGCAG.UACGACUCAA.GCCAUAGGACGG.GGACUUGAGCAAGUUCAGGAGCUGCAUC.....AUGGUAAACAUGUAUUUCAAUGGAAAGUCAUUCGUAUAUUGUAGAAAACAAGAAGAAAAGAUAAUAAAGCUCACUUAUAGAGGAUCUAUUUACUUGAAAUAAGAUUUUUAAUUUUUUUUAUAAGUUUGGACAUUCGUUAAAGUUUUGAACUCAGUAUUUAUUAAUACCUUAUAAGAAAAACUUAUUAUCAAGAUAUUAUUUACCUAUUUAAAAAUUCAUAUAUUCGUAUAUUUGGUAACGAGAAAUUAAUUUUAAAAUAACUAAUUUGUAAUCAGAUUUUUAAAAAGUAAUGCAGCCUAU
#=GR JCVI_SCAF_1096626967194/541-60 CODON    .......................................................................................................................................................................................................................................................................................................................................................................................................................................................................................................................................................................................
#=GR JCVI_SCAF_1096626967194/541-60 SS_TT    .......................................................................................................................................................................................................................................................................................................................................................................................................................................................................................................................................................................................
JCVI_SCAF_1096627633563/195-1                UAUGAGAGCCGAAUCUACUUUUAAAUUGAAGUUUAGUUUUUAUUAAUUGUUGACAUCUAAGUAUAAAUACUUUAUAAAUAGAUUGUAGUGAAUACUACAAAAUCGUC.CGAUCUA....................................CCAUCUGA........................................UAGACCGCAG.UACGACUCAA.GCCAUAGGACGG.GGACUUGAGCAAGUUCAGGAGCUGCAUC.....AUGGUAAACAUGU...............................................................................................................................................................................................................................................................................................
#=GR JCVI_SCAF_1096627633563/195-1 CODON     .......................................................................................................................................................................................................................................................................................................................................................................................................................................................................................................................................................................................
#=GR JCVI_SCAF_1096627633563/195-1 SS_TT     .......................................................................................................................................................................................................................................................................................................................................................................................................................................................................................................................................................................................
JCVI_SCAF_1096626957726/945-464              UGUGAUAGCAGAAACUAAUUUUAAAUUGAAGUUUAGUUUCUAUUAAUUGUUGACAUCUAAGUAUAAAUACUUUAUAAAUAGAUUGUAGUGAAUACUACAAAAUCGUC.CGAUCUA....................................CCAUCUGA........................................UAGACCGCAG.UACGACUCAA.GCCAUAGGACGG.GGACUUGAGCAAGUUCAGGAGCUGCAUC.....AUGGUAAACAUGUAUUUCAAUGGAAAGUCAUUCGUAUAUUGUAGAAAACAAGAAGAAAAGAUAAUAAAGCUCACUUAUAGAGGAUCUAUUUACUUGAAAUAAGAUUUUUAAUUUUUUUUAAAAGUUUGGACAUUCGUCAAAGUUUUGAACUCAGUAUUUAUUAAUACCUUAUAAGAAAAACUUAUUAUCAAGAUAUUAUUUACCUAUUUAAAAAUUCAUAUAUUCGUAUAUUUAGUAACGAGAAAUUAAUUUUAAAAUAACUAACUUGUAAUCAGAUUUUUAAAAGGUAAUGCAGCCUAU
#=GR JCVI_SCAF_1096626957726/945-464 CODON   .......................................................................................................................................................................................................................................................................................................................................................................................................................................................................................................................................................................................
#=GR JCVI_SCAF_1096626957726/945-464 SS_TT   .......................................................................................................................................................................................................................................................................................................................................................................................................................................................................................................................................................................................
JCVI_SCAF_1096626100743/799-1280             UAUGAGAGUCAAAUCUACUUUUAAAUUGAAGUUUAGUUUCUAUUAAUUAUUGACAUCUAAGUAUAAAUACUUUAUAAAUAGAUUGUAGUUAAUACUACAAAAUCGUC.CGAUCUA....................................CCAUCUGA........................................UAGACCGCAG.UACGACUCAA.GCCAUAGGACGG.GGACUUGAGCAAGUUCAGGAGCUGCAUC.....AUGGUAAACAUGUAUUUCAAUGGAAAGUCAUUCGUAUAUUGUAGAAAACAAGAAGAAAAGAUUAUAAAGCUUACUUAUAGAGGAUCUAUUUACUUGAAAUAAGAUUUCUAAUUUUUUUAAAAAAAAGUUUGGACAUUUAUUGACGUUUUUGGAUUAAGUAUUUAUUAAUACUUUAUAAGAAGAACUUAUAGUGGAUAUAUUUUUUGCCUAUUUAAAAAUUCAUAUAUUCGUAUAUUUAGUAACUAGAAAUUAAUUUUAAAAUAAUUAAUUUGUAAUUAGAUAUUUAAAAGGUUAUGCAAC
#=GR JCVI_SCAF_1096626100743/799-1280 CODON  .......................................................................................................................................................................................................................................................................................................................................................................................................................................................................................................................................................................................
#=GR JCVI_SCAF_1096626100743/799-1280 SS_TT  .......................................................................................................................................................................................................................................................................................................................................................................................................................................................................................................................................................................................
NC_008816.1/1365568-1365087                  UAUGAGAGCCGAAUCUGCUUUUAAAUUGAAGUUUAGUUUCUAUUAAUUGUUGACAUCUAAGUAUAAAUACUUUAUAAAUGGAUUGUAGUGAAUACUACAAAAUCGUC.CGAUCUA....................................CCAUCUGA........................................UAGACCGCAG.UACGACUCAA.GCCAUAGGACGG.GGACUUGAGCAAGUUCAGGAGCUGCAUC.....AUGGUAAACAUGUAUUUCAAUGGAAAGUCUUUCGUAUAUUGUAGAAAACAAGAAGAAAAGAUUAUAAAGCUUACUUAUAGAGGAUCUAUUUACUUGAAAUAAGAUUUCUAAUUUCUUUUUUUAAAAAAGUUUGGACAUUUAUUGACCUUUUUGGAUUAAGUAUUAAUUAAUACUUUAUAAGAAGAACUUAUAGUGGAUAUAUUUUUUGCCUAUUUAAAAAUUCAUAUAUUCGUAUAUUUAGUAACGAGAAAUUAAUUUUAAAGUAACUAUUUUUUAAUUAGAUUUUCAAAAGGUUAUGCA
#=GR NC_008816.1/1365568-1365087 CODON       .......................................................................................................................................................................................................................................................................................................................................................................................................................................................................................................................................................................................
#=GR NC_008816.1/1365568-1365087 SS_TT       .......................................................................................................................................................................................................................................................................................................................................................................................................................................................................................................................................................................................
JCVI_SCAF_1096627524822/542-61               UAUGAGAGCGGAAUCUACUUUUAAAUUGAAGUUUAGUUUCUAUUAAUUGUUGACAUCUAAGUAUAAAUACUUUAUAAAUAGAUUGUAGUGAAUACUACAAAAUCGUC.CGAUCUA....................................CCAUCUGA........................................UAGACCGCAG.UACGACUCAA.GCCAUAGGACGG.GGACUUGAGCAAGUUCAGGAGCUGCAUC.....AUGGUAAACAUGUAUUUCAAUGGAAAGUCAUUCGUAUAUUGUAGAAAACAAGAAGAAAAGAUUAUAAAGCUUACUUAUAGAGGAUCUAUUUACUUAAAAUAAGGUUUCUAAUUUUUUUUAAAAAAGUUAGGAAAUUUACUGAAGUUUUUGAACUAAGUAAUUAUUAAUGCGCCAUAAGAAAAACUUAUUGUUGAGAUAUUUUUUACCUAUUUAAAAAUUUAUAUAUUCGUAUAUUUAGUAACGAGAAAUUAUUUUUAAAAUAACUAUUUUGUAAACAGAUUUUAAAAAGGUUAUGCAACC
#=GR JCVI_SCAF_1096627524822/542-61 CODON    .......................................................................................................................................................................................................................................................................................................................................................................................................................................................................................................................................................................................
#=GR JCVI_SCAF_1096627524822/542-61 SS_TT    .......................................................................................................................................................................................................................................................................................................................................................................................................................................................................................................................................................................................
JCVI_SCAF_1101667106312/326-807              UAUGAGAGCCGAAUCUACUUUUAAAUUUAAGUUUAGUUUCUAUUAAUUGUUGACAUCUAAGUAUAAAUACUUUAUAAAUAGAUUGUAGUGAAUACUACAAAAUCGUC.CGAUCUA....................................CCAUCUGA........................................UAGACCGCAG.UACGACUCAA.GCCAUAGGACGG.GGACUUGAGCAAGUUCAGGAGCUGCAUC.....AUGGUAAACAUGUAUUUCAAUGGAAAGUCAUUCGUAUAUUGCAGAAAGCAGGAAGAUAAAACAAUAAAGCUCACUUAUAGAGGAUCUAUUUACUUGAAAUAAGAUUUCAAAUUUUUUUUAAAAAGUUUGGAAAUUCGUUGAAGUUUUAAACUCAGUAUUUUUUAACAUAUUAUAAGAAAAACUUAUUGUGAAGAUAUUAUUUACCUAUUUAAAAAUUCAUAUAUUCGUAUAUUUAGUAACGAGAAAUUAAUUUUAAAAUAACUAAUUUGUAAUCAGAUUUUUACAAGGUUAUGAAGCCUA
#=GR JCVI_SCAF_1101667106312/326-807 CODON   .......................................................................................................................................................................................................................................................................................................................................................................................................................................................................................................................................................................................
#=GR JCVI_SCAF_1101667106312/326-807 SS_TT   .......................................................................................................................................................................................................................................................................................................................................................................................................................................................................................................................................................................................
JCVI_SCAF_1096627774175/379-1                UGCGAGAGCAGAAUCUAAUUUUAAAUUGAAGUUUAGUUUCUAUUAAUUGUUGACAUCUAAGUAUAAAUACUUUAUAAAUAAAUUGUAGUGAAUACUACAAAAUCGUC.CGAUCUA....................................CCAACUGA........................................UAGACCGCAG.UACGACUCAA.GCCAUAGGACGG.GGACUUGAGCAAUUUCAGGAGCUGCAUC.....AUGGUAAACAUGUAUUUCAAUGGAAAGUCAUUCGUAUAUUGUAGAAAAGAAGAAAAGAUAAUAAAGCUCACUUAUAGAGGAUCUAUUUACUUGAAAUAAGAUUUCUAAUUUUUUUUUAAAGUUUGGAUAUUUGUUAAAGUUUUGAAGUCAGUAUUUAUUAAUAAGUUAUAAGAAAAACUUAUUGUAAAGAUAUUAUU.......................................................................................................
#=GR JCVI_SCAF_1096627774175/379-1 CODON     .......................................................................................................................................................................................................................................................................................................................................................................................................................................................................................................................................................................................
#=GR JCVI_SCAF_1096627774175/379-1 SS_TT     .......................................................................................................................................................................................................................................................................................................................................................................................................................................................................................................................................................................................
NC_007577.1/1396432-1395950                  UAUAAGAGAAGAAUCUAAGCUUAAAUUAAGGUUUAGUUUCGCUAAAUGGUUGACAGCUAAGUAUAAAUACUUUAUAUAUAGAUUGUAGUAAAUGCUACUUAAUCGUC.CGAUCUG....................................CCAUCUGA........................................UAGACCGCAG.UACGACUCAA.GCCAUAGGACGG.GGACUUGAGCAACUUCAGGGACUUGCAUC....AUGGUAAACAUGUAUUUCAACGGAAAGUCAUUCGUAUAUUGCAAAAAACAAGAAGAAAAGGCAAUAAAGUUUACUUAUAGAGGAUCUAGUUACUUGAAAUAAGAUUUCCAAUUUCUUUUUAGAUAUUUAACAAACAUUUAUUUAAGAGGUACUAUGGAAUUUAUUUAAGUUAUUUUUAUCCAAGUAUUUAUUGAUACUUUAUAAGAAAAACUUAUGGUGAUGAUAUUUUUUCCUAAUUAAAAAAAUUAUUUAUUCGUAUAUUUCGUAACUAGAAACUAACUUAGAAAUAACUAAUUUAUA
#=GR NC_007577.1/1396432-1395950 CODON       .......................................................................................................................................................................................................................................................................................................................................................................................................................................................................................................................................................................................
#=GR NC_007577.1/1396432-1395950 SS_TT       .......................................................................................................................................................................................................................................................................................................................................................................................................................................................................................................................................................................................
JCVI_SCAF_1096627781874/1289-808             CUUGAGAGCAGAAUCUAAUUUUAAUUUGAAAUUUAGUUUCUAUUAAUUGUUGACAUCUAAGUAUAAAUACUGUAUAAAAAGAAUGUAGUGAAUACUACAAAAUCGUC.CGAUCUA....................................CCAUCCGA........................................UAGACCGCAG.UACGACUCAA.GCCAAAGGACGG.GGAUUUGAGCAAUUUUAGGAGCUGCAUC.....AUGGUUAACAUGUAUUUCAAUGGAAAGUCAUUCGUAUAUUGUAGAAAACAAGAAGAAAAGAUUAUAAAGCUUACUUAUAGGGGAUCUAAUUACUCAAAAAUAAAUUUCUAAUUUCUUUUUAAAAAAAAUUUGGACAUUUAUUCAAGUUUUUUAAAUCAGUAUUUAUUAAUACGUUAUAAGAAAAACUUAUUUUAAAGAUAUUUUUUUCCUAUUUAAAAAUUUAUACAUUCGUAUAUUUAGUUACGAGAAAUUAAUAAUAAAAUAACUAAUUUGUAAUUAUCUUUUNNNNNNNNNNNNNNN
#=GR JCVI_SCAF_1096627781874/1289-808 CODON  .......................................................................................................................................................................................................................................................................................................................................................................................................................................................................................................................................................................................
#=GR JCVI_SCAF_1096627781874/1289-808 SS_TT  .......................................................................................................................................................................................................................................................................................................................................................................................................................................................................................................................................................................................
NC_005072.1/350608-350127                    AAUUAACCGAAUCUGCUUAAUCUCCGAAUAUUGAAUUUAACUAAAUAUAUUGACAAUUGAGUACAAAUACUCUAUAAAUAAAGUGUAGCUACAGCUACCAAAUCGUC.CGAUCUA.C..................................CACUA.........................................GAUAGACCGCAG.UACGACUCAA.GCCAAAGGACGG.GGACUUGAGCAAGUUCAGGAGCUGCAUC.....AUGGUAAACAUGUAUUUUAAUGGCAAGUCAUUUGUAUAUUGCAAGAGCCAAGAAGAGAAGACAAUAAAGCUUACUUAUAGAGGAUCUAGUUAUUCGAGAUAAAAGAUCUCAUAUCUAAUAGAUAUUUAAUAAACAAUUAUUUUAGGAUUUACUAUGAAAUUUACUAAUUCUCCUUUUGCCAUACUCGACAAGAAUAUGAACGCAUUAGAUUAUCAAAAAAGAAACCUUAUAUAUGAAGAUUAUUGGAGAAGAGAAGGUUUCUUUCAGAGACUUCAUAAAGAAUCUGAAUAAGUAGUCUAA
#=GR NC_005072.1/350608-350127 CODON         .......................................................................................................................................................................................................................................................................................................................................................................................................................................................................................................................................................................................
#=GR NC_005072.1/350608-350127 SS_TT         .......................................................................................................................................................................................................................................................................................................................................................................................................................................................................................................................................................................................
JCVI_SCAF_1101668213263/154-635              UAAUCAGCAUUGUUUAGUCUAUUGUGACUGAGAAUUUCAACCUUAAGGGUUGACAACUGAGUAUAAAUACUCUAUAAAUAAAGUGUAGUAAAUGCUACCAAAUCGUC.CGAUCUA.C..................................CAUUA.........................................GUUAGACCGCAG.UACGACUCAA.GCCAUAGGACGG.GGACUUGAGCAAGACCAGGAGCUGCAUC.....AUGGUAAACAUGUAUUUUAACGGCAAAUCUUUCGUAUAUUGCAAGAGCCAAGAAGAGAAAACAAUAAAGCUUACUUAUAGAGGAUCUAGUUACUUGAGAUAAAUAAAUCUCAUAUCUAUUAGAUAUUUAAUAAACCAUUUUUUUAGAGGUACUAUUCUAUGAAAUUUACUAAUUCUCCUUUUACCAUACUCGACAAGAAUAUGAACGCAUUAGAUUAUCAAAAAAGAAAUCUUAUAAAUGAGGACUAUUGGGGAAGAGAAAAUGAUAAUCAAACAGAAGAAGAUUUUAAAUAAAGUACCU
#=GR JCVI_SCAF_1101668213263/154-635 CODON   ...............................STP.....................................................................................................................................................................................................................................................................................................................................................................................................................................................................................................................................................
#=GR JCVI_SCAF_1101668213263/154-635 SS_TT   .......................................................................................................................................................................................................................................................................................................................................................................................................................................................................................................................................................................................
JCVI_SCAF_1101667200386/383-864              UCUUAGAGCAGAAUCUGAUUUUAAAUUGAAGUUUAGUUUCUAUUAAUUAUUGACACCUAAGUAUAAUUACUUUAUAAAUAGAUUGUAGUGAAUACUACAAAAUCGUC.CGAUCUA.CG.................................AUC..........................................UGUUAGACCGCAG.UACGACUCAA.GCCAUAGGACGG.GGACUUGAGCAAGUUCAGGAGCUGCAUC.....AUGGUAAAAAUGUAUUUUAAUGGAAAGUCAUUCGUAUAUUGUAGAAAGCAAGAAGAGAAGGUUAUAAAGCUUACUUAUAGAGGAUCUAUUUACUUGAAAUAAGUUUCCUAAUUUCUUUUUUAAAAAAGUUAGGCCAUUUAUUGAAGUUUUUGGAACUAAGUAUUUGGUAAUACGUUAUAAGAAAAACUUAUUGUGAAGAUAUUUUUUACCUAUUUAAAAAUUCAUAUAUUCGUAUAUUUAGUAACGAGAAAUUAAUUUUAGAAUAACUAAUUUAUAAAUAGAUUUUUAAAGGGUCAUGCA
#=GR JCVI_SCAF_1101667200386/383-864 CODON   .......................................................................................................................................................................................................................................................................................................................................................................................................................................................................................................................................................................................
#=GR JCVI_SCAF_1101667200386/383-864 SS_TT   .......................................................................................................................................................................................................................................................................................................................................................................................................................................................................................................................................................................................
JCVI_SCAF_1101667354626/713-232              UAAUCAGCAUUGUUUAGUCUAUUGCGACUGAGAAUUUUAAUCUUAAGGGUUGACAACUGAGUAUAAAUACUCUAUAAAUAAAGUGUAGUAAAUGCUACCAAAUCGUC.CGAUCUA.CU.................................AUU..........................................AGAUAGACCGCAG.UACGAAUCAA.GCCAUAGGACGG.GGACUUGAUCAAGACCAGGAGCUGCAUA.....AUGGUAAACAUGUAUUUUAACGGCAAAUCUUUCGUAUAUUGCAAGAGCCAAGAAGAGAAAACAAUAAAGCUUACUUAUAGAGGAUCUAGUUACUUGAGAUAAAUAAAAUCUCAUAUCUAUUAAAUAUCCAAUAAACUAUUUUUUUUAGAGGUGUUAUGCCAUGAAAUUUACUAAUUCUCCUUUUGCCAUACUCGAUAAGAACAUGAACGCAUUAGAUUAUCAAAAAAGAAAUUUAAAAUAUGAGGACUAUUGGAGAAGGGAAGGAAUUAGCAACAGUAAAGGUCUAUCUUAAUAAUGGAA
#=GR JCVI_SCAF_1101667354626/713-232 CODON   .......................................................................................................................................................................................................................................................................................................................................................................................................................................................................................................................................................................................
#=GR JCVI_SCAF_1101667354626/713-232 SS_TT   .......................................................................................................................................................................................................................................................................................................................................................................................................................................................................................................................................................................................
JCVI_SCAF_1096627589973/1156-1642            UGUGAGAGCAGAAUCUAAUUUUAAAUUGAAGUUUAGUUUCUAUUAAUUGUUGACAUCUAAGUAUAAAUACUUUAUAAAUAGAUUGUAGUGAUUACUACAAAAUCGUC.CGAUCUACCA.................................UUUCAUU......................................UGAUAGACCGCAG.UAGGACUCAA.GCCAUAGGACGG.GGACUUGAGCAUGUUUGGGAGCUGCAUC.....AUGGUAAACAUGUAUUUCAAUGGAAAGUCAUUCGUAUAUUGUAGAAAACAAGAAGAAAAGGUAAUAAUGCUUACUUAUAGAGGAUCUAUUUAUUUGAAAUAAGUUCCUAAUUUUUUUUUUAAAAGAAUUUGGACAUUUAUUGAAGUUUUUUACUCAGUAUUUAUUAAUACUUUAUAAGAAAAACUUAUUGUAAAGAUAUUUUUUGCCUAUUUAAAAAUUCAUAUAUUCGUAUAUUUAGUAACGAGAAGUAAAUUAGAAAAAAAUUAUCUUUAAAUUAGAUUUUUAAAAGGUUAUGCAACC
#=GR JCVI_SCAF_1096627589973/1156-1642 CODON .......................................................................................................................................................................................................................................................................................................................................................................................................................................................................................................................................................................................
#=GR JCVI_SCAF_1096627589973/1156-1642 SS_TT .......................................................................................................................................................................................................................................................................................................................................................................................................................................................................................................................................................................................
JCVI_SCAF_1096627594591/772-291              UCUGAGAGCAGAAUCUAAUUUUAAAUUGAAGUUUAGUUCCCAUUAAUUGUUGACAUUUAAGUAUAAAUACUUUAUAAAUAGAUUGUAGUGAAUACUACAAAAUCGUC.CGAUCUACC..................................AUUU..........................................GAUAGACCGCAG.UACGACUCAA.GCCAUAGGACGG.GGACUUGAGCAAUUCUAGGAGCUGCAUC.....AUGGUAAACAUGUAUUUCAAUGGAAAGUCAUUCGUAUAUUGUAGAAAACAAGAAGAAAAGGUUAUAAAGCUUACUUAUAGAGGAUCUAUUUACUUGAAAUAAGUUUUCUAAUUUAUUUUUUAAAAAAGUUAAGUCAUCUAUUGAAGUUUCUGAACUCAGUACUUAUUAAUGCUUCAUAAGAAAAACUUAUUUUAGAGAUAUUAUUUACCUAUUUAAUAAUUUAUAUAUUCGUAUAUUUAGUAACGAGAAAUUAAUUCUAAAAUAACUAUUUUGUAAAUAAAUUAUGAAAGGUGAUGCAAC
#=GR JCVI_SCAF_1096627594591/772-291 CODON   .......................................................................................................................................................................................................................................................................................................................................................................................................................................................................................................................................................................................
#=GR JCVI_SCAF_1096627594591/772-291 SS_TT   .......................................................................................................................................................................................................................................................................................................................................................................................................................................................................................................................................................................................
NC_005070.1/2311475-2311950                  GCAGUUCCUUCCUUUCUGCUUCUGAGCCUCAGAAAUUCGACCGAUGCGACGGGCAGCGCGACUUCUGUCGCGUCGGCGACAAAAAGAGGCUAAACUUUCAUAGCGUU.GACCCGG....................................AUCUU...........................................CCGGAUGCAG.UUCGUUCCGG.GCCAUGCAACGG.GGGCCAGGACGCUGUGGAGACCUCC........AUGUCCCCCCUCUCACUGAUUCAAAAGCGCACCCAGCGCCAGCAGCGUCUUGAAGGCGCUCGUCGCCAGUUGGCCAAAGCCGAAGGGUGCUUCGACCUUGAGGUCAACACCGCCCGAAUUGCACCGGCACCGCUGUACGACCUCUCCUAUCGAGCCAUCAGCGCCAACUGGCUCUGAUUCAGAGCCCGGUCGUUUAUUUCGCUGUGUUCAACGGUUAUCAACUUCACAGCCCGACGUCGUGCGCGCUGAGACGUUAAGAGCAUCCUGAACACACCAGUCCCAUGAUCAAACUCGGAGGUC
#=GR NC_005070.1/2311475-2311950 CODON       ......................STP..............................................................................................................................................................................................................................................................................................................................................................................................................................................................................................................................................................
#=GR NC_005070.1/2311475-2311950 SS_TT       .......................................................................................................................................................................................................................................................................................................................................................................................................................................................................................................................................................................................
JCVI_SCAF_1096627494697/323-790              CUGUGGAAAACUUUAGGAAGUUCAUUUGAUUUUGUGUGAUGUGAUGUGGUUCCCCAGGACUUACACGACGCUCUACUGCCGAUGCCUGGUAUAAUUAAUGAUACGUU.CACCUC.....................................UUAC.............................................GAGGCGCA...UAACAACAA..GCUUGGAACGGGGC..UUGUUUUAUCGGAGAACACA.........AUGACCUUGACCUAUCGUGGUAUCAAGUACGAAAGGCCUGACCCUUCUUUAGCAUGGAUGCUAAACGAAAGACUAGCGCAACAACGUAAAGACUUUGAAGAGAAGUUAGAUAUGUUGCGCAUGAAGAACAACAAGUCUGCUGUCUUCUAAACCCAGGCUAGUUAGGAUAAGCGAGUACUUUAUACUCGACUUGUCCUCCCAGAUCUAGUAGCUGGGUCAUCAACUAUUGCAGGUGCGUGAGCCGGAUAGAUCACUACUAACAAUGAAGCCAGGUAUGAGAGCCUGGCUUUUUAAUGCGAU
#=GR JCVI_SCAF_1096627494697/323-790 CODON   .....................................GUA...............................................................................................................................................................................................................................................................................................................................................................................................................................................................................................................................................
#=GR JCVI_SCAF_1096627494697/323-790 SS_TT   ......................................................................................................................................................................................................................................................................................................................................................................................................................................................................................................................................................<<<<<<<......>>>>>>>.............
JCVI_SCAF_1101668196604/782-316              UAAAUCAAAACUUACAUCAAAAGCUUAUUUAAAAAAGAAGAACAAAUAAGUUUUUCUUAUGUAAUGGUUGUUACCACAAAUUACAUACUAUAAUGUAAUUGCACGUU.UAUCC......................................UUUC..............................................GGACGCA...UGAAGCUCA.AUCAGGAAACGG.GGAUUGAGUUACAGGAGGUUACG..........AUGAAACGAAUUAAACUUGUUUAUCGUGGAGUUGUUUACUACAUUAACAACUAAGUGGUCAGGUGCUCCUCGUGUUCAUUAUGUUUCCAAUCAUUAAUGAUCUUCGAGGUAGCAUCAUUCUUUUUAUCGCUACUCCAACACUCUUUCUUUGCUAUCUCAUCUAUCUGAGAAAGUUGAAUAAUUAAUUUAUCUGCCCUUGAUGAACCCAUCUUCUUCUUCAUCUUCAGGAGGCAAAUCACCAUACAACGAUAUUAUCUCUCCAUCCUUACCUAAAAAAUAACAUUUGUUAUCUAUAAUUUU
#=GR JCVI_SCAF_1101668196604/782-316 CODON   ..................................................................................................................................................................................................................................................................................................................................................................................................................................................................PTS..................................................................................................................
#=GR JCVI_SCAF_1101668196604/782-316 SS_TT   .......................................................................................................................................................................................................................................................................................................................................................................................................................................................................................................................................................................................
JCVI_SCAF_1096627183319/458-928              GCUCGGGACAUCGCUGAUCCCCGCUAUAACUCUGACCCUGCUUUCCGGGCAGAUGUUGAAGCCAAGCUUGCCCGUAGUGGCGACCUUCUCUGAUUCUCUCUAACGUU.CACCCC.....................................GCAAG............................................GGGACGCAU..GUUA.CUAG.CUCAUGGAACGG.GGAGCUAGAUUGGAGAUUCCUACC.........AUGAACAACAUCCAAAUCCGGUACAUGCUGGCCCAGGUGGCCAAGCAGAAGCGUGAGUGCAAGCUCACCUACCGCGGCGUGCCUUAUGUGCGUCGUCCCGUAUGUUGCUGUAAUCACUGCAACGUCUGAUCCGUAAAAGCGGGUGGGGAGGUGCGAACCCUCCCCCAGAUAUUGCCCUUAGGCCCCAUACGUGGGACAACCUUUGGGCGGCCGCCCUGCUCGGGUUAAUGAGCAAACCUAAAAACUGAAUAGAUCAACAUUUCUACCGGUAGAGAAGACCACUUGUACACUUCUCUCAUU
#=GR JCVI_SCAF_1096627183319/458-928 CODON   .............................................................................................STP.......................................................................................................................................................................................................................................................................................................................................................................................................................................................................................
#=GR JCVI_SCAF_1096627183319/458-928 SS_TT   .......................................................................................................................................................................................................................................................................................................................................................................................................................................................................................................................................................................................
JCVI_SCAF_1096627287289/1390-1865            GGCUACUACGUGGACGUUCCCGGAACUACCCAGUACGUCAAGCCAUCUCGUCGACCAAGGCGCACGAAUAGUAACCAAAACAACCCGCGGUAAACUAUGGGUACGUU.GGCCCGGC...................................AGUA...........................................GUCGGGCGCAG.UCAGAACCGA.GCCACGCAACGG.GGGC.CGGUCACUGUGGAGACUCCC........AUGUCACCUCUCGCACUUGCUCAGCGCAUCACACGUCGUCAGCAGCAGCUCAAUGCUGCACAGAUGGCCCACCUUCGUCAGACCGCCUAUAGAGGCGUGAACACGACGGCCCACCAAUCACCGACCACGGCUUACAAGCCCCAUACGGUGUUGACCUACCGAGGUCAGAGCUACAGCAUCUGAUCACCAAGGCUCCCAACCGGGGGCCUUUUUUUUGGGUGUUGCGCGAAUGAACGCUAUGGGGUAUGAUUUAUUCAACGGCAAGCAACCCGAUGAUCACAGCAACCAAGAUCAAGCGGA
#=GR JCVI_SCAF_1096627287289/1390-1865 CODON .......................................................................................................................................................................................................................................................AUG........................................................................................................................................................................................................STP..................................................................................................................
#=GR JCVI_SCAF_1096627287289/1390-1865 SS_TT .........................................................................................................................................................................................................................................................................................................................................................................................................................................................................<<<<<<<....>>>>>>>............................................................................................
JCVI_SCAF_1101668477457/569-1044             UUUAAGUGAAAAAUGCAACUAUUACGGUUAGCACAACAAAAUCAAGCAUUUUUUGUAUCACUAAGAACUUCUUUUUCCGAUUCGUUGUGUUAGUUUAUCCAUACGUU.CAGCU......................................CAAUUUAA..........................................AGCUGCAG.UAAGACUCGA.GACAUGGAACGGGGU.CUUGGGCACUACGGGAAAGAGCA.......AUGACUGUUCUUACUUACAGAGGCAAAGAGUAUCUUCAACACAAAGAAGCCACUCCUAAAAAGGUUGUAGAACUCAGUUACAGAAGUAACGUCUACAAAUCUAGACAAGCUGAAGCUAAAAAGCAGAUGCAAGCAUCCUUGACUUACAGAGGUAAUACAUACCAAAAGUAAGCAAAAAGGUUAUUUAAGGGGCAAACAAUGCCCCCUUUUUUUUAUAUAAAGUCCAAAAUUGCUUUAAAAAACUUAUUUUUUCUGAGUUUUAUUACUCUAGUUUUAUUGGACUUACCUGAUGUAGAAAUA
#=GR JCVI_SCAF_1101668477457/569-1044 CODON  .......................................................................................................................................................................................................................................................................................................................................................................................................................................................................................................................................................................................
#=GR JCVI_SCAF_1101668477457/569-1044 SS_TT  .......................................................................................................................................................................................................................................................................................................................................................................................................................................................................<<<<<<.....>>>>>>...............................................................................................
JCVI_SCAF_1096628280301/1575-1112            ............AUGCAUUUAUUUCGGUUAACACUACAAAAUUCACUGUUUUAUGUAUCAGUAGGAACAUCGUUUAAAGAUAAUUUCUGUUAUUUUUGAUACACGUU.CAGCU......................................AAAUUUCA..........................................AGCUGCAG.UAAGACUCGA.GACAUGGAACGGGGU.CUUGAGCACUACGAGAAAGAGCA.......AUGACUGUUCUUACUUACAGAGGUAAAGAGUACCUUCAACAUAAAGAAGCUACUCCAAAAAAAGUUGUAGAACUCAGUUACAGAAGUAACGUCUACACAUCUAGGCAAGCAGAAGCCAAAAAGCACAUGCAAGCAUCCUUAACUUACAGAGGUAACACAUACCAAAAGUAAUUUAAAGGAGAUUGAGAAAGGGGGCAUAAAUCCCCCCUUUUUUAAUGGUUAUUUUUAUAAAAUAUCUAGUUUAAGAAUAUAGUUUUGGUUCUAUGUAUUUUUGCCUGAGUUCUAUUACUCUGGUUUUAU
#=GR JCVI_SCAF_1096628280301/1575-1112 CODON .......................................................................................................................................................................................................................................................................................................................................................................................................................................................................................................................................................................................
#=GR JCVI_SCAF_1096628280301/1575-1112 SS_TT .........................................................................................................................................................................................................................................................................................................................................................................................................................................................................<<<<<........>>>>>............................................................................................
NC_008819.1/1071168-1070693                  UUCUAGUAAGAAAUGCAACUAUUUCGGUUAAUACUACAAAAUUCAAUGUUUUAUGUAUCACUAGGAACAUCGUUUCAGUAAGAUUUCUGUUAUUUUUAAUACACGUU.CAGCU......................................GAAAACAA..........................................AGCUGCAG.UAAGACUCGA.GACAUGGAACGGGGU.CUUGGGCACUACGGGAAAGAGCA.......AUGACUGUUCUUACUUACAGAGGAAAAGAGUACCUUCAACAUAAAGAAGCUACUCCAAAAGAAGUUGUAGAACUUAGUUACAGAAGUAACGUCUACAAAUCAAGGCAAGCAGAUGCUAAAAAGCAGAUGCAAGCAUCCUUAACUUACAGAGGUAAUACAUACCAAAAGUAAUUUGAAGGUGUUUAAAAAAGAGGGGGGCAUUGAUUGCCACCCUCUUUUUUGUCUUUAUUUUUCUACGAAUAUCCAUCUGUUGAUGAGUUUUGGUUGUACGUAUUUUUGCCUGAGUUUUAUUGCUCUGGU
#=GR NC_008819.1/1071168-1070693 CODON       ...........................................................................................................................................................................................................................................................................AUG.....................................................................................................................................................................STP.................................AUG.............................................................................................
#=GR NC_008819.1/1071168-1070693 SS_TT       .........................................................................................................................................................................................................................................................................................................................................................................................................................................................................<<<<<<<<<<.....>>>>>>>>>>.....................................................................................
NC_007335.1/468824-468349                    UUCUAGUAAGAAAUGCAACUAUUUCGGUUAAUACUACAAAAUUCACUGUUUUAUGUAUCACUAGGAACAUCGUUUCAGGAAGAUUUCUGUUAUUUUUAAUACACGUU.CAGCU......................................GAAAACAA..........................................AGCUGCAG.UAAGACUCGA.GACAUGGAACGGGGU.CUUGGGCACUACGGGAAAGAGCA.......AUGACUGUUCUUACUUACAGAGGAAAAGAGUACCUUCAACAUAAAGAAGCUACUCCAAAAGAAGUUGUAGAACUUAGUUACAGAAGUAACGUCUACAAAUCAAGGCAAGCAGAUGCUAAAAAGCAGGUGCAAGCAUCCUUAACUUACAGAGGUAAUACAUACCAAAAGUAAUUUGAAGGUGUUUAAAAAAGAGGGGGGCAUUGAUUGCCCCCCUCUUUUUUGUCUUUAUUUUUCUACGAAUAUCCAUCUGUUGAUGAGUUUUGGUUGUACGUAUUUUUGCUUGAGUUUUAUUGCUCUGGU
#=GR NC_007335.1/468824-468349 CODON         ...........................................................................................................................................................................................................................................................................AUG.....................................................................................................................................................................STP.................................AUG.............................................................................................
#=GR NC_007335.1/468824-468349 SS_TT         .........................................................................................................................................................................................................................................................................................................................................................................................................................................................................<<<<<<<<<<.....>>>>>>>>>>.....................................................................................
JCVI_SCAF_1096627481112/1674-1260            ...........................................................AAAGCAACAGGUUUGUUGGAUUUAGAACCGAUAUAAUUGGAGAACGUU.CACCGGU....................................UCAC............................................ACCGGCGCAC.UUC..UUCAG..GCAGGGAACGGGGC..CUGAGAUUUGACGAGGAACUGACC.....AUGGAAAAACUUUGCUACAGGGGAAUCAGCUAUAAGCGUUCUCCUAUUGAGCUUCGCUAUCUUUUGAAUCUUCGAUAUCGAAUAGAUAAGCUCGAGCAAGAUCUAAACCGAUGCAAGCCAACAGCUCAUUCUGAAGAGCCAGUUGCUGCUUGAUUGCAUCAAGCUCUUCAUGAAUGUCUUGAUGAUGAAACCGAAGAGGCUUCUGAAUUAAUUUCUGAAGCCUUUUCUUUUUAGACAUUUGUAAAUGAUCGAUACCUUACAAUCUUAUCUACAACUUCAGGUUUUAUCGAAACUUUUUCU
#=GR JCVI_SCAF_1096627481112/1674-1260 CODON .......................................................................................................................................................................................................................................................................................................................................................................................................................................................................................................................................................................................
#=GR JCVI_SCAF_1096627481112/1674-1260 SS_TT ................................................................................................................................................................................................................................................................................................................................................................................................................................................................................<<<<<<<<<<.....>>>>>>>>>>..............................................................................
NZ_AANO01000053.1/1274-798                   CAAUCGAUCUCCUCCCCCCUCCAACUGAAGGCCUGAACAACGGAACGCGCAAUGAAAGCUUACAUUCGGUAGCGGUUGAUACAAAAAUGCUAUUCUUGAUGCACGUU.GAGCUUC....................................CAAUC...........................................GAAGCUGCAG.UCAGACCCAU.GCCAAGCAACGG.GGGCGUGGGCAAUGAAGGAGUGUUUU.......AUGAACACGCUUCAACUGAUCAAAGCCCGCGCCGUGAAAAGUCGGGCCGUUGACCUUGCACGUUCCGCCAUGGUCCGUGCCUUUCGGAAUGCUGAUUACACCGACAACCAGCACACACCGUUAGUCCCUACCAACAAAUCACAAUUGCGGUAUAGGGGCAUUGCCUAUGAAGCAAUUGGGCAACAACAAGAAGCCACUGCUGGACGCACACUUCGGUACCGCGGAGUCAGCUACGGCGUGUACUAAAUCCGGAUAACGACGAUGAUGGAGGUGGGAGGUUCACUCCCGCCUUUUUCUAGG
#=GR NZ_AANO01000053.1/1274-798 CODON        .........................................................................................................AU.G.................................................................................................................................................................................................................................................................................................................................................................................................................STP......................................................
#=GR NZ_AANO01000053.1/1274-798 SS_TT        ........................................................................................................................................................................................................................................................................................................................................................................................................................................................................................................................................................<<<<<<<.......>>>>>>>..........
NC_007513.1/973466-972990                    CAACCGAUCUCCUCUCAAAGCCACCUGAAGGCCUGACCAACGGAGCACGUCAUGAAAGAUUAAGUUCAGUAGCAGUUGAUACAGAAGUGGUAUUCUUGGUCCACGUU.GAGCUUC....................................CAAUC...........................................GAAGCUGCAG.UCAGACCCAU.GCCAAGCAACGG.GGGCGUGGGCAAUGAAGGAGUGUUUU.......AUGAACACGCUUCAACUGAUCAAAGCCCGCGCCGUGAAAAGUCGGGCCGUUGACCUUGCACGUUCCGCAAUGGUCCGUGCUUUUCGGAAUGCUGAUUACACCGACAACCAGCACACACCAUUAGUCCGAUCCAACAAAUCACAAUUGCGGUAUCGGGGCAUUGCCUACGAAGCAAUUGGGCAACAACAAGAAGCCACUGGCGGACGCAAUCUUCGUUACCGCGGAGUGAGCUACGGCGUCUACUAGAUCUAGAUCAAGACGAUGAUGAAGGCGGGAGGUAACUCCCGCCUUUUUUGUGCG
#=GR NC_007513.1/973466-972990 CODON         ...........................................................................................................................................................................................................................................................................AUG................................................................................................................................................................................................................................................STP...............AUG....................................
#=GR NC_007513.1/973466-972990 SS_TT         ...................................................................................................................................................................................................................................................................................................................<<<<<<<<<<<<...............>>>>>>>>>>>>>............................................................................................................................................................................................................................
JCVI_SCAF_1096627192017/1269-1458            GGACAGGCAGGGCCGGAGUCAUGCCCCCAUGCUGACAAGGCCGGAGCAGACCACAGCCUGCAAUUGGUAGCCGUUGUUACAGAAGUGUCCUAUGAUCAAAUCACGUU.GAGCUUCG...................................AUCU...........................................CGGAGCUGCAG.UCAGACCCAC.GCCAGGCAACGG.GGGCAUGGGCGCUGAAAAAGUGAUGUC......AUGAACACACU.................................................................................................................................................................................................................................................................................................
#=GR JCVI_SCAF_1096627192017/1269-1458 CODON .............................................................GUA.......................................................................................................................................................................................................................................................................................................................................................................................................................................................................................................................
#=GR JCVI_SCAF_1096627192017/1269-1458 SS_TT .......................................................................................................................................................................................................................................................................................................................................................................................................................................................................................................................................................................................
NC_005070.1/1344647-1345125                  GCAAGUCUAAGUACGUGACCAUGCCCCCAUGCUGGCAAGGCCAGACAAGAGCACAUUCAGCGAUUGGUAGCUGCUGAUACAGAAAUGCCCUAUGAUCAACUUACGUU.GAGCUUC....................................UUCAAU..........................................GAAGCUGCAG.UCAGACCCAC.GCCAGGCAACGG.GGGCAUGGGCGCUGAAGAGGUGAUGUC......AUGAACACACUUCAACUGAUCAAAGCCCGCACCACCCGCACCCGGGCCAUGCAACGGGCGCGCCUGCAGAUGGCCAAGGCCUUCGGCAGUGCUGACCACAUCGAUGCCACCCACACACCGGUGGGAGUUGGCCAGAAGCCACAACUGCGUUAUCGCGGCGUGGCGUAUGACCCGAUCCACCAGGAUCAGGAGGCCACCGGCGGUCGCGAACUUCGCUAUCGCGGCGUGAGCUAUGGGGUGUAUUGAAUCUCCAGUCAACAGCAACGAGCGGGGGACACUCCUCCGCUUUUUUUGUGCUCA
#=GR NC_005070.1/1344647-1345125 CODON       ...........................................................................................................................................................................................................................................................................AUG................................................................................................................................................................................................................................................STP......................................................
#=GR NC_005070.1/1344647-1345125 SS_TT       ......................................................................................................................................................................................................................................................................................................................................................................................................................................................................................................................................................<<<<<<<.....>>>>>>>..............
JCVI_SCAF_1096628065506/558-80               GAACAGGCCAUAGCGGGGUCAUGCCCCCAUGCUGGCAAGGCCAGACCAGAGCACAGUUGACAAUCGGUAGCCGUUGUUACAGAAAUGCCCUAUGAUCAAGGCACGUU.GAGCUUC....................................UUCAAU..........................................GAAGCUGCAG.UCAGGCCCAC.GCCAGGCAACGG.GGGCAUGGGCGCUGAAGAGGUGAUGUC......AUGAACACACUUCAACUGAUCAAAGCCCGCACCACCCGCACCCGGGCCAUGCAACGGGCGCGCCUGCAGAUGGCCAAGGCCUUCGGCAGUGCUGACCACAUCGAUGCCACCCACACACCGGUGGGAUUUGGCCAAAAGCCGCAGCUGCGUUAUCGCGGCGUGGCGUAUGACCCCAUCCAACAGGAUCAGGAAGCCACCGGCGGCCGCGAACUCCGCUACCGCGGCGUGAGCUACGGGGUGUAUUGAUUCUCCAGACAACACAGCAACGAGCGGGGGACACUCCCCCGCUUUUUUGUGCUC
#=GR JCVI_SCAF_1096628065506/558-80 CODON    .............................................................GUA...........................................................................................................................................................................................................AUG................................................................................................................................................................................................................................................STP......................................................
#=GR JCVI_SCAF_1096628065506/558-80 SS_TT    .......................................................................................................................................................................................................................................................................................................................................................................................................................................................................................................................................................................................
NZ_AAOK01000003.1/23592-23121                CGUCCUCAGCCGCGGCCACGCUGGGAGUUGCUCUGAAAGAAGCAGGGCAUACAGACCGUCCAUUAGGGAACGAUCCCUUGCCAAUCGGCAUAUGAUGUGUGCACGUU.GAGCC......................................GCAA..............................................GGCUGCAG.UUCGCUCCGC.ACCAAGCAACGG.GGGUGUGGACACUGUGGAGUUCAGCU.......GUGAACACCCUUCAAUUAACCAAAUCUCGUCAGAUCAAGGCUGAGGCCCUCAAGAAAGCUCAGCAGGUGAUGGCGAAAGACCAGCGAGACGCUGAAUCACUGGAUGCCAAUCAGCCCGAAAAGGCUGAACGCAAAACCACUGAGCUGCGUUAUCGCGGGUAUCGCUACAGCAUCUGACGCUGUUUCUCGCCCCAUGGCGAUCACUGGUGGAUGAGCGCCGGUGAUCGCCAUGGUCAUUCAUCCCAGACGGCUCCUCAGCAGCGAGCUUCGGCGUUGCCUGGUUGAGAGCGGAUUGUCCUG
#=GR NZ_AAOK01000003.1/23592-23121 CODON     ............................................................GUA.............................................................................................................................................................................AUG..........................................................................................................................................................................................................STP...........................................................................................................................
#=GR NZ_AAOK01000003.1/23592-23121 SS_TT     .......................................................................................................................................................................................................................................................................................................................................................................................................................................................................................................................................................................................
NZ_AAUA01000003.1/375574-375097              UCCCGAGGAUCGCGCACCCAAUCCACACAACACAGACAACGCGACAACCCAACCAAAGUCCAUUUUGGUAGCAAAAACUACAGAAAUGGGUAUAGUGAGAGCACGUU.GGGCCC.....................................CAUUCCGU.........................................GGGCUGCAG.AUCGAUCCAC.GCCAAGCAACGG.GGACGUGGACACUGUGGAGUUCAACC.......AUGAACAGCCUCGAAAUCACCCGCACCCAAAUGCGCAAGCAGGCCGCCUUGCAGGAUGCUCAGCGCCUGAUGGCCAAGGCCUAUCGCGGCGUGGAAUACAUCGAUGCCCAUCACACUGCCCUGAAACCACAAAAGCGGACCGAACUCGUUUACCGGGGCAUCCGCUACAGCAUCUGAUUCGAGGGCGACAGCAACAAACCCCAAAGCCCCCUGAUCCAGGGGGCUUUUCAGCAUCAACUGUCAGUCCGCCACCGCCGUUCCACCUGAACGAACAACAACCAUGCCAAUGAAGCGCUGACU
#=GR NZ_AAUA01000003.1/375574-375097 CODON   ...........................................................................................................................................................................................................................................................................AUG...........................................................................................................................................................................STP........................................................PTS................................................................
#=GR NZ_AAUA01000003.1/375574-375097 SS_TT   ........................................................................................................................................................................................................................................................................................................................................................................................................................................................................................<<<<<<<.....>>>>>>>............................................................................
NC_009481.1/901102-900631                    UUCGAUCAGCAUUGCCCCUGAAGCCACGGCAACCGACAGGAGUAGGGAAUACAAACCAGCCACCGCGUGACAAUUCCAUGCCGAUCCGAUUAAAGUCAAUACACGUU.GAGCC......................................UUCG..............................................GGCUGCAG.UUCGUUUCAC.ACCAAGCAACGG.GGGUGUGAACACUGUGGAGUUCAGCG.......AUGAACACUCUUCAACUAACGAAAUCUCGCCUUGUCAAAGCUGAGGCCCUUAGAAAGGCCCAACAGCUGAUGGCAAAAGAUCAGCGCGACGCUGAAUCACUGGAUGCCAAUCAGCCCGAAAAGGCUGAACGCAAAACCACUGAGCUGCGGUAUCGCGGCUACCGCUACAGCAUCUGAGGCUGUUUCUCACCCCAUGGCUAUCACUGGUGGAUGAGCGCCGGUGAUCGCCAUGGUCAUUCAUCCCGGACGUCCCCUCAGCAGCGAGCUUCGGCGUUGUCUGGCGGAGAGCGGAUUGUCAUG
#=GR NC_009481.1/901102-900631 CODON         .........GUA....................................................................................................................................................................................................................................................................................................................................................................................................................................................................................................AUG....................................................................
#=GR NC_009481.1/901102-900631 SS_TT         .......................................................................................................................................................................................................................................................................................................................................................................................................................................................................................................................................................................................
JCVI_SCAF_1096627355771/2024-1551            CCCGUGAUCGAUGUGGAGGCCCGACCGAUCGCCACGGCCCAGAAGGUUCAGCAGGAACCACUUUGGUAGCAACUGUUACAGACAUCCCCUUAGAAUGAGCUCACGUU.GAGCCC.....................................CUUA.............................................GGGCUGCAG.UUCGUUCCAC.GCCAGGCAACGG.GGGCGUGGGCACUGUGGAGUUCCACC.......AUGAACACCCUCGAUCUCACCCGCAAUCGCAUCCAGAAAGCGGAAGCCCUGCGCGAAGCGCAGCGCCUGAUGGCGAAGGCCUACCGGGGCGUCGAAUACAUCGAUGCCCAUCACACAGCCCAGAAACCCAAAAAGCCCACCGAACUCCGCUACCGCGGUGUUCGCUACAGCGUCUGAGCCCGGUUUCAGGCCCCACAAAAAGCGGCGGGUGUCUCACGCCCGCCGUUUCGUUUGCCGAUUUCAGGACGCCGUCCUGCCCCGCAAGUUUGCCGCAGAUUGACGCGUUGGCCGAGGUUGGAC
#=GR JCVI_SCAF_1096627355771/2024-1551 CODON ..................................................................STP.........................................................................................................................................................................AUG......................................................................................................................................................................................................................................................................................................................................
#=GR JCVI_SCAF_1096627355771/2024-1551 SS_TT .....................................................................................................................................................................................................................................................................................................................................................................................................................................................................................<<<<<<<<<.....>>>>>>>>>...........................................................................
JCVI_SCAF_1096627357620/348-821              CCCGUGAUCGAUGUGGAGGCCCGACCGAUCGACACGGCCCAGAAGGUUCAGCAGGAACCAUUUUGGUAGCAACUGUUACAGACAUCCCCUUAGAAUGAGCUCACGUU.GAGCCC.....................................CUUA.............................................GGGCUGCAG.UUCGUUCCAC.GCCAGGCAACGG.GGGCGUGGGCACUGUGGAGUUCCACC.......AUGAACACCCUCGAUCUCACCCGCAAUCGCAUCCAGAAAGCGGAAGCCCUGCGCGAAGCGCAGCGCCUGAUGGCGAAGGCCUACCGGGGCGUCGAAUACAUCGAUGCCCAUCACACAGCCCAGAAACCCAAAAAGCCCACCGAACUCCGCUACCGCGGUGUUCGCUACAGCGUCUGAGCCCGGUUUCAGGCCCCACAAAAAGCGGCGGGUGUCUCACGCCCGCCGUUUCGUUUGCCGAUUUCAGGACGCCGUCCUGCCCCGCAAGUUUGCCGCAGAUUGACGCGUUGGCCGAGGUUGGAC
#=GR JCVI_SCAF_1096627357620/348-821 CODON   .....................................................................STP......................................................................................................................................................................AUG......................................................................................................................................................................................................................................................................................................................................
#=GR JCVI_SCAF_1096627357620/348-821 SS_TT   .....................................................................................................................................................................................................................................................................................................................................................................................................................................................................................<<<<<<<<<.....>>>>>>>>>...........................................................................
JCVI_SCAF_1096627945736/363-1                CCCGUGAUCGAUGUGGAGGCCCGACCGAUCGCCACGGCCCAGAAGGUUCAGCAGGAACCACUUUGGUAGCAACUGUUACAGACAUCCCCUUAGAAUGAGUUCACGUU.GAGCCC.....................................CUUA.............................................GGGCUGCAG.UUCGUUCCAC.GCCAGGCAACGG.GGGCGUGGGCACUGUGGAGUUCCACC.......AUGAACACCCUCGAUCUCACCCGCAAUCGCAUCCAGAAAGCGGAAGCCCUGCGCGAAGCGCAGCGCCUGAUGGCGAAGGCCUACCGGGGCGUCGAAUACAUCGAUGCCCAUCACACAGCCCAGAAACCCAAAAAGCCCACCGAACUCCGCUACCGCGGUGUUCGCUACAGCGUCUGAGCACGGUUUCAG...............................................................................................................
#=GR JCVI_SCAF_1096627945736/363-1 CODON     ..................................................................STP.........................................................................................................................................................................AUG...................................................................................................................................................................................................................STP................................................................................................................
#=GR JCVI_SCAF_1096627945736/363-1 SS_TT     .......................................................................................................................................................................................................................................................................................................................................................................................................................................................................................................................................................................................
JCVI_SCAF_1096627948887/231-1                CCCGUGAUCGAUGUGGAGGCCCGACCGAUCGACACGGCCCAGAAGGUUCAGCAGGAACCAUUUUGGUAGCAACUGUUACAGACAUCCCCUUAGAAUGAGCUCACGUU.GAGCCC.....................................CUUA.............................................GGGCUGCAG.UUCGUUCCAC.GCCAGGCAACGG.GGGCGUGGGCACUGUGGAGUUCCACC.......AUGAACACCCUCGAUCUCACCCGCAAUCGCAUCCAGAAAGCGAAAGCCCUGCGCGAA...................................................................................................................................................................................................................................................
#=GR JCVI_SCAF_1096627948887/231-1 CODON     ..................................................................STP..................................................................................................................................................................................................................................................................................................................................................................................................................................................................................................................
#=GR JCVI_SCAF_1096627948887/231-1 SS_TT     .......................................................................................................................................................................................................................................................................................................................................................................................................................................................................................................................................................................................
JCVI_SCAF_1096627146609/523-50               CCCGUGAUCGAUGUGGAGGCCCGACCGAUCGACACGGCCCAGAAGGUUCAGCAGGAACCGUUUUGGUAGCAACUGUUACAGACAUCCCCUUAGAAUGAGCUCACGUU.GAGCCC.....................................CUUA.............................................GGGCUGCAG.UUCGUUCCAC.GCCAGGCAACGG.GGGCGUGGGCACUGUGGAGUUCCACC.......AUGAACACCCUCGAUCUCACCCGCAAUCGCAUCCAGAAAGCGGAAGCCCUGCGCGAAGCGCAGCGCCUGAUGGCGAAGGCCUACCGGGGCGUCGAAUACAUCGAUGCCCAUCACACAGCCCAGAAACCCAAAAAGCCCACGGAACUCCGCUACCGCGGUGUUCGCUACAGCGUCUGAGCACGGUUUCAGGCCCCACAAAAAGCGGCGGGUGUCUCACGCCCGCCGUUUCGUUUGCCGAUUUCAGGACGCCGUCCUGCCCCGCAAGUUUGCCGCAGAUUGACGCGUUGGCCGAGGUUGGAC
#=GR JCVI_SCAF_1096627146609/523-50 CODON    ..................................................................STP.........................................................................................................................................................................AUG......................................................................................................................................................................................................................................................................................................................................
#=GR JCVI_SCAF_1096627146609/523-50 SS_TT    .....................................................................................................................................................................................................................................................................................................................................................................................................................................................................................<<<<<<<<<.....>>>>>>>>>...........................................................................
JCVI_SCAF_1096627948636/1670-1900            CCCGUGAUCGAUGUGGAGGCCCGACCGAUCGACACGGCCCAGAAGGUUCAGCAGGAACCGUUUUGGUAGCAACUGUUACAGACAUCCCCUUAGAAUGAGCUCACGUU.GAGCCC.....................................CUUA.............................................GGGCUGCAG.UUCGUUCCAC.GCCAGGCAACGG.GGGCGUGGGCACUGUGGAGUUCCACC.......AUGAACACCCUCGAUCUCACCCGCAAUCGCAUCCAGAAAGCGGAAGCCCUGCGCGAA...................................................................................................................................................................................................................................................
#=GR JCVI_SCAF_1096627948636/1670-1900 CODON .....................................................................STP...............................................................................................................................................................................................................................................................................................................................................................................................................................................................................................................
#=GR JCVI_SCAF_1096627948636/1670-1900 SS_TT .......................................................................................................................................................................................................................................................................................................................................................................................................................................................................................................................................................................................
NZ_AANP01000002.1/393172-392699              CCCGUGAUCGACGUGGAAGCCCGACCGAUCGACACGGCCCAGAAGGUUCAGCAGGAACCAUUUUGGUAGCAACUGUUACAGACAUCCCCUUAGAAUGUGCUCACGUU.GAGCCC.....................................CUCG.............................................GGGCUGCAG.UUCGUUCCAC.GCCAGGCAACGG.GGGCGUGGGCACUGUGGAGUUCCACC.......AUGAACACCCUCGAUCUCACCCGCAAUCGCAUCCAGAAAGCGGAAGCCUUGCGCGAAGCGCAGCGCCUGAUGGCGAAGGCCUACCGGGGCGUCGAAUACAUCGAUGCCCAUCACACGGCCCAGAAACCCAAGAAGCCCACCGAACUCCGCUACCGCGGUGUUCGCUACAGCGUCUGAGCCCGGUUUCAGGCCCCACAAAAAGCGGCGGGUGUCUCACGCCCGCCGUUUCGUUUGCCGAUUUCAGGACGCCGUCCUGCCCCGCAAGUUUGCCGCAGAUUGACGCGUUGGCCGAGGUUUGAC
#=GR NZ_AANP01000002.1/393172-392699 CODON   ..................................................................STP......................................................................................................................................................................................................AUG...........................................................................................................................................................................STP...........................................................................................................................
#=GR NZ_AANP01000002.1/393172-392699 SS_TT   .....................................................................................................................................................................................................................................................................................................................................................................................................................................................................................<<<<<<<<<.....>>>>>>>>>...........................................................................
JCVI_SCAF_1096627350436/2124-2354            CCCGUGAUCGAUGUGGAGGCCCGACCGAUCGCCACGGCCCAGAAGGUUCAACAGGAACCAUUUUGGUAGCAACUGUUACAGACAUUCCCUUAGAAUGAACUCACGUU.GAGCCC.....................................CUUG.............................................GGGCUGCAG.UUCGUUCCAC.GCCAGGCAACGG.GGGCGUGGGCACUGUGGAGUUCCACC.......AUGAACACCCUCGAUCUCACCCGCAAUCGCAUCCAGAAAGCGGAAGCCCUGCGCGAA...................................................................................................................................................................................................................................................
#=GR JCVI_SCAF_1096627350436/2124-2354 CODON .....................................................................STP...............................................................................................................................................................................................................................................................................................................................................................................................................................................................................................................
#=GR JCVI_SCAF_1096627350436/2124-2354 SS_TT .......................................................................................................................................................................................................................................................................................................................................................................................................................................................................................................................................................................................
JCVI_SCAF_1096627351762/1130-657             CCCGUGAUCGAUGUGGAGGCCCGACCGAUCGCCACGGCCCAGAAGGUUCAACAGGAACCAUUUUGGUAGCAACUGUUACAGACAUUCCCUUAGAAUGAACUCACGUU.GAGCCC.....................................CUUG.............................................GGGCUGCAG.UUCGUUCCAC.GCCAGGCAACGG.GGGCGUGGGCACUGUGGAGUUCCACC.......AUGAACACCCUCGAUCUCACCCGCAAUCGCAUCCAGAAAGCGGAAGCCCUGCGCGAAGCGCAGCGCCUGAUGGCGAAGGCCUACCGGGGCGUCGAAUACAUCGAUGCCCAUCACACAGCCCAGAAACCCAAAAAGCCCACGGAACUCCGCUACCGCGGUGUUCGCUACAGCGUCUGAGCCAGGUUUCAGGCCCCACAAAAAGCGGCGGGUGUCUCACGCCCGCCGUUUCGUUUGCCGAUUUCAGGACGCCGUCCUGCCCCGCAAGUUUGCCGCAGAUUGACGCGUUGGCCGAGGUUGGAC
#=GR JCVI_SCAF_1096627351762/1130-657 CODON  ..................................................................STP.........................................................................................................................................................................AUG......................................................................................................................................................................................................................................................................................................................................
#=GR JCVI_SCAF_1096627351762/1130-657 SS_TT  .....................................................................................................................................................................................................................................................................................................................................................................................................................................................................................<<<<<<<<<.....>>>>>>>>>...........................................................................
JCVI_SCAF_1101668655416/965-1379             CCCCAGACAAGCGUCGCCUUCAUCGAGCCCCAUGCUGCCAACGGAACUCAAACGAAGCGAAAAACAGUAGCCGUUGAUACAGGUUAGGGCUAAGGUGUGAUCACGUU.GAGCCU.....................................CUUCAAC..........................................AGGCAGCAG.UCAGAUCCAC.GCCAGGCAACGG.GGGCGUGGACACCGCGCAAGAGAAAG.......AUGAACACCCUUCAACUGAUCAAGGCACGGACUGUGCGCAAUAAGGCCAUCGAAACGGCCAGAACACAGAUGGCACGGGCCUACCGCCACCAAGGCCACACCGACCGGGUGCACACCCCUGUGGGAACCCAGGCCAAAGUGCUUCGCUAUCGCGGCGUUGUCUACGAAGCGAUCGACCCACAACAGCACCCAAGCGGUGGGCGGGAACUGCGUUACCGCGGCGUCAGCUACGACGUGU..............................................................
#=GR JCVI_SCAF_1101668655416/965-1379 CODON  .......GUA......................................................................................AUG.....................................................................................................................................................................................................................................................................................................................................................................................................................S..............................................................
#=GR JCVI_SCAF_1101668655416/965-1379 SS_TT  .......................................................................................................................................................................................................................................................................................................................................................................................................................................................................................................................................................................................
JCVI_SCAF_1101668656695/1435-986             ...........................ACCAUGAUGUAACGCCUCUCCAAAAGAAGCAUAAAAACAGUAGCCGUUGAUACAGAUUGAGGCUAGGGUGUGGUCACGUU.GAGCCU.....................................CAUCAAC..........................................AGGCCGCAG.UCAGACCCGC.GCCAGGCAACGG.GGGCGUGGGCACCGCGCAAGAGAGAG.......AUGAACACCCUUCAACUGAUCAAGGCACGGACUGUGCGCAAUCAGGCCAUCGAAACGGCCAGAACACAGAUGGCACGGGCCUAUCGCCACCAAGGCCACACCGACCGGGUCCACACCCCGGUGGGGAGCAAAACCAAGGUGCUGCGCUAUCGCGGCGUCGCCUACGAACCGAUCGACCCACAACAACACCCAAGCGGUGGGCGAGAACUGCGUUACCGCGGCGUCAGCUACGACGUGUACUGAAACCAACGUUCCAUCCAUGAUUGAAGCGGGGACACCCCCGCUUUUUUCAUGGCCAUU
#=GR JCVI_SCAF_1101668656695/1435-986 CODON  ................................................................................................AUG........................................................................................................................................................................................................................................................................................................................................................................................................PTS.............STP................................................AUG......
#=GR JCVI_SCAF_1101668656695/1435-986 SS_TT  .......................................................................................................................................................................................................................................................................................................................................................................................................................................................................................................................................................<<<<<<....>>>>>>................
JCVI_SCAF_1101668659847/81-557               CAGACAAGCGCCGCCUUCAUCCAGAACCAUGCUGACAACGCAUGCCCAAAAGAAGCAGAAAAAACAGUAGCCGUUGAUACCAAUUGAGGUUAGGGUGUGGUCACGUU.GAGCCU.....................................CAUCAAC..........................................AGGCCGCAG.UCAGAUCCAC.GCCAGGCAACGG.GGGCGUGGGCACCGCGCAAGAGAGAG.......AUGAACACCCUUCAACUGAUCAAGGCACGGACUGUGCGCAAUCAGGCCAUCGAAACGGCCAGAACACAGAUGGCACGGGCCUACCGCCACCAGGGCCACACGGACCGGGUGCACACCCCGGUGGGGAGCAAAACCAAGGUGCUGCGCUAUCGCGGCGUCGCCUACGAACAAAUCGACCCACAACAGCACCCAAGCGGUGGGCGGGAACUGCGUUACCGCGGCGUCAGCUACGACGUGUACUGAAGCCAACGUUCCAUCCAUGAUUGAAGCGGGGACACCCCCGCUUUUUUCAUAGCCAUU
#=GR JCVI_SCAF_1101668659847/81-557 CODON    ................................................................................................AUG...........................................................................................................................................................................................................................................................................................................................................................................................................................STP....................................................AU
#=GR JCVI_SCAF_1101668659847/81-557 SS_TT    .......................................................................................................................................................................................................................................................................................................................................................................................................................................................................................................................................................<<<<<<....>>>>>>................
JCVI_SCAF_1096627970216/1493-1665            CAGACAAGCGCUGCCUUCAUCCAGAACCAUGCUGGCAACGCCGCCCCGAAGAAGCAGGAAAAAACAGUAGCCGUUGAUACAGAUUGGAGCUAGGGUGUGGUCACGUU.GAGCCU.....................................CAUCAAC..........................................AGGCCGCAG.UCAGAUCCGC.GCCAGGCAACGG.GGGCGUGGGCACCGCGCAAGAG.......................................................................................................................................................................................................................................................................................................................
#=GR JCVI_SCAF_1096627970216/1493-1665 CODON ....GUA................................................................................................................................................................................................................................................................................................................................................................................................................................................................................................................................................................................
#=GR JCVI_SCAF_1096627970216/1493-1665 SS_TT .......................................................................................................................................................................................................................................................................................................................................................................................................................................................................................................................................................................................
JCVI_SCAF_1101668657394/1275-799             CAGACAAGCGCUGCCUUCAUCCAUAACCAUGCUGACAACGCAUCCCCAAAAGAAGCGGAAAAAACAGUAGCCGUUGAUACCAACUGGAGUUAGGGUGUGGUCACGUU.GAGCCU.....................................CAUCAAC..........................................AGGCCGCAG.UCAGAUCCGC.GCCAGGCAACGG.GGGCGUGGGCACCGCGCAAGAGAGAG.......AUGAACACCCUUCAACUGAUCAAGGCACGGACUGUGCGCAAUCAGGCCAUCGAAUCGGCCAGAACACAGAUGGCACGGGCCUACCACCGCCAAGGCCAUACCGACCGGGUGCACACCCCGGUGGGAAGCAAAACCAAGGUGCUGCGCUAUCGCGGCGUCGCCUACGAACCGAUCGACCAACAACAGCACCCAAGCGGUGGGCGUGACUGCGUUACCGCGGCGUCAGCUACGACGUGUACUGAAGCCAGCGUUCCAUCCAUGAUUGAAGCGGGGACAACCCCGCCUUUUUCAUGGCCAUUG
#=GR JCVI_SCAF_1101668657394/1275-799 CODON  ....GUA.........................................................................................AUG.......................................................................................................................................................................................................................................................................................................................................................................................................PTS..........................................................................
#=GR JCVI_SCAF_1101668657394/1275-799 SS_TT  ......................................................................................................................................................................................................................................................................................................................................................................................................................................................................................................................................................<<<<<<....>>>>>>.................
NC_007516.1/1390985-1391461                  CCCGAGACAUAUGCCGCCUUGACUCACGCCAAUGCUGACAACACACCCCGAACAAGGCAGCAAACGGUAGCCUUUGAUACAGUUUGAGACUAUGGUGAAAUCACGUU.GAGCCU.....................................CAUCCAC..........................................AGGCCGCAG.UCAGUUCCAC.GCCAGGCAACGG.GGGUGUGGGCACCGCGCAAGAGAGAG.......AUGAACACCCUUCAACUGAUCAAGGCACGGACUGUGCGCAACCAGGCCGUUGAAUCGGCCAGAACACAGAUGGCACGUGCCUUCCGCCACCAAGGCCACACCGACCGGGUGCACACCCCGGUGGGAACCACAACCAAGCUGCUGCGCUAUCGCGGCGUCACCUACGAACCGAUUGAUCCGCAGCAGCACCCAACCGGCGGGCGGGAACUGCGUUACCGCGGCGUCAGCUACGACGUGUACUGAAGCCAAACAUGCACCGAUGAUUGAAGCGGGGGCCAUCCCCGCUUUUUUCAUGGGCUG
#=GR NC_007516.1/1390985-1391461 CODON       .......GUA...............................................................................................AU.G..............................................................................................................................................................................................................................................................................................................................................................................................................STP.........................................................
#=GR NC_007516.1/1390985-1391461 SS_TT       .......................................................................................................................................................................................................................................................................................................................................................................................................................................................................................................................................................<<<<<<.....>>>>>>...............
JCVI_SCAF_1101668751243/364-1                CUGCCCAUAGCUGCUUUGAAGUUGCCCCCAUGCUGCAGGACCGCACGAAUCAAGAAAGGUAAAAAUGGUAUCUAUUGCUACUAAAAUAGGUAGAGUAAAAGAACGUU.GGCCCC.....................................GCCAA............................................GGGGUGCAG.UCAGUCCCGC.GCCAGGCAACGG.GGACGCGGGCAAUGCAUGGAGGUCCCC......AUGAAUGUCCUCUCAAUGAUCAAAGAACGGCAAAUCAGGGCACAACGUCGCUUUGAGGCCGAGCUGAUGAUGGCUAAGGCCUAUCGCGGCAUUGCUUAUGUGGAUGUCCACCACGACACCCCAAGCGAGCGGUCAAGCCAAUGCUCCUAUCGCGGUCAGGCCUACACCUGCUCUUGAGUUGUUUGGGC................................................................................................................
#=GR JCVI_SCAF_1101668751243/364-1 CODON     ....................................................................GUA................................................................................................................................................................................................................................................................................................................................................................................................................................................................................................................
#=GR JCVI_SCAF_1101668751243/364-1 SS_TT     .......................................................................................................................................................................................................................................................................................................................................................................................................................................................................................................................................................................................
NC_009482.1/1019240-1019715                  CUGCCCAUAGCCGCUCGGAAGUUGCCCCCAUGCUGCAGGACGACCCAGAACACAAAAGUUCAAAACGGUAGCGAUUGCUACCAAAUGACUUACAUUGUGUUCACGUU.GGCCCC.....................................GGCAA............................................GGGGUGCAG.UCAGACCCGC.GCCAGGCAACGG.GGACGCGGGCAAUACGUGGAGGUCCCC......AUGAACGUCCUCUCGAUGAUCAAAGACCGGCAAAUCAAGGCUCAGCGCCGCUUUGAAGCUGAGUUGUUGAUGGCCAAGGCCUAUCGCGGCGUCGCCUAUGUCGACGUCCAUCACGACACCCCCAUCGAGCAGCCCAGCCAGUGCUCGUAUCGCGGGCAGAACUACACCUGCUCUUGAGGUUCAGGGGCUUGCAUCGCAGCGCUGACGCCAUACCUUGCGCCCAGUGCUGAUCAACUCCCAUGCGCUCCGGCUUGUUGCUGUUGGUGCUCAGUUCCUUGGCCAUUCCCCAGGCCGUUCGCU
#=GR NC_009482.1/1019240-1019715 CODON       .....GUA...................................................................................................................................................................................................................................................................AUG...........................................................................................................................................................................STP..............................................................AUG..........................................................
#=GR NC_009482.1/1019240-1019715 SS_TT       .......................................................................................................................................................................................................................................................................................................................................................................................................................................................................................................................................................................................
JCVI_SCAF_1101667587068/596-115              AUGCAGAGAACGGGAAUCGCGGGGUCCAUGGCGCCAUGCUGGCAGCCGGAUCCGGAUGGCAAAAAAGUAGCUGUUGCUACAGAAAUGUUCUAUGAUCAGAGCACGUU.GAGUCCCG...................................UCCAU..........................................CGGGGCUGCAG.UCAGACCCGC.GUCAGGCAACGG.GGACGCGGGCGCUGUACAAGGAGCCUGUG....AUGAACACGCUUCAACUGAUCAAAACCCGCACCAUGCGCCGUCAGGCCGUCGAGCGGGCUCGUCUGCAGAUGACGAGGGACUACGCCAAAGCCGAACACACCGAUACACAGCACACCGCCGUGCGCCGGGACAGCCGCAGGACGCUCUGCUACCGAGGCGUGUCCUAUGAGCCGAAUCGGGAUCAACAGCAGGCAACCGCCGGGCUGGAGCUGCGUUACCGCGGCAUCCGUUACGGGGUCUACUGAGCCGAGAUCCAUCCGUGCAGAAGAGCCUGCACGGCCAGCUGAGUGCGAUCACGC
#=GR JCVI_SCAF_1101667587068/596-115 CODON   ...................................................................................GUA.....................................................................................................................AUG................................................................................................................................................................................................................................................................................................................STP......................................................
#=GR JCVI_SCAF_1101667587068/596-115 SS_TT   .......................................................................................................................................................................................................................................................................................................................................................................................................................................................................................................................................................................................
JCVI_SCAF_1096627187494/1703-2184            AUGCAGAGAACGGGAAUCGCGGGGUCCAUGGCGCCAUGCUGGCAGCCGAAUCCGGACAACAAAAAAGUAGCCGUUGCUACAGAAACGUUCUAUGAUCAGAGCACGUU.GAGCCCC....................................AUCCAUC.........................................GGGGCUGCAG.UCAGACCCGC.GUCAGGCAACGG.GGACGCGGGCGCUGUACAAGGAGCUUGUG....AUGAUCACGCUUCAACUGAUCAAAACCCGCACCAUGCGCCGUCAGGCCGUCGAGCGGGCUCGUCUGCAGAUGACGAGGGACUACGCCAACGCCGAACACACCGAUGCACAGCACACCGCCGUGCGCCGGGACAGCCGCAGGACGCUCUGCUACCGGGGCGUGUCGUAUGAGCCGAAUCGCGAUCAACAGCAGGCAACCGCCGGGCUGGAGCUGCGCUACCGCGGCAUCCGUUACGGGGUUUACUGAGCCGAGAUCCAUCCGUGCAGAAGAGCCUGCACGGCCAGCUGAGUGCGAUCACGC
#=GR JCVI_SCAF_1096627187494/1703-2184 CODON ...........................................................GUA.............................................................................................................................................AUG...................................................................................................................................................................................................................................................................................................................STP...................................................
#=GR JCVI_SCAF_1096627187494/1703-2184 SS_TT .......................................................................................................................................................................................................................................................................................................................................................................................................................................................................................................................................................................................
NZ_AATZ01000003.1/211064-210589              CAUGGCCCCUUUACCUGCGUCAUAGGGGUGUCGGAAGCGAACAAUAGGAGAGGUCACCCCAUUCCUGUCGUAGGUGGGCUGGCCUCUCACCCCCAGAUCAGAACGUU.CGCCCCU....................................CUA.............................................AGGGGUGCAG.UCCGACUUGG.GUCAAGGAACGG.GGACCCGAGCAAUUUUGAGGUCGGUUC......AUGAGCACGCUUUUGUAUCGCGGACACGUAUACGAGCAUCAGCCAGCAGCUGAGAAAGUCUGCAAGCAACUGAAUUACCGAGGAAAGGGAUACAACACCUGUGAUGAACAUCAUCUAGGUGAUUUGCAUCCUCAUCUGAGCUAUCGAGGAAUUGGCUACGACAAAUCCCUCGAGGAAGUUGAGGAGUGCCGACUUAGAAAUGAUCGUCAGUCCUACCUCUCUCUGACACGCAGGCUGGUUCGAGCGCAGUUCCAGCUCGCAGAUGAAUCACGGACAUCGCAGUUGUGGCAGGAAGUUAUA
#=GR NZ_AATZ01000003.1/211064-210589 CODON   ......................................................GUA..................................................................................................................................................................................................................AUG.........................................................................................................................................................................................................................................................................................................
#=GR NZ_AATZ01000003.1/211064-210589 SS_TT   ..........................................................................................................................................................................................................................................................................................................................................................................<<<<<<<<<<<.....>>>>>>>>>>...................................................................................................................................................................................
JCVI_SCAF_1101668260076/1248-747             UUGUCUGCAUAUGGUGAGGUGUCAUUCAUGACAUCUGACGAUGACAACAACUAUGGAACAAAGGUUGGUUUUACCUACGACUUCUAAUUAGACUCAGGCCGUACGUU.CAUCG.CAUUCGCCUACCAGG......................ACAAGUUA..........................CC.AGUA.GUGAAUGACGACGCAG...GCAACCUA.CUCAUGGAACGG.GGGGUAGGUUUUUUCUGAACUAAUC........AUGUCUCAAGUCGAAGUACGUCAGCGCAUCCGUGAACAGCAAGCCAAGCAAAAAGAGAUUGUCUUGAAGUAUCGGGGCGUUGCCUACAUUAUCAAGCGCACAAUUAAAAACUGAAUACAAAGAGCUUUCCACAUUGUAAAGCCCGAAGGAACGGUUUAAGGAGUGGGUGUUCGGAAAGCGCCACGCCUAACACAACAAAAUAUAUCAUGCCACAUCAAUCAAAAGUUGUGAAGGCUGCUGUUACCAAGAUGGACCCCGUGUCUACUGAUAACAGCAUUGCUUUCAAUCGUUGUGGUCACU
#=GR JCVI_SCAF_1101668260076/1248-747 CODON  ....................................................................................STP................................................................................................................................................................................................................................................................................................................................................................................................................................................................................................
#=GR JCVI_SCAF_1101668260076/1248-747 SS_TT  .......................................................................................................................................................................................................................................................................................................................................................................................................................................................................................................................................................................................
JCVI_SCAF_1101667511121/644-171              AAAAAGUAUGGUGUGCCCCUCCCCAAUGGAGGGGUCGCGUCGGAUUCUCAGGGUGCUGUUACUCUCCCUGCCCGACCGAUUAAGAAAAAGUAAUUCAAUCUUCCGUU.CAUCCC.....................................ACAA.............................................GGGACGCAU.GUUUGCAUAG..GUAUGGAACGGGAC..CUAUGUAUCUCUUAGGAGAAUGCA.....AUGUCUAACUUAGAACUGAACCAGCGUGUCCGUGAGCAACAGCUCGCAGAGAAGCAGGCAAAGCUUAAGUAUAGAGGUGUACCCUACACCAAGUAAUCUGGUGACUAGUGGGGGGUUCAAUUCCCCCCUUUACUAUUAGGCUCUGAGCCCCCAAGGGGAUACCUCAUUGCCGAACCGGUUUGGUAGUGACCAAAAAAAUUACCAAAAAAAUUUAUUCAAUUUCAACGCGUUGAGAAAACCAUAACUCACAUUACUAUUUAGAAAAAUGGCUGCUAAUUGGAGCCAGAACGGACAAACUUA
#=GR JCVI_SCAF_1101667511121/644-171 CODON   ....................................................................................................................................................................................................................................................................................................................................................................................................................................................................................................................................................AUG................................
#=GR JCVI_SCAF_1101667511121/644-171 SS_TT   .....................................................................................................................................................................................................................<<<<<<<..<<..........>>..>>>>>>>..................................................................................................................................................................................................................................................................................................................................
JCVI_SCAF_1096627531593/724-1238             UUAUGCCACUACUGGACAGAUCAUUCCAGGUGUCUUUUAGGACAGUUGACUAAGUGGUAGACUGUAUGUAGCAACGACUACCAGAUCUGAUAGCCUCUGCAUACGUU.CAUCCCA.....GAGCCAGC..UCGAA.GCA............UUCU....................UGCCAUCGAUAACUGGCUCGCCAUAGGGACGCAG...CAACCUAA..CGAUGGAACGGGCG..UUAGGAAGUUGAGAGGCUUAGUCCA....AUGACUAAACUGGUCUACCGUGGUGUUGUCUAUUACAAGUCAACCCACUAAACUCAAACCAUCAGACCCUGCAUNNNNNNNNNNNNNNNNNNNNNNNNNNNNNNNNNNNNNNNNNNNNNNNNNNNUACUGCUUAAGCUCCCCUAAUCGGGAGCUUUUGUGGUUUUAAGACUCAGGUUUUUGUCCUUCAUACAGUGGUAUAUAUUUCCCAUCAGGUCCUAUGAAAAAGCAUUGGCUAUCUCUUAUCCUUCCAUAAUCCUCCUGUAACAGGUCUAUAAAUGCCCCGACCAAAGCUUGAGCCG
#=GR JCVI_SCAF_1096627531593/724-1238 CODON  ..............................................................................................................................................................................................................................................................................................................................................................................................................................................PTS......................................................................................................................................
#=GR JCVI_SCAF_1096627531593/724-1238 SS_TT  ...............................................................................................................................................................................................................................................................................................................................................................<<<<<<......>>>>>>......................................................................................................................................................................................................
JCVI_SCAF_1101668039154/244-719              GUAAUGCAUGAGCGUAAUGCUCAUAACUUCCCACUUGAUCUGGCAGCAGCAUCUACCACUGAGGUAGCACUGACUGCACCUUCUAUUGGUUAAUUAAAACGUCCGUU.CAUCCC.....................................GCAA.............................................GGGACGCA..UGACAUGAGGUGACAUGGAACGGGGU.CCCUCAAUUCUCCAUGGAGGAUACU.....AUGCAAGCAAAACGUCAGGUACGUCUUGUCUAUCGCGGUGUUCCAUACACCAAGUAAUCUGGUGAUUAAUGGGAGGUUCGAUUCCUCCCUUUACUAUUGGCUUUGGCCCUCUACGGAGGACACCCUGAGCCGUCUAGACGGUGGGAUAGACCACACAUAUACAAUUAAAUAACUCAAAGAUCUUUGAGAGUCGAAUAUACAUUUACUCUCUAAAAUAAUGGCACAUCAGUCUACAGACCUGACACCAAUUUGGGUUAAUCUAGGUCAAUCAAAUCUCUCCGGUGAUAAGCGAGCACUUUA
#=GR JCVI_SCAF_1101668039154/244-719 CODON   .............................................................................................STP...............................................................................................................................................................................................................................................................................................................................................................................AUG.....................................................................................................
#=GR JCVI_SCAF_1101668039154/244-719 SS_TT   .................................................................................................................................................................................................................................................................................................................................................<<<<<<.......>>>>>>...................................................................................................................................................................................................................
JCVI_SCAF_1096627284860/2663-3138            GUAAUGCAUGAGCGUAAUGCUCAUAACUUCCCACUUGAUCUGGCAGCAGCAUCUACCACUGAGGUAGCACUGACUGCACCUUCUAUUGGUUAAUUAAAAAGUCCGUU.CAUCCC.....................................GCAA.............................................GGGACGCA..UGACAUGAGGUGACAUGGAACGGGGU.CCCUCAAUUCUCCAUGGAGGAUACU.....AUGCAAGCAAAACGUCAGGUACGUCUUGUCUAUCGCGGUGUUCCAUACACCAAGUAAUCUGGUGAUUAAUGGGAGGUUCGAUUCCUCCCUUUACUAUUGGCUUUGGCCCUCUACGGAGGAUACCCUGAGCCGUCUAGACGGUGGGAUAGACCACACAUAUACAAUUAAAUAACUCAAAGAUCUUUGAGAGUCGAAUAUACAUUUACUCUCUAAAACAAUGCCACAUCAGUCUUCCGACCUAACAACCCAACAGGUUAUUGUCGGCGCUAAUAAUUUGGCGGGUGGUCAGUCUCCUACAAC
#=GR JCVI_SCAF_1096627284860/2663-3138 CODON .............................................................................................STP...............................................................................................................................................................................................................................................................................................................................................................................AUG.....................................................................................................
#=GR JCVI_SCAF_1096627284860/2663-3138 SS_TT .................................................................................................................................................................................................................................................................................................................................................<<<<<<.......>>>>>>...................................................................................................................................................................................................................
JCVI_SCAF_1101668731450/1075-626             ..................CGAUGCUUGGGCAUCAUGGCGGCUCUGGGGCGCUUACGCUUUGACUGGCGAUAUCAUCCCUGGUAUCUGGUAAAACUCCGCCGCACGUU.CACCC......................................UUUG..............................................GGGCGCAG...GCAAUCUA.ACCAUGGAACGG.GGGUUAGGUCACUGGAGUAAAAAG.........AUGAAACGCUAUUGCUACAGAGGCGUUGUCUACUACAAGUGAAUACAGUGCCUAACGGAGGCACACAAUAUCCGCACAGCAUCUUGUAAACCCGAGGAACGGUUUAAGGAACUAGAUGUGAUGCUGGUCUAGGUGGGUAAGGGGCACCUCAGAGUCGGACCCCUUGCCUAUUGGUGGAGCCGCUACGGCGAUAACUCUACCGUGCACGGUAACUAGAAAGCCUUUAAUUUUCUAGAAAAAAAAUUUUCAGAUCUGAAGCUUGUACAUAUUAUUAACUUAGAACAAUGCCUACACUUUCAC
#=GR JCVI_SCAF_1101668731450/1075-626 CODON  .......................................................................................................................................................................................................................................................................................................................................................................................................................................................................................................................................................................AUG.............
#=GR JCVI_SCAF_1101668731450/1075-626 SS_TT  .......................................................................................................................................................................................................................................................................................................................................................................................................................................................................................................................................................................................
JCVI_SCAF_1096628256812/927-455              GUCUUUCUUGUCUACCCAUUCGGUCAGGGUUCAUUCUCUGACGGNNNNNNNNNNNNNNNNNNNNNNNNNNNNNNNNNNNNNNNNNNNNNNNNNNNGCCACGUCCGUU.CAUCCAU....................................UUUU............................................AUGGACGCAU.GAAAACCUAG.GC.AUGGAACGG..GGCUUAGGUAUAUGGGAGAUUACA........AUGCAAGUAACUUACGUAUAUCGUGGCAUUGCUUACACAAAAUUUGUGAAGUAAUAACAGCACGGGGAGCACCUCAGAGUCGGACUCCCCUGCAUUUGGCAAAAGCCCAGUACGCUGGAUACCUUGAGCCGUCUAGACGGUAGGGAUAGACCUACAAAAAUCUCGAGAAAAAUUUGUACAAAGAAAUAUAAACUUUACUUUUUUAAUUUGAACCAUGGCACAACAAGCCACAACAGCUACAGCCAAUGGUCCUAUUUAUGGUGGUGCUAAUAACGGUACACUAACAGGACUAGGUACAGC
#=GR JCVI_SCAF_1096628256812/927-455 CODON   .............................................STP.................................................................................................................................................................................................................................................................................................................................................................................................................................................AUG...................................................................................
#=GR JCVI_SCAF_1096628256812/927-455 SS_TT   .......................................................................................................................................................................................................................................................................................................................................................................................................................................................................................................................................................................................
JCVI_SCAF_1096626607299/512-1                CUGAGUUAGCUCGUGAUAUUGCUGACCCUCGAUACCAAUCAGAUCCAGCAUUCCGAAGGGAUGUUGAAGAUAGGUUGGCUAGGUCCAACGAUCUCCUUUAGUUCGUU.CAUCUUGUAGAUCAU.....CCAUU.....GACAGCAAA....UUCG............UUUGUGGUCAACCAGAUGGAAAUAGUGAUCCACAAGACGCAG...CUACCCAG.AGCAUGGAACGGGGC..CUGGGCUUUCGGAGAUUCCC.........AUGACUGACGUUCAAGUCAAGCAAGCGGUUCGCCUUCAAAAGGCUGCUGCAAAACAAACCAAGCUCACCUAUCGAGGUGUCCAAUACUUAUUGAAUAAGUAAGCUUAUCUAAAUUUCCUUGUAAACUCCAAGGAUGGUUACGGAUCCCAGGUCAGGAAAGCCUGGGUGUCUGCCAGAUGGUGUAGCAGAGGUUCGACUCCUCUGCCUGGUAUAUCCCUUUGAGCCCACUACGGUGGAUAACUCUUUGGGUGCCGGUGCCCCGACUAUGGCCUAAAUAGUCAAACAAA.............
[truncated: 803,142 more chars]
