# Supplementary material for: Comparative genomics reveals 104 candidate structured RNAs from bacteria, archaea, and their metagenomes
Source: Genome Biol. 2010 Mar 15;11(3):R31. doi: 10.1186/gb-2010-11-3-r31 (PMC2864571; doi:10.1186/gb-2010-11-3-r31)
Supplement: Additional file 4 — Raw text alignment files, including annotation. Raw alignments of RNAs, including annotations (for example, predicted transcription terminators, flanking sequences) in "Stockholm" text format. The alignment format and appropriate viewing programs are discussed on Wikipedia [113]. The Stockholm files can be retrieved from the .tar.gz archive file by using programs such as WinZip (Windows), StuffIt Expander (Mac), or tar/gzip (UNIX). [file gb-2010-11-3-r31-S4.GZ › sto/Acido-Lenti-1.sto]

# STOCKHOLM 1.0
#=GF ID Acido-Lenti-1
#=GF DE Acido-Lenti-1 RNA
#=GF AU Weinberg Z
#=GF TP Gene; sRNA;
#=GF WK http://en.wikipedia.org/wiki/Acido-Lenti-1_RNA_motif
#=GF DATABASES microbial 25 env 4
#=GF FancifyStockholm -upDownGeneStats -mergeTandem
#=GF FancifyStockholmGeneContext -leftCount 1 -rightCount 1
#=GF ORIGINAL_MOTIF 84	7	0	1	refseq	25	acido	jeremy	s30_40_50S100O5Min3	cmfinder		end
NZ_ABCK01000026.1/37813-38258                AAAGGUCUCUUGGGAUCGCCAAGAACCAGCUUGGAAAUCGCAGACUACGUGCCCCGUAGGUGUCGGACUUUCAGCCCUCCUUCGUUUAAUCACGUCAGUUCGUGUGGCUCACGC.CACACGCUACAUUAUGUCGGGCUUCCAGCCCUGAAUCAGCUUAUAUUUAUUUUUUCAUAGCCUCUUCAGUGUGCAUUAAAAAUGUGGACAAAAAGGUCUUUUGGGAUCGCCAAGCACUUGCUUGGCAAACAGGGGGCUAAAAAAGGCACGUAGUUCAAGCUUCAGCUUGCUUAAAAAAACAUAUAAAACCUUCUCCUCAUAACAGAUAAGUUUACUUAUAUUCCACAUUGAAUUCUUGGAAAGCGCUAUGCUCACCACCACCCUUGCUGCUAAUUGGAGAUACUUUCCACAUGAGCCAACGGAAUUCUCCGAGUGAUUCACCAUCAGUGGCU
#=GR NZ_ABCK01000026.1/37813-38258 CODON     ......................................................................................................................................................................................................................................................................................................................................PTS......................................................................................................................
#=GR NZ_ABCK01000026.1/37813-38258 SS_TT     ...............................................................................................................................................................................................................................................................................................................................................................................................................................................................
NZ_ABCK01000026.1/37613-38058                GCAUGGAAACGGUUUUUUCAUUAAUUUAGGGCCCAGGCUUGGGUCCGGAAUAAUAUGCCGGACUCACAGGUGAGCCCUCCUUCGUUUAAUCACGUCAGAUCGUGUGGCUCACGC.CACACGCUACAUUAUGUCGGGCUUCUAGCCCUGAAUCAGCUUAUGUUUUUUCCACAGUCUCUUUGUUUUUCCUAAAAUGCGGGCAAAAAGGUCUCUUGGGAUCGCCAAGAACCAGCUUGGAAAUCGCAGACUACGUGCCCCGUAGGUGUCGGACUUUCAGCCCUCCUUCGUUUAAUCACGUCAGUUCGUGUGGCUCACGCCACACGCUACAUUAUGUCGGGCUUCCAGCCCUGAAUCAGCUUAUAUUUAUUUUUUCAUAGCCUCUUCAGUGUGCAUUAAAAAUGUGGACAAAAAGGUCUUUUGGGAUCGCCAAGCACUUGCUUGGCAAACAG
#=GR NZ_ABCK01000026.1/37613-38058 CODON     ...............................................................................................................................................................................................................................................................................................................................................................................................................................................................
#=GR NZ_ABCK01000026.1/37613-38058 SS_TT     ...............................................................................................................................................................................................................................................................................................................................................................................................................................................................
NZ_ABCK01000029.1/9029-8584                  UGGGAAUUAAUCUAGGGCCCAAGCUUGGGUCCGACACUCUAUGCCGGACUCACAUCCGCGAGGUAUUGCCAUACGGGCAGAUAAAAACUAUUUCCCCAUUCGUGUGGCUAACGC.CACACGCUAAUAUCUAUCGGUGCUCUGCACCUUUAAAGUAUUUUCCACACUGCCUCGACAGCCUUGAGCUAUAUUAUUCCUUUGACACUAAAAUUGACAUCUUUUUAUCUAUCUUGUUGCCAGAUCAAUAGCUUAUUUCUUACCACGCUUAUUGGCAUCUGGAUUACCCUCGUCACCACCGCGUUUCACCAUAACAGGAAACUGCUUAUCCCACCAUUUACUGUAAGCUUGUUUAAGUUCAUCCACGAGUUCAGGGUGAGCAUUCGCAAGAUCAUAUAGAUUGCUUGGAUCCUUUUUGACAUCAAAGAGCUGCCAAGCAUCUGAAACUCCCC
#=GR NZ_ABCK01000029.1/9029-8584 CODON       .......................................................................................................................................................................................................................................................PTS.....................................................................................................................................................................................................
#=GR NZ_ABCK01000029.1/9029-8584 SS_TT       ..................................................................................................<<<<<<<<<<....>>.>>>>>>>>>>..................................................................................................................................................................................................................................................................................................................................
NC_008009.1/1267262-1266817                  UCCGGAUAAACUUCAAUCUAGGUCGAAUCACUUUCGGGUCUUCGCGUCGAUCAAGCGCGUGACGCCCCUGACGGGGCUCUUAAAGAUUUGUGCGGCUUUUCCCAGCGCUCACGC.GCUGGGCUACCAACUGGCGCCACUACGUGGCUUGCCUCGCGACUACUUACGGUUUUUCUUUUUAGACGUUGUACCCGGCGAUCCGGCACCCGCCACCUUCGCGCGCCGCUGCCGCGAAACUUCGUACAUCACGAUGCCGCCGGCCACGGAAACAUUAAGCGACGAGACCUCGCCCGCCAUCGGGAUUUUCACCAGCAGAUCGCAUUUCUUGCGCACGAGAUCGUGCAGGCCCUUGCCUUCCGCGCCGAGCACCAGCGCGAGGCUCAUGUUGUAGUCGAUCUCGUCGUAAUUCUGCGUGCCGCGCUCGUCCAGUCCUACGGUCCACACGUUGU
#=GR NC_008009.1/1267262-1266817 CODON       .............GUA.............................................................................................................................................PTS...............................................................................................................................................................................................................................................................................................
#=GR NC_008009.1/1267262-1266817 SS_TT       ............................................................<<<<<<<<....>>>>>>>................................................................................................................................................................................................................................................................................................................................................................................
NZ_ABCK01000007.1/4968-4523                  CUGUGUUCUCGGAGUCCUCUGUGGUGAAACUUUAUCAUUAAAAAUGAGCCGGACUCUAUGCCGUACCUUCGGCACUCAGAUAUUUGCUUCAAUUAAAUUUCCUAGCUCUCACAA.GCUAGGCUGUGUUAUGUCGUACCUUUGGUACUUAAAGCAUAACUGUCAAGUCCUGAAAAAUAGUUGUCACUUUUGUUUAUGUUAAUUGACUAAUAUUUAUGCACAUUGUGUUUCAUGAACAACACUUGGAAAUGAAUAUUCCAAAGCUGUAUGAGGGCGACAAUUAUUGUAUAAGUAAAUAGCCUGCUUAAUUGCUUUUUUAGCAUCUUUAAAGUUCUUAAAUGUUUCGCGUAAAUGAUAUUCAUACUUCAGUAUUCCGUUGACUCUUUCAGCUUUUGAAUUUUCAUAGCAAUGGUUUUCUUCAGUCAUACUGACAGGAAGAUUUCUAUUCG
#=GR NZ_ABCK01000007.1/4968-4523 CODON       ...................................................................................................................................................................................................................PTS.........................................................................................................................................................................................................................................
#=GR NZ_ABCK01000007.1/4968-4523 SS_TT       ...............................................................................................................................................................................................................................................................................................................................................................................................................................................................
NZ_ABCK01000002.1/270753-270308              GCCUUGGGGGUAAAAUGUAAGAUUAAAGGAGAAUGCCAAAGGCAUGGCAUAGAGCCCUAUACCGUACCUUCGGCACUCGAAUUUAUAUUCAUUAUUAUUUACUAGCACUGACGU.GCUAGGCUGAGUUAUGCCGUACCUUCGGUACUGAUGAUGAAUGCCGCAGGCAUGCUAUAAAAUAGCCCAAUGGCGUGAGCCUUGGGGGUAAAAUGUAAGAUUAAAGGAGAAUGCCAAAGGUACGGUAUAGGGCUCUAUACCGUACCUUCGGCACUCGAAUUUAUAUUCAUUAUUAUUUACUAGCACUGACGUGCUAGGCUGAGUUAUGCCGUACCUUCGGUACUGAUGAUGAAUGCCGCAGGCAUGCUAUAAAAUAGCCCAAUGGCGUGAGCCUUGGGGGUAAAAUGUAAGAUUAAAGGAGAAUGCCAAAGGCAUGGCAUAGAGCCCUAUAC
#=GR NZ_ABCK01000002.1/270753-270308 CODON   ...............................................................................................................................................................................................................................................................................................................................................................................................................................................................
#=GR NZ_ABCK01000002.1/270753-270308 SS_TT   ...............................................................................................................................................................................................................................................................................................................................................................................................................................................................
NZ_ABCK01000002.1/270561-270116              GCCUUGGGGGUAAAAUGUAAGAUUAAAGGAGAAUGCCAAAGGUACGGUAUAGGGCUCUAUACCGUACCUUCGGCACUCGAAUUUAUAUUCAUUAUUAUUUACUAGCACUGACGU.GCUAGGCUGAGUUAUGCCGUACCUUCGGUACUGAUGAUGAAUGCCGCAGGCAUGCUAUAAAAUAGCCCAAUGGCGUGAGCCUUGGGGGUAAAAUGUAAGAUUAAAGGAGAAUGCCAAAGGCAUGGCAUAGAGCCCUAUACCGUACCUUCGCACUAGAUUUAUUAAUCUGAUAACUAAAAGCGAAGCGAUCUGACAACUGAUGACUUUCUUCAAUUCUUUCAGCGAAGCGGUCUUACAGCGAAGCGGUCUUACAAUGCGUAGCAUGGUCUUUCAGCGAAGCGGUCUUAAUGCGCAGCAUGGUCUUGUAGCGCAGCGUUCUAAAAGCGCGAAGC
#=GR NZ_ABCK01000002.1/270561-270116 CODON   ...............................................................................................................................................................................................................................................................................................................................................................................................................................................................
#=GR NZ_ABCK01000002.1/270561-270116 SS_TT   ...............................................................................................................................................................................................................................................................................................................................................................................................................................................................
NZ_ABCK01000002.1/270945-270500              CUUAAGUUAUUUAUAUGUGUUAAUCUGAGUUUAUCGGUGGAUGAAUUUUCUUUUCUUUAUGCCGUACCUUCGGCACUCGAAUUUAUAUUCAUUAUUAUUUACUAGCACUGACGU.GCUAGGCUGAGUUAUGCCGUACCUUCGGUACUGAUGAUGAAUGCCGCAGGCAUGCUAUAAAAUAGCCCAAUGGCGUGAGCCUUGGGGGUAAAAUGUAAGAUUAAAGGAGAAUGCCAAAGGCAUGGCAUAGAGCCCUAUACCGUACCUUCGGCACUCGAAUUUAUAUUCAUUAUUAUUUACUAGCACUGACGUGCUAGGCUGAGUUAUGCCGUACCUUCGGUACUGAUGAUGAAUGCCGCAGGCAUGCUAUAAAAUAGCCCAAUGGCGUGAGCCUUGGGGGUAAAAUGUAAGAUUAAAGGAGAAUGCCAAAGGUACGGUAUAGGGCUCUAUAC
#=GR NZ_ABCK01000002.1/270945-270500 CODON   ...............................................................................................................................................................................................................................................................................................................................................................................................................................................................
#=GR NZ_ABCK01000002.1/270945-270500 SS_TT   ...............................................................................................................................................................................................................................................................................................................................................................................................................................................................
NZ_ABCK01000002.1/237376-237821              GUUGGCAGUUUUAUCUGUGUUAAUCGGAGUCAUCUGUGGAUGAAUUGUAUUUCUCUAUGUCGUACCUUCGGCACUCACAUUUUUUUGAUCGAUCUUAUCUCCUAGCUCUCACGA.GCCAGGCUGAACUAUACCGUACUCUCGGUACUCAUAAGGAAUGCUGAAGGUACGGCAUAGGUUCUUAUACCCUAGCUACCACUCAACGACUCAAGGAAUGCUGAAGGCAUGGCAUAACUCAGCCCAAUGGCGUCAGCCUUGGGAGAUGGAACACACGAUUCAAGUUGAAUGCCAAGGGCAUGGCAUAGGGCCUUAUACCCUAGCCUAUCACUCAACGACUCAUUGAUUUUUGCUAUUUAUACUUGAUCACGUAGAGGCGCUAAGACGCAGAGUUUUUUCCCGGGAGCGCAGGAAUCUUGCCUGCUUUAAGAAGUCAUCAAUUAUCCGUUGGC
#=GR NZ_ABCK01000002.1/237376-237821 CODON   ...............................................................................................................................................................................................................................................................................................................................................................................................................................................................
#=GR NZ_ABCK01000002.1/237376-237821 SS_TT   ...............................................................................................................................................................................................................................................................................................................................................................................................................................................................
NZ_ABCK01000002.1/237816-238261              GUUGGCAGUUUCAUCUGUGUUAAUCGGAGUCAUCUGUGGAUGAAUUGUAUUUCUCUAUGUCGUACCUUCGGCACUCACAUUUUUUUGAUCGAUCUUAUCUCCUAGCUCUCACGA.GCCAGGCUGAACUAUACCGUACUCUCGGUACUCAUAAGGAAUGCUGAAGGUACGGCAUAAAGUACCCACAUAUGACUAAGGUUAACACAAAAGGUCGGACUAAAGAACUAUAGAGAAUUAAUUGUCUAACCUAUCAAUUAAAGACAAUGCGCAGCAGGAGCUACGCGGUCCAAUAAAAAACUUUGUAUCUUGGCGCCUUCGCGAGAGAAAUCUAAAGUCUUUGUUACUCUGACAACUGCAGGCGAAGCCGAUCUGCAGUGAGCUUGCGAACGAUCUUUCAGCGUAGCGAUCUUACAGUGAGCCUGCGAACGGUCUUCCAGCGCGAAGCACGG
#=GR NZ_ABCK01000002.1/237816-238261 CODON   ...............................................................................................................................................................................................................................................................................................................................................................................................................................................................
#=GR NZ_ABCK01000002.1/237816-238261 SS_TT   ...............................................................................................................................................................................................................................................................................................................................................................................................................................................................
NZ_ABCK01000002.1/217212-217657              AUUCGUAGUUUUAUCUGUGUUAAUCUGCGUUCAUCUGUGGAUGAAUUUUGUUUCUCUGUGUCGUACCUUCGGCACUCACUUUUUUUGAUCGACCUUAUCUCCUAGCUCUCACGA.GCCAGGCUGAACUAUAACGUACCUUCGGUACUCACAAGGAAUGCCGAAGGCAUGGUAUAACUUAGCCCAAUGGCGUAAGCCUUGGGGGGUGGAAUAACACAAUUAAAAUUGAAUGCCGAAGGCAUGGCAUAAAGCUUUAUACCUCUCCUUCAGAACCCGAAGUCCAUCUAGGACUUUGUCCUUGAUGAAUUUUUACUGUUAAAUAUCCUCUCAACCCACACUAUUCUUGUAUCGACCUAGCCAAGCCCCUAGCUUAGAAAAUGAAUGUAAUCUGAUCAUUAGACGAUGGCUAGAUUUAAAGAAAAAUAGAAAAAAUAUUAUAAAUAAUUUCA
#=GR NZ_ABCK01000002.1/217212-217657 CODON   ...............................................................................................................................................................................................................................................................................................................................................................................................................................................................
#=GR NZ_ABCK01000002.1/217212-217657 SS_TT   ...............................................................................................................................................................................................................................................................................................................................................................................................................................................................
NZ_ABCK01000002.1/210349-210794              AUCAAAACUCUUUACUAAAUUCAUUUUUAUAGGUAAAUCGGCUCCGUACCAUUUUUCUUAGUCGCAAUGGUACGGAGCUUUUUUUAUUUUAAACUUAUCUCCUAGCUCUCACGA.GCCAGGCUGAACUAUACCGUACCUUCGGUACUCACGUGGAAUGCCGAAGGCAUGGUAUACCUUAGCCCAAUGGCGUCAGCCUUGGGGGAUGAAAUACACGAUGAAAAUUGAAUACCAAGGGCAUGACAUAGAUCUCAUAAGGGUAGGGAAGACUCCUUGCGGAGUCUCCCCUCCUUCCGAACCGUACGUGCGGUUCUCCCGCAUACGGCUCUCCAGUCAGUGCUUACUCCGAAGAGACUGAAAUUCCAGUUUCCAGGCUUCCUCCAGUGAAAAGAAGCCUAGAUCUGUAAAGUAGGCUUUAUUGUAUUUACGAGUAUCAAUCAUGCGAUGAG
#=GR NZ_ABCK01000002.1/210349-210794 CODON   ...............STP.........................................................................................................................................................................................................................................................................................................................PTS.................................................................................................................
#=GR NZ_ABCK01000002.1/210349-210794 SS_TT   ........................................<<<<<<<<<<<<<............>>>>>>>>>>>>>.................................................................................................................................................................................................................................................................................................................................................................................
NZ_ABCK01000002.1/212452-212897              CGGUCAACCCUGACGAGGUCUUUCACCUCGCUGAUGUUGUGUACGCAUAGGCGUACUAUAUCGUACCUUUGGUACUCAGGUUUUUUGAUCGACCUUAUCUCCUAGCUCUCACGA.GCCAGGCUGAACUAUACCGUACCUUCGGUACUCACAUGGAAUGCCGAAGGCAUGGUAUACCUUAGCCCAAUGGCGUCAGCCUUGGGGGAUGGAAUACACGAUGAAAAUUGAAUGCCAAGGGCAUGGCAUAAAGCCUUAUACCGUACCCUGGGUACUCCGGCACUCUAUUUUUUCGAUCAAAAAAUCUCAUUUUUGAAUCGAGUUUUGGAAAUCACACUUGUCAUCGAUAAAUCUAUGGAUAAUUUGAUGGCCGGUGGAGGGAUUGUUCGUAACUUUUAAUACUCAUACUUAAGAUUAUGAGUUCAGAUUUCUUAUAAGCGAUCACGAAAAAC
#=GR NZ_ABCK01000002.1/212452-212897 CODON   ..................................................................................................................................................................................................................................AUG..................................................................................................................................................................STP.....................................................
#=GR NZ_ABCK01000002.1/212452-212897 SS_TT   ...................................................................................................................................<<<<<<<<<<<<<<...........>>>>>>>>>>>>>>.....................................................................................................................................................................................................................................................................................
NZ_ABCK01000005.1/275564-275119              CCUUGGGUGACGGAAUGCACGAUUCAAAUUGAAUGCCAAGGGCAUGACAUAGAGCUCUAUACCGUACCUUCGGCACUCACUUUUUUUAUCGACCUUAUCUCCUAGCUCUCACGA.GCCAGGCUAGCGUAUGCCGUACCUUAGGUACUCAAAACUGCUCAUUUGGAAUGCCAAGGGCAUGACAUAGAGCUCUAUGCCGUACCUUCGGCACUGAAUGUGCUUAUUUCUUACGUACUUUUUGAGGGAUUUCUACGACUUGGUAUUUUUCUCGAAGAUUGGCUAAUUCGAUUUUCAGCUUUGCGAUUUCCGCAGCGUAUUCAGGGUUGCCGUAUUGACUCGUCAUUUCUUUGGGAUCAUUUUUCAGAUCAAAAAACUCCCAUUCUUCGCCAUUUGGCACAUCAAUACCAUAAAAACGAAUGAGUUUGAAGCGCUUGCCAGAGACGCCUUCA
#=GR NZ_ABCK01000005.1/275564-275119 CODON   ..........................................................................................................................................................................................................................PTS..................................................................................................................................................................................................................................
#=GR NZ_ABCK01000005.1/275564-275119 SS_TT   ...............................................................................................................................................................................................................................................................................................................................................................................................................................................................
NZ_ABCK01000001.1/419781-419336              CAAAACCCCAAAGACCAAUCCCUCUUCGCCGUCUACCAAUACCAAGGCCCCGGUAGCUUUUGACGAUAUUCAGGGGAGGGCGCUAUGCCAUUCCGUUACACCUAGCACUUCCGU.GCCAGGCUGAGUUAUGCCGUCCCAUUGGGACUCAAAUUGAAUGCCGAAGGCAUGAUAUAUUGAUCUAUGCCGUUCCGUUGGGACUUGGUUUGAAUGCCGAAGGCAUGAUAUAGUACGCCUAUGCGUACACAACAUCAGCGAGGUGAAAGACCUCGUCAGGGUUGACCGUCAGCCCUGUAGUCGAAGUCAACUGCGUCGUUGUGAAACGGGGUGGGUAGUAGGGCCUAGACGAAAUAUCAGUCCGUAGGAUGACGAACGCGUUUCGGCCGGUCAGGGUGUCGAGCCUGCUAUAUCAUGGCGAAGACCAGAGAGCGGGAGGAAGAGCUGCGUAG
#=GR NZ_ABCK01000001.1/419781-419336 CODON   ............................................................STP................................................................................................................................................................................................................................................................................................................................................................................................
#=GR NZ_ABCK01000001.1/419781-419336 SS_TT   ...............................................................................................................................................................................................................................................................................................................................................................................................................................................................
NZ_ABCK01000012.1/53366-53811                GCCUUGGGGCAUAUUUCUGGGGAAAGAGAGAAUGCCGAAGGUAUGAAAUAGUUACUUAUACCGUCCCGUUGGGACUCAUUUUUUAUCUAUUCUGCCCACACCUAGCACUUGCGU.GCUAGGCUGAGUUAUGUCGUCCCCUUGGGACUCAAACUGAGUGCCGAAGGCAUGACAUAAUAUAGCCCAAUGGCGUGAGCCUUGGGAUAAGUAUAUGAUUCCCACAAAGAGAAUGCCGAAGGUAUGAUAUAGGGAUCUAUGCCGUCCCCUUGGGACUCAAACUGAGUGCCGAAGGCAUGACAUAAUAUAGCCCAAUGGCGUGAGCCUUGGGAUAAGUAUAUGAUUCCCACAAAGAGAAUGCCGAAGCUAUGGCAUAGGUGUUGAUACCUUGGUAAUUCUCAGUUUAUAUAAUGGCUUCCUGGCUUAAUAGCUUUGAACUCAAAAAAGUAAUU
#=GR NZ_ABCK01000012.1/53366-53811 CODON     ...............................................................................................................................................................................................................................................................................................................................................................................................................................................................
#=GR NZ_ABCK01000012.1/53366-53811 SS_TT     ...............................................................................................................................................................................................................................................................................................................................................................................................................................................................
NZ_ABCK01000012.1/104979-104534              GACGGAUAUUAAAAUAUCCUUAUCAUGUUGUUAACAUUGAUUGUUUAUUUUUAACAAUAUGUUGUCCUCUUGGAACUCAGGUUUUUGUUUUAUCUACGUACCUAGCACUUUCGU.GCCAGGCUGUACUAUAUCGUCCCUUUGGGACUCUAAUUGAAUGCCGAAGGCAUGGCAUAUUUCAGCCCAAUGGCGUCAGCCUUGGCUAUGAUUGGAUAAUAAUAUAAUUGAAUGCCGAAGGCAUGGCAUAGAAAGCCUACACUUUCAACUUACUGAAAUAAUCAUUUGAGUCGAUCGCCUUUUAGGGAGUAGGCUUGGCUUUCUUUGGUUUCUUUUUCUUAGACUUUUUUCUUGGUUGUACUAUUGAAUAAAUCGCAUCCUCAGACUCAAGUUUCCGUUUAAGACGAUCGAGUUUUUCGGGAUAUUGCUUAGCUAAAUUCUUGGUUUCUCCC
#=GR NZ_ABCK01000012.1/104979-104534 CODON   ........................................................................................................................................................................................................................................................................................................PTS....................................................................................................................................................
#=GR NZ_ABCK01000012.1/104979-104534 SS_TT   ...............................................................................................................................................................................................................................................................................................................................................................................................................................................................
NZ_ABCK01000012.1/106409-105964              GACGGAUAUUAAAAUAUCCUUAUCAUGUUGUUAACAUUGAUUGUUUAUUUUUAACAAUAUGUUGUCCUCUUGGAACUCAAACUUUUGUUUUACCUGCAUACCUAGCACUGUCGU.GCCAGGCUGUACUAUACCGUCCCUUUGGGACUCUGAUUAAAUGCCGAAGGCAUGGCAUAUUUCAGACCAAUGGCGUCAGCCUUGGGUAUGAUUGGAUAAUAAUAUAAUUGAAUGCCGAAGGCAUGGCAUAGAAAGACUGCACUUUCAACUUACUGAAAUAAUCAUUUGAGUCGAUCGCCUUUUAGGGAGUAGGCUUGGCUUUCUUUGGUUUCUUUUUCUUAGACUUUUUUCUUGGUUUUACUAAUGAAUAAAUCUCAUCCUCAGACUCAAGUUUACGUUUAAGACGAUCUAACUUUUCAGGAUACUGCUUUGCCAUCCCGAAAAGGACCUAA
#=GR NZ_ABCK01000012.1/106409-105964 CODON   ........................................................................................................................................................................................................................................................................................................PTS.................................................................................................................................GUA................
#=GR NZ_ABCK01000012.1/106409-105964 SS_TT   ...............................................................................................................................................................................................................................................................................................................................................................................................................................................................
NZ_ABCK01000010.1/121051-121496              UGGGAUAAUGACAGAAGUUCAUGCAUCAGAAUGCCGAAGGCAUGACAUAGAGCUCUAUGCCGUUCCUUCAGAACUCACAAUAGUGUUUUUGUUUAGUAGUCCUAGCCCUUACGG.GCCAGGCUAAAUUAUGCCGUGCUUUUAGCACUUCUUUUGAAUGCCGAAGGCAUGACAUAGACCUCCUACCCUUUCUUCACAACUCGAUGCCCAUCUAAUUCAUCGCCAAAUAGCUAGCUUCACAACCUAAAAAAAUAAUAUUUGUUUCAAAUACUCGUUACGCUGACUGCAUCCACUCCUCUAGUUUAGUCAGAAGAACACAACAGCACCUUCAGAACACUCUGCAGUGAUGCUAAAAAAAAAUAAGCUAAGGAUAUUAAAUGAAAAAAAUAACAAUGUUGCUGAUCAUACUUUUUACAAGUAUCGCAUGUGCAAGUACUCAAGUUAAACCC
#=GR NZ_ABCK01000010.1/121051-121496 CODON   .......................................................................................................................................................................................................................................................................................................................................................................................AUG.....................................................................
#=GR NZ_ABCK01000010.1/121051-121496 SS_TT   ...............................................................................................................................................................................................................................................................................................................................................................................................................................................................
NZ_ABCK01000010.1/120373-120818              GCAGCAGUUCACUUCAAAUCAAUGGUGACACGGGGAUAGCUUAAACAUAUCACUCUAUGCCGUUCCUUCAGAACUCACAAUAGUGUUUUUGUUUAGUAGUCCUAGCCCUUACGG.GCCAGGCUAAAUUAUGCCGUGCUUUCAGCACUCAAUUUACCUAAUAAAUCAAGCCUUGUUGUACCGUACUUUCUGCACUUAUUUUGAAUGCCGAAGGCAUGAUAUAACACAGCCCAAUGGCGUAAGCCUUGGGAUAAUGACAGAAGUUCAUUCAUCAGAAUGCCAAAGGCAUGACAUAGAGCUCUAUGCCGUUCCUUCAGAACUCACAAUAGUGUUUUUGUUUAGUAGUCCUAGCCCGGGCCAGGCUAAAUUAUGCCGUGCUUUCAGCACUCAAUUUACCUAAUAAAUCAAGCCUUGUUGUACCGUACUUUCUGCACUUAUUUUGAAUGCCG
#=GR NZ_ABCK01000010.1/120373-120818 CODON   ...............................................................................................................................................................................................................................................................................................................................................................................................................................................................
#=GR NZ_ABCK01000010.1/120373-120818 SS_TT   ...............................................................................................................................................................................................................................................................................................................................................................................................................................................................
NZ_ABCK01000010.1/120855-121300              UGGGAUAAUGACAAAAGUUCAUUCAUCAGAAUGCCGAAGGUAUGAUAUAGAGCUCUAUGCCGUCCCUUCAGAACUCACAAUAGUGUUUUUGUUUAGUAGUCCUAGCCCUUACGG.GCCAGGCUAAAUUAUGCCGUGCUUUCAGCACUUAUUUUGAAUGCCGAAGGCAUGAUAUAACACAGCCCAAUGGCGUAAGCCUUGGGAUAAUGACAGAAGUUCAUGCAUCAGAAUGCCGAAGGCAUGACAUAGAGCUCUAUGCCGUUCCUUCAGAACUCACAAUAGUGUUUUUGUUUAGUAGUCCUAGCCCUUACGGGCCAGGCUAAAUUAUGCCGUGCUUUUAGCACUUCUUUUGAAUGCCGAAGGCAUGACAUAGACCUCCUACCCUUUCUUCACAACUCGAUGCCCAUCUAAUUCAUCGCCAAAUAGCUAGCUUCACAACCUAAAAAAAU
#=GR NZ_ABCK01000010.1/120855-121300 CODON   ...............................................................................................................................................................................................................................................................................................................................................................................................................................................................
#=GR NZ_ABCK01000010.1/120855-121300 SS_TT   ...............................................................................................................................................................................................................................................................................................................................................................................................................................................................
NZ_ABCK01000006.1/14214-14659                GCGAGCCAGGCUAAGUUAUGUCGUGCCUUCAGCACUCAAAAGCAAUUUGAUUGAUUUCCUGAUUGUUUUAAAUGACUCACUUUAUUGUUUGUUUUGUUCACCUAGCUCUGGCGA.GCCAGGCUAAGUUAUGUCGUGCUUUCAGCACUCAAAAGCAAUCUGAUUGAUUUCCUGCUGGUUUCUAAAUAACUCCCUUUAUUGUUUGUUUUGUUCACCUAGCUCUGGCGAGCCAGGCUAAGUUAUGUCGUGCCUUCAGCACUCAAAAAUGAUUUACUUUAUUGAGGGCUAUUCUAUCAAACUGAUUUAAUACUGAUUUUCAGGACCACUUGUCGUUGAGGAUGCGGAUUUCGUGACAGAGGGCAUCCUUGACGCGUUGUUUAUAAACGUAGAUGGUGGCUUCGGCAAUGCCGGUGAUUUCUGCGAUUUCCGCAGUGGAUUUUCCCUUGAGA
#=GR NZ_ABCK01000006.1/14214-14659 CODON     ..........................................................................................................................................................................................................................................................................................................................PTS..................................................................................................................................
#=GR NZ_ABCK01000006.1/14214-14659 SS_TT     ...............................................................................................................................................................................................................................................................................................................................................................................................................................................................
NZ_ABCK01000006.1/14104-14549                UUUUUUAUGAAGUAUUUGCUUCCGUAGUGGAGAAGUCAUGGGGGGGGGAUAGAGCUCUAUGCCGUUCUUUCAGAACUCUCUUUAUCGUUUGUUUUGUUCACCUAGCUCUGGCGA.GCCAGGCUAAGUUAUGUCGUGCCUUCAGCACUCAAAAGCAAUUUGAUUGAUUUCCUGAUUGUUUUAAAUGACUCACUUUAUUGUUUGUUUUGUUCACCUAGCUCUGGCGAGCCAGGCUAAGUUAUGUCGUGCUUUCAGCACUCAAAAGCAAUCUGAUUGAUUUCCUGCUGGUUUCUAAAUAACUCCCUUUAUUGUUUGUUUUGUUCACCUAGCUCUGGCGAGCCAGGCUAAGUUAUGUCGUGCCUUCAGCACUCAAAAAUGAUUUACUUUAUUGAGGGCUAUUCUAUCAAACUGAUUUAAUACUGAUUUUCAGGACCACUUGUCGUUGAGGA
#=GR NZ_ABCK01000006.1/14104-14549 CODON     ........................................................................................................................................................................................................................................................................................................................................................................................................................................PTS....................
#=GR NZ_ABCK01000006.1/14104-14549 SS_TT     ...............................................................................................................................................................................................................................................................................................................................................................................................................................................................
NZ_ABCK01000006.1/14325-14770                CGAGCCAGGCUAAGUUAUGUCGUGCUUUCAGCACUCAAAAGCAAUCUGAUUGAUUUCCUGCUGGUUUCUAAAUAACUCCCUUUAUUGUUUGUUUUGUUCACCUAGCUCUGGCGA.GCCAGGCUAAGUUAUGUCGUGCCUUCAGCACUCAAAAAUGAUUUACUUUAUUGAGGGCUAUUCUAUCAAACUGAUUUAAUACUGAUUUUCAGGACCACUUGUCGUUGAGGAUGCGGAUUUCGUGACAGAGGGCAUCCUUGACGCGUUGUUUAUAAACGUAGAUGGUGGCUUCGGCAAUGCCGGUGAUUUCUGCGAUUUCCGCAGUGGAUUUUCCCUUGAGAGUUAAGUCAAAGCACUGCAUGACUUUCUCGGAAAAGUUCCCUUGAAUAUUGCUGUAGGCUCGAUCGGAGAUAUGCGCCCGCCAUUCUUUUUCGGCAAUAUCAUAGAUCUCU
#=GR NZ_ABCK01000006.1/14325-14770 CODON     ...........................................................................................................................................................................................................PTS.................................................................................................................................................................................................................................................
#=GR NZ_ABCK01000006.1/14325-14770 SS_TT     ...............................................................................................................................................................................................................................................................................................................................................................................................................................................................
NZ_ABCK01000001.1/416880-416435              UAUGAUGUUGAAUAUAACGAAAAAUAUUUAUGGGAGUGAGUUUUGAUUUGGAAGUUAUACCGUCCCGUUGGGACUCACAUUAACAACCGUCACUUUAUUUCCUAGCACUUGCGU.GCCAGGCUGAGUUAUGCCGUGCUUUCAGCACUCAAUGAUUAAUCGCAAUUCAAAUUUAGACCUAGCACUUGCGUGCCAGGCUGAGUUAUGCCGUGCUUUCAGCACUCAAUGAUUAAUCACAAUUCAAAUUUAGACCUGGCACUGCCGUGCCAGGCUGAGUUAUGCCGUGCUUUCAGCACUCAAUGAUUAAUCGCAAUUCGUAUUUAGACCUAGCACUGCCGUGCCAGGCUGAGUUAUGCCGUGCUUUCAGCACUCAUAAUUGAAUACCGAAGGUAUGCCAUAGGGUUCUAUGUCAUAUUCUUGGCGUUCAAAGUAGUAUUUUUUAAAUCUGG
#=GR NZ_ABCK01000001.1/416880-416435 CODON   ....................................STP..............................................................................................................................................................................................................................................................................................................................................................................................................PTS.......
#=GR NZ_ABCK01000001.1/416880-416435 SS_TT   ...............................................................................................................................................................................................................................................................................................................................................................................................................................................................
NZ_ABCK01000001.1/416806-416361              UCACAUUAACAACCGUCACUUUAUUUCCUAGCACUUGCGUGCCAGGCUGAGUUAUGCCGUGCUUUCAGCACUCAAUGAUUAAUCGCAAUUCAAAUUUAGACCUAGCACUUGCGU.GCCAGGCUGAGUUAUGCCGUGCUUUCAGCACUCAAUGAUUAAUCACAAUUCAAAUUUAGACCUGGCACUGCCGUGCCAGGCUGAGUUAUGCCGUGCUUUCAGCACUCAAUGAUUAAUCGCAAUUCGUAUUUAGACCUAGCACUGCCGUGCCAGGCUGAGUUAUGCCGUGCUUUCAGCACUCAUAAUUGAAUACCGAAGGUAUGCCAUAGGGUUCUAUGUCAUAUUCUUGGCGUUCAAAGUAGUAUUUUUUAAAUCUGGUAGAAUUUGGCGGCGUUGGCGCCGAAGACUUUGGCUUCUGCAGUGUCUGAGAACUGAGUUGUGAAGUCGUGGGC
#=GR NZ_ABCK01000001.1/416806-416361 CODON   ...........................................................................................................................................................................................................................................................................................................................................................................PTS.................................................................................
#=GR NZ_ABCK01000001.1/416806-416361 SS_TT   ...............................................................................................................................................................................................................................................................................................................................................................................................................................................................
NZ_ABCK01000001.1/431860-431415              UUAUAUUUAGUUUUUUCAAAAUUAUUAAAUGCAUAAAUCAUUCGAUGUUGAAGCAUUAUUUACACUUUUGGUAUUCACAUUAACAACAGUUAUUUUAUUUCCUAGCACUUUCGU.GCCAGGCUGAGUUAUGCCGUGCUUUCAGCACUAAAAUUGAAUGCCUAAGGCAUGUUAUAAUGUAGCCCAAUGGCGUGAGCCUUGGGCAUAAAUCGGAUGAUAAAACAAAUGAAUGCCGAAGGUAUGGUAUAGGAUUUAUACCGUCCCGUUGGGACUCACAUUAACUACGGUCACUUUAUUUCCUAGCACUUUCGUGCCAGGCUGAGUUAUGCCGUGCUUUCAGCACUCACAAUUAUUCGGAGGAUUAUAUAUUAACGAAAUUUACGCCAGUACCAUUCGAGGCAGAAGAAGAAAAGAAUAAGGCUUAGGAUAUAAAAGUUAUCCCAGAGAGG
#=GR NZ_ABCK01000001.1/431860-431415 CODON   .....................................................GUA......................................................................................................................................................................................................................................................................................................................PTS..............................................................................
#=GR NZ_ABCK01000001.1/431860-431415 SS_TT   ....................................................................................................................................<<<<<<<<<<<<<...........>>>>>>>>>>>>>......................................................................................................................................................................................................................................................................................
NZ_ABCK01000001.1/431665-431220              UUGGGCAUAAAUCGGAUGAUAAAACAAAUGAAUGCCGAAGGUAUGGUAUAGGAUUUAUACCGUCCCGUUGGGACUCACAUUAACUACGGUCACUUUAUUUCCUAGCACUUUCGU.GCCAGGCUGAGUUAUGCCGUGCUUUCAGCACUCACAAUUAUUCGGAGGAUUAUAUAUUAACGAAAUUUACGCCAGUACCAUUCGAGGCAGAAGAAGAAAAGAAUAAGGCUUAGGAUAUAAAAGUUAUCCCAGAGAGGGGUUCUUUUGACUUGGAGUGAGACUGAAUUAACACGGCCAGUUUGAUUCAUUUUAGUGAGCCAAUCAGAGAAUUUCUGACGUUGAAUUUCACUACCAUUGGUUUUUUCACUGAGGGCUCGGAGCAAUUUAAUGUUAGUGGUGAUAUCAUUGAGUUCAUUAUGCUCCGAAGAGACGUAGAUCUUGGCAGAGAGGGA
#=GR NZ_ABCK01000001.1/431665-431220 CODON   ...........................................................................................................................................................................PTS.................................................................................................................................................................................................................................................................................
#=GR NZ_ABCK01000001.1/431665-431220 SS_TT   ...............................................................................................................................................................................................................................................................................................................................................................................................................................................................
NZ_ABCK01000080.1/309-754                    UUGGGGAAAUAUGUAAAUUCAAAACGAGAAUGCCGAAGGUAUGACAUAGGGAUUUAUGCCGUCCCCGUUGGGACUCAUCAUUAAUAAUCAUCAUUUAAUUCCUAGCACUUACGU.GCCAGGCUGAGCUAUGCCGUGCUUUCAGCACUCAAUGAUUAAUCGCAAUUCGUAUUUAGACCUAGCACUGCCGUGCCUGGCUGAGUUAUGCCGUCCCGUUGGGGCUUGGUUUGAAUGCCGAAGGCAUGAUAUAGUACGCCUAUGCGUACACAACAUCAGCGAGGUGAAAGACCUCGUCAGGGUUGACCGUCAGCCCUGUAGUCGAAGUCAACUGCGUCGUUGUGAAACGGGGUGGGUAGUAGGGCCUAGACGAAAUAUCAGUCCGUAGGAUGACGAACGCGUUUCGGCCGGUCAGGGUGUCGAGCCUGCUAUAUCAUGGCGAAGACCAGAGA
#=GR NZ_ABCK01000080.1/309-754 CODON         ...............................................................................................................................................................................................................................................................................................................................................................................................................................................................
#=GR NZ_ABCK01000080.1/309-754 SS_TT         ...............................................................................................................................................................................................................................................................................................................................................................................................................................................................
NZ_ABCK01000001.1/416732-416287              AUGAUUAAUCGCAAUUCAAAUUUAGACCUAGCACUUGCGUGCCAGGCUGAGUUAUGCCGUGCUUUCAGCACUCAAUGAUUAAUCACAAUUCAAAUUUAGACCUGGCACUGCCGU.GCCAGGCUGAGUUAUGCCGUGCUUUCAGCACUCAAUGAUUAAUCGCAAUUCGUAUUUAGACCUAGCACUGCCGUGCCAGGCUGAGUUAUGCCGUGCUUUCAGCACUCAUAAUUGAAUACCGAAGGUAUGCCAUAGGGUUCUAUGUCAUAUUCUUGGCGUUCAAAGUAGUAUUUUUUAAAUCUGGUAGAAUUUGGCGGCGUUGGCGCCGAAGACUUUGGCUUCUGCAGUGUCUGAGAACUGAGUUGUGAAGUCGUGGGCGAUUUUGUAGGUUUCUGAAUAGCUAGCGUUCAAGAGACAAACGGGCCAGUCGGAGCCGUACAUAAUGCGAUCUU
#=GR NZ_ABCK01000001.1/416732-416287 CODON   .................................................................................................................................................................................................................................................................................................PTS...........................................................................................................................................................
#=GR NZ_ABCK01000001.1/416732-416287 SS_TT   ...............................................................................................................................................................................................................................................................................................................................................................................................................................................................
NZ_ABCK01000001.1/417623-417178              UGGGAAAAAUAUGUAACUCGCACAAAGAGAAUACCGAAGGUAUGACAUAGAGAUCUAUGCUGUCCCGUUAGGACUCAUCAUUAACAGCCAUCAUUUAAUUCCUAGCACUGCCGU.GCCAGGCUGAGUUAUGGCGUGCUUUCAGCACUCAAUGAUUAAUCACAAUUCGUAUUUAGACCUAGCACUGCCGUGCCAGGCUGAUCUAUGCCGUCCCGUUGAGGCAGAUACGAAUUAUACCAAAAUUAAUUGAGUAUCACCUGAGAAAAUUUGCUUUUGAUUUCAUGUCUACAUAAUUUAAAGUCAUAAGGAAAGGAGAAACCAUGAGUCAAUCAUUAUGUCAAAAUUAUGUGCAUAUAAUCUUUCACAUUAAUUUUGUGAAUCCAGUAAAAAUACCUUCAGAAAUAGAAAGAGAUUUAUAUGCUUAUCUUGCAGAAAUAUGUAAAAGGCAU
#=GR NZ_ABCK01000001.1/417623-417178 CODON   ..............................................................................................................................................................................................................................................................................................................................AUG..............................................................................................................................
#=GR NZ_ABCK01000001.1/417623-417178 SS_TT   ........................................................................................................<<<<<<<<<<.<...........>>>>>>>>>>......................................................................................................................................................................................................................................................................................................................
NZ_ABCK01000001.1/416658-416213              AUGAUUAAUCACAAUUCAAAUUUAGACCUGGCACUGCCGUGCCAGGCUGAGUUAUGCCGUGCUUUCAGCACUCAAUGAUUAAUCGCAAUUCGUAUUUAGACCUAGCACUGCCGU.GCCAGGCUGAGUUAUGCCGUGCUUUCAGCACUCAUAAUUGAAUACCGAAGGUAUGCCAUAGGGUUCUAUGUCAUAUUCUUGGCGUUCAAAGUAGUAUUUUUUAAAUCUGGUAGAAUUUGGCGGCGUUGGCGCCGAAGACUUUGGCUUCUGCAGUGUCUGAGAACUGAGUUGUGAAGUCGUGGGCGAUUUUGUAGGUUUCUGAAUAGCUAGCGUUCAAGAGACAAACGGGCCAGUCGGAGCCGUACAUAAUGCGAUCUUCGCCAAAGGCGUUAAAGAUGACUUCCAUGUAUGGCGUAAAAUCUUCUUGAUCCCAGCCUGGCUUUGUUUCCGUA
#=GR NZ_ABCK01000001.1/416658-416213 CODON   .......................................................................................................................................................................................................................PTS.....................................................................................................................................................................................................................................
#=GR NZ_ABCK01000001.1/416658-416213 SS_TT   ...............................................................................................................................................................................................................................................................................................................................................................................................................................................................
NZ_ABCK01000006.1/102915-103360              AGAACUCCAGGAACAUUAAAGAUGGUAGUUUUUGAAUUAAAUAUUGAGAGUGAGUUAUGCCGUCCCUUCGGGACUCCUUAUUCUUUCAAUGACGCAUAGACCUAGCACUUCCGU.GCCAGGUUAAUGUAUGGCGUGCCUUCGGCACUCAACAAUUAACCACAAUGAGUUCUAUUAGCACUUCCGUGCUAGGCUGAGUUAUAUCGUCACGCUAGGACUCUCAAAUUAUUGUUGUAUUUGAAUGCCGAAGGCAUGAUAUAGUACGCCUAUGCGUACACAACAUCAGCGAGGUGAAAGACCUCGUCAGGGUUGACCGUCAGCCCUGUAGUCGAAGUCAACUGCGUCGUUGUGAAACGGGGUGGGUAGUAGGGCCUAGACGAAAUAUCAGUCCGUAGGAUGACGAACGCGUUUCGGCCGGUCAGGGUGUCGAGCCUGCUAUAUCAUGGCGA
#=GR NZ_ABCK01000006.1/102915-103360 CODON   ...............................................................................................................................................................................................................................................................................................................................................................................................................................................................
#=GR NZ_ABCK01000006.1/102915-103360 SS_TT   ...............................................................................................................................................................................................................................................................................................................................................................................................................................................................
NZ_ABCK01000006.1/85412-85857                AGCCUUGGGUGAUUUAUGAUAAACAAAUUGUGAAUGCCGAAGGUAUGAUAUACGGCGCUAUGCCGUCCCUUCGGGACUCAUUAUUUUUGUUACUUAUAGACCUGGCACUUCCGU.GCCAGGCUAAUGUAUGUCGUGCUUUCAGCACUCAAUAAUUAACCGCAGUGAGUACUUCUUACAAUUCCGUGCCAGGCUAAUGUAUGUCGUGCUUUCAGCACUUAAACUGAAUGCGGUCAGUAUGAUUAUUCAGCUUCAGAUUUUUUCCGGUAAUCACCUUUGGGAUUGCCGUCAAAGUUCGUACAGAUACGGGCUGGAUCUAUUUUUUGGAGCUUAAAGUCCUGGAGGCGUUUUAAGUCCUUAUCUCGUUUCUUUGUUAGCGUAGAAAUUUUAGUCUGAUCAUCGCCACUUUGCUGAAUUAACUUUUCAUGUUUGGCCUUUAUAAGUUCCAU
#=GR NZ_ABCK01000006.1/85412-85857 CODON     ................................................................................................................................................................................................................................................PTS............................................................................................................................................................................................................
#=GR NZ_ABCK01000006.1/85412-85857 SS_TT     ...............................................................................................................................................................................................................................................................................................................................................................................................................................................................
NZ_ABCK01000006.1/85151-85596                GUAGAUUUUUGAGGUUUCUCAAGGAAGAGGUGUUUUUAUGAGGGGUGAGGAGUGGGCUAUGCCGUCCCUUCGGGACUCAUUAUUUUUUGUUGCGUAUAGACCUAGCACUUCCGU.GCUAGGCUAAUGUAUGUCGUGCUUUCAGCACUCAAACUAAUGCCAAAGGCAUGGUAUAAUAUAGCCCAAUGGCGUGAGCCUUGGGAAAAAUGUGGGCCUCCCAAAAAGAGGUGCCGAAGGUAUGAUAUAAUACAGGCCAAUGGCGUGAGCCUUGGGUGAUUUAUGAUAAACAAAUUGUGAAUGCCGAAGGUAUGAUAUACGGCGCUAUGCCGUCCCUUCGGGACUCAUUAUUUUUGUUACUUAUAGACCUGGCACUUCCGUGCCAGGCUAAUGUAUGUCGUGCUUUCAGCACUCAAUAAUUAACCGCAGUGAGUACUUCUUACAAUUCCGUG
#=GR NZ_ABCK01000006.1/85151-85596 CODON     ...............................................................................................................................................................................................................................................................................................................................................................................................................................................................
#=GR NZ_ABCK01000006.1/85151-85596 SS_TT     ...............................................................................................................................................................................................................................................................................................................................................................................................................................................................
NZ_ABCK01000006.1/107080-107525              GCCUUGGGAAAUCUGUGAUAAAACAAAUUGUGAAUGCGGCCGGUAUGAUAUAGGGCCCUAUGUCGUCCCUUUGGGACUCGUUAUUUUUGUUGCGUGUAGACCUAGCACUCCCGU.GCUAGGCUAAUGUAUGUCGUGCCUUCAGCACUUAAAUUGAAAGUGGUCGGUAUGAUUAUUCAGCCGCAGAUGUUUUUCGGUAAUCACCUUUGGGGUUGCCGUCAAAGUUCGUGCAGAUACGAGCUGGAUCUAUUUUUUGGAGCUUAAAGUCCUGCAGGCGUUUUAAGUCCUUAUCCCGUUUCUUGGUUAGCGCAGAAAUUUUAGUCUGAUCAUCGCCACUUUGCUGAAUUAACUUUUCAUGUUUGGCCUUUAUAUCUUCCAUUUGUGAAGCGAUAUUCUUGUAUUGGGCAUCAAAGACAUCGUCAAUUUUUUCACCCCCGACUUUCUCUAAA
#=GR NZ_ABCK01000006.1/107080-107525 CODON   ..........................................................................................................................................................................PTS..................................................................................................................................................................................................................................................................................
#=GR NZ_ABCK01000006.1/107080-107525 SS_TT   ...............................................................................................................................................................................................................................................................................................................................................................................................................................................................
NZ_ABCK01000016.1/15951-16396                CCUUGGGUUAGGGUUGUUGGCCAUGCAUUGAAUGCCGAAGGUAUGGUAUAGGAAUUUAUGGCGUUCCUUCAAAACUCGCAAUGGAGUUAGAUUUCGCAAACCUAGUUCUGACGA.ACCAGGCUCAGUUAUGCCGUGCUUUCAGCACGCGAUUUUGCUAAUGAGUUAGACUAUGUAGUGGCGUUUGAACAUCACUUGUCUUGAAUGCUGAAGGCAUGAAAUAAUAAAGCCCAAGGCGUGAGCCUUGGGGCUCUCGUGUGGUAAGACAUAGGAAUGCCGAAGGUAUGGCAUAAGUAUUUAUGCCGUUCCUUCAGAACUCGCAAUGGAGUUAGAUUUCCCAAAACCUAGUUCUGACGAAUUAGGCUCAGCUAUGCCGUGCUUUCAGCACUCGGUUUGUCUAAUAAACUAGGCUCAGUUAUGGGGUGUAUUCAGCACUCGAAUUCUAUAUA
#=GR NZ_ABCK01000016.1/15951-16396 CODON     ...............................................................................................................................................................................................................................................................................................................................................................................................................................................................
#=GR NZ_ABCK01000016.1/15951-16396 SS_TT     <<<<<<<...........................................................................................................................................................................................................................>>>>>>>>>....<<<<<<<<<<......................................................................................................................................................................................................
NZ_ABCK01000016.1/16191-16636                CUUGGGGCUCUCGUGUGGUAAGACAUAGGAAUGCCGAAGGUAUGGCAUAAGUAUUUAUGCCGUUCCUUCAGAACUCGCAAUGGAGUUAGAUUUCCCAAAACCUAGUUCUGACGA.AUUAGGCUCAGCUAUGCCGUGCUUUCAGCACUCGGUUUGUCUAAUAAACUAGGCUCAGUUAUGGGGUGUAUUCAGCACUCGAAUUCUAUAUAUUAUUCAUGAACCAGGCUGAGCUAUGCCGUGCUUUUAGCACUUCUGGCAUCGGUAUUUAUAUGAUAGGGUAACUAUUUAACUGGCUUGGGUAGGAGGCCGAGUUUGGCGCUUGGGGUGGCGUCGGCUUCUAGGUCACCGCAGGCAUACUGAAUGCCAGAUAGCAUGUGCUGGAGAGCGACUUUGUCGAAGUAGGUCGCUUCGUUGUGACCAAGGUUCGUAUAGAAUACGCGUGAACCUGU
#=GR NZ_ABCK01000016.1/16191-16636 CODON     .......................................................................................................................................................................................................................................................................................PTS.....................................................................................................................................................................
#=GR NZ_ABCK01000016.1/16191-16636 SS_TT     <<<<<<<<.......................................................................................................................................................................................................................................................................................................................................................................................................................................................
NZ_ABCK01000007.1/84966-84521                AAACCCCGCGCCACAGCGGCUCUGCCUGAGUAUGUUGAUUUAAUUUAUCGAACUCUAUGCCGUUCCUUCAGAACUCACUAAUAAUCAGUUAUUUACAUUCUCUAGCUCUCACGA.GCUAGGCUAAAUCAUGGCGUGCUUUCAGCACUCUAUUUUUCUAUAACUCCGCGGCCGAGGCAGAUGAGGUCGUCGUAAAAGAUGCAGGAUUGACCUGGGGCAAUGCCCUUAUCUUUUUCAGCGAGCUUAAUGAAAACGCGACUUUCGCCGAGAUCCAUGAUGCGGGCUUCAACGAGUUGAGGGCCAUGACGGAGUUUUACUUUGAGAUUGGUAUUUUUAGGAAAUUUUCCUGAAGUCCAGUGCACUGUAUUGACAGUGACUUCGUCGCGAAGCUGAUCUUCCAGACCAUUUUUGUGGGAGAUAUAUACAAUGUUGGUCGCCAAAUCUUUUUU
#=GR NZ_ABCK01000007.1/84966-84521 CODON     ...................................................................................................................................................PTS.........................................................................................................................................................................................................................................................................................................
#=GR NZ_ABCK01000007.1/84966-84521 SS_TT     ...............................................................................................................................................................................................................................................................................................................................................................................................................................................................
NZ_ABCK01000006.1/115723-116168              CUUGGGGAAGAGAGGUGAUUAGUGUUUUGAAUGCCGUAGGUAUGGCAUAGGCCCUAUGCCGUUCCUUCAGAACUCCUGAAUCUUUGAUCAUAUGUUAUGCGCUAGUUCUCACGA.ACUAGGCUAAGUUAUGGCGUGCUUUCAGCACUCAAAAAAUUCAACUGAGCGCUAGAUAUUUCAUCCAGUGACUUAAAGAUAGCCAGAAACUUCCUUAAUUACCCUAGUUUUGAUGGCUCUAAGAAGAUUUUUCUAAGUUCUUGUUUGCACUGGUUUAUUUCAAAAAUGUGUUAUUUUACGGGCAUUAAAUUUUAAAGGAAUCACAUGAACCUCGAGCAAUACAUUUCCUGGCUGAAUCAUGCAGUGAGUCAAGCUGAUCGUCCCUAUUGGGUUGAUUUGGCUUAUCAAUCAUUUCAAAAAGGCUGGUAUAGAGAAAUCUUAGGUCGUCACGA
#=GR NZ_ABCK01000006.1/115723-116168 CODON   ...............................................................................................................................................................................................................................................................................................................................AUG.............................................................................................................................
#=GR NZ_ABCK01000006.1/115723-116168 SS_TT   ......................................<<<<<<<<<<<.....>>>>>>>>>>>..............................................................................................................................................................................................................................................................................................................................................................................................
NZ_ABCK01000007.1/85199-84754                AAACUCUGCGCCACAGCGGCUCUGCCUGAGUGUUUUGAUUUAAUAUAUCGAACUCUAUGCCGUUCCUUCGGAACUCGCUAAUUAUAGGCCAUAUACAGACUCUAGUUCUCACGA.ACUAGGCUAAGUUAUGGCGUGCUUUCAGCACUCUAUUUAGUCGGCAUCUCAACCAGCUCUGCUCGUGACUAUUUUACUUUUAAACAUGUAGUGAGAAGUGCCGUUUUGUAUACAUAUCAAAACCCCGCGCCACAGCGGCUCUGCCUGAGUAUGUUGAUUUAAUUUAUCGAACUCUAUGCCGUUCCUUCAGAACUCACUAAUAAUCAGUUAUUUACAUUCUCUAGCUCUCACGAGCUAGGCUAAAUCAUGGCGUGCUUUCAGCACUCUAUUUUUCUAUAACUCCGCGGCCGAGGCAGAUGAGGUCGUCGUAAAAGAUGCAGGAUUGACCUGGG
#=GR NZ_ABCK01000007.1/85199-84754 CODON     ............................................................................................................................................................................................................................................................................................................................................................................................PTS................................................................
#=GR NZ_ABCK01000007.1/85199-84754 SS_TT     ...............................................................................................................................................................................................................................................................................................................................................................................................................................................................
NZ_ABCK01000004.1/94964-95409                GCCUUGGUGGAAAUGGAUAAUGAUAUUUUGUGAAUGCCGAAGGUAUGAUAUAGAGCCCUAUGUCGUUCCUCCAGAACUCAUGUUUUCAUUGAUUUUUUUACCUAGUUCUCACGA.ACUAGGCUUAGUUAUGGCGUGCCUUCAGCACUCAAAACAAGACUAAAAGUUUUAAUCCUCUGCGCCCCAGCGACUCUGUGUGAUAUGAAAUAUACCAUAGGCAAGAUUCCUACGAGCCCUAAAACAGCAAGCCCUUAAGCCUGUAACUUCUCGGUGUUCUCUGUGCAAUCUGUGGUGAAAUUUUUCUUGAAACAUAAGUACUAAUCAAAAACUUAGUGUCUUGGCGCCUUCGCGAGGGAAACCUAAGAAUAACUCCCAUGUGCUAGUUCACAAAAAACAUUAUUAUCACGCCAAGACGCUAAGUCGCCAAGAAGGACAAUUUGAAUUAUUUC
#=GR NZ_ABCK01000004.1/94964-95409 CODON     ...............................................................................................................................................................................................................................................................................................................................................................................................................................................................
#=GR NZ_ABCK01000004.1/94964-95409 SS_TT     ...............................................................................................................................................................................................................................................................................................................................................................................................................................................................
NZ_ABCK01000001.1/246474-246029              GAACUCGUGAUUUUCCUUGUUUCACAUAUACCUAGCUCCACGAGAUAGGCUAAUUUAUACCGUGCUUUCAGAACUCGUGAUUUUCCUUGUUUCACAUAUACCUAGCUCUCACGA.GCUAGGCUAAUUUAUGCCGUUCCUUCAGAACUCGUGAUUUUCCUUGUUUCACAUAUACCUAGCUCUCACGAGCUAGGCUAAUUAUAAGGGUAGGGAAGACUCCUUGCGGAGUCUCCCCUCCUUCCGAACCGUACGUGCGGUUCUCCCGCAUACGGCUCUCCAGUCAGUGCUUACUCCGAAGAGACUGAAAUUCCAGUUUCCAGGCUUCCUCCAGUGAAAAGAAGCCUAGAUCUGUAAAGUAGGCUUUAUUGUAUUUACGAGUAUCAAUCAUGCGAUGAGAACCUUUCUUGCGAUUAUAUUUGGCUAUAAUACUGCGCAGUCUUCUGCGUGUA
#=GR NZ_ABCK01000001.1/246474-246029 CODON   ......................................................................................................................................................................................................................................................................................PTS......................................................................................................................................................................
#=GR NZ_ABCK01000001.1/246474-246029 SS_TT   ...............................................................................................................................................................................................................................................................................................................................................................................................................................................................
NZ_ABCK01000020.1/22600-23045                CUAGGCUAAUUUAUACCGUGCUUUCAGCACUCAAAUUAAGCAUGGAUUAGAUCACUAUAGCGUUCCUUCAGAACUCGUGAUUUUCCUUGUUUCACCUAUACCUAGCUCUCACGA.GCUAGGCUAAUUUAUACCGUGCUUUCAGCACUCAAAAGUAAAUCUAAUUCAUCGCCAGAUUAAUAGAAACUCAAAACUCAAAACUCAAAACUCAAAACUCAAAACUCAAAACUAACCAUGUCAACAACACAAACUCAACAACCUGAUUUUAUUCAGCGGCACUUAGCCACAAUUGAUUUAUUCACAAUAAAUUUUGUGGCAGUUUUUCUUGACUACCACAUGGAUUACAUCAAUGUCUUUCAGCAAUUAGCUUUGUUUGUAGGUAUUAAUAUUUCUUGGUUCUUAACUGCCUACUUCCACAAGGCAUAUAGGAUUCGUAAUGUGAUGGGUUU
#=GR NZ_ABCK01000020.1/22600-23045 CODON     ........................................................................................................................................................................................................................................AUG....................................................................................................................................................................................................................
#=GR NZ_ABCK01000020.1/22600-23045 SS_TT     >>>>>>>>........................................................................................<<<<<<<<<<<<....>>.>>>>>>>>>...................................................................................................................................................................................................................................................................................................................................
NZ_ABCK01000020.1/21690-22135                UUAAAGACUUUAGCCGAUCUAUUAUUUAACUAAAAUUCAGCAUGGAUUAGAUCACUAUAGCGUUCCUUCAGAACUCGUGAUUUUCCUUGUUUCACCUAUACCUAGCUCUCACGA.GCUAGGCUAAUUUAUACCGUGCUUUCAGCACUCAAAAGUAAAUCUAAUUCAUCGCCAGAUUAAUAAAAACUAAAAACUCAAAACUCAAAACUCAAAACUCAAAACUCAAAACUAGUUAUGUCGACAACACAAACUCAACAACCUGAUUUUAUUCAGCGGCACUUAGCCACAAUUGAUUUUCCCAUUUUAGUGAUGAUUAGCGUAGAUUAGUGGUUUAUAUCUUAAAGGCUUUAGCCGAUCUUACCGCGCAGCGUUCUUGCAGGGAACGAAGUGACCGAUCUUGCAGGCUUUAGCCGGUCUUUCAGUUCGCUUGCGAACGGUCUUGUAGCGCA
#=GR NZ_ABCK01000020.1/21690-22135 CODON     ...............................................................................................................................................................................................................................................................................................................................................................................................................................................................
#=GR NZ_ABCK01000020.1/21690-22135 SS_TT     ................................................................................................<<<<<<<<<<<<....>>.>>>>>>>>>...................................................................................................................................................................................................................................................................................................................................
NZ_ABCK01000020.1/22485-22930                CUAGGCUAAUUUAUACCGUGCUUUCAGCACUCAAAUUAAGCAUGGAUUAGAUCACUAUAGCGUUCCUUCAGAACUCGUGAUUUUCCUUGUUUCACCUAUACCUAGCUCUCACGA.GCUAGGCUAAUUUAUACCGUGCUUUCAGCACUCAAAUUAAGCAUGGAUUAGAUCACUAUAGCGUUCCUUCAGAACUCGUGAUUUUCCUUGUUUCACCUAUACCUAGCUCUCACGAGCUAGGCUAAUUUAUACCGUGCUUUCAGCACUCAAAAGUAAAUCUAAUUCAUCGCCAGAUUAAUAGAAACUCAAAACUCAAAACUCAAAACUCAAAACUCAAAACUCAAAACUAACCAUGUCAACAACACAAACUCAACAACCUGAUUUUAUUCAGCGGCACUUAGCCACAAUUGAUUUAUUCACAAUAAAUUUUGUGGCAGUUUUUCUUGACUACC
#=GR NZ_ABCK01000020.1/22485-22930 CODON     ...........................................................................................................................................................................................................................................................................................................................................................AUG.................................................................................................
#=GR NZ_ABCK01000020.1/22485-22930 SS_TT     >>>>>>>>........................................................................................<<<<<<<<<<<<....>>.>>>>>>>>>........................................................................................<<<<<<<<<<<<....>>>>>>>>>>>................................................................................................................................................................................................................
NZ_ABCK01000020.1/22370-22815                GUGAUAAUAAUGUACAUAGUCAUAUUAUGAACACUUUAAGCAUGGAUUAGAUCACUAUAGCGUUCCUUCAGAACUCAUGAUUUUCCUUGUUUCACCUAUACCUAGCUCUCACGA.GCUAGGCUAAUUUAUACCGUGCUUUCAGCACUCAAAUUAAGCAUGGAUUAGAUCACUAUAGCGUUCCUUCAGAACUCGUGAUUUUCCUUGUUUCACCUAUACCUAGCUCUCACGAGCUAGGCUAAUUUAUACCGUGCUUUCAGCACUCAAAUUAAGCAUGGAUUAGAUCACUAUAGCGUUCCUUCAGAACUCGUGAUUUUCCUUGUUUCACCUAUACCUAGCUCUCACGAGCUAGGCUAAUUUAUACCGUGCUUUCAGCACUCAAAAGUAAAUCUAAUUCAUCGCCAGAUUAAUAGAAACUCAAAACUCAAAACUCAAAACUCAAAACUCAA
#=GR NZ_ABCK01000020.1/22370-22815 CODON     ...............................................................................................................................................................................................................................................................................................................................................................................................................................................................
#=GR NZ_ABCK01000020.1/22370-22815 SS_TT     ................................................................................................<<<<<<<<<<<<....>>.>>>>>>>>>........................................................................................<<<<<<<<<<<<....>>>>>>>>>>>........................................................................................<<<<<<<<<<<<....>>>>>>>>>>>.............................................................................................
NZ_ABCK01000001.1/246615-246170              CCUGCAGUUACCUGCCACCUGUCAUUUUAGUGCCAAUUAGUGUGGAUUAGAGCACUAUGCCGUUCCUUCAGAACUCGUGAUUUUCCUUGUUUCACAUAUACCUAGCUCUCACGA.GCUAGGCUAAUUUAUACCGUGCUUUCAGAACUCGUGAUUUUCCUUGUUUCACAUAUACCUAGCUCCACGAGAUAGGCUAAUUUAUACCGUGCUUUCAGAACUCGUGAUUUUCCUUGUUUCACAUAUACCUAGCUCUCACGAGCUAGGCUAAUUUAUGCCGUUCCUUCAGAACUCGUGAUUUUCCUUGUUUCACAUAUACCUAGCUCUCACGAGCUAGGCUAAUUAUAAGGGUAGGGAAGACUCCUUGCGGAGUCUCCCCUCCUUCCGAACCGUACGUGCGGUUCUCCCGCAUACGGCUCUCCAGUCAGUGCUUACUCCGAAGAGACUGAAAU
#=GR NZ_ABCK01000001.1/246615-246170 CODON   ...................................................................................................................................................................................................................................................................................................................................................................................................................................PTS.........................
#=GR NZ_ABCK01000001.1/246615-246170 SS_TT   ..................................................................................................<<<<<<<<<......>.>>>>>>>>>...................................................................................................................................................................................................................................................................................................................................
NZ_ABCK01000006.1/177911-178356              UGGAAUAAUAAUGUACAUAGUCAUAUUAUGAAUGCUGUAAGCAUGGAUUAGAGCACUAUGCCGUUCCUUCAGAACUCGUAAUUUUUUUGUUUCACAUAUACCUAGCUCUCACGA.GCUCGGCUAAUUUAUACCGUGCUUUCAGCACUCAAAAGUAAAUCUAGUUCAUCGCCAGAUUAAUAGCUCUGACGAGGCUGUGUGAAAAAUAAAAAAACGAAAUAUCUAUAUUGUUAGGGCUCACGUGUGAGUCCGCUAAAAUGUAGCAUGCUCCGUGAGGGGCAUGAAAAUGGGUUCGGAAUUAAGCCAGGGCCCAAACUUGGGUUCGACACUCUAUGCCGGACUCACAUCCGUGAGGUAUUGCCAUACGGGCGGAUAAAAACUAUUUCCCCAUUUGUGCGGCUGCACCACACGCUAUUGUCUAUCGGUACUCUGCACCUAAAAGAGUGUUU
#=GR NZ_ABCK01000006.1/177911-178356 CODON   ...............................................................................................................................................................................................................................................................................................................................................................................................................................................................
#=GR NZ_ABCK01000006.1/177911-178356 SS_TT   ...............................................................................................................................................................................................................................................................................................................................................................................................................................................................
NZ_ABCK01000029.1/14674-15119                GGGGAUAAUGACAAAAGUUCAUUCAUGCGAAUGCUGUAAGUAUGAAAUAGAGAUCUAUACCGUUCCUUCAGAACUCAAUUACUUUUUCAAAAAUCACAGACCUAGUUCUGACGA.ACUAGGCUGAUCUAUACCGUUCCUUCAGAACUCGAAGUCCAUCAAUUACUCGCCGAAUUAAUAGAGCUUGGUGUUCCCAGGAAUACUGUCACUCUUUAGUCUUGUUCUUAGUUUGUCCCGCUUCAUGAGUGAUUAUGUCUUUAAAAGCUUUAUUUGUAAAUGAACCAGCUCGUUACUUUGGCAUUUUGAGUACUUGUGGCUCUAACCCAAUAAGCUGAGAAACCCUCGGGGAAAGUAUGGUUGAGAGCCUGGCCUGCUUUGAGCUCAAAUUUCUUGUACUCAACCCAUAGUCCAGUGCCGUCGAUAUCAACUUCAAGUUUGAUCGUCGUUUC
#=GR NZ_ABCK01000029.1/14674-15119 CODON     ........................................................................................................................................................................................................................................................................PTS....................................................................................................................................................................................
#=GR NZ_ABCK01000029.1/14674-15119 SS_TT     ...............................................................................................................................................................................................................................................................................................................................................................................................................................................................
NZ_ABCK01000001.1/226111-226556              UCGGGACUCUCAUUUUACUCUAUCUUCUAAUCCUAGCUCUCACGAGCCAGGCUAUGUUAAGCCGUCCCUUCGGGACUCUCAUUUUACUCUACCUUCUAAUCCUAGCUCUGACGA.GCUAGGCUAAGUUAAUACGUACUUACAGCACUCCAAUUCAAUCUGAUUCCUUAUCGAAGUAAUAACUAAUAGUUAUUUAUUUUGCCUGAGUGAUUUUCAGGGUGAAGAUAUUUUUAGAGAGUGUUUUAGUUGGGUUCAGUUGAGGAAUAAUGACUUCAAUUUCCUUAGCGGUCUUGGCAAAGUUGAAUUAAAAUGGAAAUGAAAAGCUGAUUUUACUCAGCUUCUAUUAUUCUACAGGGCUAAUUAUGUAGUGAUUAAUAAGUUUUUUUAAAUAAAGUUUGUGUUCCCCUUUUAAGUAUAAUAAUUUAAUUUGUGUAGCGGUGUUAUUAUAU
#=GR NZ_ABCK01000001.1/226111-226556 CODON   ...............................................................................................................................................................................................................................................................................................................................................................................................................................................................
#=GR NZ_ABCK01000001.1/226111-226556 SS_TT   ...............................................................................................................................................................................................................................................................................................................................................................................................................................................................
NZ_ABCK01000001.1/225973-226418              CUUGGGAGAUCACAAACCCAAACAGAAGUGAAUGCCGAAGGCAUGGAUUAGGGCCUUAACUCGUUCCUUCAGAACUCCUAUAUUUAUCACAUACGCUAAUCCUAGCUCUCACGA.GCCAGGCUAUGUUAAGCCGUCCCUUCGGGACUCUCAUUUUACUCUAUCUUCUAAUCCUAGCUCUCACGAGCCAGGCUAUGUUAAGCCGUCCCUUCGGGACUCUCAUUUUACUCUACCUUCUAAUCCUAGCUCUGACGAGCUAGGCUAAGUUAAUACGUACUUACAGCACUCCAAUUCAAUCUGAUUCCUUAUCGAAGUAAUAACUAAUAGUUAUUUAUUUUGCCUGAGUGAUUUUCAGGGUGAAGAUAUUUUUAGAGAGUGUUUUAGUUGGGUUCAGUUGAGGAAUAAUGACUUCAAUUUCCUUAGCGGUCUUGGCAAAGUUGAAUUAAAAU
#=GR NZ_ABCK01000001.1/225973-226418 CODON   ...............................................................................................................................................................................................................................................................................................................................................................................................................................................................
#=GR NZ_ABCK01000001.1/225973-226418 SS_TT   ...............................................................................................................................................................................................................................................................................................................................................................................................................................................................
NZ_ABCK01000001.1/226042-226487              CAGAACUCCUAUAUUUAUCACAUACGCUAAUCCUAGCUCUCACGAGCCAGGCUAUGUUAAGCCGUCCCUUCGGGACUCUCAUUUUACUCUAUCUUCUAAUCCUAGCUCUCACGA.GCCAGGCUAUGUUAAGCCGUCCCUUCGGGACUCUCAUUUUACUCUACCUUCUAAUCCUAGCUCUGACGAGCUAGGCUAAGUUAAUACGUACUUACAGCACUCCAAUUCAAUCUGAUUCCUUAUCGAAGUAAUAACUAAUAGUUAUUUAUUUUGCCUGAGUGAUUUUCAGGGUGAAGAUAUUUUUAGAGAGUGUUUUAGUUGGGUUCAGUUGAGGAAUAAUGACUUCAAUUUCCUUAGCGGUCUUGGCAAAGUUGAAUUAAAAUGGAAAUGAAAAGCUGAUUUUACUCAGCUUCUAUUAUUCUACAGGGCUAAUUAUGUAGUGAUUAAUAAGU
#=GR NZ_ABCK01000001.1/226042-226487 CODON   ...............................................................................................................................................................................................................................................................................................................................................................................................................................................................
#=GR NZ_ABCK01000001.1/226042-226487 SS_TT   ...............................................................................................................................................................................................................................................................................................................................................................................................................................................................
NZ_ABCK01000001.1/225778-226223              GUUCUCUGCAGAGUAAAAACUCUCUGCACUAAUGCCGAAGGCAUGGAUUAGGACCUUAACUCGUUCCUUCAGAACUCCUAUAUUUAUCACAUACGCUAAUCCUAGCUCUCACGA.GCCAGGCUAUGUUAAGCCGUCCCUUCGGGACUCAAAUAUGAAUGCCGAAGGCAUGGCUUAACUUAGCCCAAUGGCGUCAGCCUUGGGAGAUCACAAACCCAAACAGAAGUGAAUGCCGAAGGCAUGGAUUAGGGCCUUAACUCGUUCCUUCAGAACUCCUAUAUUUAUCACAUACGCUAAUCCUAGCUCUCACGAGCCAGGCUAUGUUAAGCCGUCCCUUCGGGACUCUCAUUUUACUCUAUCUUCUAAUCCUAGCUCUCACGAGCCAGGCUAUGUUAAGCCGUCCCUUCGGGACUCUCAUUUUACUCUACCUUCUAAUCCUAGCUCUGACG
#=GR NZ_ABCK01000001.1/225778-226223 CODON   .............................STP...............................................................................................................................................................................................................................................................................................................................................................................................................................
#=GR NZ_ABCK01000001.1/225778-226223 SS_TT   ..................................................................................................................................<<<<<<<<<<<<<................>>>>>>>>>>>>>...................................................................................................................................................................................................................................................................................
JCVI_SCAF_1096628177727/554-998              AAAAUCCAAGUAGAAAAAUACCUUGUAUCGUGAAUUUUAUUGUAAUUGGCUAAAGAGGUGUUGCGUCCUUUCAGGACUUUUUCGAGGCUUGUGAUUGAUACCAGGGAUUUC.AU.CCCUGGCUAAUAUAUUUCGUGCUUUCAGCACUUCUUUGAUCGAGAAGAUUUUUCUUGGAUUAAAUAUACAAACACGUAGGGUACGAGCUCUGCUUCGUACCGAAAAAUGUAUAAAGGCCGAUGCGGAGAUCGGCCACUACGAGUGAAUNNNNNNNNNNNNNNNNNNNNNNNNNNNNNNNNNNNNNNNNNNNNNNNNNNNUCGAAUUGGAGCUAGUUUCGCUUGUGCUAGGUCUCUUGGGUAAUGAUUUCUCAGUUGCACCCGAACGACACUGUUUGCUCCUUCCACGUGGUUUAACCAUUCGUAGUUGCUGGCACUCUCCAUUUGGACUUCU
#=GR JCVI_SCAF_1096628177727/554-998 CODON   ...............................................................................................................................................................................................................................................................................................................................................................................................................................................................
#=GR JCVI_SCAF_1096628177727/554-998 SS_TT   ...............................................................................................................................................................................................................................................................................................................................................................................................................................................................
NC_008009.1/5238169-5237724                  CCACGCCCGCAUGGGCGGCUUCGGAGAUCUUGGCAAUCAAGUCGCCCUUCAGCGCCCGCCGGUCCGUUAUGUAAUAGAGGAUCAACCCAACAUUCUAGCUCUCGCUUCGGAAGU.GGUGGGCUAUUGCAUCGCGUGCCUUCGGCACUGCCUUACUGCUUCUCCCGCCCAUACUCCGUCAAAAACGCGCGGACUUUUUCCGGUACGUAACUGCUCUUGCCGUCCUCGAGGUCCGACGUAUCUUGCGACUUCAGCAGCUUCCCAUCUGCGGUAAGCACAUACAAAUGCGGGCAGCCCUUCAGCUUGGGAAACUGCGCCAGGAACUUGUCGUUCUUGUUAUCGGCGCCGAAAUUCACGUACAUCACGACAAAAUUCUUGUCGCGAAGCUCGCGCAGGUCGGCGUGAUCGGUAAAGAACUUAUCCAAGUAGCCGCACCACUUGCACCAGGU
#=GR NC_008009.1/5238169-5237724 CODON       ..................................................................................GUA.................................................................PTS......................................................................................................................................................................................................................................................................................................
#=GR NC_008009.1/5238169-5237724 SS_TT       ...............................................................................................................................................................................................................................................................................................................................................................................................................................................................
soil_XZS3472_g1/84-529                       UUGGCGUUCUCCUUUGGUGUAGUCCAACUCCUAGGAUAGGAGGGCUUUGCAAAAAUUCGAUUCUGUCGCCCCUGCGGGGCUCGUCACCUUAACUACUGUUCCCACGGCUGACGC.UGUGGGCUACUCUGUGACGCCGCUACGCGGCUGAUUUAGCUCGCGAAGCGAGCGAUACAAACUAGCCCACGGCGACAGGGGUUGUUGCCCAACGCGAAAUCGCAAAGAUGCUGCGAUUCCCCUCCUCCUAGAGGAGGGAUGGCUGCGACCAGUAAGAAAAAGGUCCCGUUCCGAAGCUCGAACAGGCGGGGUGGUCAAAACAUUUCCGACCACCCCGUCCGCGCCUUUCUAACGUUUGGUGGGCGCGUCCACCCCUCCUCUAGAGGAGGGGAAUCGCAGCGGCCUUGCGAUUUCAUCUCGUUGGGCAGCAACCCCGUAGCCCGUGGGUUGGG
#=GR soil_XZS3472_g1/84-529 CODON            ...............................................................................................................................................................................................................................................................................................................................................................................................................................................................
#=GR soil_XZS3472_g1/84-529 SS_TT            ...............................................................................................................................................................................................................................................................................................................................................................................................................................................................
NC_008009.1/2657949-2657504                  CGCGAUUGAGAGCGAGUUGGUUUGAUGUGGCCGGGAAUUCCGUCCCCUGAUGGGGGCUCCAAUGCGGCUAAGAUACCGGUUCUUUCGUGGAUUCGACGUGCCCACCACUCACGU.GGUGGGCUAUCUCGUUCCGAGCCUGUGGCACUGUGAGGCAAUCCGCCGUUGUGACCUUCGCACAAUCGCUUGUGAUAACGGUCACUGCCCCUAACCUUGUCUCGUCCUACGCUUUACACGCCAUGUCCAUCAUUGACUCCGCCACCAAGACCGUUGUCCGCGAUUACACCGUUGAGGAACUGAAAGACCAGGCCGCAUUAAUGCGCGGCUACAACCUCGUCGCGCUUUGCGCCGCCGGUUCCGGCCACGCCGGGGGCACGCUGUCCAUCAUGGACAUUACUGCCGCCCUUUAUCUCAGCGUUGCCAAUCAUGAUCCCAAGAAUCCGAACUGG
#=GR NC_008009.1/2657949-2657504 CODON       ......................STP....................................................................................................................................................................................................................AUG...............................................................................................................................................................................................................
#=GR NC_008009.1/2657949-2657504 SS_TT       ................................................................................................................<<.<<<<<<<..............>>>>>>>>>>.............................................................................................................................................................................................................................................................................................................
NC_008009.1/3571383-3570938                  CGUUGCAGGUUGGAUCGUGAACCAUUUCCUUACAAGGGGAACUGAGCUGAAAGCGCAUACUGUCCGCAGAGGCGGGCUCGUGUAGGCCACACACACGAAACCCACCUCUUACGA.GGUGGGCUAUUUUCUUGCGUGCCUUCGGGACUCAAUUACGAGUAGCUGACUUUUCGGUCGCCCUUCACAAUGCGCCCGAUCGUAUAGCCCUUCUCCCCAGCGCGCUCCAGCACUGUCUGUACCUUCUUGAACUUCUUCGCCGGAAUCACCAGCACCAUCCCGAUACCCAUGUUGAAGGUGCGGAGCAUCUCGUCCUGGCUGAUAUUCCCGAGCUGCUGCAUGUGGGUAAAGAUCGGCAGCACCGGCCACGAUCCCAGUUCCACCACCGCGCCCGUGCCCUUGGGCAGCACGCGCGGCAGGUUCUCGGUAAUGCCGCCGCCUGUAAUGUGUGC
#=GR NC_008009.1/3571383-3570938 CODON       ......................................................................................................................................................PTS......................................................................................................................................................................................................................................................................................................
#=GR NC_008009.1/3571383-3570938 SS_TT       ....................................................................................................<<<<<<<<....>>.>>>>>>......................................................................................................................................................................................................................................................................................................................................
NC_008009.1/2094837-2095282                  AAGGGGAGGCUUCCGCGGACGCGGCCGAUCUUGCCGGGAGAGGUGAUCGCGGAGUGAUGUCGUCCGCUAAAGCGGACUCUCGACGUGGAGCUUGGCUUGUCCCACCACUCUCGU.GGUGGGCUUAUUUAUUGCGUCGCUGCGCGACUCUCUGAUUUCUUAGCGAAUCACCAACUUCGUAAACGGAUACACAUAUGCCUCCAAGGUCACGACGAUUCCAACUAGCGCGGCCAGAGCAAUCGAGUGGAAGAAGACGUAGCGGAGGAUUUUGCCUUCGUGGCCGUACCACUCGGUGGCGGUGCUAGCGACAACGAUGCUUUGGGCGUCGAUCAUUUUGCCCAUGACCCCGCCGGCGCUGUUGGCGGCGCACAUGAGCGUGGGUGAGAGAUUCAGUUGCUGCGCGCUGAUUUUCUGAAGGCUCCCGAAGAGGACGUUGGAUGCGGUAUCCG
#=GR NC_008009.1/2094837-2095282 CODON       ......................................................STP....................................................................................................PTS...............................................................................................................................................................................................................................................................................................
#=GR NC_008009.1/2094837-2095282 SS_TT       ....................................................................................................<<<<<<<<....>>.>>>>>>......................................................................................................................................................................................................................................................................................................................................
NC_008009.1/5475783-5476228                  UCGUGCAGCUUGUCGAAUAGGUCGUCGGUCUCUUCGAUCAUCCGUUUGCCCCGCUGUGUGGCGUCCGCUGACGCGGACUCUGUGAUUCGCCUGACCCGUUCCCACCUCUUACGA.GGUGGGCUAUUGCAUUUCGUCGCUUCGCGACUGGUUUGUCGGCGCUUGGAGCGCUCUGGUGGUUCAAAUACUUCGGCGCGAAUUGUAUCGCGCUCUUUGAGAUUCGCAGGGGCUAAAGCCCUCUUUCUUACUUCGCGCUGCGGCAGCGCUGAAGCGCUGCCCUGAUACAAAGCAAAUUAGCUCCGCUGCGUUCGCGGUUCGGCAGCGCUGAAGCGCUGCCCUGAUACAAAGCAAAUUAGCUCCGCUGCGUUCGCGGUGCGGCAGCGCUCAAGCGCUGCCCUGAUACAAAGCAAAUCAGCUCCGCUGCAGAAGUUCGGGCACGAGGUGCUCGG
#=GR NC_008009.1/5475783-5476228 CODON       ......................................GUA................................................................................................................................................................................................................................................................................................................................................................................PTS...................................
#=GR NC_008009.1/5475783-5476228 SS_TT       ..............................................................................................................................................................................................<<<<<<......>>>>>>...............................................................................................................................................................................................................................................
NC_008009.1/5623999-5623554                  UCGGGCGUGAUGGUCGUCACGCGAUGUUGUGAGAUGCGCCGAAGUGUCGUCCCCUGAAGGGUUCUCGGGAGACCGAGAGAAGCUAGACCGUGCCCGUGUUCCCUCCACUCACGU.GGCGGGCUAUUUCAUUGCGUCGCUACGCGACUGGGGUUGCGGGAGGCGCUUUGGUUUGAUGGCCGAGAAGAUCAAUGGGGAGAUAACGUAUUGCCAGGUUAGAGCGGCCACGAGCACGGCGGCGCUGAUAUAGCGGACACGAGUUUCACGGGCUAGCGGGAGUAGGACGAGCGAGGCGAUGAUCGCGACGGCAGCGACCGAUGACGUCGCCACCAGGAAAGCUGGGCGCUUCGGUUUCGAGAUCGCAACGACCGGGCUAAUCUUGUCGAGUUCGGCGCGGAGGUCGGCGUAGCGAUCGGUGUCGCCAGGGAUUUGAAUAUUGCGUCCGCCGC
#=GR NC_008009.1/5623999-5623554 CODON       .........................................................................................................................PTS...................................................................................................................................................................................................................................................................................................................................
#=GR NC_008009.1/5623999-5623554 SS_TT       ...............................................................................................................................................................................................................................................................................................................................................................................................................................................................
NC_008009.1/133400-132955                    CAGGUGCGACGAACGAUUCAACAAAGGCAGCGGCCCCGAAUGCCGUCCCAUGAAUGGGACUCCGACCUUUUGUUUAGCUUCUUUCCUUCGUCUCCGUUUUCCCACCACUCACGU.GGUGGGCUAUUUCAUUCCGUCGCUGCGCAACUGAGACUUUGGUGCGGUUGGCGAAGUGGGAUUGGCGCCGACGGCGCGCUUGGAUUCGGCAGCGGCGGUUUCGGCGCGCGCGGCGGGCUUUUUCCCGGGGAGAGUCGCGGUGUUCGCCGCGGUUUUUGCGGUUUCGCGUUCGGUUUUUUUGGCGGCGACUACUUCGAGUUUCUUUUCUUCGGCGAUGUCGGCGGCGAUUUCUUCUUCGAGGAGGUCGGCUUCGUCGUCGUCGUAUUCGGCGGCUUGGCGGUCGAAGCCGGAGACAUCGAGGUCGAUGUGGCGCACGUUGAUGGCGGCGGUUU
#=GR NC_008009.1/133400-132955 CODON         .........................................................................................................................PTS...................................................................................................................................................................................................................................................................................................................................
#=GR NC_008009.1/133400-132955 SS_TT         .........................................................................................................................................................................................................................................................<<<<<<<....>>>>>>>....................................................................................................................................................................................
NC_008009.1/4968391-4968836                  UGGGAUGGGGGCAAGGGAAUCGGUGAUUUCGGACACAGGUUGUUGUGCGAUGGAUCACGAGGAGGGUGUGAUAACAACGGGUGCCGUCCGCUGAAGCUUUCCCACCGCUUACGC.GGUGGGCUAUUACGUGGCGUCGCUUCGCGACUUUGAGAUGCGGAUUCAGCGUUUAUUCGAGUUGUGGUAGUCGAAGUUGACGAGGCCGUCGCGGUAGUCGAUGGUCAGGCGGAACUGGCUUAGGAGUGGGAAGCCCAGGAUGCCGCCGAGGGCGAUGCCUUCGCCUUCGCUGAGUUUAUCCAUGCUGAUGGCGACCAUGCGGAAGUUGUCCUGGGUGAAGCGGCCGAACUGGAUCUGAACGUUACUGGCGACGUAAACGUCGCGAACGUUACCGGAGAGGCCGCGCACAGAUAAGCCGGGGGCGGGCUGAAGUUUGGAUUUGGAGACGUUAU
#=GR NC_008009.1/4968391-4968836 CODON       ................................................................................................................................................................PTS............................................................................................................................................................................................................................................................................................
#=GR NC_008009.1/4968391-4968836 SS_TT       .....................................................................................<<<<<<<<<<<...........>>>>>>>.>>>>>>>.....................................................................................................................................................................................................................................................................................................................................
NC_008009.1/4339016-4339461                  GAUGGCGACGAAGAACAGCGCCAGCAGAUGUGUUUUGCUAAUCACCAUGCAGUUGGAUGCCGUCCGCUGCAGCGGACUCUGACUAUUCUCGCAUUUUCUUCCCACCGCUUACGC.GGUGGGCCAUUGCAUGGCGUCGCUGCGCGACUGGAAAUGUGGGACGAAUCGCAUCUUCGCGCCACUCUGCCGAUAAAUCGGCGGGCUACCUCGAAGCGGAUGGAAUCAAGACGCUGCGGGUGGCGUAACGGCUUCGCGGAUGCGGAGCAGCGAAGUCAGGACUCCGCGCAGAAGUUUGAGGUCGAGAGCGUUGGCGCCGUCUGACUUGGCGUGCGGCGGGUCGUCAUGAACCUCCAUGAAGACGCCAUCCACGCCGGCGGCAACGGCGGCGCGGGAGAGGACCGGAAUGAACUCGGGCUGUCCACCGGAGACGGCAUGGCCGUCUUUGCCGG
#=GR NC_008009.1/4339016-4339461 CODON       .............................................GUA............................................................................................................................................................................PTS................................................................................................................................................................................................................................
#=GR NC_008009.1/4339016-4339461 SS_TT       ...................................................<<<<<<<<<<<<........>>>>>>>>>>>>............................................................................................................................................................................................................................................................................................................................................................................
NC_008009.1/3022849-3022404                  AAAUGGCGUUGAGCAUCCUCACGACGAAAACCGGCGGGAUGUUGUAGGUUCCCGGGGUCGUCCCCUGAAGGGGACUCUCCUUUCUUUUCCUCUUCCAUUUCCCACCGCUUACGC.GGUGGGCUAUUUCAUUCCGUCGCUGCGCGACUGGGAUUUCGGCGCGGUCGGCGGAGUUGGAUUGGCGCCGACGGCGACUUUGCGCUCGGAUGCGGUGGUUUCGGCGCGCGCGGCGGGCUUUUUCCCGGGGAGAGUCGCGGUGUUCGCCGCGGUUUUUGCGGUUUCGCGUUCGGUUUUUUUGGCGGCGACUACUUCGAGUUUCUUUUCUUCGGCGAUGUCGGCGGCGAUUUCUUCUUCGAGGAGGUCGGCUUCGUCGUCGUCGUAUUCGGCGGCUUGGCGGUCGAACCCGGAGACAUCGAGGUCGACGUGGCGCACGUUGAUGGCGGCGGUUU
#=GR NC_008009.1/3022849-3022404 CODON       .........................................................................................................................PTS...................................................................................................................................................................................................................................................................................................................................
#=GR NC_008009.1/3022849-3022404 SS_TT       .....................................................<<<<<<<<<<<<....>>>>>>>>>>>...............................................................................................................................................................................................................................................................................................................................................................................
JCVI_SCAF_1096627150850/4737-4292            UUGCGCGUGGGCCCUCCCCUUUAGGGGCUGGGGGCGCGGGUGGGCUCGUAGCGUUCACAAAUGGCGCACUUACAGCGCUUGAAUCCUGGUUCCUUCCCUUCCUAGGGCUUACGC.CCUAGGCUAAUAAGUAGCGCGCCUACAGCGCUUUUCUAUUUAUGUGAUUAACCCUAAAAGUGUUUGAUAGCCCUAUCGUAUUUUCCCCCGAAUUCGCCAAAAGCGAACACAGUAAUCAAAUCACCCUUCUCACUCCUCUCACCUUCUCACCCUUCUCAUCUGAUCACUGAAAACUUAAACCCUUUAAACCUUUCACGGAAGCUUCCAAAGCAUUCGCUAGUAGUCUAUGGUUUUAUUGCUCAUCAGCUAAUCGCUAAAGGCCAAUAGCCAAAGGCUAAUCGCUAAUCGCUAACAGCCAAUAGCCAAAGGCCUUCAUGGUCCUGAUUCAGACA
#=GR JCVI_SCAF_1096627150850/4737-4292 CODON ...............................................................................................................................................................................................................................................................................................................................................................................................................................................................
#=GR JCVI_SCAF_1096627150850/4737-4292 SS_TT ...............................................................................................................<<<.<<<<<<<.............>>>>>>>>>>..............................................................................................................................................................................................................................................................................................................
JCVI_SCAF_1096627950202/285-1                CCACUGACCACUAAAAAUCCUUUAGGGGUUGGGGGCGCGGGUGGGGCGCAACUUUCACAAAUGGCGCACCUACAGCGCUUGAAUUUUCGUUUAUUCCCAUCCUAGGGCUUACGC.CCUAGGCUAAUAAAGUACGGGCCUUCAGCCCUUCCUUAUUUUUUGAUCAACCCUAUAAGCGUUUGCAAGACCUAUUGCCGUUGCCAUCAAAUACCCGCAUCCCCAAAUACCCAAAUACCGCUCCUUCCGUAGUCUCCGUCCACUCACCCUUUUCAUCUCCUCAUCCACUAA.................................................................................................................................................................
#=GR JCVI_SCAF_1096627950202/285-1 CODON     ...............................................................................................................................................................................................................................................................................................................................................................................................................................................................
#=GR JCVI_SCAF_1096627950202/285-1 SS_TT     ...............................................................................................................................................................................................................................................................................................................................................................................................................................................................
JCVI_SCAF_1096627149239/2625-2180            CCACUGACCACUAAAAAUCCUUUAGGGGUUGGGGGCGCGGGUGGGGCGCAACUUUCACAAAUGGCGCACUUACAGCGCUUGAAUUCUUGUUUAUUCCCAUCCUAGGGCUUACGC.CCUAGGCUAAUAAGGUACGGGCCUUCAGCCCUUCUUUAUUUUCUGAUUAACCCUAUAAGCGUUUGCAAGACCUAUUGCCGUUGCCAUCAAAUACCCGCAUCCCCAAAUACCCAAAUACCGCUCCUUCCGUAGUCUCCGUCCACUCACCCUUUUUAUCUCCUCAUCCACUAAAGUCGCAGAUCCCGACAAAGCGAAGCUUUCGUCAGGAGCGGACACGGUCUAUCUCACCGACGCUGACCACUGAUCUUUUUCUCCGUAUUUUUCCCCAAUACCCACAUCAUCAGAUCAUCAUUCUCACCUUCUUAUCUGACCACUGAAAACUGAACACUGAU
#=GR JCVI_SCAF_1096627149239/2625-2180 CODON ...............................................................................................................................................................................................................................................................................................................................................................................................................................................................
#=GR JCVI_SCAF_1096627149239/2625-2180 SS_TT ...............................................................................................................................................................................................................................................................................................................................................................................................................................................................
JCVI_SCAF_1096627353547/1536-1981            UUUGCGCGUGGGCUCUCCCCUUUAGGGGUUGGGGGCGCGGGUGGGGCGCAACUUUCACAAAUGGCGCACUUACAGCGCUUGAAUUCUUGUUUAUUCCCAUCCUAGGGCUUACGC.CCUAGGCUAAUAAGGUACGGGCCUUCAGCCCUUCUUUAUUUUCUGAUUAACCCUAUAAGCGUUUGCAAGACCUAUUGCCGUUGCCAUCAAAUACCCGCAUCCCCAAAUACCCAAAUACCGCUCCUUCCGUAGUCUCCGUCCACUCACUCCUCUCACCUUAUCAUCCAAUAAAGCGGACACGGUCUGUUUCAUCGACCUCACCGAUGCUGACCAUCCGCCAUAGGCGGACACAGCUGAACACUGAACACUGAAAACUAUCUUUAGGGGCUGGAGGCGCGGGUCGGCCAUCGCCGUCUGCGGUCUGCGGUCUGCCGUCUGCGGUCGGAUUCCGC
#=GR JCVI_SCAF_1096627353547/1536-1981 CODON ........................................................................................................................STP....................................................................................................................................................................................................................................................................................................................................
#=GR JCVI_SCAF_1096627353547/1536-1981 SS_TT ...............................................................................................................................................................................................................................................................................................................................................................................................................................................................
JCVI_SCAF_1101668629032/659-214              GAGGUACUAACAUAUCACCUCUCACGGGUCGAAUAUGCCGAUAAAGCGAAGCUUUCACAAAUGGCGCACCUACAGCGCUUGAAUCUUGGCUAAUCCUCAUCCUAGGGCUUACGC.CCUAGGCUAAUAAAGUUCGCCCCUUCAGGGCUUUUCUAUUUAUGUGACUAACCCUAUUAGUAUUUAAAAGCCCUAUUGUAGUUUCCACCACAUCAUCAAAUAACCAAAUCAUCAAAGCCGCGCAUGGGCCCUCCCCUUUAGGGGUUGGGGGCGCGGGUAGGCCAUUGACAACUGAUCACUGCCCGCCCCUUCCUUGGUUUCCGUCCACUCAACCCUCUUAUCUUCUCAUCAGUCUCAUCGAUCUCACCGACGCUGACCACUGAUCUUCCUCUCCGUAUUUUCCCUUUAGUACCCGCAUCAUCAAACAACCAAAUCAUCAAAGCCGCCUACUG
#=GR JCVI_SCAF_1101668629032/659-214 CODON   ......................................................................................................................................................................................................................................................................................................................................................................................................................................................PTS......
#=GR JCVI_SCAF_1101668629032/659-214 SS_TT   ...............................................................................................................................................................................................................................................................................................................................................................................................................................................................
JCVI_SCAF_1096627145210/1-346                ....................................................................................................CCUAGGGCUUACGC.CCUAGGCUAAUAAAGUUCGCCCCUUCAGGGCUUUUCUAUUUAUGUGACUAACCCUAUUAGUAUUUAAAAGCCCUAUUGUAGUUUCCACCACAUCAUCAAAUAACCAAAUCAUCAAAGCCGCGCAUGGGCCCUCCCCUUCAGGGGUUGGGGGCGCGGGUGGGCCAUUGACAACUGAUCACUGCCCACCCCUUCCUUGGUUUCCGUCCACUCAACCCUCUUAUCUUCUCAUCAGUCUCAUCGAUCUCACCGACGCUGACCAUCUGCCAUAGGCGGACACAGCUGACCACUGAAAACUACCUUUAUAGGCCUGGGGCGCGGGUAGGGCCUUGUCU
#=GR JCVI_SCAF_1096627145210/1-346 CODON     ...............................................................................................................................................................................................................................................................................................................................................................................................................................................................
#=GR JCVI_SCAF_1096627145210/1-346 SS_TT     ...............................................................................................................................................................................................................................................................................................................................................................................................................................................................
JCVI_SCAF_1101668629032/1148-703             AAGGUACUAACAUAUCACCUCUCACGGGUCGAAUAUGCCGAUAAAGCGAAGCUUUCACAAAUGGCGCACCUACAGCGCUUGAAUCUUGGCUAAUCCUCAUCCUAGGGCUUACGC.CCUAGGCUAAUAAAGUUCGCCCCUUCAGGGCUUUUCUAUUUAUGUGACUAACCCUAUUAGUAUUUAAAAGCCCUAUUGUAGUUUCCACCACAUCAUCAAAUAACCAAAUCAUCAAAGCCGCGCAUGGGCCCUCCCCUUCAGGGGUUGGGGGCGCGGGUGGGCCAUUGACAACUGAUCACUGCCCACCCCUUCCUUGGUUUCCGUCCACUCAACCCUCUUAUCUUCUCAUCAGUCUCAUCGAUCUCACCGACGCUGACCAUCUGCCAUAGGCGGACACAGCUGACCACUGAAAACUACCUUUAUAGGCCUGGGGCGCGGGUAGGGCCUUGUCU
#=GR JCVI_SCAF_1101668629032/1148-703 CODON  ...............................................................................................................................................................................................................................................................................................................................................................................................................................................................
#=GR JCVI_SCAF_1101668629032/1148-703 SS_TT  ........................................................................................................................................<<<<<<<<............>>>>>>>>...........................................................................................................................................................................................................................................................................................
JCVI_SCAF_1096627140448/493-938              GCGGAGGUUUGGCCCUCCCCUUUAGAGGUUGGGGGCGCGGGUGGGCCGAAGCUUUCAAAAAUGUCGCACCUACAGCGCUUAAAUCUUGGCUAACCCUCAUCCUAGGGCUUACGC.CCUAGGCUAUUAAAGUACGCACCUACAGCGCUUUUUUAAUACCAGAAUUAAUGCUUCAACAUCAAAUCCUCUUCGUCGCACUCAGCCAUCAUGAAAAUCAUGGCCUUAGUGUUCAAUAUUUGCGCGCGGGCUCUUGUCUUUUAUCGUUGGAGUAGGAACGCAUUGCAAUGCGUUCCUGCUUUAAGGCACAUACAUCUCACCCACGCCUGUGGCGUAGCGCGGCCUACUUUCGUCAGCAGCGGACACCCAGCUGACAACUGAAAGCUGAUCACUGAAAACGGCCAUCCGCCGGAGGCGGACACAGCUGAAAACUGACCAUCCAUUUAAGGGCU
#=GR JCVI_SCAF_1096627140448/493-938 CODON   ...............................................................................................................................................................................................................................................................................................................................................................................................................................................................
#=GR JCVI_SCAF_1096627140448/493-938 SS_TT   ...............................................................................................................................................................................................................................................................................................................................................................................................................................................................
ABEF01025289.1/1208-763                      UUUUGUUGAUGGUCUCAGGCCUGUGUCUGACGGCUCUGUUCUUUGGGUAGGGGCCGUACGUCGCCCCUUCAGGGCUCUUCUUUCUAGCCGACAUCAACAACCCAGGGCUUACGC.CCUAGGCUAUUUCACGUCGCCCCUCCGGGGCUCCAGCCUUUCCGGAGGCCGCACGUAGAGCGGCCGCUACAACGGCUCCUUACCAGUGGAGGAGGGGUCAGGGGUCAGGGAUUUGGAUCAGUGGGGGGUCUCCAUCGUGAUUUGCUCGUCCUCGAGUUCUCCGGUGAAUCCGUUCUCAAAGGCCGAUCGGCCGAAUCUGUAGAAGAUGGAGGGGAGAACCACCAUGUUCAAGAGGGUGGAACUGAGCAGACCUCCCAGAAUGACCACCGCAACCGGGAUAAAGAAUUUCCUUUCCCGCCACUCCUCGAGCCAGGGCCAAAGGCAGCAGACCC
#=GR ABEF01025289.1/1208-763 CODON           ...............................................STP................................................................................................................................................................................................................................................PTS..........................................................................................................................................................
#=GR ABEF01025289.1/1208-763 SS_TT           ...............................................................................................................................................................................................................................................................................................................................................................................................................................................................
ABEF01020663.1/264-1                         UUUCGUGCUUUUAUGACCUAAUCUUAUGACCCUGUCUGGUUCUGUGCUCCCUACGUCGCCCCUUCAGGGCUCACACUCUGUAUUAUCAAACUACACUACACCCAAGGCUCACGC.CCUGGGCUAUUACACGUCGCUCCUUCAGAGCUCCGGACCUUGCCGGAGGGCCGCUCAUAGAGCGGCCGCUACAAGACCCUGCCGGCUGACCGAAGGGCGCACGUCUGUGCGCCCCUACACUUUGCAUCACAGUUCAAUGUUCGAUUCGUU......................................................................................................................................................................................
#=GR ABEF01020663.1/264-1 CODON              ...............................................................................................................................................................................................................................................................................................................................................................................................................................................................
#=GR ABEF01020663.1/264-1 SS_TT              ...............................................................................................................................................................................................................................................................................................................................................................................................................................................................
NZ_ABCK01000005.1/168330-168775              AACUAGAUCUACGGUACAAAAUUCCAUUGCGAGUUCUGUAGGUACGGCAUAAAUAACUCUGCCAUACAUUCGGUAUUCCUAUAUCUUACCACCCGAGUGCCCCAAGGCUCACGC.CUUGGGCUUUAUUUUGUCAUGCCUUCAGCAUUCGACUAAAGAUCUAAAAACACAAAUCAAUACAGCUAAAAUUUAAGCGGUAAGUAUGACCACAUUAAUUAAGUUUUUUAAAGUUUGAAUAAAUUUUGUAGUGCCUUGCCAUCUAAACAGUUUUAGUUAAAUAUGCUCAUAGGUUCCAAAACCUUAAAUCAAGCGCCUCAGAUUAGCUUGUAUUAACUUAUUAAUUUGGCUGACUUCUUUUUCAUCAAUUUGAUAUUCUUUGGCAAGUACCUUGAAUUGGUUAACCGCCUAAACAGUUUUAGUUAAAUAUGCUCAUAGGUUCCAAAACCUUA
#=GR NZ_ABCK01000005.1/168330-168775 CODON   ............................................................................................................................................................................................................................................................................................................................................................................................................................................................PTS
#=GR NZ_ABCK01000005.1/168330-168775 SS_TT   ..................................................................................................<<<<<<<<<<....>>.>>>>>>>.....................................................................................................................................................................................................................................................................................................................................
NZ_ABCK01000016.1/16296-15851                ACUAGGUUUUGGGAAAUCUAACUCCAUUGCGAGUUCUGAAGGAACGGCAUAAAUACUUAUGCCAUACCUUCGGCAUUCCUAUGUCUUACCACACGAGAGCCCCAAGGCUCACGC.CUUGGGCUUUAUUAUUUCAUGCCUUCAGCAUUCAAGACAAGUGAUGUUCAAACGCCACUACAUAGUCUAACUCAUUAGCAAAAUCGCGUGCUGAAAGCACGGCAUAACUGAGCCUGGUUCGUCAGAACUAGGUUUGCGAAAUCUAACUCCAUUGCGAGUUUUGAAGGAACGCCAUAAAUUCCUAUACCAUACCUUCGGCAUUCAAUGCAUGGCCAACAACCCUAACCCAAGGCUCACGCCUUGGGCUUUAUUAUUUCAUGCCUUCAGCAUUCAAAACAAGUACUGAUCAAACGUCAUAAUACAGCCUGACUCGCCUGAGGCUCACGCCUUUA
#=GR NZ_ABCK01000016.1/16296-15851 CODON     ...............................................................................................................................................................................................................................................................................................................................................................................................................................................................
#=GR NZ_ABCK01000016.1/16296-15851 SS_TT     ..................................................................................................<<<<<<<<<<....>>.>>>>>>>..........................................................................................................................................................................................................................<<<<<<<<....>>>>>>>>.......................................................................................
NZ_ABCK01000016.1/16057-15612                AACUAGGUUUGCGAAAUCUAACUCCAUUGCGAGUUUUGAAGGAACGCCAUAAAUUCCUAUACCAUACCUUCGGCAUUCAAUGCAUGGCCAACAACCCUAACCCAAGGCUCACGC.CUUGGGCUUUAUUAUUUCAUGCCUUCAGCAUUCAAAACAAGUACUGAUCAAACGUCAUAAUACAGCCUGACUCGCCUGAGGCUCACGCCUUUAAUUCUUCUGAAGCAAAUUUCAUAAACUCAAUUAAAUUCCCAAACACUUGUUAAGAACCUCGCUCUUCAUGUUAAUCAAGUUUUUAGAAAGAUGAUAACAUUUAAAGAGAGACAAACAUGUAUAAAAAAAUCGGAAUUAUUGGCUUUGCCCUCAGCCUCUGUAGCUCAAUUUUUGCGGCUCCCGCAAACGCUCCUGACUUUUCUAAAAAGCAAGGCUCGCAAGAUCCCCUCGUACGUCAG
#=GR NZ_ABCK01000016.1/16057-15612 CODON     ....................................................................................................................................................................................................................................................................................................................................AUG........................................................................................................................
#=GR NZ_ABCK01000016.1/16057-15612 SS_TT     ....................................................................................................<<<<<<<<....>>.>>>>>>......................................................................................................................................................................................................................................................................................................................................
soil_XZS3581_b1/173-618                      GGGCCGGAGGGCCUGCUGACUAACUUGCGUUCGGAUUGCAGGGUGAGUCCACCGGGGGAUUCCUUCGCCGCUGCGCGGCUGCGGGUGCGGCGUCCUAACACAGUGGGCUGAAGC.CCACUGCUAUUAUAUUCCGCCGCUGCGCGGCUGAAGGAUCACGCGUCGCUUCCUGUUCCAAACUGCGCAAGUGAACUCAGGUUUGCUGGAGGAUUACGUGGUGCAUUGGCUCCGGACCUAGCUUGAUCCUGCUGCUGCGGCAAAGCUGCGGUGGGCGCGAAUAGUGAUGGUUCGCGCGCCGAUGUUGGAGGCCAGGAGGAAUUUCGCUUCAUCCAUGUCGGUGCAGGCAUUGCACGAUGGCAGGUCAAUCCUGAACGAGUCUUCCUUCGACAUACCCCGUGCGAGCCCCGGAAGGAGCCUCGCAAGAAUAAACCGGCCUGCUGCCUGGUGGG
#=GR soil_XZS3581_b1/173-618 CODON           ...............................................................................................................................................................................................................................................................................................................................................................................................................................................................
#=GR soil_XZS3581_b1/173-618 SS_TT           ...............................................................................................................................................................................................................................................................................................................................................................................................................................................................
NC_005027.1/6534827-6534382                  GGUGCGUCCAAUGAAAAGCCGCGGAGUGGCGACAGGUGGGAUCAUCAUGUCCCCGGCUGUCGUCGCUCCGCGACUUGCUCACCAUCGAGAUUCAACCCAACCUUGGGUUGAAAC.CCAAGGCUGCCAGAUUCCGUCGCUCCGCGACUGAUUGCGUGCGAGCCGGCGUCACCUGCACCGCUUCCCCCGACAACUUCCGAGGGCCCUGAGAACCGGUUUCGGAGACAUGGUUCCCAGGAACCUGGACUGGCUUAGAAUCAAGGGCUCACGACCACGAAAUGGGGUCGAUUUUCGCCAGCCCUUCUCGUCAUCCGUCUGAUUUGAAUGACUUCCGAUCUCACUGCCGCCCCCGAUUCCACCGCCGAACCGCCGGAUCGUUCGAAGUACCGUCUGCUGGUGGUCGACAAUGAGGCUGCCCACGCGCGGGCGAUGACGGAGAGCCUGGAAAA
#=GR NC_005027.1/6534827-6534382 CODON       ...................................AUG......................................................................................................................................................................STP...................................................................................................................AUG..........................................................................................................................
#=GR NC_005027.1/6534827-6534382 SS_TT       ...............................................................................................................................................................................................................................................................................................................................................................................................................................................................
NC_005027.1/6548545-6548100                  ACCCGCGCCACCCAAGUCACGGAGCGACGGCAGCCGGAAACACCUCGCAACCACCUGUCGCCACUCCGCGGCUUGCCGGCAUUCGUGCUGCCACUCCAAACCUCGGGUUGAAAC.CCGAGGCUGACAAAUUUCACCGCUCCGCGGUUGCAUUCGCGGAGACCGCCGGCGACGGAAAACCCGCGAUCAAUAAUCGGUCGCGGCACCGCCGGUUUCGGCGAUCGACACCGUGCUGCCUUUGACCGCUUGGCGGACCUGACGCGUCUCGACUUCUUUUUGCAGACGCGCGAUCGCUUCUUUGAUCGGCAUCGAUCCGAGGUCGCCUUCGAUUCGGUCACGCAGCGCGACCUGUCCUGACUCAGCUUCCUUUGGCCCCACAACGGCCAUGUAGUUGACCAAGUCAAUCUGGGCGUUGCGAAUCUUGGCUUGGACCUUUCCAUCGGAUGCAU
#=GR NC_005027.1/6548545-6548100 CODON       ....................................................................................................................................................GUA.................................PTS....................................................................................................................................................................................................................................................................
#=GR NC_005027.1/6548545-6548100 SS_TT       ...............................................................................................................................................................................................................................................................................................................................................................................................................................................................
NC_009483.1/3834961-3835406                  AAAUAUAUUGCGAAUCGCCCCGAAAUUCAUUCCCCGGAAAACGGAACAUCAUAUCCCACCGUCGCGUACGCGACGGAUGAAUGCAGUAUGUCGCCUCAACCCGUGGGAUGAAUC.CCACGGCUAACAUCAAGCGCCCCGACGGGGCUUCUCUUGCUCACCUUGAUUCCACGGCCUACUUUACCUUCUUGGGGCACGAUGUCUUGCCAGGCGGCAGAAAAUUCUCACUAGACACCACCGCCCUGCCGGUCUUGGCCUCCAACGCCUUACGCGCCAGCUUGGCAAUCGCCCCGCCUUUUGUGGCGGCUACCUUGUUUUCGGCCAUCCCGGUCGCGUCAUCCGUCUCGGCGAUCUGUCGUGUCGAUAAUUCCGCCAGCGCGGUAAAAAUAAGUUCCGCCUCGCUCAUGUGGUCACACAGAUUAUGAUUCUGCAAACCCUUCAUAUCCUUG
#=GR NC_009483.1/3834961-3835406 CODON       ...........................GUA.................................................................................................................................................................................................................................................................................................................................................................................................................................
#=GR NC_009483.1/3834961-3835406 SS_TT       ...............................................................................................................................................................................................................................................................................................................................................................................................................................................................
wf3_AHAI13594_y1/675-230                     AUGUGUCGAGGUUAUUGCCGACAAGUCCCGUAGGGACGACCGACAUCGGCGCUUCGCCCGUCCCUACGGAACGGCAACGGAAUUGGAAUACACCCUUCUCCCCAGCGAUGAAUC.GCUGGGCUAUUGUCCAACGACCCGCCGGGUCGAUCCGGCAGUCACCCCCUUCCCGCACCGACCUUUUCCCUAGCCCAGGCGUUCACGCCUGCGGUUCGCAGUGCCGCCCCGCCGCCCCCUUUUCCACCACCCCCACGGAUAUUCGGCAUCGUGAUUUCCAAGACCGCAAAACCUAAAUCCUCCGUUGGCACCGGCAGUUGCCUCCGUUGGUGCGGCAGUUGUACUGCCGCACCUGGACAGCCAUUCACAACUCAAUAGGAUCGAAAAGAUGCGCCCCAACAUGAAGUGACGGAACGAGCGCCAAGAAAGGAACGUAAUUCGGGACUGCCUGG
#=GR wf3_AHAI13594_y1/675-230 CODON          ...............................................................................................................................................................................................................................................................................................................................................................................................................................................................
#=GR wf3_AHAI13594_y1/675-230 SS_TT          ...............................................................................................................................................................................................................................................................................................................................................................................................................................................................
soil_XZS12157_b1/317-1                       GCCGAAAAGCCGCGCCGGCACACCAAUGGAGCUGCCACCAAUGGUGGGCCGGCGCUCGCGUUGCUCGCUGGUCCCACCCUACGAUUUCGUCAGCCGUGAACCCAGCGAUGAAUC.GCUGGGCUAUUUUCGAGCGUCCCGGCGGGACGGCAGCAAAACGAGGCCAGCGAGCGCGGGACGGAGCNNNNNNNNNNNNNNNNNNNNNNNNNNNNNNNNNNNNNNNNNNNNNNNNNNNNNNNNNNNNNNNNNNNNNNNNNNNNNNNNNNNNNNNNNNNNNNNNNNNNNNNNNNUAGAUGAUGCAAUCACUGCCCGCCCCCNNN.................................................................................................................................
#=GR soil_XZS12157_b1/317-1 CODON            ...............................................................................................................................................................................................................................................................................................................................................................................................................................................................
#=GR soil_XZS12157_b1/317-1 SS_TT            ...............................................................................................................................................................................................................................................................................................................................................................................................................................................................
soil_Contig16071/199-1                       AGUCCCGAAGGGACGACUGACGAGAACGCAACGAAAGAACGGAUGCUUUCGACCAACGAUCAGCCGCCCCUUCGGGACUUAUCGAUCAAAUCGCGUCAAACCCAGCGUUGAAAC.GCUGGGCUAUUCUCGGGUGUCCCUACGGGACGGAUUCGACCUACACACUUCUGUUUCCCAAAAAUGAACCCGCUUUUGGAAAAUC.......................................................................................................................................................................................................................................................
#=GR soil_Contig16071/199-1 CODON            ...............................................................................................................................................................................................................................................................................................................................................................................................................................................................
#=GR soil_Contig16071/199-1 SS_TT            ...............................................................................................................................................................................................................................................................................................................................................................................................................................................................
wf3_AHAI13594_y1/582-789                     GGUGUAUUCCAAUUCCGUUGCCGUUCCGUAGGGACGGGCGAAGCGCCGAUGUCGGUCGUCCCUACGGGACUUGUCGGCAAUAACCUCGACACAUUGUUCCCCCAGCAGUGAACU.GCUGGGCUACUAUCAGAUGUCCCUUCGGGACAAAGAACCGCAGCCAACUUAUAUCGAACAGCAAGGGCGUUGCCCAGGGCUGAGUGAAUCGNNA..............................................................................................................................................................................................................................................
#=GR wf3_AHAI13594_y1/582-789 CODON          ...............................................................................................................................................................................................................................................................................................................................................................................................................................................................
#=GR wf3_AHAI13594_y1/582-789 SS_TT          ...............................................................................................................................................................................................................................................................................................................................................................................................................................................................
#=GC SS_cons                                 ....................................................................................................<<<<<<<<____>>.>>>>>>,,,,,,,,,,,,<<<<<___>>>>>,............................................................................................................................................................................................................................................................................................................
#=GC ACTUAL_MOTIF                            ....................................................................................................<.............................................>............................................................................................................................................................................................................................................................................................................
#=GC HYPHENATION                             ****************************************************************************************************...............................................************************************************************************************************************************************************************************************************************************************************************************************************************
#=GC R2R_LABEL                               ----------------------------------------------------------------------------------------------------...............................................------------------------------------------------------------------------------------------------------------------------------------------------------------------------------------------------------------------------------------------------------------------------------------------------------------
#=GF DUPLICATES JCVI_SCAF_1101668629032/659-214=JCVI_SCAF_1101668640239/718-273=JCVI_SCAF_1096627145210/390-835
#=GF SORT_STATS 87 47 0
#=GF SORT_STATS 87 47 0
#=GC cons                                    nnnnnnnnnnnnnnnnnnnnnnnnnnnnnnnnnnnnnnnnnnnnnnnnnnnnnnnnnnnnnnnnYnYnYnnnnnnnnYnnnnnnnnnnnnnnnnnnnnnnCCYAGYnCUnACGn-RCYRGGCURnnnUAURnCGUnCYUYCRGnACUnnnnnnnnnnnnnnnnnnnnnnnnnnnnnnnnnnnnnnnnnnnnnnnnnnnnnnnnnnnnnnnnnnnnnnnnnnnnnnnnnnnnnnnnnnnnnnnnnnnnnnnnnnnnnnnnnnnnnnnnnnnnnnnnnnnnnnnnnnnnnnnnnnnnnnnnnnnnnnnnnnnnnnnnnnnnnnnnnnnnnnnnnnnnnnnnnnnnnnnnnnnnnnnnnnnnnnnnnnnnnnnnnnnnnnnnnnnnnnnnnnnnnnnnnnnnnnnnnnnnnnnnnnnnnnnnnnnnnnnnnnnnnnnnnnnnnnnnnnnn
#=GC conss                                   111111111111111111111111111111111111111111111111111111111111111131313111111113111111111111111111111122233313113331033222111211133331123131233131322111111111111111111111111111111111111111111111111111111111111111111111111111111111111111111111111111111111111111111111122222222222222222222222222222222222222222222222222222222222222222222222222222222222222222222222222222222222222222222222222222222222222222222222222222222222222222222222222222222222222
#=GC col_entropy_0                           221111112212111121211112212112121211111111211121121211111111111111111211112121211111111111111111111100101110011001011110000111110011001100010001000111111111111111111111111111111111111111111111111111112212222222222222222222222222222222222222222222222222222222222222222222222222222222222222222222222222222222222222222222222222222222222222222222222222222222222222222222222222222222222222222222222222222222222222222222222222222222222222222222222222222
#=GC col_entropy_1                           ...............................................................................................................................................................................................................................................................................................................................................................................................................................................................
#=GC col_entropy_2                           009899990090999909099990090990909099999899099908909099889899987867786099880707094786888898988989779444180176161667020213011237609958120679535976923566789888898998999999998899899889979999999999999978990090000001101001100000000000111101010011011000011001110010011111011111111111001111111111101111111111111111111111010111111111111111111111111111111111111111111111111111111111111111111111111111111111111111111111111111111111111111111111111111111111111
#=GC col_entropy_3                           209819780092648629177701101940714288872797108424512078920699323778144170072905008009828967747133485925049934053394029845000948761502783224518924689489501953977741237873865151387744242075377025974941655680656331191661285737698978010090917911901797500681107802620010651335251244981543533434382420244352343243616664966343789654899276807396887697584982466865977996590928897888887494586885888647507362777876689163894986786899974848579168898638797997677
#=GC cov_SS_cons                             ....................................................................................................122?2222....22.22?221............2222?...?2222.............................................................................................................................................................................................................................................................................................................
#=GF NUM_COV 10
#=GF WEIGHT_MAP  NZ_ABCK01000026.1/37813-38258 1.19463 NZ_ABCK01000026.1/37613-38058 1.19463 NZ_ABCK01000029.1/9029-8584 1.24158 NC_008009.1/1267262-1266817 1.21562 NZ_ABCK01000007.1/4968-4523 1.17642 NZ_ABCK01000002.1/270753-270308 0.550725 NZ_ABCK01000002.1/270561-270116 0.807003 NZ_ABCK01000002.1/270945-270500 0.550725 NZ_ABCK01000002.1/237376-237821 0.981031 NZ_ABCK01000002.1/237816-238261 0.981031 NZ_ABCK01000002.1/217212-217657 0.975838 NZ_ABCK01000002.1/210349-210794 0.975838 NZ_ABCK01000002.1/212452-212897 0.975838 NZ_ABCK01000005.1/275564-275119 1.06855 NZ_ABCK01000001.1/419781-419336 1.14777 NZ_ABCK01000012.1/53366-53811 1.01008 NZ_ABCK01000012.1/104979-104534 0.626387 NZ_ABCK01000012.1/106409-105964 0.626387 NZ_ABCK01000010.1/121051-121496 0.968469 NZ_ABCK01000010.1/120373-120818 1.07983 NZ_ABCK01000010.1/120855-121300 0.968469 NZ_ABCK01000006.1/14214-14659 1.0744 NZ_ABCK01000006.1/14104-14549 1.08745 NZ_ABCK01000006.1/14325-14770 1.0744 NZ_ABCK01000001.1/416880-416435 0.890334 NZ_ABCK01000001.1/416806-416361 0.878861 NZ_ABCK01000001.1/431860-431415 1.03568 NZ_ABCK01000001.1/431665-431220 1.08853 NZ_ABCK01000080.1/309-754 1.01353 NZ_ABCK01000001.1/416732-416287 0.878861 NZ_ABCK01000001.1/417623-417178 1.01353 NZ_ABCK01000001.1/416658-416213 0.982694 NZ_ABCK01000006.1/102915-103360 1.14096 NZ_ABCK01000006.1/85412-85857 1.076 NZ_ABCK01000006.1/85151-85596 1.14409 NZ_ABCK01000006.1/107080-107525 1.076 NZ_ABCK01000016.1/15951-16396 1.12333 NZ_ABCK01000016.1/16191-16636 1.10664 NZ_ABCK01000007.1/84966-84521 1.10117 NZ_ABCK01000006.1/115723-116168 1.15593 NZ_ABCK01000007.1/85199-84754 1.10117 NZ_ABCK01000004.1/94964-95409 1.1103 NZ_ABCK01000001.1/246474-246029 1.06843 NZ_ABCK01000020.1/22600-23045 0.811735 NZ_ABCK01000020.1/21690-22135 0.811735 NZ_ABCK01000020.1/22485-22930 0.842955 NZ_ABCK01000020.1/22370-22815 0.842955 NZ_ABCK01000001.1/246615-246170 1.06843 NZ_ABCK01000006.1/177911-178356 1.09769 NZ_ABCK01000029.1/14674-15119 1.10664 NZ_ABCK01000001.1/226111-226556 1.05517 NZ_ABCK01000001.1/225973-226418 1.05729 NZ_ABCK01000001.1/226042-226487 1.05517 NZ_ABCK01000001.1/225778-226223 1.05729 JCVI_SCAF_1096628177727/554-998 1.1521 NC_008009.1/5238169-5237724 1.21407 soil_XZS3472_g1/84-529 1.23427 NC_008009.1/2657949-2657504 1.25495 NC_008009.1/3571383-3570938 1.19554 NC_008009.1/2094837-2095282 1.15598 NC_008009.1/5475783-5476228 1.19218 NC_008009.1/5623999-5623554 1.1648 NC_008009.1/133400-132955 0.755819 NC_008009.1/4968391-4968836 1.13908 NC_008009.1/4339016-4339461 1.17447 NC_008009.1/3022849-3022404 0.755819 JCVI_SCAF_1096627150850/4737-4292 0.9495 JCVI_SCAF_1096627950202/285-1 0.341486 JCVI_SCAF_1096627149239/2625-2180 0.341486 JCVI_SCAF_1096627353547/1536-1981 0.542875 JCVI_SCAF_1101668629032/659-214 0.620424 JCVI_SCAF_1096627145210/1-346 0.310212 JCVI_SCAF_1101668629032/1148-703 0.310212 JCVI_SCAF_1096627140448/493-938 0.977536 ABEF01025289.1/1208-763 1.12612 ABEF01020663.1/264-1 1.12612 NZ_ABCK01000005.1/168330-168775 1.05317 NZ_ABCK01000016.1/16296-15851 1.05317 NZ_ABCK01000016.1/16057-15612 1.05317 soil_XZS3581_b1/173-618 1.2048 NC_005027.1/6534827-6534382 1.2326 NC_005027.1/6548545-6548100 1.21562 NC_009483.1/3834961-3835406 1.19554 wf3_AHAI13594_y1/675-230 1.17704 soil_XZS12157_b1/317-1 1.17704 soil_Contig16071/199-1 1.1283 wf3_AHAI13594_y1/582-789 1.1283
#=GF USED_GSC TRUE
#=GF DID_FRAGMENTARY FALSE
//
