# Supplementary material for: Comparative genomics reveals 104 candidate structured RNAs from bacteria, archaea, and their metagenomes
Source: Genome Biol. 2010 Mar 15;11(3):R31. doi: 10.1186/gb-2010-11-3-r31 (PMC2864571; doi:10.1186/gb-2010-11-3-r31)
Supplement: Additional file 4 — Raw text alignment files, including annotation. Raw alignments of RNAs, including annotations (for example, predicted transcription terminators, flanking sequences) in "Stockholm" text format. The alignment format and appropriate viewing programs are discussed on Wikipedia [113]. The Stockholm files can be retrieved from the .tar.gz archive file by using programs such as WinZip (Windows), StuffIt Expander (Mac), or tar/gzip (UNIX). [file gb-2010-11-3-r31-S4.GZ › sto/Bacillus-plasmid.sto]

# STOCKHOLM 1.0
#=GF ID Bacillus-plasmid
#=GF DE Bacillus-plasmid RNA
#=GF AU Weinberg Z
#=GF TP Gene; sRNA;
#=GF WK http://en.wikipedia.org/wiki/Bacillus-plasmid_RNA_motif
#=GF DATABASES microbial 25 env 4
#=GF FancifyStockholm -upDownGeneStats -mergeTandem
#=GF FancifyStockholmGeneContext -leftCount 1 -rightCount 1
#=GF ORIGINAL_MOTIF 72	3382	0	1	refseq	25	lacto	jeremy	s40_50_55S100O5Min4	cmfinder		end
#=GF ORIGINAL_MOTIF_REVERSE_COMPLEMENT 1
NC_003894.1/3183-2736                      UAUAUAAACAAGUUUGAAACCGCUGAGAAUAAAAAAUAAAGGCCUUAAAAAGGAGCAUGUUAGUCAAAUUCUUAUUAAGUCUUAGAAAAACUAAUUGUUUGCUGUCAAUGG.UAGCGU.............................GAGAGCAU.AAGGAAUUAACAG.CUUUUAACUAGUUUUUGCACCUUUUAGCGUAUAAUGCUGCUUAGGUUGCUUGUAAGCAUACAAAAAGGCCUAUCAAAUUAAUGACGGCCUCUUUAUUGAUUGGAAUUUUCACACUAUUAUGAAGUAGAUGUGUCAUUAUGUCGGAGACACAAGCUUGAUUAUAGCACUAUGCAAACAUGUUGCAACCACUAAAAAAGUGAGCACCCGGGUAAGUGCUCACUAAGAAGUUGUCACUUCAAAACGAAAUAUCAUGAGUCCCGACUGAUAGGGACAACUUUAUUUUAGAUCAUUCUAAUUAAAUUGCAAUAUU
#=GR NC_003894.1/3183-2736 CODON           ................................................................................................................................................................................................................................................................................................................................................................................................................................................................................................
#=GR NC_003894.1/3183-2736 SS_TT           ................................................................................................................................................................................................................................................................................................................................................................................................................................................................................................
NC_004944.1/2744-2284                      AUAUGUAAAUAUGCUUAAAACUGCUGAGAAUUGAAAAUAAAGGCCUUAAAAGGGACAUAGCAGUUAAAUUCUUAUUAUGUUUUAGAAAAGCUAACUGUUUGCUGUCAAUGG.UAGCGG..........AC.GAGC.....AAAGCGUGGGAGCAU.AAGGAAUUGACAG.CUCUAAACCAGUCUUAACACUGAAUUGGCGAAAGCCAAAGUUUCUAUAAAACUUUGCUUUCCUGCCUAACGGCGAGUGAAAAAACGGUCAAGCUGGUUCAGCUUGACGGGGUGCGGGGCGUCAGCGCCCGUAUAAAUGUGGCUUGCCACACCUUUUUAGGCAACGAACGAAGUGAGGCGCAAAGAGCGUAGCGAAUGGAGUUUAAUGUGAGCCGGUUUUUGGCUCACUCCUUUGUGUUUUUGAUUUUAGGUCUUGAUCUCGUACAGUGGUGCCUCUUAUAUACCUCUUUUAUAAACCUCUUUUAAACCUC
#=GR NC_004944.1/2744-2284 CODON           ................................................................................................................................................................................................................................................................................................................................................................................................................................................................................................
#=GR NC_004944.1/2744-2284 SS_TT           ........................................................................................................................................................................................................................................................................................................................................................................................<<<<<<<<.....>>>>>>>>...................................................................................
NC_008499.1/432-1                          GUAUAUGAAUAGUCUUAAAAUCGCUAGAAACGAAAAAUAAGGCCCUUAAAAACGAACAUAGCAGCUAAAAUCUUGUUGAGAUUCAAAAAACUAACUGUUUGCUGUCAAUGG.UAGCGG..........AC.GAGC.....AAAGCGUGGGAGCAU.AAGGAAUUGACAG.CUCUAAACCAGUCUUAACACUGAAUUGGCGAAAGCCAAAGUUUCUAUAAAACUUUGCUUUCCUGCCUAACGGCGAGUGAAAAAGCGGUUAAGCUGGCUCAGCUUGGACGGGGUGCGGGGCGUCAGCGCCCGUAUUAUAUGUGGCUUGCCACACCUUUUUAGGCAACGAACAGAGUGAGGCGCAAGGAGCAUAGCGACUGAAGUUUAAUGUGAGCUGGUUUUAGCUCACUCCUUUGUGUUUUUUGCUUCUAGGUUUUGAUCUCGUACAGUGGUGCCUCUUUU.............................
#=GR NC_008499.1/432-1 CODON               ................................................................................................................................................................................................................................................................................................................................................................................................................................................................................................
#=GR NC_008499.1/432-1 SS_TT               .....................................................................................................................................................................................................................................................................................<<<<<<<<.........>>>>>>>...................................................................................................................................................................................
NC_004832.1/164-624                        GUAUAUGAAUGGUCUUAAAAUCGCUAGAAACGAAAAAUAAGACCCUUAAAAACGAACAUAGCAGCUAAAAUCUUUUUUAGAUUCAAAAAACUAACUGUUUGCUGUCAAUGG.UAGCGG..........AC.GAGC.....AAAGCGUGGGAGCAU.AAGGAAUUGACAG.CUCUAAACCAGUCUUAACACUGAAUUGGCGAAAGCCAAAGUUUCUAUAAAACUUUGCUUUCCUGCCUAACGGCGAGUGAAAAAGCGGUCAAGCUGGCUCAGCUUGGACGGGGUUCGGGGCGUCAGCGCCCGAAUUAAUGUGGCUUGCCACACCUUUUAGGCAACGAACAGAGUGAGGCGCAAGGAGCAUAGCGACUGGAGUUUAAUGUGAGCCUGUUUUUUGGCUCACUCCUUUGUGUUUUUGUUUUAGAUUUUGCCCUCGUACAGUAGUGCAUCUUUUAAACCUCUUUUAUAAACCUCUUUUAAACCUC
#=GR NC_004832.1/164-624 CODON             ................................................................................................................................................................................................................................................................................................................................................................................................................................................................................................
#=GR NC_004832.1/164-624 SS_TT             ........................................................................................................................................................................................................................................................................................................................................................................................<<<<<<<........>>>>>>>..................................................................................
NC_003320.1/2974-3434                      UAUAUGAAUAGUCUUAAAAUUGCUAGAAACGAAAAAUAAGGCCCUAAAAAACGAACAUAGCAGUUAAAUCUUUAUCAAGUUUUAGAAAAGCUAACUAUUUGCUGUCAAUGG.UAGCGG..........AC.GAGC.....GUAGCGUGGGAGCAU.AAGGAAUUGACAG.CUCUAAACCAGUCUUAACACUGAAUUGGCGAAAGCCAAAGUUUCUAUAAAACUUUGCUUUCCUGCCUAACGGCGAGUGAAAAAGCGGUUAAGCUGGCUCAGCUUGGACGGGGUUCGGGGCGUUAGCGCCCGAUUAAAUGUGGCUUGCCACACCUUUUAAGCAACGAACAGCGUGAGGCGCAAGGAGCUGUGCGACUGGAGUUUAAUGUGAGCCGUUUUUUGGCUCACUCCUUUGUGUUUUUUGAUUCUAGGUUUUGAUCUCGUACAGUGGUGCCUCUUAUAUACCUCUUUUAUAAACCUCUUUUAAACCU
#=GR NC_003320.1/2974-3434 CODON           ................................................................................................................................................................................................................................................................................................................................................................................................................................................................................................
#=GR NC_003320.1/2974-3434 SS_TT           ........................................................................................................................................................................................................................................................................................................................................................................................<<<<<<<<.....>>>>>>>>...................................................................................
NC_004942.1/49-509                         UAUAUGAAUAGUCUUAAAAUUGCUAGAAACGAAAAAUAAGGCCCUAAAAAACGAACAUAGCAGUUAAAUCUUUAUCAAGUUUUAGAAAAGCUAACUAUUUGCUGUCAAUGG.UAGCGG..........AC.GAGC.....GUAGCGUGGGAGCAU.AAGGAAUUGACAG.CUCUAAACCAGUCUUAACACUGAAUUGGCGAAAGCCAAAGUUUCUAUAAAACUUUGCUUUCCUGCCUAACGGCGAGUGAAAAAGCGGUUAAGCUGGCUCAGCUUGGACGGGGUUCGGGGCGUUAGCGCCCGUAAUAAAUGUGGCUUGCCACACCUUUUUAGGAAACGAACAAAGUGAGGCGCAAAGAGCGUAGCGAAUGGAGUUUAAUGUGAGCCGGUUUUUGGCUCACUCCUUUGUGUUUUUAUUUUAGGUUUUGAUCUCGUACAGUGGUGCCUCUUAUAUACCUCUUUUAUAAACCUCUUUUAAACCU
#=GR NC_004942.1/49-509 CODON              ................................................................................................................................................................................................................................................................................................................................................................................................................................................................................................
#=GR NC_004942.1/49-509 SS_TT              ..........................................................................................................................................................................................................................................................................................................................................................................................<<<<<<<<.....>>>>>>>>.................................................................................
NC_008526.1/360313-359853                  UAUAUAAACAGUCUCAAAAUCGCUAGAAACGAGAAAUAAGGCCCUUAAAAACGAAUAUAGCAGUUAGAUUCUUGUUAAGAUUCAAAAAAACUAACUGUUUGCUGUCAAUGG.UAGCGG..........AC.GAGC.....GUAGCGUGGGAGCAU.AAGGAAUUGACAG.CUCUAAACCAGUCUUAACACUGAAAUGGCGAAAGCAAAGUUUUAUAGAAACUUUGCUUUCCUGCCUAACGGCGAGUGAAAAAGCGGUCAAGCUGGUUCAGCUUGGACGGGGUUGGGGGCGUCAGCGCCCGAAUAAACGUGGCUUGCCACACCUUAUCUGGCAACGAACAGAGUGAGGCGCAAGGAGCGUAGCGACUGGAGUUGAAUGUGAGCCAGUUUUUAGCUCACUCCUUUGUGUUUUUUUGUUUCUAGGUUUUGGUCUCGUACAGUAGUGCCUCUUUUAUACCUCUUUUAUACCUCUUUUAUAAACC
#=GR NC_008526.1/360313-359853 CODON       ................................................................................................................................................................................................................................................................................................................................................................................................................................................................................................
#=GR NC_008526.1/360313-359853 SS_TT       ................................................................................................................................................................................................................................................................................................................................................................................................................................................................................................
BABE01000260.1/3220-3679                   AAAAAUAUUAGAUCAAGAGAAAACGUUGGCUAGUCAGCAGAAUGCCCCAGAACGUAAUAUAGGGCGUUCUGAGAAUGAGAUGGAGUGGUAGUUAUACGGUGCAGUCAACGG.UACCGG..........A..GGCG.....GUCUGUGCCGAGGAU.AAGGAGUUGACGG.CUAAACCACUAAUCCCUGAAGCUGACAUUUGCUAAAAAAUGGCAAGUCCAUUUUUUGGCCAACUUAGCGUUAGCGAAGUUUGGGGGCGCCCUUUUCAAAGGGUGCGGUUUUAUGUUUUUGGAUAUUUGCAUAGCUAAAGAGAAGUGCUAUUAUUGAGUUAUCAAAUAAAUAAACUGAAAAAAGAGCAAAAAAAUAAAGUCGAGCAACGCUGGACACGUUCUCGACCUUUACGGAAACUACUUCACCUAGCUCCGUAACUCAGGUUCAUUAUACGAAUAUUUUUAGGUUUCUUCAAGCUAGAGAUUUUUGG
#=GR BABE01000260.1/3220-3679 CODON        ........................................................................................STP.....................................................................................................................................................................................................................................................................................................................................................................................................
#=GR BABE01000260.1/3220-3679 SS_TT        ................................................................................................................................................................................................................................................................................................................................................................................................................................................................................................
BABE01002635.1/359-818                     AGAAGUGUUAGAGCAGGAGAAAACCUUAUUUUAUCGUCAAAACGUCUCACAGCGUAAAUUAGAGCGUUCUGAAGAUGAGAUCGAGUGGUAGUUACGAUGUGCAGUCAACGG.UACCGG..........AG.GCGG.....UUUGUGC.CGAGGAU.AAGGAGUUGACGG.CUAAACCACUAGCCUAUUAAGCUGACAUUUGCUAAAAAAUGGCCAGUCCAUUUUUUGGCCAACCUAGCGUUAGCGAAGUUUGGGGGCGCCCUUUUCAAAGGGUGCGGUUUUAUUUUUUGGAUAUUUGCAUAGCUAAAGAGAAGUGCUAUUAUUGAGUUAGCAAACAAAUGAACUGAAAAAAGAGUAAAAAAAUAGUCGAGCAACGCUACCAACGUUCUCGACCUUUACGGAAACUAAUCGCACUAGCUCCGUAACUUCUUAAUCAUUAUACGAAUAUUUUUAGAUUUCUUCAAGACUAGAGAUUUUUUGG
#=GR BABE01002635.1/359-818 CODON          ........................................................................................STP.....................................................................................................................................................................................................................................................................................................................................................................................................
#=GR BABE01002635.1/359-818 SS_TT          ...............................................................................................................................................................................................................................................................<<<<<<<<....>>>>>>>>.............................................................................................................................................................................................................
NC_002123.1/1828-2289                      CUAGCAUGCUGGAACAUGUUACAAAAAUUAAGUUCAGUCGUUUACACUCCUUCGAACUUAAUCCUUGUACCAUGUUGCAAUUAAAACCGAGUACUAGCUGGUAGUCAACGG.UACCGG..........AACGACC.....AACGGGAGCGAGGAU.AAGGAGUUGACUAGCUA.ACUAAACCCAGACACUGAAUUGGCUGAAAGCCAAAGUUUCCUAAACUUUGCUUUCCUGCCUUCACGACGAGUGAUGGGGUGAGUUUGAGCGGGAGCACCCGCUCAAGUUUUGCGGUCAAGCUGGUUCAGCUUGGUCGGGGUUCGGGGCGACAGCGCCCGAGGGCUUGAAACUGGCGAUUUUUGCCAGUUCCCUCUUAUCUUGAUACAUACUAGACACAAUUAUUUUUUUCAAAACUGCCUUUAAGCCUUGACACGUCUGGCCUAAAGCGUAUUAUGAUGGUAUAAAACGAAACAAUAAAAAAACCC
#=GR NC_002123.1/1828-2289 CODON           ................................................................................................................................................................................................................................................................................................................................................................................................................................................................................................
#=GR NC_002123.1/1828-2289 SS_TT           ................................................................................................................................................................................................................................................................................................................................................................................................................................................................................................
NZ_ABDM01000007.1/167638-168100            GGUGAACAUCAAGAAGAAUUCAAAGAAAUUUAUGAUUCAAUUCAAAGUGAAGUAUUAAACGUAAUGAAUAGUUAUAAGUUGCAUUCGUAAAAUAAUCUGAUUAGUCAACGGCUAGCGG..........ACAACCG.....UAAGGGAGGGGCAUU.AAGGAGUUGACUA.AAUAACACCUCCAACCCCUCAAAAAAUGAGGGAUUGGGGGUGUUAUUUUUUCUUUUAAUACUUUAAUAUUGUUGUAAUUUAUAUUUGCCAAAAAGCGUAUUGUUUUCUACUUUGCUUAAUAGAAUUGUUCCGUUAAAACUAACAUAUUUUUUGUUAUUAUGUAAGCAUUAGCUAUACCUACUUUUGCAACAUAAAUAAAAUUAUGUUCUUCAAGAUAUUUAAUAGUUUUAUAUAUUGUUGUUCUACCUUUUUUGAAUUCUUCACUUAAAAGUUACUGAGAAGCCAUUACUAGGGGGUGUUAUAAAAUGCC
#=GR NZ_ABDM01000007.1/167638-168100 CODON ................................................................................................................................................................................................................................................................................................................................................................................................................................................................................................
#=GR NZ_ABDM01000007.1/167638-168100 SS_TT ............................................................................................................................................................................<<<<<<<<<<<<<<<<<<<.....>>>>>>>>>>>>>>>>>>>.........................................................................................................................................................................................................................................................................
NC_006870.1/3191-3666                      AUAAUGAGGACAGCGAAGUAUAAUAUUCCAUAAGUUGGGACAAAAAAGGAGUCUGUAUUCAGGCCCUUUUUUAUUUACCAUAAGAGGUAGAUAUACAGUGUCUGUCAACGG.UAAGCGGACAGAAUGAA..GCUGUAAGCGAAAUGAAGGAGCAUUAAGGAGUUGACAG.ACUUACUAUGCAACCCUCUUGUGGUUGUCAAAAGGUACCCUUUUGACCCUGCCUACUGGCGAGGGAGCCCCUCAAGAAGUGAGGGGUUGGGGAGUUCGAUUAAAUGGGGUCUGGGGAAGAGUUCCCCAGUGGGUUUGGGCAAAGCCCAAGGUUUGUUUUUGCCAUGCUAAGCAUGGCUCGGCAAAGCCGAAAAGCGUCGCAGACCCCUAUCUAUUUUGAUGCGUUAGCGUCAAAAUACCUAUAGGGUUACGUCAAUUGACACAAUUUCGUCGCCUUGCUAGACUUAUUGUAUCAAUUAAUCUAGGGGAAG
#=GR NC_006870.1/3191-3666 CODON           ................................................................................................................................................................................................................................................................................................................................................................................................................................................................................................
#=GR NC_006870.1/3191-3666 SS_TT           .......................................................................................................................................................................................................................................................................................................<<<<<<<<<<<.....>>>>>>>>>>...............................................................................................................................................................
NZ_ABDM01000060.1/178-652                  GAUAUUGAAGCGAAACCAAUUUCACGUACAGAUAUUGUACAAAAAUUAAUACAAGCAAAAUACGAUAGUCUUACAAACGAUUAAAGGUAGUUAUAUCGUGUGUGUCAACGG.UAAGCGGACAGAUCGAAGCGAUAGC...GAAGAGAAGGAGCAUUAAGGAGUUGAUAC.ACUCACAAUGCAACCCUUUUAUGGUUGUCAAACGGUACCCGUUUGACCCUGCCUACCGGCGAGGGAGCCCCUCAAGGAAUUGAGGGGUUGGGGAGUUUGAUAAAUGGGGUCUGGGGAAGGGUUCCCCAGUGGGUUUGGGCAAGGCCCACGGUUUUGGGGGUGUUUGUAGGGGGCUUGCCCCCUCAAGGUUUUUAUGGGGCGGAAUCGCCACAUCAAGCAGUAUUUGGGUACCAAAUACGAAGCUUGCUCAUCCGACUGAUUUUUACUAUAAUGGGAGUACAAAUGUACGACAAUUAUAGUAAAAAUCUUA
#=GR NZ_ABDM01000060.1/178-652 CODON       ................................................................................................................................................................................................................................................................................................................................................................................................................................................................................................
#=GR NZ_ABDM01000060.1/178-652 SS_TT       ............................................................................................................................................................................................................................................................................................................................................<<<<<<<<<<<....>>>>>>>>>>...........................................................................................................................
NC_006869.1/20-492                         UAAAAAAGAGAAGGAUUAUAAAAAUCUUUCUCUUUUUUAUUUAUAAACUAUUAUCUAGUGUAAUAAAUUUUAAAAAAAGAAACCGGAUUUAAUAUGGCUAUAUGUCAACGG.UAAGCGGACGAACGAAGCAAAGC.....GAAGUGAAGGAGCAUUAAGGAGUUGACAU.AUUUACCACACCCAAGACCCUCUUGUGUGGGUCAAACGGUACCCGUUUGACCCUGCCAACCGGCGAGGGAGCCCCUCAAGGAUUGAGGGGGUGGGGAGUUGGAUAUAGGGGUCUGGGGAAGAGUUCCCCAGUGGGUUUGGGCGAUGCCCAAGGUUUGAUUUUGUCAUGCUGAGCAUGGCUCGGCGAAGCCGACAAGCGUCGCAGACCCCUAUCAAUUUUGAUGCGUUAGCGUCAAAAUACGUAUAGGGUUACGUCAAUUGACACAAUUUCGUCGCCUUGCUAGACUUAUUGUAUCAAUUAAUCUAGGGGA
#=GR NC_006869.1/20-492 CODON              ................................................................................................................................................................................................................................................................................................................................................................................................................................................................................................
#=GR NC_006869.1/20-492 SS_TT              ................................................................................................................................................................................................................................................................................................................................................................................................................................................................................................
NC_001446.1/6341-6796                      GAAUUGUUUCAAAAACACCACUCCUAUUGGUUUUUAUCUAUAUAUUUCUAAAAAAUAUAAGGAUUCCUGCAAGUAAAAUAUAAAAAAGAAAAACUAGGUGUUUGUCAACGG.UAAGCG.............GACC.....GAAGGGAGC...AUU.AAGGAGUUGACAA.ACUCAUGACACUAAGACCCUCUUGGAUUGUCAAAACGGAAACGUUUUGGCCUGCCAACCGGCGAGGGAGCCCCUCAAGGAUUGAGGGGUUGGGGAGUUCGAUUGAUGGGGUCAAGGGGAAAAUUUCCCCUUGUAGGUUCGGACAAAGUCCGAGGUCUUUUAGCCAUGCUAAGCAUGGUUCGGCGAAGCCGACAAGCGUCGCAGACCCCUAUCGAUUUUGAUGCGUUACGUCAAAAUACGUAUAGGGUUACGUUAAUUGCUUUGCUAGACUGAUGGUAUCAAUUAAUCUAGGGAAAGUGGUGGCACUUUAU
#=GR NC_001446.1/6341-6796 CODON           ..............................................................................................................................................................................................................................................................................................................................................................................................................................................................................................AU
#=GR NC_001446.1/6341-6796 SS_TT           ................................................................................................................................................................................................................................................................................................................................................................................................................................................................................................
NZ_AAJM01000209.1/3438-2983                GAAUUGUUUCAAAAACACCACUCCUAUUGGUUUUUAUCUAUAUAUUUCUAAAAAAUAUAAGGAUUCCUGCAAGUAAAAUAUAAAAAAGAAAAACUAGGUGUUUGUCAACGG.UAAGCG.............GACC.....GAAGGGAGC...AUU.AAGGAGUUGACAA.ACUCAUGACACUAAGACCCUCUUGGAUUGUCAAAACGGAAACGUUUUGGCCUGCCAACCGGCGAGGGAGCCCCUCAAGGAUUGAGGGGUUGGGGAGUUCGAUUGAUGGGGUCAAGGGGAAAAUUUCCCCUUGUAGGUUCGGACAAAGUCCGAGGUCUUUUAGCCAUGCUAAGCAUGGUUCGGCGAAGCCGACAAGCGUCGCAGACCCCUAUCGAUUUUGAUGCGUUAGCGUCAAAAUACGUAUAGGGUUACGUUAAUUGACAUCAUUUCGUCGCUUUGCUAGACUGAUGGUAUCAAUUAAUCUAGGGAAA
#=GR NZ_AAJM01000209.1/3438-2983 CODON     ................................................................................................................................................................................................................................................................................................................................................................................................................................................................................................
#=GR NZ_AAJM01000209.1/3438-2983 SS_TT     ................................................................................................................................................................................................................................................................................................................................................................................................................................................................................................
NC_001764.1/5014-5469                      AUGAUGAAUUAAGUUUCGUGUUUGUUUUGUGUUGUUUCGGAAAAGUGUGCACUCAAAAGGAGCGUUACUGUUUAAAAAAUGGAGUGAAAAACAUAUGGCAUGAGUCAACGG.UAAGCG.............GAAC.....GAAGUGAGC...AUU.AAGGAGUUGACUC.AUUCACGACACCCAAAAGCCUGUUAAUCAAACAAACCCCGUUUGUUUGCGCCUGCCGAAGGGGCAUCCCCCGAAGAUCGGGGGUAGGGGGUUUGAAUAUUUGCCAUCCAACGUGCUAGCGUUGGCGGGUUUGGGCAGAGCCCAAGAAAGGCGGUCGGAUGAUGAAAAUGACAAGAGAGCGUUUUGAAAAAGGCAUGAGAUAUGCGAAAGCGACACAUGCUAUUGAAGGAAUUUAUCUUACAGCUGACGAGGAAGAAUUAUUAUGGCAGCAUGCAUCCGGUCAGAUCACAGAUGAGGAAUUUGAGAGAAAG
#=GR NC_001764.1/5014-5469 CODON           ................................................................................................................................................................................................................................................................................................................................................................................................................................................................................................
#=GR NC_001764.1/5014-5469 SS_TT           ............................................................................................................................................................................................................................................<<<<<..............>>>>>............................................................................................................................................................................................................................
NC_004932.1/276-732                        AUGGAUGAAUUAAGUUCGUGUUUGUUUUGUGUUGUUUCGGAAAGGUGUGCACUCAAAAGGAGCGUUACUGUUUAAAAAAUGGAGUGAAAAACAUUCGGCAUGAGUCAACGG.UAAGCG.............GAACG....AAAGUGAGC...AUU.AAGGAGUUGACUC.AUUCACUACAUCCAAAGCCUAUUGAUUCAAACAAACCCCGUUUGUUUGCGCCAGCCGAAGGGGCAUCCCCCGAAGAUCGGGGGUAGGGGGUUUGAAUAUUUGCGAUCCAACGGGCUGACCGUUGGCGGGUUUGGGCAGAGCCCAAAAAGAGUCAUUGGAGAACCAGUGCCCACUUAUGCACCAACAGAAUGCCAGGGCAUUGUACCGUUGGGAGAUUGAUGAAAAAAUUUGGUGGAGAUGAUAGAAUAAGAGAGGAUUUAUUCAUCUGAUUGUUUGGCGAAGGUGCGAAGCGAAAAGGCGGCGGUAGUCG
#=GR NC_004932.1/276-732 CODON             ................................................................................................................................................................................................................................................................................................................................................................................................................................................................................................
#=GR NC_004932.1/276-732 SS_TT             ............................................................................................................................................................................................................................................<<<<<..............>>>>>............................................................................................................................................................................................................................
NC_001858.1/4-459                          CUUUGAAUUAAGUUUCGUGUUUGUUUUGUGUUGUUUCGGAAAAGUGUGCACUCAAAAGGAGCGUUACUGUUUAAAAAAAUGGAGUGAAAAACAUAUGGCAUGAGUCAACGG.UAAGCG.............GAAC.....GAAGUGAGC...AUU.AAGGAGUUGACUC.AUUCACUACACCCAAAGCCUAUUGAUUCAAACAAACCCCGUUUGUUUGCGCCAGCCGAAGGGGCAGCCCCCGAAGAUCGGGGGUAGGGGGUUUGAAUAUUUGCGAUCCAACGGGCUGACCGUUGGCGGGUUUGGGCAGCGCCCGAAAAGAGUCACUAGGGAACCAGUGCCCACUUAUGCACCUAAAUAGGUGCUGUGUGUUUUCUCUCCGUUCAAAGCAGAAUGCCAGGGCAUUGUACCGUUGAGAAUUUUGGAAGAUGAAUGGUAUAAUAGAUUCCUAAUAUCCUGUUCCUAGUCAGUUUGGCGAAGGU
#=GR NC_001858.1/4-459 CODON               ................................................................................................................................................................................................................................................................................................................................................................................................................................................................................................
#=GR NC_001858.1/4-459 SS_TT               ............................................................................................................................................................................................................................................<<<<<..............>>>>>............................................................................................................................................................................................................................
NC_002075.1/6889-7344                      CAGGGGCUUAUAAUAUUCAUAGUUGUUGUUAGAACCUGAACCCUUUUACCGUUUUUGGCGGUGAGGGUUCUUUUUUUUAGGCAGUGAUGCGAGUUGGGGGUGAGUCAACGG.UAACCG.............GACC.....GUAGGGAGG...AUU.AAGGAGUUGACUC.GCUCAGCGCCACCCGAACCCUUUCAGCACUCAAACAAACCCGUUUGUUUGACGCCAACCGGCGAGGGAGCCCCCCGAAGAUGCGGGGGGUUGGGGGGAUUGAAUGCUGGCAUCCAACGGCCGUCCGUUGGUGGGUUUGGGCAAAGCCCAAGAACUGUUGAAAGGCUCGUUGAGAAUAAAGAAUGCUUUUCAGGAUGCUUAGAAUCGUUUCUGAGAGCUUCAAAUAAAAAAGAUGACCUUUUAUAGGGGGAAGCUCUUAAAAAUGAAUGUAGGGGCAUUUAAACACGUUUAAAAAUAAAAAAAGCAGACUC
#=GR NC_002075.1/6889-7344 CODON           ..................................................................................................................................................................AUG.......................................................................................................................................................................................................................................................STP.................................................................
#=GR NC_002075.1/6889-7344 SS_TT           .....................................<<<<<<<<<<<<<<<.....>>>>>>>>>>>>>..........................................................................................................................................................................................................................................................................................................................................................................................................................
NC_001765.1/5073-5528                      CAGGGCUUAUAAUAUUCAUAGCUGUUGUUAGAACCUAAACCCUUUUACCGUUUUUGGCGGUGAGGGUUCUUUUUUUUUAGGCAGUGAUGCGAUUUUGGCGUGAGUCAACGG.UAACCG.............GACC.....GUAGGGAGG...AUU.AAGGAGUUGACUC.GCUCAGCGCCACCCGAACCCUUUCAGCACUCAAACAAACCCGUUUGUUUGACGCCAACCGGCAGGGAGCCCCCCGAAGAAGCGGGGGUUGGGGGGAUUGAAUGCUGGCAUCCAACGGCCGUCCGUUGGUGGGUUUGGGCAAAGCCAAGAACUGUUGCAAGGCUCGUUGAGAAUAAAGAAUGCUUUUCAGGAUGCUUAGAAUCGUUUCUGAGAGCUUCAAAUAAAAAAGAUGACCUUUUAUAGGGGGAAGCUCUUAAAAUUGAAUGUAGGGGCAUUUAAACACGUUUAAAAAUAAAAAAAGCAGACUCUUU
#=GR NC_001765.1/5073-5528 CODON           ................................................................................................................................................................................................................................................................................................................................................................................................................................................................................................
#=GR NC_001765.1/5073-5528 SS_TT           .......................................<<<<<<<<<<<<.....>>>>>>>>>>..............................................................................................................................................................................................................................................................................................................................................................................................................................
NC_006825.1/5869-6324                      AGGGGCUUAUAAUAUUCAUAGCUGUUGUUAGAACCUAAACCCUUUUACCGUUUUUGGCGGUGAGGGUUCUUUUUUUUUAGGCAGUGAUGCGAUUUUGGCGUGAGUCAACGG.UAACCG.............GACC.....GUAGGGAGG...AUU.AAGGAGUUGACUC.GCUCAGCGCCACCCGAACCCUUUCAGCACUCAAACAAACCCGUUUGUUUGACGCCAACCGGCGAGGGAGCCCCCCGAAGAUGCGGGGGGUUGGGGGGAUUGAAUGCUGGCAUCCAACGGCCGUCCGUUGGUGGGUUUGGGCAAAGCCCAAGAACUGUUGCAAGGCUCGUUGAGAAUAAAGAAUGCUUUUCAGGAUGCUUAGAAUCGUUUCUGAGAGCUUCAAAUAAAAAAGAUGACCUUUUAUAGGGGGAAGCUCUUAAAAUUGAAUGUAGGGGCAUUUAAACACGUUUAAAAAUAAAAAAAGCAGACUC
#=GR NC_006825.1/5869-6324 CODON           ................................................................................................................................................................................................................................................................................................................................................................................................................................................................................................
#=GR NC_006825.1/5869-6324 SS_TT           .......................................<<<<<<<<<<<<.....>>>>>>>>>>..............................................................................................................................................................................................................................................................................................................................................................................................................................
NC_001766.1/6254-6709                      AGAAAUCCUUCUUAUUAGUUUAUUCAACUUUCUAUAUUUAUUAUACAUGUGAAAAUUUUAUGUUUCAAGGGUGGUUUUAUUUAAACGAGUUUUUAUGGCGUGAGUCAACGG.UAACCG.............GACC.....GUAGGGAGG...AUU.AAGGAGUUGACUC.GCUCAGUGCUACCCGAACCCUUUCAGCACUCAAACAAACUCGUUUGUUUGACGCCAACCGGCGAGGGAGCCCCCCGGAGAUGCGGGGGGUUGGGGGGAUUGAAUGUUGGAAUCCAACGGCCAUCCGUUGGUGGGUUUGGGCAAAGCCCAAGGUUCUACUUUAACUCUUGAUGCAAUUUGUUGUUUUUGUCGAGCAAGACAAUUCCUUCAGGGCUUCGUUCUGGGAAGUGUUGUGUGAGAUUUAGCUUUUGAUCAGAAAGCAACUCCUGCAUUUUCUUUUGUGCUUCAGCGAGCGUUUCGAUUUUCAAUUU
#=GR NC_001766.1/6254-6709 CODON           ................................................................................................................................................................................................................................................................................................................................................................................................................................................................................................
#=GR NC_001766.1/6254-6709 SS_TT           ................................................................................................................................................................................................................................................................................................................................................................................................................................................................................................
NC_002091.1/4975-5415                      GAUACAAGAAAAAAGAUUUUAUGACGCUAGAUAGAAAGUUUAAUAUGCAAUUCAUUGCGGUCGCAAAACGAUUACUGGAGUAGGGAAAGAUUUAGAGAUAAGUGUCAACGG.UACCGG..........ACCGAAC.CCGAAAGGGGCGGGAGGAU.AAGGAGUGGACACGUGCAUCGGAUAGUUCAUCCUCUUGGCAGUUUCUCCAAACAUGUUGUUUGGGGAACGCCAACUGGCGAGGGAGCCUCCCAGGAUUGGGAGGUUGGUGGGUGGAUGUUUGUAUUGCCAUCCAAGGGGCUUCCCUUGGUCGGCGUUUGGGGGCGAAACCCCAAGGUCUUUGUUGCGCUGUGGCGUAACUUGGCGAAGCCAAAGAGCCUCGCAGAGCCUUUUCAUUGUGUACGAGUAACGGAGUGAAGUGUCAUAAUACAGAAAAGGUUACUUUGCGAAAGUAACAAA..........................
#=GR NC_002091.1/4975-5415 CODON           ................................................................................................................................................................................................................................................................................................................................................................................................................................................................................................
#=GR NC_002091.1/4975-5415 SS_TT           ...................................................................................................................................................................................................................................................................................................................<<<<<<<<<<<......>>>>>>>>>>..................................................................................................................................................
NC_000964.2/535341-535794                  UAAAAAAAUGUUAGAUGUGUAUAUGGCUGAUGUUGCUGACAUGGUCGUUUAAAACCAAGCUGCUAAACCUUAAUAAACACAGGUGAUGCGAUUAAACGUAUGUGUCAACGG.UACCGG..........AA.............CGAAGUGAGGAU.AAGGAGUUGACAU.AUUCAGCGCUACCCAAACCCUCUUGGCAUUGAACAAACAACCGUUUGUUCCUGCCUACCGGCGAGGGAGUCCCCCGAUGAUUCGGGGGAAUAGGGGGAUAGAUUAACAGCAAUCCAACGAGCUACCGUUGGUGGGUUUGGGUGAAACCCAAGAACUAACUUGGAGGGAUAAGAUGCAUAAUGUCAAUCUGUUGAAUCAGGCUGGACUGGAAAAUGCUUUGGAAUCAGUUGGCUGUUUAGAUAUUGUAGAAGAUUUAAUAGAAAAGAUGCAGGAAUAUGUUUUGUAUCAUACCGAAACUGCCGAAAGAUUU
#=GR NC_000964.2/535341-535794 CODON       .................................................STP..................................................................................................................................................................................................................................................................................................AUG.......................................................................................................................................
#=GR NC_000964.2/535341-535794 SS_TT       ................................................................................................................................................................................................................................................................................................................................................................................................................................................................................................
NC_007104.1/1886-2352                      CGUUUUAAGGGUAUAUAGCAAGUUUUAAUCGUAUUCGUUUUAUAGAAAAAAAGAAUUAAAAAGGCUAGUGCUGAAAUAGAUAAGAGGUAGUUGCAUGGCGUGUGUCAACGG.UACCGG..........ACCGAACCCGAAAGGGUGCGGGAGGAU.AAGGAGUUGACAC.ACUUACUAUGCGACCCUCUGGGCAUUGAACAAACUACGGUUUGUUCCUGCCAACCGGCGAGGGAGCCCCUCAAGGAUUGAGGGGUUGGGGAGUUCGAUUAAGGGGGUCUGGGGAAGAGUUCCCCAGUGGGUUUGGGCAACGCCCAAGGUUUUUAUUCGGCAAGCCGAAUCCUCCGUAGGAGCACACUCUUUACGAUAGUAAAGUAUAGUGUGCUAUACUUUACAUGGAAGUCCACCGAAAAACAGUAGAGAAGUAUAUAUACUUUAUAUGGUUCUAGGGACUGAUAAGGACGUAGAACCAUAUGGAAAAG
#=GR NC_007104.1/1886-2352 CODON           ................................................................................................................................................................................................................................................................................................................................................................................................................................................................................................
#=GR NC_007104.1/1886-2352 SS_TT           ................................................................................................................................................................................................................................................................................................................................................................................................................................................................................................
NC_009674.1/2388812-2388346                UGACUAUUCACAAUAUUAAUUUACCAUAAUUCAAGAUUUUUAAAUUAGGAUAAUUAUGUAUAUUUUGUGUAAUGUUCUAUUUUUCCGACUCUACAUGGCGUGUGUCAACGG.UACCGG..........ACUGAACCCGUAAGGGUGAGGGAGGAU.AAGGAGUUGACAC.ACUCACUAUGCGACCCUCUUGGUUUGUCAAAACGUUUACGUUUUGGCCUGCCAACUGGCGAGGGAGUCCCUCAAGGAUUGAGGGGUUGGGGAGUUCGAUUGAAGGGGUCAAGGGGGAUUCUCCCCCUUGUAGGUUCGGACAAAGUCCGAGGUUUUUUGCCAUGUUAAACAUGGGUCGGCGGAGCCGACAAGCGUCGCAGACCCCUAUGUAUUUUGAUGCGUUAGCAUCAAAAUACAUAUAGAUUUUACAUAAAUUGACUCCAUUUCGUCGCUUUGCUAGACUUAUGGUAUCAAUUCAUCUAGGGGAAGUG
#=GR NC_009674.1/2388812-2388346 CODON     ................................................................................................................................................................................................................................................................................................................................................................................................................................................................................................
#=GR NC_009674.1/2388812-2388346 SS_TT     .....................................................................................................................................................................................................................................................................................................................................................................................<<<<<<<<<<<<<<........>>>>>>>>>>>>>>>>.....................................................................
NC_005703.1/494-960                        CUUUAUAUUCCAAUUAGUAUUUUUGUGUUAGCUAUUGGUUUGCUUUCCUUUUUUGAAUAUAGAAAAAGGAAAGUAAAUGAAAAGGGGUAAUUACAUGGUGUGUGUCAACGG.UACCGG..........ACCGAACCCGUAAGGGGGUGGGAGGAU.AAGGAGUUGACAC.ACUCACUAUGCAACCCUCUUGGCUUGUCAAAACGGUUACCGUUUUGGCCUGCCAACCGGCGAGGGAGUCCCUCAAGGAUUGAGGGGUUGGGGAGUUCGAUUGAGGGGGUCAAGGGGAAGAGUUCCCCUUGUAGGUUCGGACAAAGUCCGAGGUCUUUUUUUGCCAUGCAGGGCAUGGAUCGGCGAAUGCCGAAGAGCCUCGCAGAGCACGUCCAAAUGAAAUUUGGUAUAACGUGCUACACCAUUUAUGAGUGUAGCUAUCACCCAUGUGUUAUGAUAGUACCAAAAAGUGGAGGGGUCCUCAUGGCAAA
#=GR NC_005703.1/494-960 CODON             ..............................................................................................................................................................................................................................................................................................................................................AUG...............................................................................................................................................
#=GR NC_005703.1/494-960 SS_TT             ................................................................................................................................................................................................................................................................................................................................................................................................................................................................................................
NC_005704.1/2944-3377                      AUAGAAUGUUGAUUUUAUAAAUCAAAAGAGAGGGGAACCUAUGUAGUGAUACUUGAGUAGAAAAUUAGGUUUUUAAUUAGGUAGAGGUAGCUGCAUAGCGUGUGUCAACGG.UACCGG..........ACCGAACCCGUAAGGGGGCGGGAGGAU.AAGGAGUUGACAC.ACUCACUAUGCAACCCUCUUGUGGUUGUCAAAAGGUACCCUUUUGACCCUGCCAACUGGCGAGGGAGCCCCUCAAGGAUUGAGGGGUUGGGGAGUUGGAUUAAGGGGGUCUGGGGAAGAGUUCCCCAGCAGGUUUGGACAGAGUCCAAGGUUUUGUUUUUUGUCAUGCGAAGCAUGGCUUGGCGAUAGCCAAAACAGCCUCGUAGAGCCUUUUCAUUGUGUACAUGAAGCGUAGCGUAAUGUCACAAUACAGAAAAGGUUACUUUGGCAAAGUAACA.................................
#=GR NC_005704.1/2944-3377 CODON           ................................................................................................................................................................................................................................................................................................................................................................................................................................................................................................
#=GR NC_005704.1/2944-3377 SS_TT           ................................................................................................................................................................................................................................................................................................................................................................................................................................................................................................
NZ_ABCZ01000046.1/1274-808                 UUUAAACGUAAACAAAUUCCCUAUAUAUGUAAACGGAACCCGAUUUUAGAAAUAUAAGACUGAAUAUUCUGAUUUUUGGGUAGUGUUCUAAAAUAAAAAUCGUGUCAACGA.UACCGG..........ACCGAGCCCGAAAGGGAUAGGGAGGAU.AAGGAGUUGAUAC.GUCCACUACAACCAAACCCUCUUGCAGAACCAAAACGUUCCUCGUUUUGGCCUGCCAACCGGCGAGGGAGCCCCUCAAAGAUUGAGGGGUUGGGGAGUUUGAUUCAGGGGGUCUGGGGAAGAGUUCCCCAGUAGGUUUGGACAACGUCCAAGGUCUGAUUUGGUGAAGCCAAAUUCCCCUUUAGGGGCACACUCUUUACGAUAGUAAAGUAUAGUGUGCUAUACUUUACAUGGAAGUCCACCGAAAAACAGUAGAGAAGUAUAUAUACUUUAUAAAGUGGUCAGGCGCAAAAUAAAGAGAAAAAUUUAGG
#=GR NZ_ABCZ01000046.1/1274-808 CODON      ................................................................................................................................................................................................................................................................................................................................................................................................................................................................................................
#=GR NZ_ABCZ01000046.1/1274-808 SS_TT      ....................................................................................................................................................................................................................................................................................................................................................................<<<<<<<<<<<........>>>>>>>>>>>>>>...........................................................................................
NC_001379.1/1-424                          ....................................CAGCUGUAUUAUAGCACGAAAAAAUUUUUAGCAAUGUAAAAUUCUAAAAAAUCUAAAAAAGACAAAUGUCAACGG.UACCGG..........ACUGAGC.....UU.GCGAGGGAGGAU.AAGGAGUUGACAU.UUU.GCUGUCAAAACACUUGAAAACCAGGAGAAAGAAUUUAUUCUUUCUUCCUGCCUAACGGCGAGUGAUAAAAAAUGGGCUAUUCUAAUAGCCCGUUACCCGUUCAAAAAUUGAACCUUCAGUUGCAAAAGUAGAAAAAUUCGUUCUUUGUGUGAGUAUGAAGUUACUCAUAGAAAGAUGAAUAACUGGAGCAUUUUUAGAAUGUUACCUAUGACUACUUUUGCAUGUAUUAAAUAUUGGAAUGGUAUGAAUGCUCGAUAUGCUAGAGGAUCAUUGUCAUUAACGUUUUACAGGAAAAGUAUUGCUGAU
#=GR NC_001379.1/1-424 CODON               ................................................................................................................................................................................................................................................................................................................................................................................................................................................................................................
#=GR NC_001379.1/1-424 SS_TT               ................................................................................................................................................................................................................................................................................................................................................................................................................................................................................................
#=GC SS_cons                               ....................................................................................................(((((((((,,.,,..._..........__.__.......,,,..______..,,.,,,,,)))))))).),,,,,,...............................................................................................................................................................................................................................................................................................................
#=GC ACTUAL_MOTIF                          ....................................................................................................<..............................................................................>............................................................................................................................................................................................................................................................................................................
#=GC HYPHENATION                           ****************************************************************************************************................................................................................************************************************************************************************************************************************************************************************************************************************************************************************************
#=GC R2R_LABEL                             ----------------------------------------------------------------------------------------------------..............1......................................2..........................------------------------------------------------------------------------------------------------------------------------------------------------------------------------------------------------------------------------------------------------------------------------------------------------------------
#=GF DUPLICATES NC_006825.1/5869-6324=NC_007956.1/5868-6323
#=GF R2R var_backbone_range 1 2
#=GF SORT_STATS 31 80 0
#=GC cons                                  nnnnnnnnnnnRnnnnnnnnnnnnnnnnnnnnnnnnnnnnnnnnnnnnnnnnnnnnRnnnnnnnnnnnnnnnnnnnnnRnnnRRRRRnnRnnnnnnRnYnnnnGUCAACGG-UAnnnG----------nn-GAnn-----RnRGnGnGnGRnnnU-AAGGAGUUGACnn-nYYYAnnRYnnnnnnnnCYYnnnnnnnnnnRnnRnnnnnnnnYYnnYnnnnYnnYnnnnnnnnnnnnnnYnnnnnRnnnnnnRnnRnnnnnnnnnnnnnnnnnnnnnnnnnnnnnRnnnnnnnnYnnnnnnnnnnnnRnnnnnnnnnnnnnnnnYnnnnnnnnnnnnnnnRRnnnnnnnnnnnnnnnnnnRnnnnnnnnnnnnnnnnnnnnnnnnnnnnnnnnnnnnnnnnnnnnnnnnnnnnnnnnnnnnnnnnnnnnnnnnnnnnnnnnnnnnnnnnnnnnnnnnnnnnnnnnnnnnnnnnnnnnnnn
#=GC conss                                 222222222223222222222222222222222222111111111111111111113111111111111111111111311133333113111111313111111111312011111200000000004403322000003233232313331110111113122121101233311321111111133311111111113113111111113311311113113111111111111113111113111111311311111111111111111111111111111311111111311111111111131111111111111111311111111111111133111111111111111111311111111111111111111111111111111111111111111111111111111111111111111111111111111111111222222222222222222222222222222222
#=GC col_entropy_0                         211111111211221121211222211112121221111111111111111111111111111111111111111111111111111111111111111111000000000000100000000000001110121111101110101010111000000000000001101111011111111111111111111111111111111111111111111111111111111111111111111111111111111111111111111111111111111111111111111111111111111111111111111111111111111111111111111111111111111111111111111111111111111111111111111111111111111111111111111111111111111111111111111111111111111121122122222222211222222222222222
#=GC col_entropy_1                         ................................................................................................................................................................................................................................................................................................................................................................................................................................................................................................
#=GC col_entropy_2                         176899999095008909079000199991906008798988897689875997774868888878688883363158685967775776923565266547900000602200589255566566650658111201297789986928005805000006022032747427648428693593815698588989986306975889733656399993896999985958887765796797895577646106878585788687788788977998888498998899667989845867958787889979998886667888999899899977996989999999889899589698999999899899999989785779689897899989778987988895988889898588899869888868978899866809801912010012089011210111101222
#=GC col_entropy_3                         523480900487440664486296318191195496680657714364634064817258026516749339963997146038172937260358561660300000404500214400000077009071109234582811373370445700000004054080933025678365208232702232880359555590299203237938625608755276214090435296624301007551980898098739518717365581391681559731297917911544495459406669766664603939469513622481870738355213582827098985084869566375957885571599217641328936560363596281459364123998029652250071790348242893988013028583719324532680434515025331
#=GC cov_SS_cons                           ....................................................................................................222100002....................................................20000122.2.....................................................................................................................................................................................................................................................................................................................
#=GF NUM_COV 4
#=GF WEIGHT_MAP  NC_003894.1/3183-2736 1.25671 NC_004944.1/2744-2284 0.657218 NC_008499.1/432-1 0.636673 NC_004832.1/164-624 0.636673 NC_003320.1/2974-3434 0.579976 NC_004942.1/49-509 0.579976 NC_008526.1/360313-359853 0.772682 BABE01000260.1/3220-3679 1.12752 BABE01002635.1/359-818 1.12752 NC_002123.1/1828-2289 1.37948 NZ_ABDM01000007.1/167638-168100 1.34542 NC_006870.1/3191-3666 1.06665 NZ_ABDM01000060.1/178-652 1.06665 NC_006869.1/20-492 1.28735 NC_001446.1/6341-6796 0.804865 NZ_AAJM01000209.1/3438-2983 0.804865 NC_001764.1/5014-5469 0.931497 NC_004932.1/276-732 0.919478 NC_001858.1/4-459 0.919478 NC_002075.1/6889-7344 0.631137 NC_001765.1/5073-5528 0.995361 NC_006825.1/5869-6324 0.631137 NC_001766.1/6254-6709 1.04895 NC_002091.1/4975-5415 1.35973 NC_000964.2/535341-535794 1.2543 NC_007104.1/1886-2352 1.24493 NC_009674.1/2388812-2388346 1.19207 NC_005703.1/494-960 1.05446 NC_005704.1/2944-3377 1.05446 NZ_ABCZ01000046.1/1274-808 1.28735 NC_001379.1/1-424 1.34542
#=GF USED_GSC TRUE
#=GF DID_FRAGMENTARY FALSE
//
