# Supplementary material for: Comparative genomics reveals 104 candidate structured RNAs from bacteria, archaea, and their metagenomes
Source: Genome Biol. 2010 Mar 15;11(3):R31. doi: 10.1186/gb-2010-11-3-r31 (PMC2864571; doi:10.1186/gb-2010-11-3-r31)
Supplement: Additional file 4 — Raw text alignment files, including annotation. Raw alignments of RNAs, including annotations (for example, predicted transcription terminators, flanking sequences) in "Stockholm" text format. The alignment format and appropriate viewing programs are discussed on Wikipedia [113]. The Stockholm files can be retrieved from the .tar.gz archive file by using programs such as WinZip (Windows), StuffIt Expander (Mac), or tar/gzip (UNIX). [file gb-2010-11-3-r31-S4.GZ › sto/Pseudomon-groES.sto]

# STOCKHOLM 1.0
#=GF ID Pseudomon-groES
#=GF DE Pseudomon-groES RNA
#=GF AU Weinberg Z
#=GF TP Cis-reg;
#=GF WK http://en.wikipedia.org/wiki/Pseudomon-groES_RNA_motif
#=GF DATABASES microbial 25 env 4
#=GF FancifyStockholm -longtable -wrapGeneContext 6in -recycleGeneColors
#=GF FancifyStockholmGeneContext -leftNothing -rightOperonOrCount 1
#=GF ORIGINAL_MOTIF 94	3749	0	1	refseq	25	gamma-pseudomon	jeremy	s32_38_45_55S100O5Min3	cmfinder		end
#=GF EXPERIMENT tag is for http://www3.interscience.wiley.com/cgi-bin/fulltext/119124149/HTMLSTART experiments.  "1" = P1 major start site, "2" = P2 minor start site
NC_009439.1/4069923-4070438                  UCAAGCGCAACGCUGGCAUCGAACUGCCCUGUGCGAUAUCCCCCUGCGCUGCGCAAAAAAUUUCAUCCCCGCCCCUUGAAAUGCCCUUGCCCGCCCACAUGUA.GCAGUCACCGCAAGGUGCCUGCC.CCUGA..GGCAGUCCGAC.UUUCGCGGUGCG.CCCAG.CGUGCCGCGC.CCGGC.CUCGCCGGAUUUUAC.AAACCCGCCGAC.CAAGCAAGA.GUCGGCAAGUUGGCCAUUCAAUUGUUAGGAGAGAUCGACAAUGAAGCUUCGUCCUCUGCAUGACCGCGUCGUGAUCCGUCGCAGCGAAGAAGAGACCAAAACCGCAGGCGGCAUCGUGCUGCCGGGUUCGGCCGCCGAGAAGCCGAACCAAGGUGAAGUCGUUGCCGUCGGUACCGGUAAGGUUCUGGAAAACGGCGAAGUCCGUCCGCUGGCCGUCAAGGUCGGUGACAAGGUGGUAUUCGGCCCGUACUCCGGCAGCAACACCGUCAAGGUCGACGGCGAAGACCUGCUGGUCAUGGGCGAGAA....
#=GR NC_009439.1/4069923-4070438 CODON       ......................................................................................................................................................................................................................................................................AUG...........................................................................................................................................................................................................................................................................
#=GR NC_009439.1/4069923-4070438 SS_TT       ....................................................................................................................................................................................................................................................................................................................................................................................................................................................................................................................................................
NC_009656.1/5112707-5112194                  CGGCCGAACGUCAUCGAGGGCGAGUACGAGCGCCGCGACGAUUCGCGCCGCUGAAAAAAAUUUCACUGCCUGCCCUUGAAAUGGCUUGUGACGACCUUAUGUA.ACGGUCACCGCAAGGUCCCUGCC.AUACG..GGCAGGCUGUC.UUACGCGGCUCG.CGCGU.CGAGUCGCAACCCGGC.AACGCCGGCUUCAAC.AAACCCGCCGGA.CUUCGA....UCCGGCCGUUGGAAACC.ACUGUUUGGGAGAGUUACGACUAUGAAGCUUCGUCCUCUGCAUGAUCGCGUCGUUAUCCGUCGCAGCGAGGAAGAGACCAAGACCGCAGGCGGCAUCGUGCUGCCGGGUUCCGCCGCCGAGAAGCCGAACCGCGGUGAAGUGGUAGCCGUAGGUACCGGUCGUGUACUGGACAACGGCGAAGUGCGCGCUCUGGCAGUGAAGGUGGGCGACAAGGUGGUCUUCGGGCCGUACUCCGGCAGCAACGCCAUCAAGGUCGAUGGCGAGGAACUGCUGGUGAUGGGCGAGUCC...
#=GR NC_009656.1/5112707-5112194 CODON       ...................................................STP................................................................................................................................................................................................................AUG...........................................................................................................................................................................................................................................................................
#=GR NC_009656.1/5112707-5112194 SS_TT       ....................................................................................................................................................................................................................................................................................................................................................................................................................................................................................................................................................
NC_008463.1/5081270-5080756                  GGCCGAACGUCAUCGAGGGCGAGUACGAGCGCCGCGACGAUUCGCGCAACUGAAAAAAAUUUUCACUGCAUGCCCUUGAAAUGGCUUGUGGCGACCUUAUGUA.ACGGUCACCGCAAGGUCCCUGCC.ACAAG..GGCAGGCUGUC.UUACGCGGCUCG.CGCGU.CGAGUCGCAACCCGGC.AACGCCGGCUUCAACAAAACCCGCCGGA.CUUCGA....UCCGGCCGUUGGAAACC.ACUGUUUGGGAGAGUUACGACUAUGAAGCUUCGUCCUCUGCAUGAUCGCGUCGUUAUCCGUCGCAGCGAGGAAGAGACCAAGACCGCAGGCGGCAUCGUGCUGCCGGGUUCCGCCGCCGAGAAGCCGAACCGCGGUGAAGUGGUAGCCGUAGGUACCGGUCGUGUACUGGACAACGGCGAAGUGCGCGCUCUGGCAGUGAAGGUGGGCGACAAGGUGGUCUUCGGGCCUUACUCCGGCAGCAACGCCAUCAAGGUCGAUGGCGAGGAACUGCUGGUGAUGGGCGAGUCC...
#=GR NC_008463.1/5081270-5080756 CODON       ..................................................STP.................................................................................................................................................................................................................AUG...........................................................................................................................................................................................................................................................................
#=GR NC_008463.1/5081270-5080756 SS_TT       ....................................................................................................................................................................................................................................................................................................................................................................................................................................................................................................................................................
NC_002516.2/4917716-4917202                  CGGCCGAACGUCAUCGAGGGCGAGUACGAGCGCCGCGACGAUUCGCGCAACUGAAAAAAAUUUCACUGCAUGCCCUUGAAAUGGCUUGUGGCGACCUUAUGUA.ACGGUCACCGCAAGGUCCCUGCC.ACAAG..GGCAGGCUGUC.UUACGCGGCUCG.CGCGU.CGAGUCGCAACCCGGC.AACGCCGGCUUCAACAAAACCCGCCGGA.CUUCGA....UCCGGCCGUUGGAAACC.ACUGUUUGGGAGAGUUACGACUAUGAAGCUUCGUCCUCUGCAUGAUCGCGUCGUUAUCCGUCGCAGCGAGGAAGAGACCAAGACCGCAGGCGGCAUCGUGCUGCCGGGUUCCGCCGCCGAGAAGCCGAACCGCGGUGAAGUGGUAGCCGUAGGUACCGGUCGUGUACUGGACAACGGCGAAGUGCGCGCUCUGGCAGUGAAGGUGGGCGACAAGGUGGUCUUCGGGCCUUACUCCGGCAGCAACGCCAUCAAGGUCGAUGGCGAGGAACUGCUGGUGAUGGGCGAGUCC...
#=GR NC_002516.2/4917716-4917202 CODON       ...................................................STP................................................................................................................................................................................................................AUG...........................................................................................................................................................................................................................................................................
#=GR NC_002516.2/4917716-4917202 SS_TT       ....................................................................................................................................................................................................................................................................................................................................................................................................................................................................................................................................................
#=GR NC_002516.2/4917716-4917202 EXPERIMENT  ...............................................................................................................1........................................2...........................................................................................................................................................................................................................................................................................................................................................................................
NZ_AAKV01000114.1/21575-22089                GGCCGAACGUCAUCGAGGGCGAGUACGAGCGCCGCGACGAUUCGCGCAACUGAAAAAAAAUUUCACUGCAUGCCCUUGAAAUGGCUUGUGGCGACCUUAUGUA.ACGGUCACCGCAAGGUCCCUGCC.ACAAG..GGCAGGCUGUC.UUACGCGGCUCG.CGCGU.CGAGUCGCAACCCGGC.AACGCCGGCUUCAACAAAACCCGCCGGA.CUUCGA....UCCGGCCGUUGGAAACC.ACUGUUUGGGAGAGUUACGACUAUGAAGCUUCGUCCUCUGCAUGAUCGCGUCGUUAUCCGUCGCAGCGAGGAAGAGACCAAGACCGCAGGCGGCAUCGUGCUGCCGGGUUCCGCCGCCGAGAAGCCGAACCGCGGUGAAGUGGUAGCCGUAGGUACCGGUCGUGUACUGGACAACGGCGAAGUGCGCGCUCUGGCAGUGAAGGUGGGCGACAAGGUGGUCUUCGGGCCUUACUCCGGCAGCAACGCCAUCAAGGUCGAUGGCGAGGAACUGCUGGUGAUGGGCGAGUCC...
#=GR NZ_AAKV01000114.1/21575-22089 CODON     ..................................................STP.................................................................................................................................................................................................................AUG...........................................................................................................................................................................................................................................................................
#=GR NZ_AAKV01000114.1/21575-22089 SS_TT     ....................................................................................................................................................................................................................................................................................................................................................................................................................................................................................................................................................
NZ_AAKW01000074.1/184432-184946              GCCGAACGUCAUCGAGGGCGAGUACGAGCGCCGCGACGAUUCGCGCAACUGAAAAAAAAAUUUCACUGCAUGCCCUUGAAAUGGCUUGUGGCGACCUUAUGUA.ACGGUCACCGCAAGGUCCCUGCC.ACAAG..GGCAGGCUGUC.UUACGCGGCUCG.CGCGU.CGAGUCGCAACCCGGC.AACGCCGGCUUCAACAAAACCCGCCGGA.CUUCGA....UCCGGCCGUUGGAAACC.ACUGUUUGGGAGAGUUACGACUAUGAAGCUUCGUCCUCUGCAUGAUCGCGUCGUUAUCCGUCGCAGCGAGGAAGAGACCAAGACCGCAGGCGGCAUCGUGCUGCCGGGUUCCGCCGCCGAGAAGCCGAACCGCGGUGAAGUGGUAGCCGUAGGUACCGGUCGUGUACUGGACAACGGCGAAGUGCGCGCUCUGGCAGUGAAGGUGGGCGACAAGGUGGUCUUCGGGCCUUACUCCGGCAGCAACGCCAUCAAGGUCGAUGGCGAGGAACUGCUGGUGAUGGGCGAGUCC...
#=GR NZ_AAKW01000074.1/184432-184946 CODON   .................................................STP..................................................................................................................................................................................................................AUG...........................................................................................................................................................................................................................................................................
#=GR NZ_AAKW01000074.1/184432-184946 SS_TT   ....................................................................................................................................................................................................................................................................................................................................................................................................................................................................................................................................................
NC_008027.1/4774009-4773493                  GUCAUCGAGGGCGAGUACGAGCGUCGCGACAAGUAACCCGUGACCGCACCUGCAAAAAUUUUUCCAUUCAAAGCCUUGUAAUUGAUUUCACUGGCCUCAUGUA.GUGGUCACCGCAAGGUUUCCGGUGAGUU..CACCGGGCAUGACACACGGGGUUCGCUGAAGGCGGGCCCUGA.CCGGC.AACGCCGGACCGAAU.CAACCCGCCGGUGCUGA.....CACCGGCCGAUGAAAACC..ACAAUUUGGGAGAGAUCGACAAUGAAGCUUCGUCCUCUGCAUGACCGCGUCGUCAUCCGUCGCAGCGAAGAAGAAUCGAAAACCGCUGGCGGUAUCGUCCUGCCGGGUUCGGCCGCUGAAAAACCAAACCGCGGCGAAGUCGUCGCCGUUGGCACCGGUCGCAUCCUGGACAACGGCGAAGUACGCGCGCUGGCCGUGAAAGUGGGUGACAAAGUGGUUUUCGGCCCUUACUCGGGCAGCAACACCGUGAAAGUCGAUGGCGAAGACCUGCUGGUCAUGGCCGAGAACG..
#=GR NC_008027.1/4774009-4773493 CODON       .................................STP..................................................................................................................................................................................................................................AUG...........................................................................................................................................................................................................................................................................
#=GR NC_008027.1/4774009-4773493 SS_TT       ....................................................................................................................................................................................................................................................................................................................................................................................................................................................................................................................................................
NZ_AAVY01000005.1/58984-58467                CGACAAGUAGACAUCCUGGGGCCGCUUUGCGGCCCCAAGCUUUUCUGCUCGUUGAAAAAAUUUCUGUAGCAAGCCUUGUAAUUGAUCAUGCCGGCCUCAUGUAUGUGGUCACCGCAAGGUUUCUGGUGGCAA..CACCAGACAAUACACAGGUGGUUCGCCCGUCGCGGGCCACCC.CCGGC.AACGCCGGACAGCAU.CAACCCGCCGGUGUCGA.....CACCGGCCGAUGAAAACC..ACAAAUUGGGAGAGAUCGACAAUGAAGCUUCGUCCUCUGCAUGACCGCGUAGUCAUCCGUCGCAGCGAAGAAGAAUCGAAAACCGCUGGCGGUAUCGUCCUGCCGGGUUCGGCCGCUGAAAAACCAAACCGUGGCGAAGUUGUCGCCGUCGGCACCGGUCGCAUCCUGGACAACGGCGAAGUACGUGCGCUGGCCGUCAAAGUGGGUGACAAAGUGGUUUUCGGCCCUUACUCGGGCAGCAACACCGUGAAAGUCGAUGGCGAAGACCUGCUGGUAAUGAGCGAGAACG..
#=GR NZ_AAVY01000005.1/58984-58467 CODON     .......STP............................................................................................................................................................................................................................................................AUG...........................................................................................................................................................................................................................................................................
#=GR NZ_AAVY01000005.1/58984-58467 SS_TT     ...............<<<<<<<<<.....>>>>>>>>>>.............................................................................................................................................................................................................................................................................................................................................................................................................................................................................................................
NZ_AAXR01000015.1/67056-67574                GACAAGUAAAACGCCCGGGGCCGCGCAAGCGGCCCCGGUUUUUUUGGUCUGACGAAAAAUUUUGUAUCUCAAGCCUUGUAAUUGAUUAUGGCGGCCUCAUGUAUGUGGUCACCGCAAGGUUUCUGGCGGCAA..CGCCAGACAUUACACAGGUGGUUCGCCCAUUGCGGGCCACCUCCCGGC.AACGCCGGACAGCAU.CAACCCGCCGGUGUCGA.....UACCGGCCGAUGAAAACC..ACAAUUUGGGAGAGAUCGACAAUGAAGCUUCGUCCUCUGCAUGACCGCGUCGUUAUCCGUCGCAGCGAAGAAGAAUCGAAAACCGCUGGCGGUAUCGUCCUGCCGGGUUCGGCCGCUGAAAAACCAAACCGCGGCGAAGUUGUUGCCGUCGGCACCGGUCGCAUCCUGGAAAACGGCGAAGUUCGCGCGCUGGCCGUGAAAGUGGGUGACAAAGUGGUUUUCGGCCCUUACUCGGGCAGCAACACCGUGAAAGUCGAUGGCGAAGACCUGUUGGUCAUGGCCGAGAACG..
#=GR NZ_AAXR01000015.1/67056-67574 CODON     ......STP.............................................................................................................................................................................................................................................................AUG...........................................................................................................................................................................................................................................................................
#=GR NZ_AAXR01000015.1/67056-67574 SS_TT     ..............<<<<<<<<<<....>>>>>>>>>>..............................................................................................................................................................................................................................................................................................................................................................................................................................................................................................................
NC_002947.3/1549006-1549523                  AAGUAAGAAGGACCGGGGCCGCGCAAGCGGCCCCGGUUUUUUUUUGGCCUGAUGAAAAAUUUUCUAUCUCGAGCCUUGUAAUCGGAUGUGGCGGCCUCAUGUAUGUGGUCACCGCAAGGUUUCUGGUGGCAA..CACCAGACAUUACACAGGUGGUUCGCUCACAGCGGGCCACCC.CCGGC.AACGCCGGACAGCAUCAAAACCGCCGGU.GUCGA.....ACCGGCCGAUGAAAACC..ACAAUUUGGGAGAGAUCGACAAUGAAACUUCGUCCUCUGCAUGACCGCGUAGUCAUCCGUCGCAGCGAAGAAGAAUCGAAAACCGCUGGCGGUAUCGUCCUGCCGGGUUCGGCCGCUGAAAAACCAAACCGCGGCGAAGUUGUAGCCGUCGGCACCGGUCGCGUCCUGGACAACGGCGAAGUUCGCGCGCUGGCCGUGAAAGUGGGUGACAAAGUGGUUUUCGGCCCGUACUCGGGCAGCAACACCGUGAAAGUCGAUGGCGAAGACCUGCUGGUCAUGGCCGAGAACG..
#=GR NC_002947.3/1549006-1549523 CODON       ...STP................................................................................................................................................................................................................................................................AUG...........................................................................................................................................................................................................................................................................
#=GR NC_002947.3/1549006-1549523 SS_TT       ............<<<<<.........>>>>>>>>>>................................................................................................................................................................................................................................................................................................................................................................................................................................................................................................................
NC_009512.1/4882695-4882178                  CAAGUAAGAAGGACCGGGGCCGCGCAAGCGGCCCCGGUUUUUUUUGGCCUGAUGAAAAUUUUUCUAUCUCGAGCCUUGUAAUUGGAUGUGGCGGCCUCAUGUAUGUGGUCACCGCAAGGUUUCUGGUGGCAA..CACCAGACAUUACACAGGUGGUUCGCUCACAGCGGGCCACCC.CCGGC.AACGCCGGACAGCAUCAAAACCGCCGGU.GUCGA.....ACCGGCCGAUGAAAACC..ACAAUUUGGGAGAGAUCGACAAUGAAACUUCGUCCUCUGCAUGACCGCGUAGUCAUCCGUCGCAGCGAAGAAGAAUCGAAAACCGCUGGCGGUAUCGUCCUGCCGGGUUCGGCCGCUGAAAAACCAAACCGCGGCGAAGUUGUAGCCGUCGGCACCGGUCGCGUCCUGGACAACGGCGAAGUUCGCGCGCUGGCCGUGAAAGUGGGUGACAAAGUGGUUUUCGGCCCGUACUCGGGCAGCAACACCGUGAAAGUCGAUGGCGAAGACCUGUUGGUCAUGGCCGAGAACG..
#=GR NC_009512.1/4882695-4882178 CODON       ....STP...............................................................................................................................................................................................................................................................AUG...........................................................................................................................................................................................................................................................................
#=GR NC_009512.1/4882695-4882178 SS_TT       .............<<<<<<<...........>>>>>>...............................................................................................................................................................................................................................................................................................................................................................................................................................................................................................................
NZ_AAAU03000004.1/179384-178872              CGCCUUGGCUUUUCCGGCCUGUACCGUCAUGGCCGACAACCGGACCGGUGGGCGGAAAAUUUUUCCAUUCCGCUCUUGAAAUGCUCUUGGGUGCCCACAUCUA.GCGGUCACCGCAAGGUUCCUGUC.GGAC...GACAGGCUAUC.UUCUGCGGUCCCGCACUGC.GGGCCGCAA.CCGGC.AAUGCCGGCUUUUAC.UAACGGGCCGAUGAUGG.....CAUCGGUUGCUGAAACGAUAGAAAACUAGGAGAGAUCGACAAUGAAGCUUCGUCCUCUGCAUGACCGCGUCGUGAUUCGUCGUAGCGAAGAAGAAACCAAGACCGCCGGCGGCAUUGUGCUGCCGGGCUCCGCUGCGGAAAAGCCGAACCGUGGCGAAGUCGUCGCUGUGGGCACUGGCCGUGUGCUGGACAACGGCGAAGUCCGUCCGCUGGCCGUGAAGGUCGGUGACAAGGUGGUGUUCGGCCCCUAUUCCGGCAGCAAUACCAUCAAGGUCGAUGGCGAAGAUCUGCUGGUGAUGGGCGAAAA....
#=GR NZ_AAAU03000004.1/179384-178872 CODON   ......................................................................................................................................................................................................................................................................AUG...........................................................................................................................................................................................................................................................................
#=GR NZ_AAAU03000004.1/179384-178872 SS_TT   ....................................................................................................................................................................................................................................................................................................................................................................................................................................................................................................................................................
NC_009434.1/3390064-3389549                  CGCUCGCGCGAUAACCGGCAUGCCAGCAGGCAUGCCGUUUUUCAUUUGCGGCCAUGAAAAUUUCAUCCGCGCCCCUUGAAAUGCUCUUGAACGCCCGCAUGUA.GCGGACACCGCAAGGUCGCUGUCGUGUU..CGACAGUCCGUC.UUCUGCGGCUCG.CACUG.CGGGCCGCAA.CCGGC.ACAGCCGGAUUUGCC.CAACCCGCCGAUGAAGGGU...CAUCGGCAUGGAACCACU....CUACUAGGAGAGAUCGACAAUGAAGCUUCGUCCUCUGCAUGACCGCGUCGUGAUUCGUCGCAGCGAAGAAGAAACCAAGACCGCAGGCGGCAUCGUCCUGCCGGGCUCCGCUGCCGAGAAACCGAACCGUGGCGAAGUCGUUGCUGUCGGUACCGGACGUGUGCUGGACAACGGCGAAGUGCGCGCUCCGGCCGUUAAGGUCGGCGACAAGGUGGUGUUCGGCCCGUACUCCGGCAGCAACACCGUCAAGGUCGACGGCGAAGACCUGCUGGUGAUGAGCGAGAACGAA
#=GR NC_009434.1/3390064-3389549 CODON       ......................................................................................................................................................................................................................................................................AUG...........................................................................................................................................................................................................................................................................
#=GR NC_009434.1/3390064-3389549 SS_TT       ...............<<<<<<<<<....>>>>>>>>>...............................................................................................................................................................................................................................................................................................................................................................................................................................................................................................................
JCVI_SCAF_1096628077435/1137-1651            UGCUCAGCCGACAAUCCGGCAUGCCAUCAGGCAUGCCGGUUUCGUUUGUGGCCAUGAAAAUUUCAUCUGCGCCCCUUGAAAUGCACUUGAACGCCCGCAUGUA.GCGGACACCGCAAGGUCGCUGUCGUGUU..CGACAGUCCGUC.UUCUGCGGCUCG.CAUUG.CGGGCCGCAA.CCGGC.ACCGCCGGAUUUGCC.CAACCCGCCGAUGAAGAU....CAUCGGCAUGGAACAACU....CUACUAGGAGAGAUCGACAAUGAAGCUUCGUCCUCUGCAUGACCGCGUCGUGAUUCGUCGCAGCGAAGAAGAAACCAAGACCGCAGGCGGCAUCGUCCUGCCGGGCUCCGCUGCCGAGAAGCCGAACCGUGGCGAAGUCGUUGCUGUGGGUACCGGCCGCGUGCUGGACAACGGCGAAGUACGCGCCCUGGCCGUGAAGGUCGGCGACAAGGUGGUGUUCGGCCCUUAUUCGGGUAGCAACACCGUCAAGGUUGACGGCGAAGACCUGCUGGUGAUGAGCGAGAACGAA
#=GR JCVI_SCAF_1096628077435/1137-1651 CODON ......................................................................................................................................................................................................................................................................AUG...........................................................................................................................................................................................................................................................................
#=GR JCVI_SCAF_1096628077435/1137-1651 SS_TT ...............<<<<<<<<<......>>>>>>>>>.............................................................................................................................................................................................................................................................................................................................................................................................................................................................................................................
NC_004578.1/4940572-4940062                  CGCAGCGCGGCACCUUCGGGUGCCGCGCUGGUUUUCAGGCGGUGCCUGCCGUGUAAAAAAAAUCCUGCUCAAGACUUGUAAUCAAAUUGCCCGCCCUUAUGUA.UGGGUCACCGCAAGGUUUCUGGC.CUGAAC.GCCAGACCGUA.UUCUGCGGUUCG.CGCGU.CGAACCGUAA.CCGGC.AAGUCCGGAUCC....GUAGCGGCUGGCGCAUU.....CGCCGGACGCUCAAAAA..AAACAUAAUCAGGAGAUCGACAAUGAAGCUUCGUCCUCUGCAUGACCGCGUCGUAAUCCGUCGCAGUGAAGAAGAAACGAAAACUGCCGGCGGUAUCGUUCUGCCAGGUUCGGCUGCUGAAAAGCCUAACCGCGGCGAGAUCGUUGCUGUGGGUACCGGCCGCGUGCUGGACAACGGUGAAGUGCGUGCGCUGGCUGUGAAAGUGGGUGACAAGGUUGUGUUCGGCCCUUAUUCCGGCAGCAACACAGUGAAAGUCGAUGGCGAAGACCUGCUGGUGAUGAGCGAGAACG..
#=GR NC_004578.1/4940572-4940062 CODON       ...................AUG...........................................................................................................STP..................................................................................................................................AUG...........................................................................................................................................................................................................................................................................
#=GR NC_004578.1/4940572-4940062 SS_TT       .........................................................................................................................................................................................................................................................................................................<<<<<<<<<<...............>>>>>>>>>>>.......................................................................................................................................................................................................
NC_005773.3/4661490-4660980                  CGGCAGCGCGGCACCUUCGGGUGCCGCGCUCGUUUUGGCGUGGCAAUUGGGCUGUAAAAUUUUUUUGCUCAAGACUUGUAAUCACUUUGCUCGCCCUUAUGUA.UGGGUCACCGCAAGGUUUCUGGC.AUGAAG.GCCAGACCGUA.UUCUGCGGUUCG.CGCGU.CGAACCGUAA.CCGGC.AAGUCCGGAUUU....AAACCGGCCGGUGCACU.....CACCGGACGAUCAAAC...AAACAUAAUCAGGAGAUCGACAAUGAAGCUUCGUCCUCUGCAUGACCGCGUCGUAAUCCGUCGCAGUGAAGAAGAAACGAAAACUGCCGGCGGUAUAGUUCUGCCAGGUUCGGCUGCUGAAAAGCCUAACCGCGGCGAGAUCGUUGCUGUAGGUACCGGCCGCGUGCUGGACAACGGCGAAGUACGUGCGCUGGCUGUGAAAGUGGGUGACAAGGUUGUGUUCGGCCCUUAUUCCGGCAGCAACACAGUGAAAGUAGACGGCGAAGACCUGCUGGUGAUGAGCGAGAACGA.
#=GR NC_005773.3/4661490-4660980 CODON       ......................................................................................................................................................................................................................................................................AUG...........................................................................................................................................................................................................................................................................
#=GR NC_005773.3/4661490-4660980 SS_TT       .........................................................................................................................................................................................................................................................................................................<<<<<<<<<<...............>>>>>>>>>>>.......................................................................................................................................................................................................
NC_007005.1/4857754-4857244                  CGGCAGCGCGGCACCUCAGGGUGCCGCGUUCGUUUUGACGAGCCGGUUCGGGUGUAAAAAAUUUCUAUCCAAGACUUGUAAUCACUUUGCUCGCCCUUAUGUA.UGGGUCACCGCAAGGUUUCUGGCCUGAA..GGCCAGACCGUA.UUCUGCGGUUCG.CGCGU.CGAACCGUAA.CCGGC.AAGUCCGGAUUU....AAACCGGCCGGUGCACU.....CACCGGACGAUCAAAC...AAACAUAAUCAGGAGAUCGACAAUGAAGCUUCGUCCUCUGCAUGACCGCGUCGUCAUCCGUCGCAGUGAAGAAGAAACGAAAACUGCCGGCGGUAUCGUUCUGCCAGGUUCGGCUGCUGAAAAGCCUAACCGCGGCGAGAUCGUUGCUGUGGGUACCGGCCGCGUGCUGGACAACGGCGAAGUACGUGCGCUGGCUGUGAAAGUGGGUGACAAGGUUGUGUUCGGCCCUUAUUCCGGCAGCAACACAGUGAAAGUAGACGGCGAAGACCUGCUGGUGAUGAGCGAGAACGA.
#=GR NC_007005.1/4857754-4857244 CODON       ......................................................................................................................................................................................................................................................................AUG...........................................................................................................................................................................................................................................................................
#=GR NC_007005.1/4857754-4857244 SS_TT       .........................................................................................................................................................................................................................................................................................................<<<<<<<<<<...............>>>>>>>>>>>.......................................................................................................................................................................................................
NC_007492.1/5079098-5078585                  CGGCACCUUCGGGUGCCGUGUUCGUUUGUGGAGCUAAUUCAUGCAGCUUGCGUGAAAAUUUUUUAGCCCCCGCCCUUGUAAUAAGCUUAUGCGCCCUUAUGUA.UCGGUCACCGAAAGGUUUCCGGU.AUUUGA.ACCGGACAGAC.UUCCGCGGUUCG.CUCGA.CGAGCCGCAA.CCGGCGCAGGCCGGAUUCGUU.AAACCCGCCGG..GACUACA....CCGGCCGAUGAAAAC...CACAAUUAGGAGAGAUCGACAAUGAAGCUUCGUCCUCUGCAUGACCGCGUCGUCAUCCGUCGCAGCGAAGAAGAAAAGAAAACCGCUGGCGGUAUCGUCCUGCCAGGUUCGGCUGCUGAAAAAGCCAACCACGGUGAGAUUCUGGCUGUAGGCCCGGGCAAGGCACUGGAAAGCGGUGAAGUGCGCGCACUGUCCGUGAAGGUAGGCGACAAGGUUGUGUUCGGUCCGUACUCCGGCAGCAACACUGUGAAAGUCGACGGCGAAGACCUGCUGGUAAUGAGCGAGAACGA.
#=GR NC_007492.1/5079098-5078585 CODON       ......................................................................................................................................................................................................................................................................AUG...........................................................................................................................................................................................................................................................................
#=GR NC_007492.1/5079098-5078585 SS_TT       ....................................................................................................................................................................................................................................................................................................................................................................................................................................................................................................................................................
NC_004129.6/5584644-5584132                  CUCACGUCUCACGGCACCUUCGGGUGCCGUGUUCGUUUUGGCGCCAGCGAUGUAAAAAAUUUCAUCGGCCAGCCCUUGUAAUAACCUUAUGCGCCCUUAUGUA.ACGGUCACCGCAAGGUUUCUGGUGCUGA..CACCAGACAGAC.UUCCGCGGCUCG.CUUGU.CGAGCCGCAC.CCGGC.AAAGCCGGAUUUGCU..AACCCGCCGGU.AUCGAC....ACCGGCCGUUGAAAAC...CACAAUUAGGAGAGAUCGACAAUGAAGCUUCGUCCUCUGCAUGACCGCGUCGUCAUCCGUCGCAGCGAAGAAGAAUCGAAAACUGCCGGCGGUAUCGUUCUGCCUGGUUCGGCUGCUGAAAAACCUAACCGUGGCGAAAUCGUCGCUGUAGGUACCGGCCGUGUGCUGGACAACGGUGAAGUACGUGCGCUGGCCGUGAAAGUGGGUGACAAAGUGGUGUUUGGCCCGUACUCCGGCAGCAACACCGUGAAAGUCGAUGGCGAAGAUCUGCUGGUAAUGGCCGAGAACGA.
#=GR NC_004129.6/5584644-5584132 CODON       ......................................................................................................................................................................................................................................................................AUG...........................................................................................................................................................................................................................................................................
#=GR NC_004129.6/5584644-5584132 SS_TT       .........................................................................................................................................................................................................................................................................................................<<<<<<<<<.................>>>>>>>>>>.......................................................................................................................................................................................................
#=GC SS_cons                                 ...........................................................................................................,,,<<<____>>>,<<<<<<<_.__._>>>>>>>......,,,<<<<<<<<<<_____>>>>>>>>>>,.<<<<..___.>>>>,,,,,,,.,,,,,,<<<<<<<..._..___>>>>>>>................................................................................................................................................................................................................................................................................................................
#=GC ACTUAL_MOTIF                            ....................................................................................................<..............................................................................................................................>................................................................................................................................................................................................................................................................................................................
#=GC HYPHENATION                             ****************************************************************************************************................................................................................................................................************************************************************************************************************************************************************************************************************************************************************************************************************....
#=GC R2R_LABEL                               --------------------------------------------------------------------------------------------------------------.1...............<......>.................2........c..d..........gh..................e...f...........[.........].............a...........b..RRRRRR......SSS---------------------------------------------------------------------------------------------------------------------------------------------------------------------------------------------------------------------------------------------------------------------------
#=GC ANNOT                                   ...............................................................................................................1........................................2...........................................................................................................................................................................................................................................................................................................................................................................................
#=GC R2R_XLABEL_label                        ............................................................................................................................................................................................................................................................r..........s............................................................................................................................................................................................................................................................................
#=GF DUPLICATES NZ_AAKW01000074.1/184432-184946=NZ_AAQW01000001.1/1172168-1172682
#=GF R2R tick_label 1 TSS
#=GF R2R tick_label 2 TSS
#=GF R2R shade_along_backbone R rgb:230,230,230
#=GF R2R shade_along_backbone S rgb:230,230,230
#=GF R2R tick_label label:r SD
#=GF R2R tick_label label:s start
#=GF R2R var_backbone_range a b
#=GF R2R var_backbone_range c d
#=GF R2R var_backbone_range e f
#=GF R2R var_backbone_range g h
#=GF R2R var_term_loop < >
#=GF R2R var_hairpin [ ]
#=GF SORT_STATS 19 128 0
#=GC cons                                    nnnnnnnnnnnnnnnnnnnnnnnnnnnnnnnnnYnnnnnnnnnnnnnnYnnnnRRAAAAnUUUYnnnnYCnRnCCUUGnAAUnnnYUnnnnCGnCCnYAUGUA-RYGGUCACCGCAAGGUYYCUGnY-nnnn---RnCAGRCnRnn-UUnYGCGGYUCG-CnYnn-CGRGCCGCRn-CCGGC-AAnGCCGGAUYYnnY-nAACCCGCCGRYnnnnnn----nRYCGGCYGnURRAAnnn--nnnnnYnRGRRGAGAUCGACAAUGAAGCUUCGUCCUCUGCAUGACCGCGUCGUnAUCCGUCGCAGCGAAGAAGARnCnAARACCGCnGGCGGYAUCGUnCUGCCRGGUUCnGCYGCYGARAARCCnAACCGYGGYGAARUYGUnGCYGUnGGYACCGGYCGYGUnCUGGACAACGGCGAAGUnCGYGCnCUGGCYGUGAARGUnGGYGACAARGUGGUnUUCGGCCCnUAYUCnGGCAGCAACACCGUnAARGUCGAYGGCGAAGAYCUGCUGGUnAUGRnCGAGAACn--
#=GC conss                                   1111111111111111111111111111111113111111111111113111133311313223111133131311111111111321111311111111211033213111112111112313111011110001113131131103313131113120313110212331333101111103313111133333330221323112113411114000043111133313313312400331113133113333311113111112111111111111111113111113111113111112113113111111121111113111111111113111111112113111111112111111211111132111113113211111111111213112333321111113121113111111111311121213113111111111111111113111112113111111111112111112313311111113111111113113111211111111111112333400
#=GC col_entropy_0                           1111111111111111111111111111111111111111111111111111111000000001111110110100000000111101111001001000000011000000000000001100010111111010100010111000011000000001011111001000001100000000010000000112110100000000001011112100011000011010100001101111011110000000000000000000000000000000000000000000001000000000000000000000000000000001000000000001000001000000000001000000001000001000000001001000001000000001001001000000000000000001000001000001000000001000000000000001000001001000000000000000000000000000000000000001000000001000000000000000
#=GC col_entropy_1                           ....................................................................................................................................................................................................................................................................................................................................................................................................................................................................................................................................................
#=GC col_entropy_2                           5647988998989869734889758786951982789987758788796828861500694344588747859000009000858422787603001900400643405000004000002305049295464929405050521977734090098041594761403660972170000046966000087152649830747003085973890664425800001995489683863777932146886666600006000003000000000000000006000005008007000004006006000008949009007005000009006005000001007009009003009009407000062009007803408009008009408002664648000007040007000008009604030401008009002009000009007007004000003008008003000004609809009007009000006002000400004000980004666995
#=GC col_entropy_3                           0117561051263711447411480539628709568179802732747759612200898303497351936000009000576380292105006900200562302000000000004709043047962703409000523688837080044027729287204030843240000005460000008728251630028003076976525553336700003402914029263088548950993333300003000007000000000000000003000003006003000002000003000001009004007008000009007003000004003004009001005009008000059001007907002009001007001006558402000005000006000006009602020009009009003004000000007002000001003007007002000002308009009003005000003003000100007000630002336242
#=GC cov_SS_cons                             ..............................................................................................................000....000.2020222......2220202.........?120122002.....200221021?..0000......0000..............?010221.........122010?................................................................................................................................................................................................................................................................................................................
#=GF NUM_COV 11
#=GF WEIGHT_MAP  NC_009439.1/4069923-4070438 1.69772 NC_009656.1/5112707-5112194 0.553882 NC_008463.1/5081270-5080756 0.502192 NC_002516.2/4917716-4917202 0.553882 NZ_AAKV01000114.1/21575-22089 0.502192 NZ_AAKW01000074.1/184432-184946 0.945946 NC_008027.1/4774009-4773493 1.24513 NZ_AAVY01000005.1/58984-58467 0.958959 NZ_AAXR01000015.1/67056-67574 0.918073 NC_002947.3/1549006-1549523 0.679727 NC_009512.1/4882695-4882178 0.679727 NZ_AAAU03000004.1/179384-178872 1.6336 NC_009434.1/3390064-3389549 1.13815 JCVI_SCAF_1096628077435/1137-1651 1.13815 NC_004578.1/4940572-4940062 1.19006 NC_005773.3/4661490-4660980 0.805041 NC_007005.1/4857754-4857244 0.805041 NC_007492.1/5079098-5078585 1.52626 NC_004129.6/5584644-5584132 1.52626
#=GF USED_GSC TRUE
#=GF DID_FRAGMENTARY FALSE
//
