# Supplementary material for: Comparative genomics reveals 104 candidate structured RNAs from bacteria, archaea, and their metagenomes
Source: Genome Biol. 2010 Mar 15;11(3):R31. doi: 10.1186/gb-2010-11-3-r31 (PMC2864571; doi:10.1186/gb-2010-11-3-r31)
Supplement: Additional file 4 — Raw text alignment files, including annotation. Raw alignments of RNAs, including annotations (for example, predicted transcription terminators, flanking sequences) in "Stockholm" text format. The alignment format and appropriate viewing programs are discussed on Wikipedia [113]. The Stockholm files can be retrieved from the .tar.gz archive file by using programs such as WinZip (Windows), StuffIt Expander (Mac), or tar/gzip (UNIX). [file gb-2010-11-3-r31-S4.GZ › sto/lactis-plasmid.sto]

# STOCKHOLM 1.0
#=GF ID lactis-plasmid
#=GF DE lactis-plasmid RNA
#=GF AU Weinberg Z
#=GF TP Gene; sRNA;
#=GF WK http://en.wikipedia.org/wiki/Lactis-plasmid_RNA_motif
#=GF DATABASES microbial 25 env 4
#=GF FancifyStockholm -upDownGeneStats -mergeTandem
#=GF FancifyStockholmGeneContext -leftCount 1 -rightCount 1
#=GF ORIGINAL_MOTIF 72	1889	0	0	refseq	25	lacto	jeremy	s40_50_55S100O5Min4	cmfinder		ethresh=2&nr=0	end
NC_005702.1/2404-1898              AAGGUAAUUUUAUAGCGUCCGUUUUGUUUGUUAGUAUUUUUCGUUCAUCAACCGUCCGCUUAUCAAAAUUAAUUUUAAUUCAAAAAGGGAUUGGGAAACCCCAAAAACAAAAACUAAUCAUCUGAAA.GAGC.GGCAAUCUAAAAUUA.CAUUUUAGGUUGUUUAGCUC..GUCAGAUGAUUAGUUUUUACCCUAAGUGGGUACCCACUUAGUAUGCUCGCAACAAGAACUUUUGUUGGUUUUUAAGUUGUCGCUAUAAGCGACUUCUGACACAAUUUUUUUGGGCAAUACCACCACCAAUUUAUGUGUGGUGUGUAAGUGCGCAUUCUGAUAAAAUGUUCAAGCAAUUUCAUCACUUGAAAAAGUGAUGUGUAAGUGCGCAUUAAACUCAUUUUAUGUCGUUUUGCUGACGGAUUAUUUUGCUUAUUAGUAUAAUUAGAUUAGAUACCAAUUUAGCUACUCAACAAUGUUGGUUGUUGAUACAAUAGAAACAGAGGGCGAUUACUAAUGAA
#=GR NC_005702.1/2404-1898 CODON   ................................................................................................................................................................................................................................................................................................................................................................................................................................................................................................................................
#=GR NC_005702.1/2404-1898 SS_TT   ................................................................................................................................................................................................................................................................................................................................................................................................................................................................................................................................
NC_008505.1/26110-25605            AAAAUUUGUGUGUUGAAGUCAAAAAUUGAUACGAAGAUGUCUUAAAAGAAUUUGAAAUUAAGCUCUAAUUUUUUUCAAAAAGGGGGAUUGGGGGACACCACCAAAAAUAAAAAG.AUUCGUCUGAAACGAACAA.AAA.UAAAAUUGG.AAAUUUUAGGUU.UU.GUGAGUGAAAGAUGAAUUAUUUUUACUGCACUUGGGUACCCAAGUGCUAAGUUCACCACAAUACUUUAUAAUCGAAUUACUAUUCUUAGAUUUACGGAGGUUUUGAUAUGGAUAAUAAAGCAAACAGACAAAGAAAUAUCCAAAAAAAAUUUUUUGUUUCUGAACUAGAAAAUAAAAUUAUUGAAAAAAAUAUGAGGGAAGCAAACUUACAAAAUUUUUCUACUUACGCACGAAAAUCUUGCUUAGAUAAAAAAAUUUACACGGUGGAUUUUUCUUCUCUUAAAGAAAUUAUGUCUACCAUUGCGCAGGCAAAUUUAGAAGUCAAUAGGAUUGGAAAUAAUCUCAAU
#=GR NC_008505.1/26110-25605 CODON ................................................................................................................................................................................................................................................................................AUG.............................................................................................................................................................................................................................................
#=GR NC_008505.1/26110-25605 SS_TT ..........................................................................................................................................................................................<<<<<<<<<<<<<<....>>>>>>>>>>>>........................................................................................................................................................................................................................................................................................................
NC_002137.1/4266-3761              AAGGGUUCUGUUGCGAAGUCAAAGAUUUAUACGAAGAUGUCUUAAAAGAAUUUGAAAUUAAGCUCUAAUUUUUUUCAAAAAGGGGGAUUGGGGGACACCACCAAAAAUAAAAAU.AUUCGUCUGAAACGAACAA.AAA.UAAAAUUGG.AAAUUUUAGGUU.UU.GUGAGUGAAAGAUGAAUACUUUUUACUGUACUUGGGUACCCAAGUACUAAGUUCGCUAAAGACACUAACCCCCUAUUUUGAGCUUUUAGAGUUGACAGAUAUUUGUGAGGUUGACAAGAUGAAAAUAAUUGAAAAUCGUGAGAGAAGUAUACAGAAAAAAUUUCGUGUAAAUGAAAAAGAGAACGAAAGAAUUAAAUUGAUGAUGAGAAAAACUGGUAUCACUAAUUUUUCUAUUUUUGCAAGGCGAGCCUGUUGCAAUAAAGAGAUUUUUUCUAUUGAUUUUUCAGAAUAUAAAAAUAUUAUUUCUGAAAUUUCUUCGACAAAAUCUGAACUAAAACGUAUCGGAA
#=GR NC_002137.1/4266-3761 CODON   ...........................................................................................................................................................................................................................................................................................AUG..................................................................................................................................................................................................................................
#=GR NC_002137.1/4266-3761 SS_TT   ................................................................................................................................................................................................................................................................................................................................................................................................................................................................................................................................
NC_000906.2/5941-6446              AAGGGUUCUGUUGCGAAGUCAAAGAUUUAUACGAAAAUGUCUUAAAAGAAUUUGAAAUUAAGCUCUAAUUUUUUUCAAAAAGGGGGAUUGGGGGACACCACCAAAAAUAAAAAG.AUUCGUCUGAAACGAACAA.AAA.UAAAAUUGG.AAAUUUUAGGUU.UU.GUGAGUGAAAGAUGAAUACUUUUUACUGUACUUGGGUACCCAAGUGCUAAGUUCACUAAAGACACUAACCCCCUAUUUUGAGCUUUUAGAGUUGACAGAUAUUUGUGAGGUUGACAAGAUGAAAAUAAUUGAGGUUCUGUUGCAAAGUUUAAAAAUAAAUACAAGGUUUAUAAUCCUUCUUGUUCUUAAGCUAAUAUUCCCAUUAAGACCUUAAUCUCAGUAGAUACCGAAAAUCCGAAGAGCGUUCCAUUUCUUCGGUUCUUUUUGUAUAUUCCUCGAAUUGUUUCCAUGCCCUUAAUCGUGGUUGAGGCAGUUCGUAGACUUCGAUAAAAUUUAUUGCGUCGUUU
#=GR NC_000906.2/5941-6446 CODON   ..............................................................................................................................................................................................................................................................................................................................................................PTS...............................................................................................................................................................
#=GR NC_000906.2/5941-6446 SS_TT   ...............................................................................................................................................................................................................................................................................................................................................................................................................<<<<<<<<........>>>>>>>>.........................................................................................
NC_004847.1/2983-3488              AAGGGUUCUGUUGCGAAGUCAAAGAUUUAUACGAAAAUGUCUUAAAAGAAUUUGAAAUUAAGCUCUAAUUUUUUUCAAAAAGGGGGAUUGGGGGACACCACCAAAAAUAAAAAG.AUUCGUCUGAAACGAACAA.AAA.UAAAAUUGG.AAAUUUUAGGUU.UU.GUGAGUGAAAGAUGAAUACUUUUUACUGUACUUGGGUACCCAAGUGCUAAGUUCACUAAAGACACUAACCCCCUAUUUUGAGCUUUUAGAGUUGACAGAUAUUUGUGAGGUUGACAAGAUGAAAAUAAUUGAGGUUCUGUUGCAAAGUUUAAAAAUCAAAUACAAGGUUUAUAAUCCUUCUUGUUCUUAAGCUAAUAUUCCCAUUAAGACCUUAAUCUCAGUAGAUACCGAAAAUCCGAAGAGCGUUCCAUUUCUUCGGUUCUUUUUGUAUAUUCCUCGAAUUGUUUCCAUGCCCUUAAUCGUGGUUGAGGCAGUUCGUAGACUUCGAUAAAAUUUAUUGCGUCGUU
#=GR NC_004847.1/2983-3488 CODON   ...............................................................................................................................................................................................................................................................................................................................................................PTS..............................................................................................................................................................
#=GR NC_004847.1/2983-3488 SS_TT   ................................................................................................................................................................................................................................................................................................................................................................................................................<<<<<<<<........>>>>>>>>........................................................................................
NC_008504.1/3386-3891              AAGGGUUCUGUUGCGAAGUCAAAGAUUUAUACGAAAAUGUCUUAAAAGAAUUUGAAAUUAAGCUCUAAUUUUUUUCAAAAAGGGGGAUUGGGGGACACCACCAAAAAUAAAAAG.AUUCGUCUGAAACGAACAA.AAA.UAAAAUUGG.AAAUUUUAGGUU.UU.GUGAGUGAAAGAUGAAUACUUUUUACUGUACUUGGGUACCCAAGUGCGAAGUUCACUAAAGACACUAACCCCCUAUUUUGAGCUUUUAGAGUUUACAGAUAUUUGUGAGGUUGACAAGAUGAAAAUAAUUGAAAAUCGUGAGAGAAGUAUACAGAAAAAAUUUCGUGUAAAUGAAAAAGAGAACGAAAGAAUUAAAUUGAUGAUGAGAAAAACUGGCAUCACUAAUUUUUCUAUUUUUGCUAGACGAGCCUGUUGCAAUAAAGAGAUUUUUUCUAUUGAUUUUUCAGAAUAUAAAAAUAUUAUUUCUGAAAUUUCUGCGACAAAAUCUGAACUAAAACGUAUCGGAA
#=GR NC_008504.1/3386-3891 CODON   ................................................................................................................................................................................................................................................................................................................................................................................................................................................................................................................................
#=GR NC_008504.1/3386-3891 SS_TT   ................................................................................................................................................................................................................................................................................................................................................................................................................................................................................................................................
NC_002137.1/39389-38884            AAGGGUUCUGUUGCGAAGUCAAAGAUUUAUACGAAGAUGUCUUAAAAGAAUUUGAAAUUAAGCUCUAAUUUUUUUCAAAAAGGGGGAUUGGGGGACACCACCAAAAAUAAAAAU.AGUCAUCUGAAACGAACAA.AAA.UAAAAUUGG.AAAUUUUAGCUU.UU.GUGAGUGAAAGAUGAAUUAUUUUUACUGUACUUGUGUACACAAGUACGAAGUUCACUAAAGACACUAACCCCCUAUUUUAAGCUUUUAUAGUUGACAGUAGUUUGAAAGGUUGACAAGAUGAAAAUAAUCAAAAAUCGUGAGAGAAUUAAGUUGAUGAUGAGAAAAACUGGUAUCACUAAUUUUUCUAUUUUUGCUAGACGAGCCUGUUGCAAUAAAGAGAUUUUUUCUAUUGAUUUUUCAGAAUAUAAAAAUAUUAUUUCUGAAAUUUCUGCGACAAAAUCUGAACUAAAACGUAUCGGAAAUAAUAUCAAUCAAAUUGCUAAACAUAUAAACGAAAAUAAAAAUA
#=GR NC_002137.1/39389-38884 CODON ...........................................................................................................................................................................................................................................................................................AUG..................................................................................................................................................................................................................................
#=GR NC_002137.1/39389-38884 SS_TT ................................................................................................................................................................................................................................................................................................................................................................................................................................................................................................................................
NC_004966.1/6808-7313              GAUUUAUACGAAGAUGUCUUAAAAGAAUUUGAAAUUAAUUUUCCAAAAAAUAUAAAUCAUGAUAAUUAAUUUUUUCAAAAAGGGGGAUUGGGGGACACCACCAAAAAUAAAAAU.AGUCAUCUGAAACGAACAA.AAA.UAAAAUUGG.AAAUUUUAGGUU.UU.GUGAGUGAAAGAUGAAUUAUUUUUACUGUAAGUGUGUACACACUUGCUAAGUUCACUAAAGACACUAACCCCCUAUUUUGGGCUUUUAGAGUUGACAGUAGUUUGAAAGGUUGACAAGAUGAAAAAAAUCAAAAAUCGUGAGAGAAUUAUUCAAAAAAAAUUCUUCGUAAAUGAAAAAGAAGACGAAAGAAUUAAAUUGAUGAUGAAAGAAACUGGCAUCACUAAUUUUUCUAUUUUUGCUAGACGAGCCUGUUGCAAUAAAGAGAUUUUUUCUAUUGAUUUUUCAGAAUAUAAAAAUAUUAUUUCUGAAAUUUCUGCGACAAAAUCUGAACUAAAACGUAUCGGAA
#=GR NC_004966.1/6808-7313 CODON   ..................................................................STP......................................................................................................................................................................................................................AUG..................................................................................................................................................................................................................................
#=GR NC_004966.1/6808-7313 SS_TT   ................................................................................................................................................................................................................................................................................................................................................................................................................................................................................................................................
NC_009435.1/22375-21870            AAAAUUUGUGUGUUGAAGUCAAAAAUUUAUACGAAGAUGUCUUAAAAGAAUUUGAAAUUAAGCUCUAAUUUUUUUCAAAAAGGGGGAUUGGGGGACACCACCAAAAAUAAAAAU.AUUCGUCUGAAACGAACAA.AAA.UAAAAUUGG.AAAUUUUAGGUU.UU.GUGAGUGAAAGAUGAAUACUUUUUACUGUAAGUGUGUACACACUUACGAAGCUCGCUAAAGACACUAACCCCCUAUUUUGGGCUUUUAGAGUUGACAGUAGUUUGAAAGGUUGACAAGAUGAAAAAAAUCAAAAAUCGUGAGAGAAUUAUUCAAAAAAAAUUCUUUGUAAAUGAACAAGAAGCGGAAAGAAUUAAAUUGAUAAUGAAAGAAACUGGCAUCACUAAUUUUUCUAUUUUUGCUAGACGAGCCUGUUGCAAUAAAGAGAUUUUUUCUAUUGAUUUUUCAGAAUAUAAAAAUAUUAUUUCUGAAAUUUCUGCGACAAAAUCUGAACUAAAACGUAUCGGAA
#=GR NC_009435.1/22375-21870 CODON ...........................................................................................................................................................................................................................................................................................AUG..................................................................................................................................................................................................................................
#=GR NC_009435.1/22375-21870 SS_TT ................................................................................................................................................................................................................................................................................................................................................................................................................................................................................................................................
NC_003101.1/6199-5694              CUUCGCAACAGAAACAGUCAAAGAUUUAUACCGAAGAUGUCUUAAAAGAAUUUGAAAUUAAGCCCUAAUUUUUUUCAAAAAGGGGGAUUGGGGGACACCACCAAAAAUAAAAAU.AUUCGUCUGAAACAAACAA.AAA.UAAAAUUGG.AAAUUUUAGGUU.UU.GUGAAUGAAAGAUGAAUUAUUUUUACUGUAAGUGUAGCCACACUUGCGAAGUUCACUAUAAUACUUUAUAACGUUUUUAUUUACAUGAGCAAAGCGAGUUUUUCCAACACGUUUAAUCUAAAAUAUUGGCAAUUUAUACCAUGAUUUUCAUGGUAUGUAAGUGCGCCCUUAGGAAAAUAAUUUAAAUAUAUUUCAGAUUUUUAAUCUGACUGCUCCUGUCAUCGAGCAGACCGAUGAGGAAAACAAAAAGAGGACUAAACUUUUUUGUUUAGUCCUCUUUUUGUUUUGAAUAGUUCUAGAACGUCAUAUUUUGCGUUUUAAGCAAUUUUGACUAACUAGGCGGGGAA
#=GR NC_003101.1/6199-5694 CODON   ................................................................................................................................................................................................................................................................................................................................................................................................................................................................................................................................
#=GR NC_003101.1/6199-5694 SS_TT   ..............................................................................................................................................................................................................................................................................................................................................................................................................................<<<<<<<<<<........>>>>>>>>>>......................................................................
NC_008436.1/3135-3602              AAGGGUUCUGUUGCGAAGUCAAAGAUUUAUACGAAGAUGUCUUAAAAGAAUUUGAAAUUAAGCUCUAAUUUUUUUCAAAAAGGGGGAUUGGGGGACACCACCAAAAAUAAAAAU.AUUCGUCUGAAACGAACAA.AAA.UAAAAUUGG.AAAUUUUAGGUU.UU.GUGAGUGAAAGAUGAAUACUUUUUACUGUAAGUGUAGCCACACUUGCUAAGUUCACCUAAAGACACUAACCCACUAUUUUGGGCUUUUAGAGUUGACAGUAGUUUGAAAGGUUGACAAGAUGAAAAAAAUCAAAAAUCGUGAGAGAAAUAUUUUAAAAAGGUUCUUCGUAAAUGAAAAAGAAGACGAAAGAAUUGAUGUCUAAUUAUCAAAAUCAAUUAGAAAAUUUGGAAGAAAAAAUUCAAGAAGUGGUUCAUUAUAUUUCGGAGGGCUAGAAAAAAUGACAGUGAUUUAUAUGCCGAAACAAUCGA......................................
#=GR NC_008436.1/3135-3602 CODON   ................................................................................................................................................................................................................................................................................................................................................................................................................................................................................................................................
#=GR NC_008436.1/3135-3602 SS_TT   ................................................................................................................................................................................................................................................................................................................................................................................................................................................................................................................................
NC_004947.1/2007-1500              CACACCAAAUAAAUUGAUGUCGUGCUAAACCCUAAAAACCUGUAUAAGAAGUUGCCUUUGGCAACAACAAAAAAUAUAAUAUGGGGAUUGGGGCAGCGCCCCAAAAAUAAAAAG.AAUCGUCUGAAACGAGGAA.CAAACUAAAAUGUAAAUUUUAGG.UG.UGACCGAGUGGAAGAUGAUUACUUUUUACCGUAAGUGUAUAUCCACUUACUAAGCUCGCUAUAAUACUUUAUAACGUUUUUAUUUACAUGAGCGUAGCGAAUUUUAUCCAACACGCCUGACGGAAAAAGAGUACAGAUCACUUACGUGGAACUGUACUCUUUUUCCGUCAAGCGUGUUUAUUAAAAUUCGCUUCGCUCAUGUAUUUGAAUUUUAUUUCAUUUGCCUCCAUUCAAUCAAUCAUGAGUAGUAAUACUUUCCACGUAUUUCGAAUUUUCUUCCGUUGCUCGUUGUACAGUCCAAUUAUUAUGAAUUUCAACUUGAACCACUUUGCGACCGUAUCGCCCUUGUA
#=GR NC_004947.1/2007-1500 CODON   ............................................................................................................................................................................................................................................................................................................................................................................................................PTS.................................................................................................................
#=GR NC_004947.1/2007-1500 SS_TT   ..................................................................................................................................................................................................................................................................................................<<<<<<<<<<<.........>>>>>>>>>>>...............................................................................................................................................................................................
NC_004981.2/145-652                CGGCGGAGCUUUUUUGAGCUUGUGCCACUUGCGAAAAAAACAAGAACAAAAGAGACAGGAAACUGUCUUUUUUUGCUUGCUUGGGGAUUGGGGCAACGCCCCAAAAAUAAAAAG.AAUCGUCUGAAACGAGGAACAAA.CUAAAAUGUAAAUUUUAG..UUGUUACCGAGUGGAAGAUGAAUACUUUUUAACCUAUGUGUAUACACACAUAGUAAGCUCGCUAUAAUACUUUAUAACGUUUUUAUUUACAUGAGCAAAGCGAGUUUUUCCAACACGUUUAAUCUAAAAUAUUGGCAAUUUAUACCAUGAUUUUCAUGGUAUGUAAGUGCGCCCUUAGGAAAAUAAUUUGAAUAUAUUUCAGAUUUUCAAUCUGACUGCUCCUGUCAUCGAGCAGACCGAUGAGGAAAACAAAAAGAGGACUAAACAAAAAAGUUUAGUCCUCUUUUUGUUUUGAAUAGUUCUAGAACGUCAUAUUUUGCGUUUUAAGCAAUUUUGACUAACUAGGCGGGGAU
#=GR NC_004981.2/145-652 CODON     ................................................................................................................................................................................................................................................................................................................................................................................................................................................................................................................................
#=GR NC_004981.2/145-652 SS_TT     ..............................................................................................................................................................................................................................................................................................................................................................................................................................<<<<<<<<<<........>>>>>>>>>>......................................................................
NC_002799.1/2386-2893              ACACCAAAUAAAUUGAUGUCGUGCUAAACCCUAAAAACCUGUAUAAGAAGUUGCUUUUGGCAACAACAAAAAAAUAGAAUAUGGGGAUUGGGGCAACGCCCCAAAAAUAAAAAG.AAUCGUCUGAAACGAGGAACAAA.CUAAAAUGUAAAUUUUAG..UUGUUACCGAGUGGAAGAUGAUUACUUUUUACCCUAUGUGUAUACACACAUAGUAAGCUCGCUAUAAUACUUUAUAACGUUUUUAUUUACAUGAGCGUAGCGAAUUUUAUCCAACACGCCUGACGGAAAAAGAGUACAGAUCACUUACGUGAAACUGUACUCUUUUUUAGCACAAACCUAUCAAUUUUUCGUAAGAAAAAUUUGGUGGGUAUAAGUGCGCCCUUAGUAAAAAUCGCUAAGGGAAUAUUCUUCAAAUUAACUUUGUAGAAACGAACCCCUUAUUUUUAAGGGCGCACUUAUACCCAUAAAUUUUAUUUAGUGGUAAUUGUGCUAUAAAACUUAAUUUACAUUUC
#=GR NC_002799.1/2386-2893 CODON   ................................................................................................................................................................................................................................................................................................................................................................................................................................................................................................................................
#=GR NC_002799.1/2386-2893 SS_TT   ..................................................................................................................................................................................................................................................................................................<<<<<<<<<<<<<....>>>>>>>>>>>>>>...............................................................................................................................................................................................
#=GC SS_cons                       ....................................................................................................,,,,,,,<<<<<<<.<<<<<<<<---<<--<<<<<<<-.<<<<<<<__._>>>>>>>-->>>>>.>>-->>--->>>>>>>>->>>>>>>,,<<<<<<<<____>>>>>>>>............................................................................................................................................................................................................................................................................................................
#=GC ACTUAL_MOTIF                  ....................................................................................................<..............................................................................................................>............................................................................................................................................................................................................................................................................................................
#=GC HYPHENATION                   ****************************************************************************************************................................................................................................................************************************************************************************************************************************************************************************************************************************************************************************************************
#=GC R2R_LABEL                     ----------------------------------------------------------------------------------------------------................................................................................................................------------------------------------------------------------------------------------------------------------------------------------------------------------------------------------------------------------------------------------------------------------------------------------------------------------
#=GF DUPLICATES NONE
#=GF SORT_STATS 14 112 0
#=GF SORT_STATS 14 112 0
#=GC cons                          RARnnnnnYnnnnYnRRnYYRRnRnnnnnYnYRAARAYnUYYnnAAARAAnUYGnnnUYRRRYYnnAAUUnnUUUYRAAnAnGGGGAUUGGGGnAnnnCnCCAAAAAUAAAAAn-AnUCGUCUGAAACGARnAA-AAA-YnAAAnUGn-AAnUUUnRGnUU-UU-nYGAGUGRAAGAUGAnUnnUUUUUACYnUAnnUGnRUACnCAnnURnUAAGYUCRCYAnARnnnYUnAYnnCnYnUUUnnnnnYnUnARnRUnRnnRRnnnUUYnnRnnRnnnnnnnnRnnAAnAnnRYnnAnRnnYnnYRnRnRRnnnnnnnnnnnnnnnYnnnnnnnnRnnnnnAnnnnnnnnnnnnRnnYnnRnnnnnnRnnnnnRnnnnYnnYnnnnnnnnnYnnnnnRnnnnnnnnnnnnnRnnnnnnnYYnnnYnnnnnnnnnYYnYnnYYnnnnnnnnnnnnnnnnnYnnnnnnnnnnnnRnnnnnnnnnnnRnnnnnnnnnRRnnnnnnnnnnnnnnnn
#=GC conss                         33311111211113133122331311111312233233132311333332133311133332331133331133233231313333333333113111111111111311111101111311111113211133031101111111310311111113413012011333313311111111111111112112111111133211111111313111111321111112213211313131111111111133123131121111333112113111111113112112111311313113113313133111111111111111311111111311111311111111111131131131111113111113111131131111111112111112111111111111131111111311113111111111331311231111111111111111131111111111111122222222223222222222332222222222222222
#=GC col_entropy_0                 11111101111111111111111111011111100101101111000100111011101111111000000000011001010000000000000101000000000000000100100000000000000000100010000000010000000000100100000000001000000000010000000000010000000000001000000000000101001001000111011000001111010101111011110111001111011111111011110000110111011011111111111111111110111111111111111111111001111111111111111111111111111111111111111111111111111111111111111111111111111101111111111111111111111101111111111111111111111111110122112212211222111212112221111122222111
#=GC col_entropy_1                 ................................................................................................................................................................................................................................................................................................................................................................................................................................................................................................................................
#=GC col_entropy_2                 01664799141445122121534664953570256151682343758254113722294353331998879977321392935555555555085283090000000500000350400800000005309855170009900090538509000996607104989559503500000090830000003984049009966490094098705090090145095993495344731960098438970393730925319704971781884515857844584084859654581955974693543545348399994473589999935474343998624689831928509643489392585586887959835255588542955483388783988998968593574686944747495545417784248893489837923879758547846877879400881250174221868171530128337711220636
#=GC col_entropy_3                 48588290344285056160364965061651656958436415753556554209971233298113021122720714135555555555045943070000000500000950000100000005707455770007700070534507000776607706747551503500000010640000007783073007833690037098405080090933033394335022545870081805840963411923459740621420431021085485453043712755524901873658151018741578582062857046662439256592815223045253890584202567542532199934349416125331066863239546523473817420678786956129627714582235083320945966885487344709036094119139071597714207343114476944449840407346
#=GC cov_SS_cons                   ...........................................................................................................?00000?.0?001000...?0..22?1220..2200020....0200022..0221?.22..0?...000100?0.?00000?..22022002....20022022............................................................................................................................................................................................................................................................................................................
#=GF NUM_COV 12
#=GF WEIGHT_MAP  NC_005702.1/2404-1898 1.79598 NC_008505.1/26110-25605 1.26221 NC_002137.1/4266-3761 0.333314 NC_000906.2/5941-6446 0.978952 NC_004847.1/2983-3488 0.978952 NC_008504.1/3386-3891 0.333314 NC_002137.1/39389-38884 1.08164 NC_004966.1/6808-7313 0.620356 NC_009435.1/22375-21870 0.54085 NC_003101.1/6199-5694 1.01142 NC_008436.1/3135-3602 1.25661 NC_004947.1/2007-1500 1.39749 NC_004981.2/145-652 1.01142 NC_002799.1/2386-2893 1.39749
#=GF USED_GSC TRUE
#=GF DID_FRAGMENTARY FALSE
//
