# Supplementary material for: Comparative genomics reveals 104 candidate structured RNAs from bacteria, archaea, and their metagenomes
Source: Genome Biol. 2010 Mar 15;11(3):R31. doi: 10.1186/gb-2010-11-3-r31 (PMC2864571; doi:10.1186/gb-2010-11-3-r31)
Supplement: Additional file 4 — Raw text alignment files, including annotation. Raw alignments of RNAs, including annotations (for example, predicted transcription terminators, flanking sequences) in "Stockholm" text format. The alignment format and appropriate viewing programs are discussed on Wikipedia [113]. The Stockholm files can be retrieved from the .tar.gz archive file by using programs such as WinZip (Windows), StuffIt Expander (Mac), or tar/gzip (UNIX). [file gb-2010-11-3-r31-S4.GZ › sto/pheA.sto]

# STOCKHOLM 1.0
#=GF ID pheA
#=GF DE pheA RNA
#=GF AU Weinberg Z
#=GF TP Cis-reg;
#=GF WK http://en.wikipedia.org/wiki/PheA-II_RNA_motif
#=GF DATABASES microbial 25 env 4
#=GF FancifyStockholm -longtable -wrapGeneContext 6in -recycleGeneColors
#=GF FancifyStockholmGeneContext -leftNothing -rightOperonOrCount 1
#=GF ORIGINAL_MOTIF 82	1128	0	0	refseq	25	actino	jeremy	s45_50_55S100O5Min4	cmfinder		ethresh=2&nr=0	end
NC_008146.1/4606135-4606622              CCUGCCCGACCCCGACGUCGCGGGCGGCCAGCAGGUAGGCGAUUCGGCGGGUCAGCACCGCGGUCUUACCCGACCCCGCUCCCGCCACGAUCAGCAGCGGCGACCCCUCGUG.CAGCAC.CGCCUGGCGCUGCUGCGGGUUGAGGCCG......UCGAGGAGUUCCUCGGCCCUGUCGUCAGGCCGGGAACUCGGUUCAGUCACGUUCACACUCAUGUCUGUCCCAACUUACCGCCGCACGGUGACACUCUUUGCGCUGGCACGGCCGCAGGUGGCACACUGACAACCGUGCUUGACCAGUGGCGAUUUUUUUACGGGUACCGGCCUGCGGUGCCCGUGGUCUAGCUGCUUCCUUCAGCCCCGCGGUCCGCGUCCGGAUCCGGGGCUCUUCUCUUGUGUGAGGCCCGAAACCGGAUGAGACCAGAACCCCCACACGAGGAGUCAGAGAUGAGCAUCGAAACGGAUCAGUCGCUCGACAUCGACGCGCUGCGUCAGG
#=GR NC_008146.1/4606135-4606622 CODON   .....................................................................................................................................................................................................................GUA......................................................................................................................................................................................................AUG...............................................................................
#=GR NC_008146.1/4606135-4606622 SS_TT   .....................................................................................................................................................................................................................................................................................................................................................................<<<<<<<<<<<<<....>>>>>>>>>>>>..............................................................................................................
NC_009077.1/4954534-4955021              CCUGGCCGACGCCGACGUCGCGGGCGGCCAGCAGGUAGGCGAUGCGGCGGGUCAGCACCGCGGUCUUACCCGACCCGGCGCCGGCCACGAUCAGCAGCGGCGACCCCUCGUG.CAGUAC.CGCCUGGCGCUGCUGCGGGUUGAGGCCG......UCGAGGAGUUCCUCGGCCCUGUCGUCAGGCCGGGAUCUCGGUUCAGUCACGUUCACACUCAUGUCUGUCCCAACUUACCGCCGCACGGUGACACUCUUUGCGCUGGCACGGCCGCAGGUGGCAGACUGACAACCGUGCUUGACCAGUGGCGAUUUUUUUACGGGUACCGGCCUGCGGUGCCCGUGGUCUAGCUGCUUCCUUCAGCCCCGCGGUCCGCAUCCGGAUCCGGGGCUCUUCUCUUGUGUGAGGCCCGAAACCGGAUGAGACCAGAACCCCCACACGAGGAGUCAGAGAUGAGCAUCGAAACGGAUCAGUCGCUCGACAUCGACGCGCUGCGUCAGG
#=GR NC_009077.1/4954534-4955021 CODON   .....................................................................................................................................................................................................................GUA......................................................................................................................................................................................................AUG...............................................................................
#=GR NC_009077.1/4954534-4955021 SS_TT   .....................................................................................................................................................................................................................................................................................................................................................................<<<<<<<<<<<<<....>>>>>>>>>>>>..............................................................................................................
hgutS7_s7_166638/522-1007                CCGCAAGGGCCGCACCUGCAUCAUCGGCGCCCUGGACAAGGCCGCCGAGACCAUGGCCGGCCUCUCCGGUACCCGCAUCCACGAGUAGCCUCUACUCCAUUGCCUCUCUCGU.GGGCGCCAGGCAAG..ACGCCCACAAACU.AGCCUCU..CUUCAU.GAGCCCCG.CGGCCCGCU.CCGACCGCGGGGCUU.UUGCUAUUCACCUGGUCCCCGAUGGGGUGGGUAGUCAUUGGGGACGUUCUUAAACGACUAGUCAAACAAGAACGUCCUCAAUGACUACUAAUUUAAAUCUGUCCCCAAUGACUGCGGAAAGCGCAUCUCACACCGACGCAUUGCUUUCGGGCCCUCUCUCCGUGCCCCCUAUAAGUUCAGCUGGACUCCCCGCAACCUGUUCCGCGUUGGCGGAACGAGAGCGACGUGGAGUGUCAUUCUUUACCGCGUUAGACUAGACGCAGGGAAAGGAGGAGGACAUGGAUGCUCGCGUCAAGCAGCUU
#=GR hgutS7_s7_166638/522-1007 CODON     .....................................................................................STP................................................................................................................................................................................................................................................................................................................................................................................................AUG.....................
#=GR hgutS7_s7_166638/522-1007 SS_TT     ................................................................................................................................................................................................................................................................................................................................................................................................................................................................................................................
BAAY01007111.1/489-975                   CCGCAAGGGCCGCACCUGCAUCAUCGGCGCCCUGGACAAGGCCGCCGAGACCAUGGCCGGCCUCUCCGGCACCCGCAUCCACGAGUAGCCCCUACUCCGUUGCCUCUCCCGU.GGGCGCCAGGCAAG..ACGCCCACAAACU.AGCCUCU..CUUCAC.GAGCCCCG.CAGUCCGCU.CCGGCUGCGGGGCUUUUGCUGUUUGAGAUGUGUGCAGGGGGUAAACAAGAGCAAAUUUGGUUAGAUGCUCAGGUCAUGGGAUGCCUGAAACCAGACGAUGACUCCGAGAAUCCUGAUUCGGCGUUUGUCCAGCACAAUAUCCGGUUCCGACGUGCGAUAUGAGUAGGAUGACAGCAUCACGGUGUUCGUGCCGGUGCUAUAUCGCCGUAUGACCAUUCUGGAAUUAUCGGCCAAGGCGAGGACGGAGCAUCCGUUCCAGGGUUUCAGGUUUGGAUCCACGAGGAGAAGGGAUCCUAUCGGAUAGCAUUUGGACAUGGC
#=GR BAAY01007111.1/489-975 CODON        .....................................................................................STP........................................................................................................................................................................................................................................................................................................................................................................................................................
#=GR BAAY01007111.1/489-975 SS_TT        .................................................................................................................................................................<<<<<<.<<<<<.......>>>>>>>>>>>.................................................................................................................................................................................................................................................................................................................
BAAX01005125.1/598-1083                  CCGCAAGGGCCGCACCUGCAUCAUCGGCGCCCUGGACAAGGCCGCCGAGACCAUGGCUGGCCUCUCCGGUACCCGCAUCCACGAGUAGUCUCUACUCUGUUGCCUCUCCCGU.GGGCGCCAGGCAAA..GCGCCCACAGACU.AGCCUCU..CUUCAU.GAGCCCUG.CAGUCCGCU.CCGACUGCGGGGCUUU.UGCUGUAAUAAGUACUACUUUCUAGUGAUUAUUCGCCCAGGUCAUGGGAGGCUUGAAACCAAACAAUGACGCCGAGGAUUCUAAUCCUGCGCUUGUCGAGCACAAUGUCGGGCUCGGCCGUGCGGUAAGAGUGUGACGAAAGCAUUAUCGAAUUUGUGCCGACGCUGUAGCGCCUGAUCACCAUUCUCGAAUUGUCUGCAAUUGCCAACACCGUACAGCCAUUCCAUGGCUUUUUAUUAGGAUCGACAAGCAGGAGCGAGCCGAUUGGAUAGCAUUUCGACAUGGCUGAGGUGUCCAUUUG
#=GR BAAX01005125.1/598-1083 CODON       .....................................................................................STP.......................................................................................................................................PTS..............................................................................................................................................................................................................................................................................
#=GR BAAX01005125.1/598-1083 SS_TT       .................................................................................................................................................................<<<<<<.<<<<<.......>>>>>>>>>>>.................................................................................................................................................................................................................................................................................................................
BABD01014011.1/253-738                   CCGCAAGGGCCGCACCUGCAUCAUCGGCGCCCUGGACAAGGCCGCCGAGACCAUGGCCGGCCUCUCCGGCACCCGCAUCCACGAGUAGUCCCUACUCCGUUGCCUCUCCCGU.GGGCGCCAGGCAAA..GCGCCCACAAACU.AGCCUCU..CUUCAC.GAGCCCCG.CAGCCCGCU.CCGACUGCGGGGCUU.UUGCUCAUAUGACCCAAUCCGCUGUCAAAGCCACAAUGGGNCCCCGCCCGAACGCUUGCAAUCCGUCGGCGGGGCCUGCCGUUAACCCGUCCCGGUCCGCCCCCGGCAUGUCAUCGACGCCUUCGGCUCAGUCUCAUAUCCGCGGAUACCGUUCUGUCGGCCCGCACUCCAUUCCUUCGGCGGGGUUCCCCAAGUCUGUCGAGGCGCAUGCGGAGGGCUCCGCGCGCACAGCGAAAUAAGGGGUAUCCCCGAAGGCCGCCCGGGCUCGCCGGACGGGGGCCAUGUCUAAUUCGCGCCCCUCC
#=GR BABD01014011.1/253-738 CODON        .....................................................................................STP........................................................................................................................................................................................................................................................................................................................................................................................................................
#=GR BABD01014011.1/253-738 SS_TT        .................................................................................................................................................................<<<<<<.<<<...........>>>>>>>>>.................................................................................................................................................................................................................................................................................................................
NZ_AAVN02000004.1/99417-98932            CCGCAAGGGCCGCACCUGCAUCAUCGGCGCCCUGGACAAGGCCGCCGAGACCAUGGCCGGCCUCUCCGGUACCCGCAUUCACGAGUAGUCUCUACUCUGUUGCCUCUCUCGU.GGGCGCCAGGCAAA..GCGCCCACAAACU.AGCCUCU..CUUCAU.GAGCCCCG.CAGUCCGCU.CCGACUGCGGGGCUU.UUGCUAUUGAGGUAGCUGUUCAUGAAACCCGGCACUUGGGGACGUUCCCUUUCUGCCGGCAGCUUGGGACAGUCCUUAAAGGUAGCUCCUGACAGCUGGGAAUGGGCCUAUUCGUCCGCCCAUGAGCGGCAUCCGCAAGGGCUGUCCACAGUGGCUGGUCAUUUAUGUCUGUCCCCAAUGACCACUCAUUCAAGUCUGUCCCCAAUGACUAGUAGUAGGCCCACAUGGCUUCGACUUCGUUGAGGACCUCUACGACGCCCCAGCGACGGGCGCUGCGGCUGGCCGAGUUGGGGUCGUAGACG
#=GR NZ_AAVN02000004.1/99417-98932 CODON .....................................................................................STP..........................................................................................................................................................................................................................................................................................................................PTS...........................................................................................
#=GR NZ_AAVN02000004.1/99417-98932 SS_TT .................................................................................................................................................................<<<<<<.<<<<<.......>>>>>>>>>>>.................................................................................................................................................................................................................................................................................................................
hgutS8_s8_179076/1481-996                CCGCAAGGGCCGCACCUGCAUCAUCGGCGCCCUGGACAAGGCUGCCGAGACCAUGGCCGGCCUCUCCGGUACUCGCAUCCACGAGUAGUCUCUACUCUGUUGCCUCUCUCGU.GGGCGCCAGGCAAA..GCGCCCACAAACU.AGCCUCU..CUUCAU.GAGCCCCG.CAGUCCGCU.CCGACUGCGGGGCUU.UUGCUAUUCACCUAGUCAUUGGGGACGUUCUUAAAUGACUAGUCAAACAAGAGCGUCCCCAAUGACCACUCAUUUAAGUCUGUCCCCAAUGACUAGUAGUAGGCCCACAUGGCUUCGACUUCGUUGAGGACCUCUACGACGCCCCAGCGGCGGGCGCUGCGGCUGGCCGAGUUGGGGUCGUAGACGCCAAUCUGGUUGGCGUCGUCGAUGCCGUAGAGCACGAUGUAGUGGCCUACGUUGGUAAACGUACCGGGGCGCACUGCGGCGAUGACGGGCGCACCCGAGCGAAGUGCUUGGGUAAU
#=GR hgutS8_s8_179076/1481-996 CODON     .....................................................................................STP......................................................................................................................................................................................................PTS...............................................................................................................................................................................................................
#=GR hgutS8_s8_179076/1481-996 SS_TT     ................................................................................................................................................................................................................................................................................................................................................................................................................................................................................................................
NC_008595.1/1008741-1008268              CAACUGCGGUUUUUUGCGCACGUACCGGAUCUAGUGGCACACUCAGUUGGUGCUCACCGUGCAGUGUUACCGGCGGUUGUCCAGCCCAAAAUGGCGCCGUCGAUCCGCCCAC.GGACAC.CGGUCCGCGGCGGCCGUGGUCU.GACUGCU...UCCGCAGAGCCCCG..........CG......CGGGGCUCGUCUUCUCCUGAGGCCUGAUACUGCAUGAGACCCCAAUCCCCAGAUGACGACGACGACGCGGAGUCAGCAGAGAUGAACACGGAAACGGUGGAUCCCCGUGAGGCCACCGACAUCGACCAGUUGCGCCGGGAGAUCGACCGGUUGGACGCGGAGAUCCUGGCCGCGGUGAAGCGGCGCACCGAGGUGUCGCAGGCGAUCGGCAGGGCGCGCAUGGCAUCGGGCGGCACCCGACUGGUCCACAGCCGGGAGAUGAAAGUCAUCGAGCGCUACAGCGAGCUGGGUCCCGACGGCAAAGACCUGGC
#=GR NC_008595.1/1008741-1008268 CODON   ..........................................................................................................................................................................................................................................................................AUG...................................................................................................................................................................................................................................
#=GR NC_008595.1/1008741-1008268 SS_TT   ................................................................................................................................................................................................................................................................................................................................................................................................................................................................................................................
NC_002944.2/919407-918934                CAACUGCGGUUUUUUGCGCGCGUACCGGAUCUAGUGGCACACUCAUUUGGUGCUCACCGUGCAGUGUUACCGGCGGUUGUCCAGCCCAAAAUGGCGCCGUCGAUCCGCCCAC.GGACAC.CGGUCCGCGGCGGCCGUGGUCU.GACUGCU...UCCGCAGAGCCCCG..........CG......CGGGGCUCGUCUUCUCCUGAGGCCUGAUACUGCAUGAGACCCCAAUCCCCAGAUGACGACGACGACGCGGAGUCAGCAGAGAUGAACACGGAAACGGUGGAUCCCCGUGAGGCCACCGACAUCGACCAGUUGCGCCGGGAGAUCGACCGGUUGGACGCGGAGAUCCUGGCCGCGGUGAAGCGACGCACCGAGGUGUCGCAGGCGAUCGGCAGGGCGCGCAUGGCAUCGGGCGGCACCCGGCUGGUCCACAGCCGGGAGAUGAAGGUCAUCGAGCGCUACAGCGAGCUGGGUCCCGACGGCAAAGACCUGGC
#=GR NC_002944.2/919407-918934 CODON     ..........................................................................................................................................................................................................................AUG...................................................................................................................................................................................................................................................................................
#=GR NC_002944.2/919407-918934 SS_TT     ................................................................................................................................................................................................................................................................................................................................................................................................................................................................................................................
NC_008611.1/4895138-4895626              CGCGUGCGAUCCGGCCACCGCCCCGGGCUCACAUCCCAUACCCCUUUUGCGCAGGUGCGGCCGUUAAUGGCACACUCUCCUGGUGCUCAACACGCAGCGUCGAUUUUUCUAC.GGGUACCCG.CCAGCGGUACCCGAGGCGU.AGCUGCU...UUCGCAGAGCCCCGUGGUCCGCUUCGGCGAU.CGGGGCUCGUCUCUCGCGUGAGGCCUGAUGCCGGAUGAGACCAGAACCCCCACCUCACGAGAACGCGGAGUUAGAAAUGAACACCGAAACAAUCGACACUGAAGAUCUCCCCAGCAUUGACGAGCUGCGCGAAGAGAUCGACCGGUUGGACCGCGAGAUCCUGGCCGCGGUCAAGCGGCGCGCCGAGGUGUCUCAGGCGAUCGGCAAGGCCCGGAUGGCCUCCGGCGGCACCCGACUGGUGCACAACCGCGAGAUGAAGGUCAUCGAGCGCUACAGCGAGCUGGGACCCGAGGGUAAAGACCUGGCAAUUC
#=GR NC_008611.1/4895138-4895626 CODON   ...........................................................................................................................................................................................................................AUG..................................................................................................................................................................................................................................................................................
#=GR NC_008611.1/4895138-4895626 SS_TT   ................................................................................................................................................................................................................................................................................................................................................................................................................................................................................................................
NC_008268.1/5989902-5989417              CUUACCGGCGUGUACCGACAGCGUCACAGCCGCUUGGCCUGCGCGGUACCGCCAUGGCAAACUGGUACACAUGUUCAGUCCGCCGUCGCGCCCCCUGUGGCGAUUUUUUUAC.GGGUAC.CGGCCUCCGGUGCCCGUGAACUGAACAGC.....UCAC.GAGCCCCGAGGUC.CGCA.CCGGAUCCGGGGCUUUUUUCGUCAAACGAGCCUGGAUCGGUAACGACUCGAGCCAAAACAACGAUCCAAGUUCUGACAAGAGGGAGACGAACCAAUGAGCACUCAGACCGUCGCAUCAGCCGCCAAGGAAACCGCUGUGCCCACCAGCGAGGCCGAGAUCGAGGUUCUCCGCCAGGAGAUCGACAAGCUCGACGCCGAGAUUCUCGCCGCUAUCAAGCGCCGCGCAGAGGUCUCGCAGCUCAUCGGGCGCACCCGGAUGGCGUCCGGCGGUCCCCGCCUCGUCCACAGUCGUGAGAUGAAGGUGCUCGAGCGGUUCAA
#=GR NC_008268.1/5989902-5989417 CODON   ................................................................................................................................................................................................................................................................................AUG.............................................................................................................................................................................................................................
#=GR NC_008268.1/5989902-5989417 SS_TT   .................................................................................................................................................................<<<<<<<<<<<.<......>>>>>>>>>>>.................................................................................................................................................................................................................................................................................................................
NC_002677.1/213705-213217                UGAGUCGCGAUUUUGCACCAGCCCGGCCGUGAGUGGCACACUUAUUUUUGUGUUCAACAAGCAGCGCCCCAUGCAGCUCUCAACCCACGAGGUGUACCGCCGAUUUUUCUAC.GGGUAC.GGGCUAACGGUGCCCGUGGUGU.AGCUGCU...UUCGCAGAGCCCCG.GGGUUCGCUUCCGGCUUCGGGGUUCAACUCUCUUUGUGAGGUCUGAUACCGAAUGAGACCAGAACCCCCACAUCACGAGAACGCGGAGUUAACAGAGAUGAACACUGAGGUGGUCGAAGCGCCGCUCCUGACCGACAUCGAGGAGUUGCGCGAAGAGAUCGACCGGUUAGACGCUCAGAUUCUCGCUACGGUAAAGCGGCGUGCCGAAGUAUCCCAGGCGAUCGGGAAGGUAAGAAUGGCGUCUGGCGGCACUCGCCUGGUACAUAGCCGCGAGAUGAAGGUCAUCGAACGCUAUAGUGAGCUCGGUCCUGAUGGUAAGGAUCUGGCA
#=GR NC_002677.1/213705-213217 CODON     ............................................................................................................................................................................................................................AUG.................................................................................................................................................................................................................................................................................
#=GR NC_002677.1/213705-213217 SS_TT     ..................................................................................................................................................................<<<<<.<<<<.........>>>>>>>>>..................................................................................................................................................................................................................................................................................................................
NC_008596.1/5625143-5625635              GGGGAAGUCAUCUCGGCUCAAACCUACCGCGCGUCGCCGACAUCCUUUGCGAUGGGACGACAUGUGGUGGCACACUCGAUACGUGCUCAUUGAGCAGAGGCGAUUUUUCUAC.GGGUAC.CGGCCUGCGGUGCCCGUGGUCUAGCUGCCUUCCCCUUCCCAGCCCCGCGGUC.CGCAUCCGGAUCCGGGGCUCGUCUCUUGUGUGAGGCCCGAUCACCGGAUGGGACCCCCACACGAUGAGGAGCCUCACAUGCCUGAGACCAUCGAUGCCGUGCCUGAGAUCGAUGACCUGCGUCGUGAGAUCGACGAACUCGACGCCACCAUCAUCGCCGCCAUCCAGCGGCGCACCGAAGUGUCGAAGACCAUCGGUAAAGCACGCAUGGCAUCGGGCGGUACCCGCCUGGUCCACAGCCGUGAGAUGAAGGUCAUCGAGCGCUACAUCGACGCGCUCGGCCCGGAGGGCAAGGACCUCGCGAUGCUGUUGCUGCGCCUCGGC
#=GR NC_008596.1/5625143-5625635 CODON   ........GUA................................................................................................................................................................................................STP............................................AUG...................................................................................................................................................................................................................................................
#=GR NC_008596.1/5625143-5625635 SS_TT   ................................................................................................................................................................................................................................................................................................................................................................................................................................................................................................................
NC_009077.1/4954729-4955216              CGUUCACACUCAUGUCUGUCCCAACUUACCGCCGCACGGUGACACUCUUUGCGCUGGCACGGCCGCAGGUGGCAGACUGACAACCGUGCUUGACCAGUGGCGAUUUUUUUAC.GGGUAC.CGGCCUGCGGUGCCCGUGGUCU.AGCUGCUUCCUUC....AGCCCCGCGGUC.CGCAUCCGGAUCCGGGGCUCUUCUCUUGUGUGAGGCCCGAAACCGGAUGAGACCAGAACCCCCACACGAGGAGUCAGAGAUGAGCAUCGAAACGGAUCAGUCGCUCGACAUCGACGCGCUGCGUCAGGAGAUCGACGAACUCGACGCCGCCAUCCUCGCCGCCGUACAGCGGCGCACCGAGGUGUCCAAGAUCAUCGGCAGGGCGCGGAUGGCGUCGGGCGGCACCCGCCUGGUGCACAGCCGUGAGAUGAAGGUCAUCGAGCGCUACAGCGUGCUCGGCCCCGAGGGCAAAGACCUGGCCAUGCUGCUGCUGCGCCUGGGCC
#=GR NC_009077.1/4954729-4955216 CODON   ..........GUA..............................................................................................................................................................................................................AUG..................................................................................................................................................................................................................................................................................
#=GR NC_009077.1/4954729-4955216 SS_TT   .................................................................................................................................................................<<<<<<<<<<<.<<....>>>>>>>>>>>>.................................................................................................................................................................................................................................................................................................................
NC_008146.1/4606330-4606817              CGUUCACACUCAUGUCUGUCCCAACUUACCGCCGCACGGUGACACUCUUUGCGCUGGCACGGCCGCAGGUGGCACACUGACAACCGUGCUUGACCAGUGGCGAUUUUUUUAC.GGGUAC.CGGCCUGCGGUGCCCGUGGUCU.AGCUGCUUCCUUC....AGCCCCGCGGUC.CGCGUCCGGAUCCGGGGCUCUUCUCUUGUGUGAGGCCCGAAACCGGAUGAGACCAGAACCCCCACACGAGGAGUCAGAGAUGAGCAUCGAAACGGAUCAGUCGCUCGACAUCGACGCGCUGCGUCAGGAGAUCGACGAACUCGACGCCGCCAUCCUCGCCGCCGUACAGCGGCGCACCGAGGUGUCCAAGAUCAUCGGCAGGGCGCGGAUGGCGUCGGGCGGCACCCGCCUGGUGCACAGCCGUGAGAUGAAGGUCAUCGAGCGCUACAGCGUGCUCGGCCCCGAAGGCAAAGACCUGGCCAUGCUGCUGCUGCGCCUGGGCC
#=GR NC_008146.1/4606330-4606817 CODON   ..........GUA..............................................................................................................................................................................................................AUG..................................................................................................................................................................................................................................................................................
#=GR NC_008146.1/4606330-4606817 SS_TT   .................................................................................................................................................................<<<<<<<<<<<.<<....>>>>>>>>>>>>.................................................................................................................................................................................................................................................................................................................
NC_009338.1/1933585-1933097              CCAAACUUACCGCUGCCGACAGACACGUCCGCCCCUGUCGCGCACUUUGCGCUGCCUCAUCUGCUAGUGGCACACUCACUACGUGCUCACUGCGCAGUGGCGAUUUUUCUAC.GGGUAC.CGGCCUGCGGUGCCCGUGGUCU.AGCUGCU...UCCCCUCAGCCCCGCGGUC.CGCUACCGGAUCCGGGGCUCGUCUCUUGUGUGAGGCCCGAAUCGACACGGACCGGGCUUUCACCCAACGAGAACCGGAGACCACGACAUGACCACGACGCAUUCAGGGAUGGAAACCACCCAGUUGCCUGACAUCGACGAUCUGCGCCAGGAGAUCGACCGGCUCGACGCCGAGAUCCUCGAGGCCGUGAAGCGCCGCACCGAGGUCUCCCAGAUGAUCGGUAAGGCCCGGAUGGCCUCCGGCGGCACCCGCCUCGUGCACAGCCGCGAGAUGAAGGUGAUCGAGCGCUACAGCGUCCUCGGCGAAGAGGGCAAGAACCUCGC
#=GR NC_009338.1/1933585-1933097 CODON   ....................................................................................................................................................................................................................................................................AUG.........................................................................................................................................................................................................................................
#=GR NC_009338.1/1933585-1933097 SS_TT   ................................................................................................................................................................................................................................................................................................................................................................................................................................................................................................................
NC_008726.1/5219313-5219800              GCAGGGACACUCUUUGCGCUGCCACGGCUGGUGGUGGCACACUCAUUGGGUGCUCAAAGCGCAGCUUGGCCAUUUGCUCUUCGCCCGAGGGGCUCAUCGCCGAUUUUUCUAC.GGGUAC.CGGCCAGCGGUGCCCGUGGUCU.AGCUGCU....UCCCAGAGCCCCGCGGUC.CGCUUCCGGAUCCGGGGCUCGUCUCUUGUGUGAGGCCCGAAACCGGACGGGACCAGGACUUUCACACAACGAGAAUCUGGAGAACAAGAUGACGACGAUGGAAACCACGGGAUCUUCUGGCUCAUCCGAGGCGAAUGACAUCGAUGAGCUGCGCGAGGAGAUCGACCGCCUCGACGCGGCGAUCCUUGAGGCCGUUCAGCGCCGCACCGAGGUGUCGCAGUUGAUCGGCAAGGCGCGGAUGGCCUCGGGCGGCACCCGCCUGGUGCACAGCCGCGAGAUGAAGGUCAUCGAGCGCUACAGCGUGCUCGGCGACGAGGGCAAGA
#=GR NC_008726.1/5219313-5219800 CODON   .....................................................................................................................................................................................................................................................................AUG........................................................................................................................................................................................................................................
#=GR NC_008726.1/5219313-5219800 SS_TT   ................................................................................................................................................................................................................................................................................................................................................................................................................................................................................................................
NC_009565.1/1062001-1061513              UUCGGCGCCACCACCCAAUUUUGGGUGCACUUUUCCCGCCAAGUUUUUGCGCGGGCGCGUCCGUUGAUGGCACACUCGGUUCGUGCUCAACGCGCAGCGCCGAUUUUUCUAC.GGGUAC.CGGCCAGCGGUGCCCGUGGUCU.AGCUGCU...UUCGCAGAGCCCCGUGGUC.CGCUUCCGGAUUCGGGGCUCGUCUCUUGUGUGAGGCCCAGUACCGGAUGAGACCAGAACCCCCACAUCACGAGAACGCGGAGUUAGCAGCCAUGAACCUGGAAAUGCUCGAGUCCCAACCUGUCCCCGAGAUCGACACGCUGCGCGAAGAGAUCGACCGGCUAGACGCCGAAAUCCUCGCGUUAGUCAAGCGACGCGCUGAGGUUUCCAAGGCCAUCGGCAAGGCCCGGAUGGCGUCCGGUGGCACUCGGCUGGUACACAGCCGGGAGAUGAAGGUCAUCGAACGCUACAGCGAGCUGGGACCCGACGGUAAGGAUCUGGCCA
#=GR NC_009565.1/1062001-1061513 CODON   ...........................................................................................................................................................................................................................AUG..................................................................................................................................................................................................................................................................................
#=GR NC_009565.1/1062001-1061513 SS_TT   ...........................................................................<<<<<<<<<<<.....>>>>>>>>>>>>.........................................................................................................................................................................................................................................................................................................................................................................................................
#=GC SS_cons                             ....................................................................................................--------<<<<.<<<<<<.<<_____>>>>>>>>>>>>..-.----..,...,,,..,<<<<<<<<-<<<<-<<____>>>>>>>>>>>>>>,,,............................................................................................................................................................................................................................................................................................................
#=GC ACTUAL_MOTIF                        ....................................................................................................<..............................................................................................>............................................................................................................................................................................................................................................................................................................
#=GC HYPHENATION                         ****************************************************************************************************................................................................................................************************************************************************************************************************************************************************************************************************************************************************************************************
#=GC R2R_LABEL                           ----------------------------------------------------------------------------------------------------.............................................................................................---------------------------------------------------------------------------------------------------------------------------------------------------------------------------------------------------------------------------------------------------------------------------------------------------------------
#=GF DUPLICATES NC_008146.1/4606330-4606817=NC_008705.1/4645535-4646022 NC_009565.1/1062001-1061513=NC_008769.1/1088652-1088164=NC_009525.1/1059483-1058995=NC_002755.2/1058188-1057700=NC_000962.2/1058175-1057687=NC_002945.3/1058642-1058154=NZ_AAKR01000023.1/51333-50845=NZ_AASN01000010.1/89107-88619=NZ_AAYK01000213.1/12322-11834 NC_008146.1/4606135-4606622=NC_008705.1/4645340-4645827
#=GF SORT_STATS 19 96 0
#=GF SORT_STATS 19 96 0
#=GC cons                                YnnnnnnnnnYnYnnCnnCRnnnnnRnYnYnYnnnnnnnnnnYnYYnnGnnnnnnnnCRnnYnnYnnnRYnnnnnnnnnYnnRnnYnnnnYnnRCnnYGnYGnYUYUYYYRY-GGGYRC-nGGCnnRnnGYGCCCRYRRnCU-AGCYnCU---YUCnYnGAGCCCCGnnRnYnCGCnnCCGRnUnCGGGGCUYnUYnCYnnYRnnRnnnYYnnnnnnnnnnnRnnnnnnnnnYnnnnnnnnnnnnnnnnnnnnnnnnnRnnnnnRnnnnnnRnnnnnnnnnnnnRnnnnnnnnnnnnYnnnnnnnnnnnnnnnnnnRnnnnnnnnnnnnRnnnnnYnnnnnnnnnnnnnYnnnnnnnnnnnnnnnnnnnnnnnnnnnnnnYnnnnnnnnnYnnnnnnnnnnnnnnnnRnnnnnnnnnnnnnnnRnnnnnnnnnnnnnnnnnnnnnnnRnnnnnnnnnnnnnnnRnnnnnnnnnnnnnnnnnnnnnnnnnnnnnnnn
#=GC conss                               3111111111213113113311111313131311111111113133113111111113211311311133111111111311311211113113211221111131311222022211101132112443122222311132033231230003322343112212242222433324333223321122211332133113311311133111111111113111111111311111111111111111111111113111113111111311111111111131111111111113111111111111111111311111111111131111131111111111111311111111111111111111111111111131111111113111111111111111131111111111111113111111111111111111111113111111111111111311111111111111111111111111111111
#=GC col_entropy_0                       1111111111111110110111111111111111111111111111110111111110111111111111111111111111110111111111011101000000000111000000001000111000000001100100000011000001001110000000011111110011001110100000000111101111111111111111111111111111111111111111111111111111111111111111111111111111111111111111111111111111111111111111111111111111111111111111111111111111111111111111111111111111111111111111111111111111111111111111111111111111111111111111111111111111111111111111111111111111111111111111111111111111111111
#=GC col_entropy_1                       ................................................................................................................................................................................................................................................................................................................................................................................................................................................................................................................
#=GC col_entropy_2                       0686844556165867868683783501625392481778444854259854863676181275288715295377415441199264986576322235909959798322044399092073442999933442599294979352465590639488004403462151206959960158840044309702152762775664536795984577986797578967698695699897878797978775996858995899868799898976979779798696889996548958999998896887567868985988849845979889979939978489669887889988678627999479487838767998896869979577899997369998167599598865878985959986877888987875788987658659897474878788787989888897988887498988
#=GC col_entropy_3                       9179393226372790925385484659862710828238262438692101742485906320677243727811651790732661826278767510202889278177000392075023381220723007523540530573015597954437000002072688945025254689100008707776535763501257986680848466077713649870331819972017363794014795872736010174972449529653706410518541387301788429287774603658836099276905783884830980230615298142579269787098257815002941618858857678086572746763962786544211748614108756554243709739914599684098107249975682719755539944827387589927577967279674
#=GC cov_SS_cons                         ............................................................................................................??22.22022?.??.....???2202222??....................?0122012.222?.22....22?2222102210?...............................................................................................................................................................................................................................................................................................................
#=GF NUM_COV 14
#=GF WEIGHT_MAP  NC_008146.1/4606135-4606622 0.758608 NC_009077.1/4954534-4955021 0.758608 hgutS7_s7_166638/522-1007 1.07015 BAAY01007111.1/489-975 1.12153 BAAX01005125.1/598-1083 1.11764 BABD01014011.1/253-738 1.05515 NZ_AAVN02000004.1/99417-98932 1.05515 hgutS8_s8_179076/1481-996 1.07347 NC_008595.1/1008741-1008268 0.581444 NC_002944.2/919407-918934 0.581444 NC_008611.1/4895138-4895626 1.1513 NC_008268.1/5989902-5989417 1.34585 NC_002677.1/213705-213217 1.36268 NC_008596.1/5625143-5625635 1.2724 NC_009077.1/4954729-4955216 0.599272 NC_008146.1/4606330-4606817 0.599272 NC_009338.1/1933585-1933097 1.13533 NC_008726.1/5219313-5219800 1.2094 NC_009565.1/1062001-1061513 1.1513
#=GF USED_GSC TRUE
#=GF DID_FRAGMENTARY FALSE
//
