# Supplementary material for: Comparative genomics reveals 104 candidate structured RNAs from bacteria, archaea, and their metagenomes
Source: Genome Biol. 2010 Mar 15;11(3):R31. doi: 10.1186/gb-2010-11-3-r31 (PMC2864571; doi:10.1186/gb-2010-11-3-r31)
Supplement: Additional file 4 — Raw text alignment files, including annotation. Raw alignments of RNAs, including annotations (for example, predicted transcription terminators, flanking sequences) in "Stockholm" text format. The alignment format and appropriate viewing programs are discussed on Wikipedia [113]. The Stockholm files can be retrieved from the .tar.gz archive file by using programs such as WinZip (Windows), StuffIt Expander (Mac), or tar/gzip (UNIX). [file gb-2010-11-3-r31-S4.GZ › sto/Bacteroidales-1.sto]

# STOCKHOLM 1.0
#=GF ID Bacteroidales-1
#=GF DE Bacteroidales-1 RNA
#=GF AU Weinberg Z
#=GF TP Gene; sRNA;
#=GF WK http://en.wikipedia.org/wiki/Bacteroidales-1_RNA_motif
#=GF DATABASES microbial 32 env 4
#=GF FancifyStockholm -upDownGeneStats -mergeTandem
#=GF FancifyStockholmGeneContext -leftCount 1 -rightCount 1
#=GF FancifyStockholmExplanMsa Canonical {\it Bacteroidetes} promoters are detected, and we have labeled their -33 motif (``TTTG''), -7 motif (``TAnnTTTG'') and rough transcription start site (``TSS'').
#=GF ORIGINAL_MOTIF 68	36	0	1	refseq	25	bacteroid	jeremy	s45_55S100O5Min3	cmfinder		end
BABD01027605.1/930-451                     ........................................................................GGGCAGGGUUACCCCACGUGUG.CGAGGGGAA.CUGACGAGUAC..AUCAAACCCCGA.ACA.AGCUC.GGUUCGC.AAGGGCGG..CCGC......CCC...UUUC...GGAU...AAGCUAA.GCCACGUCGG.AUCA.CAAA.GGUGACAAAGCACUCAAAUCCGG...UCA.CACGGAGUUGGU.ACAUAUCAACAGUGCGGCUUUUACAAAUAGGGAAGAGGAUCUGAAAUGAGAUUCUCUUCUUUAAAGCCGGUUCACGCAGAUAGUCUCGUUAGCUAAUAUAAGUAGUCUUCUGAAGAUAAAGUGAAUUAUUUGGAAAAUAAAUUAGGUUUAAUAGUGGGUAAUCCAAAAAGAAGGCUUUCCUUGGUAGCAACAUCCUAAAGAUAGUUUGUCUGGCUCUUGAUCUUCGAGUUUCUAUUCUCAGUAAUGAUAAUAUAUUCUUCUAGAAAUCGAUCUUCACGAACAUCACUUGUUUUAUUAUUAAUUUAUUUUUAAUUUUUUUCGUAUG
#=GR BABD01027605.1/930-451 CODON          ........................................................................PTS...........................................................................................................................................................................................GUA..............................................................................................................................................................................................................................................................................................................................AUG
#=GR BABD01027605.1/930-451 SS_TT          ....................................................................................................................................................................................................................................................................................................<<<<<<<<<<<......>>>>>>>>>>>..........................................................................................................................................................................................................................................................................
BAAY01005444.1/287-1                       UUUG..ACAUAUGCAAUAGUUGACGUAUCUUUGCA.GUA..GAAUAUGG..........................GGGUUGUUCCGGUUUGAUC.GGGAUACUC.AUCAAAAUAAA..ACGAA..ACCGAGG.A.AGUUUCUCUUGUU.AAUGGCGGG.CCACAUAAAACCC...UUAU...GGGACUAAGCUGUAUAGC.CGGUGG.AUUA.CAAA.GAC.GGAGAGCUCUCAAAUCCUA...UUAGCUCGGAGUUUCAUCACAUGAGUGGGGCAAGCCCUUUUCGUUUAAUUCCCUUUACAUUUAUAUAUAUGCAAUGGUUCCCCGCUUCAUAGCGUACA....................................................................................................................................................................................................................................................
#=GR BAAY01005444.1/287-1 CODON            ..........................................................................................................................................................................................................................................................................................................................................................................................................................................................................................................................................................................................................
#=GR BAAY01005444.1/287-1 SS_TT            ..........................................................................................................................................................................................................................................................................................................................................................................................................................................................................................................................................................................................................
NC_010729.1/146805-146282                  AUUG..CAAAUCUAAACAAUGUUGCUAACUUUGCA.AUACAGAGAAGACGAGGAAU...................AAGCCGCACUGU.UAGAUCGGGGAAACUC.AUCAUAACAA......CUAUUCCGAGG.ACAAUU.UCAUCGCU.GAUGGCGGG.CCGC......ACC...UUCG...GGU.....UGCUUU.GCA.CAGCGG.AUUA.CAAA.GGUGGUGGAAUCCUCAAAUCUUG...UCU.UUCGGAGUUU.A.CGCUAUCCGCAGUGCGGCUUUUCAUAUAAGCAUAAGAAAUGAGGGUGUGUCGAAAAUCGCUUCAGCAGCGUUUUCGGCACACUUUUUUAUGCCAGAAAGGUUGUACUGAGAGCCUGCAUAGCCGUAAGCCACAUAGCAAUCCGGCGUAUUCUUAUUUCAAAAGGACGAUGCGGCAAAAGCGAUGCUACUUGCCGAUGGAUUGGAUUCGCCUUCGCACGUCUUUGGAUAUUUCCAAGAACAUAUAACCCGACUUGCCGGAGUGAAUGUCAGCUUCGUUUUCCUGAUAUUUCUUGUUGGCAUAUUCUUUCGACUUCUCGAAAGUCAG
#=GR NC_010729.1/146805-146282 CODON       .............................................................................................................................................................................................................................................................................................................................................................................................................................................................PTS..........................................................................................................................................
#=GR NC_010729.1/146805-146282 SS_TT       .................................................................................................................................................................................................................................................................................................................<<<<<<<<<<<<<............>>>>>>>>>>>>>...................................................................................................................................................................................................................................................
NC_002950.2/2190346-2189823                AUUG..CAAAUCUAAACAAUGUUGCUAACUUUGCA.AUACAGAGAAGACGAGGAAU...................AAGCCGCACUGU.UAGAUCGGGGAAACUC.AUCAUAACAA......CUAUUCCGAGG.ACAAUU.UCAUCGCU.GAUGGCGGG.CCGC......ACC...UUCG...GGU.....UGCUUU.GCA.CAGCGG.AUUA.CAAA.GGUGGUGGAAUCCUCAAAUCUUG...UCU.UUCGGAGUUU.A.CGCUAUCCGCAGUGCGGCUUUUCAUAUAAGCAUAAGGAAUGAGGGUGUGUCGAAAAUCGCUUCAGCAGCGUUUUCGGCACACUUUUUUAUGUCAGAAAGGUGUACUGAGAGCCUGCAUAGCCGUAAGCCACAUAGCAAUCCGGCGUAUUCUUAUUUCAAAAGGACGAUGCGGCAAAAGCGAUGCUACUUGCCGAUGGAUUGGAUUCGCCUUCGCACGUCUUUGGAUAUUUCCAAGAACAUAUAGCCCGACUUGCCGGAGUGAAUGUCAGCUUCGUUUUCCUGAUAUUUCUUGUUGGCAUAUUCUUUCGACUUCUCGAAAGUCAGC
#=GR NC_002950.2/2190346-2189823 CODON     ............................................................................................................................................................................................................................................................................................................................................................................................................................................................PTS...........................................................................................................................................
#=GR NC_002950.2/2190346-2189823 SS_TT     .................................................................................................................................................................................................................................................................................................................<<<<<<<<<<<<<............>>>>>>>>>>>>>...................................................................................................................................................................................................................................................
BAAX01000158.1/552-14                      UUUG.GCUGCAUCAGAAGAAAGCAGUAUCUUUGCAAAUA..CAUAA.............................GGGUCGUUUCGGUUAGAUU.GGGAUACUC.AUCACAUUACAAAUUAUGAAACCGAGA.A.GACUUCUCUUGCC.UAUGGCGGG.CCACAAUAAGCCGGACUUCG.UUCGGU.GAAGCUGCAAAGC.CGGUGG.AUUA.CAAA.AGCGGG.GGGCUCUCAAACUUAUUGCUAAGUUCGGAGUUUCA.UCACAUCAUCGG.GCGACCCUUUUCUUUUAUUCUUAGAACUUUGUCAUUGAAUACUCUCAUCAUUCUUUGAACAAUAUUCAACAUCAUAGAAAACAUUCAUCAACAUUUUAAAUUCAUACGAAUAUCACAUCAUGUUUAGCGGAAUCAUAGAAAACAUGGCUACUGUCGUGGCUGUGAAAAGGGACAAGGAGAAUAUCGACCUUACACUGGAAUGCCCGUUUGCUGGCGAGUUGAGUAUCGACCAGAGUGUGGCGCACAAUGGAGUAUGCCUCACGGUCGUGGCUUUAGAAGGCAACACCUAUACAGUUACUGCCAUGAAGGAAC
#=GR BAAX01000158.1/552-14 CODON           .........................................................................................................................................................................................................................................................................................................................................................................................................AUG..............................................................................................................................................................................................
#=GR BAAX01000158.1/552-14 SS_TT           ..........................................................................................................................................................................................................................................................................................................................................................................................................................................................................................................................................................................................................
BAAX01010365.1/662-1059                    CUUG.UCAGAAUAAAAUGAAAGUAUUAACUUUGCA.UUA..GAAAACAGAAACAG.ACACUCAACCCAUAGGGGCGCGCCAC....GUUCGAUC.GGGAUACUC.AUCAAUAAAAA..AAUCGAAACCGAGAAG..ACUUCUUUUGCC.AAUGGCGGG.CCAUAUAAAACC....UCAGU...GGACUAAGCUGCAAAGC.CGGUGG.AUUA.CAAA.GGCGGA.GAGCUCUCAAAUCUUG...UAUACUCGGAGUUUCA.UCACAUCAC.UGGGCGUCCCUUUUUAAACUAUACGAGGAGAUUACGCAGAAAUGCUGUAAUCUCCUUUUUUUGUUACUAUUCUAUAUUUCUACCGAGUAUACUCUUAAUUUAGUAUAAUAAAUUUUGGCACGUACGAAAUAUUUCGUUACUUGUCGAAAGACGAAUCACCC..........................................................................................................................................................
#=GR BAAX01010365.1/662-1059 CODON         ..........................................................................................................................................................................................................................................................................................................................................................................................................................................................................................................................................................................................................
#=GR BAAX01010365.1/662-1059 SS_TT         .........................................................................................................................................................................................................................................................................................................<<<<<<<<<<<<....>>>>>>>>>>>>>....................................................................................................................................................................................................................................................................
BAAX01004754.1/359-898                     UUUG..UAGAAACAGAAAAUAGCAGUAUCUUUGCA.ACA..AAGAAAUAAAGGACAGUAAAGAUU..........GGACCGUAUCGGUUAGAUC.GGGAUACUC.AUCAAUAAAAA..AACGAAAACCGAGAUG..AUUUCUAUUGCU.AAUGGCGGG.CCACAU....UCC...UUCG...GGAU...AGCUGUAGAGC.CGGUGG.AUUA.CAAA.GGC.GUAGAACUCUCAAAUCUUA...UUAGCUCGGAGUUUCA.UCACAUCA.CGAUGCGGUCUUUUAGUUAGAAGCGGUGGAUUCCUAUUGACAAGUAUGGAACACACCGCUUCUUUUUGUAUGUAGUAAAUAAACUGAAUAAUAAAUUUUAUUUGAAUUAUGUUCUCAGGAAUUGUUGAAGAGUUUGCCAUCGUGACAAAAAUCAGGAAAUAUGGCGAAAACAUUGAUUUCACAUUUAAAUGCUCUUUCACCGACGAGCUGAAGAUUGACCAGAGCGUGGCGCACAACGGUGUAUGCCUCACCGUGGUGGAGGUUAAGAACGGCACGUAUACCGUUACGGCAAUGAAGGAGACUCUCGACCGCUCCA
#=GR BAAX01004754.1/359-898 CODON          ..........................................................................................................................................................................................................................................................................................................................................................................................AUG.............................................................................................................................................................................................................
#=GR BAAX01004754.1/359-898 SS_TT          ..........................................................................................................................................................................................................................................................................................................................................................................................................................................................................................................................................................................................................
NC_009615.1/788015-788556                  UUGG..UCAUGUCGAUACGAUUACAUAUCUUUGUA.ACAA.GAAAAAAGAUAAACAGGGAAUGAGUU........AAGCCGCACUUGUUCGAUU.GGGAAACUC.AUCAGUUUAU....UUUAAUUCCGAGACAUAGCUCUUGUCGCC.AAUGGCGGG.CCGCG.....CCC...UUCG...GGGU...AUGCUUA.GCA.CGGCGG.AUUA.CAAA.GGUGGCAAAGCACUCAAAUCCUG...UCA.UACGGAGUUUGU.UCAUAUCUACAGUGCGGCUUUUUCAAAUAGGGAAGAGGAUCUUUAAUUAGAUUCUCUUCUUUUUUAUGCGGUUCACGCAGAUAGUCUCGUUAGCUCAUAUAAGUAGUCUUCUGAAGAUAAAGUGAAUUAUUUUGAAAAUAAAUUAGGUUUUAUAGUUGGUAAUCCAAAAAGAAUGCUUUCCUUUGUAGCAACAAACAAAAGAUAGUUUGUCUUGCUCUUUAUCUUCGAGUUUCUAUUCUCAGUAAUGAUAAUAUAUUCUUCUAGAAAUCGAUCUUCACUAACAUCACUUGUUUUAUUAUUAAUUUAUUUUUAAUUUUUUUCGUAU
#=GR NC_009615.1/788015-788556 CODON       ........................................................................................................................................................................................................................................................................................................................................................................................................................................................................................................................................................................................................AU
#=GR NC_009615.1/788015-788556 SS_TT       ....................................................................................................................................................................................................................................................................................................<<<<<<<<<<<......>>>>>>>>>>>..........................................................................................................................................................................................................................................................................
BABA01004120.1/1175-1715                   UUGG..UUAUGUCGAUACGAUUACAUAUCUUUGUA.ACAA.GAAAAAGAUAAACAGGGAAUGAGUU.........AAGCCGCACUUGUUCGAUU.GGGAAACUC.AUCAGUUUAU....UUUAAUUCCGAGACAUAGCUCUUGUCGCC.AAUGGCGGG.CCGCG.....CCC...UUCG...GGGU...AUGCUUA.GCA.CGGCGG.AUUA.CAAA.GGUGGCAAAGCACUCAAAUCCUG...UCA.UACGGAGUUUGU.UCACAUCUACAGUGCGGCUUUUUCAAAUAGGGAAGAGGAUCUUUAAUUAGAUUCUCUUCUUUUUUAUGCGGUUCACGCAGGUAGUCUCGUUAGCUCAUAUAAGUAGUCUUCUGAGGAUAAAGUGAAUUAUUUUGAAAAUAAAUUAGGUUUUAUAGUUGGUAAUCCAAAAAGAAUGCUUUCCUUUGUACCAACAAACAAAAGAUAGUUUGUCUUGCUCUUUAUCUUCGAGUUUCUAUUCUCAGUAAUGAUAAUAUAUUCUUCUAGAAAUCGAUCUUCACUAACAUCACUUGUUUUAUUAUUAAUUUAUUUUUAAUUUUUUUCGUAU
#=GR BABA01004120.1/1175-1715 CODON        ........................................................................................................................................................................................................................................................................................................................................................................................................................................................................................................................................................................................................AU
#=GR BABA01004120.1/1175-1715 SS_TT        ....................................................................................................................................................................................................................................................................................................<<<<<<<<<<<......>>>>>>>>>>>..........................................................................................................................................................................................................................................................................
NZ_ABYH01000068.1/241-768                  UUUG.GUGGUUUCAUUCCUAUUACAUAUCUUUGUG.AUA..AGAAAAAUGAGU......................UAGCCGCACAUGUUCGAUU.GGGAAACUC.AUCAGUUUA....UUUUAAUUCCGAGACACAGCUCUUGUCGUC.AAUGGCGGG.CCGCA.....CCC...UUCG...GGGC...AUGCUUA.GCA.CGGCGG.AUUA.CAAA.GAUGGCAAAGCACUCAAAUCCUG...UCA.UACGGAGUUUGU.UCAUAUCUACGGUGCGGCUUUCUUUACAUAGGAGGAUAUGUCAGAACAGGCAUAUCCUCUUUUUGUGCCUAAUAAAGCAUAGCUUUUUGUUUGAAAUAGGAGCUUGUCUGUUUUUUCUUCGUAUAUUUACCCUCCAAGAAUUAAACACACUAAACUAAAUAUUUAUGUUAUUGCCAAAACAAUCUCACAAUUGUGUAACCGGGCUGGCUGUCGCCUGCUCGUUGCUAUUGGUUGCCUGCUCUCCGAAGGAAGCCCAGCAGGUCAAUCUUAUUCCCAAACCGGAACGGAUGACAAUGACCGGAGGAACCUUCAGGGUCGAUAGUCU
#=GR NZ_ABYH01000068.1/241-768 CODON       ..........................................................................................................................................................................................................................................................................................................................................................................................................................................................................................................................................................................................................
#=GR NZ_ABYH01000068.1/241-768 SS_TT       ....................................................................................................................................................................................................................................................................................................<<<<<<<<<<<......>>>>>>>>>>>..........................................................................................................................................................................................................................................................................
NZ_AAXE02000021.1/126040-125513            UUUG.GUGGUUUCAUUCCUAUUGCAUAUCUUUGUG.AUA..AGAAAAAUGAGU......................UAGCCGCACAUGUUCGAUU.GGGAAACUC.AUCAGUUUA....UUUUAAUUCCGAGACACAGCUCUUGUCGUC.AAUGGCGGG.CCGCA.....CCC...UUCG...GGGC...AUGCUUA.GCA.CGGCGG.AUUA.CAAA.GAUGGCAAAGCACUCAAAUCCUG...UCA.UACGGAGUUUGU.UCAUAUCUACGGUGCGGCUUUCUUUACAUAGGAGGAUAUGUCAGAACAGGCAUAUCCUCUUUUUUUGUGCCCCGUCAAGCAUAGUUUUAGACGGUGUAACGCUAUGGGUUAGGGGAGCUAAAGCAUCGCUUUUUGUUUGAAAUAGGAGCUUGUCCGUUUUUUCUUCGUAUAUUUACCCUCCAAGAAUUAAACACACUAAACUAAAUAUUUAUGUUACUGCCAAAACAGUCUCGCAAUUAUGUAACCGGGCUGGCUGCCGCUUGCUCGUUGCUAUUGAUUGCCUGCUCUCCGGAGGAAGUCCGGCAGGUCAAUCUUAUUCCCAAAC
#=GR NZ_AAXE02000021.1/126040-125513 CODON .................................................................................................................................................................................................................................................................................................STP...................................................................................................................................................................................AUG................................................................................................................
#=GR NZ_AAXE02000021.1/126040-125513 SS_TT ....................................................................................................................................................................................................................................................................................................<<<<<<<<<<<......>>>>>>>>>>>..........................................................................................................................................................................................................................................................................
BABD01027604.1/568-977                     UUUG.GUUAUGUCGAUACGAUUACAUAUCUUUGUA.ACAA.GAAAAAGAUNAACAGGGAAUGAGUU.........AAGCCGCACUUGUUCGAUU.GGGAAACUC.AUCAGUUUAUU..UUAAU..UCCGAGACAUAGCUCUUGUCGCC.AAUGGCGGG.CCGCA.....CCC...UUCG...GGGU...AUGCUUA.GCA.CGGCGG.AUUA.CAAC.GGUGGCAAAGCACUCAAAUCCUG...UCC.UACGGAGUUUGUUCCUAUUCUACCGUGCGGCUUUUUCCAAUAGGGGAGAGGAUCUUUAAUUGGAUUCUCUUCUUUUUAUGCGGUUCACGCCAAAUAGUCUCUUUGGCUCAUAUACGUUGUCUUCUGAAGAUCACGUGAAUUUUUUUGACCCCUCACUAGCGUUAUAUAGUUGGUUAUCCGGAAGAAUGCUUCCUUUGUAGCACCA.....................................................................................................................................
#=GR BABD01027604.1/568-977 CODON          ..........................................................................................................................................................................................................................................................................................................................................................................................................................................................................................................................................................................................................
#=GR BABD01027604.1/568-977 SS_TT          ...................................................................................................................................................................................................................................................................................................<<<<<<<<<<<......>>>>>>>>>>>...........................................................................................................................................................................................................................................................................
BABD01016942.1/699-935                     UUUG.GUGGUUUCAUUCCUAUUGCAUAUCUUUGUG.AUA..CGAACAAUGAGU......................UAGCCGCACAUGUGCGAUU.GGGAAACUC.AUUCAGUUUAU..UUUAUU.UCCGAGACAAAGCUCUUGUCGUC.AAUGGCGAG.CCGAA.....ACC...UUCGA..GGGC...AUGCUUC.ACAACGGCGGUAUUAACAAG.GAUGGCAAAGAACUCAAUUCCUG...UCA.UAACGAGUUUGU.CCUAUUCUAC.GUGCGGUUUCUUUACUAGG.......................................................................................................................................................................................................................................................................................................
#=GR BABD01016942.1/699-935 CODON          ..........................................................................................................................................................................................................................................................................................................................................................................................................................................................................................................................................................................................................
#=GR BABD01016942.1/699-935 SS_TT          ..........................................................................................................................................................................................................................................................................................................................................................................................................................................................................................................................................................................................................
NZ_ABQC02000016.1/77111-77632              UUUG..UAUAUUCAAAUAUUUGUCGUAUAUUUGUC.AUA..GAAAAAUUG.........................AAGCCGUACUUGCAGAAUC.GGGAAACUC.AUCAAAUCUA...AAGAAAUACCGAGACA.AGCUUCUACUUCC.AAUGGCGGG.CCAC......GCC...UUCG...GGU....AGCAUUUAUGC.CGGUGG.AUUA.CAAA.GGAGG.GGAGCACUCAAAACCUG...UCA.UUCGGAGUUUCG.UCACGCCUCGGGUACGGCUUCUCCUUUUUAUAAAAGCGAAGAAUCUUGGGUUUAGCGAGUCAAGGUUCUUCGUUUUUUUAUGAGUUUACUUUUGGAACGUUGUUUACUUAGAUAAUAUAAGAACUAUGAGGAAGCACAUUUUAAUGUCGUUGUGUGCCGGCUCUCUUUUGUUGGGGGCUUGUGCUGGAAAAGGUGAGCAGAAAAUGAGUGUGUCACAAGAACCGGAUACUUUAUUGAUGUUGGUGGGCAGUUAUGCAAGUGCCGAUCAGGAAGGGAUAAAGACGUAUCGUUUCAACCAGGAGACGGGAGAGGCUGUGCUGGCUAG
#=GR NZ_ABQC02000016.1/77111-77632 CODON   ..................................................................................................................................................................................................................................................................................................................................................................................................AUG.....................................................................................................................................................................................................
#=GR NZ_ABQC02000016.1/77111-77632 SS_TT   .........................................................................................................................................................................................................................................................................................................<<<<<<<<<<<<<<<<....>>>>>>>>>>>>>>>>.............................................................................................................................................................................................................................................................
NZ_ABIY02000096.1/660-140                  UUUG..UUUUUUCAGAUUAAAGUAUUAUUUUUGUA.AUA..CAAGAAUG..........................AAGCCGCACUUGCAGAAUC.GGGAAACUC.AUCAAAUUAU...AAGAAAUACCGAGA.ACAGCUUCAUCUUCC.AAUGGCGGG.CCAC......GCC...UUCG...GGU....AGCAUUUAUGC.CGGUGG.AUUA.CAAA.GGGGGA.GAGCACUCAAAUCAUG...UUU.AUCGGAGUUUCG.UCACGCCUCUGGUGCGGCUUUUCUUUUAUAGUAAGCGAAAGAUUUUAUAUCGAUUUGAUAUAUAAUCUUCGCUUUAUUUUUUUUAUCAUGCUUUUUAGGGAUUCCUUUGAUUUUUAAUUGCAGUUUAUAUGAUAUUUUAUUUUUCUGGAACAGGUAAUUCGCGAUGGGUGGCUGAAUCUCUUGGAAAAAGAUUGGGGGAUGCGGUAGAGGAUAUAGCAGAUGUGAAAAUUGAGAAAGAAGAAUAUACCCUGUCAGAAGGAGAAAUAUUAGGGUUUGUUUUUCCUGUUUAUGCAUGGGCACCUCCUACUAUUGUGAUGGAUUUUAU
#=GR NZ_ABIY02000096.1/660-140 CODON       ....................................................................................AUG..........................................................................................................................................................................................................STP.................................................................................................AUG..................................................................................................................................................................................................
#=GR NZ_ABIY02000096.1/660-140 SS_TT       ..........................................................................................................................................................................................................................................................................................................................................................................................................................................................................................................................................................................................................
BABD01000999.1/620-1140                    UUUG..UUUUUUCAGAUUAAAGUAUUAUUUUUGUA.AUA..CAAAAAUG..........................AAGCCGCACUUGCAGAAUC.GGGAAACUC.AUCAAAUUAU...AAGAAAUACCGAGA.ACAGCUUCAUCUUCC.AAUGGCGGG.CCAC......GCC...UUCG...GGU....AGCAUUUAUGC.CGGUGG.AUUA.CAAA.GGGGGA.GAGCACUCAAAUCAUG...UUU.AUCGGAGUUUCG.UCACGCCUCUGGUGCGGCUUUCCUUUUAUAGUAAGCGAAGGAUUUUAUAUCGAUUUGAUAUAUAAUCUUCGCUUUAUUUUUUAUCAUGCUUUUUAGUGAUUCCUUGAUUUUUAAUUGCAGUUUAUAUGAUAUUUUAUUUUUCUGGAACAGGUAAUUCGCGAUGGGUGGCUGAAUUUCUUGGGAAAAGAUUGGAGGAUGCUGUAGAGGAUAUAGCAGAUGUGAAAAUUGAGAAAGAAGAAUAUACCCUACCAGAAGGAGAAAUAUUAGGGUUUGUUUUUCCUGUUUAUGCAUGGGCACCUCCUACUAUUGUGAUGGAUUUUAUUUC
#=GR BABD01000999.1/620-1140 CODON         .........................................................................................................................................................................................................................................................................................................................................................................................................................................AUG..............................................................................................................................................................
#=GR BABD01000999.1/620-1140 SS_TT         ..........................................................................................................................................................................................................................................................................................................................................................................................................................................................................................................................................................................................................
BABG01004849.1/395-927                     CUUG.UUUAUAUCAUAAAAAGGACGUAUAUUUGUC.AUA..CGGAAAGAGAUGAAAAGC................GAGCCGCAUUAGUUGGAUU.GGGAAACUC.AUCAAACUAA...UCUGAAAACCGAGACAUAGCUUCAUCUUCC.AAUGGCGGG.CCAC......GCC...UUCG...GGU....AGCAUUUAUGC.CGGUGG.AUUA.CAAA.GGAGGA.GAGCACUCAAAACCUG...UCA.UUCGGAGUUUCA.UCGCAUCACUGGUGCGGCUUCAUUAUAAGGCGAUGCUAAUUCAAAAGAUUAGCAUCGCUUCUUUUUAUAAAAAUAGUACGGAUAUGAUAUUUUAUUUUUCAGGUACAGGUAAUUCGGCUUGGGUGGCAAGGCAGCUGGCGGAAGGACAGAAUGAGGAAUUGUUGUCCAUAGCUAUGGAAAUAGACAGGAACAAAGCGUAUAAGCUGAAAGAAGGGGAAAAAGUAGGUUUUGUUUUUCCUGUAUAUGCAUGGGGCCCUCCCAAGAUAGUACUUCGUUUUAUUCAUCAGCUAAAGUUGGAUAAGCCGGGAUACCUUUUCUUUGUCUG
#=GR BABG01004849.1/395-927 CODON          .....................................................................................................................................................................................................................................................................................................AUG..................................................................................................................................................................................................................................................................................................
#=GR BABG01004849.1/395-927 SS_TT          ..................................................................................................................................................................................................................................................................................................<<<<<<<<<<<<.....>>>>>>>>>>>>...........................................................................................................................................................................................................................................................................
NC_009614.1/4991785-4991253                CUUG.UUUAUAUCAUAAAAAGGACGUAUAUUUGUC.AUA..CGGAAAGAGAUGAAAAGC................GAGCCGCAUUAGUUGGAUU.GGGAAACUC.AUCAAACUAA...UCUGAAAACCGAGACAUAGCUUCAUCUUCC.AAUGGCGGG.CCAC......GCC...UUCG...GGU....AGCAUUUAUGC.CGGUGG.AUUA.CAAA.GGAGGA.GAGCACUCAAAACCUG...UCA.UUCGGAGUUUCA.UCGCAUCACUGGUGCGGCUUCAUUAUAAGGCGAUGCUAAUUCAAAAGAUUAGCAUCGCUUCUUUUUAUAAAAAUAGUACGGAUAUGAUAUUUUACUUUUCAGGUACAGGUAAUUCGGCUUGGGUGGCAAGGCAGCUGGCGGAAGGACAGAAUGAGGAAUUGUUGUCCAUAGCUAUGGAAAUAGACAGGAACAAAGCGUAUAAGCUGAAAGAAGGGGAAAAAGUAGGUUUUGUUUUUCCUGUAUAUGCAUGGGGACCUCCCAAGAUAGUACUUCGUUUUAUUCAUCAGCUAAAGUUGGAUAAGCCGGGAUACCUUUUCUUUGUCUG
#=GR NC_009614.1/4991785-4991253 CODON     ........................................................................................................................................................................................................................................................................................................................................................AUG...............................................................................................................................................................................................................................................
#=GR NC_009614.1/4991785-4991253 SS_TT     ..................................................................................................................................................................................................................................................................................................<<<<<<<<<<<<.....>>>>>>>>>>>>...........................................................................................................................................................................................................................................................................
BAAU01004407.1/918-386                     CUUG.UUUAUAUCAUAAAAAGGACGUAUAUUUGUC.AUA..CGGAAAGAGAUGAAAAGC................GAGCCGCAUUAGUUGGAUU.GGGAAACUC.AUCAAACUAA...UCUGAAAACCGAGACAUAGCUUCAUCUUCC.AAUGGCGGG.CCAC......GCC...UUCG...GGU....AGCAUUUAUGC.CGGUGG.AUUA.CAAA.GGAGGA.GAGCACUCAAAACCUG...UCA.UUCGGAGUUUCA.UCGCAUCACUGGUGCGGCUUCAUUAUAAGGCGAUGCUAAUUCAAAAGAUUAGCAUCGCUUCUUUUUAUAAAAAUAGUACGGAUAUGAUAUUUUACUUUUCAGGUACAGGUAAUUCGGCUUGGGUGGCAAGGCAGCUGGCGGAAGGACAGAAUGAGGAAUUGUUGUCCAUAGCUAUGGAAAUAGACAGGAACAAAGCGUAUAAGCUGAAAGAAGGGGAAAAAGUAGGUUUUGUUUUUCCUGUAUAUGCAUGGGGCCCUCCCAAGAUAGUACUUCGUUUUAUUCAUCAGCUAAAGUUGGAUAAGCCGGGAUACCUUUUCUUUGUCUG
#=GR BAAU01004407.1/918-386 CODON          .....................................................................................................................................................................................................................................................................................................AUG..................................................................................................................................................................................................................................................................................................
#=GR BAAU01004407.1/918-386 SS_TT          ..................................................................................................................................................................................................................................................................................................<<<<<<<<<<<<.....>>>>>>>>>>>>...........................................................................................................................................................................................................................................................................
NZ_ABWZ01000013.1/484221-484753            CUUG.UUUAUAUCAUAAAAAGGGCGUAUAUUUGUC.AUA..CGGAAAGAGAUGAAAAGC................GAGCCGCAUUAGUUGGAUU.GGGAAACUC.AUCAAACUAA...UCUGAAAACCGAGACAUAGCUUCAUCUUCC.AAUGGCGGG.CCAC......GCC...UUCG...GGU....AGCAUUUAUGC.CGGUGG.AUUA.CAAA.GGAGGA.GAGCACUCAAAACCUG...UCA.UUCGGAGUUUCA.UCGCAUCACUGGUGCGGCUUCAUUAUAAGGCGAUGUUAAUUCAAGAGAUUAGCAUCGCUUCUUUUUUAUAAAAAUAAUACGGAUAUGAUAUUUUAUUUUUCAGGUACAGGUAAUUCAGCUUGGGUGGCAAGGCAGCUGGCGGAAGGACAGAAUGAGGAAUUGCUCUCCAUAGCUGUGGAAAUAGAUAAGAAUAAGGAGUAUAAACUAAGAGAAGGAGAAAAAGUAGGUUUUGUCUUCCCUGUGUAUGCAUGGGGACCUCCGGAGAUUGUACUUCGUUUUAUCCGUCGGUUGAAGAUGACUAAGCCGGAAUAUCUUUUCUUUGUCU
#=GR NZ_ABWZ01000013.1/484221-484753 CODON ..........................................................................................................................................................................................................................................................................................................................................................................................................................................................................................................................................................................................................
#=GR NZ_ABWZ01000013.1/484221-484753 SS_TT ..................................................................................................................................................................................................................................................................................................<<<<<<<<<<<<.....>>>>>>>>>>>>...........................................................................................................................................................................................................................................................................
BAAX01034787.1/401-1                       CUGG.UUUAUAUCAUAAAAAGGACGUAUAUUUGUC.AUA..CGGAAAGAGAUGAAAAGC................GAGCCGCAUUAGUUGGAUU.GGGAAACUC.AUCAAACUAA...UCUGAAAACCGAGACAUAGCUUCAUCUUCC.AAUGGCGGG.CCAC......GCC...UUCG...GGU....AGCAUUUAUGC.CGGUGG.AUUA.CAAA.GGAGGA.GAGCACUCAAAACCUG...UCA.UUCGGAGUUUCA.UCGCAUCACUGGUGCGGCUUCAUUAUAAGGCGAUGCUAAUUCAAAAGAUUAGCAUCGCUUCUUNUUUAUAAAAUAGUUCACAUCUGAUAUGUUAUUUUUCAGGUACAGUAUUCGUUACACGUGCGAUGGAUCACCCGGAAGUCUGCUACUACGCUGCACCUGGAAAAAAUUCUANNNNUAUAUAUAACUAAUA....................................................................................................................................
#=GR BAAX01034787.1/401-1 CODON            ..........................................................................................................................................................................................................................................................................................................................................................................................................................................................................................................................................................................................................
#=GR BAAX01034787.1/401-1 SS_TT            ..................................................................................................................................................................................................................................................................................................<<<<<<<<<<<<.....>>>>>>>>>>>>...........................................................................................................................................................................................................................................................................
BAAY01001699.1/309-841                     CUUG.UUUAUAUCAUAAAAAGGACGUAUAUUUGUC.AUA..CGGAAAGAGAUGAAAAGC................GAGCCGCAUUAGUUGGAUU.GGGAAACUC.AUCAAACUAA...UCUGAAAACCGAGACAUAGCUUCAUCUUCC.AAUGGCGGG.CCAC......GCC...UUCG...GGU....AGCAUUUAUGC.CGGUGG.AUUA.CAAA.GGAGGA.GAGCACUCAAAACCUG...UCA.UUCGGAGUUUCA.UCGCAUCACUGGUGCGGCUUCAUUAUAAGGCGAUGUUAAUUCAAGAGAUUAGCAUCGCUUCUUUUUUAUAAAAAUAAUACGGAUAUGAUAUUUUAUUUUUCAGGUACAGGUAAUUCAGCUUGGGUGGCAAGGCAGCUGGCGGAAGGACAGAAUGAGGAAUUGUUCUCCAUCGCUGUGGAAAUAGAUAAGAAUAAGGAGUAUAAACUAAGAGAAGGAGAAAAAGUAGGUUUUGUCUUCCCUGUGUAUGCAUGGGGACCUCCGGAGAUUGUACUUCGUUUUAUCCGUCGGUUGAAGAUGACUAAGCCGGAAUAUCUUUUCUUUGUCU
#=GR BAAY01001699.1/309-841 CODON          .........................................................................................................................................................................................................................................................................................................................................................AUG..............................................................................................................................................................................................................................................
#=GR BAAY01001699.1/309-841 SS_TT          ..................................................................................................................................................................................................................................................................................................<<<<<<<<<<<<.....>>>>>>>>>>>>...........................................................................................................................................................................................................................................................................
BABA01025825.1/405-1                       CUUGUUUCUUUCUAUAGAUACUCAUUACCUUUGUU.UAU..AGUAUAUA..........................UAGCCGCAUUGAUUGGAUC.GGGAUACUCUAUCUAUUUUU...AUGAUAUACCGCGACU.AGCUUCGCUUCUCUAUGG.CGGGCCUACG.....CCC...UUCG...GGGU...UACUCUUGAGU.CGGUGG.AUUA.CUUAGUAGUAGGUAGUACUCNUAUCAGU...CUA.UACGGAGUUUCA.UCACAUUAACCGUGCGGCGUUCUUAUAAAGAGGAACGCUUCUCGCUUGCCUANCCGGUAGCUUCGCCCUNGNUCCUGCGCGAUGCCACAACGUGUAAAAAUAAAAAAAAAAAAAAAAGAGAAAAAAAAAAAAAAAAUAAUAAANNNNAAACAAAAAAUAUAUUAGUUGUUUUUCUUUUUUUUUUGUUUUGGUUUUUUUUUU............................................................................................................................
#=GR BABA01025825.1/405-1 CODON            ................................................................................................................................................................................................................................................................................AUG........................................................................................................................................................................................STP............................................................................................................................
#=GR BABA01025825.1/405-1 SS_TT            ..........................................................................................................................................................................................................................................................................................................................................................................................................................................................................................................................................................................................................
NZ_AAVM02000004.1/418179-418703            CUUG.CUAUUCUCCGGGAUUCUUAUUAUAUUUGUG.AUA..CAAAAAUAU.........................UAGCCGUAUCGACUGGAUC.GGGAAACUC.UUCAAAUUAAU..CUGAUAUACCGAGA.A.AGCUUCGAUCUUC.AAUGGCGGG.CCACA.....UCC...UUCG...GGAC...AGCUUUA.AGC.CGGUGG.AUUA.CAAA.GGGGA.CGGGCACUCAAAUCUUG...UUCUAUCAGAGUUUCA.UCACAUCGUCGGUACGGCUUUUUUAUAUACUCUCCUAUGAUAUUUUAUUUCUCCGGUACAGGUAACUCUGAAUGGAUUGCAAAUCAGCUCUCUAAAGGACAAAAUGAAGAUUUGGUCUUUAUCCCUGAGGCGUUGAAAAAUGAGGCGCUGGAGUUCGAUUUGCAGAAAGAUGAAAAGAUUGGUUUUGUGUUUCCGAUUUACUCAUGGGCUCCUCCUGAAAUUGUACUGCGCUUUAUCAAUCGAAUUUCUUUGAAAGAAUACCAGAAUCAGUAUUUGUUUUUUGUUUGUUCUUGUGGGGAUGAUACGGGACUUACUCAACAAGUGU
#=GR NZ_AAVM02000004.1/418179-418703 CODON .....PTS...........................................................................................................................................G.UA..................................................................................................................................................AUG..............................................................................................................................................................................................................................................................................................
#=GR NZ_AAVM02000004.1/418179-418703 SS_TT ..........................................................................................................................................................................................................................................................................................................................................................................................................................................................................................................................................................................................................
NZ_ABXI01000084.1/5160-5684                CUUG.CUAAUAUCAAGGAUUCUUAUUACAUUUGUG.AUA..CAAAAAUAU.........................UAGCCGUAUCGACUGGAUC.GGGAAACUC.UUCAAAUUAAU..CUGAUGCACCGAGA.A.AGCUUCGUUCUUC.AAUGGCGGG.CCACA.....UCC...UUCG...GGAC...AGCUUUA.AGC.CGGUGG.AUUA.CAAA.GAGGA.CGAGCGCUCAAAUCUUG...UUCUAUCAGAGUUUCA.UCACAUCGUCGGUACGGCUUUCUUAUAUACUUUUCUAUGAUAUUUUAUUUCUCAGGUACAGGUAAUUCAAAGUGGAUCGCUAAUCAGCUGUCUAAGGAACAAAAAGAGGAUUUAGUUUUCAUUCCCGACGCAUUGAGGAGUGGAGUGUUGGAGUUUUGUCUUAAAGAGGAAGAAACGAUUGGAUUCGUGUUUCCUAUUUACUCGUGGGCGCCUCCUGAGAUUGUAUUGAACUUUAUCCAAAAACUCUCGCUGAAGGGGUACAGAGGGCAGUAUUUGUUCUUUGUAUGUUCUUGUGGAGAUGAUAUCGGCUUGACUCAACAGGUUC
#=GR NZ_ABXI01000084.1/5160-5684 CODON     ..........................................................................................................................................................................................................................................................................................................................................................................................................................................................................................................................................................................................................
#=GR NZ_ABXI01000084.1/5160-5684 SS_TT     ..........................................................................................................................................................................................................................................................................................................................................................................................................................................................................................................................................................................................................
NC_004663.1/512881-513405                  CUUG.CUAUUCUCAGAGAAUCUUAUUACAUUUGUG.AUA..GAAAAAUAU.........................UAGCCGUAUCGACUGGAUC.GGGAAACUC.UUCAAAUUAAU..CUGAUGCACCGAGA.A.AGCUUCGUUCUUC.AAUGGCGGG.CCACA.....UCC...UUCG...GGAC...AGCUUUA.AGC.CGGUGG.AUUA.CAAA.GAGGG.CGAGCGCUCAAAUCUUG...UUCUAUCAGAGUUUCA.UCACAUCGUCGAUGCGGCUUUUUUAUAUACUCUUCUAUGAUAUUUUAUUUCUCAGGUACAGGUAACUCUAAAUGGAUUGCUAAUCAGCUUUCUAAAGAACAACAGGAAGAUUUGUUUUUUAUCCCGGACGCAUGGAAGAAUGACACAUGGGAGUUCUCUUUGCGGGAGGAUGAGAAGAUCGGUUUUGUCUUUCCGGUCUAUUCGUGGGCGCCUCCCGUGAUUGUACAGGAGUUUAUUCGGAAGCUGGUUCUGAAGGGGUAUCAGCAGCAAUAUCUGUUCUUUGUGUGUUCGUGUGGAGACGAUACGGGGCUGACCCGGCAGGUGA
#=GR NC_004663.1/512881-513405 CODON       .........................................................................................................................................................................................................................................................................................................AUG..............................................................................................................................................................................................................................................................................................
#=GR NC_004663.1/512881-513405 SS_TT       ..........................................................................................................................................................................................................................................................................................................................................................................................................................................................................................................................................................................................................
NZ_AAXF02000045.1/146860-147384            CUUG.UUAGUCUCAUAGAUUCUUAUUACAUUUGUG.AUA..CAAAAAUAU.........................UAGCCGUAUCGACUGGAUC.GGGAAACUC.UUCAAAUUAAU..CUGAUGCACCGAGA.A.AGCUUCGUUCUUC.AAUGGCGGG.CCACA.....UCC...UUCG...GGAC...AGCUUUA.AGC.CGGUGG.AUUA.CAAA.GAGGG.CGAGCGCUCAAAUCUUG...UUCUAUCAGAGUUUCA.UCACAUCGUCGAUGCGGCUUUUUUUAUAUACUUUUCUAUGAUAUUUUAUUUCUCCGGUACAGGUAAUUCUAAGUGGAUUGCAAAUCAGCUUUCCAAAGAGCAAAAAGAAGAGUUGGUUUUUAUUCCUGAUGCGCUAAAGAAUGGAGCAUUGGAGUUUAGUUUGCAGGCAGAUGAAAAGAUCGGCUUUGUAUUUCCUAUCUAUUCGUGGGGACCUCCUGAAAUUGUACUUAAUUUUAUUCGGCAACUCUCUUUAAAGGGGUAUAAAAGACAAUAUUUGUUUUUUGUUUGUUCCUGUGGGGAUGAUACCGGGCUUACGCAGCAGGUG
#=GR NZ_AAXF02000045.1/146860-147384 CODON ......................................................................................................................................................AUG.................................................................................................................................................................................................................................................................................................................................................................................................................................................
#=GR NZ_AAXF02000045.1/146860-147384 SS_TT ..........................................................................................................................................................................................................................................................................................................................................................................................................................................................................................................................................................................................................
NC_003228.3/1976720-1977243                CUUG.UUUAUCUCACAAAAACUAUCUAUAUUUGUU.GUA..GUAAAAUAU.........................UAGCCGCAUUGAUUGGAUC.GGGAAACUC.AUCAAUUAA....ACUGAAAACCGAGACA.AGCUUCGCUUCUC.AAUGGCGGG.CCACA.....UCC...UUCG...GGAU...AACUUUAUAGU.CGGUGG.AUUA.CAAA.GAGGA.CGGGCACUCAAAUCAUG...UCA.UUCGGAGUUUCA.UCACAUCAUCGGUGCGGCUUUUUAAAUAAAAGGAAGAGGGCGGUAAUCAUCUAAAGACUACCGUCCUUUUUUUAUGCUGUUUUCUUUAAUACAUAUACAUUAUAGUUAUGAUAUUCUAUUUUUCAGGAACUGGAAAUUCUAAAUGGAUUGCGGAGCAGAUCGCUAAGGCACAAAACGAAGUGCUUGUUUUUAUGCCGAAUGCCAUCAGAGACGGAAUAGAAGAGUUUGUGUUGGCGGAUGAUGAAAAAGUAGGUUUUGUUUUCCCUGUUUAUUCAUGGGGACCUCCGUUGAGCGUAUUGCGGUUCUUGGAUUGGAUUACUUUAUC
#=GR NC_003228.3/1976720-1977243 CODON     ................................................................................................................................................................................................................................................................................................................................................................................AUG.......................................................................................................................................................................................................................
#=GR NC_003228.3/1976720-1977243 SS_TT     ..........................................................................................................................................................................................................................................................................................................<<<<<<<<<<<.......>>>>>>>>>>>...................................................................................................................................................................................................................................................................
BABB01013913.1/395-918                     CUUG.UUUAUCUCACAAAAACUAUCUAUAUUUGUU.GUA..GUAAAAUAU.........................UAGCCGCAUUGAUUGGAUC.GGGAAACUC.AUCAAUUAA....ACUGAAAACCGAGACA.AGCUUCGCUUCUC.AAUGGCGGG.CCACA.....UCC...UUCG...GGAU...AACUUUAUAGU.CGGUGG.AUUA.CAAA.GAGGA.CGGGCACUCAAAUCAUG...UCA.UUCGGAGUUUCA.UCACAUCAUCGGUGCGGCUUUUUAAAUAAAAGGAAGAGGGCGGUAAUCAUCUAAAGACUACCGUCCUUUUUUUAUGCUGUUUUCUUUAAUACAUAUACAUUAUAGUUAUGAUAUUCUAUUUUUCAGGAACUGGAAAUUCUAAAUGGAUUGCNGAGCAGAUCGCUAAGGGCACAAAACGAGUGCUUGUUUUUAUGCCGAAAUGCAUCAGAGACNGAAUANAAAAAGUUGUGUUGNNCGAUGAUGAAAAGUNNAGUUUGUUUCCCCCUGUUAUCAUGGGGACCUCGUUGAGCGUAUUGCGGGUCUUGGAUGGNAUACUUUAUCUAAU
#=GR BABB01013913.1/395-918 CODON          ..........................................................................................................................................................................................................................................................................................................................................................................................................................................................................................................................................................................................................
#=GR BABB01013913.1/395-918 SS_TT          ..........................................................................................................................................................................................................................................................................................................<<<<<<<<<<<.......>>>>>>>>>>>...................................................................................................................................................................................................................................................................
NZ_ABJL02000008.1/782035-781513            CUUG.UUUCUUUGACAGAAACUUACUACAUUUGUU.GUA..GAAAAUA...........................UAGCCGCAUUGAUUGGAUC.GGGAAACUC.AUCAAACUAUU..AUGAAAUACCGAGACA.AGCUUCGCUUCUC.GAUGGCGGG.CCACG.....CCC...UUCG...GGGU...AACUUUG.AGU.CGGUGG.AUUA.CAAA.GAGGA.CGAGCGCUCAAAUCAUG...UCA.UUCGGAGUUUCA.UCACAUCAUCGGUGCGGCUUUUUUAUAAAGGGGAACGGUAAUCUUGGUUGGUUACCGUUCCUUUUUCUUUGUACUUUCUACAAUCCAAAGAUUUCCGCUUAACCUCUAUUAAGCGAUGUCGUAACUCAAAUAUUGUCAAUAGCAGAUUUAUAUAAUAUUAACGGAAGUAGGUUAGGAGGCUGCUUUGAGGUAGUGAUAUGCAAUAAAAGGACUUUCGUUUCUUUUGCCAGUGUUUGUUAGGUCAAAUGCUACAUCUCAGUGCUCUCAAUGCCACACCUUAACAGGACAAAUGCCACAGGUUGCAGACAGUGAAGUGUGGAGUUAA
#=GR NZ_ABJL02000008.1/782035-781513 CODON ..........................................................................................................................................................................................................................................................................................................................................................................................................................................................................................................................................................................................................
#=GR NZ_ABJL02000008.1/782035-781513 SS_TT ....................................................................................................................................................................................................................................................................................................<<<<<<<<<<<<......>>>>>>>>>>>>........................................................................................................................................................................................................................................................................
BAAZ01000710.1/2495-3017                   CUUG.UUUCUUUGACAGAAACUUACUACAUUUGUU.GUA..GAAAAUA...........................UAGCCGCAUUGAUUGGAUC.GGGAAACUC.AUCAAACUAUU..AUGAAAUACCGAGACA.AGCUUCGCUUCUC.GAUGGCGGG.CCACG.....CCC...UUCG...GGGU...AACUUUG.AGU.CGGUGG.AUUA.CAAA.GAGGA.CGAGCGCUCAAAUCAUG...UCA.UUCGGAGUUUCA.UCACAUCAUCGGUGCGGCUUUUUUAUAAAGGGGAACGGUAAUCUUGGUUGGUUACCGUUCCUUUUUCUUUGUACUUUCUACAAUCCAAAGAUUUCAGCUUAACCUCUAUUAAGCGAUGUCGUAACUCANAUAUUGUCAAUAGUAGAUUUAUAUAAUAUUAACGGAAGUAGNNGUAGAGGCUGCUUUGAGGUAGUGAUAUGCAAUAAAAGGACUUUCGUUUCUUUUGCCAGUGUUUGUUAGGGUCAAUGCUACAUCUCAGUGCUCUCAAUGCCACACCUUAACAGGACAAAUGCCACAGGNUGCAGACAGUGAAGUGUGGAGUUAA
#=GR BAAZ01000710.1/2495-3017 CODON        ..........................................................................................................................................................................................................................................................................................................................................................................................................................................................................................................................................................................................................
#=GR BAAZ01000710.1/2495-3017 SS_TT        ....................................................................................................................................................................................................................................................................................................<<<<<<<<<<<<......>>>>>>>>>>>>........................................................................................................................................................................................................................................................................
BABA01003411.1/606-1128                    CUUG.UUUCUUUGACAGAAACUUACUACAUUUGUU.GUA..GAAAAUA...........................UAGCCGCAUUGAUUGGAUC.GGGAAACUC.AUCAAACUAUU..AUGAAAUACCGAGACA.AGCUUCGCUUCUC.GAUGGCGGG.CCACG.....CCC...UUCG...GGGU...AACUUUG.AGU.CGGUGG.AUUA.CAAA.GAGGA.CGAGCGCUCAAAUCAUG...UCA.UUCGGAGUUUCA.UCACAUCAUCGGUGCGGCUUUUUUAUAAAGGGGAACGGUAAUCUUGGUUGGUUACCGUUCCUUUUUCUUUGUACUUUCUACAAUCCAAAGAUUUCAGCUUAACCUCUAUUAAGCGAUGUCGUAACUCAAAUAUUGUCAAUAGUAGAUUUAUAUAAUAUUAACGGAAGUAGGUUAGGAGGCUGCUUUGAGGUAGUGAUAUGCAAUAAAAGGACUUUCGUUUCUUUUGCCAGUGUUUGUUAGGUCAAAUGCUACAUCUCAGUGCUCUCAAUGCCACACCUUAACAGGACAAAUGCCACAGGUUGCAGACAGUGAAGUGUGGAGUUAA
#=GR BABA01003411.1/606-1128 CODON         ..........................................................................................................................................................................................................................................................................................................................................................................................................................................................................................................................................................................................................
#=GR BABA01003411.1/606-1128 SS_TT         ....................................................................................................................................................................................................................................................................................................<<<<<<<<<<<<......>>>>>>>>>>>>........................................................................................................................................................................................................................................................................
BAAY01021114.1/505-908                     CUUG.UUUCUUUCCUAGAAACUCAUUACCUUUGAA.GUA..GAAAAAA...........................UAGCCGCAUUGAUUGGAUC.GGGAAACUC.AUCAAUUUUU...AUGAAAUACCGAGACA.AGCUUCAGUUCUU.AAUGGCGGG.GCACG.....CCU...UUCG...GGGU...AACUCUUGAGU.CGGUGG.AUUA.CAAA.GAGGAC.GAGCACUCCCAUCAUG...UCG.UACCGAGUUUCA.UCACCUCAUCGGUGCGGAGUUUCUAUUANACAGGAGCCGCGACCUUGGUGACUACAGNGCCUUUUCUCUGUUGUCCCCUUUCCUCUUAUUUGGUAUCCCCUUAGUCUUUCACACUUACAGGCGUUUCCUCGCGUUUGGGGGAGAACCCUUUUUCCAGCGCUUCUUUGGGCGGACGGGCUCCUCUUUAAUGGGGGGAAGGUUCGUUU.......................................................................................................................
#=GR BAAY01021114.1/505-908 CODON          ..........................................................................................................................................................................................................................................................................................................................................................................................................................................................................................................................................................................................................
#=GR BAAY01021114.1/505-908 SS_TT          ............................................................................................................................................................................................................................................................................................................................................................................................................................................<<<<<<<<<<<<<........>>>>>>>>>>>>>............................................................................................................................
NZ_AAYH02000043.1/16434-16956              CUUG.UUUCUUUCAUAGAAACUCAUUACCUUUGUU.AUA..GAAAAAA...........................UAGCCGCAUUGAUUGGAUC.GGGAAACUC.AUCAAUUUUU...AUGAAAUACCGAGACA.AGCU.UCGCUUCUCAAUGGCGGG.CCACG.....CCC...UUCG...GGGU...AACUCUUGAGU.CGGUGG.AUUA.CAAAGAGGAG..GAGCACUCAAAUCAUG...UCA.UACGGAGUUUCA.UCACAUCAUCGGUGCGGCUUUCUAUAAAAGAGGAACGGUAAUCUGUUUGGAUAACCGUUCCUCUUUCGUUUUAUGCGGAUGUGGGUGAUUGUGAAACGAUGAUACGUGAUGCUGAAACAGAUGAUGUGUCAAGGGAAGAUAGAUGAUGUGUUUAUACAAGACAGACCAUCUGUAUCGGGUGAACAGAUGGUCUGUUUUGAAAAGAGUUUUUUUAAGUUUAUUUGUUGUCCCGUAAGUCUUUUACCCUGACGGCUUUUCCUUCGCUCUGCGGCAAGGAACCUUUCUUUACCAACCGUAACUUCGGAGUUACCAGAAUCUCGUCUUU
#=GR NZ_AAYH02000043.1/16434-16956 CODON   ..............................................................................................................................................................................................................................................................................................................................................................................................................................................................................................PTS.........................................................................................................
#=GR NZ_AAYH02000043.1/16434-16956 SS_TT   ..................................................................................................................................................................................................................................................................................................<<<<<<<<<<<<<<<....>>>>>>>>>>>>>>>......................................................................................................................................................................................................................................................................
BAAZ01019253.1/490-1                       CUUG.UUUCUUUCAUAGAAACUCAUUACCUUUGUU.AUA..GAAAAAA...........................UAGCCGCAUUGAUUGGAUC.GGGAAACUC.AUCAAUUUUU...AUGAAAUACCGAGACA.AGCU.UCGCUUCUCAAUGGCGGG.CCACG.....CCC...UUCG...GGGU...AACUCUUGAGU.CGGUGG.AUUA.CAAAGAGGAG..GAGCACUCAAAUCAUG...UCA.UACGGAGUUUCA.UCACAUCAUCGGUGCGGCUUUCUAUAAAAGAGGAACGGUAAUCUGUUUGGAUAACCGUUCCUCUUUCGUUUUAUGCGGAUGUGGGUGAUUGUGAAACGAUGAUACGUGAUGCUGAAACAGAUGAUGUGUCAAGGGAAGAUAGAUGAUGUGUUUAUACAAGACAGACCAUCUGUAUCGGGUGAACAGAUGGUCUGUUUUGAAAAGAGUUUUUUUAAGUUUAUUUGUUGUCCCGUAAGUCUUUUACCCUGACGGCUUUUCCUUCGCUCUGCGGCAAGGACCUUUCUCACCAACC.................................
#=GR BAAZ01019253.1/490-1 CODON            ..........................................................................................................................................................................................................................................................................................................................................................................................................................................................................................................................................................................................................
#=GR BAAZ01019253.1/490-1 SS_TT            ..................................................................................................................................................................................................................................................................................................<<<<<<<<<<<<<<<....>>>>>>>>>>>>>>>......................................................................................................................................................................................................................................................................
BABG01009248.1/504-1026                    CUUG.UUUCUUUCAUAGAAACUCAUUACCUUUGUU.AUA..GAAAAAA...........................UAGCCGCAUUGAUUGGAUC.GGGAAACUC.AUCAAUUUUU...AUGAAAUACCGAGACA.AGCU.UCGCUUCUCAAUGGCGGG.CCACG.....CCC...UUCG...GGGU...AACUCUUGAGU.CGGUGG.AUUA.CAAAGAGGAG..GAGCACUCAAAUCAUG...UCA.UACGGAGUUUCA.UCACAUCAUCGGUGCGGCUUUCUAUAAAAGAGGAACGGUAAUCUGUUUGGAUAACCGUUCCUCUUUCGUUUUAUGCGGAUGUGGGUGAUUGUGAAACGAUGAUACGUGAUGCUGAAACAGAUGAUGUGUCAAGGGAAGAUAGAUGAUGUGUUUAUACAAGACAGACCAUCUGUAUCGGGUGAACAGAUGGUCUGUUUUGAAAAGAGUUUUUUUAAGUUUAUUUGUUGUCCCGUAAGUCUUUUACCCUGACGGCUUUUCCUUCGCUCUGCGGCAAGGACCUUUCUUUACCAACCGUAACUUCGGAGUUACCAGAAUCUCGUCUUUC
#=GR BABG01009248.1/504-1026 CODON         ..........................................................................................................................................................................................................................................................................................................................................................................................................................................................................................................................................................................................................
#=GR BABG01009248.1/504-1026 SS_TT         ..................................................................................................................................................................................................................................................................................................<<<<<<<<<<<<<<<....>>>>>>>>>>>>>>>......................................................................................................................................................................................................................................................................
BABD01001370.1/2480-1958                   CUUG.UUUCUUUCGUAGAAACUCACUACCUUUGAA.GUA..GAAAAAA...........................UAGCCGCAUAGAUUGGAUC.GGGAAACUC.AUCAAUUCUA...AUGAAAUACCGAGACA.AGCUUCAGUUCUC.AAUGGCGGG.CCACG.....CCC...UUCG...GGGU...AACUCUUGAGU.CGGUGG.AUUA.CAAA.GAGGAC.GAGCACUCAAAUCAUG...UCA.UACGGAGUUUCA.UCACAUCAUCGGUGCGGCUUUCUAUAAAAGAGGAACGGUAAUCUUGGUUGACUACCGUUCCUUUUUCUUUUGUCGUUAUUUUACGGUUUUGCUUCUUGAAGAUCAGAGAGUUCAGUAAAAAUUGGAUUGGUUGCAGUGAGGGGGAAAAGUCCAGGCUUUUGCUCGUUUAACUCCAGGUGUUUACUCCCGAAAUGCCUGAAGUUUUAGGUUGGAAUGCCCGGUGUUUGGGAAGUAAAUUCCGGGAGUUUCGGGAGUAUAAUGCAGGGAUAUUUACCGGUAUGGCACGGCUUCAUUAACGGUUGAAACUGGACAUACCGGUAGAAUA
#=GR BABD01001370.1/2480-1958 CODON        ..........................................................................................................................................................................................................................................................................................................................................................................................................................................................................................................................................................................................................
#=GR BABD01001370.1/2480-1958 SS_TT        ....................................................................................................................................................................................................................................................................................................<<<<<<<<<<<<......>>>>>>>>>>>>........................................................................................................................................................................................................................................................................
BAAU01008698.1/785-263                     CUUG.UUUCUUUCGUAGAAACUCACUACCUUUGAA.GUA..GAAAAAA...........................UAGCCGCAUUGAUUGGAUC.GGGAAACUC.AUCAAUUCUA...AUGAAAUACCGAGACA.AGCUUCAGUUCUC.AAUGGCGGG.CCACG.....CCC...UUCG...GGGU...AACUCUUGAGU.CGGUGG.AUUA.CAAA.GAGGAC.GAGCACUCAAAUCAUG...UCA.UACGGAGUUUCA.UCACAUCAUCGGUGCGGCUUUCUAUAAAAGAGGAACGGUAAUCUUGGUUGACUACCGUUCCUUUUUCUUUUGUCGUUAUUUUACGGUUUUGCUUCUUGGGAUCAACGUAACAAUCUGAGGGAUUUUAUAUUUAAGCAUAUAAUUUAGCAAGUCUAUAUAAGAAAAAAGCUCUAUCUCUUACUCCUCUGAACUGUGCUCUAAAUGCUUUGAUUUUAGCAUUGAAUGACUCUGCUGCGGCAUUGGUUGCCCUCCUUUCAAAGAAAUUGAUUAUAUCCAGAUAAUGUGUUUGUAUAGAACGUGCGACCCUUCCAAAGGUGAGGAACCC
#=GR BAAU01008698.1/785-263 CODON          .......................................................................................................................................................................................................................................................................................................................................................................................................PTS................................................................................................................................................................................................
#=GR BAAU01008698.1/785-263 SS_TT          ....................................................................................................................................................................................................................................................................................................<<<<<<<<<<<<......>>>>>>>>>>>>........................................................................................................................................................................................................................................................................
BABB01001469.1/1-505                       ..................AACUCACUAC.CUUGAAAGUA..GAAAAA............................UAGCCGCAUUGAUUGGAUC.GGGAAACUC.AUCAAUUCUA...AUGAAAUACCGAGACA.AGCUUCAGUUCUC.AAUGGCGGG.CCACG.....CCC...UUCG...GGGU...AACUCUUGAGU.CGGUGG.AUUA.CAAA.GAGGAC.GAGCACUCAAAUCAUG...UCA.UACGGAGUUUCA.UCACAUCAUCGGUGCGGCUUUCUAUAAAAGAGGAACGGUAAUCUUGGUUGACUACCGUUCCUUUUUCUUUUGCCGUUAUUUUAUGGUUUUGCUUCUUGAAGAUCAGAGAGUUCAGUAAAAAUCGGAUUGGUUGCAGUGAGGGGGAAAAGUCGGGUCAACGUAAAAACCUGAGGGAUUCAUAGUUUAUGCAUAAAUUUUCGCCAGUCUGAACAGGAAGAAAGCUCUGUCCUUUACUCCUCUGAAUUGUGUGCGGAACUCCUUUAUUUUUGCAUUGAACGAUUCGGAAGCAGCGUUUGUUGAACGUCUGUCAAAGAAGUUGAUUAUU
#=GR BABB01001469.1/1-505 CODON            ..........................................................................................................................................................................................................................................................................................................................................................................................................................................................................................................................................................................................................
#=GR BABB01001469.1/1-505 SS_TT            ....................................................................................................................................................................................................................................................................................................<<<<<<<<<<<<......>>>>>>>>>>>>........................................................................................................................................................................................................................................................................
NZ_ABFZ02000019.1/401785-402307            CUUG.UUUCUUUCGUAGAAACUCACUACCUUUGAA.GUA..GAAAAAA...........................UAGCCGCAUUGAUUGGAUC.GGGAAACUC.AUCAAUUCUA...AUGAAAUACCGAGACA.AGCUUCAGUUCUC.AAUGGCGGG.CCACG.....CCU...UUCG...GGGU...AACUCUUGAGU.CGGUGG.AUUA.CAAA.GAGGAC.GAGCACUCAAAUCAUG...UCA.UACGGAGUUUCA.UCACAUCAUCGGUGCGGCUUUCUAUAAAAGAGGAACGGUAAUCUUGGUUGACUACCGUUCCUUUUUCUUUUGUCGUUAUUUUACGGUUUUGCUUCUUGAAGAUCAGAGAGUUCAGUAAAAUCGGAUUGGUUGCAGUGAGGGGGAAAAGUCCAGGCUUUUGCUCGUUUAACUCCAGGUGUUUACUCCCGAAAUGCCUGAAGUUUUAGGUUGGAAUGCCCGGUGUUUGGGAAGUAAAUUCCGGAAGUUUCGGGAGUAUAAUGCAGGGAUAUUUACCGGUAUGGCACGGCUUCACUAACGGUUGGAACUGGACAUACCGGUAGAAUAU
#=GR NZ_ABFZ02000019.1/401785-402307 CODON ....................................................................................................................................................................................................................................................................................................................................................................................................................................................AUG..................................................................................................................STP.............................P
#=GR NZ_ABFZ02000019.1/401785-402307 SS_TT ....................................................................................................................................................................................................................................................................................................<<<<<<<<<<<<......>>>>>>>>>>>>........................................................................................................................................................................................................................................................................
NZ_ABVO01000025.1/18217-18444              CUUG.UUUCUUUCCUAGAAACUCAUUACCUUUGAA.GUA..GAAAAAA...........................UAGCCGCAUUGAUUGGAUC.GGGAAACUC.AUCAAUUUUU...AUGAAAUACCGAGACA.AGCUUCAGUUCUU.AAUGGCGGG.CCACG.....CCC...UUCG...GGGU...AACUCUUGAGU.CGGUGG.AUUA.CAAA.GAGGAC.GAGCACUCAAAUCAUG...UCA.UACGGAGUUUCA.UCACAUCAUCGGUGCGGCUUUCUAUAAAAA.......................................................................................................................................................................................................................................................................................................
#=GR NZ_ABVO01000025.1/18217-18444 CODON   ..........................................................................................................................................................................................................................................................................................................................................................................................................................................................................................................................................................................................................
#=GR NZ_ABVO01000025.1/18217-18444 SS_TT   ..........................................................................................................................................................................................................................................................................................................................................................................................................................................................................................................................................................................................................
#=GC ANNOT                                 TTTG.....................TAnnTTTG........TSS................................<<<<<<<<<<<<..<<<..<<....>>..>>>................................................................................................................................................................>>>>>>>>>>>>..................................................................................................................................................................................................................................................................................................................
#=GC SS_cons                               ........................................................................................................................................(((-(<(<(<(((--((-----.((((,.....<<<<<.____.>>>>>,...,<<<___.>>>.,,)))).----.))--)))>)>)>)))).....................................................................................................................................................................................................................................................................................................................................................................
#=GC possible_SS_cons_??                   ............................................................................<<<<<<<<<<<<..<<<..<<....>>..>>>............................(((-(<(<(<(((--((-----.((((,.....<<<<<.____.>>>>>,...,<<<___.>>>.,,)))).----.))--)))>)>)>)))).......................................>>>>>>>>>>>>..................................................................................................................................................................................................................................................................................................................
#=GC SS_cons_1?                            .......................................................................................................................................................<<<<<<<...............................................................................>>>>...>>>...................................................................................................................................................................................................................................................................................................................................................
#=GC ACTUAL_MOTIF                          ............................................................................<................................................................................................................................................................................................................>............................................................................................................................................................................................................................................................................................................
#=GC HYPHENATION                           .................................*.........................................*................................*...........................*......................*.........*....*.....*....*....*..*...*..*..*...*.....*...............*.................*....................*...........******************************************************************************************************************************************************************************************************************************************************************************************************************
#=GC R2R_LABEL                             ----------------------------------------------------------------------------.................................5...............6....................................j1....2................3..4...........................................................................................------------------------------------------------------------------------------------------------------------------------------------------------------------------------------------------------------------------------------------------------------------------------------------------------------------------
#=GC SUBFAM_pknot_R2R_LABEL                -------------------------------------------------------------------------------------------------------------------------------------------------------.......-------------------------------------------------------------------------------..........---------------------------------------------------------------------------------------------------------------------------------------------------------------------------------------------------------------------------------------------------------------------------------------------------------------------------------------------------

#=GF DUPLICATES BAAY01001699.1/309-841=BABB01000835.1/8474-7942 NC_003228.3/1976720-1977243=NC_006347.1/1959964-1960487 NZ_AAYH02000043.1/16434-16956=BAAX01004326.1/2434-1912=BABA01001035.1/1567-1045 NZ_ABIY02000096.1/660-140=NZ_ABIY02000127.1/14690-14170 BABA01004120.1/1175-1715=BABB01008998.1/34-574
#=GF R2R var_backbone_range 1 2 ntrange (A-rich)
#=GF R2R var_backbone_range 3 4 ntrange (A-rich)
#=GF R2R var_backbone_range 5 6 ntrange
#=GF R2R multistem_junction_circular j all-stems-anyangle
#=GF qR2R multistem_junction_bulgecircleynormals_solver j s0 0 m s1 -90 m s2 +90 m
#=GF R2R ignore_ss_except_for_pairs _1? outline

#=GF SUBFAM_PERL_PRED pknot return 1;
#=GF SUBFAM_pknot_R2R no5
#=GF SUBFAM_pknot_R2R subst_ss _1? primary
#=GF SUBFAM_pknot_R2R set_dir pos0 -180 f
#=GF SUBFAM_pknot_R2R outline_nuc allpairs
#=GF SORT_STATS 41 210 0
#=GC cons                                  YUUG-nYnnnnYYRnRnnnnnnnnnUAYnUUUGYn-RUA--nRRAARnnn-------------------------nAGCCGYAYYnRYURGAUY-GGGARACUC-AUCARnnYAn---nnnnnAnnCCGAGAnA-AGCUYYnnUYnYC-AAUGGCGGG-CCRCn-----nCC---UUCG---GGnn---ARnYYUnnRnY-CGGYGG-AUUA-CAAA-GRnGRnnGAGCnCUCAAAUCYUG---UYn-YnCGGAGUUUnR-YCRYAUCnnYRGUGCGGCUUUYYYnnnnnRnnnnRnnRnnnnnnnnnnnnnnnnnnnnnnYnnnnYnYYnnnnnnnnYnnnnnnYnnnnnnnnnnnnnnnnnnnnnnnnnnnnnnnnnnnnnnnnnnnnnnnnnnnnnnnnnnnnnnnnnnnnnnnnnnnnnnnnnnnnnnnnnnnnnnnnnnnnnnnnnnnnnnnnnnnnnnnnnnnnnnnnnnnnnnnnnnnnnnnnnnnnnnnnnnnnnnnnnnnnnnnnnnnnnnnnnnnnnnnnnnnnnnnnnnnnnnnnnnnnnnnnnnnnnnnnnnnnnnnnnnnnnnnnnnnnnnnn
#=GC conss                                 3232043222233323222222222223222223203330023333333400000000000000000000000001323331323233333212021223222203122311332000322113311112234303331321131123032312111201212400000113000123300021140003313331431301221110112101222021131343333111122132333000221031131111122302333332123333322223332231111132222322322222222222222222222223222232332222222232222223222222222222222222222222222222222222222222222222222222222222222222222222222222222222223333333333333333333333333333333333333333333333333333333333333333333333333333333333333333333333333333333333333333333333333333333333333333333333333333333333
#=GC col_entropy_0                         1000011121111121211121212001100001101100011100112111111111100000000000000001000000011111110001000001000000000111101100112110110000001010000111100110000000000000000100000100000000000000110000101101110100000000000000000000100210000100000000100000011110000000001101011100121100000000001111110112111121111212121211112112211221111212111211122211212121222112222211212122122221212222212122222222222222222211222221222122112222222222222222222222222222122122222222222122222221222222222222221222222222222222222222222222222222222222222222222222122222122222222222222222222222222222222222222222222222
#=GC col_entropy_1                         ..........................................................................................................................................................................................................................................................................................................................................................................................................................................................................................................................................................................................................
#=GC col_entropy_2                         6474173914915202275222081336543334933057463487591826713301177878863222225568828669725755058301430330333318053433584622770729710001354647770218979527371401001310184487557806222028642250584756485182748340438001003010113259978299557500022182578222123339170000031240732074703447722549561136329651898808859180707088870880088006888170869098910079091908001980100189192911912117190200190611012001101120121099021019121822990011111002212111222221222112811911220222322921132228121212221222118012122121111120222222020223223102232322223122122212912211903123220002211211222222121220221202212122220022
#=GC col_entropy_3                         8262966901995798258408437660996667857358581763506721024053267206219777771132561434322881496609560669666695047434205577341278930009692391800258773387399609008699995753993208777071457740536394890607789950569008006080997855075634282600079847543777997261840000067206313898652483388464946093853832278891013088008067361323463904133141988621309825061750947614679652781125350137167141897596890922049441501989602914106823607486616580351566111575215673868554331545147844015545828395760356309670436771054479082023744171581163702076450201136370652278890351158582497454025862734826013676071984737706
#=GC cov_SS_cons                           ........................................................................................................................................?21.???2?2221..20......0121......20200......00202.....222....222...1210......02..1222?2???12?.....................................................................................................................................................................................................................................................................................................................................................................
#=GC cov_SS_cons_1?                        .......................................................................................................................................................?10???1...............................................................................1???...01?...................................................................................................................................................................................................................................................................................................................................................
#=GF NUM_COV 12
#=GF WEIGHT_MAP  BABD01027605.1/930-451 2.83389 BAAY01005444.1/287-1 2.07489 NC_010729.1/146805-146282 1.9459 NC_002950.2/2190346-2189823 1.9459 BAAX01000158.1/552-14 1.98433 BAAX01010365.1/662-1059 1.91634 BAAX01004754.1/359-898 1.80278 NC_009615.1/788015-788556 0.718377 BABA01004120.1/1175-1715 0.718377 NZ_ABYH01000068.1/241-768 1.13647 NZ_AAXE02000021.1/126040-125513 1.12261 BABD01027604.1/568-977 1.21565 BABD01016942.1/699-935 1.12261 NZ_ABQC02000016.1/77111-77632 1.73448 NZ_ABIY02000096.1/660-140 1.5292 BABD01000999.1/620-1140 1.48537 BABG01004849.1/395-927 0.410648 NC_009614.1/4991785-4991253 0.410648 BAAU01004407.1/918-386 0.410648 NZ_ABWZ01000013.1/484221-484753 0.717408 BAAX01034787.1/401-1 1.20527 BAAY01001699.1/309-841 0.717408 BABA01025825.1/405-1 1.27326 NZ_AAVM02000004.1/418179-418703 1.08762 NZ_ABXI01000084.1/5160-5684 1.08762 NC_004663.1/512881-513405 1.08762 NZ_AAXF02000045.1/146860-147384 1.356 NC_003228.3/1976720-1977243 0.900132 BABB01013913.1/395-918 0.900132 NZ_ABJL02000008.1/782035-781513 0.252988 BAAZ01000710.1/2495-3017 0.421647 BABA01003411.1/606-1128 0.252988 BAAY01021114.1/505-908 0.52445 NZ_AAYH02000043.1/16434-16956 0.324303 BAAZ01019253.1/490-1 0.229714 BABG01009248.1/504-1026 0.229714 BABD01001370.1/2480-1958 0.305929 BAAU01008698.1/785-263 0.284077 BABB01001469.1/1-505 0.732596 NZ_ABFZ02000019.1/401785-402307 0.305929 NZ_ABVO01000025.1/18217-18444 0.284077
#=GF USED_GSC TRUE
#=GF DID_FRAGMENTARY FALSE
//
