# Supplementary material for: Comparative genomics reveals 104 candidate structured RNAs from bacteria, archaea, and their metagenomes
Source: Genome Biol. 2010 Mar 15;11(3):R31. doi: 10.1186/gb-2010-11-3-r31 (PMC2864571; doi:10.1186/gb-2010-11-3-r31)
Supplement: Additional file 4 — Raw text alignment files, including annotation. Raw alignments of RNAs, including annotations (for example, predicted transcription terminators, flanking sequences) in "Stockholm" text format. The alignment format and appropriate viewing programs are discussed on Wikipedia [113]. The Stockholm files can be retrieved from the .tar.gz archive file by using programs such as WinZip (Windows), StuffIt Expander (Mac), or tar/gzip (UNIX). [file gb-2010-11-3-r31-S4.GZ › sto/COG2252.sto]

# STOCKHOLM 1.0
#=GF ID COG2252
#=GF DE COG2252 RNA
#=GF AU Weinberg Z
#=GF TP Cis-reg;
#=GF WK http://en.wikipedia.org/wiki/COG2252_RNA_motif
#=GF DATABASES microbial 32 env 4
#=GF FancifyStockholm -longtable -wrapGeneContext 6in -recycleGeneColors
#=GF FancifyStockholmGeneContext -leftNothing -rightOperonOrCount 1
#=GF ORIGINAL_MOTIF 94	7994	2	0	refseq	25	gamma-pseudomon	jeremy	s32_38_45_55S100O5Min3	cmfinder		ethresh=2&nr=0	end
JCVI_SCAF_1096627385357/1617-2079            UCGGCGCAGUAUGCCUCAAGCCCAUGCGCCACACAGCCUCGGCUGCUGGUAUGAUGCGCCGCUUUUUCCGAUCCUCUCUGAAACCACAAGCGUUUGGCGCAGUUUGUGCUUUGACU.UAGAGGUCAAC.AAAUCACGACGCACAAU.AGCGUCACAGGGAGC.CGGCAUGCUGGAAAAGCUGUUUCAACUCAAAGCCCACAACACCAAUGUGCGCACCGAGAUUCUCGCGGGGAUCACCACCUUCCUGGCCAUGGCCUACAUCCUGUUCGUGAACCCGAGCAUCCUCGGCGAGACCGGCAUGGACAAGGGCGCGGUGUUUGUCGCCACCUGCCUGGCGGCCGCCAUCGGUUCGACCGUGAUGGGCCUGAUCGCCAACUACCCGAUUGCCCUGGCACCGGGCAUGGGUCUCAACGCCUUCUUCACCUACACCGUGGUCCUGCACAUGGGCCACACCUGGCAAGUGGCG
#=GR JCVI_SCAF_1096627385357/1617-2079 CODON ...................................................................................................................................................................................................................................................................................................................................................................................................................................................................................
#=GR JCVI_SCAF_1096627385357/1617-2079 SS_TT ...................................................................................................................................................................................................................................................................................................................................................................................................................................................................................
NC_007492.1/5520710-5521172                  CUUCGCCGACGAUCGACACCAACAUCCGCCAUCUUGCUCACGCUGCUGGUAUGAUGCGCGGCUUUUUCCGGCCCACCACAAUUUUCCAGGCGCUUGCGACGGUCUGUGCUUUG.CUGUUGAGGUCGAUACAUUCACGGCGC.CACGC.GCGCCACGGGGAGC.AGACAUGCUGGAAAGGCUGUUUCAACUCAAGGCACACAACACCAACGUGCGGACCGAAAUUCUGGCGGGCGUCACGACCUUCCUGGCCAUGGCCUACAUUCUGUUCGUCAACCCGAGCAUCCUCGGCGAAACCGGCAUGGACAAAGGCGCGGUGUUCGUCGCCACGUGCCUUGCGGCUGCCAUCGGCUCCACGGUGAUGGGCCUGAUCGCCAACUACCCGAUCGCCCUCGCGCCGGGCAUGGGCCUGAACGCCUUCUUCACCUACACCGUCGUGCUGCACAUGGGCCACACCUGGCAAGUGGCG
#=GR NC_007492.1/5520710-5521172 CODON       ......................GUA..............................................................................................................................................AUG.........................................................................................................................................................................................................................................................................................................
#=GR NC_007492.1/5520710-5521172 SS_TT       ...................................................................................................................................................................................................................................................................................................................................................................................................................................................................................
NC_008027.1/5083635-5084096                  GUGCGAACCCCACCUCCCGAAUGGCCAUAGGCCCCCGCCAUCCAUGCUGGUAUGAUGCGCGGCUUUUUUCCGCCCCACACAAAACCACGGCAUCCGGUACGGUCUGUGCUUUG.CUGUUGGGGUCGAUACAUUCACGGCGC.GAGG..GCGCCCUGGGGAGC.AGGCAUGCUGGAAAGGCUGUUUCAACUAAGAGCACACAACACCAACGUGCGCACCGAGAUUCUCGCGGGCGUCACCACCUUCCUGGCCAUGGCCUACAUCCUGUUCGUCAACCCGAGCAUCCUCGGCGAGACCGGCAUGGACAAGGGCGCGAUCUUCGUCGCCACGUGCCUUGCCGCGGCCAUCGGCUCGGUGACCAUGGGCAUCAUCGCCAACUACCCGAUCGCCCUGGCGCCGGGCAUGGGCCUGAACGCCUUCUUCACCUACACCGUGGUCCUGCACAUGGGCCACACCUGGCAGGUGGCA
#=GR NC_008027.1/5083635-5084096 CODON       .......................................................................................................................................................................AUG.........................................................................................................................................................................................................................................................................................................
#=GR NC_008027.1/5083635-5084096 SS_TT       .......................................................................................................................................................................................................................................................................................................................................................................................................<<<<<<<<<<....>>>>>>>>>>>...................................................
NC_010501.1/877239-876777                    AAUGGUUGACGGGGGCCUGAACGGCCAUAGGCCCCUGCCAGUCAUGCUGGUAUGAUGCGCGGCUUUUUUCCUCCCCACGCAAAACCACGGCAGCCGUUACGGUCUGUGCUUUG.CUGAUGGGGUCGAUACAUUCACGGCGCCGGG..GGCGCCUCGGGGAGC.GGGCAUGCUGGAAAGGCUGUUUCAACUAAAAGCACACAACACCAACGUGCGCACCGAGAUUCUUGCGGGCGUCACCACCUUCCUGGCGAUGGCCUACAUCCUGUUCGUCAACCCGAGCAUUCUCGGCGAAACCGGCAUGGACAAGGGCGCGAUCUUCGUCGCCACCUGCCUGGCUGCCGCCAUCGGCUCGGCGACCAUGGGCCUGAUCGCCAACUACCCGAUCGCCUUGGCGCCGGGCAUGGGCUUGAACGCGUUCUUCACCUACACCGUGGUCCUGCACAUGGGCCACACCUGGCAGGUCGCG
#=GR NC_010501.1/877239-876777 CODON         ......STP..............................................................................................................................................................AUG.........................................................................................................................................................................................................................................................................................................
#=GR NC_010501.1/877239-876777 SS_TT         ...................................................................................................................................................................................................................................................................................................................................................................................................................................................................................
NC_002947.3/5278325-5278787                  CCAGAAAAACCCAUUCCCCAACGGCCAUAGGCCCCCGCCAUGCAUGCUGGUAUGAUGCGCGGCUUUUUUCCUCCCCACACAAAACCACGGCAUCCGGUACGGUCUGUGCUUUG.CUGUUGGGGUCGAUACAUUCAUGGCGCCGGG..GGCGCCUUGGGGAGC.GGGCAUGCUGGAAAGGCUGUUUCAACUAAGAGCACACAACACCAACGUGCGCACCGAGAUUCUCGCGGGCGUCACCACCUUCCUGGCCAUGGCCUACAUCCUGUUCGUCAACCCGAGCAUCCUCGGCGAGACCGGCAUGGACAAGGGCGCGAUCUUCGUCGCCACCUGCCUGGCAGCGGCCAUCGGCUCCGCCACCAUGGGCCUGAUUGCCAACUACCCGAUCGCCCUGGCACCGGGCAUGGGCCUGAACGCGUUCUUCACCUACACCGUGGUGCUGCACAUGGGCCACACCUGGCAGGUGGCA
#=GR NC_002947.3/5278325-5278787 CODON       .......................................................................................................................................................................AUG.........................................................................................................................................................................................................................................................................................................
#=GR NC_002947.3/5278325-5278787 SS_TT       ....................................<<<<<<<<<.........>>>>>>>>>....................................................................................................................................................................................................................................................................................................................................................................................................................
NC_009512.1/5040555-5041017                  CCAGAAAAACCCAUUCCCCAACGGCCAUAGGCCCCCGCCAUGCAUGCUGGUAUCAUGCGCGGCUUUUUUCCUCCCUACACAAAACCACAGCAUCCGGUACGGUCUGUGCUUUG.CUGAUGGGGUCGAUACAUUCAUGGCGCCGGG..GGCGCCUUGGGGAGC.GGGCAUGCUGGAAAGGCUGUUUCAACUAAGAGCACACAACACCAACGUGCGCACCGAGAUUCUCGCGGGCGUCACCACCUUCCUGGCCAUGGCCUACAUCCUGUUCGUCAACCCGAGCAUCCUCGGCGAGACCGGCAUGGACAAGGGCGCGAUCUUUGUCGCCACCUGCCUGGCAGCGGCCAUCGGCUCCGCCACCAUGGGCCUGAUUGCCAACUACCCGAUCGCCCUGGCACCGGGCAUGGGCCUGAACGCGUUCUUCACCUACACCGUGGUGCUGCACAUGGGCCACACCUGGCAGGUGGCA
#=GR NC_009512.1/5040555-5041017 CODON       ......................................................................................................................................AUG..........................................................................................................................................................................................................................................................................................................................................
#=GR NC_009512.1/5040555-5041017 SS_TT       ....................................<<<<<<<<<<.......>>>>>>>>>>....................................................................................................................................................................................................................................................................................................................................................................................................................
NC_010322.1/5185531-5185993                  AGAAUCGGCAGUAUAUCGCGACAUUGAUUACCGCUCACCGAGCAUGCUGGUAUGAUGCGCGGCUUUUUUCCUCCCCACACAAAACCACGGCAACCGGUACGGUCUGUGCUUUG.CUGAUGGGGUCGAUACAUUCAUGGCGCCGGG..GGCGCCUUGGGGAGC.GGGCAUGCUGGAAAGGCUGUUUCAACUAAAAGCACACAACACCAACGUGCGCACCGAGAUUCUUGCGGGCGUUACCACCUUCCUGGCCAUGGCCUACAUCCUGUUCGUCAACCCGAGCAUCCUCGGCGAGACCGGCAUGGACAAAGGGGCGAUCUUCGUCGCCACCUGUCUGGCUGCAGCCAUCGGUUCCACCACCAUGGGCCUGAUCGCCAACUACCCGAUUGCCCUGGCACCGGGCAUGGGCCUGAACGCGUUCUUCACCUACACCGUGGUGCUGCACAUGGGCCACACCUGGCAGGUGGCG
#=GR NC_010322.1/5185531-5185993 CODON       .......................................................................................................................................................................AUG.........................................................................................................................................................................................................................................................................................................
#=GR NC_010322.1/5185531-5185993 SS_TT       ...................................................................................................................................................................................................................................................................................................................................................................................................................................................................................
NC_007005.1/5111337-5111799                  UGUCAUUGAAAGGCCGUCAUCCACAGGCAGCCAUCCCGCCAAGCUGCUGGUAUGAUGCGCGGCUUUUUCCGACCCGCAAAAAUCAAACGGGCUGCCCUGCAGUCUGUGCAUUG.CUGUUGGAGUCGAU.CAUUCACGACGCGCGC..CGCGUCACGGAGAGCCAGACAUGCUGGAAAGGCUGUUUCAACUCAAGGCACACAACACCAACGUGCGAACCGAGAUUCUUGCGGGCGUCACGACUUUCCUGGCGAUGGCUUACAUCCUGUUCGUCAACCCGAGCAUCCUCGGCGAAACCGGCAUGGACAAGGGCGCGGUAUUCGUCGCCACCUGCCUGGCGGCGGCCAUCGGCUCGACAGUGAUGGGCCUGAUCGCCAACUACCCGAUCGCCCUGGCACCGGGCAUGGGCCUGAACGCCUUCUUUACCUACACCGUGGUCCUGCACAUGGGCCACAGCUGGCAGGUAGCG
#=GR NC_007005.1/5111337-5111799 CODON       .......................................................................................................................................................................AUG.........................................................................................................................................................................................................................................................................................................
#=GR NC_007005.1/5111337-5111799 SS_TT       .......................................................................................................................................................................................................................................................................................................................................................................................................<<<<<<<<<<....>>>>>>>>>>>...................................................
NC_004578.1/5256153-5256615                  AUCAUCGAAAGGGCGUGAUCCACAGGCAGCCAUCCCGACACGCUGCUGGUAUGAUGCGCGGCUUUUUCCGACCCGCAAAAAUCAAACGGGCUGCCACUGCAGUCUGUGCUUUG.CUGUUGGAGUCGAU.CAUUCACGACGCGCGC..CGCGUCACGGAGAGCCAGACAUGCUGGAAAGGCUGUUUCAACUCAAGGCACACAACACCAACGUGCGAACCGAGAUUCUUGCGGGCGUCACGACUUUCCUGGCGAUGGCCUACAUCCUGUUCGUCAACCCGAGCAUCCUCGGCGAAACCGGCAUGGACAAAGGCGCAGUGUUCGUUGCCACCUGCCUGGCAGCGGCCAUCGGCUCGACGGUGAUGGGCCUGAUCGCCAACUACCCGAUCGCCCUGGCACCGGGCAUGGGCCUGAACGCCUUCUUUACCUACACCGUUGUGCUGCACAUGGGCCAUAGCUGGCAGGUGGCG
#=GR NC_004578.1/5256153-5256615 CODON       .......................................................................................................................................................................AUG.........................................................................................................................................................................................................................................................................................................
#=GR NC_004578.1/5256153-5256615 SS_TT       ..................................................................................<<<<<<<<<<<<....>>>>>>>>>>.......................................................................................................................................................................................................................................................................................................................................................................
NC_005773.3/4965799-4966261                  UGUCAUCGAAAGGCCCUUAUCCACAGGCAGCCAUCCUGACCCGCUGCUGGUAUGAUGCGCGGCUUUUUCCGACUCGCAGAAAUCAAACGGGCUGCCUCGCAGUCUGUGCUUUG.CUGUUGGAGUCGAU.CAUUCACGACGCGCGC..CGCGUCACGGAGAGCCAGACAUGCUGGAAAGGCUGUUUCAACUCAAGGCACACAACACCAACGUGCGGACCGAGAUUCUCGCGGGCGUCACGACUUUCCUGGCGAUGGCCUACAUCCUGUUCGUCAACCCGAGCAUCCUCGGCGAAACCGGCAUGGACAAGGGCGCGGUAUUCGUCGCCACCUGCCUGGCAGCCGCCAUCGGCUCGACGGUGAUGGGGCUGAUCGCCAACUACCCGAUCGCCCUUGCACCGGGCAUGGGCCUGAACGCCUUCUUUACCUAUACCGUGGUCCUGCACAUGGGUCACAGCUGGCAGGUAGCG
#=GR NC_005773.3/4965799-4966261 CODON       .......................................................................................................................................................................AUG.........................................................................................................................................................................................................................................................................................................
#=GR NC_005773.3/4965799-4966261 SS_TT       ...................................................................................................................................................................................................................................................................................................................................................................................................................................................................................
NC_004129.6/6139448-6139911                  GCGCGGCAAAACAUCGCCGACGAUCGCAGCCAUUGGCCCACGCUGCUGGUAUGAUGCGCGGCUUUUUCCGACCCAGAGCAAAUCCGCAGGCACCUUAUAAAGUCUGUGCUUUG.CUGUUGGAGUCGAUACAUUCACGGCGCCCGGC.GGCGCCACGGGGAGC.AGACAUGCUGGAAAGGCUGUUUCAACUCAAGGCACACAACACCAACGUGCGCACCGAGAUUCUUGCGGGCGUGACCACCUUCCUGGCCAUGGCCUACAUCCUUUUCGUCAACCCGAGCAUUCUCGGCGAGACGGGCAUGGACAAGGGCGCGAUCUUCGUUGCCACCUGCCUGGCGGCGGCCAUCGGUUCCACCGUCAUGGGCCUGAUCGCCAACUACCCGAUCGCCCUGGCACCGGGCAUGGGCCUGAACGCCUUCUUCACCUACACCGUGGUCCUGCACAUGGGCCACACCUGGCAGGUAGCC
#=GR NC_004129.6/6139448-6139911 CODON       .......................................................................................................................................................................AUG.........................................................................................................................................................................................................................................................................................................
#=GR NC_004129.6/6139448-6139911 SS_TT       .......................................................................................................................................................................................................................................................................................................................................................................................................<<<<<<<<<<....>>>>>>>>>>>...................................................
#=GC SS_cons                                 ...........................................................................................................(((((-.((((<<<<______.__>>>>,<<<<<<___..>>>>>>))))))))).................................................................................................................................................................................................................................................................................................................
#=GC ACTUAL_MOTIF                            ....................................................................................................<.................................................................>............................................................................................................................................................................................................................................................................................................
#=GC HYPHENATION                             ****************************************************************************************************...................................................................************************************************************************************************************************************************************************************************************************************************************************************************************
#=GC R2R_LABEL                               ----------------------------------------------------------------------------------------------------...................................................................------------------------------------------------------------------------------------------------------------------------------------------------------------------------------------------------------------------------------------------------------------------------------------------------------------
#=GF DUPLICATES NONE
#=GF SORT_STATS 11 67 0
#=GF SORT_STATS 11 67 0
#=GC cons                                    nnnnnnnRRnRnRYnnYnnnnnnnnnnnnnnYnYnnnnCnnRCnnnYnGnnnnRnnnnnnGnYUUUUYYnnYCCnnnnnnAAnnnnnnGGCnnYYnnYRCRGUCUGUGCUUUG-CUGUUGRRGUCGAUnCAUUCACGRCGCnnRn--nGCGYCnCGGRGAGC-RGRCAUGCUGGAAAGGCUGUUUCAACUnAARGCACACAACACCAACGUGCGnACCGAGAUUCUYGCGGGCGUCACnACYUUCCUGGCnAUGGCCUACAUCCUGUUCGUCAACCCGAGCAUCCUCGGCGARACCGGCAUGGACAARGGCGCGRUnUUCGUCGCCACCUGCCUGGCRGCnGCCAUCGGYUCnACnRYnAUGGGCCUGAUCGCCAACUACCCGAUCGCCCUGGCRCCGGGCAUGGGCCUGAACGCnUUCUUYACCUACACCGUGGUnCUGCACAUGGGCCACAnCUGGCARGURGCR
#=GC conss                                   11111112313132113111111111111113111111311331111111111211111111111111111312111111131111113131131113131113111112111011333111111313431311131111131110031111113311111103111111111111131111111111111131113111111111113111111111113111113111113313111111111111111111112111113113111113111111111113111111111113111111111111112113111113113111113112113113111111111111111321111111112212112111111111111113111213111111111111113213111111111111111112111113111111111111112113111111111112113
#=GC col_entropy_0                           11111111111111111111011110111111101111011101000000000100000000000000001100111111001111010001110111000000000000000000000000000000000000000000010011010000010000000001000000000000000000000000000000000000000000000000001000000000001000000000000000000000000000000000000000000000000000000000000000000000000000000000000000001000000000000000000001001000000000000001000000000000000000000000000000000000000000000000000000000000000000000000000001000000000000000000000000000001001
#=GC col_entropy_1                           ...................................................................................................................................................................................................................................................................................................................................................................................................................................................................................
#=GC col_entropy_2                           98858983144962781799965989498352897366928364999909999299999909900009995704713484074434946068739682959005000004000500575089000505950500060900099947590009018508000083090000000000050000000000009069005000000000005000003000005000004000005509009008000000009000004000005005000005000000000007000000009005000000000009004005904006008000007004007007007000000009009733999000004303004000000000000007000409008000000000005405000008000008000004000000009000000000004005080000008002001
#=GC col_entropy_3                           75609530837464794924915254563208573141765845999909999099999409900009197601607141090131908042896265849008000001000800848037000808880800050800001241300008060806000063090000000000080000000000001029008000000000008000008000003000000000008804007006000000004000001000003004000008000000000003000000009004000000000001002003907008000000001002001003000000000003008972119000001707001000000000000007000002005000000000008008000001000006000001000004007000000000001003060000003003003
#=GC cov_SS_cons                             ...........................................................................................................00001..01???01?.........?10?.02000?.....?00020??1010000.................................................................................................................................................................................................................................................................................................................
#=GF NUM_COV 1
#=GF WEIGHT_MAP  JCVI_SCAF_1096627385357/1617-2079 1.5538 NC_007492.1/5520710-5521172 1.33583 NC_008027.1/5083635-5084096 0.803907 NC_010501.1/877239-876777 0.902535 NC_002947.3/5278325-5278787 0.466645 NC_009512.1/5040555-5041017 0.466645 NC_010322.1/5185531-5185993 0.947053 NC_007005.1/5111337-5111799 0.90767 NC_004578.1/5256153-5256615 1.33583 NC_005773.3/4965799-4966261 0.90767 NC_004129.6/6139448-6139911 1.37242
#=GF USED_GSC TRUE
#=GF DID_FRAGMENTARY FALSE
//
