# Supplementary material for: Comparative genomics reveals 104 candidate structured RNAs from bacteria, archaea, and their metagenomes
Source: Genome Biol. 2010 Mar 15;11(3):R31. doi: 10.1186/gb-2010-11-3-r31 (PMC2864571; doi:10.1186/gb-2010-11-3-r31)
Supplement: Additional file 4 — Raw text alignment files, including annotation. Raw alignments of RNAs, including annotations (for example, predicted transcription terminators, flanking sequences) in "Stockholm" text format. The alignment format and appropriate viewing programs are discussed on Wikipedia [113]. The Stockholm files can be retrieved from the .tar.gz archive file by using programs such as WinZip (Windows), StuffIt Expander (Mac), or tar/gzip (UNIX). [file gb-2010-11-3-r31-S4.GZ › sto/Cyano-1.sto]

# STOCKHOLM 1.0
#=GF ID Cyano-1
#=GF DE Cyano-1 RNA
#=GF AU Weinberg Z
#=GF TP Gene; sRNA;
#=GF WK http://en.wikipedia.org/wiki/Cyano-1_RNA_motif
#=GF DATABASES microbial 32 env 4
#=GF FancifyStockholm -upDownGeneStats -mergeTandem -recycleGeneColors
#=GF FancifyStockholmGeneContext -leftCount 1 -rightCount 1
#=GF ORIGINAL_MOTIF 109	5245	0	1	refseq	25	cyano	jeremy	s40_50_55S100O5Min3	cmfinder		end
NC_000911.1/1559077-1558601                  CCCAGCUAGGAGCUUGAGCAACCAUAGCCAGAAACUAUGCCAAUCAUUAAACUGCUACAGGUUCGGCUAUCCCGCCCUUAGGCGAUCGGCUAACAUUUAUUUGUGUGUG.AGGAGU.AA...GAUUAAUAAGGAAGCAGCC..GGAGG..GUCGAAACAUGGCAAGAC.UCCUUGCGGACUUCCUUA...UUUUUUUGCCUAUUUUUUCGGUAAUACCCGCCCCAGCAAGUCUCAGGAAAGGCGAAGAUGAGGGAUUGACCGUAGUCUAUCCACUCGUUAACAAAACUUUAUGGUAUAUUUAGAUACAGCGGUGAAAGAUUGAUAUUUCUCCAUAGAAGUGUCUGCCGCCCCGAGGGUUUAUUUGCCUAGCCCCAAUCCGAUCGCCUAACUUAGCUUUUGACUGGAUUCUCCCCUCUCCAUCCUCGAACUUACUGCUUUAUGUUGGUACUUUCCGUCCUAUCUUUGGCCUUAGCCUCGUUUUCUGCCAUC
#=GR NC_000911.1/1559077-1558601 CODON       ......STP..............................................................................................................................................................................................................................................................................................................................................................................................................................................AUG................................................
#=GR NC_000911.1/1559077-1558601 SS_TT       ..........................................................................................................................................................................................................................................................................................................................................................................................................................................................................................................
NC_006576.1/483096-483569                    UUGAUAAGAGUUCUGCAAUCACGUUUGAGCAAAAAUCUGUGCCAAGUUGCCAAAGUGGCAUAGACUAAACCGAUGCUCUUGACCUAGCCGUUAGGCUAAAGGGCGAGUG.AGGAGU......GAACGCUCAGAACAA..CU....CCAAGGUCGAAACACGGAAAGACCUUGG...AGUUGUUCUUUGGGCCUGCGUCCUCGAGAGUUUUGAGCCGACCCCAGCAACAUCCGCCGCCAGUAAUAGAUACAGAGAUCUAGACUGUCAAGAUUUUUGCUGGUAGCAAGCAUAGACAGACGCUUUGGCCAUAAGUCGAAUUCAAGAUGACUAAACAGCCCUCACCCAUGAAUCGUCAUCUGUUUUUCAUCUAGCCAAGCAGAAUCCUCGAGACAAUAGACUGACUGGUUUCUGUUCCUUGGGUAGCCUCACGAGUGCCUAUGCUCCUUUCAGCGAUCGCGCCAGCUUCAAUCAGUGUCUGGAAUCUGCAAGCA
#=GR NC_006576.1/483096-483569 CODON         ..............................................................................................................................................................................................................................................................................................................................................................................................................................................AUG.........................................................
#=GR NC_006576.1/483096-483569 SS_TT         ............................................................................................................................................<....<<<<<<<<............>>>>>>>>...>.........................................................................................................................................................................................................................................................................................................................
NC_009925.1/407548-407075                    AUACCCUCGCACCUUAGCCUAGCAUCAUGAUGGCUUACCCUUCAGACUGGUAAACAGUUUGUUUAUAGAUGACAACUAGCAACAGAUUAUAUAUAAUCACCACUGUGUG.AGGAGCGAACU.........AAAAAAG..GGC.AUCAA..GACGAAACACGGCCAGUC.GUUGAUGCCCUUUUUUGCAUUUUGUUGGGUUAAUCCGAGACAACGGUGUUAGACUAUAUGUUGGCUCGGACCCAUGCGAUUACAACGCCUCAAUCUUGUCAGGACCGGAAGGUAGCAGCAAUACGGGAUGCUUGUGAUAGGCGUGGACUCCGGGUCACUUUUGUAUCUGGAUAUAAUGAUAUUGAAGGAGCCUAAAAUCGCUACGUUUCUCUCAAGAUUUUAGACCUGCCUUUACCCCUGUCCCACAAAACGAUUGGAUUCCUAAUAGGCAAUGAACGACCUUCCUGAUUUUGUCAAAAAGGCCUUUUACCUUGGAGUUGG
#=GR NC_009925.1/407548-407075 CODON         .....................................................................................................................................................................................................................................PTS..................................................................................................GUA...........................................................................................................AUG...............................................
#=GR NC_009925.1/407548-407075 SS_TT         ........................................................................................................................................<..<<<.<<<<<..<<<............>>>.>>>>>>>>>>.......................................................................................................................................................................................................................................................................................................................
NC_008312.1/4576195-4575723                  GAUUGGUUAGCUAAAAUGAUUAAUAUGUAAAACUUAUAAAAUUAAUAAAAAAAAAUAUAUUAAUAGUCGUGACAAAAUUAACUUAGUAAGUUAUAAUAUUAGUCGUGUG.AGGAGC......GAAAUCAGCGAGA....GC..AUCGA..GACGAAACACGGCCAGUC.GUCGAU.GCUCUUUCUGAAUAAUAAUUUUAAAUUCUGUUAAAAAUCUCUAGUAAAAUUCAGACACUAUUGUUGUGUCACAUCUCUUUUAAUUUUUGUUAAACAUUAUCAAAAAGCGGUCAUUUCUAAUGACCGCUUUUUGAAAUUUAAAUUUCAAAUAAUUUAAAUUAAUCGAGAUACAUCUAUUGGGAAUUGUAGCUUUCUAACUCUGUUGGCAUCCAGUCAGUAGUAACAUAUAUGUGUCCUAACUCUUUACCCUGAUAACUUCUUUUAGCAAACCGCCACCCAGGUUCAAGAAUAAUCUUAGUAAAUCCAUUUGCCAA
#=GR NC_008312.1/4576195-4575723 CODON       ...........................STP...............................................................................................................................................................................................................................................................................................................................PTS..........................................................................................................................................
#=GR NC_008312.1/4576195-4575723 SS_TT       .....................................................................................................................................<<....<<..<<<<<..<<<............>>>.>>>>>>.>>>>......................................................................................................................................................................................................................................................................................................................
NC_004113.1/599796-600261                    CUCCGCUAAAACUGGAGGCAGAAAUUGGGCUUUUGCAAAUCAACUUCAUGAAGUUCCUAUGCAGGGGUGACAAAUCGAGGAUUUUUCUGCUAAGGUCAUUAAGUGUGUG.AGGAGC.GAACCAGUUA...AGGGC....AC....CGA..GACGAAACACGGCCAGUC.GUCG...GU..GCUCUUU...CUGAUUUUAAGGCUAUGCUGGCGCGGGUUUGGAGUGCUGCUGUUGUAGGAAUUGACGCAAUUCCCGUCGGCGUCGAAGUGGAUGUUUCCGGCGGCCUACCGAGGACGGUGGUGGUGGGUCUGCCGGAUGCUGGCGUUCAAGAGGCACGGGAGCGCGUUAGGGCGGCCAUUCGUAACGCUGGUUUUAGCUUCCCAAUGGGGCAAAUUCUCGUCAAUCUCACCCCCGCCGAUUUACGCAAAGAAGGCCCCAGCUUUGAUCUCCCCAUUAGUAUUGGCAUCUUGGCCGCUUCAGGACAGGUGG
#=GR NC_004113.1/599796-600261 CODON         ......STP...................................................................................................................................................................................................AUG...........................................................................................................................................................................................................................................................................................
#=GR NC_004113.1/599796-600261 SS_TT         ...................................................................................................................................<<<<....<<....<<<..<<<............>>>.>>>>...>>..>>>>..................................................................................................................................................................................................................................................................................................................
NC_007413.1/2186268-2186739                  UGUUUGGGCGUAAUUUUUGUCUAAAUCCUGUUAUUCAAAGAGACAAUAAAAACUUUUAUAACUAGGUAUUGACGCAUUACCUAAUGUCGGAUAUAUUAGCUGGUGUGUG.AGGAGC.....GAACCAGCAAGAAC....AC....CGA..GACGAAACACGGCCAGUC.GUCGGU.GUUCUUUCUGAUCUAUAGGGAUUUUUCGUAGGUGAGUUUGUCUAUAAUCCCUGCGCUAUUUCAAAAUUUAACUUUUUUAGAAUCUAAACAACAAAAGAAAUUUUCAGUUUCUACAUUCUGUAUUCUGUGGAAAUAUUAAUUCUACACUUUACAAAAAUUAAUCAAGUAGGCUUACGAAAGUAGAAAUUUCUCAAUUGCGACAGCAGCUCCAUCCUCUUCGACAGUGGGGGCUACCCAUUGAGCGAUCGCCUGUACUCCUGUGGGGGCGUUCCCCAUAGCGAUCCCAAUACCGGCGUAUUCCAGCAUUUCCAGAU
#=GR NC_007413.1/2186268-2186739 CODON       ...........................................................................................................................................................................................................................................................................................................................................................PTS............................................................................................................................................
#=GR NC_007413.1/2186268-2186739 SS_TT       ...................................................................................................................................<<<<....<<....<<<..<<<............>>>.>>>>>>.>>>>......................................................................................................................................................................................................................................................................................................................
NC_003272.1/4768649-4768178                  GGUUUGGGCGUAAUUUUUGUCUAAAUCUUGUUAUUCAAAGAGACAAUAAAAACUUUUAUAACUAGGUAUUGACGCAUUACCUAAUGUCGGAUAUAUUAGCUGGUGUGUG.AGGAGC.....GAACCAGCAAGAAC....AC....CGA..GACGAAACACGGCCAGUC.GUCGGU.GUUCUUUCUGAUUUAUAGGGUUUUUUCGGUGGGUUUGUCUAUAACUCCUGCGCUACUUCAAAAUUUAACUUUUUUAGAAUCUAAACAACAAAAGAACUUUUCGGUAUCUAGGUUCUGCGGAAAUAUUAAUUCUGCACUUUACAAAAAUUAAUCAAGUAGGCUUACGAAAGUAGAAAUUUUUCAAUUGCAACAGCAGCCCCAUCCUCUUCGACAGUAGGGGCUACCCAUUGAGCGAUCGCCUGCACUCCUGCGGGAGCGUUUCCCAUAGCGAUACCAAUACCAGCGUAUUCCAGCAUUUCCAAAUCAUUGAAGUU
#=GR NC_003272.1/4768649-4768178 CODON       .................................................................................................................................................................................................................................................................................................................................................PTS......................................................................................................................................................
#=GR NC_003272.1/4768649-4768178 SS_TT       ...................................................................................................................................<<<<....<<....<<<..<<<............>>>.>>>>>>.>>>>......................................................................................................................................................................................................................................................................................................................
NC_008819.1/401751-402216                    CUGUGCCGAAAAAGCAUCCAAUUGGGUGCUUUUUUAGUGCCUGUGCCAAUCACUAAACCCUCCUAUUAAGGGUUUAUUCCUAAGCCUGUUCAGAUAAAUUUCUGCUGUG.AGGAGU.U............GAGAUCCU.CA....GUA..GUGGAAACAAGGAAACAC.UUACGCCUG..AUCUCACGAAGAAACCGCCCAAACAGAACUGGGCGGUUUUUUUGUGCUUUUCUUAAAGUGGUCUGAUGAUAUUUCCACCCCCACAAGUUGUUUUUGGACUUUUGCUUUUAAGCAUUGCAGCGACUUUGAUUUUUAAUGUCAGAUACAACCCCUUCGGAAACAGUGAAGAUGAUAUCUAAUGCAGCAAAGCAUUAGCGUUAAAAAAAGAGACCUUUUGGGGUCUCUUGAUUGCGAUUAAAUCUCUUUGAUGUCCCUCCGACGAUGCCCUCGUCGGGACUUGAACCCGAGACCUCUCCCUUACCAAGGGAGU
#=GR NC_008819.1/401751-402216 CODON         .....................................................................................................................................................................................................................................................AUG............................................................................................................STP...................................................................................PTS.............................................
#=GR NC_008819.1/401751-402216 SS_TT         ..................................................................................................................................................................................................<<<<<<<........>>>>>>>..................................................................................................................................................................................................................................................................................
NC_009976.1/1238713-1239182                  UCAUUUUUAACUUUGGUCAGUCACCUCCCCCAACUGUCACUGUGACAGUUGCCCUAGUUGCAGUAAGGAUGGUUGCAAAUAUAGAAACAUUGGCAAUAAUGAAAACGUG.AGGAGU.U............GAGAUUC..ACU.AAGGA..GUCGAAACUAGGAAAGAC.UUCCUUGUUGAAUCUCAAAGAGACCCUGCCUUCGGCAGGGUCUCUUUUUUUAUGCUUUAAAAGUAAAAUCUAAUGAGGUUCUGCUGACAGGUCAAAAAGAACUUUUUUUAAGUUUAAAUACUGACUAUAUAAAAUAAUUUACAAGGUAUUCAUUGAAAGGGUGAAAUAUAUUCUGCUACCAGGUUAUUUGUAUAUUCUUUAAUAACUAUUCUAGCGACCAAUAUUAUAUAUAAAGUCUUUAAAUCCUGGGACAUAGAAAUAAAGGCCAACUGCAACAAGCAGCAGCAUAUUUAAUGCUAGUACAAGAGCUCCUAGGAUAAU
#=GR NC_009976.1/1238713-1239182 CODON       ...........................................................................................................................................................................................................................................................................................................................................................................................PTS............................................................................................................
#=GR NC_009976.1/1238713-1239182 SS_TT       .............................................................................................................................................<.<<<<<..<<<............>>>.>>>>>>>..........................................................................................................................................................................................................................................................................................................................
NC_005042.1/1298760-1299230                  GUAAAAACUAGCUUUGAGCUAACGCCUUAUCUCAACUGUCACUGUGACAGUUGAGAUAGCUACCUUGAUCCUGCCCGUAAAAAUAAACUUUAGUAAUAAUUAUAUUGUG.AGGAGU.U............GAGAUUUA.GCG.AAGGA..GUCGAAACUAGGAAAGAC.UUCCUAAGCCAAUCUCAAAUAAAAGCCCUGCUAUUAGCAGGGCUUUUAUUUUUCUAUUAAUGUUAAAGGCAUUCUACGAGCCCAUUUAAGUAAUCAGAGCCCUCAAUCAUUCUUAGAAUUACUAAUCAAUAUUCAAAAGUUUGUAAAGAUCGUCAAUAUUAAAUUAAGAACUAACGUUACGCAAAAGAAUUAUCUUUCUUAAAUAAAAUCCUUAACUUCGUCCAACGUUAUAAACAAAUUGCUGGAAGGCUGGAAUAUAAAAAUACGCUGCUACUGCCAAAACAAGCAGUAGAUUCAACCCUAAAACAAUUGAACCUAUAA
#=GR NC_005042.1/1298760-1299230 CODON       ............................................................................................................................................................................................................................................................................................................................................................................................PTS...........................................................................................................
#=GR NC_005042.1/1298760-1299230 SS_TT       .................................................................................................................................................................................................<<<<<<<.....>>>>>>>......................................................................................................................................................................................................................................................................................
NC_005042.1/636338-635872                    CAAUUAUAGAGACUACUUCACGCAAACUAUUUCAUAAAAUGUCAUUUAAUGAGAACAAGGGGUCAUAUUCUUGCAAUAAAUCACUCAAUGCGUGAAAAUACUCACUGUG.AGGAGA..............GAGCC....UCC.UUGUUCAGUGGAAACUAGGUAACAC.UGACUAAGG..AGCUCAACGAAAAACCGCCUUUAAGGCGGUUUUUUUAUUUCAGAACCCCAGUCUAGCUAUUUUAAAACCGCCUUAAAGCUCUUUGGUCGCUCCCCAAAUAAAUUUACAUUCAAUCUUUUAUGUUCACAUAUUAAACAAAUUAAUCAUUUAAUAUGUCCCAAACUGAAUUUGAUAAAAAUGGUCUUGAUCAAGUAGGAAUACAUUGGUCUCAACACCUUGCAAUGACACUAAUAUCCAUACAAAUAUUUAUACUUGCUUUAGACAAAGCAAGUCCUGAUUUCCAUAAUUUUAUUUUACAUUGUUUGAUAAG
#=GR NC_005042.1/636338-635872 CODON         ............................................................................................................................................................................................................................................................................................................................................AUG...........................................................................................................................................................
#=GR NC_005042.1/636338-635872 SS_TT         ..........................................................................................................................................................................................................................................................................................................................................................................................................................................................................................................
NC_005042.1/556807-556342                    UUCUUCAAAUCGAUAUAGAUAAGUAAAAAAGGCUUAUACAGAGCAAAUCCAAAAAAUCAUUGACGAGGAACUUGCAAAAUUAAAAUUAGUCAUUAUCAUUUGAGAUGUG.AGGAGA..............AAGCU....UCUCUAAAA..GUGGAAACUAGGAAACAC.UUUUUAGGA..AGCUAAAAAAAACCGCCUAAUAAGGCGGUUUUUUUUUAUUCAAUGCUUUACAAAUCAAAAAUCCUACUGAUCUACAUACUGCAAACAAGCAGUCAGUUUUUACGACCAUUAAACUUGAGAGGCCUUCUUGUUAAAGAAGAAUGAACUCCUUAAAACCUCUUUAAAACCCUUUGUGACUUCAAUUUUUAAUCAAAAAUCCAAGUUUAGACAUAUCCCAACAAUUCCAAUAUCCCUCUGAAUUUUGCUGUCACCCUGUUAAGAUGGACAAUUAAUUAAUUUUGUUUUGACACAAGUCAUAGUUGGGGAAAAC
#=GR NC_005042.1/556807-556342 CODON         ...................STP.........................................................................................................................................................................................................................................................................................................................................................................................................................................................AUG........................
#=GR NC_005042.1/556807-556342 SS_TT         ..........................................................................................................................................................................................................................................................................................................................................................................................................................................................................................................
JCVI_SCAF_1096628057746/1321-865             CUGGGCAUCGGCUGAAGCAUCCCCUGCAUCCAGCUGUCACUGUGACAGUUGACGGGCUUCCACUCUCGUUCUUUCAGACCCCUCGUCGGUUCGCGAGCGUUCAGUUGUG.AGGA..................GGCCA..AC....CGUU.GUGGAAACAAGGUCACAC.GCCG...GUGUGCC...CAGACCCUGCCUUCGGCGGGGUCUUUCUUUAUCGCUGCAGGCGUCCCCAAAGCCACCAUGCAGCACUUGCCAGCAGCAGCCAGGGCAGUGGCAGCUUCAGCACAAGCAGCAACACCAGAACUCCGAUUCCGACAGCCAAGCGACGGGUCUGCNNNNNNNNNNNNNNNNNNNNNNNNNNNNNNNNNNNNNNNNNNNNNNNNNNNGAUGGCGAUCCGGUCCUCAUUCGGUGGCACAAGACGUGGAUCAACGGCCUGAUGCGGCGCACCGGGAUGGGCCUGUACGGGCUGAUGUGGCUGUCCUUCGC
#=GR JCVI_SCAF_1096628057746/1321-865 CODON  ............STP...........................................................................................................................................................................................................................................................................................................................................................................................................................................................................................
#=GR JCVI_SCAF_1096628057746/1321-865 SS_TT  ............................................................................................................................................................................................<<<<<<<<.....>>>>>>>>.........................................................................................................................................................................................................................................................................................
NC_005070.1/1411244-1410788                  CUGGGCAUCGGCUGAAGCAUCCCCUGCAUCCAGCUGUCACUGUGACAGUUGACGGGCUUCCACUCUCGUUCUUUCAGAGCUCUCGUCGGUUCGCGAGCGUUCAGUUGUG.AGGA..................GGCCA..AC....CGUU.GUGGAAACAAGGUCACAC.GCCG...GUGUGCC...CAGACCCUGCCUUCGGCGGGGUCUUUUUUUAGCGCUGCAGACGUCCCCAAAGCCACCAUGCAGCACUUGCCAGCAGCAGCCAUGGCAGCGGCAGCUUCAGCACAAGCAGCAACACCAGAACUCCGAUUCGAUAGCCAAGCGACGGGUCUGCUGUCGGGCCUGCGUUGUCAUGUAUCGCCAGCGCGGAAUCAGCGGCAUGGGUGUCGAGAACGCUGACUGAGGUUCGCAUUCCCUCAUUCGUGGAGCCAGUCACGGCAGAAUCAGAGGGUUGCCGUUGUCGCCCGAUGAAAGAGGUCAGCCUUCU
#=GR NC_005070.1/1411244-1410788 CODON       ............STP...................................................................................................................................................................................................................................................................................................................................................................................AUG.....................................................................................................
#=GR NC_005070.1/1411244-1410788 SS_TT       ............................................................................................................................................................................................<<<<<<<<.....>>>>>>>>.........................................................................................................................................................................................................................................................................................
NC_000911.1/3398454-3397986                  AAAAGCUUCGGAGUUCUGCUUUAGGUCAAAGUUUCUUGAAAAUUAAGUUUUUUUCCAGGUCUGAAGCCUUGACAAUCCCCGUUGGUGAUUUAUACUUAGGACAGGUGUG.AGGAAA.UUAGA........AAAACAU..CU....GGA..GUCGAAACAAGGAAAGAC.GCCCC..AGGUGUUUUUUUAUGGCAAUUUUUAGGGCAGUCCACAGAUGAAGCAAUGGCGCUGGCGGAUGGUAUUGGUGGCGAUCGCCGCUCUGGUGGUGAUUUCCCUAGCUACGCUGUUUCAACCUCAGGAAACCUCUGGCCGCAUCCCGGAUUAUCAAAUUAGCAGUCAGUUGCCCGCCAACCAGGUAGAUUAUUAUCCUCUGCAACAGAAUUUAGAUGAGGCGUAUUAUCGGCCUUUGGGAGAGUGGUUGGGUCGUUUAAUCCUGCCGACGGUGGAAGAAACUAAAGCCAGGACAGGAGAUUGGGUUUGGUUGGAACUG
#=GR NC_000911.1/3398454-3397986 CODON       ...........................................STP........................................................................................................................................................................AUG.................................................................................................................................................................................................................................................................................
#=GR NC_000911.1/3398454-3397986 SS_TT       ...........................................................................................................................................................................................................................................................<<<<<<<....>>>>>>>.............................................................................................................................................................................................................................
NZ_AAUA01000001.1/379723-380189              AGACUCGACUGCCCUUACUUUGGCGGGCCCUGGGAUUGGAUGGCGCGGAUUAGGAACUGGCCCAAGCGAUGAAGGGGCAAUUCCCCGGCCUGGCUAAUUUUUUCUUGUG.AGGAGU.UG...........AACUCCUCUGU....GGA..GUGGAAACAAGGCAACAC.GUCC...ACACGAGUUCACGAAAAGCCCUGCCUUCGGCGGGGCUUUUUUGUUGGCAUCAAUUCCUCCCGACCCACAAAAAAGGGGCCUAGCGAGGCCCCUCGGGUGGUGUGAGGAGAUCAACUUCGUGUGAGGAGAGUUGAUCCACCCCAGUGCUAGCGCGGCCGCUCGACCUUUGGGGCAGCAUUCACAUCGAGUCAUCAAGGCGAUGGCUGCAGACAGCCGCUCGCCAACAGGUCACCAAGCAGAUACAACGAUCCGGCAAUCACUGGCGUCGCAGCGGGCCAGCCUUGACGCUCCAGCUGCUCCAACACCCGAAUGAC
#=GR NZ_AAUA01000001.1/379723-380189 CODON   ..................................................STP..........................................................................................................................................................................................................................................................................................................................PTS........................................................................................................................
#=GR NZ_AAUA01000001.1/379723-380189 SS_TT   .................................................................................................................................................................................................<<<<<<<.....>>>>>>>......................................................................................................................................................................................................................................................................................
JCVI_SCAF_1101668398476/779-315              AUCCGAUAUUAAUAAAAUUCAUUUCUCAAUUGUCACAUGUGACAGUUGAAUUAGAUAAACACUACAUAAACAUCCAUCAACUAUCGCGGUUAUAUUAUGAAUGUGUGU..AGGAGU..............AAGCA....GUAAAUUAA..GUGGAAACAUGGAAACAC.UUAAUAUAC..UGCUUUUAAAAACUCAUCUUUUAGAUGAGUUUUUUUUUGCUUAUUUUUAGUCAGAAGAUGAUAAAUCUUAACGCUUUAAAAUAUUUAUUACUCCUUAUUCCUCAAACAUUAAUCAAAUUGAAGCUUUGUGGUAAGCCUGAGAGAUUUCAAAAGUAUUACUGGUUUUUGACUCAUAACACCUCAUUCCUUAGUGUAAUUAAUAGCGCAUUUAAUUAUUACUAAUCCAUCCACAUAUCUACUUUUUCAUUUUUAAUUUCAUCAGUAUCCUUUUCUUGGCUUUCUGAUGAAUUUGUUUUAUAUUCAAUUUGCC
#=GR JCVI_SCAF_1101668398476/779-315 CODON   ...........................................................................................................................................................................................................................................................................................................................................................................................................PTS............................................................................................
#=GR JCVI_SCAF_1101668398476/779-315 SS_TT   ....................................................................................................................................<<<....<<<<<<<<<..<<<............>>>.>>>>>>>>>..>>>...................................................................................................................................................................................................................................................................................................................
JCVI_SCAF_1096627574863/1587-1872            UUUUUUCUUUAUGUCUAGAAAUGAAAAACUGAUAUAUGUGAAAGUUAAGCAACAUUCUAUUUAGCCCUUCCACGAAAAAGAAUUUUAUAAGAUAUCGUGUAUCUGUGUG.AAGGAG..............UGGUUUU..UUG.AAACA..GUGGAAACAAGGAAACAC.UUGAUUUAGGAAACCAUAAAAGAUCCCAUUAAUGGGGUCUUUUUUUUUGCAAAUUUAUAAAUUCUAUUUAUUUUUCUGUAUCGUUCUAAGGAUUCCUUAUGAAAAAUUUGAUAGCGGAUAAAAUGAGUUACUUUUAAA.......................................................................................................................................................................................
#=GR JCVI_SCAF_1096627574863/1587-1872 CODON ..........................................................................................................................................................................................................................................................................................................................................................................................................................................................................................................
#=GR JCVI_SCAF_1096627574863/1587-1872 SS_TT ..............................................................................................................................................................................................<<<<<<<....>>>>>>>..........................................................................................................................................................................................................................................................................................
NC_007577.1/1173449-1172981                  UAUUGCCAUAAAUCCUUUAAUACAUAACUGCUACAUGUGACAGUUACGUAACAUUCCAUGCGCCCCUUCCACGGAAAUGAAAUAUAUGGAAUAUUUUAAACAAGUGUGA.AGGAGU..............GGUUUUAC.UC..AAGCA..GUGGGAACAAGGAAACAC.UUGGUUAGGUAAAACCAGAAAAAGGCCUCUAAAAAUAGGGGCCUUUUUUUUUUAACUUACUACUUUUAUUAACUUUCCUAUAUCGUUCAAAGUGUUUCCUACUCAUACCAAUAAUGUUUUGGUGGAAUAUACAUUGAAAUGAAUCAAAAAUAAGUCAUAAAUAGUCUAAUAUCUGCCUAUACUGCUUAAGAAAGAAUUUAACCCUCUCCUGAUUUCUAAACGGACAAAACUUAGUCAGGGAUAUUCAGGUUGUCCAAAAUCACUUUUUUUACAGUGAAAAUCAGUGGUUUCUCUAAGUCAGUACACCCAAAACUUAUGACA
#=GR NC_007577.1/1173449-1172981 CODON       ..........................................................................................................................................................................................................................................................................................................................................................................................................................................................................................................
#=GR NC_007577.1/1173449-1172981 SS_TT       ................................................................................................................................................................................................<<<<<<<<....>>>>>>>>......................................................................................................................................................................................................................................................................................
NC_008817.1/45810-46278                      UUUUUUAAUAGUAUUCACAAUGGGCAAUUAAGAUAUGUGACAAGUAAGUAACAUUACUCAUCCUCUUCCACGAAAAAGAAAUAUAUGUAAUAAAUUAUGCGAGUGUGU..AGGAGA..............GAUUUAU..CUAAAAAAA..GUGGAAACAAGGAAACAC.UCAAUUUAGAUAAAUCAAUAAAGACCUCUAUUUUUAGAGGUCUUUUUUUUUCUCAUCUAGCGUGAAUCAAUACACAGGUUCAAGUAAAUACACAUUUGUUUUCCUGGUGAACAUUUUGCAAAUCAUAAUAUAUAAAUUCUUUCGAGUGAUUUUACAAAUAUUUUUAUAAUCUUAUUAUUGCCUACGAACUAACUAUGGAUGAAGUUAUUAAAUUAAGUAGGUCUACUGUUGAAAAAUAUCUUAAUUGCCCUAGAUGUUGCGUUCUUGAUAAAAAGCAUAAAAUAAAACCUCCAUCUUUACCCUUUACUCUAAAUAUUGCGG
#=GR NC_008817.1/45810-46278 CODON           ...........................................................................................................................................................................................................................................................................................................................................................................AUG............................................................................................................................
#=GR NC_008817.1/45810-46278 SS_TT           ............................................................................................................................................................................................<<<<<<<<<<<....>>>>>>>>>>>....................................................................................................................................................................................................................................................................................
JCVI_SCAF_1096626304682/360-1                UGCUAUGGACGACUUUAAAUUGAAUAACUGUCACAUGUGACAGUUAAACUAGAUAUACAUUAAUCAUUCGCACUAUCAAAUUAAUCAAGCUAAUAUAAAGAAGUGUGU..AGGAGA..............AGAUGAU..UUU...UCA..GUGGAAACAUGGAAACAC.UUGAU..UACUCAUCUUAAAAAAGACCUUAAUAGGGUCUUUUUUUUUGGAAAAUUAUAAAUUAUUUUAGUCUUCCCACAUAUCAGGCUUUUUAUCUUCGCCUGCAUCUUUGCUAGUAGGUUUUUUUUCUUCAAUAUUUAAAUUAGUGAGUUCAUCGUUUUUAGAUUUCAAUUUAAUUUGAAUAUCUUGUAUUCUACUAAGAAAUUCAUCUUAAAAAA........................................................................................................
#=GR JCVI_SCAF_1096626304682/360-1 CODON     ..........................................................................................................................................................................................................................................................................................................................................................................................................................................................................................................
#=GR JCVI_SCAF_1096626304682/360-1 SS_TT     ..........................................................................................................................................................................................................................................................................................................................................................................................................................................................................................................
JCVI_SCAF_1101668388273/863-400              UGCGUUAGCCUACUUGAGAUACAACAACUGUCACAUAUGACAGUUGAACUAGAUAAACAUUCAUCACUCGCGCUAGUAAAUUAAUUAAGUUAAUAUUAGAGAGUGUGU..AGGAGA..............AAGUG....AUU.UUUCG..GUGGAAACAUGGAAACAC.UUGAUUAAU..CAUUUUGAAAAAGACCCUCUAAGGGUCUUUUUUUUUGAAAGAUUUUAGAUUUUUUAGUCUUCCCACAUAUCAACCUUUUUAUCUUCACCUGUUUCUUCGGUAGCAGGUUUUUUUUCUUCAAUAUUUAAAUUAGUGAGUUCAUCGUUUUUAGAUCUCAUCUUAAUUUGUACACCUUGUAUUGUAUUGAAAAAUUCAUCUUUAAAAAAAUCUUCCAUUUCUUGCCAAGCUUCCAAUUCUUCCUCCUUACCAAUAGUAUUUUUAAUUUGAAGUGAAAUAUUUUCAAAAGCAAAACAUUUUAAAUCAUCAAUAU
#=GR JCVI_SCAF_1101668388273/863-400 CODON   ......................................................................................................................................................................................................................................PTS.................................................................................................................................................................................................................................................................
#=GR JCVI_SCAF_1101668388273/863-400 SS_TT   ..........................................................................................................................................................................................................................................................................................................................................................................................................................................................................................................
JCVI_SCAF_1096627816644/1001-532             UUUUAUUACGAUGAAACUCAAGACUUACAACUGGCACAUGUGACAAUUAAAUUACAUGCGGCAUCCCCCUUUCACCAAAGUAAAAUUUAUGACAUAUUUAUAGAGUGUGUAGGAGA..............GGUUUUU..CUU.AAACA..GUGGACACGAGGAAACAC.UUGAUUAAGUAAAACUUAGAAANNNNNNNNNNNNNNNNNNNNNNNNNNNNNNNNNNNNNNNNNNNNNNNNNNNUUAUGUUUAAAAAUUGAAUAAAAAAUUGUUUAUAUUUAAUGUGAUUGAAAUUACAACAUAAAUCUAUGAAUUUAAAAAAGACCAAAUAUGAUAGCCCCAUAGCAAUAUUUUUAAAUUAAAGUCAAACUUAAAUUUAGAACAUCUUUUAUUCAGGCAAAAACUUAUGAAUUUACCAAUAGAAAAACAAACCAUUUUAAUUACAGGCGCAGGUCGAGGAUUGGGUUCAGAAAUAGCAAAAUCAUUUCAUA
#=GR JCVI_SCAF_1096627816644/1001-532 CODON  ............................................................................................................................................................................................................................................................................................................................................................AUG...........................................................................................................................................
#=GR JCVI_SCAF_1096627816644/1001-532 SS_TT  ..........................................................................................................................................................................................................................................................................................................................................................................................................................................................................................................
JCVI_SCAF_1096627600585/425-894              UUAAUAGCAAAUUCAAUGCAAAAGACAAUUGGCACAUGUGACAGUUAAGUAACAUACCAUGGCCCCCUUCCACGGAAAAGAAAUAAUUGACAUAACAUAAUGGCGUGUGAAGGAGU..............AGUUCUA..CUU.UAUCA..GUGGAAACAAGGAAACAC.UUGAUUAAGUAGAACCAAUAAAGACCGCUAGUAAUAGCGGUCUUUUUUUUUUGCAAACUUACUAGUUUAUUGACUUACCGAUAUCGUCAAAUAUCUGCAGAUUUUAGUUUUGUUGAAUAUUUCUCUUAAUCUUCAAAAAUAAAUCCUACAAGCUCCUGUAUCUACAAACUGAUGUUGAGAUUGAAUUUUGCCCUCUACGCUAUUGUUUAUUAUUAGAAAAAUUUUUAACAACUUAGUUUUCCCAAAAUGGGUCUGUUGUAAGUGAAACAUUUAACGUUUGUUCUUUUUUACUUUUUAUAUUUGUUAUGCAAGCUCUUACAG
#=GR JCVI_SCAF_1096627600585/425-894 CODON   ..........................................................................................................................................................................................................................................................................................................................................................................................................................................................................................................
#=GR JCVI_SCAF_1096627600585/425-894 SS_TT   ............................................................................................................................................................................................<<<<<<<<<<......>>>>>>>>>>....................................................................................................................................................................................................................................................................................
NC_005072.1/972280-971811                    ACUCGAAUAAUAAUUUGAGUACUUUUGGUUUUUAGCUUUGUGACAAUUAAUAUACUUGCCCAAUAAGUAUUUACUCUAUAAUAAAAUCAUGUGAAAUUUAAAUUGUGUGUAGGAGA..............GGUUU.U..AUUAAAUCA..GUGGAAACAAGGAAACAC.UCGAUUUAUUAGAACCAAUUUAGGCCCCUUUAGGGGUCUUUUUUAUUUGCUGCAAAGGUUAUAUUGAUUUAAUAAUUUGUUGAAAUUUUCAACUCUUUCAUUUUUCUCUUUUAAAGGUCUUGAAAAAUCAAGUACUGCAGCACAACAUAAUUGCCAGCAAGAUUUUUCCUUAAGUUCUAAUUUAUUGCAUAUAUCCUUUGGAGCCAUUGUUAAUGUAUUUAUCUCUGAAAUGUGUUGAAUGGUUUCCCAUAAUUCUGCUUCUAGAAAGUCAAGUUCAGUACUAGACAAUAAUUCUGUGGCUAUAUAAUCUUUUAUUAAUUC
#=GR NC_005072.1/972280-971811 CODON         ...................................................................................................................................................................................................................PTS....................................................................................................................................................................................................................................................................................
#=GR NC_005072.1/972280-971811 SS_TT         ...............................................................................................................................................................................................<<<<<<....>>>>>>...........................................................................................................................................................................................................................................................................................
JCVI_SCAF_1096627537559/1408-1760            UUUUGUCAGAAUUACUUAAAUCAAUAAACUGGCAUAUGUGACAUUUAGGUAAUAUUUUAUUCUCACUUUCCACGUGAAAGAAAUAAUUUGCCUACCUUAUAAAAGU.AG.AGGAGU..............UGUUUUA..UUG.AAUUA..GUGGAAACAAGGAAACAC.UUUAUUCAAUAAAACUAAAAAAGACCCCUGUAAUUAAGGGGUCUUUUUUUUUGCCUAUUUACUACUGUUGUUGGAAUUUUCAUAUCAUUAAAAUUAUUCCAGUUCAAAUAGUAUAAAUUUUAAAAAUUUCUAGAUUAAUAGCUAUAAGUCAAUUUCAACUUUAUUGAAAUUUAAAUUUAAUAUCUAAUUAAUAAUAAAAGAAGAUU...................................................................................................................
#=GR JCVI_SCAF_1096627537559/1408-1760 CODON ..........................................................................................................................................................................................................................................................................................................................................................................................................................................................................................................
#=GR JCVI_SCAF_1096627537559/1408-1760 SS_TT ...............................................................................................................................................................................................<<<<<<<.......>>>>>>>......................................................................................................................................................................................................................................................................................
JCVI_SCAF_1096626998670/796-327              UUUAUAGUCAAUAUUAUUUAAUUUCUAAACUGUCACAUGUGACAGUUUUAUAACAAUCCAUUCUCCCUUCCACGGAAAUUAAAUAUUUGUAAUAAUUUAUAUAUGUGUGAAGGAGU..............GGUUUUA..UUA.AAUCA..GUGGGAACAAGGAAACAC.AUGAUUUAAUAAAAUCAUCAAAGACCUCUAAAUAAUUGAGGUCUUUUUUUAUGCAUAUUAAUUAAAUUAGUGGACUUUCAUGUAUCUUCGUCUUCCAACUUAUUUUAUACAAACCAAAAAUUCAUUUUUAUAUGAGAGUUUUGGCUUAAAGCUUUGAAAAUAUUCUAAUUGUUUUUAUUUAUGAAAUAAAUAUAUUUGCCAAAUAAAAAUGCAUAUUUGAUAUUUUAUCUCUUAAUUUUUUUAAUUCAAAACAUCUUUUCUUCGAUUAAUAACUUUUAAAAUUAAAUAUCUUAUUGAGCAUGAAUUUUAAAAGCAAUAUAA
#=GR JCVI_SCAF_1096626998670/796-327 CODON   ..........................................................................................................................................................................................................................................................................................................................................................................................................................................................................................................
#=GR JCVI_SCAF_1096626998670/796-327 SS_TT   ...............................................................................................................................................................................................<<<<<<.........>>>>>>......................................................................................................................................................................................................................................................................................
JCVI_SCAF_1096627551526/1409-940             UUUUUUAUUUAUGUCAAGAAAUGAAAAACUGGCACAUGUGACAGUUAAGUAACAUUCCAUUCGACGCUCCCACGAAAAAGAAUUUAAUGGCAUAUUUUAUAAGUGUGUGAAGGAGC..............GGUUUUA..CGG.AAUCA..GUGGAAACAAGGAAACAC.UUUAUUUCGUGAAUCCACGAAAAGACCCCUUAUAGGGGUCUUUUUUUAUGGAAAUCCAUUCCUUCUUUUACUUUGCUUUAUCUAAUCUAAUGAUAGGUAAUGUUUAGUGAAAUUUAUUUUUCCCAAAAGGGAUCUGUAGUUAAAGAAACCGUUAAAGUACAUUUUUUAUUUUUUUUAAUUUCACUGAUACAAGCCCUUACUGUUUCUCCAUUUACAUCUAUCUCACAGGCACCGCAACUACCUGUUAAACAGCCAGUUGGAAUUUCUAACCCUGCUUUUUCUGCAGUUGAGAACCAAUCAUCUCCUUCAGAAACAAAUGUC
#=GR JCVI_SCAF_1096627551526/1409-940 CODON  .......................................................................................................................................................................................................................................................................................PTS................................................................................................................................................................................................................
#=GR JCVI_SCAF_1096627551526/1409-940 SS_TT  ................................................................................................................................................................................................<<<<<<.....>>>>>>.........................................................................................................................................................................................................................................................................................
JCVI_SCAF_1096627632931/334-1                AAUGAUAAAUAUACUGAAAAAGAUAACUGUCACAUGUGACAGUUAGGUAACAUUUCUUUCGGCUCUUCCACGUAAGGGAAAUGCAUGAGAUAAAUUAAAGUAGUGUGU..AGGAGA..............GGUUUUA..AUU.AAGCA..GUGGAAACAAGGAAACAC.UUGUUUAAUUAAAACCAAUAUAGACCUCUAAUAUAGAGGUCUUUUUUUAUGUUUUCUAAUUUUAUUUUCCUGUAUCAUUCCAAAUGAUCCCCUAAAUAAAAAAUUUGUUUUGGAUAAAGAAAUAUGAGUGAAUAUCUAAAAUCUUCUUUUAUGGCUUUAUAUGUUUAAAAAAAAUCUUAAAUUUAAA......................................................................................................................................
#=GR JCVI_SCAF_1096627632931/334-1 CODON     ..........................................................................................................................................................................................................................................................................................................................................................................................................................................................................................................
#=GR JCVI_SCAF_1096627632931/334-1 SS_TT     ..............................................................................................................................................................................................<<<<<<<<.....>>>>>>>>.......................................................................................................................................................................................................................................................................................
JCVI_SCAF_1096627726923/1502-1793            UUUUUUCGUUAGGUCCAAUAAUGGGAAACUGUCACAUAUAACAGUUAAGUAACAUUCCAUUUACCCCUUCCACGAAAAAGAAUUAAAUGACGUACCUUAUGAAGGUGUGAAGGAGU..............GGUUCUA..CUG.AAAGA..GUGGAAACGAGGAAACAC.UUGAUUUGGUAAAACCAUGAAAGGCCCCAUUAUUAGGGGUUUUUUUUUGCAAAUUCUUUGCUUCUAUUCACGUUCCUUCGUCUUCAAAAGUAUUCCUUAUUAAAUAUCAAAAUUUGAUGAUAUACAAAAUGGGUUAAUUUUAA..................................................................................................................................................................................
#=GR JCVI_SCAF_1096627726923/1502-1793 CODON ..........................................................................................................................................................................................................................................................................................................................................................................................................................................................................................................
#=GR JCVI_SCAF_1096627726923/1502-1793 SS_TT ..........................................................................................................................................................................................................................................................................................................................................................................................................................................................................................................
NC_005072.1/383287-383753                    AAUGCAAUUAAGUCUGAAGAGGUAUAACUGUCAUAUGUGACAAUUAAGUAAUAUUACUCACCCCCUUCCACGAAAAAGAAAUAUAUGUAAUAGUUUAUUGUUGUGUGU..AGGAGA..............GUUUUUA..CUG.AAACA..GUGGAAACAAGGAAACAC.UUGAUUCGGU.AAAACCAGAAAAAGACCUCUAGAAAUAGGGGUCUUUUUUUGUGCAAAUGAUCUCUAAUCCACCUGUAACUCGAUAUCCUUUUUAUUACUUUCUUAAUCUUCUAUGGUUCCCUAUAGAACCUGUUUUUGUAUAAUAUGAAUAACACGGAUUUAGUGAGUCUGACGUAGAAAAGUGUAGACACUUUUGUAGACACCACCACCAGAUCCCUUACUAUAACUGAUCUUGUAUGUCUCACGAAAUAUUUAUGCCAGCUCUUAGUUCUACUAUGACUGAAGGCAAAAUUGUUGAAUGGUUAAAGAAUCCUGGAGAU
#=GR NC_005072.1/383287-383753 CODON         ......................................................................................................................................................................................................................................................................................................................................................................................................................AUG.................................................................................
#=GR NC_005072.1/383287-383753 SS_TT         .................................................................................................................................................................................................<<<<<<<<....>>>>>>>>.....................................................................................................................................................................................................................................................................................
JCVI_SCAF_1096627084234/750-1217             GUGUUUUUUAAUGACUUUUCUAAAAAUUGGCACAUGUGACAGUUAGGUAACAUUCCAUUGCCCCCUUCCACAGAAAAAAAAUAUAUGGCAUAAAGUGUAUAUGUGUGU..AGGAGU..............GGUUUUA..CUG.AAUCA..GUGGAAACAAGGAUACAC.UUGAUUCAAUAAGACCUUAAAAAGACCUCUAGUAAUAGGGGUCUUUUUUUAUUAUCUUAGAAGUGAUAAAAAUAUGGACGAAGACUUUUAAUAAAGACGAAUAACAGACCCAUAGAAUUGCACUACAAUGUCAUCGUUAGUCUAGACAUUUUCUUUCAGAACCUAGACAUAGAAAUAAAAAAGUCACCAAGCAGGUGACUUUGCAUGACUUUUCGAGACAUAAAAACUCCCCGGGCGGGAUUCGAACCUGCGACCAAUCGGUUAACAGCCGAUCGCUCUACCGCUGAGCUACCGAGGAAUAUUAAAAACUUAACUCUUAUA
#=GR JCVI_SCAF_1096627084234/750-1217 CODON  ........................................................................................................................................................................................................................................................................................................................................................................................................PTS.....................................................................GUA.......................
#=GR JCVI_SCAF_1096627084234/750-1217 SS_TT  ................................................................................................................................................................................................<<<<<<<<....>>>>>>>>......................................................................................................................................................................................................................................................................................
JCVI_SCAF_1101668306973/940-1398             UUUUUUCAUUAUGUCCAGAAAUGGGAAACUGGUACAUGUGACAGUUAAGUAACAUUCCAUUUAGCCCUUCCACGAAAAAGAAUUUAAUGCAAUAGUUUGAACGUGUGUGAAGGAGU..............GGUUUAU..CUG...AAACAGUGGAAACAAGGAAACAC.UUUAUUUAGUUAAACCAUAAUGGCCCCGUUAGAGGGGUCUUUUUUUACCAAAUUUACUACUUCUGUUUAUUUUCCUGUAUCGUUUCAAGGAUUCCCUAUAGAAAAUUUGAUAGUGGAUAAAUGAGUUACUUUCUAAAUAUCUCCGGUUUGGUUCUAAAAUUUCCCCUGUAGGAAAAUAUGGCUUUGCUCUAUACGUUUUGAUAAUCAUUAUUAAUGUUCAUCUCAUAUGAAUAAAAAAGAUCUACAUUUCAAAUCAGUAAUUUUUAAAAUAUUUUUUACCUAUUUAGGGGUUUAUUUUUUUGCUCUAAUA...........
#=GR JCVI_SCAF_1101668306973/940-1398 CODON  ...........................................................................................................................................................................GUA............................................................................................................................................................................................................................................................................................................................
#=GR JCVI_SCAF_1101668306973/940-1398 SS_TT  ..............................................................................................................................................................................................<<<<<<......>>>>>>..........................................................................................................................................................................................................................................................................................
JCVI_SCAF_1096627155230/15-482               UUUGCCAUAAAUCCUUUAAUGCACAACUGGCACAUGUGACAGUUUAGUAACAUACCAAUUACCCCUUCCACGAAAAAGAAAAAUAUGGCAUAAUUUAUACACGUGUGA..AGGAGU..............GGUUUUA..UUA.AAAAA..GUGGAAACAAGGAAACAC.UUUAUUUAGUAAAACCUUAAAAGACCUCUAGUAAUAGGGGUCUUUUUUUAAUGCGUAAUCACUACAUGCGAAUAAUGAACAAUAGGGAAUCUGUGUAGGUAUAAUUAACGGAUUAAAAGAUUUUCCAGAACAUAGAAUGUUUAGGUCGGCAGUUGAAAGUCAGUUGAAAACUUUAUCUAGUUCAAUGCAGGACUAGAAAGUUUAUAUUCACUAUUAGAAAAUAAGUCUUUGAAAUGUCAGAUAUUAAUAUAGGCUUAGUUGCAGAAAAUCAAAAUUUAUCAGAAUUUGAAAUUACUGAAAAUUUUUCUUGUAUAAGAUUCU
#=GR JCVI_SCAF_1096627155230/15-482 CODON    ..................................................................................................................................................................................................................................................................................................................................................................................................................AUG.....................................................................................
#=GR JCVI_SCAF_1096627155230/15-482 SS_TT    ...........................................................................................................................................................................................<<<<<<<<<<<......>>>>>>>>>>>...................................................................................................................................................................................................................................................................................
JCVI_SCAF_1101668274677/585-117              UUUAUGAUAAACAUACUGCAAUAGACAACUGACACAUGUGACAGUUAAGUAACAUUCCAUUCGCCCCUUCCUCGGAAAAUGAAUAUAUAGAUUAAAUUAAUCGAGUGUGAAGGAGU..............GGUUUAU..CU..AAACA..GUGGAAACAGGGAAACAC.UUGAUUUAGUUAAACCAGAAUGGCCUCUAAAGUAAUAGAGGCCUUUUUUAAUGCAUAAUCAUUACUUUUAUUCAAUGCUUAUUAUGUUCCAAAGUUUUUUCUUUGUAUGAUGCUAAAACAAUGGGUUCUAUAGUUGUUAUUUAUUGGAAUUAAAAAUUUUUGUUCUAAUUCUUCUAUAUGAGAAUUGUUUCCAUAAAAUUGCUUUAAAUAGGAAAUUUAAAUCUCUUUAUUAGUUUAUGAAUUUUGUACUAGUUCAGAGAUAGAAAACUACUAAACAUAUAGUAUUAAAAAAAAGAUUGUUAUUUUAUUACUUUAUAUUUU
#=GR JCVI_SCAF_1101668274677/585-117 CODON   ..........................................................................................................................................................................................................................................................................................................................................................................................................................................................................................................
#=GR JCVI_SCAF_1101668274677/585-117 SS_TT   ..............................................................................................................................................................................................<<<<<<<<......>>>>>>>>......................................................................................................................................................................................................................................................................................
JCVI_SCAF_1096628045981/1013-1482            UUAAUGACAAAUAAACUGUAAUAGACAACUGCCACAUGUGACAGUUAAGUAAAAUUCCAUUCGCCCCUUCCACGUAAAAGAAAUAAAUGUCAUAGUUUAUAGAUGUGUGAAGGAGU..............GGCUUUA..CUA.AAACA..GUGGAAACAAGGAAACAC.UUGAUUUAGUAAUACCAAGAAAGACUUCUAGAAAUAGGGGUCUUUUUUUAUGCAAACUCACUACUUUUAUUCACUAUUCCUAUUUCUUCCCAAGUAUUAAUUUCUAGGCCUAAUGUAGGGAGGGGGAAAUAAUUAAAAUUAAAAAUUUAGUUGUAUGUAGUUCUAUAUCUUCCUUGAUAAGAUCCCAAUAGGAUUUCAUCCUCUUAGUUUAUUAAUUCAAAUAGUAUUAGCUCAGAGAUAGAAAACUAAUUUAAGAUUUACUAAACAUAUUUUAUUAAAGAAAAACAAAAAGAUGCUAUCUUAAACUUUAUAUUUUAAUGA
#=GR JCVI_SCAF_1096628045981/1013-1482 CODON ..........................................................................................................................................................................................................................................................................................................................................................................................................................................................................................................
#=GR JCVI_SCAF_1096628045981/1013-1482 SS_TT ..........................................................................................................................................................................................................................................................................................................................................................................................................................................................................................................
NC_005072.1/346726-347193                    UUUAUUGACAUAAAAACAUAAAGUCAUAACUGGCACAUGUGACAAUUAAAUUACUUUUCUCAUCCCCUUCCGGUUUAGGAGAAUGUAUGGCAUAUUAAAAAGGUGUGU..AGGAGA..............GGUUUUA..CUG.AAACA..GUGGAAACAAGGAAACAC.UUGAUUUAGUUAAACCAAGGAAAGACCUCUAUUAGGGGUCUUUUUUUUUAUGCUUCAAAAUAGAUUGAAUAUUAAAUUAUUUUAUUGGUGAAAAUUAUUAGAGGAGCCAAUGGUUAAAUUCUGAGUUGAAAUCUUAUAGAACUUCUCAUGUACUGAAUCACUAAAUUCCUUUUCAUUUGAAUAAUUCAUUAGGUCCAGCGGUUCAAUAUUUUCGUCGAACCAUUCGUCAUAUUCAAUAUUAUUAGGUUCAGCAAAAUAAGUCAUAUUUAAUUAUUAGCUAUCAAAAAAUAUGUAAACGGUACAUGCUAUACAAAAUUAAAG
#=GR NC_005072.1/346726-347193 CODON         ..........................................................................................................................................................................................................................................................................................................................................................................................................................................................................................................
#=GR NC_005072.1/346726-347193 SS_TT         ..........................................................................................................................................................................................................................................................................................................................................................................................................................................................................................................
JCVI_SCAF_1096628123936/229-696              UUUAUUGACAUAAAAACAUAAAGUCAUAACUGGCACAUGUGACAAUUAAAUUACUUUUCUCAUCCCCUUCCGGUUUAGGAGAAUGUAUGGCAUAUUAAAAAGGUGUGU..AGGAGA..............GGUUUUA..CUG.AAACA..GUGGAAACAAGGAAACAC.UUGAUUUAGUUAAACCAAGGAAAGACCUCUAUUAGGGGUCUUUUUUUUUAUGCUUCAAAAUAGAUUGAAUAUUAAAUUAUUUUAUUGGUGAAAAUUAUUAGAGGAGCCAAUGGUUAAAUUCUGAGUUGAAAUCUUAUAGAACUUCUCAUGUACUGAAUCACUAAAUUCCUUUUCAUUUGAAUAAUUCAUUAGGUCCAGCGGUUCAAUAUUUUCGUCGAACCAUUCGUCAUAUUCAAUAUUAUUAGGUUCAGCAAAAUAAGUCAUAUUUAAUUAUUAGCUAUCAAAAAAUAUGUAAACGGUACAUGCUAUACAAAUUUAAAG
#=GR JCVI_SCAF_1096628123936/229-696 CODON   ..........................................................................................................................................................................................................................................................PTS.................................................................................................................................................................................GUA.........................................................
#=GR JCVI_SCAF_1096628123936/229-696 SS_TT   ..........................................................................................................................................................................................................................................................................................................................................................................................................................................................................................................
JCVI_SCAF_1101668304461/1015-1427            AAUGCAUUAUAUCCAGAAAUGGGAAAUUGGCACAUGUGACAGUUAAGUAACAUUCCAUCUAAUGCUUCCACGAAAAACAAUUUAAUGGCAUAAUCUAAGCAAGUGUGA..AGGAGU..............GGUUUUA..CUU.AAGCA..GUGGAAACAAGGAAACAC.UUGUUUUAGUAAAAUCAUUAAAGACCCCAUUAUAAGGGGUCUUUUUUUAUGCAAAUUCUUUGCUUCUAUUUACUUUCCUGUAUCGUUCUAAGGAUUCCCCAUGACAAAUUUGAUCGUGGUUAAAAAGAGUUACUUUCUAAAUAUUCCCUGAUUGGUUCUAUAAUUUCCCCUGAAGGAAAAGAUGUUAUCUGCCCUCUCCUUUUUUGAUAAUCAUCAUUAAUGUUUAUCUCAUAUGCAUAAAAAAAAUCUAAAUUUUAAAUCAGUAU.......................................................
#=GR JCVI_SCAF_1101668304461/1015-1427 CODON ..........................................................................................................................................................................................................................................................................................................................................................................................................................................................................................................
#=GR JCVI_SCAF_1101668304461/1015-1427 SS_TT ...............................................................................................................................................................................................<<<<<<.......>>>>>>........................................................................................................................................................................................................................................................................................
JCVI_SCAF_1096627549615/1397-930             AAUUAUAAAUUCACCGCAAUAAAUAAUUGGCACAUGUGACAGUUGAGUAACAUUGCAUUCUCCUCUUCCGCGGAUAAGAAAUAUUUGAAAUAAUAUGGGUAAGUGUGA..AGGAGU..............GGUUUUA..CUU.AAUCA..GUGGAAACAAGGAAACAC.UUAAUUUAGUAAAACCAAUAAAGACCUCUGGUAAUAGGGGUCUUUUUUUAUGCAAAUUUACUAUUUUUAUUGACUUGCCGAUAUCCUCAAAUAUCCGCAAGUUUUGGUAUUGUUGGAUAUUUCUCAUAAUCCUCAAAAAUAAGUCCUAAAAGCUCCUAUAUUUGCAUACUGAUGUUGAGAUUAAAUUUUGCCCUCUACGAUUUUAUUAAUAAAAAAAUUUUUUACAACUUAGUUUUCCCAAAAUGGGUCUGUGGUAAGUGAAACAUUUAAUAUUUGUUCUUUUUUUCUUUUAAUGUUUGUUACGCAAGCUCUUACAGUUUC
#=GR JCVI_SCAF_1096627549615/1397-930 CODON  ..........................................................................................................................................................................................................................................................................................................................................................................................................................................................................................................
#=GR JCVI_SCAF_1096627549615/1397-930 SS_TT  ...............................................................................................................................................................................................<<<<<<<<....>>>>>>>>.......................................................................................................................................................................................................................................................................................
NC_005072.1/654409-654876                    AAAUAGUAAAUACUUGGUGAAUUACUUUUUUCAGCAUAUAACCAAUAAGUAACAAUACUCAUCAAUAUCCACGAAAAAAAAUAUCUUGUAUAUGUUAUAUAUGUGUGU..AGGAGA..............AGUUUUA..CUG.AAACA..GUGGAAACAAGGAAACAC.UUGGUUUAGUAAAACUAUAUAAAGAUCUCUAGAAAUAGAGAUCUUUUUUAUUAUCUAGUUUUAAUUUGCAUAAAAAUGUACUUUUGACAGUAAUAGAAAUGUAUUAAUAGUCAUAAAAAGAGUUUUUAAAUAGUCUCUUAUGUAGAUCAACUUUCAAUCGUAUAUUUUAUCUUGGUCUAAAAUUUCUCUUUUGUAUUUCUCACUAAGUUCAUAAUUGUAUUGAAAUUUCUGUAUUAUUUUUACGAUUUCAUCGAUAGCUUUUUCUGUUUCUUCUUUAGGUUUCAUGAUUUAAUAAACGGUGAAAGUAGUAAGAGUUUUAUU
#=GR NC_005072.1/654409-654876 CODON         ..........................................................................................................................................................................................................................................................................................................................................................................................................................................................................................................
#=GR NC_005072.1/654409-654876 SS_TT         ................................................................................................................................................................................................<<<<<<<<....>>>>>>>>......................................................................................................................................................................................................................................................................................
JCVI_SCAF_1096626931145/767-300              UUUUUUCUUAAUGUCUAGGAAUAGAAAACUGUCAUAUGUGACAGUUAAGCAACAUUCCAUCAAGCGCUUCCACGAAAAAGAAUUUAAUGGCAUAAUUUAGAAGUGUGC..AGGAGU..............GGUUUUA..CUG.AAGCA..GUGGAAACAAGGAAACAC.UUGAUUUGGUAGAACCGUAAAAGCCCCCAUUAUCGGGGGUCUUUUUUUUGCAAAUUCUUUGCUUCUAUUUACUUUGCUGGAUAGUUCCAAGGAUUCCCUUUGAAAAUUUGAUCGUGAAUAAAAUGGGUGGUUUUCAAAAUAUUUCCUGUUUGGUUCUAUAAUUGCCUGUAGGAAAAGAUGUUAUUUGCCCUCUAUGUUUUGGAUAAUCAUUCUUAAUGUUCAUCUCAUAUGAAUAAAAAGGAUCUUGGUUUUAAAUCAGUAAUUUUAAAAAUAUUUUUUACCUAUUUAGUUGUUUAUUUUUUUGCUUUAAUAUUUAAGUAU
#=GR JCVI_SCAF_1096626931145/767-300 CODON   .............................................................................................................................................................................................................................................................................................................................................................................................................AUG..........................................................................................
#=GR JCVI_SCAF_1096626931145/767-300 SS_TT   ................................................................................................................................................................................................<<<<<......>>>>>..........................................................................................................................................................................................................................................................................................
JCVI_SCAF_1096627548057/1254-1706            UUUAUGACAAAUUUACUGCACCAAUUAACUGGUACAUGUGACAGUUAAGUAACAUUCCAUUCGCCUCCUAAACGGAAAAGAAAUAGAUGUCAUAGUCUAAAUAUGUGUGAAGGAGU..............GGUUUUA..UUA.AAAUA..GUGGAAACAAGGAAACAC.UUGAUUUAGUAAAGCCAAAAGAGACCCACUAGAAAUAGGGGUCUUUUUUUUUAACUUAUUAAUUUUAUUGAGAUAAAUUUAGAAUAAAAUAUAGAACUUAUACAAAUUUUACUACUAGCGAAAUUAUUCUCUUAGGAACUUUUAAAUUGAUUAAUUUUGUUUCUAUUGCGUAUAAUUAAAAAAUUACCUUGAAAAAUAUAAGAAUUUCGUAUAUGAGGUUGGUUUUCUACUUAUUUUUGAUUAGUCAAUUAUUAAACUUUAUUGGGGUAUUUGCAGAAAAAGUAAGAGAAGGUUCAUCGGGAUA.................
#=GR JCVI_SCAF_1096627548057/1254-1706 CODON ..........................................................................................................................................................................................................................................................................................................................................................................................................................................................................................................
#=GR JCVI_SCAF_1096627548057/1254-1706 SS_TT ...............................................................................................................................................................................................<<<<<<<<<....>>>>>>>>......................................................................................................................................................................................................................................................................................
JCVI_SCAF_1096628122610/1117-1586            UAUUUUAUUUAUGCCCAGAAAUGGGUAACUGUCACAUGUGACAGUUAAGUAACAUUCCAUCAAGCGCUUCCACGAAAAAGUAUUUAAUGGCAUAAUUUAGAUGUGUGUGAAGGAGU..............GGUUUUA..CUA.AUAUA..GUGGAAACAAGGAAACAC.UAGAUUUAGUAAAACCCAAAGAGACCUCUAGAAAUAGAGGUCUUUUUUUUUGCAUAUUCAUUCCUUUUAUUUAUUUCCCUAUAUUAUUCCAAGUGUUCCCUAAAAUACAAAAAUGCGUUGGUGGAUAAAAAGAGUAACUUUCUAAAUAUUUCCUGUUUGGUUCUAUAAUUUCCCCUGUAGGAAAAGAUGUUAUUUUCCCUUCUACGUUUUUGAUAUUCAUUAUUUAUGUUCAUUUCAUAUGAAUAAAAAAGGUCUAAAUUUUAAAUCAUUAAUUUUUAAAAUAUUUUUUUUCUAUUUAGUGGUUUAUUUUUUUGCUUUAAU
#=GR JCVI_SCAF_1096628122610/1117-1586 CODON ..........................................................................................................................................................................................................................................................................................................................AUG.............................................................................................................................................................................
#=GR JCVI_SCAF_1096628122610/1117-1586 SS_TT ...............................................................................................................................................................................................<<<<<<<<....>>>>>>>>.......................................................................................................................................................................................................................................................................................
JCVI_SCAF_1096626989098/1263-1732            CUAUUCCAAUCUUUAUGAGCAAAAAAAGUUGGUACAUGUGACAGUUAAGUAACAUUCCAAUCGCUUAUUCCACGGAAAAAAAAUAGAUGUCAUAUCCUGAAAAAGUGUGAAGGAGU..............GGUUUUA..CUA.AAACA..AUGGAAACAAGGAAACAU.UUGAUUUAGUAAAACUUAGAAAGACCUCUAAAAAUAGGGGUCUUUUUUUUUGUAAAAUCGCUACUUUUAUUAAUUCUUUCAUAUCAUAAAUAUCUGAAGGUUUUGAGUUAGUGGAUGUGUUUUGGAUAUGUCCUUUAUCUCUCAAAAAUAUGUCUCACAUAGCCUGGUAUUUGACUAUGUUAAGAGUAAUAUAAAUUUCGUCCUGUCCAAUUAAUUAAUUCAAGUACAUACGAAUAUAUCCUGAAAAUUUAAAGUAUGCUCUUCAUGAAUUAGUGCUCAUUAAUCUUCAAUAAUACUUUUGAUCUUGAUUUUUAAAUCUGA
#=GR JCVI_SCAF_1096626989098/1263-1732 CODON ..........................................................................................................................................................................................................................................................................................................................................................................................................................................................................................................
#=GR JCVI_SCAF_1096626989098/1263-1732 SS_TT ...............................................................................................................................................................................................<<<<<<<......>>>>>>>.......................................................................................................................................................................................................................................................................................
JCVI_SCAF_1096628273739/591-1060             UGUUUUUUAUUCUUAAUUUAAUAGAUAACUAGCACAUAUGACAGUUAAGUAACAUUCUAUUCGCCCCUUCCACGGAUAAGAAAUACAUAGGAUACUUUAUAUAAGUGUGAAGGAGU..............GGUUUUA..CUA.AAACA..GUGGAAACAAGGAAACAC.UAGAUUUAGUAAAACCUAGAGAGACCUCUAAAAUAGAGGUCUUUUUUUUAUGCAAAUUCAUUUCUUCUAUUCAAUGUCCUNNNNNNNNNNNNNNNNNNNNNNNNNNNNNNNNNNNNNNNNNNNNNNNNNNNAUUUGUUUUGGAUUAUGGAAUCUCAGAUUCCUCCCUUUUUUCUAUUUAUAUAACUGGAGCUGAUGAUGACCUAUAUAACUUAAUAGCUGGUCAGAAAAUUAACUAUUAUUGGCAAAGUUACGCACUUUCAUUUAAGAAAAAGUUAAUAGAUGAGAAAGAUUUUGAUUUUGGAUUGUCAUGGGUAUCCACU
#=GR JCVI_SCAF_1096628273739/591-1060 CODON  .....................STP...........................................................................................................................................................................................................................................................................................AUG....................................................................................................................................................................................
#=GR JCVI_SCAF_1096628273739/591-1060 SS_TT  ...............................................................................................................................................................................................<<<<<<<.....>>>>>>>........................................................................................................................................................................................................................................................................................
JCVI_SCAF_1096627553294/1315-845             UGCUUUUUCUUUAUGUCUAGAAAUGGAAAACUGUCACAUGUGACAGUUAAGUAACAUUCCAUUCAGCGCUUCCACGAAAAAGAAUUUAAUAGCAUAUUUUAAGUGUGUGAAGGAGU..............GGUUUUA..UCUGAAGCA..GUGGAAACAAGGAAACAC.UUGAUUUGGUAAAACUAUAAAAGACCCCAUUAUAAGGGGUCUUUUUUUUGUAAAUUAUUUGCUUCUAUUCACUUUCCUGCUUCUUCACAAGUAUUCUUUUAAUAACAAAAUUUGAUGAUAUACAAAAAGAGUUAAUUUCUAAAUAUUUCCUGCUUGGCUCUAUAAUUUUCCCUGUGGGAAAAGAUGUUAUUUGCCCUCUACGUAUUUGUUAACCAUUUUUANNNNNNNNNNNNNNNNNNNNNNNNNNNNNNNNNNNNNNNNNNNNNNNNNNNCUUCGUCAAAAAUCAAAAAAAAGAUUAUUCUAAUAAACACAUUUUUUGG
#=GR JCVI_SCAF_1096627553294/1315-845 CODON  ..........................................................................................................................................................................................................................................................................................................................................................................................................................................................................................................
#=GR JCVI_SCAF_1096627553294/1315-845 SS_TT  ...............................................................................................................................................................................................<<<<<<.......>>>>>>........................................................................................................................................................................................................................................................................................
JCVI_SCAF_1101668225625/744-1213             UUAUUGCUUUAUAUCCAAAGAUGGACAACUGGCCCAUGUGACAGUUAAGUAACAUUUCAUUCUCCCAUUCCACAAAAUAGAAUUUAAUGGAAUAUUGUAUAAAUGUGUGAAGAAGU..............AGAUUUA..CUG.AAACA..GUGGAAACAAGGAAACAC.UUGAUUUGGUAAAUCCAUAAAAGACCCCAUUAAAGGGUCUUUUUUUAUGCAAAUUAAUUACUUCUGUUUAUUUUCCUUUAUCUUUCCAAGGAUUCCCUAUAAAAAAUUUGAUAGUGGAUAAAAUGAUUUACUAUCUUAAUAUUUCCUGUUUGCUUUUAUAAUUUGCCCUGUAGGAAAGAUGUUAUUUGCCUUCUACGUUUUUGAUAACCAUUAUUAAUGUUCAUCUCAUAUGAAUAAAAAAGAUCUAAAUUUUAAAUCAGUAAUCUUUAAAAUAUUGUUUACCUAUUUAGGGGUUUAUUUUUUUGCUCUAAUAUUUAAGUA
#=GR JCVI_SCAF_1101668225625/744-1213 CODON  ..............................................................................................................................................................................................................................................................................................................................................................................................................AUG.........................................................................................
#=GR JCVI_SCAF_1101668225625/744-1213 SS_TT  ..........................................................................................................................................................................................................................................................................................................................................................................................................................................................................................................
JCVI_SCAF_1096626118376/271-740              UUUUUUUCUUAUAUGUAGGAAUGGAAAACUGUCACAUGUGACAGUUAAAUAACAUUCCAUUCAGCGCUUCCACGAAAAAGAAUUUAAUGGGAUAUCUUAAAAAUGUGUGAAGGAGU..............AGUUUUA..CUG.AAUCA..GUGGAAACAAGGAAACAC.UUGAUUUGGUAAAACUAUAAAAGACCCCAUUAUAAGGGGUCUUUUUUUUGCAAAUUAUUUGCUUCAAUUCACUUUCAUGCGUCUUCAGAAGUAUUCUUUUAACUACGAAAUUUGAUGAUAUACAAAAAGAGUAAAUUUCUAAAUAUUUCCUGCUUGGCUCUAUAAUUGUCCCUGUAGGAAAAAAUCUUAUUUGCCCUCUACGUUUUUGAUAACCAUAUGUAAUCUUCAUCUUAAAUGAAUAAAAAAGAUCUUAAUUUUAAAUCAGUAUUUUUUUAAAUAUUUUUUACCUAUUUAGGGGUUUAUUUUUUUGCUCUAAUUUUC
#=GR JCVI_SCAF_1096626118376/271-740 CODON   ..........................................................................................................................................................................................................................................................................................................................................................................................................................................................................................................
#=GR JCVI_SCAF_1096626118376/271-740 SS_TT   ...............................................................................................................................................................................................<<<<<<.......>>>>>>........................................................................................................................................................................................................................................................................................
JCVI_SCAF_1101667201924/244-713              CUUUUUUGUUAUGUCCAAAAAUGAGAAACUGUCACAUGUGACAGUUAAGUAAAAUUAGAUUAAGCACUUCCACGAAAAAAAAUUUAUUGGCAUAAUCUGUAUAUGUGUGAAGGAGU..............GGUUUUA..CUG.AAGCA..GUGGAAACAAGGGAACAC.UUGAUUUGGUAAGACCAUAAAGACCCCAUUAUAAGGGUCUUUUUUUAUGCAAAUUCUUUGCUUCUAUUCAUUUUCAUGUAUCUUUCUAAUGAUUCCCUAUGAAAAGUUUGAUAGUCGAUAAAAUAAGUUGCUUUCUAAAUAAUUUCCUGUUUGGUUCUAUAAUUUCCUCUGUAUAAAAGAUGUUAUUUGCCUUCUACAUUUUUGAUAAUCAUUCUUAAUGUUCAUCUCAUAUGAAUAAAAAAGAUCUAAAUUUUAAAUCAGUAAUUUUAAAAAUAUUUUUUACCUAUUUAGGGGUUUAUUUUUUUGCUCUAAUAUUUAAGU
#=GR JCVI_SCAF_1101667201924/244-713 CODON   ..........................................................................................................................................................................................................................................................................................................................................................................................................................................................................................................
#=GR JCVI_SCAF_1101667201924/244-713 SS_TT   ..........................................................................................................................................................................................................................................................................................................................................................................................................................................................................................................
JCVI_SCAF_1096626580640/177-1                AUUUUUCUUUAUGUCCACAAAUGGGAAACUGUCACAUGUGACAGUUAAGUAACAUUACAUUCAGCGCUUCCACGAAAUAGAAUUUAAUUGCAUAGUUUAUAUAUGUGU..AGGAGU..............GGAUUUA..CUG.AAGCA..GUGGAAACAAGGAAACAC.UUGUUUUGGUAGAACCAUAAAAGACCCAAU...................................................................................................................................................................................................................................................................................................
#=GR JCVI_SCAF_1096626580640/177-1 CODON     ..........................................................................................................................................................................................................................................................................................................................................................................................................................................................................................................
#=GR JCVI_SCAF_1096626580640/177-1 SS_TT     ..........................................................................................................................................................................................................................................................................................................................................................................................................................................................................................................
JCVI_SCAF_1096627767908/656-189              GAUGACAAAUAUCUCGUGCGAGGCAAUUGGCACAUGUGACAGUUUAGUAACAUUCCAUUUGGCACUUCCACGGAAAAGAAAACUAUGGCAUAGUUUAUAGAUGUGUGA..AGGAGA..............GGUUUUU..CUG.AAACA..GUGGAAACAAGGAAACAC.UUGAUUUAGUAAAACCAAUAAGGCCUCUAAUUUUAGAGGUCCUUUUUUUUGUCAUCCCAUGUGUUCCCAUAUAUGCUGCAAAUGAAAUGGGAUGCGUUAUGUAAGUUAAUUAUGAAUUGUUCUCAAAAUACUUACUUAUUUUUCUUUUCAGAAUUGCAGUAGUAUAAAUUUGUAAUUAAACCUUCUUAGGUUAUUAAUAAAAAUUAAGACAAGUUAAAUAAAGGAAACUAAUUCAAGAUUUGUUUAUAAAAAUUAUUAAGAAAAAGAUAUUAUUUUAAUAAUUUACAUUUCUACAAGUGUUACAUUAAAAGUAAUUUUUAA
#=GR JCVI_SCAF_1096627767908/656-189 CODON   ..........................................................................................................................................................................................................................................................................................................................................................................................................................................................................................................
#=GR JCVI_SCAF_1096627767908/656-189 SS_TT   ............................................................................................................................................................................................<<<<<<<<<<....>>>>>>>>>>>.....................................................................................................................................................................................................................................................................................
JCVI_SCAF_1096627269409/1786-1317            AUAUUUCUUUAUGUCCAGAAAUGAAAAACUGGCACAUGUGACAGUUAAGCAACAUUCCAUUUAGCCCUUCCACAAAAAAGAAUUUAAUGAGAUAGUUUAAAUACGUGUGAAGGAGU..............GGUUUUA..CUG.AAACA..GUGGAAACAAGGAAACAC.UUGAUUUAGUAAAACCUUUAAAGACCCUAAUAAAGGGUCUUUUUUUUAUGCAAAUUCAUUUCCUCUAUUAACUUUCAUGUGUUUCCUCAAGUAUUCCCUAUAAAUUAAAUUUGAUAGUGGAUAAAGUGAGUUACUUGCUAAAUAUUUCCUGUUAGGUUCUAUAAUUCCCCUAUAAGAAAAGAUGUUAUUUGCUCUCUACGUUUUUGAUAAUCAUCAUUAAUGUUCAUCUCAUAUGAAUCAAAAAGAUCUAAAUUUUAAAUCAGUAAUUUUUAAAAUAUUUUUUACCUAUUUAGGGGUUUAUUUUCUUGCUCUAAUAUUUAA
#=GR JCVI_SCAF_1096627269409/1786-1317 CODON .................................................................................................................................................................................................................................................................................................................................................................................................................AUG......................................................................................
#=GR JCVI_SCAF_1096627269409/1786-1317 SS_TT ...............................................................................................................................................................................................<<<<<<.....>>>>>>..........................................................................................................................................................................................................................................................................................
JCVI_SCAF_1096627581678/555-1024             UUAUUGCCAUAAAUCCCUUAAUGCACAACUGGCACAUGUGACAGUUAAGUAACAUUCCAUUUUCCUCUUCCACGGAAAAGAAAAAUAUGGCAUAGUUUAUUUACGUGUGAAGGAGU..............GGUUUUA..CUG.AAACA..GUGGAAACAAGGAAACAC.UUGAUUUAGUAAAACCUCUAAAGACCUCUAGUAAUAGGGGUCUUUUUUAAUGGAAAUUAAAUUUAAAUAUUCAAAUUCUUAAUCCUUGUUCGAUUAAUGUCUUAGACCACCAUUCCAUGAAAGUUCUUCUUUUAUCAAUCAGAGUUGAACGAUCAUAAUGACCCCGAGUGCCAUUUAAAUGACCCAUUCUUCCUAAUUGGCGAUCAAUAACCUCAUAAUCAAAAUUUGAUUUUUCUAAUGCUGAAGUUGUAAUUACACUUCGNNNNNNNNNNNNNNNNNNNNNNNNNNNNNNNNNNNNNNNNNNNNNNNNNNNGCAUGAAA
#=GR JCVI_SCAF_1096627581678/555-1024 CODON  ...............................................................................................................................................................................................................................................PTS.................................................................................................................................................................................GUA....................................................................
#=GR JCVI_SCAF_1096627581678/555-1024 SS_TT  ...............................................................................................................................................................................................<<<<<<<<....>>>>>>>>.......................................................................................................................................................................................................................................................................................
JCVI_SCAF_1096627311661/1507-1038            AAAUUCAAGAUAUUCAAAAAAAAAGAAACUGGCACAUGUGACAGUUAAGUAACAAUUCAAUCUUCUGUUCCACAAAAUAGAAUUUUAUGGAAUAUUUUAGGUAUGUGUGAAGGAGU..............GGUUUUA..CUG.AAACA..GUGGAAACAAGGAAACAC.UUGAUUUAGUAAAACCUUAAUAGACCCUAUUAUAAGGGUCUUUUUUUUAUGGAAAUUCAUCUCCUCUAUUAAUUUUCCUGUGUCUCCCCAAGUAUUCCCUAUAAAUUAAAUUUGAUAGUGGAUAAAAUGAGUUACUUGCUAAAUAUUUCCUGUUUGGUUCUAUAAUUCCCCAGUAAGAAAAGAUGUUAUUUGCCCUCUACUUUUUUGAUCAUCAUCAUAAUGUUCAUCUCAUAUGAAUAAAAAAGAUCUAAAUUUUAAAUCAGUAAUUUUUAAAAUAUUUUUUACCUAUUUAGGGGUUUAUUUUCUUGCUCUAAUAUUUAA
#=GR JCVI_SCAF_1096627311661/1507-1038 CODON .................................................................................................................................................................................................................................................................................................................................................................................................................AUG......................................................................................
#=GR JCVI_SCAF_1096627311661/1507-1038 SS_TT ..............................................................................................................................................................................................<<<<<<<......>>>>>>>........................................................................................................................................................................................................................................................................................
JCVI_SCAF_1096627591944/1586-1117            UUAUUGCCAUAUAUUCCGAAAUGAAGAACUGGCACAUGUGACAGUUAAGUAACAUUCCAUUCGCCUCUUCCACGGAAAUGAAAAAUCUGGCAUAGUUUAUUAACGUGUGAAGGAGU..............GGUUUUA..CUG.AAACA..GUGGAAACAAGGAAACAC.UUGAUUUAGUAAAACUAGAAAAAGACCUCUAGAAAUAGAGGUCUUUUUUUUAUGUUUUCUAUUUGACAUGUUAUUUAAAAUUAAAUUAUCAAUUUAAAGUUUCUUUGGAAUGAAAGUUCAAUUUGGUCAUAUUCCUGGAACUAAAAUUGGACAACUUUUUAAGGACAGGACUGCUUUAAAAAAUGCAGGAAUACAUGCUAAUACUGUCAAAGGCAUAUGGGGCGCAGGUACAGGUGCAUGUUCAAUAGUUCUUUCCGGAGGUUAUCCAGAUGAUAAAGACUUUUUAGAGUACAUCAUUUAUACAGGAUUUGGUGGGCAAGA
#=GR JCVI_SCAF_1096627591944/1586-1117 CODON ......................................................................................................................................................................................................................................................................................AUG.................................................................................................................................................................................................................
#=GR JCVI_SCAF_1096627591944/1586-1117 SS_TT ................................................................................................................................................................................................<<<<<<<<....>>>>>>>>......................................................................................................................................................................................................................................................................................
JCVI_SCAF_1101668221336/395-1                UUUCCUUUAUGUCUAGAAAUGAAAAACUGACACAUGAUCCAGUUAAGCAACAUUCUAUUUAGCUCAUCCACGAAAAAGAAUUUAAUGAGAUAGUGUAUGUCUGUGUGU..AGGAGU..............GGUUUUA..CUG.AAACA..GUGGAAACAAGGGAACAC.UUGAUUUAGU.AAACCAUAAAGGGCCCCGUAAAAAGGGUCUUUUUUUUUGCAAAUUUAUAACUUCUAUUUAUUUUUCUGUAUCGUUCCAAGGAUUCCCAAUGAAAAUUUUGAUAGUGGAAAAGAUCAGCAACUUUCUUAAUAUUUCCUGUUUGGUUCUAUAAUUUCCCGUAUAGAAAAGAUGUUAUCUGCUAUCUACGUAUUUGAUAAUCAUAAUUAAUGUUCAUCUCAUAUGAAUAAAAAAGAUCUAA........................................................................
#=GR JCVI_SCAF_1101668221336/395-1 CODON     ...........................................................................................................................................................................GUA............................................................................................................................................................................................................................................................................................................................
#=GR JCVI_SCAF_1101668221336/395-1 SS_TT     ..........................................................................................................................................................................................................................................................................................................................................................................................................................................................................................................
JCVI_SCAF_1101667545738/600-824              CUUUUUAUUUAUUUCUAGAAAUGAGCAACUGUCACAUGUGACAGUUAAGUAACAUUCCAUUCAGCGCUUCCACGAAAAAGAAUUUAAUGGCAUAGUUUAAUCGUGUGUGAAGGAGU..............GGUUUUA..CUG.AAACA..GUGGAAACAAGGAAACAC.UUGAUUUAGUAAAACCAUAAAAGACCCUAUUAUUUGGGGUCUUUUUUUAUGCAAAUUCUAUGCUUCUAUUCACUUU.....................................................................................................................................................................................................................................................
#=GR JCVI_SCAF_1101667545738/600-824 CODON   ..........................................................................................................................................................................................................................................................................................................................................................................................................................................................................................................
#=GR JCVI_SCAF_1101667545738/600-824 SS_TT   ...............................................................................................................................................................................................<<<<<<<.....>>>>>>>........................................................................................................................................................................................................................................................................................
JCVI_SCAF_1096628120170/529-996              AAUGAAACUUAGUCCUAAAAGAGUUAAUUGGUAUAUGUGUCGAGUAAGUAACAUUACUUAUCCCCUUCCACCAAAAAAAAUUAUUUGUAAUACCUUAAAGAUGUGUGU..AGGAGA..............GGUUUUA..CUG.AAACA..GUGGAAACAAGGAAACAC.UUCAUUUAGUGAAACCAGAAAAAGACCUCUAGAAAUAGGGGUCUUUUUUUUCUAAAUUUAAUCUUAUGGUUUAUGUACCUCUUAAAAUUUUUUAGCUCUUUAUUCUUAUUUAGUUAGUNNNNNNNNNNNNNNNNNNNNNNNNNNNNNNNNNNNNNNNNNNNNNNNNNNNCUUUAGGACUAUUAACAAUAUAGAUAAUGGAGCAAAUAUUAAAGUAAUUUAUUGGAAACUGAAGUGUGAAGAGAACCCUUCAUAUCGCAGCUGCGAAAUUUAAUUGCUGAAACUUUAGAUCGACUGACAAUAAAUAUCUUAACGGUUCAAGU
#=GR JCVI_SCAF_1096628120170/529-996 CODON   ..........................................................................................................................................................................................................................................................................................................................................................................................................................................................................................................
#=GR JCVI_SCAF_1096628120170/529-996 SS_TT   ................................................................................................................................................................................................<<<<<<<<....>>>>>>>>......................................................................................................................................................................................................................................................................................
NC_009091.1/133215-132748                    AAUGCAACUAAGUCGUAAAAGGUAUAACUGGUAUAUGUGUCGAAUAAGUAACAUUACCAAACCCCUUUAACAAAAAAGAAAUAUGCGUAAUAAGUUAUAGAUGUGUGU..AGGAGA..............GGUUUUA..CUG.AAACA..GUGGAAACAAGGAAACAC.UUCAUUUAGUAAAACCAGAAAAAGAUCUCUAGAAAUAGGGGUCUUUUUUUAUGUCUUAUUAGUGAUAAAAAUAUGGACGAAUAUUUUCACCAAAAGACGAAUAAAAAGACGAAUACUGGACUAAUAGAAUUGCACUACAAUGUCACCAUUCGUCUAGACAUUUUUCUCUUAUAACUGAUUGACUGACAUAAAAAAAGUCACCUAAGGGUGACUUUGUAUGACUUUUCGAGACUUUAAAACUCCCCGGGCGGGAUUCGAACCUGCGACCAAUCGAUUAACAGUCGAUCGCUCUACCGCUGAGCUACCGAGGAAUAUAGAAUG
#=GR NC_009091.1/133215-132748 CODON         ........................................................................................................................................................................................................................................................................................................................................................................................................................PTS..................................................................GUA..........
#=GR NC_009091.1/133215-132748 SS_TT         .............................................................................................................................................................................................................................................................................................................................................................................<<<<<<....>>>>>>.............................................................................................................
NC_008817.1/977550-977085                    ACUCAAGCGAUCGUUUGAGUACUUUUUAUUUAACCUUGUGACAGUUGUUAUACAUGCCCAUUAGGUAUUUCGUCUAUUGAGAAUUCAUGUGAUAUUUAAUUUGUGUGU..AGGAG...............AGUUUUA..UUA.AAUCA..GUGGAAACAAGGAAACAC.UUGAUUUAAUAAAAUU.AUUCAAGAUCCCUUUUUAUAGGGGUCUUUUUUUUUAUUUAUUGCCAAGAUUAUAUUUAACUAUUAGUUUGUUGAGUUUAUCAACUCUUUCAUUUUUCUCUUUUAAAGGUCUUGAUAAAUCAAGAACAGCAGCACAACAUAAAUGCCAACUUGAUUUUUCUUGAAGUUCUAAUUUCUUGCAUAUAUCCCUUGGAGCCAAAAUUAACGAAUUUAUCUCUGAUAUAUGUUGAAUUGUUUCCCAUAGUUCUCCCUCUAGAAAGUCUAGUUCAAUAUUAGAGAGUAGUUCUGUGGCUACAUAAUCUCUU
#=GR NC_008817.1/977550-977085 CODON         ...........................................................................................................................................................................................................................PTS............................................................................................................................................................................................................................................................................
#=GR NC_008817.1/977550-977085 SS_TT         ................................................................................................................................................................................................<<<<<<<......>>>>>>>......................................................................................................................................................................................................................................................................................
JCVI_SCAF_1096627722494/1068-1535            AACUAGAUGUUUGAGUACUUUUUGUAAUUUUUGCCAUGUGACAGUUAAGAUAGAGGUCUAUUAAACAUUACAUUUUUUGAAUUUAGGUGUGAUAUUAGUCUUGUGUGU..AGGAGG..............AAUUG.A..UUAAUCUCA..GUGGAAACAAGGAAACAC.UUGAUUUAAAUCAAUUCUCGAAAGAUCUCUCUUUGAGAGAUCUUUUUUUUUGGGAUUAUUUGAAAUAAAUAUUAAAUUCUUAAUAUAAAAACAUAUAUGCUUUCUUCCAAAAUAAUUAGGUCGUCAUUACAAAUUAGUAAUUUAAUUCGUUAGAUUAUGAAUCAUUAUAUUCUUCAGUUAAUGCAAAUACUUUUUUUAGCAAUUUUAAUUUGUUCAAACUUUUUAUUCCCUUCUUCAUCAUUUGCCUCACAUAUAGAACUAAAACCUUGUAUAGAGAUUGCUCAUUGUGUACGAGAGGAAUGGGUGGUAAACAAUAUUGAG
#=GR JCVI_SCAF_1096627722494/1068-1535 CODON ..................................................................................................................................................................................................................................................................................................................................AUG.....................................................................................................................................................................
#=GR JCVI_SCAF_1096627722494/1068-1535 SS_TT ..........................................................................................................................................................................................................................................................................................................................................................................................................................................................................................................
JCVI_SCAF_1096627764602/411-879              ACCGCAUUGUUAGAGUACUUUUUUAUAUUUUUGCGAUGUGACAGUUAAGAUAGAGGUCUAUUAGUCAUUACAUAUUUUGAAUUCAAGUGUGAUAGUAAGUUUGUGUGU..AGGAGG.............AAUUGAUU..UUA.UUUCA..GUGGAAACAAGGAAACAC.UUGAAAUAAAUUCAAUUUUAAAAAGAUCUCUUUCUAAGAGAUCUUUUUUUUUGAUUAUUAGCAAUUCAUACUAAAUCCUGAAUAUUAAAACAAAUAUGCUUUCUGACAAAAUAAAUGAGAUACUUAAUUGCAAACUAGUUAUUUAAUUCGUUAGAUUAUGAAUUAUUAAAAAACUAUAUUAAUGAAAAUAUUUUUUUUAACAAUUUUAAUUUGUUCUAGCUUUUUAUUCCCUUCAUCAUCAUUUGCCUCACACGUAGAACUAAAACCCUGCGUACAGAUUGCUCAUUGUGUUCGAGAAGAAUGGGAGGUAAUGAUAUUGAG
#=GR JCVI_SCAF_1096627764602/411-879 CODON   ..........................................................................................................................................................................................................................................................................................................................................................................................................................................................................................................
#=GR JCVI_SCAF_1096627764602/411-879 SS_TT   ..........................................................................................................................................................................................................................................................................................................................................................................................................................................................................................................
JCVI_SCAF_1096626925644/887-1354             ACCUUAAUGUUUGAGUACUUUUUGCAUUUUUAUAGAUGUGACAGUUAAAAUAGAGUCCUACGAUGUAUUACAUUUUUUGAAUUUAGAUGUGAUAUUAAGCAUGUGUGU..AGGAGG..............AACUGAU..UAA.UUUCA..GUGGAAACAAGGAAACAC.UUGAUUCUAAUCAGUUUUAAAAGAUCUCUCUCUGAGAGAUCUUUUUUUUUGGAUUAUUAGAAAAAGGUAUUAAAUCCUGAAUAUAAAAACCAUAUAUGCUUUCGAUAAAAAUAAUUAGGGAUGUCAUUACAAAUUAGUAAUUUGAUUCGUUAGAUUAUUAAUUGUUUAAUUUCUCUGUUAAUGAAAAUACUUUUUUUAGCAAUUUUAAUUUGUUCAAGCUUUCUAUUUCCUUCUUCAUCAUUUGCCUCACAUAUAGAACUAAAACCUUGUGUAGAGAUUGCUCAUUGUGUAAGAGAGGAAUGGGAGGUUAAGAAUAUUGAG
#=GR JCVI_SCAF_1096626925644/887-1354 CODON  ..................................................................................................................................................................................................................................................................................................................................AUG.....................................................................................................................................................................
#=GR JCVI_SCAF_1096626925644/887-1354 SS_TT  ..........................................................................................................................................................................................................................................................................................................................................................................................................................................................................................................
JCVI_SCAF_1096627569082/1203-736             UCUGCGGCAACGUUAGGGUACUUUUAUAUUUUAGGGAUGUGACAGUUAAUAUAGAGGUCCAGCAGGGAUGCCAAUUUUUUAAUUUGGUGUAAUAGUAAGAGAGUGUGU..AGGAGG..............AAUCGAU..UUA.UUUCA..GUGGAAACAAGGAAACAC.UUGAUUUAAUUCGAUUUUAAAAAGAUCUCUCAUUGAGAGAUCUUUUUUUUUUGGAUUAUUAGAAAGAUACAAAAGUAAUAUUUAAUCCAAGAAUAUAGAAACAUAGAUGCUUUCUUCAAAAAUGAGAAACGUCAUUACAAAUAACUUAUUUAAUUCGUUAGAUUAUAUUAUGUUAAUUUCUUCUGUUAAUGAAAAUACUUUUUUUGACAAUUUNNNNNNNNNNNNNNNNNNNNNNNNNNNNNNNNNNNNNNNNNNNNNNNNNNNAAUUAUCAUCAUGUCUUGAUAAUGGCAAAUUUAUUAGAUUUUCUAUAAAAAGAUGAU
#=GR JCVI_SCAF_1096627569082/1203-736 CODON  .........................................................................................STP..........................................................................................................................................................................................................................................................................................................................................................................................AUG.................
#=GR JCVI_SCAF_1096627569082/1203-736 SS_TT  ..........................................................................................................................................................................................................................................................................................................................................................................................................................................................................................................
JCVI_SCAF_1096628094227/2052-1596            .............UUGAGUCUUUUUGUAUUUUUUGCGAUGUGACAAUUAAGAUAGAGGUCUAUUAAGCACUACAUAUUUUAAAAUUAAGUGUGAUAUUAAGAUUGUGUGAAGGAGG..............AAUUGAU..UUA.UUUCA..GUGGAAACAAGGAAACAC.UUGAUGUAAAUCAAUUUUUAAAGAUCUCUCUCUGAGGGGUCUUUUUUUUUAGCAAUACAUAUUAAAUUCUGAAUAUAAAAACAUAUAUGCUUUCUUUCAAAAUAAUUAGAUAUGUCAUUACAAAUUAGUAAUUUAAUUCGUUAGAUUAUUGUUUGUUAAAUACUUCUGUUAAUGAAAAUACUUUUUUUAACAAUUUUAAUUUGUUCAAGCUUUUUAUUCCCUUCUUCAUCAUUUGCCUCACAUGUAGAACUAAAACCUUGUGUAGAGAUCGCUCAUUGUGUACGAGAAGAAUGGGAGGUUAACAAUAUUGAGAAACCUUUU
#=GR JCVI_SCAF_1096628094227/2052-1596 CODON ........................................................................................................................................................................................................................................................................................................................................AUG...............................................................................................................................................................
#=GR JCVI_SCAF_1096628094227/2052-1596 SS_TT ..........................................................................................................................................................................................................................................................................................................................................................................................................................................................................................................
NC_009091.1/949400-948933                    ACUGAAAUGUUAGGGUACUUUUUGUUUUUUUUGCUAUGUGACAGUUAAGAUAGAGGUCUAUUAGGCAUUACAUAUUUCAAAUUUAAGUGUGAUAUUAAGUUUGUGUGU..AGGAGG..............AAUUGAU..UUA.UUUCA..GUGGAAACAAGGUAACAC.UUGAUGUAAAUUAAUUUUAAAAAGAUCUCUCUUUGAGAGAUCUUUUUUUUUGGAUAUUAUUGGAAAUACAUAUUAAAUCCUGAAUAUAAAAAAAUAUAUGCUUUCUUAAAAAAAUAAUUAGAUACUUCAUUACAAAUUAGUAAUUUAUUUAGUUAGAUUAUGAUUUGUUUAAUUCUUCUGUUAAUGAAAAUACUUUUUUUAGCAAUUUUAAUUUGUUCAAGCUUUUUAUUCCCUUCUUCAUCAUUUGCCUCACAUGUAGAACUAAAACCUUGUGUAGAGAUUGCUCAUUGUGUACGAGAAGAAUGGAAGGUUAACAAUAUU
#=GR NC_009091.1/949400-948933 CODON         ........................................................................................................................................................................................................................................................................................................................................AUG...............................................................................................................................................................
#=GR NC_009091.1/949400-948933 SS_TT         ..........................................................................................................................................................................................................................................................................................................................................................................................................................................................................................................
JCVI_SCAF_1096627732672/750-1217             UCCUCAUCGACGGCUAAUUUUUNNNNNNNNNNNNNNNNNNNNNNNNNNNNNNNNNNNNNNNNNNNNNNNNNNNAUUUUCUAUUUAAGUGUGAUAUUAGGUUUGUGUGU..AGGAGG..............AAUUAGU..UUA.UUUCA..GUGGAAACAAGGAAACAC.UUGAAAUAAAUUAAUUUUAAAAGAUCUCUCUUUGAGGGAUCUUUUUUUUUGAUUAGAAAUAUACAAAAUGCAUACUUAAUUAUGUUUAUAAAAAAUAUAUUUAAUAUUAAAUGUAAUGAUAAGCAUCAUUCAAAUUCGUAAUUUAAUUCGUUAGAUUAUGUUCUAAUUAUUUUCUUCUGUUAAUGAAAAUACUUUUGUUAGCCAUUGUAAUUUGUUCAAGUUUUUUAUUUCCCUCUUCAUCAUUUGCCUCACAUGUAGAACUAAAACCAUGUGUAGAGAUUGCUCAUUGUGUCCGGGAGGAAUGGGAUGUUAACAAUAUUG
#=GR JCVI_SCAF_1096627732672/750-1217 CODON  .........................................................................................................................................................................................................................................................................................................................................................AUG..............................................................................................................................................
#=GR JCVI_SCAF_1096627732672/750-1217 SS_TT  .................................................................<<<<<<<<<<<<<<<<............>>>>>>>>>>>>>>>..>>..........................................................................................................................................................................................................................................................................................................................................................................................
JCVI_SCAF_1096626922070/6-473                ACCGUAAUGAUCGAGUACUUUUUGUAUUUUUAGAGAUGUGACAGUUAAGAUAGAGGUCUAAUAGGGAUUACAUUUUUGAUAUUUCGGUGUGAUAUUAAAAAGGUGUGU..AGGAGG..............AAUUGGU..UUA.AUUCA..GUGGAAACAAGGAAACAC.UUGAUUUAAAUCAAUUUUAAAAGAUCUCUCUUAGAGAGAUCUUUUUUUUUGGGAUUAGAAAGACAUAAAAUACAUUUUUAAUACUUGAAAUAAAGAAUUAAAUGUUUGUUGAAUAAUAAAAAGAACUAUCAUUACAAAUUAUCUAUUUCAUUCGUUAGAUUAUUCCAUAUCAAUCUUUCUAUUUAAUGAAAAUAUUUUUUCUGGCAAUUUUAAUUUGUUCAGGCUUUUUAUUCCCUUCUUCAUCAUUUGCCUCACAUGUAGAAUUAAAACCUUGUGUAGAAAUUGCUCAUUGCGUUCGUCAGGAAUGGGAGGUUAUGAAUA
#=GR JCVI_SCAF_1096626922070/6-473 CODON     .......................................................................................................................................................................................................................................................................................................................................AUG................................................................................................................................................................
#=GR JCVI_SCAF_1096626922070/6-473 SS_TT     ..........................................................................................................................................................................................................................................................................................................................................................................................................................................................................................................
JCVI_SCAF_1101667367890/404-871              GACCGCCAAGUUUGAGUACUUUUUGUUUUUUAUCGAUGUGACAGUUCAAAUAGAGGACUAAUAGCUAUUACAUAUUUGAAAUUUAGAUGUGAUAUUGUAUAUGUGUGU..AGGAGG..............AAUUGAU..UUU.UUUCA..GUGGAAACAAGGAAACAC.UUGAAUUAAAUUAAUUUUUAAAGAUCCCUUAGAUAGGGAUCUUUUUUUUUGGGUUCUUAUAAAUACAUAAAACAUAUUUAUGCCUGAAUUAAAAAUAGGUUUUCUCAUCAAAGAACAAGAGACAUCUUUCAAAUUAGUAAUUUCAUUAGUUAGAUUAUCCCUAAUUAAUUUCUUCUUCUGAUGAGAGUACUUUUUUUUGCAAUUUUAAUUUGUUCAAGCUUUUUAUUUCCUUCUUCAUCAUUUGCCUCACAUGUAGAACUAAAACCUUGUGUAGAGAUUGCUCAUUGUGUACGAGAGGAAUGGGAGGUUAAGAAUAUUGAG
#=GR JCVI_SCAF_1101667367890/404-871 CODON   ..........................................................................................................................................................................................................................................................................................................................................................AUG.............................................................................................................................................
#=GR JCVI_SCAF_1101667367890/404-871 SS_TT   ...............................................................................................................................................................................................<<<<<<<.....>>>>>>>........................................................................................................................................................................................................................................................................................
JCVI_SCAF_1096626975232/2115-1722            ..........................................................................UUUUGAAUUUAGGUGUGAUAUUAAGUAUGUGUGU..AGGAGG..............AAUUGAU..UUA.UUUCA..GUGGAAACAAGGAAACAC.UUGAUAUAGAUCAAUUUAUUAAAAAGUCUCUCUCUGAGAGACUUUUUUUUUUGGGGAUUAUUAGAAAUACAUAUUAAAUUCUGAAUAUAAAAACAUAUAUGCUUUGUUCCAAAAUAAUUAGGUCGUCAUUACAAAUUAGUAAUUUAAUUCGUUAGAUUAUUAGUCGUUAAAUUCUUCUGUUAAUGCAAAUACUUUUUUUAGCAAUUUUAAUUUGUUCAAACUUUUUAUUCCCUUCUUCAUCAUUUGCCUCACAUAUAGAACUAAAACCUUGUGUUGAGAUUGCUCAUUGUGUACGAGAAGAAUGGGUGGUAAACAAUAUUG
#=GR JCVI_SCAF_1096626975232/2115-1722 CODON ...................................................................................................................................................................................................................................................................................................................................................AUG....................................................................................................................................................
#=GR JCVI_SCAF_1096626975232/2115-1722 SS_TT ..........................................................................................................................................................................................................................................................................................................................................................................................................................................................................................................
JCVI_SCAF_1101668301977/498-965              GACCGUAAUGUUUGAGUACUUUUUGCUUUUUAUGGAUGUGACAGUUAAAAUACAGGUCUAUGAUGGAUUACAUUUUUUGAAUUUAGAUGUGAUAUUAAGCAUGUGUGU..AGGAGG..............AACUGAU..CUA.CUUCA..GUGGAAACAAGGAAACAC.UUGAUUUAAAUCAGUUUUAAAAGAUCUCUCUCUGAGAGAUCUUUUUUUUUGGAUUAUUAGAAAAAGGCAUUAAAUCCUGAAUAUAAAUACAUAUAUGCUUUUUAUAAAAAUAAUUUGUGAUGUCAAUACAAAUUAGUAAUUUGAUUCGUUAGAUUAUAAGUCGCUUAAUUUCUCUGUUAAUGAAAAUACUUUUUUUAGCAAUUUUAAUUUGUUCAAGCUUUUUAUUUCCUUCUUCAUCAUUUGCCUCACAUGUAGAACUAAAACCUUGUGUAGAGAUUGCUCAUUGUGUACGAGAAGAAUGGGAGGUUAAGAAUAUUGAGG
#=GR JCVI_SCAF_1101668301977/498-965 CODON   .................................................................................................................................................................................................................................................................................................................................AUG......................................................................................................................................................................
#=GR JCVI_SCAF_1101668301977/498-965 SS_TT   ..........................................................................................................................................................................................................................................................................................................................................................................................................................................................................................................
JCVI_SCAF_1096626117883/257-725              CGACCUCGAUGUUUGAGUACUUUUUGUAUUUUUUGCCAUGUGACAGUUAAGAUAGAGGUCUAUUAAGCAUUACAUAUUUUGAAUUUAGGUGUGAUAUUAGGUAUGUGUGUAGGAG...............GAUUGAU..UUA.UUUCA..GUGGAAACAAGGAAACAC.UUGAUAUAAAUCAAUUUUAAAAAGAUCUCUCUCUGAGAGGUCUUUUUUUUUGGGAUUAUUAGAAAUACAUAUUAAAUUCUGACUAUAAAAACAUAUAUGCUUUCUUCCAAAAUAAUUAGGUCGUCAUUACAAAUUAGUAAUUUAAUUCGUUAGAUUAUGAGUCGUUAAAUUCUUCUAUUAAUGCAAAUACUUUUUUUAGCAAUUUUAAUUUGUUCAAACUUUUUAUUCCCUUCUUCAUCAUUUGCCUCACAUAUAGAACUAAAACCUUGUGUAGAGAUUGCGCAUUGUGUACGAGAAGAAUGGCAGGUAAACAAAAUUGAG
#=GR JCVI_SCAF_1096626117883/257-725 CODON   .................................................................................................................................................................................................................................................................................................................................................AUG......................................................................................................................................................
#=GR JCVI_SCAF_1096626117883/257-725 SS_TT   ..........................................................................................................................................................................................................................................................................................................................................................................................................................................................................................................
JCVI_SCAF_1096627546133/1002-1469            GAACGCAAAGUUUGAGUACUUUUUGUUUUUUUGCGAUGUGACAGUUGAGAUAGAGGUCUAUUUGGCAUUACAUUUUUUGAAUUUUGGUGUGAUAUUAAGAUUGUGUGU..AGGAGA..............AAUUGAU..UUA.UUUCA..GUGGAAACAAGGAAACAC.UUGAUAUAGAUCAAUUUAAAAGAUCUCUCUUUGAGGGAUCUUUUUUUUUGCAGAUUAUUAGAAGUACAUAUUAAAUUCUGACUAUAAAAACAUAUAUGCUUUCUUUCAAAAUAAUUAGGUCGUCAUUACAAAUUAGUAAUUUAAUUCGUUAGAUUAUGAUUUGUUAAAUUCUUCUGUUAAUGCAAAUACUUUUUUUAGCAAUUUUAAUUUGUUCAAGCUUUUUAUUCCCUUCUUCAUCAUUUGCCUCACAUGUAGAACUAAAACCUUGUGUAGAGAUUGCUCAUUGUGUACGAGAAGAAUGGGAGGUUAACAAUAUUGAAA
#=GR JCVI_SCAF_1096627546133/1002-1469 CODON ................................................................................................................................................................................................................................................................................................................................................AUG.......................................................................................................................................................
#=GR JCVI_SCAF_1096627546133/1002-1469 SS_TT ..........................................................................................................................................................................................................................................................................................................................................................................................................................................................................................................
JCVI_SCAF_1096626991635/2834-2367            AACGCAAAGUUUUAGUACUUUUUGUUUUUUUUGCGAUGUGACAGUUGAGAUAGAGGUCUAUUUGGCAUUACAUAUUUUGAAUUUUGGUGCGAUAUUAAGUUUGUGUGU..AGGAGA..............AAUUGAU..UUA.UUUCA..GUGGAAACAAGGAAACAC.UUGAUAUAGAUCAAUUUAAAAGAUCUCUCUUUGAGGGAUCUUUUUUUUGCGGAUUUUUAGAAGUACAUAUUAAAUUCUGAAUAUAAAAACAUAUAUGCUUUCUUUCAAAAUAAUUAGGUCGUCAUUACAAAUUAGUAAUUUAAUUCGUUAGAUUAUGAUUCGUUAAAUUCUUCUGUUAAUGCAAAUACUUUUUUUAGCAAUUUUAAUUUGUUCAAGCUUUAUAUUCCCUUCUUCAUCAUUUGCCUCACAUGUAGAACUAAAACCUUGUGUAGAGAUUGCUCAUUGUGUACGAGAAGAAUGGGAGGUUAACAAUAUUGAAAA
#=GR JCVI_SCAF_1096626991635/2834-2367 CODON ..........................................................................................................................................................................STP..................................................................................................................................................................AUG........................................................................................................................................................
#=GR JCVI_SCAF_1096626991635/2834-2367 SS_TT ..........................................................................................................................................................................................................................................................................................................................................................................................................................................................................................................
JCVI_SCAF_1096627563490/1054-587             ACCUCGGUGUUUGAGUACUUUUUGUAUUUUUUGCCAUGUGACAGUUAAGAUAGAGGUCUAUUAAGCAUUACAUAUUCUGAAUUUAGGUGUGAUAUUAGAAUUGUGUGU..AGGAGG..............AAUUGAU..UUU.UUUCA..GUGGAAACAAGGAAACAC.UUGAGAUAAAUCAAUUUUAAAGAGAUCUCUCAGAGAGAGAUCUUUUUUUUUUUGAAUUUUNNNNNNNNNNNNNNNNNNNNNNNNNNNNNNNNNNNNNNNNNNNNNNNNNNNAUCAAGAGUUGGAGAAAGUGAUUUGGGCGUGAAUCAAAAAAGAGUUGAUUUACUAAAAUCGAAAAUGUUUUAAGAUAAAAAGAAAAAAAAAUAAUUUGUUUUUAUUGUUUUUUGUAUAACUUUUCCAUUUUAAAAAAAAAUUAGCAGAUAAAAAAGUGAUAAUUGUCAUCAUGCCUUGAUAUUGGCAAAUUUAUUAGAUUUUCUCAAAAA
#=GR JCVI_SCAF_1096627563490/1054-587 CODON  .............................................................................................................................................................................................................................................................................................................................................................................................................................................................................................AUG..........
#=GR JCVI_SCAF_1096627563490/1054-587 SS_TT  ..........................................................................................................................................................................................................................................................................................................................................................................................................................................................................................................
JCVI_SCAF_1096627520985/514-47               NNNNNNNNNNNNNNNNNNNNNNNNNNNNNNNNNNNNNNNGACAGUUAAAAUAGAGGUCUAUUAAGCAUUACAUAUUUUGAAUUUAAGUGUGAUAGUAAAUCUGUGUGU..AGGAGG..............AAUUGAU..UUG.UUUCA..GUGGAAACAAGGUAACAC.UUGAUAUAAAUCAAUUUUAAAAAGAUCUCUCUUUGAGAGGUCUUUUUUUUGGUGAUUAUUAGAAAUAAAUAUUAAAUUCUGAACAUAAAAACAAAUAUGCUUUCUUCCAAAAUAAUUAGGUCGUCAUUACAAAUUAGUAACUUAAUUCGUUAGAUUAUGAGUCGUUAAAUUCUUCUGUUAAUGCAAAUACUUUUUUUAGUAAUUUUAAUUUGUUCAAGCUUUUUAUUCCCUUCUUCAUCAUUUGCCUCACAUAUAGAACUAGAACCUUGUGUAGAAAUUGCUCAUUGUGUAAGAGAAGAAUGGGAGGUAAAAAAUAUUGAG
#=GR JCVI_SCAF_1096627520985/514-47 CODON    .................................................................................................................................................................................................................................................................................................................................................AUG......................................................................................................................................................
#=GR JCVI_SCAF_1096627520985/514-47 SS_TT    ..........................................................................................................................................................................................................................................................................................................................................................................................................................................................................................................
JCVI_SCAF_1096627549356/1413-1876            CCGCAAUGUUUGAGUACUUUUUUAUAUUUUUUGCGAUGUGACAGUUAAAAUAGAGGUCUAUUAAGCAUUACAUAUAUUCAAUUUAAGUGUGAUAUUAAGUUUGUGUGU..AGGAGG..............AAUUGAU..UUA.UUUCA..GUGGAAACAAGGAAACAC.UUGGCAUAAAUCAAUUUUAAAAGAUCUCUCUUUGAGGGAUCUUUUUUUUUGGUGAUUAUUAGAAAUAAAUAUUAAAUACUGAAUAUAGAAACAAAAAUGCUUUCUUCCAAAAUAAUUAGAUACGUCAUUACAAAUUAGUAAUUUAAUUAGUUAGAUUAUGAUUCGUUAAAUUCUUCUGUUAAUGCAAAUACUUUUUUUAACAAUUUUAAUUUGUACAAGCUUUUUAUUCCCUUCUUCAUCAUUUGCCUCACAUAUAGAACUAAAACCUUGUGUAGAGAUUGCUCAUUGUGUACGAGAAGAAUGGGAGGUUAAUAAUA....
#=GR JCVI_SCAF_1096627549356/1413-1876 CODON ..........................................................................................................................................................................................................................................................................................................................................................................................................................................................................................................
#=GR JCVI_SCAF_1096627549356/1413-1876 SS_TT ..........................................................................................................................................................................................................................................................................................................................................................................................................................................................................................................
JCVI_SCAF_1096627766018/1245-1712            ACCUCGAUGUUUGAGUACUUUUUGUAUUUUUUGCCAUGUGACAGUUAAGAUAGAGGUCUAUUAAGCAUUACAUAUUUUGAAUUUUGGUGUGAUAUUAGGUUUGUGUGU..AGGAGA..............AAUUGAU..UUA.UUUCA..GUGGAAACAAGGAAACAC.UUGUUGUAAAUCAAUUUAAAAAAGAUCUCUCUAUGAGAGAUCUUUUUUUUGUAAUUAUUAGAAUACGUAUUAAAUCCUGAAUAUAAACACAUAUAUGCUUUCUUCAAAAAUAAUUAUGUCGUCAUUACAAAUUAUGAAUUCAAUUCGUUAGAUUAUGAGUUGUUAAAUUCUUCUUUUAAUGCAAAUACUUUUUUUAGCAAUUUUAAUUUGUUCAAGCUUUUUAUUCCCUUCUUCAUCAUUCGCCUCACAUAUAGAACUAAAACCUUGUGUAGAGAUUGCUCAUUGUGUACGAGAAGAAUGGGAGGUAAACAAUAUUGAGAA
#=GR JCVI_SCAF_1096627766018/1245-1712 CODON ...............................................................................................................................................................................................................................................................................................................................................AUG........................................................................................................................................................
#=GR JCVI_SCAF_1096627766018/1245-1712 SS_TT ....................................................................................................................................................................................<<<<<<<<<<<<<<<<<<<.....>>>>>>>>>>>>>>>>..............................................................................................................................................................................................................................................................................
JCVI_SCAF_1101667117829/620-814              ACCUCGAUGUUUGAGUACUUUUUGUAUUUUUUGUCAUGUGACAGUUAAGAUAGAGGUCUAUUAGGUAUUACAUAUUUUGAAUUUAAGUGUGAUAUUAGGUUUGUGUGU..AGGAGG..............AAUUGAU..UUA.UUUCA..GUGGAAACAAGGAAACAC.UUGAUGUGAAUCAAUUUUAAAAGAUCUCUCUUUGAGGGGUCUUUUUUU.................................................................................................................................................................................................................................................................................
#=GR JCVI_SCAF_1101667117829/620-814 CODON   ..........................................................................................................................................................................................................................................................................................................................................................................................................................................................................................................
#=GR JCVI_SCAF_1101667117829/620-814 SS_TT   ..........................................................................................................................................................................................................................................................................................................................................................................................................................................................................................................
JCVI_SCAF_1101667100941/111-578              CGACCUUGAUGUUUGAGUACUUUUUGUUUUUUGUCGUGUGACAGUUAAGAUAGAGGCCUAUUAAGCAUUACAUAUUUUGAAUUUAGGUGUGAUAUUAGUAAUGUGUGU..AGGAGC..............AAUUGAU..UUA.UUUCA..GUGGAAACAAGGAAACAC.UUGAUAUAAAUUAAUUUUUAAAAGAUCUCUCUUAGAGGGGUCUUUUUUUUUGGGCAUUAUUAGAAAAAAAUAUUAAAUUCUGAAUAUAAAUACAAAUAUGCUUUCUUCCAAAAUAAUUAUUUCGUCAUUACAAAUUUGUAAUUUAAUUCGUUAGAUUAUGAGUCGUUUAAUUCUUCUUUUAAUGCAAAUACUUUUUUUAGCAAUUUUAAUUUGUUCAAGCUUUUUAUUUCCUUCUUCAUCAUUUGCCUCACAUGUAGAACUAAAACCUUGUGUAGAGAUUGCUCAUUGUGUACGAGAAGAAUGGAGGGUAAAUAAUAUUGA
#=GR JCVI_SCAF_1101667100941/111-578 CODON   ...................................................................................................................................................................................................................................................................................................................................AUG....................................................................................................................................................................
#=GR JCVI_SCAF_1101667100941/111-578 SS_TT   ..........................................................................................................................................................................................................................................................................................................................................................................................................................................................................................................
JCVI_SCAF_1101668200313/1240-1650            CGCAAAGUUUGAGUACUUUUUGUAUUUUUUUUGAGAUGUGACAGUUAAAAUAGAGGUCUAUUAAGCAUUACAUAUUUUGAAUUUAAGUGUGAUAUUAGGUAUGUGUGU..AGGAGG..............AAUAGAU..UUA.UUUCA..GUGGAAACAAGGAAACAC.UUGAUAUAAAUCAAUUCUAAAAGAUCUCUCUUUGAGGGAUCUUUUUUUUGGGGAUUAUUAGAAAUAAAUAUUAAAUUCUGAAUAUAAAAACAAAUAUGCUUUCUUCUAAAAUAAUUGGGUCUUCAUUACAAAUUAGUAAUUUAAUUCGUUAGAUUAUGAGUUGUUAAAUUUUUCUGUUAAUGCAAAUAAUUUUUUUAGCAAUUUUAAUUUGUUCAAGCUUUUUAUUCCCUUCUUCAUCAUUUGCCUCACAUAUAGAACUAAAAC.........................................................
#=GR JCVI_SCAF_1101668200313/1240-1650 CODON ..........................................................................................................................................................................................................................................................................................................................................................................................................................................................................................................
#=GR JCVI_SCAF_1101668200313/1240-1650 SS_TT ..........................................................................................................................................................................................................................................................................................................................................................................................................................................................................................................
JCVI_SCAF_1096627545220/503-36               CUUCGAUGUUUGAGUACUUUUUUGGUAUUUUUGCCAUGUGACAGUUAAAAUAGAGGUCUAUUGAGCAUUACAUAUUUUAGAUUUUGGUGUGAUAUUUAUAUUGUGUGU..AGGAGG..............AAUUGAU..UUA.UUUCG..GUGGAAACAAGGAAACAC.UUGAUUUAAAUUAAUUUUAAAAAGAUCUCUCUCUCUGAGGGAUCUUUUUUUUUGCCUUUAUUAGAAAUACAAAUUAAAUUCUAAAUAUAAAAACAUAUAUUCUGUCUUCCAAAAUAAUUAGGACGACAUUACAAAUUAAUAAAUAAAUUCGUUAGAUUAUGAGUGAUUGAAAUCUUCUGUUAAUGCAAAUACUUUUUUUAGCAAUUUUAAUUUGUUCAAGCUUUUUAUUCCCUUCAUCAUCAUUUGCCUCACAUAUAGAACUAAAACCUUGUGUAGAGAUUGCUCAUUGUGUACGAGAAGAAUGGGAGGUAAACAAUAUUG
#=GR JCVI_SCAF_1096627545220/503-36 CODON    ..........................................................................................................................................................................................................................................................................................................................................................................................................................................................................................................
#=GR JCVI_SCAF_1096627545220/503-36 SS_TT    ................................................................................................................................................................................................<<<<<<<<.....>>>>>>>>.....................................................................................................................................................................................................................................................................................
NC_009840.1/982348-981881                    ACUCGACCGUAAUGUUUGAGUACUUUUUGUUUUUUGGAUGUGACAAUUAAGAUAGAGGUCUAUGAGGCAUUACAUUUUCAUCAUUUAAGUUAUAUUAAAACUGUGUGU..AGGAGG..............AAUUGGU..UUA.UUUCA..GUGGAAACAAGGAAACAC.UUGUUAUAAAUCAAUUUUAAAAAAGAUCUCUCGUCGAGAGAUCUUUUUUUUUGAUUACUAAGUUUUAAAUAAAUAAAUAUUGAAUCCUGAAUUUAAAUAAAUAAAUGUUUUCUUGAAAAUAUUGAGAUAGGUCUUUACAAACUACUAAUUAGAUUCGUUAAAUUAUAGUUGUUAAAUUUUUUUGAUAAUGAAAAUACUUUUUUUUGCAAUUUUGAUUUGUUCAAGCUUCUUAUUCCCUUCUUCAUCAUUUGCCUCACAUGUAGAACUAAAACCUUGUGUAGAGAUUGCACAUUGUGUAAGAGAGGAAUGGGAGGUUAAUAA
#=GR NC_009840.1/982348-981881 CODON         ....................................................................................................................................................................................................................................................................................................................................................................AUG...................................................................................................................................
#=GR NC_009840.1/982348-981881 SS_TT         ..........................................................................................................................................................................................................................................................................................................................................................................................................................................................................................................
JCVI_SCAF_1096627622873/1556-1089            AUACGCAAUGUUUGAGUACUUUUUGUUUUUUUCGGAUGUGACAGUUAAGAUAGAGGCCCAAUAGUCAUUACUUUUUUUAAAUUUAGGUGUGAUAGUGUAUAUGUGUGU..AGGAGG..............AAUUGAU..UUA.CUCCA..GUGGAAACAAGGAAACAC.UUGAUUUAAAUCAAUUUUAAAAGAUCUCUCUAGAGAGAUCUUUUUUUUUGGUAAUUAUUAGAAACAAAUAUAUUCUUCAUUUUUGAUACCUUGAUAUAAAAGGUUCAGAUGUUUUUUAUUUAAUAAUGAAAAUAACCUUCAUUACAAAUUGGUAGCUGAAUUAGUUAGAUUAGAUCUUAUUAAAUUUUUAUGUUAAUGAAAAUACUUUUUCUAUCAAUUUUAAUUUGUUCAAGCUUUUUAUUCCCUUCAUCAUCAUUUGCCUCUCAUGUAGAACUAAAACCUUGUAUUGAGAUUGCUCAUUGUGUACUAGAAGAAUGGGAG
#=GR JCVI_SCAF_1096627622873/1556-1089 CODON ................................................................................................................................................................................................................................................................................................................................................................AUG.......................................................................................................................................
#=GR JCVI_SCAF_1096627622873/1556-1089 SS_TT ..........................................................................................................................................................................................................................................................................................................................................................................................................................................................................................................
JCVI_SCAF_1096627530590/449-1                ACCGCAAUGUUUGAGUACUUUUUGUAUUUUUUGCGAUGUGACAGUUAAGAUAGAGGCCUAUUAGGCAUUACAUAUUUUGGAAUUAGGUGUGAUAUUAGGAAUGUGUGU..AGGAGG..............AAUUGAU..UUA.UUUCA..GUGGAAACAAGGAAACAC.UUGAUAUAAAUCAAUUUUUAAAGAUCUCUCUCUGAGGGAUCUUUUUUUUUUUUUUUUUUUGGAAUUUUUAGAAAUACAUAUAUGCUCUCUUCUAAAAUAAUUAGACACUUCAUUACAAAUUAGUAAUUUAAUUCGUUAGAUUAUGGUUCGUUAAAUUCUUCUGUUAAUGAAAAUAAUUUUUUUAGCAAUUUUAGUUUGUUCAAGCUUUUUAUUCCCUUCUUCAUCAUUUGCCUCACAUGUAGAACUAAAACCAUGUGUAGAGAUUGCUCAUUGUGUACGAGAAGAAUGGGAGGUUAACAAUA...................
#=GR JCVI_SCAF_1096627530590/449-1 CODON     ..........................................................................................................................................................................................................................................................................................................................................................................................................................................................................................................
#=GR JCVI_SCAF_1096627530590/449-1 SS_TT     ............................................................................................................................................................................................<<<<<<<<<<.....>>>>>>>>>>.....................................................................................................................................................................................................................................................................................
JCVI_SCAF_1101667146941/1-428                ........................................ACAGUUAAGAUAGAGGUCUAUUAGACAUUACAUAUUUUGAAUUUAGAUGUGAUAUUAAGAAUGUGUGU..AGGAGG..............AAUUGAU..UUA.UUUCA..GUGGAAACAAGGAAACAC.UUGAUAUAAAUCAAUUUUUAAAAGAUCCCUUAGUGAGGGAUCUUUUUUUAUGGAGAUUAUUAGAAAUACAUAUUAAAUCCUUAAUACCAAAACAUAUAUACUUUCUUCCAAAAUAAUUAGAUACGUCAUUACAAAUUAGUAAUUUAAUUAGUUAGAUUAUGAUUCGUUAAAUACUUCUGUUAAUGAAAAUACUUUUUUUAACAAUUUUAAUUUGUACAAGCUUUUUAUUCCCUUCUUCAUCAUUUGCCUCACAUAUAGAACUAAAACCUUGUGUAGAGAUUGCUCAUUGUGUACGAGAAGAAUGGGAGGUUAAUAAUAUUG
#=GR JCVI_SCAF_1101667146941/1-428 CODON     ...................................................................................................................................................................................................................................................................................................................................................AUG....................................................................................................................................................
#=GR JCVI_SCAF_1101667146941/1-428 SS_TT     ................................................................................................................................................................................................<<<<<<<.....>>>>>>>.......................................................................................................................................................................................................................................................................................
JCVI_SCAF_1096627062687/685-1152             CCUCGAUGUUUGAGUACUUUUUUGCAUUUUGUGCCAUGUGACAGUUAAGAUAGAGGUCUAUUAAGCAUUACAUAUUUUGAAUUUAGAUGUGAUAUUAGACUUGUGUGU..AGGAGG..............AAUUGAU..UUA.UUUCA..GUGGAAACAAGGAAACAC.UUGAUAUAAAUUAAUUUUUAAAAGAUCUCUCUCUGAGAGGUCUUUUUUUUUGAUUAUUAGAAAUACAUAUUAAAUUCUGAAUAUAAAAACAUAUAUGCUUUCUUCCAAAAUAAUUAAGUUAAGUCUUCAUUACAAAUUAGUAAUUUAAUUAGUUAGAUUAUGAGUUGUUAAAUUCUUCUGUUAAUGCAAAUACUUUUUUUAGCAAUUUUAAUUUGUUCAAGCUUUUUAUUCCCUUCUUCAUCAUUUGCCUCACAUAUAGAACUAAAACCUUGUGUAGAGAUUGCUCAUUGUGUACGAGAAGAAUGGGAGGUAAACAAUAUU
#=GR JCVI_SCAF_1096627062687/685-1152 CODON  ....................................................................................................................................................................................................................................................................................................................................................AUG...................................................................................................................................................
#=GR JCVI_SCAF_1096627062687/685-1152 SS_TT  ..........................................................................................................................................................................................................................................................................................................................................................................................................................................................................................................
JCVI_SCAF_1101668311145/1532-1135            ......................................................................CAUAUUUUGAAUUCAGGUGUCAUAUUAAAUUUGUGUGU..AGGAGG..............AAUUGAU..UUA.UUUCA..GUGGAAACAAGGAAACAC.UUGAUUUAAAUUAAUUUUUAAAAGAUCUCUCUCAGAGGGAUCUUUUUUUUUGGAUUAUUAGAAAUACAUAUCAAAUCCUGAAUAUAAAACCUAUAUGCUUUCUUCCAAAAUAAUUAGGUCUUAAUUACAAAUUAGUAAUUUAAUUCGUUAGAUUAUAAGUCGUUAAAUUCUUCUGUUAAUGCUAAUACGUUUUUUAACAAUUCUAAUAUGUUCAAGCUUUCUAUUCCCUUCUUCAUCAUUUGCCUCACAUAUAGAACUAAAACCUUGUGUAGAGAUUGCUCAUUGUGUACGGGAAGAUUGGGAGGUAAAGGAUAUUGAGAA
#=GR JCVI_SCAF_1101668311145/1532-1135 CODON ...............................................................................................................................................................................................................................................................................................................................................AUG........................................................................................................................................................
#=GR JCVI_SCAF_1101668311145/1532-1135 SS_TT ..........................................................................................................................................................................................................................................................................................................................................................................................................................................................................................................
JCVI_SCAF_1096627001989/849-382              ACCUCAAUGUUUGAGUACUUUUUGUAUUUUUUGCCAUGUGACAGUUAAGAUAGAGGUCUAUUGAGCAUUACAUAAUUUGAAUUUAGGUGUGAUAUUAGGUUUGUGUGU..AGGAGG..............AAUUGAU..UUA.UUUCA..GUGGAAACAAGGAAACAC.UCGAUAUAAAUCAAUUUUUAAAAGAUCUCUCUUUGAGAGAUCUUUUUUUUUAGGGAUUAUUAGAAUUACAUAUAAAAUUCUGAAUAUAAAAACAUAAAUGCUUUCUUCCGAAAUUAUUAGCUCUUCAUUACAAAUUAGUAAUUUAAUUCGUUAGAUUAUGAGUCGUUGAAUUCAUCUGUUAAUGCAAAUACUUUUUUUAGCAAUUUUAAUUUGUUCAAGCUUUUUAUUCCCUUAUUCAUCAUUUGCAUCACAUAUAGAACUAAAACCUUGUGUAGAGAUUUCUCAUUGUGUACGAGAAGAAUGGGAAGUGAAUGAUAUUGA
#=GR JCVI_SCAF_1096627001989/849-382 CODON   ..................................................................................................................................................................................................................................................................................................................................................AUG.....................................................................................................................................................
#=GR JCVI_SCAF_1096627001989/849-382 SS_TT   ..........................................................................................................................................................................................................................................................................................................................................................................................................................................................................................................
JCVI_SCAF_1096627705637/881-414              NNNNNNNNNNNNNNNNNNNNNNNNNNNNNNNNNNNNNNNNACAGUUAAAAUAGAGGUCUAUUAAGCAUUACAUAUUUUUAAUUUAAAUGUGAUAUUAAAUUUGUGUGU..AGGAGG..............AAUUGAU..UUA.UUUCA..GUGGAAACAAGGAAACAC.UUGAUAUAAAUCAAUUUUUAAAGACUUCUCUCUUUGAGGGGUCUUUUUUUUUGGGAUUAUUAGAAACAAAUAUAAAAUUCUGAAUAUAAAAACAAAUAUACUUUCUUCAAAAAUAAUUAGGUCUUCAUUACAAAUUAGUAAUUUAAUUCGUUAGAUUAUGAGUCGUUAAAUUCUUCUGUUAAUGCAAAUACUUUUUUUAACAAUUUUAAUUUGUUCAAGCUUUUUAUUCCCUUCUUCAUCAUUUGCCUCACAUAUAGAACUAAAACCUUGUGUAGAGAUUGCUCAUUGUGUACGAGAAGAAUGGGAAGUUAAUAAUAUUGA
#=GR JCVI_SCAF_1096627705637/881-414 CODON   ..................................................................................................................................................................................................................................................................................................................................................AUG.....................................................................................................................................................
#=GR JCVI_SCAF_1096627705637/881-414 SS_TT   ......................................................................................................................................................<<<<<<<<.....>>>>>.>>>..............................................................................................................................................................................................................................................................................................................................
JCVI_SCAF_1096626999505/110-577              CCGCAAUGUUUGAGUACUUUUUGUAUUUUUUUGCGAUGUGACAGUUAAGAUAGAGGUCUAUUAGGCAUUACAUAUUUUGAAAUUAAGUGUGAUAUUAGAUUUGUGUGU..AGGAGG..............AAUUGAU..UUA.UUUCA..GUGGAAACAAGGAAACAC.UUGAUAUAAAUCAAUUUUUAAAAGAUCCCUCUCUGAGGGGUCUUUUUUUUUGGGUUAUGAGAAAUAAAUAUUAAAUUCUGAAUAUAAAAACAUAUAUGCUUUCUUCCAAAAUAAUUAGAUACGUCAUUACAAAUUAGUAAUUUAAUUCGUUAGAUUAUGGUCUUUAAAUAUUUCUGUUAAUGAAAAUACUUUUUUUAGCAAUUUUAAUUUGUUCAAGCUUUUUAUUCCCUUCUUCAUCAUUUGCCUCACAUGUAGAACUAAAACCUUGUGUAGAGAUCGCUCAUUGUGUACGAGAAGAAUGGGAGGUUAACAAUAUGGAGA
#=GR JCVI_SCAF_1096626999505/110-577 CODON   ................................................................................................................................................................................................................................................................................................................................................AUG.......................................................................................................................................................
#=GR JCVI_SCAF_1096626999505/110-577 SS_TT   ................................................................................................................................................................................................<<<<<<<.....>>>>>>>.......................................................................................................................................................................................................................................................................................
JCVI_SCAF_1101667152469/749-930              CCGCAAUGUUUGAGUACUUUUUGUAUUUUUUUGCGAUGUGACAGUUAAGAUAGAGGUCUAUUAGGCAUUACAUAUUUUGAAAUUAAGUGUGAUAUUAGAUUUGUGUGU..AGGAGG..............AAUUGAU..UUA.UUUCA..GUGGAAACAAGGAAACAC.UUGAUAUAAAUCAAUUUUUAAAAGAUCCCUCUCUG..............................................................................................................................................................................................................................................................................................
#=GR JCVI_SCAF_1101667152469/749-930 CODON   ..........................................................................................................................................................................................................................................................................................................................................................................................................................................................................................................
#=GR JCVI_SCAF_1101667152469/749-930 SS_TT   ..........................................................................................................................................................................................................................................................................................................................................................................................................................................................................................................
JCVI_SCAF_1096628295458/741-274              ACCGCGAUGUUCGAGUACUUUUUGUAUUUUUUGCGUUGUGACAGUUAAGAUAGAGGUCUAUUAGGCAUUACAUAUUUUGGAUUUAGGUGUGAUAGUAGGGAUGUGUGU..AGGAGG..............AAUUGAU..UUA.UUUCA..GUGGAAACAAGGAAACAC.UUGAUAUAAAUCAAUUUUAAAAAGAUCUCUCCUUGAGGGGUCUUUUUUUAAUGGAAUUUUGGAAAUACAUGUUAAAUCUAGAAUAUUAAACACAUAUGCUUUCUUCAAAAAUAAUGAGAGAGAUCAUUUCAAAUUUGUUAUUUAAUUCGUUAGAUUAUAAGCCGUUAAAUUCUUCUGUUAAUGAAAAUACUUUUUUUAGCAAUUUUUAUUUGUUCAAGCUUCUUAUUCCCUUCUUCAUCUUUUGCCUCACAUGUAGAACUAGAACCUUGUGUAGAGAUUGCUCAUUGUGUACGAGAAGAAUGGGAUGUUAAGAAUAUUGAG
#=GR JCVI_SCAF_1096628295458/741-274 CODON   .................................................................................................................................................................................................................................................................................................................................................AUG......................................................................................................................................................
#=GR JCVI_SCAF_1096628295458/741-274 SS_TT   ..........................................................................................................................................................................................................................................................................................................................................................................................................................................................................................................
JCVI_SCAF_1101668293418/1027-560             UCGACCUUGAUGUUUGAGUACUUUUUGUUUUUUGAGUGUGACAGUUAAGAUAGAGGUCUAUUAAGCAUUACAUAUUUUGAAUUUAGGUGUGAUAUUAGGAAUGUGUGU..AGGAGG..............AAUUGAU..UUA.UUUCA..GUGGAAACAAGGAAACAC.UUGAUAUAAAUCAAUUUUAAAAAGAUCUCUCUCUGAGAGGUCUUUUUUUUUGGAUUAUUAGAAAUACAUAUUAAAUUCUGACUAUAAAAAAAUAUAUGCUUUCUUCCAAAAUAAUUAGGUCGUCAUUACAAAUUAGUAAUUUAAUUCGUUAUAUUAUGAGUCGUUAAAUUCUUCUGUUAAUGCAAAUACUUUUUUUAGCAAUUUUAAUUUGUUCAAGCUUUUUAUUCCCUUCUUCAUCAUUUGCCUCACAUAAAGAACUAAAACCUUGUGUAGAGAUUGCUCAUUGUGUACGAGAAGAAUGGGAGGUAAACAAUAUUGAUA
#=GR JCVI_SCAF_1101668293418/1027-560 CODON  ................................................................................................................................................................................................................................................................................................................................................AUG.......................................................................................................................................................
#=GR JCVI_SCAF_1101668293418/1027-560 SS_TT  ..........................................................................................................................................................................................................................................................................................................................................................................................................................................................................................................
JCVI_SCAF_1096628073177/435-902              ACCUCGAUGUUUGAGUACUUUUUGUAUUUUUUGCCAUGUGACAGUUAAGAUAGAGGUCUAAUAAGCAUUACAUAUUUUGAAUUUAGGUGUGAUAUUAGAUAUGUGUGU..AGGAGG..............AAUUGAU..UUA.UUUCA..GUGGAAACAAGGAAACAC.UUGAUAUAAAUCAAUUUUAAAAAGAUCUCUCUCUCUGAGAGGUCUUUUUUUUUUUGGAUUUUUAGAAAUACAUAUUUAAUUCUGACUAUAAAAACAUAUAUGCUUUCUUCCAAAAUAAUUUAGGUCUUCAUUACAAAUUAGUAAAUUAAUUCGUUAGAUUAUGAGUCGAUAAAUUCUUCUGUCAAUGCAAAUACUUUUUUUAGCAAUUUUAAUUUGUUCAAGCUUUUUAUUCCCUUCUUCAUCAUAUGCCUCACAUAUAGAACUAAAACCUUGUGUAGAGAUUGCUCAUUGUGUACGAGAGGAAUGGGAGGUAAACGAUAU
#=GR JCVI_SCAF_1096628073177/435-902 CODON   .....................................................................................................................................................................................................................................................................................................................................................AUG..................................................................................................................................................
#=GR JCVI_SCAF_1096628073177/435-902 SS_TT   ................................................................................................................................................................................................<<<<<<<<.....>>>>>>>>.....................................................................................................................................................................................................................................................................................
JCVI_SCAF_1101668290942/1489-1022            GCCGCAAAGUUUGAGUACUUUUUGUAUUUUUUGAGAUGUGACAGUUAAAAUAGAGGUCUAUUAAGCAUUACAUAUUUUGAAUUUAAGUGUGAUAUUAAGUCUGUGUGU..AGGAGA..............AAUUGAU..UUA.UUUCA..GUGGAAACAAGGAAACAC.UUGAUAUAAAUCAAUUUUAAAAGAUCUCUCUUUGAGAGGUCUUUUUUUUUGGGGAUUAUUAGAAAUAAAUAGUUAAAUUCUGAAUAUAAAAACAAAUAUGCUUUCUUCCAAAAUAAUUAGGUCGUCAUUACAAAUUAGUAAUUAAAUUAGUUAGAUUAUGGAUUGUUAAAUUCUUCUGUUAAUGCAAAUACUUUUAUUAACAAUUUUAAUUUGUUCAAGCUUUUUAUUCCCUUCUUCAUCAUUUGCCUCACAUAUAGAACUAAAACCUUGUGUAGAGAUUGCUCAUUGUGUACGAGAAGAAUGGGAGGUCAAUAAUAUUGA
#=GR JCVI_SCAF_1101668290942/1489-1022 CODON ..................................................................................................................................................................................................................................................................................................................................................AUG.....................................................................................................................................................
#=GR JCVI_SCAF_1101668290942/1489-1022 SS_TT ..........................................................................................................................................................................................................................................................................................................................................................................................................................................................................................................
JCVI_SCAF_1096627562179/156-623              ACCUUGAUGUUUGAGUACUUUUUGUAUUUUUUGCCAUGUGACAGUUAAGAUAGAGGUCUAUUAGACAUUACAUAUUUUGAAUUUAGGUGUGAUAUUAAGAUUGUGUGU..AGGAGU..............AAUUGAU..UUA.UUUCA..GUGGAAACAAGGAAACAC.UUGAUAUAAAUCAAUUUUAAAAGAUCUCUCUUAGAGGGAUCUUUUUUUUUGGGAUUAUUAGAAGUACAUAUUAAAUUCUGAAUACAAAAACAAAUAUGCUUUCUUACAAAAUAAUUAGGUCAUCAUUACAAAUUAGUAAUUUAAUUCGUUAGAUUAUUAGUUCUUAAAUUCUUUUGUUAAUGCAAAUACUUUUUUUAGCAAUUUUAAUUUGUUCAAGCUUUAUAUUCCCCUCUUCAUCAUUUNNNNNNNNNNNNNNNNNNNNNNNNNNNNNNNNNNNNNNNNNNNNNNNNNNNUGGUGCACUGUUGGAAUAAAUGUAAAUU
#=GR JCVI_SCAF_1096627562179/156-623 CODON   ..........................................................................................................................................................................................................................................................................................................................................................................................................................................................................................................
#=GR JCVI_SCAF_1096627562179/156-623 SS_TT   ..........................................................................................................................................................................................................................................................................................................................................................................................................................................................................................................
JCVI_SCAF_1101668205915/498-31               ACCUCGAUGUUUGAGUACUUUUUGUAUUUUUUGCCAUGUGACAGUUAAGAUAGAGGUAUACUGAGCAUUACAUAUUUGGAAUUUAGGUGUGAUAGUAGGUUUGUGUGU..AGGAGA..............AAUUGAU..UUA.UUUCA..GUGGAAACAAGGAAACAC.UUGAUAUAAAUCAAUUUUAAAGAUCUCUCUUUGAGGGAUCUUUUUUUUUUGGUGAUUAUUAGAAAUACAUAUUAAAUUCUGAAUAUAAAAACAUAUAUGCUUUCUUCAAAAAUAAUUAGUUCGACAUUACAAAUUAGUAAUUUAAUUCGUUAGAUUAUGAAUCGUUAAAUUCUUCUGUUAAUGCAAAUACUUUUUUUAGCAAUUUUAAUUUGUUCAAGCUUUUUAUUCCCUUCUUCGUCAUUUGCCUCACAUAUAGAACUAAAACCUUGCGUAGAGAUUGCUCAUUGUGUACUAGAAGAAUGGGAGGUAAACAAUAUUGAG
#=GR JCVI_SCAF_1101668205915/498-31 CODON    .................................................................................................................................................................................................................................................................................................................................................AUG......................................................................................................................................................
#=GR JCVI_SCAF_1101668205915/498-31 SS_TT    ..........................................................................................................................................................................................................................................................................................................................................................................................................................................................................................................
JCVI_SCAF_1096628227480/1646-1856            ACCGCAAAGUUUGAGUACUUUUUGUAUUUUUUGAGAUGUGACAGUUAAAAUAGAGGUCUAUUAGGCAUUACAUAUUUUGAAAUUAAGUGUGAUAUUUAAUAUGUGUGU..AGGAGG..............AAUUGAU..CUA.UUUCA..GUGGAAACAAGGAAACAC.UUGAUUUAAAUCAAUUUUAAAAGAUCUCUCUUUGAGGGGUCUUUUUUUUUGAGAUUAUUAGAAA.................................................................................................................................................................................................................................................................
#=GR JCVI_SCAF_1096628227480/1646-1856 CODON ..........................................................................................................................................................................................................................................................................................................................................................................................................................................................................................................
#=GR JCVI_SCAF_1096628227480/1646-1856 SS_TT ..........................................................................................................................................................................................................................................................................................................................................................................................................................................................................................................
JCVI_SCAF_1101667224325/544-77               AAUCGCAUUGUUUGAGUACUUUUUGUAUUUUUGGGAUGUGACAGUUAAGAUAGAGGUCUAAUAGACAUUACAUAUUUUAGAUUUAGGUGUGAUAUUAAAUGUGUGUGU..AGGAGG..............AAUUGAU..UUA.UUUCA..GUGGAAACAAGGAAACAC.UUGAUUUAAAUCAAUUUUAAAAGAUCUCUCUCUGAGAGGUCUUUUUUUUUGGGAUUUUUAGAAAAUUCAUAUUAAUUCCUGAAUAUAAAAACAUAUACGCUUUCUUCCAAAUUAAUUAGAUAGGUCAUUACAAAUUAGUAAUUUAAUUCGUUAGAUUAUGAUUCGUUAAAUUCUAUUGCUAAUGAAAAUACUUUUUUUAUCAAUUUUAAUUUGUUCAAGCUUUUUAUUCCCUUCUUCAUCAUUUGCCUCACAUGUAGAGCUAAAACCUUGUGUAGAGAUUGCUCAUUGUGUACGAGAAGAAUGGGAGGUUAACAAUAUUGA
#=GR JCVI_SCAF_1101667224325/544-77 CODON    ..................................................................................................................................................................................................................................................................................................................................................AUG.....................................................................................................................................................
#=GR JCVI_SCAF_1101667224325/544-77 SS_TT    ..........................................................................................................................................................................................................................................................................................................................................................................................................................................................................................................
NC_007577.1/952244-951777                    ACCUCGAUGUUUGAGUACUUUUUGUUUUUUUUGCCAUGUGACAGUUAAGAUAGAGGUCUAAAAGGUAUUACGUAUCUUAUAAAUUGAUGUGAUAUUAAAUAUGUGUGU..AGGAGG..............AAUUGAU..UUA.UUUCA..GUGGAAACAAGGAAACAC.UUGAUUUAAAUCAAUUUUAAAAAGAUCUCUUUAUUAGGGAUCUUUUUUUUUGAGGAUUUUUAGAAAUAUAUAAAUACAUAUUAAAUCCUGAAUAUAAUAAACAUAUAUGUUUUCUUCAAAAAUAAUGAGAAACGUCAUUACAAAUUAGUAAUUUGAUUAGUUAGAUUAUGGAUUGUUAAAUUCUUCUGUUAAUGAAAAUACUUUUUCUAGCAAUUUUAAUUUGUUCAAGCUUUUUAUUCCCUUCUUCAUCAUUUGCCUCACAUAUAGAAUUAAUACCUUGUAUUGAAGUUGCUCAUUGUGUACGAGAAGAAUGGGAGGUUA
#=GR NC_007577.1/952244-951777 CODON         ........................................................................................................................................................................................................................................................................................................................................................................AUG...............................................................................................................................
#=GR NC_007577.1/952244-951777 SS_TT         ..........................................................................................................................................................................................................................................................................................................................................................................................................................................................................................................
JCVI_SCAF_1101668197125/896-429              ACCGCAAUGUUUGAGUACUUUUUGUAUUUUUUGCGAUGUGACAGUUAAGAUAGAGGUCUAUUAGGCAUUACAUAUUUUGAAAUUAAGUGUGAUAUUAAGUCUGUGUGU..AGGAGG..............AAUUGAU..UUA.UUUCA..GUGGAAACAAGGAAACAC.UUGAUAUAAAUCAAUUUUAAAAAGAUCUCUCUAUGAGGGGUCUUUUUUUUGGGGAUUUUUAGCAAUAUAUAUUAAAUUCUGAAUAUAAAAACAUAUAUGCUUUCUUCCAAAAUAAUUAGAUACGUCAUUACAAAUUAGUAAUUUAAUUCGUUAGAUUAUGGUUCGUUAAAUACAUCUGUUAAUGAAAAUACUUUUUUUAGCAAUUUUAAUUUGUUCAAGCUUUUUAUUCCCUUCUUCAUCAUAUGCCUCACAUGUAGAACUAAAACCUUGUGUAGAGAUCGCUCAUUGUGUACGAGAAGAAUGGGAGGUUAACAAUAUUGA
#=GR JCVI_SCAF_1101668197125/896-429 CODON   ..................................................................................................................................................................................................................................................................................................................................................AUG.....................................................................................................................................................
#=GR JCVI_SCAF_1101668197125/896-429 SS_TT   ..........................................................................................................................................................................................................................................................................................................................................................................................................................................................................................................
JCVI_SCAF_1096627061123/806-339              ACCGCAAUGUUUGAGUACUUUUUGUAUUUUUUGCGAUGUGCCAGUUAAGAUAGAGGUCUAUUAAGCAUUACAUAUUUUGAAAUUAAGUGUGAUAUUAAAUCUGUGUGU..AGGAGG..............AAUUGAU..UUA.UUUCA..GUGGAAACAAGGAAACAC.UUGAUAUAAAUCAAUUUUAAAAAGAUCUCUCUCUGAGGGGUCUUUUUUUUUUUUGGGAUUUUUAGCAAUACAUAUUAAAUUCUGAAUAUAAAAACAUAUAUGCUUUCUUCCAAAAUAAUUAGAUAUGUCAUUACAAAUUAGUAAUUUAAUUCGUUAGAUUAUGGUUCGUUAAAUACUUCUGUUAAUGAAAAUACUUUUUUUAGCAAUUUUAAUUUGUUCAAGCUUUUUAUUCCCUUCUUCAUCAUUUGCCUCACAUGUAGAACUAAAACCUUGUGUAGAGAUCGCUCAUUGUGUACGAGAAGAAUGGGAGGUUAACAAUAU
#=GR JCVI_SCAF_1096627061123/806-339 CODON   .....................................................................................................................................................................................................................................................................................................................................................AUG..................................................................................................................................................
#=GR JCVI_SCAF_1096627061123/806-339 SS_TT   ..........................................................................................................................................................................................................................................................................................................................................................................................................................................................................................................
JCVI_SCAF_1096627755302/474-7                ACCUCGAUGUUUGAGUACUUUUUGUAUUUUUUGCUAUGUGACAGUUAAGAUAGAGGUCUAAUAAGCAUUACAUAUUUUGAAUUUAGGUGUGAUAUUAAGUCUGUGUGU..AGGAGG..............AAUUGAU..UUA.UUUCA..GUGGAAACAAGGAAACAC.UUGAUAUAAAUCAAUUUUAAAAAGAUCUCUCUCUGAGAGGUCUUUUUUUUUUGGAUUUUUAGAAAUACAUAUUUAAUUCUGACUAUAAAAACAUAUAUGAUUUCUUCCAAAAUAAUUAGAUACGUCAUUACAAAUUAGUAAUUUAAUUCGUUAGAUUAUGGUUGGUUAAAUACUUCUGUUAAUGAAAAUACUUUUUUUAGCAAUUUUAAUUUGUUCAAGCUUUUUAUUCCCUUCUUCAUCAUUUGCCUCACAUGUAAAACUAAAACCUUGUGUAGAGAUCGCUCAUUGUGUACGAGAAGAAUGGGAGGUUAACAAUAUUGA
#=GR JCVI_SCAF_1096627755302/474-7 CODON     ..........................................................................................................................................................................................................................................................................................................................................................................................................................................................................................................
#=GR JCVI_SCAF_1096627755302/474-7 SS_TT     ..........................................................................................................................................................................................................................................................................................................................................................................................................................................................................................................
JCVI_SCAF_1096627541626/456-923              GGCCGCAAUGUUUGAGUACUUUUUGUAUUUUUUGCAAUGUGACAGUUAAGAUAGAGGUCCAGCAGGGAUUACUUUUUUUUGAAUUAAUGUAAUAUUUAAUGUGUGUGU..AGGAGG..............AAUUGAU..UUA.UUUCA..GUGGAAACAAGGAAACAC.UUGAUAUAAAUCAAUUUUAAAAAGAUCUCUCUCUGAGGGAUCUUUUUUUUUGGGGAUUUUUAGAAAUACAUAUUAAAUCCUGAAUAUAAAAACUUAUAUGCUUUCUUCCAAAAUAAUUAGAUACGUCAUUACAAAUUAGUAAUUUAAUUCGUUAGAUUAUGUUUCGUUAAAUUCUUCUGUUAAUGAAAAUACUUUUUUUAGCAAUUUUAAUUUGUUCAAGUUUUUUAUUCCCUUCUUCAUCAUUUGCCUCACAUGUAGAACUAAAACCUUGUGUAGAGAUUGCUCAUUGUGUACGAGAAGAAUGGGAGGUUAGCAAUAUUG
#=GR JCVI_SCAF_1096627541626/456-923 CODON   ............................................................................................STP....................................................................................................................................................................................................................................................AUG....................................................................................................................................................
#=GR JCVI_SCAF_1096627541626/456-923 SS_TT   ..........................................................................................................................................................................................................................................................................................................................................................................................................................................................................................................
JCVI_SCAF_1096626485580/400-723              CCGCAAAGUUUGAGUACUUUUUGUAUUUUUUUGAGAUGUGACAGUUAAAAUAGAGGUCUAUUAAGCAUUACAUAUUUUGAAUUUAGGUGUGAUAGUAAGUGUGUGUGU..AGGAGG..............AAUUGAU..UUA.CUUCA..GUGGAAACAAGGAAACAC.UUGAUAUAAAUCAAUUUUAAAAGAUCUCUCAAAGAGAGAUCUUUUUUUUUGGGGAUUAUUAGAAAUAAAUAUUAAAUUCUGAAUAUAAAAACAAAAAUGCUUUCUUCCAAAAUAAUUAGGUCGUCAUUACAAAUUAGUAAUUUAAUUCGUUAGAUUAUAAGCCGUUAAAUUCUUCUG................................................................................................................................................
#=GR JCVI_SCAF_1096626485580/400-723 CODON   ..........................................................................................................................................................................................................................................................................................................................................................................................................................................................................................................
#=GR JCVI_SCAF_1096626485580/400-723 SS_TT   ..........................................................................................................................................................................................................................................................................................................................................................................................................................................................................................................
JCVI_SCAF_1096628286184/1614-1837            ACCUCGAUGGUUGAGUACUUUUUGUAUUUUUUACCAUGUGACAGUUAAGAUAGAGGUCUACUAAGCAUUACAUAUUUUGAAUUUAGGUGUGAUAGUAGGUUUGUGUGU..AGGAGG..............AAUUGAU..UUA.UUUCA..GUGGAAACAAGGAAACAC.UUGUUGUAAAUCAAUUUUAAAAGAUCUCUCUUUGAGAGAUCUUUUUUUUUGAUGAUUAUUAGAAAUACAGAUUAAAU....................................................................................................................................................................................................................................................
#=GR JCVI_SCAF_1096628286184/1614-1837 CODON ..........................................................................................................................................................................................................................................................................................................................................................................................................................................................................................................
#=GR JCVI_SCAF_1096628286184/1614-1837 SS_TT ..........................................................................................................................................................................................................................................................................................................................................................................................................................................................................................................
JCVI_SCAF_1096627758008/352-819              ACUGCAAUGUUUGAGUACUUUUUGUGUUUUUUACGAUGUGACAGUUAAGAUAGAGGUCUAUUAGGCAUUACAUAUUUUGAAUUUAAGUGUGAUAUUAAGUUUGUGUGU..AGGAGG..............AAUUGAU..UUA.UUUCA..GUGGAAACAAGGAAACAC.UUGUUAUAAAUCAAUUUUAAAAAGAUCUCUCUCUGAGGGGUCUUUUUUUUUUGGGGAUUUUUAGAAAUAAAUAUUAAAUCCUGAAUAUAAAAACAUAUAUGCUUUCUUCCAAUAUAAUUACAUACAGCAUUACAAAUUAGUAAUUUAAUUCGUUAGAUUAUGACUCGUUAAAAUCUUCUUUUAAUGAAAAUACUUUUUUUAGCAAUUUUAAUUUGUUCAAGCUUUUUAUUCCCNNNNNNNNNNNNNNNNNNNNNNNNNNNNNNNNNNNNNNNNNNNNNNNNNNNAAUUGUUUUAAGAAAAAAUUAAAAAAAAUACUUUUUU
#=GR JCVI_SCAF_1096627758008/352-819 CODON   ..........................................................................................................................................................................................................................................................................................................................................................................................................................................................................................................
#=GR JCVI_SCAF_1096627758008/352-819 SS_TT   ..........................................................................................................................................................................................................................................................................................................................................................................................................................................................................................................
JCVI_SCAF_1101668001054/32-499               CGCAAAGUUUGAGUACUUUUUGUAUUUUUUUUGAGAUGUGACAGUUAAAAUAGAGGUCUAUUAAGCAUUACAUAUUUUGAAUUCAGGUGUGAUAUUAAAUUUGUGUGU..AGGAGG..............AAUUGAU..UUA.UUUCA..GUGGAAACAAGGAAACAC.UUGAUAUAAAUCAAUUCUAAAAGAUCUCUCUUUGAGGGAUCUUUUUUUUUCGGAUUAUUAGAAAUAAAUAUUAGAUUCUGAAUAUAAAAACAAAUAUGCUUUCUUCCAAAAUAAUUAGGUCGUCAUUACAAUUUAGUAAUUUAAUUCGUUAGAUUAUGAUUUGUUAAAUUCUUCUGUUAAUGCAAAUACUUUUUUUAACAAUUUUAAUUUGUUCAAGCUUUUUAUUCCCUUCUUCAUCAUUUGCCUCACAUAUUGAACUAAAACCUUGUGUAGAGAUUGCUCAUUGUGUACGAGAAGAAUGGGAGGUUAAUAAUAUUGAGA
#=GR JCVI_SCAF_1101668001054/32-499 CODON    ................................................................................................................................................................................................................................................................................................................................................AUG.......................................................................................................................................................
#=GR JCVI_SCAF_1101668001054/32-499 SS_TT    ..........................................................................................................................................................................................................................................................................................................................................................................................................................................................................................................
JCVI_SCAF_1096627742934/1153-686             CCGCAAAGUUUGAGUACUUUUUAAAUUUUUUGAGAUGUGACAGUUAAAAUAGAGGUCUAUUAAGCAUUACAUAUUUUGAAUUUAGAUGUGAUAUUAGGGUUUGUGUGU..AGGAGG..............AAUUGAU..UUA.UUUCA..GUGGAAACAAGGAAACAC.UUGAUAUAAAUCAAUUUUAANNNNNNNNNNNNNNNNNNNNNNNNNNNNNNNNNNNNNNNNNNNNNNNNNNNUGAAGUACUCAUAGACUGGUUCAUCUGUUGUAACGGCUGUAAGCUGUUGCAUGAUCGGUCCAUGGUUGUAUGGGCGGAUGUUGAAUGAUUACUACUCGAUGAGGUUUUCCUUCUGGUCCAUCGAAGGUUGUGUGUUGAUCUAACUCUCCAUUCUCCAGAUGUGUUACCCAUCCACCAUCUUCUUUCCAUUGUACUUUGAUCGUCAUCUUAUAUGUUCUAGCCCAUUGUGGUGGCGUAUUGACAUCUGUUU
#=GR JCVI_SCAF_1096627742934/1153-686 CODON  ..........................................................................................................................................................................................................................................................................................................................................................................................................................................................................................................
#=GR JCVI_SCAF_1096627742934/1153-686 SS_TT  ..........................................................................................................................................................................................................................................................................................................................................................................................................................................................................................................
JCVI_SCAF_1096627739148/342-809              CCGUAAUGUUUGAGUACUUUUUGUAUUUUUUUGAGAUGUGACAGUUAAAAUAGAGGUCUAUUAAGCGUUACAUAUUUUGAAUUUAAGUGUGAUAUUGGACUUGUGUGU..AGGAGG..............AAUUGAU..UUA.UUUCA..GUGGAAACAAGGAAACAC.UUGAUAUAAAUCAAUUUAAAAAGAUCUCUCUCUGAGAGAUCUUUUUUUUUGUAAUAUUAGAAUCGCAUAUUAAAUUCUGAAUAUAAAAACAAAUAUGAUUUCUUCCAAAAUGAUAAGUUAUGUCAUUCCAAAUAAGUAAUUUAUUUCGUUAGAUUAUAGGUUGUUAAAUUUUUCGGUUAAUGAAAAUACUUUUUUUAACAAUUUUAAUUUGUUCAAGCUUUUUAUUCCCUUCUACAUCAUUUGCCUCACAUAUAGAACUAAAACCUUGUGUAGAGAUUGCUCAUUGUGUACGAGAAGAUUGNNNNNNNNNNNNNNNNNNNN
#=GR JCVI_SCAF_1096627739148/342-809 CODON   ..........................................................................................................................................................................................................................................................................................................................................................................................................................................................................................................
#=GR JCVI_SCAF_1096627739148/342-809 SS_TT   ..........................................................................................................................................................................................................................................................................................................................................................................................................................................................................................................
JCVI_SCAF_1096627740395/1523-1056            CCGCAAAGUUUGAGUACUUUUUGUAUUUUUUUGAGAUGUGACAGUUAAAAUAGAGGUCUAUUAAGCAUUACAUAUUUUGAAUUUAAGUGUGAUAUUAAAUUUGUGUGU..AGGAGG..............AAUUGAU..UUA.UUUCA..GUGGAAACAAGGAAACAC.UUGAUAUAAAUCAGUUUUAAAGGAUCUCUCUUUGAGGGAUCUUUUUUUUUGGGGAUUAUUAGAAAUAAAUAUUAAAUUCUGAAUAUAAAAACAAAAAUGCUUUCUUCCAAAAUAAUUAGGUCGUCAUUACAAAUAAGUAAUUUAAUUAGUUAGAUUAUAAGUCGUUAAAUUCUUCUGUUAAUGCAAAUACUUUUUUUAACAAUUUUAAUUUGUACAAGCUUUUUAUUCCCUUCUUCAUCAUUUGCCUCACAUAUUGAACUAAAACCUUGUGUAGAGAUUGCUCAUUGUGUACGGGAAGAAUGGCAGGUUAAUAAUAUUGAG
#=GR JCVI_SCAF_1096627740395/1523-1056 CODON .................................................................................................................................................................................................................................................................................................................................................AUG......................................................................................................................................................
#=GR JCVI_SCAF_1096627740395/1523-1056 SS_TT ..........................................................................................................................................................................................................................................................................................................................................................................................................................................................................................................
JCVI_SCAF_1096627055327/1721-1254            GACCGCAAUGUUUGAGUACUUUUGUAUUUUUUGCGAUGUGACAGUUAAGAUAGAGGUCUAUUAAGCAUUACAUAUUUUAAAAUUAAGUGUGAUAUUAAGUUUGUGUGU..AGGAGG..............AAUUGAU..UUA.UUUCA..GUGGAAACAAGGAAACAC.UUGAUAUAGAUCAAUUUUAAAAAAGAUCUCUCUCUGAGGGGUCUUUUUUUUUGGGAUUUUUAGCAAUACAUACUAAAUUCUGAAUAUAAAAACAUAUAUGCUUUCUUCAAAAAUAAUUAGAUAUGUCAUUACAAAUUAGUAAUUUAAUUCGUUAGAUUAUUAUUCGUUAAAUACUUCUGUUAAUGAAAAUACUUUUUUUAGCAAUUUUAAUUUGUACAAGCUUUUUAUUCCCUUCUUCAUCAUUUGCCUCACAUGUAGAACUAAAACCUUGUGUAGAGAUCGCUCAUUGUGUACGAGAAGAAUGGGAGGUUAACAAUAUUG
#=GR JCVI_SCAF_1096627055327/1721-1254 CODON ...................................................................................................................................................................................................................................................................................................................................................AUG....................................................................................................................................................
#=GR JCVI_SCAF_1096627055327/1721-1254 SS_TT ..........................................................................................................................................................................................................................................................................................................................................................................................................................................................................................................
JCVI_SCAF_1096627713867/532-999              ACCGUAAUGUUUGAGUACUUUUUGUCUUUUUUGCGAUGUGACAGUUAAGAUAGAGGUCUAUUGAGCAUUACACAUUUUGAAAUUAAGUGUGAUAUUAAAUUUGUGUGU..AGGAGG..............AAUUGAU..UUA.CUUCA..GUGGAAACAAGGAAACAC.UUGAUAUAAAUCAAUUUUAAAAGAUCUCUCUCUGAGGGGUCUUUUUUUUUUGGGAUUUUUAGCNNNNNNNNNNNNNNNNNNNNNNNNNNNNNNNNNNNNNNNNNNNNNNNNNNNACAUUUAUCGAAAACACUCCAAGAACUGAGAUUGUAGAAAUUGAUGGCGAUUAUCUUCAUGCUGAGGCAACCAGUAAAUGGAUGAAGUAUGUAGACGACUUAGAAGUAUCCUUUCUACCGGAAUCAAACAUCUUAUCAAUAAGAUCAGAAUCAAGAGUUGGAGAAAGUGAUUUGGGAGUAAAUCAAAAAAGAGUUGAUCUACUAAAA
#=GR JCVI_SCAF_1096627713867/532-999 CODON   .................................................................................................................................................................................................................................................................................................AUG......................................................................................................................................................................................................
#=GR JCVI_SCAF_1096627713867/532-999 SS_TT   ..........................................................................................................................................................................................................................................................................................................................................................................................................................................................................................................
JCVI_SCAF_1096627048952/957-1424             AAUGCAAAGUUUGAGUACUUUUUGUAUUUUUUGCGAUGUGACAGUUGAGAUAGAGGUCUAUUUGGUAUUACAUAUUUUGAAUUUUGAUGUGAUAUUAAACUUGUGUGU..AGGAGG..............AAUUGAU..UUA.UUUCA..GUGGAAACAAGGAAACAC.UUGAUUUAAAUCGAUUUUAAAAGAUCUCUCUUAGAGAGAUCUUUUUUUUUGGGAAUAUUAGAAAUACAUAUUAAAUCCUGAAUAUAAAAACAUAAAUGCUUCCUUCAAAAAUUAUAAGAGACUUCAUUUCAAAUUAGUAAUAUGAUUCGUUAGAUUAUGAGUUGUUAAUUUCUUAUGUUAAUGAAAAUACUUUUUUUAGCAAUUUUAAUUUGUUCAAGCUUUUUAUUCCCUUCUUCAUCAUUUGCUUCACAUAUAGAACUAAAACCUUGUGUAGAGAUUGCGCAUUGUGUACGAGAAGAAUGGGAGGUUAACAAUAUUGAG
#=GR JCVI_SCAF_1096627048952/957-1424 CODON  .......................................................................................................................................................................................................................................................................................................................................................AUG................................................................................................................................................
#=GR JCVI_SCAF_1096627048952/957-1424 SS_TT  ..........................................................................................................................................................................................................................................................................................................................................................................................................................................................................................................
JCVI_SCAF_1101668280001/1627-1242            ..................................................................................UUUGGUGUGAUAUUUAUAUUGUGUGU..AGGAGG..............AAUUGAU..UUA.UUUCA..GUGGAAACAAGGAAACAC.UUGACUUAAAUCAAUUUUAAAAGAUCUCUCUCUGAGGGGUCUUUUUUUUUGCUUAAUUAGAAAUACAUAUUUAAACCUGAAUAUAAAAACAUAUAUGCUUUCUACAAAAAUAAUGAGAGACAUCAUUACAAAAUAGUAAUUUGAUUCGUUAGAUUAUUGCUUGUUGAAUUCCUCUGUUAAUGAAAAUCCUUUUUUUAGUAAUUUUAAUUUGUUCGAGCUUCUUAUUCCCUUCUUCAUCAUUUGCCUCACAUGUAGAACUUAAACCUUGUAUAGAGAUUGCUCAUUGUGUACGAGAGGAAUGGGAUGUUAGCAAUAUUGAAA
#=GR JCVI_SCAF_1101668280001/1627-1242 CODON ................................................................................................................................................................................................................................................................................................................................................AUG.......................................................................................................................................................
#=GR JCVI_SCAF_1101668280001/1627-1242 SS_TT ..........................................................................................................................................................................................................................................................................................................................................................................................................................................................................................................
JCVI_SCAF_1096626959190/616-1083             ACCGCAAUGUUUGAGUACUUUUUGUAUUUUUUGCGAUGUGACAGUUAAGAUAGAGGUCUAUUAAGCAUUACAUAUUUUGAAAUUAAGUGUGAUAUUAGGUUUGUGUGU..AGGAGG..............AAUUGAU..UUA.UUUCA..GUGGAAACAAGGAAACAC.UUGAUUUAAAUCAAUUUUAAAAGAUCUCUCUCUGAGGGGUCUUUUUUUUUGGGGAUUAUUAGAAAUACAUAUUAAAUUCUAAAUAUAAAAACAUAUAUGCUUUCUUCCAAAAUAAUUAAGUCGUCAUUACAAAUUAGUAAUUUAAUUCGUUAGAUUAUGUGUGGUUAAAUUCUUCUGUUAAUGCAAAUACUUUUUUUAGCUAUUUUAAUUUGUUCAAGCUUUUUAUUACCUUCUUCAUCAUUUGCCUCACAUAUAGAACUAAAACCUUGUGUAGAGAUUGCUCAUUGUGUACGAGAAGAAUGGGAUGUAAACAAUAUUGAG
#=GR JCVI_SCAF_1096626959190/616-1083 CODON  .................................................................................................................................................................................................................................................................................................................................................AUG......................................................................................................................................................
#=GR JCVI_SCAF_1096626959190/616-1083 SS_TT  .....................................................................................................................................................................................................<<<<<<<<<<<.....>>>>>>>>>>>..........................................................................................................................................................................................................................................................................
JCVI_SCAF_1096626968620/187-1                ACCGCUAUGUUUGAGUACUUUUUGUAUUUUUUGCCAUGUGACAGUUAAGAUAGAGGUCUAUAAGACAUUACAUAUUUUGAAUUUAAAUGUGAUAUUAGGUUUGUGUGU..AGGAGG..............AAUUGAU..UUA.UUUCA..GUGGAAACAAGGAAACAC.UUGAUUUAAAUCAAUUUUAAAAGAUCUCUCUUUGAGGGAU.........................................................................................................................................................................................................................................................................................
#=GR JCVI_SCAF_1096626968620/187-1 CODON     ..........................................................................................................................................................................STP.............................................................................................................................................................................................................................................................................................................................
#=GR JCVI_SCAF_1096626968620/187-1 SS_TT     ..........................................................................................................................................................................................................................................................................................................................................................................................................................................................................................................
JCVI_SCAF_1101667134076/489-902              CCGUAAAGAUUGAGUACUUUUUGUAUUUUUUUGAGAUGUGACAGUUAAAAUAGAGGUCUAUUAAGCAUUACAUAUUUUGAAUUUAGGUGUGAUAUUGGGUUUGUGUGU..AGGAGG..............AAUUGAU..UUA.UUUCA..GUGGAAACAAGGAAACAC.UUGAUUUAAAUCAAUUUUAAAAGAUCUCUCUUUGAGGGAUCUUUUUUUUUGGGCUUAUUAGAAAUAAAUAUUAGAUUCUGAAUAUAAAAACAAAUAUGCUUUCUUCCAAAAUAAUUAGGUCGUCAUUACAAUUUAGUAAUUUAAUUCGUUAGAUUAUUAUUUGUUAAAUUCUUCUGUUAAUGCAAAUACUUUUUUUAACAAUUUUAAUUUGUUCAAACUUUUUAUUCCCUUCUUCAUCAUUUGCCUCACAUAUAGAACUAAAACCUU......................................................
#=GR JCVI_SCAF_1101667134076/489-902 CODON   ..........................................................................................................................................................................................................................................................................................................................................................................................................................................................................................................
#=GR JCVI_SCAF_1101667134076/489-902 SS_TT   ..........................................................................................................................................................................................................................................................................................................................................................................................................................................................................................................
JCVI_SCAF_1101667543876/370-1                CGCAAAGUUUGAGUACUUUUUGUAUUUUUUUUGAGAUGUGACAGUUAAAAUAGAGGUCUAUUAAGCAUUACAUGUUUUGAAUUUUAGUGUGAUAUUAAAUUUGUGUGU..AGGAGG..............AAUUGAU..UUA.UUUCA..GUGGAAACAAGGAAACAC.UUGAUAUAAAUCAAUUUUAAAAGAUCUCUCUUUGAGGGGUCUUUUUUUUUUGGGAUUAUUAGAAAUAAAUAUUAAAUUCUGAAUAUAAAAACAAAUAUGCUUUCUUCCAAAAUAAUUAGGUCGUCAUUACAAAUUAGUAAUUUAAUUCGUUAGAUUAUGAAUCGUUAAAUCCUUCUGUUAAUGCAAAUACUUUUUUUAACAAUUUUAAUUUGUUCAAGCUUUU..................................................................................................
#=GR JCVI_SCAF_1101667543876/370-1 CODON     ..........................................................................................................................................................................................................................................................................................................................................................................................................................................................................................................
#=GR JCVI_SCAF_1101667543876/370-1 SS_TT     ..........................................................................................................................................................................................................................................................................................................................................................................................................................................................................................................
JCVI_SCAF_1096628374971/1370-1759            ACCUGGAUGUUUGAGUACUUUUUGUAUUUUUUGCCAUGUGACAGUUAAGAUAGAGGCCUAUUAAGCAUUACAUAUUUUGAAAUUAGGUGUGAUAUUAGAUUUGUGUGU..AGGAGG..............AAUUGAU..UUA.UUUCA..GUGGAAACAAGGAAACAC.UUGAUAUAAAUCAAUUUUAAAAAGAUCUCUCUCUGAGAGAUCUUUUUUUUUGGGGAUUAUUAGAAAUACAUAUUAAAAUCUGAAUAUAAAAACAUAUAUGCUUUCUUCCAAAAUAAUUAAGUCUUCAUUACAAAUUAGUAAUUUAAUUCGUUAGAUUAUGGAUUGUUAAAUUCGUCUGUUAAUGCGAGUACUUUUUUUAGCAAUUUUAAUUUGUUCAGGCUUUUUAUUCCCUUCUUCAUCAUU..............................................................................
#=GR JCVI_SCAF_1096628374971/1370-1759 CODON ..........................................................................................................................................................................................................................................................................................................................................................................................................................................................................................................
#=GR JCVI_SCAF_1096628374971/1370-1759 SS_TT ..........................................................................................................................................................................................................................................................................................................................................................................................................................................................................................................
JCVI_SCAF_1101668226838/932-465              GACCGCAAUGUUUGAGUACUUUUUGUAUUUUUGCGAUGUGACAGUUAAGAUAGAGGUCUAUUAGGCAUUACAUAUUUUGAAAUUAAGUGUGAUAUUAGGUUUGUGUGU..AGGAGG..............AAUUGAU..UUA.UUUCA..GUGGAAACAAGGAAACAC.UUGAUAUAAAUCAAUUUUAAAAAGAUCUCUCUAUGAGGGGUCUUUUUUUUGUGAUUUUUAGCAACAUAUAUUAAAUUCUGAAUAAAAAAAAUAUAUGCUUUCUUCCAAAAUAAUUAGAUACGUCAUUAUAAAUUAGUAAUUUAAUUCGUUAGAUUAUGGUUCGUUAAAUACUUCUGUUAAUGAAAAUACUUUUUUUAGCAAUUUUAAUUUGUUCAAGCUUUUUAUUCCCUUCUUCAUCAUUUGCCUCACAUGUAGAACUAAAACCUUGUGUAGAGAUCGCUCAUUGUGUACGAGAAGAAUGGGAGGUUAACAAUAUUGAGA
#=GR JCVI_SCAF_1101668226838/932-465 CODON   ................................................................................................................................................................................................................................................................................................................................................AUG.......................................................................................................................................................
#=GR JCVI_SCAF_1101668226838/932-465 SS_TT   ..........................................................................................................................................................................................................................................................................................................................................................................................................................................................................................................
JCVI_SCAF_1096627207376/345-1                ACCUCGAUGUUUGAGUACUUUUUGUAUUUUUUGCCAUGUGACAGUUAAGAUAGAGGUCUAUUAAGCAUUACAUAUUUUGAAUUUAGGUGUGAUAUUAGGAUUGUGUGU..AGGAGG..............AAUUGAU..UUA.UUUCA..GUGGAAACAAGGAAACAC.UUGAUAUAAAUCAAUUUUAAAAGAUCUCUCAAAGAGAGAUCUUUUUUUUUGGGGAUUAUUAGAAAUACAGAUUAAAUUCUGAAUAUAAAAACAUAUAUGCUAUCUUUCAAAAUAAUUAGUUCGUCAUUACAAGUUAGUAAUUUAAUUCGUUAGAUUAUGAGUCGUUAAAUUCUUCUGCUAAUGCAAAUACUUUUUUUA...........................................................................................................................
#=GR JCVI_SCAF_1096627207376/345-1 CODON     ..........................................................................................................................................................................................................................................................................................................................................................................................................................................................................................................
#=GR JCVI_SCAF_1096627207376/345-1 SS_TT     ..........................................................................................................................................................................................................................................................................................................................................................................................................................................................................................................
JCVI_SCAF_1096628297173/242-1                CCGCAAAGUUUGAGUACUUUUUGUAUUUUUUUGAGAUGUGACAGUUAAAAUAGAGGUAUAUUAAGCAUUACAUAUUUUGAAUUUAGGUGUGAUAUUAAAUUUGUGUGU..AGGAGG..............AAUUGAU..UUA.UUUCA..GUGGAAACAAGGAAACAC.UUGAUAUAAAUCAAUUUUAAAAGAUCUCUCUUUGAGGGAUCUUUUUUUUUGGGAUUAUUAGAAAUAAAUAUUAGAUUCUGAAUAUAAAAACAAAU..................................................................................................................................................................................................................................
#=GR JCVI_SCAF_1096628297173/242-1 CODON     ..........................................................................................................................................................................................................................................................................................................................................................................................................................................................................................................
#=GR JCVI_SCAF_1096628297173/242-1 SS_TT     ..........................................................................................................................................................................................................................................................................................................................................................................................................................................................................................................
JCVI_SCAF_1101668178152/103-570              CCGCAAUGUUUGAGUACUUUUUUAUUUUUUUUGCGAUGUGACAGUUAAGAUAGAGGUCUAUUAGACAUGACAUAUUUUGAAAUUAAGUGUGAUAUUAAGUUUGUGUGU..AGGAGG..............AAUUGAU..UUA.UUUCA..GUGGAAACAAGGAAACAC.UUGAUAUAAAUCAAUUUUAAAAGAUCUCUCAAAGAGAGAUCUUUUUUUUUGUGGAUUUUUAGAAAUACAUAUUAAAUUCUGAAUAUAAAAACAUAUAUGCUUUCUUCCAAAAUAAUUAGAUACGUCAUUACAAAUUUGUAAUUUAAUUAGUUAGAUUAUGAUUCGUUAAAUACUUCUGUUAAUGAAAAUACUUUUUUUUACAAUUUUAAUUUGUACAAGCUUUUUAUUCCCUUCUUCAUCAUUUGCCUCACAUAUAGAACUAAAACCUUGUGUAGAGAUUGCUCAUUGUGUACGAGAAGAAUGGGAGGUUAAUAAUAUUGA
#=GR JCVI_SCAF_1101668178152/103-570 CODON   ..................................................................................................................................................................................................................................................................................................................................................AUG.....................................................................................................................................................
#=GR JCVI_SCAF_1101668178152/103-570 SS_TT   ..........................................................................................................................................................................................................................................................................................................................................................................................................................................................................................................
JCVI_SCAF_1101668316227/208-675              GCCGCAAAGUUUGAGUACUUUUUGUAUUUUUUGAGAUGUGACAGUUAAAAUAGAGGUCUAUUAAGCAUUACAUAUUUUGAAUUUAAGUGUGAUAUUAGGCUUGUGUGU..AGGAGG..............AAUUGAU..UUA.UUUCA..GUGGAAACAAGGAAACAC.UUGAUAUAAAUCAAUUUUAAAAGAUCUCUCUUUGAGAGGUCUUUUUUUUUUUGGAUUAUUAGAAAUAAAUAGUGAAAUUCUGAAUAUAAAAAAAAAAUAUGCUUUCUUCCAAAAUAAUUAAGUCGUCAUUACAAAUUAGUAAUUAAAUUAGUUAGAUUAUGAGCUGUAAAUUCUUCUGUUAAUGCAAAUACUUUUAUUAACAAUUUUAAUUUGUUCAAGCUUUUUAUUCCCUUCUUCAUCAUUUGCCUCACAUAUAGAACUAAAACCUUGUGUAGAGAUUGCUCAUUGUGUACGAGAAGAAUGGGAGGUUAAUAAUAUUGA
#=GR JCVI_SCAF_1101668316227/208-675 CODON   ..................................................................................................................................................................................................................................................................................................................................................AUG.....................................................................................................................................................
#=GR JCVI_SCAF_1101668316227/208-675 SS_TT   ..........................................................................................................................................................................................................................................................................................................................................................................................................................................................................................................
JCVI_SCAF_1096627226399/487-20               CCUUGAUGUUUGAGUACUUUUUGUAUUUUUUUGAGAUGUGACAGUUAAAAUAGAGGUCUAUUAAGCAUUACAUAUUUUGAAUUUAGGUGUGAUAUUAAAUUUGUGUGU..AGGAGG..............AAUUGAU..UUA.UUUCA..GUGGAAACAAGGAAACAC.UUGAUAUAAAUCAAUUUUAAAAGAUCUUUCUUAGAGGGAUCUUUUUUUUUUGGGAUUAUUAGAAAUAAAUAUUAGAUUCUGAAUAUAAAAACAAAUAUGCUUUCUUCCAAAAUAAUUAGGUUGUCAUUACAAUUUAGUAAUUUAAUUCGUUAGAUUAUGAUUUGUUAAAUUCUUCUGUUAAUGCAAAUACUUUUUUUAACAAUUUUAAUUUGUUCAAGCUUUUUAUUCCCUUCUUCAUCAUUUGCCUCACAUAUAGAACUAAAACCUUGUGUAGAGAUUGCUCAUUGUGUACGAGAAGAAUGGGAGGUUAAUAAUAUUGAG
#=GR JCVI_SCAF_1096627226399/487-20 CODON    ..........................................................................................................................................................................................................................................................................................................................................................................................................................................................................................................
#=GR JCVI_SCAF_1096627226399/487-20 SS_TT    ..........................................................................................................................................................................................................................................................................................................................................................................................................................................................................................................
JCVI_SCAF_1096627629356/1330-889             ..........................UUUUUUGAGAUGUGACAGUUAAAAUAGAGGUCUAUUAAGCAUUACAUAUUUUGAAUUUAAGUGUGAUAUUAGGUUUGUGUGU..AGGAGG..............AAUUGAU..UUA.UUUCA..GUGGAAACAAGGAAACAC.UUGAUAUAAAUCAAUUUUAAAAGAUCUCUCUUUGAGAGGUCUUUUUUUUUGGGAUAAUUAGAAAUAAAUAUUAAAUUCUGAAUAUAAAAACAAAUAUGCUUUCUUCAAAAAUAAUUAGGUCGUCAUUACAAAUUAGUAAUUAAAUUCGUUAGAUUAUGAGUCGUUAAAUUCUUCUGUAAAUGCAAAUACUUUUUUUAACAAUUUUAAUUUGUUCAAGCUUUUUAUUCCCUUCUUCAUCAUUUGCCUCACAUAUAGAACUAAAACCUUGUGUAGAGAUUGCUCAUUGUGUAAGAGAAGAAUGGGAGGUUAAUAAUAUUGAGA
#=GR JCVI_SCAF_1096627629356/1330-889 CODON  ............................................................................................................................................................................................................................................................................................................................................................AUG...........................................................................................................................................
#=GR JCVI_SCAF_1096627629356/1330-889 SS_TT  ..........................................................................................................................................................................................................................................................................................................................................................................................................................................................................................................
NC_008816.1/950915-950448                    ACCGCAAUGUUUGAGUACUUUUUGUAUUUUUUGUGAUGUGACAGUUAAGAUAGAGGUCUAUUAGGUAUUACAUAUUUUGGAAAUAAGUGUGAUAUUAAGUUUGUGUGU..AGGAGG..............AAUUGAU..UUA.UUUCA..GUGGAAACAAGGAAACAC.UUGAUAUAAAUCAAUUUUAAAAGAUCUCUCUCUGAGGGGUCUUUUUUUUUGGGAUUUUUAGCAAUACAUAUUAAAUUCUGAAUAUAAAAACAUAUAUGCUUUCUUCCAAAAUAAUUAGAUAUGUCAUUACAAAUUAGUAAUUUAAUUCGUUAGAUUAUGGUUCGUUAAAUACUUCUGUUAAUGAAAAUACUUUUUUUAGCAAUUUUAAUUUGUUCAAGCUUUUUAUUCCCUUCUUCAUCAUUUGCCUCACAUGUAGAACUAAAACCUUGUGUAGAGAUCGCUCAUUGUGUACGAGAAGAAUGGGAGGUUAACAAUAUUGAG
#=GR NC_008816.1/950915-950448 CODON         .............................................................................................................................................................................................................................................................................................................................................................AUG..........................................................................................................................................
#=GR NC_008816.1/950915-950448 SS_TT         ..........................................................................................................................................................................................................................................................................................................................................................................................................................................................................................................
JCVI_SCAF_1096627724050/1323-1732            CAGCAAUGUCAGAGUACUUUUUUGUAUUUCUUGCGAUGUGACAGUUAAUAUAGAGGUCUAAUAGGUAUUACUUUUUUUUAAUAAAGAUGACAUAUUAGGCUUGUGUGU..AGGAGG..............AAUUGAU..UUA.UUUCA..GUGGAAACAAGGAAACAC.UUGAUAUAAAUCAAUUUUAAAAAGAUCUCUCUUUGAGAGAUCUUUUUUUAUGAGGAUUUUUAGAAAUACAUAUUAAAAUCUGAAUAAAAAAACAUAUGUGCUUUCUUUCAAAAUAAUUAGGUCUUCAUUACAAAUUAGUAAUUUAAUUCGUUAGAUUAUGAGUCGUUAAAUUCUUUUGUCAAUGAAAAUAUUUUUUGCAAUUUUAAUUUGUUCAAGCUUUUUAUUCCCUUCUUCUUCAUUUGCCUCACAUGUAGAACUAAAAC..........................................................
#=GR JCVI_SCAF_1096627724050/1323-1732 CODON ..........................................................................................................................................................................................................................................................................................................................................................................................................................................................................................................
#=GR JCVI_SCAF_1096627724050/1323-1732 SS_TT ..........................................................................................................................................................................................................................................................................................................................................................................................................................................................................................................
JCVI_SCAF_1096628046754/1216-749             CCGCAAUGUUUGAGUACUUUUUUAUAUUCUUUGCGAUGUGACAGUUAAGAUAGAGGUCUAUUAGGCAUUACAUAUUUUGAAAUUAAGUGUGAUAUUAGGAUUGUGUGU..AGGAGG..............AAUUGAU..UUA.UUUCA..GUGGAAACAAGGAAACAC.UUGAUAUAAAUCAAUUUUAAAAGAUCUCUCUUUGAGAGAUCUUUUUUUUUUGUGGAUUUUUAGAAAUACAUAUUAAAUUCUGAAUAUAAAAACAUAUAUGCUUUCUUCCAAAAUAAUUAGAUACGUCAUUACAAAUUAGUAAUUUAAUUAGUUAGAUUAUCAUUCGUUAAAUACUUCUGUUAAUGAAAAUACUUUUUUUAACAAUUUUAAUUUGUACAAGCUUUUUAUUCCCUUCUUCAUCAUUUGCCUCACAUAUAGAACUAAANNNNNNNNNNNNNNNNNNNNNNNNNNNNNNNNNNNNNNNNNNNNNNNNNNNUAUCU
#=GR JCVI_SCAF_1096628046754/1216-749 CODON  ..........................................................................................................................................................................................................................................................................................................................................................................................................................................................................................................
#=GR JCVI_SCAF_1096628046754/1216-749 SS_TT  ..........................................................................................................................................................................................................................................................................................................................................................................................................................................................................................................
JCVI_SCAF_1096628112325/1499-1032            ACCGCAAUGUUUGAGUACUUUUUGUAUUUUUUGCGAUGUGACAGUUAAGAUAGAGGUCUAUUAGGCAUUACAUAUUUUGAAAUUAAGUGUGAUAUUUAAUUUGUGUGU..AGGAGG..............AAUUGAU..UUA.UUUCA..GUGGAAACAAGGAAACAC.UUGAUAUAAAUCAAUUUUAAAAAGAUCUCUCCCUGAGGGGUCUUUUUUUUUUUGUAUUUUUUGCAAUACAUAUUAAAUUCUGAAUAUAAAAACAUAUAUACUUUCUUCCAAAAUAAUUAGAUACGUCAUUACAAAUUAGUAAUUUAAUUCGUUAGAUUAUGGUUCGUUAAAUACUUCUGUUAAUGAAAAUACUUUUUUUAGCAAUUUUAAUUUGUUCAAGCUUUUUAUUCCCUUCUUCAUCAUUUGCCUCACAUGUAGAACUAAAACCUUGUGUAGAGAUAGCUCAUUGUGUACGAGAAGAAUGGGAGGUUAACAAUAUUG
#=GR JCVI_SCAF_1096628112325/1499-1032 CODON ...................................................................................................................................................................................................................................................................................................................................................AUG....................................................................................................................................................
#=GR JCVI_SCAF_1096628112325/1499-1032 SS_TT ..........................................................................................................................................................................................................................................................................................................................................................................................................................................................................................................
JCVI_SCAF_1101668193073/1324-1567            ACCGCAAUGUUUGAGUACUUUUUGUAUUUUUUGCGAUGUGACAGUUAAGAUAGAGGUCUAUUAGGCAUUACAUAUUUUGAAAUUAAGUGUGAUAUUAAGUUUGUGUGU..AGGAGG..............AAUUGAU..UUA.UUUCA..GUGGAAACAAGGAAACAC.UUGAUAUAAAUCAAUUUUAAAAAGAUCUCUCUUUGAGAGGUCUUUUUUUUUUUGGGAUUUUUAGCAAUACAUAUUAAAUUCUGAAUAUAAAAACAUA................................................................................................................................................................................................................................
#=GR JCVI_SCAF_1101668193073/1324-1567 CODON ..........................................................................................................................................................................................................................................................................................................................................................................................................................................................................................................
#=GR JCVI_SCAF_1101668193073/1324-1567 SS_TT ..........................................................................................................................................................................................................................................................................................................................................................................................................................................................................................................
JCVI_SCAF_1096626961825/1262-795             ACCUCGAUGUUUGAGUACUUUUUGUAUUUUUUGCCAUGUGACAGUUAAGAUAGAGGUCUAUUAAGCAUUACAUAUUUUGAAUUUAGGUGUGAUAUUGGACUUGUGUGU..AGGAGG..............AAUUGAU..UUA.UUUCA..GUGGAAACAAGGAAACAC.UUGAUAUAAAUCAAUUUUAAAAAGAUCUCUCUCUGAGAGGUCUUUUUUUUUGGGGAUUAUUAGAAAUACAUAUUAAAUUCUGAAUAUAAAAACAUAUAUACUUUCUUCCAAAAUAAUUAUGUCGUCAUUACAAAUUAGCAAUUUAAUUCGUUAGAUUAUGAGUCGUUAAAUUCUUCUGUUAAUGCAAAUACUUUUUUUAGCAAUUUUAAUUUGUUCAAGCUUUUUAUUCCCUUCUUCAUCAUUUGCCUCACAUAUAGAACUAAAACCUUGUGUAGAGAUUGCUCAUUGUGUACGAGAAGAAUGGGAGGUAAACAAUAUUGA
#=GR JCVI_SCAF_1096626961825/1262-795 CODON  ..................................................................................................................................................................................................................................................................................................................................................AUG.....................................................................................................................................................
#=GR JCVI_SCAF_1096626961825/1262-795 SS_TT  ..........................................................................................................................................................................................................................................................................................................................................................................................................................................................................................................
JCVI_SCAF_1096627566666/1037-1504            CCUCGAUGAUUGAGUACUUUUUUGUAUUUUUUGCCAUGUGACAGUUGAGAUAGAGGUCUAUUAAGCAUUACAUAUUUUGAAUUUAGGUGUGAUAUUAGAUUUGUGUGU..AGGAGG..............AAUUGAU..UUA.UUUCA..GUGGAAACAAGGAAACAC.UUGAUAUAAAUCAAUUUUAAAAAGAUCUCUCUUUGAGGGAUCUUUUUUUUUGGGGAUUAUUAAAAAUACAUAUUAAAUUCUAAAUAUAAAACAUAUAUGCUUUCUUCCAAAAUAAUUAGGUCGUCAUUACAAAUUAGUAAUUUAAUUCGUUAGAUUAUGAGCUGUUAAAUUCUUUGUUAAUGCAAAUACUUUUUUUAGCAGUUUUAAUUUGUUCAAGCUUUUUAUUCCCUUCUUCAUCAUUUGCCUCUCAUAUAGAACUAAAACCUUGUGUAGAGAUUGCUCAUUGUGUACGGGAAGAAUGGGAGGUAAAUAAUAUUGAGA
#=GR JCVI_SCAF_1096627566666/1037-1504 CODON ..........................................................................................................................................................................................................................................................................................................................................................................................................................................................................................................
#=GR JCVI_SCAF_1096627566666/1037-1504 SS_TT ..........................................................................................................................................................................................................................................................................................................................................................................................................................................................................................................
JCVI_SCAF_1096627779711/1-450                ..................UUUUUGUAUUUUUUGGCAUGUGACAGUUAAAAUAGAGGUCUAUUAAGCAUUACAUAUUUUGAAUUAUGGUGUGAUAUUAGGUUUGUGUGU..AGGAGG..............AAUUGAU..UUA.UUUCA..GUGGAAACAAGGAAACAC.UUGAUAUAAAUCAAUUUUAAAAAGAUCUCUCUCUGAGAGGUCUUUUUUUUUUGGAUUAAUAGAAAUACAUAUUAAAUUCUGACUAUAAAAACAUAUAUGCUUUCUUCCAAAAUAAUUAGGUCGUCAUUACAAAUUAGUAAUUUAAUUCGUUAGAUUAUUAUUCGUUAAAUUCUUCUGUUAAUGCAAAUACUUUUUUUAGCAAUUUUAAUUUGUUCAAGCUUUUUAUUCCCCUCCUCAUCAUUUGCCUCACAUAUAGAACUAAAACCUUGUGUAGAGAUUGCUCAUUGUGUACGAGAAGAAUGGGAGGUAAACAAUAUUGAG
#=GR JCVI_SCAF_1096627779711/1-450 CODON     .................................................................................................................................................................................................................................................................................................................................................AUG......................................................................................................................................................
#=GR JCVI_SCAF_1096627779711/1-450 SS_TT     ..........................................................................................................................................................................................................................................................................................................................................................................................................................................................................................................
JCVI_SCAF_1101667078247/416-1                ACGCAAAGUUUGAGUACUUUUUGUUUUUUUUUGAGAUGUGACAGUUAAAAUAGAGGUCUAUUAACCAUUACAUAUUUUGAAUUUUGGUGUGAUAUUGGGAUUGUGUGU..AGGAGG..............AAUUGAU..UUA.UUUCA..GUGGAAACAAGGAAACAC.UUGAUAUAAAUCAAUUUUAAAAAGAUCUCUCUUCGAGGGGUCUUUUUUUUUGGAUUAUUAGAAAUAAAUAUUAAAUUCUGAAUAUAAAACACAUAUGCUUUCUUCCAAAAUAAUUAGGACGUCAUUACAAAUUAGUAAUUUAAUUCGUUAGAUUAUUAGUCGUUAAAUUCUUCUGUUAAUGCAAAUACUUUUUUUAACAAUUUUAAUUUGUUCAAGCUUUUUAUUCCCUUCUUCAUCAUUUGCCUCACAUAUAGAACUAAAACCUUGUG....................................................
#=GR JCVI_SCAF_1101667078247/416-1 CODON     ..........................................................................................................................................................................................................................................................................................................................................................................................................................................................................................................
#=GR JCVI_SCAF_1101667078247/416-1 SS_TT     ..........................................................................................................................................................................................................................................................................................................................................................................................................................................................................................................
JCVI_SCAF_1101668187194/1167-1634            ACCUCGAUGUUUGAGUACUUUUUGUAUUUUUUGCCAUGUGACAGUUAAGAUAGAGGUCUAUUAAGCAUUACAUAUUUUGAAUUUAGGUGUGAUAUUAGGUUUGUGUGU..AGGAGG..............AAUUGAU..UUA.UUUCA..GUGGAAACAAGGAAACAC.UUGAUAUAAAUCAAUUUUAAAAAGAUCUCUCUUUGAGAGGUCUUUUUUUUUGGGAAUUAUUAGAAAUACAUAUUAAAUACUGAAUAUAAAAACAUAUAUGCUUUCUUCCAAAAUAAUUAGAUAUGUCAUUACAAAUUAGUAAUUUAAUUCGUUAGAUUAUGGUUCGUUAAAUACUUCUGUUAAUGAAAAUACUUUUUUUAGCAAUUUUAAUUUUUUCAAGCUUUUUAUUCCCUUCUUCAUCAUUUGCCUCACAUGUAGAACUAAAACCUUGUGUAGAGAUCGCUCAUUGUGUACGAGAAGAAUGGGAGGUUAACAAUAUUG
#=GR JCVI_SCAF_1101668187194/1167-1634 CODON ...................................................................................................................................................................................................................................................................................................................................................AUG....................................................................................................................................................
#=GR JCVI_SCAF_1101668187194/1167-1634 SS_TT ..........................................................................................................................................................................................................................................................................................................................................................................................................................................................................................................
JCVI_SCAF_1101668318877/1150-1617            CCGCAAUGUUUGAGUACUUUUUUAUAUUUUUUGCGAUGUGACAGUUAAGAUAGAGGUCUAUUAGGCAUUACAUAUUUUGAAAUUAAAUGUGAUAUUAAGUUUGUGUGU..AGGAGG..............AAUUGAU..UUA.UUUCA..GUGGAAACAAGGAAACAC.UUGAUAUAAAUCAAUUUUAAAAGAUCUCUCUUUGAGAGAUCUUUUUUUUUGUGGAUUUUUAGAAAUACAAAUUAAAUUCUGAAUAUAAAACAUAUAUGCUUUCUUCCUAAAUAAUUAGAUACGUCAUUACAAAUUAGUAAUUUAAUUAGUUAGAUUAUGAUUCGUUAAAUACUUCUGUUAAUGAAAAUACUUUUUUUAACAAUUUUAAUUUGUACUAGCUUUUUAUUCCCUUCUUCAUCAUUUGCCUCACAUAUAGAACUAAAACCUUGUGUAGAGAUUGCUCAUUGUGUACGAGAAGAAUGGGAAGUUAAUAAUAUUGAG
#=GR JCVI_SCAF_1101668318877/1150-1617 CODON .................................................................................................................................................................................................................................................................................................................................................AUG......................................................................................................................................................
#=GR JCVI_SCAF_1101668318877/1150-1617 SS_TT ..........................................................................................................................................................................................................................................................................................................................................................................................................................................................................................................
JCVI_SCAF_1096626137142/446-1                CGACCGAAAUGUUUGAGUACUUUUUGUUUUUUGCGAUGUGACAGUUUAGAUAGAGGUCUAUUAGGCAUUACAUAUUUUGAAUUUAAGUGUGAUAUUAAUCUUGUGUGU..AGGAGG..............AAUUGAU..UUA.UUUCA..GUGGAAACAAGGAAACAC.UUGAUAUAAAUCAAUUUUAAAAGGUCUCUCUUUGAGAGACCUUUUUUUUUGGGAUUUUUGGAAAUACAUAUUAAAUUCUUAAUAAAAACAUAUAUGCUUUCUUCCAAAAUAAUUAGCUCGACAUUACAAUUUAGUAAUUUAAUUCGUUAAAUUAUAAGUCGUUAAAUUCUUCUGUUAAUGCAAAUACUUUUUUUAGCAAUUUUAAUUUGUUCAAGCUUUUUAUUCCCUUCUGCAUCAUUUGCCUCACAUAUAGAACUAAAACCUUGUGUAGAGAUUGCUCAUUGUGUACGAGAAGAAUG......................
#=GR JCVI_SCAF_1096626137142/446-1 CODON     .....................................................................................................................................STP..................................................................................................................................................................................................................................................................................................................................................................
#=GR JCVI_SCAF_1096626137142/446-1 SS_TT     ...............................................................................................................................................................................................<<<<<<<.....>>>>>>>........................................................................................................................................................................................................................................................................................
JCVI_SCAF_1096628075878/1132-1599            CCGCAAUGUUUGAGUACUUUUUUAUAUUCUUUGCGAUGUGACAGUUAAGAUAGAGGUCUAUUAGGCAUUACAUAUUUUGAAAUUAAGUGUGAUAUUAAGUUUGUGUGU..AGGAGG..............AAUUGUU..UUA.UUUCA..GUGGAAACAAGGAAACAC.UUGAUAUAAAUCAAUUUUAAAAGAUCUCUCUUUGAGAGAUCUUUUUUUUUGUGGAUUUUUAGAAAUACAUAUUAAAUUCUGAAUAUAAAAACAUAUAUGCUUUCUUCCAAAAUAAUUAGAUACGUCAUUACAAAUUAGUAAUUUAAUUAGUUAGAUUAUGAUUCGUUAAAUACUUCUGUUAAUGAAAAUACUUUUUUUAACAAUUUUAAUUUGUACAAGCUUUUUAUUCCCUUCUUCAUCAUUUGCCUCACAUAUAGAACUAAAACCUUGUGUAGAGAUUGCUCAUUGUGUACGAGAAGAAUGGGAGGUUAAUAAUAUUGA
#=GR JCVI_SCAF_1096628075878/1132-1599 CODON ..................................................................................................................................................................................................................................................................................................................................................AUG.....................................................................................................................................................
#=GR JCVI_SCAF_1096628075878/1132-1599 SS_TT ..........................................................................................................................................................................................................................................................................................................................................................................................................................................................................................................
JCVI_SCAF_1101667155913/290-1                ACCUCUAUGUUUGAGUACUUUUUAUAUUUUUUGCCAUGUGACAGUUAAGAUAGAGGUCUAUUAAGCAUUACAUAUUUUGAAUUUAGGUGUGAUAUUAGGUUUGUGUGU..AGGAGG..............AAUUGGU..UUA.UUUCA..GUGGAAACAAGGAAACAC.UUGAUAUAAAUCAAUUUUAAAAAGAUCUCUCUUUGAGAGGUCUUUUUUUUGUGCAUUAUUAGAAAUACAUAUUAAAUUCUGAAAAUAAAAACAUAUAUGCUUUCUUCCAAAAUAAUUAGGUCGUCAUUACAAAUUAGUAAUUA..................................................................................................................................................................................
#=GR JCVI_SCAF_1101667155913/290-1 CODON     ..........................................................................................................................................................................................................................................................................................................................................................................................................................................................................................................
#=GR JCVI_SCAF_1101667155913/290-1 SS_TT     ..........................................................................................................................................................................................................................................................................................................................................................................................................................................................................................................
JCVI_SCAF_1096627543325/1388-1691            CUAUCGAAAUUUGAGUACUUUUUUUAUUUUUUGCGAUGUGACAGUUAGGAUAGAGGUCUAUUAGGUAUUACAUAUUUUGAAUUUAGGUGUGAUAUUGUAGUUGUGUGU..AGGAGG..............AAUUGAU..UU..AUUCA..GUGGAAACAAGGAAACAC.UUGAUUUAAAUCAAUUUUUUAAAGAUCUCUCUCUGAGGGGUCUUUUUUUUUGUUUUAUUAAAAGUACAUAUUUAAUCCUGAAUAUAAAAACUUCUAUGCUUUCUUCCAAGAUAGUUGGAUAAGCGUAGUACCAAAUUAGUAAUUUAAUUCGUUAGAUU...................................................................................................................................................................
#=GR JCVI_SCAF_1096627543325/1388-1691 CODON ..........................................................................................................................................................................................................................................................................................................................................................................................................................................................................................................
#=GR JCVI_SCAF_1096627543325/1388-1691 SS_TT ..........................................................................................................................................................................................................................................................................................................................................................................................................................................................................................................
JCVI_SCAF_1096627526801/1192-725             ACCUCGAUGUUUGAGUACUUUUUGUAUUUUUUGCUAUGUGACAGUUAAUAUAGAGGUCUAUUAAGCAUUACAUUUAUUGAAUUAAGGUGUGAUAUUAAAUAUGUGUGU..AGGAGG..............AAUUG.A..UUCAUUUCA..GUGGAAACAAGGAAACAC.UUGAUGUAAAUCAAUUUUAUAAAGAUCUCUCUUUGAGAGAUCUUUUUUUUUGGGUUAUUAGAAAUUCAUAUUAAAUUCUGAAUAUACAACAUAUAUGCUUUAUUCCAAAAUAAUAAGNNNNNNNNNNNNNNNNNNNNNNNNNNNNNNNNNNNNNNNNNNNNNNNNNNNCUUCAUCAUUUGCCUCACAUAUAGAACUAAAACCUUGUGUAGAGAUUGCUCAUUGUGUACGAGAAGAAUGGGAGGUAAACAAUAUUGAAAAACCUUUUGAAGAGAUUAAAACAUUUAUCGAAAACACUCCAAGAACUGAGAUUGUAGAAAUUG
#=GR JCVI_SCAF_1096627526801/1192-725 CODON  .....................................................................................................................................................................................................................................................................................................................................................................AUG..................................................................................................................................
#=GR JCVI_SCAF_1096627526801/1192-725 SS_TT  ..........................................................................................................................................................................................................................................................................................................................................................................................................................................................................................................
JCVI_SCAF_1096627308669/457-924              ACCUCAAUGUUUGAGUACUUUUUGUAUUUUUUACCAUGUGACAGUUAAGAUAGAGGCCUAUUAAGCAUUACAUAAUUUGAAUUUAGGUGUGAUAUUAGGUUUGUGUGU..AGGAGG..............AAUUG.A..UUCAUUUCA..GUGGAAACAAGGAAACAC.UUGAUUUAAAUCAAUCUCAAAAGAUCUCUCUUUGAGAGAUCUUUUUUUUUGGGAUAAUAAGAAAUACAUAUUAAUUUCUGAGAAUAAAAGUACAUAUGCUUUCUACCAAAAUAAUUAGUUCGUCAUUACAAAUUAGUAAUUUAGUUCGUUAUAUUAUGAGUCAUUAAAUUCUUCUGUUAAUGAAAAUACUUUUAUUGGCAAUUUUAAUUUGUUCAAGCUUUUUAUUCCCUUCUUCAUCAUUUGCCUCACAUAUAGAACUAAAACCUUGUGUAGAGAUUGCUCAUUGUGUAAGAGAAGAAUGGGAGGUAAAUAAUAUUGAGA
#=GR JCVI_SCAF_1096627308669/457-924 CODON   ................................................................................................................................................................................................................................................................................................................................................AUG.......................................................................................................................................................
#=GR JCVI_SCAF_1096627308669/457-924 SS_TT   ..........................................................................................................................................................................................................................................................................................................................................................................................................................................................................................................
JCVI_SCAF_1096628291445/232-1                UGAAAUUGUUCGGGUACUUUUUGUAUUUUAUAGCAAUGUGACAGUUAAGAUAGAGGUCUAAUAGGCAUUACAUUUUUCAAGCUUAGAUGUGAUAUUAGAUUUGUGUGU..AGGAGG..............AAUUGAU..UU..AUUUUA.GUGGAAACAAGGAAACAC.UAAAAUUAAAUCAGUUUUUAAAAGAUCUCUCUUUAAGGGAUCUUUUUUUAUGAUUUAUUAGAAAUUUAUAAAAUACUUUUUAAUA............................................................................................................................................................................................................................................
#=GR JCVI_SCAF_1096628291445/232-1 CODON     ..........................................................................................................................................................................................................................................................................................................................................................................................................................................................................................................
#=GR JCVI_SCAF_1096628291445/232-1 SS_TT     ....................................................................................................................................<<<<<..<<..<<<<<<.<<<............>>>.>>>>>>>>>>>>>>...................................................................................................................................................................................................................................................................................................................
JCVI_SCAF_1096626973562/2639-2840            CCGCAAUGUUCGAGUACUUUUUUAAUUUAAUUACGAUGUGACAGUUAAAAUAGAGGCCUAGUAGAUAUUACAAAUUUAAUUUAUUGGUGUGAUAUUAGAAGUGUGUGU..AGGAGG..............AAUUAAU..UUU.AAUCAA.GUGGAAACUAGGAAACAC.UUGAUCUAGAUUAAUUUAAAAGAUCUCUCUUUGAGAGAUCUUUUUUUUUUGGGU...........................................................................................................................................................................................................................................................................
#=GR JCVI_SCAF_1096626973562/2639-2840 CODON ..........................................................................................................................................................................................................................................................................................................................................................................................................................................................................................................
#=GR JCVI_SCAF_1096626973562/2639-2840 SS_TT ........................................................................................................................................<..<<<.<<<<<<.<<<............>>>.>>>>>>>>>>.......................................................................................................................................................................................................................................................................................................................
JCVI_SCAF_1096627800663/1034-566             UUUUUGCCAUAAAAACUAAAUUGGAAAACUGGCACAUGUGAUAGUUUAGUAACAUUCUAUUUACCUCUUCCACGAAAAAAAAAUAUAUGGGAUAGUUUAUUUAUGUGUGAAGGAGU.G............GUUUU....CUA.AAAUG..GUGGAAACAAGGAAACAC.UUAUAUUAGCAAAAACCAUUAGAAAAGUCCUAGUAANNNNNNNNNNNNNNNNNNNNNNNNNNNNNNNNNNNNNNNNNNNNNNNNNNNAAUAUUUGAUUGCUUUAAAUAUGAUUUCUAUAUUUUUGGGUCUUCCUUUUUCAAUUAUUUUUGACGUUGUAUUAAUAAAGCUUUUUGGCUUGUACUAUAUUUUAUUUUUUUCUCCUGCUUUAACAAUAAUAAGUGUAUUUCAAGUUCUUAUUUUGAGAAAAAUGGAAUUGAAAUUUUCAAUAAAUAUCUUCUUUUUGGAAAGAAAAAAAAUAAAUAAUCUGUAUAAAUUUUUUG
#=GR JCVI_SCAF_1096627800663/1034-566 CODON  .....................................................................................................................................................................................................................................................................AUG..................................................................................................................................................................................................................................
#=GR JCVI_SCAF_1096627800663/1034-566 SS_TT  ..........................................................................................................................................................................................................................................................................................................................................................................................................................................................................................................
NC_007335.2/44998-44534                      AGCAGGGUGUUUUUUAAUGACUACUUUUGCAAAUUGUGACAUGUGCCACAAGAUAGACCAGCCUUCUAAUAUUUGAGUUUUUCAUUAGCUUAGUAAAUAUAUAACUGUG.AAGAGU.UG...........AGAUCCU..GC....GCA..GUGGAAACAAGGAAACAC.UUGU...GCCUGAUCUUAAAAAAACCGUCUUGUUCAGAAUGGGGCGGUUUUUUGUGCUUAUUUUGAUUUAGAAAAAGCAAAAUCCAAAACAAGUAAUGAGAACGGUAUUCACGACAAUUAUUGAAAUAAAUUCACCAACAAAUCAAUUAAUUUAAGGAAUUAACUAAUUUACAAAUGACCGAAGAGAAUAAAACAGACAAAAAAAAGUGCAGUAGAAAAGGCAAAGCUAUGUUUGCUUAUGGCAUUAUUCAGCUAGGCUCUAGUGUAGUUUCUGCUCUCGCUCUUACUGCAAUCGCUCUAAGUUUUUGCUCACUUAAACAA
#=GR NC_007335.2/44998-44534 CODON           .......................................................................................................................................................................................................................................................................................................................................................AUG................................................................................................................................................
#=GR NC_007335.2/44998-44534 SS_TT           ..........................................................................................................................................................................................................................................................................................................................................................................................................................................................................................................
NC_008819.1/53619-53154                      AGCAGGGUGCUUUUUAAUGACUACUUUUGCAAAUUGUGACCUUUGCCAAUAAAUAGACCAGCCAUCUCAUAUUUGAGUUUUUCAUUAGCUUCGUAAAUAUAUACCUGUG.AGAAGU.UG...........AGAUCCU..GC....GCA..UUGGAAACAAGGAAACAACUUGU...GCCUGAUCUUCAAAAAACCGCCUUGUUCAGAAUGGGGCGGUUUUUUGUGUUUAUUUUGAUUUAGAAAAAGCUAAAUCCAAAACAAGUAAUGAGAACGGUAUUCACGACAAUAAUUGAAAUAAAUCAACCAAAAAAUCAAUUAGUUUAUGAGAUUAACUAAUUUACAAAUGUCCGAAGAGAAUAAAACAGCCAAAAAAAAGUGCGGUGGAAAAGGCAAAGCGAUGUUUGCUUAUGGCAUUAUUCAGCUAGGCUCUAGUGUCGUUUCUGCUCUUGCUCUUACUGCAAUCGCUCUUAGUUUUUGCUCCCUCAAACAA
#=GR NC_008819.1/53619-53154 CODON           ..................................................................................................................................................................................................................................................................................................................................AUG.....................................................................................................................................................................
#=GR NC_008819.1/53619-53154 SS_TT           .................................................................................................................................................................................................<<<<<<<<<.....>>>>>>>>>..................................................................................................................................................................................................................................................................................
NC_008819.1/1037261-1037724                  GUAGGGUGCUUUUUUAAUGUCUUUUUUUUAAAGUAGUCACAUGUGAAAGUUAAUAGACUCAUCUACUAAUAUUUGAAACAUCUAGAUCUUUAAAUAGUUUUAAUUUGUG.AGGAGU.AG...........AGAUCCUCCGCA........GUGGAAACAAGGAAACAC.UCA....GCCUGAUCUCACGAAGAAACCGCCUUGUUCAGAACGGGCGGUUUUUUUGUUUUUAUUUAGAAAAACUAAUGAUGUUUCUAUAGGCACGUUUGAUUCAUUCAAUAUAGUUUUAUCUUUUCAAUGAGAUAGGUAUCAUGCAUGAGUUCUAUGAAAGAACCAAAAAGAGAAGCAUUGCAAAGUGCUCAAUCAAGACGCAACCAAAAACAAUUAGCAACUGAGAAGUGGAACCCUACUGAUGAUCACGCGAUUAACAUUAUUACUGAUUAUUUAAUUUGUGUUAGAGAAGAUAUGAACUCAAUGAUUGAAGAGCUGGG
#=GR NC_008819.1/1037261-1037724 CODON       ..........................................................................................................................................................................................................................................................................................................................AUG.............................................................................................................................................................................
#=GR NC_008819.1/1037261-1037724 SS_TT       ...................................................................................................................................................................................................<<<<<<<<<.....>>>>>>>>.................................................................................................................................................................................................................................................................................
NC_007335.2/386858-387322                    CUGUGCCGAAAGAGCAUCCAAUUGGGUGCUUUUUUAGUGCCUGUGCCAAUCAAUAAACCCUCCUAUUAGGGGUUUAUUCCUAAGCCUGUUCAGAUAAAUUCAUUUUGUG.AGGAGU.UG...........AGAUCCU..CC....GUA..GUGGAAACAAGGAAACAC.UUAC...GCCUGAUCUCACGAAGAACCCGCCCUAGCAGAACUGGGCGGUUUUUUUGUGCCUUUCUUAAAGUGGUCUAAUGAUAUUUCCACCCCCACAAGUUGUUUUUGGCCUUUUGCUUUUAAGCAUUGCAGCGACUUUGAUUUUUAAUGUCAGAUACAACCCCUUCGUAAACAGUGAAGAUGAUAUCUAAUACAGCAAUACAUUCGCCUUAAAAAAAGAUACCUUUUGGGUCCUAUUGAUUGCGAUUAAAUCUCUUUGAUGUCCCUCCGACGAUGCCCUCGUCGGGACCACCACUCACAACACCUGAUAGUGCCUGACAA
#=GR NC_007335.2/386858-387322 CODON         ......................................................................................................................................................................................................................................................AUG............................................................................................................STP..................................................................................................................................
#=GR NC_007335.2/386858-387322 SS_TT         ...................................................................................................................................................................................................<<<<<<<<<.....>>>>>>>>.................................................................................................................................................................................................................................................................................
JCVI_SCAF_1096628087621/953-1417             UAGGGUGCUUUUUUAGUGCCUUUUUUCAAGUAUUGGCACAUGUGACAGUUGAGAAACUCAUCUGAUAAACCUUGAGUGCUCUAAUUGCUUCUAAUAAGUUCGGUAUGUG.AGGAGU.UG...........AGAUCCU..CC....GUA..GUGGAAACAAGGAAACAC.UUAC...GCCUGAUCUCACGAAGAAACCGUCCAAACAGAACUGGGCGGUUUUUUUGUGCCUUUCUUAAAGUGGUCAAAUGAUAUUUCCACCCCCACAAGUUGUUUUUGGACUUUUGCUUUUAAGCAAUGCAGUGACUUUGAUUUUUAAUCUCAGAUACAACCCCUUCGGAAACAGUGAAGAUGAUAUCUAAUACAGCAAAGCAUUAGCCUUAAAAAAAAGAGACCUUUUGGGGUCUCUUGAUUGCGAUUAAAUCUCUUUGAUGUCCCUCCGACGAUGCCCUCGUCGGGAUUUAGGUCGAUAGGCAACGCAUUCUUAUGACU
#=GR JCVI_SCAF_1096628087621/953-1417 CODON  ..........................................................................................................................................................................................................................................................................................................................................................................................................................................................................................................
#=GR JCVI_SCAF_1096628087621/953-1417 SS_TT  ...................................................................................................................................................................................................<<<<<<<........>>>>>>>.................................................................................................................................................................................................................................................................................
JCVI_SCAF_1096628087621/350-814              UUAUUGUCCUUGCUGAAUAGAACUUUCUAAAUUCUUAUGUCUGUGACAGUUGAAAAACUUUACUGCUUGUUGCUUUCGUUAGUUUUAAUUACCUUAAUGUUAACUCGUG.AGGAGU.UG...........AGAUCCU..CC....GCA..GUGGAAACAAGGAAACAC.UUGC...GACUGAUCUCACAAAGAAACCGCUUGUUCAGAACGGGCGGUUUUUUUGUACCUAUUAAUGCUCAUAUCCAAUAUUAUUUUCAGGAUUAGUAAUAAAGAGAAUCAUUUGAAAGACUGGGUUUGAAGGUAAUGAAAUUUUUUUAAGAAGCAAAAGAGUCAUGCCCUGCGUCACAUUGAACUUCUCCUUCUUCUUACUAAUGUCUUUUCUCCCAAAAUUUAUACAUAUUGGAGAAUUGUUUGCUCCUUUCAACAAUAAAGGCAUAAGAAGAAUUUGNNNNNNNNNNNNNNNNNNNNNNNNNNNNNNNNNNNNNNNNN
#=GR JCVI_SCAF_1096628087621/350-814 CODON   ..........................................................................................................................................................................................................................................................................................................................................................................................................................................................................................................
#=GR JCVI_SCAF_1096628087621/350-814 SS_TT   ...................................................................................................................................................................................................<<<<<<<<.....>>>>>>>>..................................................................................................................................................................................................................................................................................
NC_008819.1/397355-397819                    UAUUGUCCUUGCUGACGUGAAACUUUCGAAAUUUUAUGAUCUGUGACAGUUGAAAAACUUUACUGCUUCUUGUUUUAAUUAGUAUUGAACACCUUAAAGUUUAUUUGUG.AGGAGU.UG...........AGAUCCU..CC....GCA..GUGGAAACAAGGAAACAC.UUGC...GCCUGAUCUCACAAAUUAACCGCCUUGUUCAGAACGGGCGGUUUUUUUGUACCUAUUAAUCCUCGUAUCCAAUAUUAUUCUCAGGAUUAGUAAUAAAGAGAAUUAUUUGAAAAACUAGGUUUGAAGGUAGUGAAAUUUUUUUAAGAAGCAAAAGAGUCAUACCCUGCGUCACAUUGAACUUCUCUUUCUUCUUACUCAUGUCUUUUCUCCUGAAAUUUAUACAUGUUGGAGAAUUGUUUGCUCCUAUCAACAAUAAAGGCAUAAAAUUUACCUCCUUUUGGUCAUUAGGAAUUUCUUCUGAUGCAGACCCUUUG
#=GR NC_008819.1/397355-397819 CODON         .......................................................................................................................................................................................................................................PTS.........................................................................................................................................................................................................GUA....................................................
#=GR NC_008819.1/397355-397819 SS_TT         ...................................................................................................................................................................................................<<<<<<<<<.....>>>>>>>>.................................................................................................................................................................................................................................................................................
NC_007335.2/382382-382846                    UAUUGUCCUUGCUGAAGUGAACUUUCUAAAUUCUUAUGAUCUGUGACAGUUGAAAAACUUUACUGCUUGUUGCUUUCAUUGGUAUUAAUCAACUUAAUAUUUAUAUGUG.AGGAGU.UG...........AGAUCCU..CC....GCA..GUGGAAACAAGGAAACAC.UUGC...GACUGAUCUCACAAAAAACCGCCUUGUUCAGAACGGGCGGUUUUUUUGUGCCUAUUAAUGCUCGUAUCCAAUAUUGUUUUCAGGAUUAGUAAUAAAGAGAAUCAUUUGAAAGACUAGGUUUGAAGGUAAUGAAAUUUUUUUAAGAAGCAAAAGAGUUAUGCCCUGCGUCACAUUGAACUUCUCCUUCUUCUUAAUCAUGUCUUUUCUCCCAAAAUUUAUACAUGUUGGAGAAUUGUUUGCUCCUUUCAACAAUAAAGGCAUAAGAAGAAUUUGCCUCCUUUUGGUCAUUAGGAAUUUCUUCUGAUGCAGACCCU
#=GR NC_007335.2/382382-382846 CODON         ......................................................................................................................................................................................................................................PTS....................................................................................................................................................................................................................................GUA..........................
#=GR NC_007335.2/382382-382846 SS_TT         ..................................................................................................................................................................................................<<<<<<<<<.....>>>>>>>>..................................................................................................................................................................................................................................................................................
NC_007335.2/983301-983765                    GCAGGGUGCUUUUUUAAUGUCUUAUUUAAAAGUAUGCACAUGUGACAGUUAAGAGACUCAUCUACUGAUACUUGAGACAUCUAGAUUUUUCAAAUAGUUUUAAUUUGUG.AGGAGU.AG...........AGAUCCU..CC....GCA..GUGGAAACAAGGAAACAC.UUGC...GCCUGAUCUCACGAAUAAACCGCCUUGUUCAGAACGGGCGGUUUUUUUGUUUUUAAUUAGAAAAACUAAUGAUGUUUCUAUAGGCACGUUUGAUUCAUUCAAUAUAGUUUUAUCUUUUCAAUGAGAUAGGUAUCAUGCAUAAGUUCUAUGAAAGAACCAAAAAGAGAAGCAUUGCCAAUAGUUACAGGUUGGUUAGUUGCUCCAACAAGAGAUUUCUGUUUGUUCUUUAUUCGUGAUCCCAAAUCAUCCGUAGGUUAUCCAAGUGUGCUGAGUCAACUUUGGUAUUGCACUAUCGAAGGAAGUCCAACAAAGUU
#=GR NC_007335.2/983301-983765 CODON         ...................................................................................................................................................................................................................................................................................................................................AUG....................................................................................................................................................................
#=GR NC_007335.2/983301-983765 SS_TT         ...................................................................................................................................................................................................<<<<<<<<<.....>>>>>>>>.................................................................................................................................................................................................................................................................................
JCVI_SCAF_1096628101613/1701-1237            UAUUGUCCUUGCUGAAGGGAACUUUCUAAAUUCUUAUAAUCUGUGACAGUUGAAAAACUUUACUCCUUGUUGCUUUCAUUAGUAUUAAUCACCUUAAAAUAUGACCGUG.AGGAGU.UG...........AGAUACU..CC....GCA..GUGGAAACAAGGAAACAC.UUGC...GACUGAUCUCACAAAGAAACCGCCUUGUUCAGAACGGGCGGUUUUUUUGUACCUAUUAAUGCUCGUAUCCAAUAUUAUUUUCAGGGUUAGUAAUAAAGAGAAUCAAUUGAAAGACUAAGUUUGAAGGUAAUGAAAUUUUUUUAAGAAGCAAAAGAGUUAUGCCCUGCGUCACAUUAAACUUCUCCUUCUUCUUACUCAUGUCUUUUCUCCCAAAAUUUAUACAUGUUGGAGAAUUGUUUGCUCCUUUCAACAAUAAAGGCAUAAGAAGAAUUUGCCUCCUUUUGGUCAUUAGGCAUUUCUUCUGAUGCAGAUCC
#=GR JCVI_SCAF_1096628101613/1701-1237 CODON ..........................................................................................................................................................................................................................................................................................................................................................................................................................................................................................................
#=GR JCVI_SCAF_1096628101613/1701-1237 SS_TT ...................................................................................................................................................................................................<<<<<<<<<.....>>>>>>>>.................................................................................................................................................................................................................................................................................
JCVI_SCAF_1096628040712/436-1                UUGCAAUAAGUUGGGUGCUUUUUAAUGACUACUUUUGCCAAGUGUGACAAUCAAUAAACUAACCUUCUCAAAUUUGAGUUUUUCAUCAGAUGCGAAAUAUCCAGUUGUG.AGGAGU.UG...........AGAUCCU..CC....GCA..GUGUAAACAAGGAAACAC.UUGC...GCCCGAUCUUCAAAAACAGCCUUGUUCAGGACGCGUCGGUUUUUGUGUUAAUUUAGAAAAAGCAAAAUAAAACCAAGUAAUGAGAACGGUAUUCACGACAGCUUUAAAAAUAUUUCAACAAAAAAUCAAUUAAAGUAGAUAAUUAAUUUAUUUACAAAUGACCGAAGACAAUAAAAUAAAGAAAAAAAAGUGCGGCGGAAAGAGCAAAGCGAUGUUUGCUUAUGGCAUCAUUCAACUAGGCUCUAGUGUCGUUUCUGCUGUUGCUCUUGCUGCAAUCGCUCUUAG.............................
#=GR JCVI_SCAF_1096628040712/436-1 CODON     ..........................................................................................................................................................................................................................................................................................................................................................................................................................................................................................................
#=GR JCVI_SCAF_1096628040712/436-1 SS_TT     ..........................................................................................................................................................................................................................................................................................................................................................................................................................................................................................................
JCVI_SCAF_1101668539429/455-1                AAUAAUAUAAAUAAGAGAUAAUUUUAUUAAUGCUUAUAACUUGUGACAGUUGACAAACUUUACUGUCAUAAAUUGUUUAUAUCUCUAAUCCUUUAAAAUUAUAGAUGUG.AGGAGU.UG...........GGAUC....CUC.CAGCA..GUGGAAACAAGGAAACAC.UCGCUUAAA..GAUCCACUAAAAAGCCGCCUAGAAUUUAGGCGGCUUUUUAGUGGAUCUUUAAGCUCAAUUUUAUAAGAUUAAGAAUCUUGGUUUUUUAUUAAUAUUUUUAAUUGGAUGUAAUUAGGAAUUAUAAGAUGUUAGCGAGAGCAUAGAUUAAGUGAGGGAUAUGUAUAUAGAACUACUCCUCUUUUGCUUCUUGGCUAAAAAAAUAGUUAAUAUUUCUUAUUAAGUAUCUUAAUUAGUGAGAAAAAAGACCAACUAAUGCUUGGUUUGAAAAAUUUUAGUUUAGAUAAUAUAGAUCCUUUAA............
#=GR JCVI_SCAF_1101668539429/455-1 CODON     ..........................................................................................................................................................................................................................................................................................................................................................................................................................................................................................................
#=GR JCVI_SCAF_1101668539429/455-1 SS_TT     ........................................<<<<<<<<<<...........>>>>>>>>>>...................................................................................................................................................................................................................................................................................................................................................................................................................................
NC_007516.1/1424814-1424354                  CGUCUUCUGACUCACGGCCUUGUGAUGGGUGCCCAGGCAGAGGGACAAGCCAAAGGCUGUCCAUGACGGGCUUCCCGAUUCCCUCUCUUGCAGACACGAUUCAUAUGUG.AGGACA..............ACACC....UC..AUGGG..AUGGAAACAAGGUUGCAU.CCCU...GA..GAUUAUUUCAAGCCCUCUGCCUUUGGCGGAGGGCUUUUUGGGCUUCCCAAACAUGAAGAGAGUUUGUUGUUUCUAUCGGGUCUCAGGUAUCAGCAACUACUGCAGCCUGAGUUAGUCCUGCGAAGAUCAAUUAACCGCUCGAAGGUUGUGACGCUUGAAGAUCAAUACAUCACUCUGAUGGACGCAGCUGGAUGGGUGUCUGACGAAUGGUGUCGGGAAAAGUUUAUUCAGGAAGCAGACAAUGUUUUGAUGCACAUCAAUGCUCAAGUUUUGAAGAAUCGGCAAGAGUUCAAUUCCAUGGCUGCAUGAG
#=GR NC_007516.1/1424814-1424354 CODON       .....................................................................................................................................................................................................................................................................................................................................................................................................................................................................................PTS..................
#=GR NC_007516.1/1424814-1424354 SS_TT       ......................................................................................................................................<....<<..<<<<<..<<<............>>>.>>>>...>>..>.....................................................................................................................................................................................................................................................................................................................
NC_008319.1/1487918-1487454                  UGUGUUGUCGGGAGUUGGCUGGACCAGUUCACUUGGAAACGGUGUGACAAUCGCUUUAGUGUUGGUGAUUACUGGCACAGUGCCAGUCCAGACGCAGAAUGGUCGUGUG.AGGAGG..............GCUUC....UUC.ACGGA..GUGGAAACAAGGCAACAC.GCCCUACGA..GAAGCCGAGAAACCCUGCCUUUGGCGGGGUUUUCUUUUGUCCGACGAUUCUGAGAUGCCCGGAAGGUGAAGAUCACUUCAUUGGCUGGAUUCAGUCAACCAGUCGUAGUUGUUGAUCACGGACCAAAAAAACGAGCGGUUUCUCAGGCCGCUCGCGUUCUCCCUUGUGUCAGCAGCUCGACGCCGCUGGGCAAAGCAUCUUGGAUCUCCCUGCUUUUGUUUGUAGCGAUACACACCCAUUGCUGAGCCGUUCAAACUUCAGUGAUGGGAAGUUUUCGAAGAGAUUCUGCUUGUCAUCGUUGAACUGAAGG
#=GR NC_008319.1/1487918-1487454 CODON       ............................................STP..................................................................................................................................................................................................................PTS...........................................................................................................................................................................GUA........................................................
#=GR NC_008319.1/1487918-1487454 SS_TT       ................................................................................................................................................................................................<<<<<<.....>>>>>>.........................................................................................................................................................................................................................................................................................
NC_008319.1/1137922-1138386                  CUUCACUUGAAGGCUGCUGCCACUAGCAAAUUCCAUCAAUCUUGUGCCAGUCACCCAAGUGUUGACGAACACUGGCACAGUGCCAGUUGCGAAGCAUAAUGAAAUCGUG.AGGAAG..............ACUUC....UUC.GCGGA..GUGGAAACUAGGCAACAC.GCCCAAAGA..GAAGUCGAGAAACCCUGCCUUUGGCGGGGUUUUCUUUUGUUUGAUCACCUUUUCAUGGCCGUGGAUCUCGCGCAUCCAUUGCAGAUCUUCCCCUCUGAUUCAUUGGUUGGAACGAUGUUCGUCAAAGACCGUAUGUGGGUUUGACAUCAACCAACCAUCUCGUGAGAAUGGUCGUAAUCGAUUCUUCCAUCCAUGUCCCAAGCACGCGAGAUGAUUAAUGCUCAUCUGUUUCCUGUUUUGGCUGUUGUUGCAACCGUGAGUUCAGUUUCAGUUGCGAUUUCACUUCGACCUAUCGCUCAGCAUUCGGAAC
#=GR NC_008319.1/1137922-1138386 CODON       ....................................................................................................................................................................................................................................................................................................................................................................................AUG...................................................................................................................
#=GR NC_008319.1/1137922-1138386 SS_TT       ................................................................................................................................................................................................<<<<<<.....>>>>>>.........................................................................................................................................................................................................................................................................................
NC_008319.1/997852-998316                    UGGCGGUGCCAUAGGGCUGGCAGUUGGUUACGGAAUAGGUCGCAUUAGAAAAUGAACCCAGAGCUAAGGGUCUUGCUCAGCGAGUUUUCUGAGGCACGAUUCACUUGUG.AGGAGG..............GCUUC.U..UC..GCGGA..GUGGAAACUAGGCAACAC.GCCCAACGA..GAAGCCGAGAAACCCUGCCUUUGGUUGGAGUUUUCUUUACUUGUGGCGUUGCUUGCAGCCGUCCCUGUGGCGGCCAUGCCGUUGGUCACGAUCAGCAGCUGCUACGACGGCGAUACAUGUCGAACGAGCACAGGCGAAAAGAUCAGGCUGGCUUGUAUCGACACCGCAGAACUAAGGGGUAAACGAGCCGACCCGAUUCCAGCUCGUGCGGCUAGGGAUCAUCUGCGUGGAAUGGUGGUGGGCCGUCAGGUACGUCUGCGCAGGAUCACAACUGAUCGCUAUGGGAGAACCGUUGGCGAGCUGUUCCUAA
#=GR NC_008319.1/997852-998316 CODON         ....................................................STP...............................................................................................AUG.................................................................................................................................................................................................................................................................................................................................................
#=GR NC_008319.1/997852-998316 SS_TT         ..........................................................................................................................................................................................................................................................................................................................................................................................................................................................................................................
JCVI_SCAF_1096626611670/1300-1580            CCUUGUGAGGAGUUGGCCGAGCCCAUCCUGAGAAGAUUGCGUAGAUCAGUCAACCAACUGAUACGUAGGGUCUUGCUCUGUGGGAUUUCUGGGGCAUAGUUCAUUUGUG.AGGAGG..............GCUUC.U..UC..ACGGA..GUGGAAACAAGGCAACAC.GCCCAAAGA..GAAGCCGAGAAACCCUGCCUUUGGCGGGGUUUUCUUUUGGCCUUUUGGAGCUGAUGCGAACGUUGAUUCACUCGUAAGAAUGUCAGCCUGUGGCGGCAGCAGCUUGAACUCCAGGCCACAUGGCUG........................................................................................................................................................................................
#=GR JCVI_SCAF_1096626611670/1300-1580 CODON ..........................................................................................................................................................................................................................................................................................................................................................................................................................................................................................................
#=GR JCVI_SCAF_1096626611670/1300-1580 SS_TT ................................................................................................................................................................................................<<<<<<.....>>>>>>.........................................................................................................................................................................................................................................................................................
NC_008319.1/772942-772478                    CCUUUUAGGGAAUUGACCAAGCACAUGCUGAGGAAAUACCGCAGAACAGUCAACCAACUGAUACGUAGGGGCUUGCUCAGCAUGAUUUCUGAGCCAUUAUUCAUUUGUG.AGGAAG..............GCUUC.U..UC..ACGGA..GUGGAAACUAGGCAACAC.GCCCAACGA..GAAGCCGAGAGACCCUGCCUUUGGCGGGGUUUUCUUUUGUCUAUUGCAGUGGGUAGUUUCAGCUUUGCUGGUGAUCCUGAUGCAUUGAAGUGAAGUGAAAUCCUUGGUCGGAAGUGAUCGCCAGCUCUGAAUAACCUUGAGAAGACUCACCAACAAACAUGCUCCACGCUGAACGCGUCGCCUUGCAAGGCAUCUUUGAGCUGGAUUGUGCAGAAGAGGUUUAUCUAGCUGUGAUGGACAGCAAAAACCCCGAAGCCGUAGCUGCGGGGAUGCGAUUGCUGCUUACUCACAUGCACUCUUGGAGCCAUCA
#=GR NC_008319.1/772942-772478 CODON         .............................................................................................................................................................................................................................................................................................................................................GUA..........................................................................................................................................................
#=GR NC_008319.1/772942-772478 SS_TT         ................................................................................................................................................................................................<<<<<<.....>>>>>>.........................................................................................................................................................................................................................................................................................
NC_008820.1/356721-357185                    GCUGAAUAGUCUUCAAUACAGCAACGCCAAGCGAACAGCUAGUGACGGAUGUGGAACUGACACGGUCAACUGGCACAGUGACAGUUGCGAUCGUUAUGGUUCAUUUGUG.AGGAGG..............ACUUC....UCC.UCGGA..GUGGAAACAAGGAAACAC.GCCCAAAGA..GAAGUCUUGAAACCCUGCCUUUGGCGGGGUUUCUUUUUGCCCUUACAUCUAGAGUGCUGAGCCCUACGAACAAUGGCGCCAGGCAUUUUUGCAGAGGGAGUAAGAGAACUGUCUGGUUAGCACCAAUGACUCCCCAAGCAUCCAGAUCUAGACCUAAAGAAAGCCACUACAACCCCCUUGGGCUCGAGGGGACCUGGGCGGGAUUCCCGGAUGAGGUGGCUUAGGGGCCCUACUUUCUCGGGCCCCGCAAACAAUUGGCAACCCAUCAAGCGAUAGCCCACCUCCUAGCCUGAUUGGCUGAACAGCGAUA
#=GR NC_008820.1/356721-357185 CODON         ..........................................................................................................................................................................................................................................................................................................................................................................................................................................................................................................
#=GR NC_008820.1/356721-357185 SS_TT         ................................................................................................................................................................................................<<<<<<.....>>>>>>.........................................................................................................................................................................................................................................................................................
NC_005071.1/1667496-1667032                  GCUGAAUAGUCGUCAAUAGAGCAACCCCAAGCGAACAGCUAGUGACGGCUGUGGAACUGACACGGUCAACUGGCACAGUGACAGUUGCGAUCGUUAUGGUUCGUUUGUG.AGGAGG..............ACUUC....UCC.UCGGA..GUGGAAACAAGGAAACAC.GCCCAAAGA..GAAGUCUUGAAACCCUGCCUUUGGCGGGGUUUCUUUUUGCCCUUGCAUCUACAGCGCUGAGCCCGACGAACAAUGGCGCCAGGCCUUUUUGCAUAGGGAGUAAGAGAACUGUCUGGUUAGCACCAAUGACUCCCCAAGCAUCCGGAUCUAGACCUGAAUAAAGCCACUACAACCCCCUUGGGCUCGAGGGGACCUGGGCGGGAUUCCCGGAUGAGGUGGCUUAGGGGCCCUAUUUCUCGGGCCCCGCAAACAGUUGGCAAUCCAUCAAGCGAUAGCCCACCUCCUCGCCUGAUUGGCUGAACAGCGGUAG
#=GR NC_005071.1/1667496-1667032 CODON       ..........................................................................................................................................................................................................................................................................................................................................................................................................................................................................................................
#=GR NC_005071.1/1667496-1667032 SS_TT       ................................................................................................................................................................................................<<<<<<.....>>>>>>.........................................................................................................................................................................................................................................................................................
NC_008319.1/1026269-1026733                  CCUUGUAGGGAGUUGACCGAGCACAUGCUGAGGAAAUUCCGCAGAACAAUCAAUCAACUGAUACGAAGGGACUUGCUCAGCCGGAUUUCUCAGGCAUUAUUCAAAAGUG.AGGAGG..............GCUUC....UUC.ACGGA..GUGGAAACUAGGUAACAC.GCCCAAAGA..GAAGCCGAGAGACCCUGCCUUUCGCGGGGUUUUCUUUUGUCUAAUGCAGUGGGUAGUUUCAGCUUUGUUGCUCUGCGCUCACAAGCGGUUGAAAGGCUCACACCAGCGCCAUCAGCAACCUGAGGUUCAGUUGAAAACAGUAUGGCUGUGAUGACAAGGGGUAGGUCCUGGUGCUCGGAAAGUUGUGCCAAAAACAGUCCACGACUAGAGGUCUAUUGGCACACAGUUGGCACAUCACUCUCCAGGCAAUAAAAAAGCCACCCUUUCGAGUGGCGAAGAAUCCAGCUGGGGACUGGCUAAUUAGGCAUCG
#=GR NC_008319.1/1026269-1026733 CODON       ..................................................GUA..................................................................................................................................................................................................................................................................................................................................................................................................................................................PTS
#=GR NC_008319.1/1026269-1026733 SS_TT       ................................................................................................................................................................................................<<<<<<.....>>>>>>.........................................................................................................................................................................................................................................................................................
NC_008319.1/785399-785863                    CUUGUGAGGAGUUGGCCACCACCAUGUUGAUGACGGCACUGCCGAUCAGUCAACCAACUGAUACGUAGGGGAUUGUUCUGCGAGGUUUCUGAGGCAUGAUUGAUUUGUG.AGGAGG..............GCUUC....UUC.ACGGA..GUGGAAACUAGGAAACAC.GUCCAACUA..GAAGCCGAGAAACCCUGCCUUUGGCGGGGUUUUCUUUUGCCUAAUCCAUUGGGCAUGGGCAGCUUUAGCUUUGCUGUUUGUCGGUAAACAAUGAAAAACCCCGCUCGUGGCGGGGCUUGAUUGUUUUUUGGGUAGUCUGAUGAUAUGGGACAUAGGCUGAAAGCUACACAACAGCCAAAAAGAGCAUCGGUAACUGCCUGCACUGAAUAUCACCGCUAAGAAAUUUAUUUACAGGGAAAGGCGAGUACAUUUGCUUUCCAUGCACUUUUCCCAGUUGGCUUGUAAAGAGGAAGAUAUGUGAGUACUACUU
#=GR NC_008319.1/785399-785863 CODON         ..........................................................................................................................................................................................................................................................................................................................................................................................................................................................................................................
#=GR NC_008319.1/785399-785863 SS_TT         ................................................................................................................................................................................................<<<<<<.....>>>>>>.........................................................................................................................................................................................................................................................................................
NC_008319.1/979399-979863                    CCCUCUUAGGGGUUGGUCAACCACAUGGUGAGGACAUUCAGCAGAUCAGUCAAUCACCUGAUAUGAAGGGACUUGCUUAGAUGGUGUUCUGAGGCAAAAUUCAUCCGUG.AGGAGG..............GCUUC....UUC.ACGGA..GUGGAAACAAGGAAACAC.GUCCAACGA..GAAGCCGAGAGACCCUGCCUUAGGCGGGGUUUUCUUUUGUCUGUGCAUAAAACGAUUUGUUUUUCACUCUGGCCUUCUGUCAUGUGUUUUGCCUGAGCAGCAGAUCACUGCUAUUUCAAGAAUGAUGUAUCCCUUGGAUCGAUCAUGUGUGUCGCGACACAGGCAAAGGCUGGAAGAAGCUCGACGGUAGGGCAGGCGAUCAUUCUUUAAGGGAGAAGGAAUCACCUAUUAGUGGGACGUGCAAUGCGUCUCCUCGAUCAGUCACAUUGCACGAACGAACCAGUUUCGACAAUUAGUGAACAUCAAUGAC
#=GR NC_008319.1/979399-979863 CODON         .....................................................................................................................................................................................................................................................................................................................................................................................................................................................................................................AUG..
#=GR NC_008319.1/979399-979863 SS_TT         ................................................................................................................................................................................................<<<<<<.....>>>>>>.........................................................................................................................................................................................................................................................................................
NC_008319.1/1490405-1489941                  UCAGCAGUUGACGAUUUCUUUAUCAGUGAAUGGUCUGGUUUUAUGGCAAUCCAAUAAGUAACAAGACGUGUAUUGCAGGAAGUUUCCCAACAACUAAGAAAACUUUGUG.AGGAGA..............GCUUC....UUC.UUGAA..AUGGAAACGAGGCGACAC.GUCCUAAAA..GAAGCCGAGAAACUCUGCUUUUGGAGUGGUUUCCUUUUGGUAUUUGCCUUCUCCAAGGCCUAGUCCACUCUGCUUCACAUCCGUCAUGCAUCUUGUUCCCAGGGAUUGUCUUGAUUCACGCUUGGUCGAAGAGCCAGGCUGAUUGUUGACUAACAACCAGGGACUUGCGCAGCUUCAUCAAGUUGUUUCGAUGGAAAGGACAGUGCUGCUGACUCCAGCGGGACAACACACGUUUCUUGAGCCUGUCCAAAGCCAGUUGACUAAAGGCACGCGCUCGAGCUAGUACAGGUGUAUUGCUUGUGAGGGACUG
#=GR NC_008319.1/1490405-1489941 CODON       ............................................................................................................................................................................PTS..............................................................................................................................................................GUA..........................................................................................................................................................
#=GR NC_008319.1/1490405-1489941 SS_TT       ..........................................................................................................................................................................................................................................................................................................................................................................................................................................................................................................
NZ_AANO01000001.1/236755-236286              AGACCGGUCCGAUCGCUCUGCAGGUGAUCCCCUUCCGGGAGUGACAGUGAACACAGCGGCCCUUGGCGCUGGCACCUAACGGAUCCAGCCCAUACACUUUUCUUGUGUG.AGGAGUGCA...........GAACGCUCUCCU...GGG..GUCGAAACGAGGACAGAC.UCCCG..GCAUCGUUCCACCUCAAAAGCCUGCCUUCGGCGGGCUUUUUUUUUGGCCGUUUCAAGCCAGCAAAAAGCCGGCCCCGAGAGGCCGGCUUUGGUCGAUGAAGUUGGCGGAGGACAAACCUCCGCCGGGGCUGAUCACUUGAUGGUGACCUUGCCGCCCACUUCUUCAAUCGACUUCUUGAGAGCCUCGGCAUCGCCUUUGGCGAUGCCUUCCUUGACGGCCUUGGGGGCUGCCUCGACCAGGGCCUUGGCUUCGCCCAGACCGAGGCCGGUGGCCUCGCGGACGGCCUUGAGCACCUUGAUCUUGGCGGCGGCGU
#=GR NZ_AANO01000001.1/236755-236286 CODON   .........................................STP........................................................................................................................................................................................................................................................................PTS...................................................................................................................................................................................
#=GR NZ_AANO01000001.1/236755-236286 SS_TT   ...................................................................................................................................................................................................<<<<<<.....>>>>>>......................................................................................................................................................................................................................................................................................
NC_008319.1/2394665-2395134                  CCGCCUCGAAGUGAUUCCAUUCCGCCCAUGAACGAAGCUUCAAGGACAGUUGGAUGAGCGACAACUGCUAUCACCCCAACCAAGCAAUUCUGCCUAUGUUCAUGACGUG.AGGAGU.GCUUUAC......GCCUCUU..UC....AGG..GUCGAAACAAGGAAAGAC.UCCU...GAAUGAGUUCUUCUUAAAAGACCUUGCCUUUGGCAGGGUUUUUUAUUGUCGAAAAGCCGCGGCCAUUAAGCCAUAAAAAAGCCGGUUCAGAGAACCGGCAGAGAGGAUUGAAUGGGUAGAGACCUGUUUUUUAGAAGCAGGGGCUCCAACAGAUCACUUGAUUGUGACCUUGCCACCCACUUCUUCGAUGGCCUUUUUCAAGGCUUCAGCGUCGUCUUUGGAGACGCCUUCCUUGAUGGCCUUUGGAGCAGCCUCGACCAUCGCCUUGGCAUCACCCAGGCCGAGACCUGUGGCUUCGCGAACAGCCUUGAGCA
#=GR NC_008319.1/2394665-2395134 CODON       ............................STP..........................................................................................................................................................................................................................................................................................................PTS..............................................................................................................................................................
#=GR NC_008319.1/2394665-2395134 SS_TT       ..............................................................................................................................................................................................................<<<<<<<<<<<<<<......>>>>>>>>>>>>>>>.........................................................................................................................................................................................................................................................
NC_005071.1/2205128-2204660                  UUGUGAUUCCUUAUCGUCCCUGACGUAGGCCCACUGCAGAGAGGACAGUUGAAGUAGCGCCCCAUAAUACUAGUAACUCUAAAAAUUGCCUCAUAUCAUUAACAUCGUG.AGGGGU.GCGAAUC......AACAG.U..UC....AGG..GUCGAAACAAGGCAAGAC.UCCU...GAUUCUGUCCCACCUAAAAAUCCCUGCCUUUGGCGGGGAUUUUUUUUGCAUAUUUGCCACGCAAAAAAACACCGGCCCCGAAGGACCGGUGAAGAGUUAAAAAAACGGAUGCAUAGCAACCAAGCUGAAGGCCGCUAUCCGCUGGCAAAUCACUUGAGGCUGACCUUACCGCCAACCUCUUCGAUGGCCUUCUUGAGAGCCUCAGCAUCAUUCUUAGCAAUGCCUUCCUUGAUGGUCUUAGGAGCUGCUUCGACCAUGGCUUUAGCGUCGCCCAGGCCGAGGCCGGUGGCUUCACGAACGGCCUUAAGGACCUU
#=GR NC_005071.1/2205128-2204660 CODON       ....................STP..............................................................................................................................................................................................................................................................................................................PTS..................................................................................................................................................................
#=GR NC_005071.1/2205128-2204660 SS_TT       ....................................................................................................................................................................................................<<<<<<<.....>>>>>>>...................................................................................................................................................................................................................................................................................
NC_008820.1/2447937-2447469                  CUUGUGAUUCCUUAUCGUCCGUGACGCAGGCCACUGCAGAGAGGACAGUUGAAUUAGCGCCCCUUAAUACUAGUAACUCUAUAGAUUGCCUUAUAUCAUUAACAUUGUG.AGGGGU.GCGAAUC......AACAG.U..UC....AGG..GUCGAAACAAGGAAAGAC.UCCU...GAAUCUGUCCCACCUAAAAAUCCCUGCCUUUGGCGGGGAUUUUUUUUGCAUAUUGGCUACGCAAAAAAACACCGGCCCCGAAGGACCGGUUAAGAGUUAAAAAAACGGAUGCAUAGCAACCAAACUGAAGGCUGCUAUCCGCUGGCAAUCACUUGAGGCUGACCUUACCGCCAACCUCUUCGAUGGCCUUUUUGAGAGCCUCAGCAUCAUUCUUAGCAAUGCCUUCCUUGAUGGUCUUAGGAGCUGCUUCGACCAUGGCUUUAGCGUCGCCCAGGCCGAGGCCGGUGGCUUCACGAACAGCCUUAAGGACCUUG
#=GR NC_008820.1/2447937-2447469 CODON       .....................STP.....................................................................................................................................................................PTS.................................................................................................................................GUAPTS...................................................................................................................................................................
#=GR NC_008820.1/2447937-2447469 SS_TT       ....................................................................................................................................................................................................<<<<<<<.....>>>>>>>...................................................................................................................................................................................................................................................................................
JCVI_SCAF_1101668324115/356-824              CCGUGAUUCCCUUCCGCCCCUGAGCGAGGUCUUCACGGAAGGACAGUUGGCAGAGCGCCCCAGACCAGCGCGCAAUUCAAAGAGCAAUUUUUUAAUUUGACUUCGUGUG.AGGAGUGCA...........AAGCGUC..UCU.UCUGG..GUCGAAACAAGGACAGAC.UCCA...GCAACGCGUCUCACUUCCGAGCUCUGCCUUUGGCAGAGUUUUUUUUUGCAACCUGACCAGGAUGUCGGGGUUCAUCAUCCAGACAAAAAACCGACCCGAAGGUCGGUCGAGAAGCAGGAAAAGGAUCGGCAGCUUGCGCUUGCCGAUCCAGCGAAAUCACUUGAGGGUGACCUUGCCGCCCACCUCUUCAAUGGCCUUUUUGAGGGCUUCGGCGUCGUCCUUGGAGACACCUUCCUUGAUGGUCUUCGGAGCAGCCUCGACCAUGGCCUUGGCAUCGCCCAGGCCAAGGCCUGUGGCUUCGCGCACAGCCUUGA
#=GR JCVI_SCAF_1101668324115/356-824 CODON   .......................STP......................................................................AUG...............AUG.......................................................................................................................................................................................................................PTS...........................................................................................................................................................
#=GR JCVI_SCAF_1101668324115/356-824 SS_TT   ................................................................................................................................................................................................................................................................................................................................................................................<<<<<<<<<<<<<<<.........>>>>>>>>>>>>>>>...................................................................................
NC_009481.1/2191449-2191919                  CGAUCCGAUUGCAGGUGAUUCCUUUCCGCCCCUGAGGCGAGGACAGUUGAAGGAGCGCCCUGCGCAGGCGGGACAGACCCAGGAUCACUUCUUAAGUUGCAUUCGUGUG.AGGAGU.GCU..........AAGCGCC..UCU.UCAGG..GUCGAAACAAGGACAGAC.UCCUGC.AACGCGCUUCACUUCUGAGCUCUGCCUUCGGCAGAGCUCUUUUUUUUGCUCACAAAAAAACCGACCCUGGGGUCGGUUGGUGGAAUUGAAAUGGGGGGAAGGGUCGCGAUCCCGCAGGACACCGACCCAACACGAUCACUUGAGGGUGACCUUGCCGCCCACUUCUUCGAUGGCCUUCUUGAGGGCUUCGGCUUCGUCCUUGGACACGCCUUCCUUGAUGGCCUUGGGUGCAGCCUCGACCAUGGCCUUGGCAUCACCAAGACCCAGGCCGGUGGCCUCACGCACAGCCUUGAGGACCUUGAUCUUGGCCGAAG
#=GR NC_009481.1/2191449-2191919 CODON       ................................STP....................................................................................................................................................................................................................................................................................PTS................................................................................................................................................................................
#=GR NC_009481.1/2191449-2191919 SS_TT       ................................................................................................................................................................................................<<<<<<<<<.....>>>>>>>>>...................................................................................................................................................................................................................................................................................
JCVI_SCAF_1096627998360/1184-1654            CCGAUCAGGCUGACCGUCAUUCCUUUCAAACCCUGAAUUAGGGACAGUUGGAAGAGCGCACCAGUGAGACUCGCAAUCCAGGCAACAGUUUUUAACUUGAACUUGUGUG.AGGAGUGCU...........AAGCGCCUCUUC...UGG..GUCGAAACAAGGACAGAC.UCCAGC.AACGCGUUUCACUUCUGAGCUCUGCCUUCGGCAGAGCUUUUUUUUGUCAACACAGCAGGCUUUGCAGGAAUCAUGCAGGCAUAAAAAAACCGACCCGCAGGUCGGUGAUGAAGCAGAGGAGGAACCGACAGCCGGAGGCUGACGGUUCUGCCGGAUCACUUGAGAGUGACCUUGCCGCCUGCCUCUUCGAUGGCCUUCUUGAGGGCCUCGGCAUCGUCCUUGGAGACGCCUUCCUUGAUGGCUUUCGGUGCGGCCUCGACCAUGGCCUUGGCAUCGCCAAGACCAAGGCCGGUGGCCUCACGCACAGCCUUGAG
#=GR JCVI_SCAF_1096627998360/1184-1654 CODON .............................................................................................................................................A...UG.......................................................................................................................................................................AUG..............PTS............................................................................................................................................................
#=GR JCVI_SCAF_1096627998360/1184-1654 SS_TT ..................................................................................................................................................................................................<<<<<<<.....>>>>>>>.....................................................................................................................................................................................................................................................................................
NZ_AAOK01000007.1/28040-27570                CGAUCCGGCUGGAGGUGAUUCCCUUCCGUCCGUGACGCGAGGACAGUUGAGAGAGCGCCCUCCCCAAGCAAGACAGUGCCAGGAUCACUUCUUAUCUUGCGUGAGUGUG.AGGAGUGCU...........AAGCGCCUCUUC...AGG..GUCGAAACAAGGACAGAC.UCCUGC.AACGCGUUUCACUUCAGAGCUCUGCCUUCGGCAGGGCUCUUUUUUUUGACAACAAAAAAACCGACCCAAGGGUCGGUUGAGUGUGAUGGAUGGUUGGCAUCCCGAAAGACGCCAACCCGAAGAGAUCACUUGAGAGUGACCUUUCCGCCCACCUCUUCGAUGGCCUUUUUGAGGGCCUCGGCUUCGUCCUUGGACACGCCUUCUUUGAUGGCCUUGGGUGCUGCCUCGACCAUGGCCUUGGCAUCACCAAGACCCAGGCCGGUGGCCUCGCGCACAGCCUUGAGGACCUUGAUCUUGGAUGAAGCUUCAAAGCU
#=GR NZ_AAOK01000007.1/28040-27570 CODON     ................................STP..........................................................................................................................................................................................................................................................................PTS..........................................................................................................................................................................................
#=GR NZ_AAOK01000007.1/28040-27570 SS_TT     ................................................................................................................................................................................................<<<<<<<<<.....>>>>>>>>>...................................................................................................................................................................................................................................................................................
JCVI_SCAF_1101668230400/1-406                ................................................................UUCGUCGUCGUGAAUGACUCCGAACUUCUAGUUUUAUGUUGUGUG.AGGAGUGAA...........GAGCAUC..UCU.UCAGG..GUCGAAACAAGGACAGAC.UCCUG..GAUGUGUUCCGCUUGAUUCUUCCCCCUGCCUUCGGCGGGGGAUUUUUUUUGCGUGAUUUCCAAAAAAAGACCGGCUCCUCAAGGCCGGCCUUGUCUGGUUUGAAGGGGGAAUCGAGCUGGCAAACCAGCCAGCAGAAAUUACUUGAGGGUGACUUUGCCGCCUGCUUCUUCGAUCUCCUUCUUGAGGGCUUCGGCAUCGUCCUUGGAGAUGCCUUCCUUGACGGGCUUGGGAGCAGCCUCCACCAGAGCCUUGGCAUCGCCAAGACCCAGGCCGGUGGCAUUGCGCACAGCCUUGAGCACCUUGAUUUUGGCUG
#=GR JCVI_SCAF_1101668230400/1-406 CODON     ...........................................................................................................................................................................AUG............................................................................................................................................PTS.AUG.........................................................................................................................................................................
#=GR JCVI_SCAF_1101668230400/1-406 SS_TT     ....................................................................................................................................................................................................<<<<<<<<<.....>>>>>>>>................................................................................................................................................................................................................................................................................
JCVI_SCAF_1096628046072/1120-1586            AGCUUUGGUAGGCAUCAAUGGAACCUAACCACCAGGCCGGACCACUCAGAAAACCGUCUUGCCAGGGGGUGGCACAUUUUCCUCUGAGGAAAUAGUUUUAUCUCGUGUG.AGGAGUGCG...........GACGCUUC.UC....AGG..GUCGAAACAAGGACAGAC.UCCU...GAGUUCGUCCGAUUCCUGCCCCGCUUCGGCGGGGCUUUUUUCUUGGCAAAAAAAACCCUCCGCCGCAGCGGAGGGCAUGAAGUGGGUCCGAAGGGAGCGGGGCGAUCACUUGAGGGUGACUUUGCCGCCGGCUUCUUCGAUGGCCUUCUUCAUCUCUUCGGCAGCGGCCUUGGCCACGCCUUCCUUGACAGGGGUCGGAGCCUUUUCGACGAGGCCUUUGGCAUCGGCCAGGCCGAGACCAGUGGCUUCGCGAACGGCCUUGAGCACCUUGAUCUUGGCGGCGGCAUCGAAGCUUUCGAGGAUGACGUCGAAUU
#=GR JCVI_SCAF_1096628046072/1120-1586 CODON ..........................................................AUG......................................AUG...................................................................................................................................................................................PTS..............................................................................................................................................................................................................
#=GR JCVI_SCAF_1096628046072/1120-1586 SS_TT .................................................................................................................................................................................................<<<<<<<....>>>>>>>.......................................................................................................................................................................................................................................................................................
NC_009482.1/2048477-2048942                  AGCUUUGGAAGGCAUCACUGGAACCUAAUCACCGGGGCAGACCACUCAGAGAACCGUCUCUCCAGGGGGUGGCACAUUUUCCUCUGAGGAAAUAGUUUUAUUUCGUGUG.AGGAGU.GCG..........GACGCUUC.UC....AGG..GUCGAAACAAGGACAGAC.UCCU...GAGCUCGUC.CGAUUCCUGCCCCGCUUCGGCGGGGCUUUUUUCUUGGCAAAAAAAACCCUCCGCCGGAGCGGAGGGCAUGAAGGUGGUCCGAGAGGACCGGGGCGAUCACUUGAGGGUGACCUUGCCGCCGGCUUCUUCGAUGGCCUUCUUCAUAUCUUCGGCAGCGGCCUUGGCCACGCCUUCCUUGACAGGGGUCGGAGCCUUUUCGACGAGGCCCUUGGCAUCGGCCAGGCCGAGACCAGUGGCUUCGCGAACAGCCUUCAGCACCUUGAUCUUGGCGGCGGCAUCGAAGCUUUCGAGGAUGACGUCGAAU
#=GR NC_009482.1/2048477-2048942 CODON       ............GUA...........................................................................................................................................................................................................................................................................PTS.............................................................................................................................................................................................................
#=GR NC_009482.1/2048477-2048942 SS_TT       ..................................................................................................................................................................................................<<<<<<<....>>>>>>>......................................................................................................................................................................................................................................................................................
NC_007513.1/2054558-2055026                  AAGUGAUCCCGUACAGCAGCCCUCGCCAAACACUGGCACAGUGACAGUUUUCAGAGAGGCCAGCGAGAUAACCAAUCACAUUUGAGGACUUUUAGGUUUCUAGGGUGUG.AGGAGU.GCAA.........AACACCUCUUC....AGG..GUCGAAACAAGGACAGAC.UCCU...GAACGUGUUCCACAAAAAACCCUGCCUUCGGCGGGGUUUUUUUAUUGCCGAGCCCAAUACACAACAAAAAAGCGACCCCCCGAGGAGAGUCGCUUUUGUUGAAAAAAAUGAGAUGCGGAUCGGCGAAAAGCCGAUCCCACAGGAUCACUUGAUUGUGACCUUGCCACCCACUUCUUCGAUGGCCUUCUUGAGGGCUUCGGCAUCGUCCUUGGACGCACCUUCUUUGACCAGCUUUGGAGCGGCCUCGACCAGAGCCUUGGCAUCGCCCAAGCCCAAACCGGUCGCUUCGCGAACGGCCUUGAGAACUUUGAUCU
#=GR NC_007513.1/2054558-2055026 CODON       .........................................STP....................................................................................................................................................................................................................................................................................PTS.......................................................................................................................................................................
#=GR NC_007513.1/2054558-2055026 SS_TT       ..........................................................................................................................................................................................................................................................................................................................................................................................................................................................................................................
JCVI_SCAF_1096628043949/464-1                GGUGAUUCCUUACGGGCGGUAAAGCCGCAAAGUGUCACAGUGACACUUGAGAGAGCGACCUGAAAGGCGCACCAGUGCAGAACUGCCCUUCUAGUUUUUUAAAUGUGUG.AGGAGU.GCUG.........UACGCCUCUUC....AGG..GUCGAAACAAGGACAGAC.UCCU...GAAUGCUUACCACCCAAAAAAACCCUGCCUUUGGCGGGGUUUUUUUAUUGCUGAACGAAAAUCAGACAAAAAAAUCGGUCCCUGAAAGCAGGGACCGAUACCGGGCAUCGAGCCGGCUGAAAGAAUCACUUGAGCGUGACCUUUCCACCAACUUCUUCGAUUUCCUUUUUGAGAGCUUCGGCUUCGUCCUUGGAGAUGCCUUCUUUGAUGGGCUUGGGAGCAGCCUCCACAAGCGCUUUGGCAUCGCCGAGGCCAAAACCAGUGGCAUUGCGCACGGCCUUGAGAACCUUGAUUUUGGCGGCAGCAUCA.....
#=GR JCVI_SCAF_1096628043949/464-1 CODON     ...................STP............................................................................................................................................................AUG.....................................................................................................................PTS....................................................................................................................................................................................GUA......
#=GR JCVI_SCAF_1096628043949/464-1 SS_TT     ..........................................................................................................................................................................................................................................................................................................................................................................................................................................................................................................
JCVI_SCAF_1101667377116/215-1                AGGUGAUUCCGUACGGGCGGUGAACCCGCCAAGUGUCACAGUGACACUUGAGAGAGCGACCUGAACGGCGCGUCACUGCCGUACCGCGCUUCUAAGUUCUAGAUGUGUG.AGGAGU.GCUG.........UACGCCUCUUC....AGG..GUCGAAACAAGGACAGAC.UCCU...GAAUGCAUACCACCCAAAAAACCCUGCCUUUGGCGGGGUUUUUUUAUUGCCAUACAAAAC..............................................................................................................................................................................................................................................................
#=GR JCVI_SCAF_1101667377116/215-1 CODON     ....................STP...................................................................................................................................................................................................................................................................................................................................................................................................................................................................................
#=GR JCVI_SCAF_1101667377116/215-1 SS_TT     .....................................................................................................................................................................................................<<<<<<.....>>>>>>....................................................................................................................................................................................................................................................................................
JCVI_SCAF_1096627216867/373-841              ACGUGAUUCCCUAUCGACCCUGAUCCCAGCGACUGUCACAGUGCCAGUUGGCAGGCCGACCUGUUGAAGUUGGUACUUCGUUUCUUCGCCCUUAAUUUGUCAUGGUGUG.AGGAGU.GCUG.........AAUGCCUCUUC....AGG..GUCGAAACAAGGACAGAC.UCCU...GAACGCGUUCCACUUAAAAAAAGCCCCUGCCUUCGGCGGGGGUUUUUUAUUGAGCAGGUGUCCAACAAAAAAAACCGGCCCCUGGGGACCGGCUUGAUUUUGUAGAAGACGUGAAUCGGGCCGGUGAGACCAGCCCGGACAGGAUCAUUUGAGGGUGACCUUGCCGCCCACUUCUUCGAUCUCCUUCUUGAGAGCUUCGGCUUCGUCCUUGGAGAUGCCUUCCUUGAUGGGCUUGGGAGCAGCUUCCACCAGAGCCUUGGCAUCGCCAAGGCCCAGGCCGGUGGCGUUGCGCACAGCCUUGAGCACCUUGAUUU
#=GR JCVI_SCAF_1096627216867/373-841 CODON   .......................STP........................................................................................................................................................................................................................................................................AUG...........................PTS.AUG...................................................................................................................................................................
#=GR JCVI_SCAF_1096627216867/373-841 SS_TT   ........................................<<<<<<<<<<<<<<<....>>>>>>>>>>>>>>>>>..............................................................................................................................................................................................................................................................................................................................................................................................................................
JCVI_SCAF_1096627197861/570-102              AGGUCAUUCCCUAUCGACCCUGAGGCCAGCGACUGUCACAGUGCCAGUUGACAGGCCGACCUGUUGAAGUUGAAUAUUCGUUUCCUCGCCAUUAGUUUGUGAAUGUGUG.AGGAGU.GCUG.........AACGCCUCUUC....AGG..GUCGAAACAAGGACAGAC.UCCU...GAACGUGUUCCACUUAAAAAAAGCCCCUGCCUUCGGCGGGGUUUUUUAUUGAGCAGGUGUCCAACAAAAAACCGGCCCCUGGGGACCGGCUUGGUUUUGUGGAAGAGGUGAAUCGGGCCGGUGAGACCAGCCCAAAAAGGAUCACUUGAGGGUGACCUUGCCGCCCACUUCUUCGAUCUCUUUCUUGAGAGCUUCGGCUUCGUCCUUGGAGAUGCCUUCCUUGAUGGGCUUGGGAGCAGCUUCCACCAGAGCCUUGGCGUCGCCAAGACCCAGGCCGGUGGCGUUGCGCACAGCCUUGAGCACCUUGAUCUUGG
#=GR JCVI_SCAF_1096627197861/570-102 CODON   ...............................................................................................................................................................................................................................................................................................AUG........................PTS....AUG......................................................................................................................................................................
#=GR JCVI_SCAF_1096627197861/570-102 SS_TT   ..........................................................................................................................................................................................................................................................................................................................................................................................................................................................................................................
NC_005070.1/2242596-2243064                  AGGUCCUUCCCUAUCGACCCUGAGGCCAGCGACUGUCACAGUGCCAGUUGACAGGCCGACCUGUUGAAGUUGGAUAUUCGUUUCCUCGCCAUUAGUUUGUGAAUGUGUG.AGGAGU.GCUG.........AACGCCUCUUC....AGG..GUCGAAACAAGGACAGAC.UCCU...GAACGUGUUCCACUUAAAAAAAACCCCUGCCUUCGGCGGGGGUUUUUUAUUGAGCAAGUGUCCAACAAAAAACCGGCCCCUGGGGACCGGCUUGGUUUUGUGGAAGAGGUGAAUCGGGCCGGUGAGACCAGCCCAAAAAGGAUCACUUGAGGGUGACCUUGCCGCCCACUUCUUCGAUCUCUUUCUUGAGAGCUUCGGCUUCGUCCUUGGAGAUGCCUUCCUUGAUGGGCUUGGGAGCAGCUUCCACCAGAGCCUUGGCGUCGCCAAGACCCAGGCCGGUGGCGUUGCGCACAGCCUUGAGCACCUUGAUCUUG
#=GR NC_005070.1/2242596-2243064 CODON       ....................STP.......................................................................................................................................................................................................................................................................................................PTS.........................................................................................................................................................................
#=GR NC_005070.1/2242596-2243064 SS_TT       .......................................................................................................................................................................................................<<<<<<.......>>>>>>................................................................................................................................................................................................................................................................................
JCVI_SCAF_1101667184502/126-545              GCAGGUGAUUCCCUAUCGGCGCUGAGGGCCAACCGUCACAGUGCCAGUUAAGAGGGCGACCAGGCAGGGGCUGACAACAAAAUCCCCGCCCUUAAUUUGACAAAGUGUG.AGGAGU.GCCG.........AACGCCUCUUC....AGG..GUCGAAACAAGGACAGAC.UCCU...GAACGUGUUCCUCUCAAAAAAAGCCCCGCCUUUGGCGGGGCUUUUUUAUUGGCCAGAGAAAACCACAAAAAAACCGGCCUUCGAAAGGACCGGUGACUGAACGCAAACAGGGGGGAGAGGGGCAAGCCCUCUCCCAAGGCGAUCACUUGAGGGUGACCUUGCCGCCUGCUUCUUCGAUGGCCUUCUUGGCAGCUUCGGCAUCUUCCUUGGAGACACCUUCCUUGACGGCCUUGGGAGCAGCCUCGACCAGAGCCUUGGCGUCGCC.................................................
#=GR JCVI_SCAF_1101667184502/126-545 CODON   ...............................................................................................................................................................................................................................AUG.....................................................................................................................................................................................................................ST.................................................
#=GR JCVI_SCAF_1101667184502/126-545 SS_TT   ......................................................................................................................................................................................................<<<<<<<.....>>>>>>>.................................................................................................................................................................................................................................................................................
NC_007516.1/2274086-2274554                  GCAGGUGAUUCCUUACCGCCGCUGAGGACAAACCGUCACAGUGCCAGUUGGGAGAGCGCACAGACAGGGGCUGAUAAUGGAAUCUCCGCCCUUAAUUUGAUCUUGUGUG.AGGAGU.GCUG.........AACGCUACUUC....AGG..GUCGAAACAAGGACAGAC.UCCU...GAACGUGUUCCUCUCGACAAAAGCUCCGCCUUUGGCGGGGCUUUUUUGUUGCUCAGACAAAAACACAAAAAAAAACCAGCUCUCAACAGAACCGGCAUCUGAAAGAGAACAGGGGGAGAGGGACAAGCCCUCUCCCAAGGCGAUCACUUGAGGGUGACCUUGCCGCCUGCUUCUUCGAUGGCCUUCUUGGCAGCCUCGGCGUCUUCCUUGGAGACACCUUCCUUGAAGGCCUUGGGAGCAGCCUCGACCAGAGCCUUGGCGUCGCCCAGACCCAGGCCAGUGGCCUCGCGGACAGCUUUGAGGACUUUGAUCUU
#=GR NC_007516.1/2274086-2274554 CODON       ......................STP......................................................................................................................................................................................................................................................................................................PTS........................................................................................................................................................................
#=GR NC_007516.1/2274086-2274554 SS_TT       ..........................................................................................................................................................................................................................................................................................................................................................................................................................................................................................................
JCVI_SCAF_1096627153447/3525-3723            CAGGUGAUUCCCUAUCGCCGCUGAGGAUCAACCGUCACAGUGACAGUUGAGAGGGCGACCAGACAGGGGCUGACCAAUAGAUUUUCCACCCUUAGGUUAGUCCUGUGUG.AGGAGU.GCUG.........AACGCCUCUUC....AGG..GUCGAAACAAGGACAGAC.UCCU...GAACGUGUUCCUCUCAUGAAAAGCUCCGCCUUCGGCGGGGCUUU..............................................................................................................................................................................................................................................................................
#=GR JCVI_SCAF_1096627153447/3525-3723 CODON ........................STP...............................................................................................................................................................................................................................................................................................................................................................................................................................................................................
#=GR JCVI_SCAF_1096627153447/3525-3723 SS_TT ..........................................................................................................................................................................................................................................................................................................................................................................................................................................................................................................
JCVI_SCAF_1096628072039/878-1346             NNNNNNNNNNNNNNNNNNNNNNNNNNNNNNNNNNNNNNNNNNNNAGUUGAGAGAGCGACCAGAAGGGGGCUGACAACAGAAGCAUCGCCCUUAGUUUUUCAUUUGUGUG.AGGAGU.GCUG.........AACGCCUCUAC....AGG..GUCGAAACAAGGACAGAC.UCCU...GUAUGUGUUCCUCUCGACAAAAGCUCCGCCUUUGGCGGGGCUUUUUUGUUGGCAAGAGAAAAACAUAAAAAAACCGGCCCUGGAAGGACCGGUGACUGAACGAAACAGGGACGGGAGAGGCAUGCCCUCUCCCACCGCGAUCACUUGAGGGUGACUUUGCCGCCUGCUUCUUCGAUCUCUUUCUUGAGAGCUUCGGCGUCGGCUUUUGAGAUGCCUUCCUUGACGGGCUUGGGGGCAGCUUCCACCAGAGCCUUGGCAUCGCCGAGGCCGAGGCCGGUGGCGUUGCGGACGGCCUUGAGGACCUUGAUCUUGGC
#=GR JCVI_SCAF_1096628072039/878-1346 CODON  ............................................................................................................................................................................................................................................................................................................................PTS.AUG..............................................................................................................AUG......................................................
#=GR JCVI_SCAF_1096628072039/878-1346 SS_TT  ...................................................................................<<<<<<<<<............>>>>>.>>>>>.......................................................................................................................................................................................................................................................................................................................................................................................
NZ_AANO01000044.1/1223-754                   AAGUGAUCCCUUACAAGAGCCAACGCUAGACAGUGGCACAGUGCCAGUUGCUAGAGAGUCCGGCAGAACAACCAAUCACAAUUUGAGGGCCCUAAUUUUUAUCUGUGUG.AGGAGU.GCUG.........AACGCCUCUUC....AGG..GUCGAAACAAGGACAGACUCCCU...GAACGUGUUCCUCAAAAAACCCUGCCUUUGGCGGGGUUUUUUUAUUGGCAGUCCCAGGCCACACCAAAAAAGCAACCCUCGAAGGAGGGUUGCUUUUGUUGAAAAGAAUGAGAUGCGGAUCGGCGGAAAGCCGAUCCCACAGGAUCACUUGACCGUGACCUUGCCACCCACUUCUUCGAUGGCCUUCUUGAGGGCCUCGGCAUCGUCCUUGGACACACCUUCUUUGACCACCUUGGGAGCGGCCUCGACCAUGGCCUUGGCAUCGCCCAAGCCCAAGCCGGUCGCUUCGCGAACGGCCUUGAGAACUUUGAUCU
#=GR NZ_AANO01000044.1/1223-754 CODON        ..........................STP...................................................................................................................................................................................................................................................................................................PTS.......................................................................................................................................................................
#=GR NZ_AANO01000044.1/1223-754 SS_TT        ...................................................................................................................................................................................................<<<<<<.....>>>>>>......................................................................................................................................................................................................................................................................................
NZ_AATZ01000002.1/533018-532550              AAGUGAUCCCUUACAAGAGCCAACGCUAGACAGUGGCACAGUGCCAGUUGCUAGAGAGUCCGGCAGAACAACCAAUCACAAUUUGAGGGCCCUAAUUUUUAUCUGUGUG.AGGAGU.GCUG.........AACGCCUCUUC....AGG..GUCGAAACAAGGACAGAC.UCCU...GAACGUGUUCCUCAAAAAACCCUGCCUUUGGCGGGGUUUUUUUAUUGGCAAGUCCAAGGCACCACAAAAAAGCAACCCUCGAAGGAGGGUUGCUUUUGUUGAAAAGAAUGAGAUGCGGAUCGGCGGAAAGCCGAUCCCACAGGAUCACUUGACCGUGACCUUGCCACCCACUUCUUCGAUGGCCUUCUUGAGGGCCUCGGCAUCGUCCUUGGACACACCUUCUUUGACCACCUUGGGAGCGGCCUCGACCAUGGCCUUGGCAUCGCCCAAGCCCAAGCCGGUCGCUUCGCGAACGGCCUUGAGAACUUUGAUCU
#=GR NZ_AATZ01000002.1/533018-532550 CODON   ..........................STP...................................................................................................................................................................................................................................................................................................PTS.......................................................................................................................................................................
#=GR NZ_AATZ01000002.1/533018-532550 SS_TT   ...................................................................................................................................................................................................<<<<<<.....>>>>>>......................................................................................................................................................................................................................................................................................
JCVI_SCAF_1101668676589/544-76               GCAGGUGAUUCCCUAUCGCCGCUGAGGACCAACCGUCACAGUGCCAGUUGAGAGGGCGACCAGACAGGGGCUGACAAUAGAUUCCCCACCCUUAGUUUGAAUUUGUGUG.AGGAGU.GCUG.........AACGCCUCUUC....AGG..GUCGAAACAAGGACAGAC.UCCU...GAACGUGUUCCUCUCAAUAAAGGCUCCGCCUUUGGCGGGGCUUUUUUGUUGACCAAAGAAAACCACAAAAAAACCGGCCCUCGAAAGGACCGGUUACUGAACAACACAGGGGGAGAGGGGCAAGCCCUCUCCCAAGGCGAUCACUUGAGGGUGACCUUGCCGCCUGCUUCUUCGAUGGCCUUCUUGGCAGCCUCGGCGUCUUCCUUGGAGACACCUUCCUUGACGGCCUUGGGAGCAGCUUCGACCAGAGCCUUGGCGUCGCCCAGACCCAGACCGGUGGCCUCACGAACGGCCUUGAGGACCUUGAUCUUGGC
#=GR JCVI_SCAF_1101668676589/544-76 CODON    ......................STP.........................................................................................AU.G...................................................................................................................................................................................................PTS..............................................................................................................................................................................
#=GR JCVI_SCAF_1101668676589/544-76 SS_TT    ..........................................................................................................................................................................................................................................................................................................................................................................................................................................................................................................
JCVI_SCAF_1101667122093/505-769              GCAGGUGAUUCCUUACCGCCGCUGAGGACAAACCGUCACAGUGCCAGUUGGGAGAGCGAACAGACAGGUGCUGACAAUGGAAUUUCCGGUCUUAAUUUGAUUUUGUGUG.AGGAGU.GCCG.........AACGCCUCUUC....AGG..GUCGAAACAAGGACAGAC.UCCU...GAACGUGUUCCUCUCGAAAAAAGCUCCGCCUUUGGCGGAGCUUUUUUGUUGUCCAGAGAAAGCCAAAAAAAACCGGUCCUCGAAAGGACCGGCGACUUAACGCAACAGGG............................................................................................................................................................................................................
#=GR JCVI_SCAF_1101667122093/505-769 CODON   .........................STP..............................................................................................................................................................................................................................................................................................................................................................................................................................................................................
#=GR JCVI_SCAF_1101667122093/505-769 SS_TT   ......................................................................................................................................................................................................<<<<<<<.....>>>>>>>.................................................................................................................................................................................................................................................................................
JCVI_SCAF_1096627383380/1-457                ............CCUACCGCCGUUAAGACCAACCGUCACAGUGCCAGUUGAAAGGGCGACCAGACAGGGGCUGACAACGUAACCCUGACCCUUAUUUUGAAUUUGUGUG.AGGAGU.GCCG.........AACGCCUCUUC....AGG..GUCGAAACAAGGACAGAC.UCCU...GAAUGUGUUCCUCUCAACAAAAGCUCCGCCUUUGGCGGGGCUUUUUUGUUGGCUAAACAAAAACCACAAAAAAACCGGUCCUCGAAAGGACCGGUUGCUGAACAAAACAGGGGGAGAGGGCCAAGCCCUCUCCCAAGGCGAUCACUUGAGGGUGACUUUGCCGCCUGCUUCUUCGAUGGCCUUCUUGGCAGCCUCGGCGUCUUCCUUGGAGACACCUUCCUUGACGGCCUUGGGAGCAGCCUCGACCAGAGCCUUGGCGUCGCCCAGACCCAGACCGGUGGCCUCACGGACGGCCUUGAGGACCUUGAUCUUGG
#=GR JCVI_SCAF_1096627383380/1-457 CODON     ....................................................................................AUG......................................................................................................................................................................................................................................PTS..........................................................................................................................................................................
#=GR JCVI_SCAF_1096627383380/1-457 SS_TT     ..........................................................................................................................................<<<....<<<..<<<............>>>.>>>>...>>>.......................................................................................................................................................................................................................................................................................................................
JCVI_SCAF_1096627969158/14-482               GCAGGUGAUUCCCUAUCGCCGCUGAGGACCAACCGUCACAGUGCCAGUUGAGAGGGCGACCAGACAGGGGCUGACAUUGGAUUCCCUGCCCUUAGUUUAAAUUUGUGUG.AGGAGU.GCUG.........AGCGCCUCUUC....AGG..GUCGAAACAAGGACAGAC.UCCU...GAAUGUGCUCCUCUCUAAAAAGCUCCGCCUUUGGCGGGGCUUUUUUAUUGGCCAGAGAAAACCACAAAAAAACCGGCCCUCGAAANNNNNNNNNNNNNNNNNNNNNNNNNNNNNNNNNNNNNNNNNNNNNNNNNNNCCAUGAGCUGCUCCUUGGAGGGGAGAUCGGCAAUGGCUUUAAUCUCGUCCUGAGACAGGAGCUUGCCUUCGAAAAGGCCGCCCUUGGUCUCGGACUUCUUGAGUUCCUUCUGGAAGGUCUGAACGGCCUUCACACCGGCGCCAACAUCGCCCUUCACCAGGACGAAGGCGUUGGUUCC
#=GR JCVI_SCAF_1096627969158/14-482 CODON    ...................................................................................................................................................................................................................................................................................................................PTS....................................................................................................................................................................................
#=GR JCVI_SCAF_1096627969158/14-482 SS_TT    .....................................................................................................................................................................................................<<<<<<<.....>>>>>>>..................................................................................................................................................................................................................................................................................
JCVI_SCAF_1101667335056/428-678              GCAGGUGAUUCCCUAUCGCCGCUGAGGACCAACCGUCACAGUGCCAGUUGAAAGGGCGACCAGACAGGGGCUGACAACGGAUUGCCCACCCUUAACUUGAACUUGUGUG.AGGAGU.GCUG.........AGCGCCUCUUC....AGG..GUCGAAACAAGGACAGAC.UCCU...GAAUGUGUUCCUCUCUUAAAAAGCCCCGCCUUUGGCGGGGCUUUUUCAUUGGCCAAAACUACAAAAAACCGGCCCUCGAAAGGACCGGUAACUGAA..........................................................................................................................................................................................................................
#=GR JCVI_SCAF_1101667335056/428-678 CODON   .........................STP..............................................................................................................................................................................................................................................................................................................................................................................................................................................................................
#=GR JCVI_SCAF_1101667335056/428-678 SS_TT   ..........................................................................................................................................<<<....<<<..<<<............>>>.>>>>...>>>.......................................................................................................................................................................................................................................................................................................................
JCVI_SCAF_1096627214382/818-1286             AGGUCAUUCCGUACCGCCCGUGACGUGACCAACUGUCACAGUGACAGUCGGCAGGCUGACCUGCCAGGAUGUAAGAAGCCUUGACCUGCACUUAGGUUUUGUAUGUGCG.AGGAGU.GCAG.........AGCAUCUCUUC....AGG..GUCGAAACAAGGACAGAC.UCCU...GAACGUGUUCCACUUAAAAAAGCCCCUGCCUUUGGCGGGGGUUUUUUAUUGCCAUGUUGAGGCAGCAAAAAGCCGGCCUUUGAAGACCGGCUUUGUUGGUCUUGAAAAAGUUGGUCGGGCCGGCAAAACCAGCCCGAUGGGAUCACUUGAGAGUGACCUUGCCGCCCACUUCUUCGAUCUCUUUCUUGAGAGCUUCGGCUUCGUCUUUGGAAAUGCCUUCCUUGACGGGCUUGGGAGCAGCCUCCACCAGAGCCUUGGCGUCGCCAAGACCCAGGCCGGUGGCGUUGCGCACAGCCUUGAGCACCUUGAUUUUG
#=GR JCVI_SCAF_1096627214382/818-1286 CODON  .......................STP............................................................................AUG...................................................................................................................................................................AUG...............................................PTS.........................................................................................................................................................................
#=GR JCVI_SCAF_1096627214382/818-1286 SS_TT  ......................................................................................................................................................................................................<<<<<<<.....>>>>>>>.................................................................................................................................................................................................................................................................................
JCVI_SCAF_1096627824847/569-102              GGUCAUUUCCUUUCGACCCAGCACCCGCUUACUGGCACAGUGCCAGUUAAAAGAGCGUACUCACGCCAUAACGAAACAACUAUCAGGCCUUCUAAUUUCUGGCUGUGUG.AGGAGUGCA...........AGCGCCUCUUC....AGG..GUCGAAACAAGGACAGAC.UCCU...GAAUGUGCCCACUUUCCAAAGCACUGCCUUCGGCAGUGCUUUUUUAUUGCCCAUUGAUCGUCGCUGCACAAAAAAGCCGACCCCCGAAGAGAUCGGCCUGAAGGUUGAUGGAGGAAGGAUCGGCAACGGCCGAUCCAUGCCGAUCACUUGAGGGUGACUUUGCCGCCGGCCUCUUCGAUCUCUUUCUUGAGAGCUUCGGCAUCGUCCUUGGAGAUGCCUUCCUUGACGGGCUUGGGGGCAGCUUCCACCAAAGCUUUGGCAUCGCCGAGGCCGAGGCCAGUGGCGUUGCGGACAGCUUUAAGGACCUUGAUCUU
#=GR JCVI_SCAF_1096627824847/569-102 CODON   ........................................................................................................................................................................................................................................................................................AUG.........................AUG.....PTS...........................................................................................................................................................................
#=GR JCVI_SCAF_1096627824847/569-102 SS_TT   ....................................................................................................................................................................................................<<<<<<<.....>>>>>>>...................................................................................................................................................................................................................................................................................
NZ_AANP01000001.1/504628-504159              CCGAUCCGGCUGGAGGUGAUCCCCUAUCGCCCCUGAGGGCAGGGACAGUUCCAGGAGCGCCCCCGAAGGAGCACAUCCACCUGUUCACGCCCUUAAUUUAAAUCGUGUG.AGGAGU.GCCG.........AGCGCCU..CU..UCAGG..GUCGAAACAAGGACAGAC.UCCUGCAAC..GCGUUCCACUCAAGACCUCGCCUUCGGCGGGGUCUUUUUGUUGGACGGGUCACCGCUGCGACAGCGAAGACGUCGGCCCACCCAAAAAGGCCGGCCCGUGUGGGCCGGCCCUGUGCGCAUAACAGCAGGGGCCUCAGCCCCAGGCGAUCACUUGAGGGUGACCUUGCCGCCGACCUCUUCAAUGGCCUUCUUGAGGGCUUCAGCCUCAUCCUUCGACACACCUUCCUUGAUGGCCUUGGGAGCGGCUUCCACCAUGGCUUUCGCAUCGCCGAGGCCGAGGCCGGUGGCUUCGCGAACAGCCUUGAGGACC
#=GR NZ_AANP01000001.1/504628-504159 CODON   .................................STP...................................................................................................................................................................................................................................................................................................PTS................................................................................................................................................................
#=GR NZ_AANP01000001.1/504628-504159 SS_TT   .................................................................................................................................................................................................<<<<<<<<.....>>>>>>>>....................................................................................................................................................................................................................................................................................
JCVI_SCAF_1096627937755/1-392                ..............................................................................CUUGUUCACGCCCUUAAUUUCUUAUUGUGUG.AGGAGU.GCCG.........AGCGCCU..CU..UCAGG..GUCGAAACAAGGACAGAC.UCCUGCAAC..GCGUUCCACUCAAGACCUCGCCUUCGGCGGGGUCUUUUUGUUGGCCAGGUCACCGCUGCGACAGCGACAACGUCGCGGCAUCAAAAAAGCCGACCCCUGAGGGCCGGCCCUGUGAACAAAACAGAAGGGGCUUUAGCCCCAGACGAUCACUUGAGGGUGACCUUGCCGCCGGCCUCUUCGAUGGCCUUCUUGAGGGCUUCAGCCUCAUCCUUCGACACACCUUCCUUGAUGGCCUUGGGAGCGGCCUCCACCAUGGCUUUCGCAUCGCCGAGGCCGAGGCCGGUGGCUUCGCGAACAGCCUUGAGGACCU
#=GR JCVI_SCAF_1096627937755/1-392 CODON     ..............................................................................AUG.....................................................................................................................................................................................................................................................PTS.................................................................................................................................................................
#=GR JCVI_SCAF_1096627937755/1-392 SS_TT     .................................................................................................................................................................................................<<<<<<<<.....>>>>>>>>....................................................................................................................................................................................................................................................................................
JCVI_SCAF_1101668618928/1242-773             CGAUCCGGCUGGAGGUGAUCCCUUAUCGCCCCUGAGGGCAGGGACAGUUCCAGGAGCGCCCUCGAAGGAGCCCAUUCACUUGUUCACGCCCUUAAUUUCUUAUUGUGUG.AGGAGU.GCCG.........AGCGCCU..CU..UCAGG..GUCGAAACAAGGACAGAC.UCCUGCAAC..GCGUUCCACUCAAGACCUCGCCUUCGGCGGGGUCUUUUUGUUGGCCAGGUCACCGCUGCGACAGCGACAACGUCGCGGCAUCAAAAAAGCCGACCCCUGAGGGCCGGCCCUGUGAACAAAACAGAAGGGGCUUUAGCCCCAGACGAUCACUUGAGGGUGACCUUGCCGCCGGCCUCUUCGAUGGCCUUCUUGAGGGCUUCAGCCUCAUCCUUCGACACACCUUCCUUGAUGGCCUUGGGAGCGGCCUCCACCAUGGCUUUCGCAUCGCCGAGGCCGAGGCCGGUGGCUUCGCGAACAGCCUUGAGGACCU
#=GR JCVI_SCAF_1101668618928/1242-773 CODON  ........................AUG........................................................................................................................................................................................................................................................................................................PTS....................................................................................................................................................................
#=GR JCVI_SCAF_1101668618928/1242-773 SS_TT  .................................................................................................................................................................................................<<<<<<<<.....>>>>>>>>....................................................................................................................................................................................................................................................................................
JCVI_SCAF_1096627362115/1714-1245            CGAUCCGGCUGGAGGUGAUCCCUUAUCGCCCCUGAGGGCAGGGACAGUUCCAGGAGCGCCCUCGAAGGAGCCCAUUCACUUGUUCACGCCCUUAAUUUCCAAUUGUGUG.AGGAGU.GCCG.........AGCGCCU..CU..UCAGG..GUCGAAACAAGGACAGAC.UCCUGCAAC..GCGUUCCACUCAAGACCUCGCCUUCGGCGGGGUCUUUUUGUUGGCCAGGUCACCGCUGCGACAGCGACAACGUCGCGGCAUCAAAAAAGCCGACCCUGAGGGCCGGCCCUUUGCGUACAACAGAAGGGGCCUCAGCCCCAGACGAUCACUUGAGGGUGACCUUGCCGCCGGCCUCUUCGAUGGCCUUCUUGAGGGCUUCAGCCUCAUCCUUCGACACACCUUCCUUGAUGGCCUUGGGAGCGGCUUCCACCAUGGCUUUCGCAUCGCCGAGGCCGAGGCCGGUGGCUUCGCGAACAGCCUUGAGGACCUU
#=GR JCVI_SCAF_1096627362115/1714-1245 CODON ........................AUG.....STP...............................................................................AU.G............................................................................................................................................................................................................PTS.....................................................................................................................................................................
#=GR JCVI_SCAF_1096627362115/1714-1245 SS_TT .................................................................................................................................................................................................<<<<<<<<.....>>>>>>>>....................................................................................................................................................................................................................................................................................
JCVI_SCAF_1096627084801/894-1364             CAGUGAUUCCCUUUCGACCCUGAGCCGCGGCCUCACGGAAGGACAGUUGACAGAGCGCCCCAGCACAACGCGCAAUGUCCAAAGCAAUUUUUUACUUUGUCGAAGUGUG.AGGAGUGGA...........AAACGCU..UCU.UCCGG..GUCGAAACAAGGACAGAC.UCCGGUCGUG.CGUUUCACUUCUGAGCUCUGCUUAAGGCAGAGCUUUUUUUUUGCACAACCAAACCCAGUUGGCUGCAAUCGUCCAGACAAGAAAAAACCGACCCGAAGGUCGGUAUCGAUUGAAGGGAAAGGAUCGGCAACCGGAAGCCGCCGAUCCAACAAAAUCACUUGAGCGUGACCUUGCCGCCCACCUCUUCAAUGGCUUUCUUGAGGGCUUCGGCGUCGUCCUUGGAGACACCUUCUUUGAUGGUCUUCGGAGCAGCCUCGACCAUGGCCUUGGCAUCGCCCAGGCCAAGGCCUGUUGCUUCGCGCACAGCCUU
#=GR JCVI_SCAF_1096627084801/894-1364 CODON  .......................STP..................................................................................................................................................................................................AUG...............................................................................AUG.............................PTS.........................................................................................................................................................
#=GR JCVI_SCAF_1096627084801/894-1364 SS_TT  ..................................................................................................................................................................................................<<<<<<<.....>>>>>>>.....................................................................................................................................................................................................................................................................................
JCVI_SCAF_1096627194150/980-513              GGCGUUGUGGGCAUGCCUUGAACCUAACCAUGUGCGGCGGACCACUCAGCAAACCGUCUGGGGUGGGGGUAGCUGAUUUUCCUCUGACGGAAUAGUUUUAUCUCGUGUG.AGGAGU.GC...........AGACGCU..AC..UCAGG..GUCGAAACAAGGACAGAC.UCCUGAGGU..UGUCUGAAUUCCUGCCCCGCUUUGCGGGGCUUUUUUCUUGGUAAUUUUCAGACCAAAAAAAACCCCCUGCCGCAGCAGGGGGUUGACGGUCAUCGGCAGAAAGCCGCGGUGAUCACUUGAUGGUGACCUUGCCGCCCACUUCUUCGAUGGCCUUUUUGAGCUCUUCGGCAGCCUCUUUGGCAAUGCCUUCCUUGAUGGGGGUGGGAGCUUUUUCCACCAGACCCUUGGCGUCGGCCAGGCCGAGACCGGUGGCCUCGCGCACAGCCUUGAGCACCUUGAUCUUGGCGGCGGCAUCGAAGCCGUCGAGGAU
#=GR JCVI_SCAF_1096627194150/980-513 CODON   ...........GUA...................................................................................................................................................................................................................................................................................PTS....AUG...............................................................................................................................................................................................
#=GR JCVI_SCAF_1096627194150/980-513 SS_TT   .................................................................................................................................................................................................<<<<<<.....>>>>>>........................................................................................................................................................................................................................................................................................
NZ_AAUA01000003.1/154102-153638              GGGAGUUGCACGGCCUGCAACAAAGCCCCACCAGCAGCUGUGCCAACCCAGCUUCUGGUCCAGACCCAACUGUCACAGUGCCAGUUCGUCUGGCUAGUAUUCGUUCGUG.AGGAGA.UA...........AAGCUUC..UC....GGG..GUGGAAACAAGGUCACAC.UCCU...GAGCAGCUUUCGGAACCCCUGCCUUCGGCGGGGGUUUCUUUUUGCCCUGGUGCCAGCGCUGCUGACGAGGCAUCAACACCAGGGCAAAAAAAAGAGGCCCCUUCCGGCAGCCUCUUGGGGGGUGUGAGGAGAAAAGCCCUGCUCGGGCCCUUCCGCCCACCUUCAUAGGGCCCCACCCGGGAUCAAGGGAAGCACUGAAAUACGACUCAAUACGACUGGGGGCUGACAGAGCUCAGCGGCCGAUCAUGCGUUGACGCACCAGCGCAUCCCAGAGGCGCGUGGGCAUCAGCCAGCUGCUGGCGGUCGACGCCAUC
#=GR NZ_AAUA01000003.1/154102-153638 CODON   .................GUA....................................................................................................................................................................................................................................................................................................................................................................................................PTS...........................................................................GUA.
#=GR NZ_AAUA01000003.1/154102-153638 SS_TT   ...............................................................................................................................................................................................<<<<<<<.....>>>>>>>........................................................................................................................................................................................................................................................................................
JCVI_SCAF_1096627074932/790-1253             UGUGAGGGAGAGUCAACGGCCCAAGGCUUAGUCAUGGUUUAUGCCGUUCUACAGACUGACCGCAAAACAACUGGCACGUUGCCUACUGGGUCGUUAUGUUGCCUAAGUG.AGGAGA..............AAAGC....UC..ACGGG..GUGGAAACAAGGAAACAC.GCCGAGUGA..GUUUUUUAAACCCCUGCCUUUGGCGGGGGUUUAUUUUUGAAAUAGCGUCUGCUGGUCCGGCACCAUCAAAGGUGGGGAAGCAAUGCAUCUCUCCAGCUGGGCUCGAUGAACGCUGGGUGAGGAUCAGCUUUCGUCUACGCCAAGAAGUCAUUCCUUUUUCAGGAAGUCUUGAUAGGUUCAACGCCUUCCAACUCUGUCGCGAGUUGUUCCAGCAGCGCACGACGCGCAAACAUCAUCACAUUGAGCUGGUCAUGGGUCAUCUGUAGUUGGGCAUCAGCCACUUGCAGACCUUUAAUCAGUUCUUUCGCUU
#=GR JCVI_SCAF_1096627074932/790-1253 CODON  ..................................................................................................................................................................................................................................................................................................................................................PTS.....................................................................................................................................................
#=GR JCVI_SCAF_1096627074932/790-1253 SS_TT  ......................................................................................................................................<....<<..<<<<<..<<<..............>.>>>>>>>>>..>.....................................................................................................................................................................................................................................................................................................................
JCVI_SCAF_1096627970216/1-365                ..................................................................................................CUGGGUUUGUG.AGGAAA..............ACGCCUC..AC....AGG..GUGGAAACAAGGACACAC.UCCU...GCGAGCCGUUUUGAAACCCCUGCCUUUGGCGGGGGUUUCUUUUUGUCUGCCAGGGAGCCCAUGGAAUCGGUCAUCAACGAAAUCGAGUUCAACUUCGAGCAGACCGUCAGCAUUCGAACUGACGUGAAGCUGAGCAGGGACGACGUGAAGCAGAUCGUCUCAGAAGCUCCCGCAGAAACCCUGGAGGAGAUUGUCUACCAAAGCCUGGUGACCGAUGAGCUGUAUCUCAGGGCGAGGGCCAAGGAGAUCGCCGCCAAACUCAAACAAGACGACCUUGAAGUGAACAGAAUCGAGUACUGGGACGACGAAGGAAA
#=GR JCVI_SCAF_1096627970216/1-365 CODON     ..........................................................................................................................................................................................................................AUG.....................................................................................................................................................PTS.....................................................................................................................
#=GR JCVI_SCAF_1096627970216/1-365 SS_TT     ................................................................................................................................................................................................<<<<<<<.....>>>>>>>.......................................................................................................................................................................................................................................................................................
JCVI_SCAF_1096626970485/1212-750             CGGGGGGAGUUAUGGAGAUGGCUGAGCUCAAGAAACUGACUAAGGACAAGCGACAAGCCGUCCACCAACAACUGUCACAGUGCCAGUUGGGUAGAGAUAGCAAUGUGUG.AGGAAA..............ACGCC....UC..ACGGG..GUGGAAACAAGGUCACAC.UCCC...GAGGGACGUUUUGGAGCCCCUGCCUUCGGCGGGGGUUUCUUUUUGCCUCGCGUUAUCCACAGACCAAGUGGCUCUAACUACCGCUUCGAGCCUCAAAACGCCUCGCAAGCACUACUACUAGUGCUUCAAGCCAUAAAAAAACCCGCUGUGACGUGCACAUCGGGCCAGGUGAUGGGGGAACUGACAGUAUGGCCCAGCUCUUAGCCACUGCCUAGCGCCACAUCUGGUGUCUUAAGAGUCGGUACAGAACUUCACCGCACUAUGUCUGGAAUGUGGAUUUGUUGGCACUUCUCAGUCCAACAAGGCUAGUUUUG
#=GR JCVI_SCAF_1096626970485/1212-750 CODON  ..........................................................................................................................................................................................................................................................................................................................................................................................................................................................................................................
#=GR JCVI_SCAF_1096626970485/1212-750 SS_TT  ................................................................................................................................................................................................<<<<<<<.....>>>>>>>.......................................................................................................................................................................................................................................................................................
JCVI_SCAF_1096628060967/1500-1669            CAAUUAGACCAACAAGAAAGAAGCCGAGGCUUGAUGGCUUAGGACAAGCCACAAGCUGUCCCCGCCCAACUGGCACAGUGACAGUUGGGACGCUUACAGUUCAUGUGUG.AGGGA...............AAACUUC..AC....GGG..UUGGAAACAAGGACACAC.CCCC...GUGAGGUUU.CGGAGCCCCUGCC...................................................................................................................................................................................................................................................................................................
#=GR JCVI_SCAF_1096628060967/1500-1669 CODON ..........................................................................................................................................................................................................................................................................................................................................................................................................................................................................................................
#=GR JCVI_SCAF_1096628060967/1500-1669 SS_TT ..........................................................................................................................................................................................................................................................................................................................................................................................................................................................................................................
JCVI_SCAF_1096627192266/5687-6148            CAAGCAGACCGACAAGAAAGAAGUCGAGGCUUGAUCGCUUAGGACAAGCCACAAGGCGUCCACCCCCAGCUGGCACAGUGACAGUUGGGACGCUUACUGUUCAUGUGUG.AGGA.A..............AAACUUC..AC....GGG..UUGGAAACAAGGACACAA.CCCC...GUGAGAUUUUCGGAGCCCCUGCCUUUGGCGGGGGUUUCUUUUUGACCUCAGUUAUCCACAGGGUCAGUGGAUCGAAACUAUGUCUUUGGGUCGCGACAGCCGCUCAGAGCACCAUCCCUAGCGCUUCAGGGCACAAAAAAACCCGGUGUGACUCGCACAACGGGCUGGGUGAUGGGGGAAACCUAAAUAUGGCUCAGCUACUUCGUGCUGACUAGCCCCACAUAUGGUGUUAAGAGGCUUGAGUCAGAUCUUCGCCACACAAUUGAAGAACCGUCCUGUUGUGGCACAAAUGAGUCCAACGAGGUUAGUUUUGU
#=GR JCVI_SCAF_1096627192266/5687-6148 CODON ....................................................................................AUG................................................................................................................................................................................................................................................................................................................STP................................................................................................
#=GR JCVI_SCAF_1096627192266/5687-6148 SS_TT ......................................................................................................................................<<<..<<....<<<..<<<............>>>.>>>>...>>>>>.....................................................................................................................................................................................................................................................................................................................
JCVI_SCAF_1096628080391/672-211              ACAAGUAAGAAGUCGAGGCUUGAUCGCUUAGGACAAGCAAAAAGGCGUCACUACCAACUGGCACAGUGACAGUUGGUAUGGCCAUUCAUGUGGCUAGGUUUUGGAAGUG.AGGA.A..............AAACCUC..GC....GGG..UUGGAAACAAGGACACAA.CCCC...GUGCGGUUUAGGAACCCCUGCCUUUGGCGGGGGUUUCUUUUUGACUCAGUUAUCCACAAGGUCAGUGGAUCCAAGCCUUGCCUCUGGGUCGCCACAGCCGCUCAGAGCACUAUCCCUAGUACUUCAGGGCACAAAAAAACCCGGUGUGACUCGCACAACGGGCUGGGUGAUGGGGGAAUCCUAAAUAUGGCUUAGCCGCUGAGUACUGACCAGCCCCACAUAUGGUGUCACCUACUACUGGUCAGAACUUCAAUACACAAUUAAGGAGUUCCACGGGGCACAAAUGAUGUGGCACAAAUGAGACCAAUGCGGCU
#=GR JCVI_SCAF_1096628080391/672-211 CODON   ....................................................................................................AUG.........................................................................................................................................................................................................................................................................STP.......................................................................................................................
#=GR JCVI_SCAF_1096628080391/672-211 SS_TT   ..............................................................................................................................................................................................<<<<<<<.....>>>>>>>.........................................................................................................................................................................................................................................................................................
JCVI_SCAF_1096627183482/1445-983             GCCGUCGCCCCCUCAGCAGCGGUCUGCGUUUUGAUCGUUUAAGACAAACCCAAAGCCAUCCCCGCCUAACUGGCACAGUGACAGUUGGAACGCUUAUGGUUCGGGAGUG.AGGAAA..............AAAGCUA..AC....GGG..UUGGAAACAAGGACACAA.CCCC...GUGAGUUUUCGAAGCCCCUGCCUUUGGCGGGGGCUUCUUUUUGACCUCAGUUAUCCACAGGGUCAGUGGAUCAAAACUUUGCCUGGGGCUCGCAAAAGCCGCUCAUGGCACCAUCCCUAGUGCUUCAAGCCACAAAAAAACCCGGUGUGACUCGCACAACGGGCUGGGUGAUGGGGGAAACCUAAAUAUGGCUUAGCCGCCAAGUACUGACCAGCCCCACAUAUGGUGUCACCCAUUACUGGUCAGAACUUCAAUACACAAUUAAGGAGUUCCACAGGGCACAAAUGAUGUGGCACAAAUGAGUCCAAUGCGGC
#=GR JCVI_SCAF_1096627183482/1445-983 CODON  ..........................................................................................................................................................................................................................................................................................................................................................................................................................................................................................................
#=GR JCVI_SCAF_1096627183482/1445-983 SS_TT  ..........................................................................................................................................................................................<<<<<<<<<<<.....>>>>>>>>>>>.....................................................................................................................................................................................................................................................................................
NC_005070.1/1131667-1132127                  GGCAAGAAAAUUGCUUGCCUAUGAAGCAAGCGCGCUCUUCGGGACAGGCGGCAAAGCGUCUACUCGAAACUGGCACAGUGCCAGUUGGUAGAAGUAGGUUAUGGAAGUG.AGGA.A..............AAAUCUA..AC....GGG..UUGGAAACAAGGACACAA.CCCC...GUGAGGUUU.CGGAGCCCCUGCCUUUGGCGGGGGUUUCUUUUUGAACUCAGUUAUCCACAAGGUCAGUGGAUCCAAACCUUGCCUGGGGCUCGCAAAAGCCGCUCAUGGCACCAUCCCUAGUGCUUUAGGGCACAAAAAAACCCGGUGUGACUCGCACAACGGGCUGGGUGAUGGGGGAAACCUAAAUAUGGCUUAGCCGCCAAGUACUGACCAGCCCCACAUAUGGUGCCACCUAUUACUGGUCAGAGCUUCAAUACACAAUUAAGGAGUUCCACAGGGCACAAAUGAUGUGGCACAAAUGAGUCCAAUGCGG
#=GR NC_005070.1/1131667-1132127 CODON       ..........................................................................................................................................................................................................................................................................................................................................................................................................................................................................................................
#=GR NC_005070.1/1131667-1132127 SS_TT       ...............................................................................................................................................................................................<<<<<<<.....>>>>>>>........................................................................................................................................................................................................................................................................................
JCVI_SCAF_1096627190267/999-538              GGCAAGAAAAUUGCUUGCCUAUGAAGCAAGCGCGCUCUUCGGGACAGGCUGCAAAGCGUCUACUCGAAACUGGCACAGUGCCAGUUGGUAGAACUAGGUUAUGUAAGUG.AGGA.A..............AAACCUA..AC....GGG..UUGGAAACAAGGACACAA.CCCC...GUGAGGUUUCGGAGCCCCUGCCUUUGGCGGGGGUUUCUUUUUGAACUCAGUUAUCCACAAGGUCAGUGGAUCCAAACCUUGCCUGGGGCUCGCAAAAGCCGCUCAUGGCACCAUCCCUAGUGCUUCAAGCUAUAAAAAAACCCGGUGUGACUCGCACAACGGGCUGGGUGAUGGGGGAAACCUAAAUAUGGCUUAGCCGCCAAGUACUGACCAGCCCCACAUAUGGUGCCACCUAUUACUGGUCAGGGCUUCAAUGCACAAUUAAGGAGUUCCACGGGGCACAAAUGAUGUGGCACAAAUGAGUCCAAUGCGGC
#=GR JCVI_SCAF_1096627190267/999-538 CODON   ..........................................................................................................................................................................................................................................................................................................................................................................................................................................................................................................
#=GR JCVI_SCAF_1096627190267/999-538 SS_TT   ..............................................................................................................................................................................................<<<<<<<.....>>>>>>>.........................................................................................................................................................................................................................................................................................
NC_007516.1/534284-534744                    ACUGGAUCAACGCAGACCUCGUGACUCACAUCGUCCCCAGGGUUUGAAGCAGGCGCGCUCUUCUUUUUGCUUGCCUUUGAAUCAAGCGCGUGGCUAGUUUGUGGCAGUG.AGGA................AAAACCUU.GC....GGG..UUGGAAACAAGGACACAA.CCCC...GCGAGUUUU.CGAAACCUCUGCCUUUGGCGGGGGUUUCUUUUUGACCUCAGUUAUCCACAGGGUCGUGGAUCCAUACCGUGUCUUUGGAUCGCAACAGCUGCUCGGAGCACUACCCCUAGCGCUUCAGAGCACAAAAAAACCCGUGUGACUCGCACAACGGGCCGGGUGAUGGGGGAAACCUAAAUAUGGCCCAGCUACUACGUGCUGACCAGCCCCACAUAUGGUGUCACCCAAGAGUCUCACUACACAAUUCAAUAAAACGUUCCUUGUGGCACAAAUAAGUCCAAUGAGGCUAGAUUUGUCUUGUCCGGUU
#=GR NC_007516.1/534284-534744 CODON         ............................................STP...........................................................................................................................................................................................................................................................................................................................................................................................................................................................
#=GR NC_007516.1/534284-534744 SS_TT         .......................................................................................................................................<<<.<<....<<<..<<<............>>>.>>>>...>>>>>.....................................................................................................................................................................................................................................................................................................................
JCVI_SCAF_1096627082690/819-356              UGUGAGGAGAACCAACUGACCGAGUUCUAGCAGCUCCUUUGUGCCAUUCAAGAGACCGGCCUGCCAACAAGUGGCACUGUGCCAGUCAGGUGGCUAAAUUAAUUUGGUG.AGGAGA..............AAAGC....UC..ACGUG..GUGGAAACAAGGACACAC.UCACGUUGA..ACUUUUUGAACCCCUGCCUUUGGCGGGGGUUUCUUUUUUGCAGAUCAAAAACCAGCUUCAGCAAAAUCUUCAACGCUCAAUGGAAGGCUCAAUGACCGAACAGGAGACAUUGGUCGAACAGGUUUUCGCAAAAUAUCGUUCCUACUGCAAAGACAUCGGCAUUACACCAGCCGAGAUGAUGCAACAGGCCUAUCUCAGCCACCUAAAAAGCCUCACAACAGAACAGCUCAAAGCAAAGCUUUGACUGAUAGCCGUAUCGACAUGAACAACAGCCUGAGCUUCAUAGCUGAGUAGAAAUGCUCAAAACCAA
#=GR JCVI_SCAF_1096627082690/819-356 CODON   .................................................................................................................................................................................................AUG.................................................................................................................................................................................................................................STP..................................................................
#=GR JCVI_SCAF_1096627082690/819-356 SS_TT   ..............................................................................................................................................................................................<<<<<<<.....>>>>>>>.........................................................................................................................................................................................................................................................................................
JCVI_SCAF_1096627963120/595-132              UGUGAGGAGAACCAACUAAAGGAGUUCUAGCAGCUCCUCUGUGCCAUUCAAGAGACCGGCCUCAUAACAAGUGGCACUGUGACAGUCGAUUGGCUAAAUUAAUCUCGUG.AGGAGA..............AAAGC....UC..ACGUG..GUGGAAACAAGGACACAC.UCACGUUGA..ACUUUCAGAACCCCUGCCUUCGGCGGGGGUUUCUUUUUGUUCAGUUCUCACUUGCUGCCUCAGUUAGAUCUCAGCGAUUGAUGGAACGCUCAAUGUCCGACAAGGAAACUCUGGUUGAGCAAGUCUUCGCCAAAUACCGCUCAUACUGCAAAAACAUCGGCAUCACACCAGCAGAGAUGAUGCAACAGGCUUACCUCAAGCACCUCCAGAGCCUGAGCAUUGAACAACUCAAAGCCAAGCUGUGACCCAGAGCAGCCGGGCAAUCUCAUCGGAUCGGAUCUGAGCUUACAAGCCUGGGUAAAAAUGCUCA
#=GR JCVI_SCAF_1096627963120/595-132 CODON   ..............................................................................................................................................................................AUG.....................................................................................................................................................................................................................................................STP.................................................................
#=GR JCVI_SCAF_1096627963120/595-132 SS_TT   ..............................................................................................................................................................................................<<<<<<<.....>>>>>>>.........................................................................................................................................................................................................................................................................................
JCVI_SCAF_1096627838359/150-613              UGUGAGGAGAACCAACUGACCGAGUUCUAGCAGCUCCUAUGUGCCAUUCAAGAGACCGGCCUGCCAACAAGUGGCACUGUGCCAGUCAGGUGGCUAAAUUAAAUUUGUG.AGGAGA..............AAAGC....UC..ACGUG..GUGGAAACAAGGACACAC.UCACGUUGA..ACUUUCAGAACCCCUGCCUUUGGCGGGGGUUUCUUUUUUGCAGAUCAAACCCAGCUUCAGCGAAUUCUUCAACGCUCAAUGGAAGGAUCAAUGACCGAAAAGGAGACAUUGGUCGAACAGGUUUUCGCAAAAUAUCGUUCCUACUGCAAAGACAUCGGCAUUACACCAGCCGAGAUGAUGCAACAGGCCUAUCUCAGCCACCUUAAAAGCCUCACGACAGAACAGCUCAAAGCAAAGCUUUGACCGAUAGCGGUGUCGACAUGAGCAUCAGCCUGCGCUUCAUAGCUGAGUAGAAAUGCUCAAAACCNNN
#=GR JCVI_SCAF_1096627838359/150-613 CODON   ..........................................................................................................................................................................................................................................................................................................................................................................................................................................................................................................
#=GR JCVI_SCAF_1096627838359/150-613 SS_TT   ..............................................................................................................................................................................................<<<<<<<.....>>>>>>>.........................................................................................................................................................................................................................................................................................
NC_007513.1/1540628-1540166                  UUGGAGUGCAGGCAUCGACAUGCCGAGCCCAAGGUCUGGGUUGUCAACUCCGAUGCCGUCCACUCCUAACUGGCACUGUGCCAAUUCCCUAGGCUAGGUUCAUGAGGUG.AGGAUA..............AAAAC....UU..ACGGG..GUGGAAACAAGGCCACAC.UCCCACUGA..GUUUU.CGGAACCCCUGCCUUUGGCGGGGGUUUUGUUUUGGCUAUUCCUGCAGAAAAAUUAUCUGCUAGCUGGUGCAGUCUGACCGUGUAGCCCUGGCGCAACUAACGCCCACUUGGUUCUUUCUUUUGGAGUGGUCAGCCCGUGGCCUUUUCCUUCUGAAAUCAAACGAGCGUGUUUUAUAUAUCUUUCGAAUGGAUUUAAAUUAGCUAUUACAGAUCUUCAUAAACGUGAAUGUCGGCUGUUGAACUUUUGUUCUUUAUAACGGCUUUUUUUGUGAAUGUCAUAAAAUCAUUACAUCAUCCCAGAAGC
#=GR NC_007513.1/1540628-1540166 CODON       ..........................................................................................................................................................................................................................................................................................................................................................................................................................................................................................................
#=GR NC_007513.1/1540628-1540166 SS_TT       ...............................................................................................................................................................................................<<<<<<<.....>>>>>>>........................................................................................................................................................................................................................................................................................
JCVI_SCAF_1096627282915/1422-1594            AAUAACCUGAAAAGGCGACCGCGGGUGACAAAUCACCAAAGAGACAAGUCGCGAUCUUUCCAUCCCUAACUGGCACUGUGCCAAUUUCCUGCGUUAAGCUCAAUACGUG.AGGAAA..............AAAAC....UC..ACGGG..GUGGAAACAAGGUCACAC.UCCCGCUGA..GUUUUCGGAACCCCUGCCU...................................................................................................................................................................................................................................................................................................
#=GR JCVI_SCAF_1096627282915/1422-1594 CODON ..........................................................................................................................................................................................................................................................................................................................................................................................................................................................................................................
#=GR JCVI_SCAF_1096627282915/1422-1594 SS_TT ..........................................................................................................................................................................................................................................................................................................................................................................................................................................................................................................
JCVI_SCAF_1096627828942/1-424                ........................................CCUAUGCCGUUUACCUCACUGGUCACAACUGGUUGCAUGCCUAUACCCAAGGGAUACGAUUUACUUGUG.AGGAGA..............AACGC....UC..ACGGG..GUGGAAACAAGGACACAC.CCCCGCAGA..GUUUUCGAAGCCCUGCCUUUGGCGGGGGUUUCUUUUUUAGCGAUUUAUUUCUUGCUAUUGGCGAUGCCAAUUAACACCGCUAACCACGUAACAGCGAUUAAGAGAUAAAGCACGGCCCUUAGUGAUGGAAUUAGAAAAAAGGCAGGGUCAUCACUUUCCGCCUCGAGCUGUCGCAUCCUUCAUCAAUACGACUUAUAAACCGUAGGAACAGAGAUUUGGGCGGCAUGAGUUCAUGGCUGACGGUUUACCCAACCUUCGCCAGAGACUCAUCAAAGUCAGGAAAUCACAUGGGUGACCAGGUCGGCAUACA
#=GR JCVI_SCAF_1096627828942/1-424 CODON     ..........................................................................................................................................................................................................................................................................................................................................................................................................................................................................................................
#=GR JCVI_SCAF_1096627828942/1-424 SS_TT     ......................................................................................................................................<....<<..<<<<<..<..................>>>>>>>>>..>.....................................................................................................................................................................................................................................................................................................................
JCVI_SCAF_1096628082578/1167-1632            ACGUAGCAAAGGGUGAUGAGCUGGGCUCAAGAAGCUGGCUGAGGACAAGCGACAAGCCGUCCACCAACAACUGUCACAGUGCCAGUUGGGUUGAGAUAGCGAGGUUGUG.AGGAA...............AAACGCG..CUC.AGGGG..GUGGAAACAAGGUCACAC.UCCCAAAAGA.CGUUU.UGGAGCCCCUGCCUUCGGCAAGGGUUUCUUUUUUGACUCGCGUUAUCCACAGACCAAGUGGCGCUACCUGCAGCCUCGAGCCUCGAAAUGCCUCAAAAGCGCUACUGCUAGUGCUUCAAGGCAUAAAAAAACCCUCUGUGACGUGCACAUCGGGCCAGGUGAUGGGGAACUGACAAUAUGGCUCAGCUCUUAACCACUGCCUAGCCCCACAUUUGGUGUCUUAAGAGUCGGUACAGAACUUCACCGCACUAUGUCCGGAAUAUGGAUUUGUUGGCACUUCUGAGUCCAACGAGGCUAGUUUUAU
#=GR JCVI_SCAF_1096628082578/1167-1632 CODON ..........................................................................................................................................................................................................................................................................................................................................................................................................................................................................................................
#=GR JCVI_SCAF_1096628082578/1167-1632 SS_TT ..........................................................................................................................................................................................................................................................................................................................................................................................................................................................................................................
JCVI_SCAF_1096627303375/1836-1372            UGGAGGAGUCAUGGAGAUGCCUGGGCUCAAGAAGCUGGCUGAGGACAAGGGACAAGCCGUCCACCAGCGACUGUCACAGUGCCAGUUGGGUAGAGAUAGUGAAAGUGUG.AGGAA...............AAACGCCAAAC....GGG..GUGGAAACAAGGUCACAC.UCCCGG.GAGACGUUU.UGGAGCCCCUGCCUUCGGCGGGGGUUUCUUUUUGUCUCGCGUUAUCCACAGACGAAAUGGCCCCCUGCCUGCAGCCUCGAGCCUCGAAAUGCCUCAAAAGCGCUACUGCUAGUGCUUCAAGGCAUAAAAAAACCCGCUGUGACGCGCACAUCGGGCCAGGUGAUGGGGGAACUGACAAUAUGGCCCAGCUCUUAGCCACUGCCUAGCCCCACAUUUGGUGUCUUAAGAGUCGGUACAGAACUUCACCGCACUAUGUCCGGAAUAUGGAUUUGUUGGCACUUCUGAGUCCAACGAGGCUAGUUUU
#=GR JCVI_SCAF_1096627303375/1836-1372 CODON ..........................................................................................................................................................................................................................................................................................................................................................................................................................................................................................................
#=GR JCVI_SCAF_1096627303375/1836-1372 SS_TT ...............................................................................................................................................................................................<<<<<<<.....>>>>>>>........................................................................................................................................................................................................................................................................................
JCVI_SCAF_1101668294323/1186-1650            GGAGGAGUCAUGGAGAUGGGCUGAGCUCAAGAAACUGGCUAAGGACAAGCGACAAGCCGUCCACCCACGACUGUCACAGUGUCAGUUGAGUAGGGAUGCUUGUCUUGUG.AGGAA...............AAACGCC..UC..ACGGG..GUGGAAACAAGGUCACAC.UCCCGA.GAGACGUUU.UGGAGCCCCUGCCUUCGGCGGGGGUUUCUUUUUGCCUCGCGUUAUCCACAGACCAGGUGGACCUACCUGCAGCUUCGAGCUUCAAAACGCCUCAAAAGCACUACUGCUAGUGCUUUUGAGGCAUAAAAAAACCCGCUGUGACGCGCACAUCGGGCCAGGUGAUGGGGAACUGACAAUAUGGCCCAGCUCUUAGCCACUGCCUAGCCCCACAUUUGGUGUCUUUAGAGUCGGUACAGAACUUCACCGCACUAUGUCCGGAAUAUGGAUUUGUUGGCAUUUCUGAGUCCAACGAGGCUAGUUUUUG
#=GR JCVI_SCAF_1101668294323/1186-1650 CODON ..................................AUG...................................................................................................................................................................................................................................................................STP...............................................................................................................................................................................................
#=GR JCVI_SCAF_1101668294323/1186-1650 SS_TT ...............................................................................................................................................................................................<<<<<<<.....>>>>>>>........................................................................................................................................................................................................................................................................................
JCVI_SCAF_1096628074362/74-538               AAGGAAGACGACACUUAAAGAUUGAGGGGAGCAGCUGGCUGAGGACAAGCGACAAGCCGUCCACCCACAACUGUCACAGUGCCAGUCGGGUAGAGAUACUGGGAUUGUG.AGGGA...............AAACGCC..UC..ACGGG..GUGGAAACAAGGUCACAC.ACCCGA.GAGACGUUU.UGGAGCCCCUGCCUUCGGCGGGGGUUUCUUUUUGGUUGAACUUGCUUCGAUACUCCUGAUAGCGGCUCGUGCCAGCAGUUUUCAGCGGUGGCUUGAGUCGGCGGUGCCGAAAGCUUGAGCGGAAUGGUCUCCGAACAAUGCAUCUUGGUACUAGCGCACUAGUACAGAGUCAUGGGGUUAAAGGGCUUCAUCCAAGAUCCGGCGACCAAGGAAACCAAGCGAUUCCACCGUGACGAGAAGAGCUGGACACGAGACCCGAAGGUCGUUGUCGAUACGGGUGUGCCGGUACCUGACGAGCCACCAC
#=GR JCVI_SCAF_1096628074362/74-538 CODON    ..................................AUG................................................................................................................................................................................................................STP.............................................................................................................AUG..................................................................................................................................
#=GR JCVI_SCAF_1096628074362/74-538 SS_TT    ...............................................................................................................................................................................................<<<<<<<.....>>>>>>>........................................................................................................................................................................................................................................................................................
JCVI_SCAF_1096627371490/1960-2424            GGGAGGAGUUAUGGAGAUGGCUGAGCUAAAGAAACUGACUGAGGACAAGUGACAAGCCGUCCACCAACAACUGUCACAGUGCCAGUUGGGCAGAGAUAGUGAAGUCGUG.AGGAA...............AAACGCC..UC..ACGGG..GUGGAAACAAGGUCACAC.UCCCGA.GAGACGUUU.UGGAGCCCCUGCCUUCGGCGGGGGUUUCUUUUUGCCUCGCGUUAUCCACAGACCAAGUGGCCCUGCUUACAGCCUCGAGCCUCGAAAUGCCUCAAAAGCGCUACUGAUAGUGCUUCAAGGCAUAAAAAAACCCGCUGUGACGCGCACAUCGGGCCGGGUGAUGGGGGAACUGACAAUAUGGCCCAGCUCUUAGCCACUGCCUAGCCCCACAUGUUGUGUCUUAAGAGUCGGUAUAGAACUUCACCGCACUAUGUGCGGAAUAUACAUUUAAUGGCACUUCUGAGUCCAACGAGGCUAGUUUUGU
#=GR JCVI_SCAF_1096627371490/1960-2424 CODON ......................................................................AUG............................................................................................................................................................................................................................STP..................................................................................................................................................................................................
#=GR JCVI_SCAF_1096627371490/1960-2424 SS_TT ...............................................................................................................................................................................................<<<<<<<.....>>>>>>>........................................................................................................................................................................................................................................................................................
JCVI_SCAF_1096628059788/1466-1848            CGUAGCCAGAGGGUGAUGGGCUGGGCUCAAAAAGCUGGCUGAGGACAAGCGACAAGCCGUCCACCCAUGACUGUCACAGUGCCAGUUAGGUAGUGAUAGUGAAGUCGUG.AGGAA...............AAACGCC..UC..ACGGG..GUGGAAACAAGGUCACAC.UCCCGA.GAGACGUUU.AGGAGCCCCUGCCUUCGGCGGGGGUUUCUUCUUGCCUGCAAUUAAGCGCCGAGAUAGCAGAAGAAGAUGGGCUUAGCUACUGAGGCGAGCUAGCCCCAGUGGGGAAACCAGGCUGGAAGAAGCCCUGCACGAGCAAGGCCAAGUACGACUGCCAGUGUUGCCAGCUUCACUCCCGUCAGGAUUCCUGCCGUCUUCCAUGUGAACAGCGAUUCGCCAGGGGAU..................................................................................
#=GR JCVI_SCAF_1096628059788/1466-1848 CODON ...................................................................................................................................................................GUA....................................................................................................................................................................................................................................................................................................................................
#=GR JCVI_SCAF_1096628059788/1466-1848 SS_TT ...............................................................................................................................................................................................<<<<<<<.....>>>>>>>........................................................................................................................................................................................................................................................................................
JCVI_SCAF_1096627516204/294-1                GGGAGGAGUUAUGGAGAUGGCUGAGCUCAAGAAGCUGGCUAAGGACAAGCGACAAGCCGUCCACCCACAACUGUCACAGUGCCAGUUGAGUAGAGAAAAUGAAUCUGUG.AGGAA...............AAACGCC..UC..ACGGG..GUGGAAACAAGGUCACAC.UCCCGA.GAGACGUUU.UGGAGCCCCUGCCUUCGGCGGGGGUUUCUUUUUGCCUCGCGUUAUCCACAGACCAGGUGGACCUACCUGCAGCUUCGAGCUUCAAAACGCCUCAAAAGCACUACUGCUAGUGCUUCAAGGCAUAAAAAAACCC...........................................................................................................................................................................
#=GR JCVI_SCAF_1096627516204/294-1 CODON     ..........AUG........................................................................................................................................................................................................................................................................................STP..................................................................................................................................................................................................
#=GR JCVI_SCAF_1096627516204/294-1 SS_TT     ...............................................................................................................................................................................................<<<<<<<.....>>>>>>>........................................................................................................................................................................................................................................................................................
JCVI_SCAF_1101668668167/1186-1561            GACGUAGCCACAGGGUGAUGGACUGGGCUCAAGAAGCGGGCUGAGGACAAGCGACAAGCCCCACCAACAACUGUCACAGUGCCAGUUGGGUAGAGAUAGUGAAUAUGUG.AGGGA...............AAACGCC..UC..ACGGG..GUGGAAACAAGGUCACAC.UCCCGA.GAGACGUUU.UGGAGCCCCUGCCUUCGGCGGGGGUUUCUUUUUGGCUCGCGUUAUCCACAGACCAAGUGGCGCUGCCUGCAGCUUCAAGCUUCAAAAUGCCUCAAAAGCACUACCACUAGUGCUUCAAGGCAUAAAAAACCCGGUGUGACGCGCACAUCGGGCCAGGUGAUGGGGGAACUGACAAUAUGGCCCAGCCCUUAGCCACUGCCUAGCCCCACAUUUGG.........................................................................................
#=GR JCVI_SCAF_1101668668167/1186-1561 CODON ......................AUG...............................................................................................................................................................................................................................................................................STP...............................................................................................................................................................................................
#=GR JCVI_SCAF_1101668668167/1186-1561 SS_TT ...............................................................................................................................................................................................<<<<<<<.....>>>>>>>........................................................................................................................................................................................................................................................................................
JCVI_SCAF_1096627369637/1087-1551            CCGGCCUGGGGCGACGCGGUUGAACUUUGAGACAGGUGGCUGGGGCCAACUGCAAGGCUGUCCAUCAGCAAUCCCAGCGCACGCGUCGGAUUGGCAUGUUGGGUUUGUG.AGGAA...............AAACGCC..UC..ACAGG..GUGGAAACAAGGACACAC.UCCUGC.GAGCCGUUU.UGGAACCCCUGCCUUUGGCGGGGGUUUCUUUUUGUCUGCCAGGGAGCCCAUGGAAUCGGUCAUCAACGAAAUCGAGUUCAACUUCGAGCAGACCGUCAGCAUUCGAACUGACGUGAAGCUGAGCAAGGACGACGUGAAGCAGAUCGUCUCAGAAGCUCCCGCAGAAACCCUGGAGGAGAUCGUUUACCAAAGCCUGGUGACCGAUGAGCUGUAUCUGAGGGCGAGGGCCAAAGAGAUCGCCGCCAAACUCAAACAAGACGACCUUGAAGUGAACAGAAUCGAGUACUGGGACGACGAAGGAAAC
#=GR JCVI_SCAF_1096627369637/1087-1551 CODON ..............................STP......AUG.......................................................................................................................................................................................................................................................................................................................................PTS..............................................................PTS.....................................................
#=GR JCVI_SCAF_1096627369637/1087-1551 SS_TT ...............................................................................................................................................................................................<<<<<<<.....>>>>>>>........................................................................................................................................................................................................................................................................................
JCVI_SCAF_1096627961667/402-866              CCGGCCUGGGGCGACGCGGUUGAACUUUGAGACAGGUCGCGGAGGCCAACCGCGAGGCUGUCCAUCAGCAAUCCCAGCAAACGCAUCGGAUUGGCAUGUUGGAUCUGUG.AGGAA...............AAACGCC..UC..ACAGG..GUGGAAACAAGGACACAC.UCCUGC.GAGCCGUUU.UGGAACCCCUGCCUUUGGCGGGGGUUUCUUUUUGUCUGCCAGGGAGCCCAUGGAAUCGGUCAUCAACGAAAUCGAGUUCAACUUCGAGCAGACCGUCAGCAUUCGAACUGACGUGAAGCUGAGCAAGGACGACGUNNNNNNNNNNNNNNNNNNNNNNNNNNNNNNNNNNNNNNNNNNNNNNNNNNNGAAACUCCCGCAGAAACCCUUGAGGAGAUCGUUUACCAAAGCCUGGUGACCGAUGAGCUGUAUCUGAGGGCGAGGGCCAAGGAGAUCGCCGCCAAACUCAAACAAGACGAUCUUGAAG
#=GR JCVI_SCAF_1096627961667/402-866 CODON   ..............................STP........................AUG.........................................................................................................................................................................................................................................................................STP............................................................................PTS...................................................................................
#=GR JCVI_SCAF_1096627961667/402-866 SS_TT   ...............................................................................................................................................................................................<<<<<<<.....>>>>>>>........................................................................................................................................................................................................................................................................................
NC_007516.1/1389520-1389983                  CCGACCUGGGGGGACGCAGUUGAACUUUGAAAGAGGUCGCUGGGGCCAACUGCGAGGCUGUCCAUCAGCAACCCCAGCCCACGCAUUGGAUUGGCAAGUUGGAUAUGUG.AGGA................AAACGCU..UC..ACAGG..GUGGAAACAAGGACACAC.UCCUAA.GAGUCGUUU.UGAAACCCCUGCCUUCGGCGGGGGUUUCUUUUUGUCUGCAGGAAAGCCCAUGGAAUCGGUCAUCAACGAAAUCGAGUUCAACUUCGAGCAGACCGUCAGCAUCCGAACUGACGUGAAGCUGAGCAAGGACGACGUGAAGCAGAUCGUCUCGGAAGCCCCAGCAGAAACGCUGGAGGAGAUCGUCUACCAAAGCCUGGUCACCGAUGAGUUGUACCUGAGGGCGAGGGCAAAGGAGAUCGCCGCCAAACUCAAACAGGACACCCUUGAAGUGAACAGGAUCGAGUACUGGGACGACCAAGGGAAC
#=GR NC_007516.1/1389520-1389983 CODON       ...........................................................................................................................................................................................................................................AUG............................................................................................................................................................................................................................................................
#=GR NC_007516.1/1389520-1389983 SS_TT       ...............................................................................................................................................................................................<<<<<<<.....>>>>>>>........................................................................................................................................................................................................................................................................................
NC_007513.1/1422300-1422765                  AAACAGAUCACGCACACAGCUGACAGAGGAUGCUGGGAAAAUCGCCAAUCAUCAAGCUGGUCCACGCUGGAAUGCCAUCGCAUUCCUUGAGAGGCAUAAUUAGCUCGUG.AGGAAA..............AAAUCCU..UC..AAAGG..GUGGAAACAAGGACACAC.UCCUGA.GAUUGAUUU.CGAAACCCCUGCCUUUGGCGGGGGUUUCUUUUUGGCGACCUGAUUGCCCUUUUGUUGAUCUCUCGGACGAGAAACACGGUGACGGUGAGCGCUCAACAAUCCUGCUCAAUGGUGCUGAUCUGUUGAUGCAGGCAUCCAUCAGCUCCUCCCUACAAAUUGCACUAGCGGCCGUUCUUGCUUUGGCGACGGCCCAGGCUCUUCAGCUACCGGAUGCGUACUGGGCGCCAAUAUCCGCCAUAGUUUGUUCCCUGGAGGCCUUUGAUCGUGCCUUUGAAACCGCUCGACGUCGCUUAAUUGGGACCCU
#=GR NC_007513.1/1422300-1422765 CODON       ..........................................PTS..................................................................GUA.....................................................................................................................................................................................................AUG................................................................................................................................................................................
#=GR NC_007513.1/1422300-1422765 SS_TT       ...............................................................................................................................................................................................<<<<<<<.....>>>>>>>........................................................................................................................................................................................................................................................................................
NZ_AATZ01000003.1/191909-191443              AAACAGAUCCUGCACCGAGCUGUUAGAAGAUGCUAAGAAAAUUGCCAAUCAUCAAGCUGGUCCACGCUGGGACGCCAGUACAUGUUUGGAGAGACAUAAUUACCUUGUG.AGGAAA..............AAAUCCU..UC..ACAGG..GUGGAAACAAGGACACAC.UCCUGA.GAUUGAUUUCGUAACCCCUGCCUUCGGCGGGGGUUUCUUUUUGGGUCUGUGUUGCCCUUUUGUUGAUCUAUCAAAAAAGGAGCUCGGUCAUGAUGAGCAGGGCUUCGAUCAGCUCCUCCCUACAAAUUGCGAUCGCAGCCGUUCUUGCUUUAGCGACGGCCCAAGCGCUGAAGCUCCCAGAUGCGUACUGGGCGCCAAUAUCAGCCAUUGUUUGUUCUCUAGAGGCCUUUGAUCGUGCCUUUGAAACCGCCCGACGUCGCUUAAUUGGAACACUUCUCGGCGUUGUGUUGGCGGCUAUUCAAGUGAGUUUUGUU
#=GR NZ_AATZ01000003.1/191909-191443 CODON   ......................................................................................................................................................................................................................................................PTS....................................................................................................................................GUA..........................................................................................................
#=GR NZ_AATZ01000003.1/191909-191443 SS_TT   ..............................................................................................................................................................................................<<<<<<<.....>>>>>>>.........................................................................................................................................................................................................................................................................................
JCVI_SCAF_1101668028160/750-284              AAACAGAUCCUGCACCGGGCUGUUAGAUGAUGCCAGGGAACUUGCCAAUCAUCAAGCUGGCCCACGCUGGGAUGCCAGUGCAUGCCUGGAGAGGGCAAAAUAAAUUGUG.AGGAAA..............AAAUCCU..UC..ACAGG..GUGGAAACAAGGACACAC.UCCUGA.GAUUGAUUUCGAAACCCCUGCCUUUGGCGGGGGUUUCUUUUUGGAGACCUGAUUGUCCUUUUGUUGAUCUCUCGUACGAGAAGCACGGUGAUGGUGAGCGCUCAACAAUCUUGCUCAAUCGUGCUGAUCCGUUGAUGCAGGCAUCAAUCAGCUCCUCCCUACAAAUUGCACUAUCAGCCGUUCUUGCUUUGGCGACGGCCCAGGCUCUUCAGCUGCCAGAUGCGUACUGGGCACCAAUAUCCGCCAUUGUUUGUUCCCUGGAGGCCUUUGAUCGUGCCUUUGAAACCGCUCGACGUCGCUUAAUUGGGACCCUU
#=GR JCVI_SCAF_1101668028160/750-284 CODON   ..........................................................................................................................................................................................................................................................................................................................................................................................................................................................................................................
#=GR JCVI_SCAF_1101668028160/750-284 SS_TT   ..............................................................................................................................................................................................<<<<<<<.....>>>>>>>.........................................................................................................................................................................................................................................................................................
JCVI_SCAF_1096627794613/1586-1820            GGAAUUCCCCCUGCCUGUAGAGCCAGGUCAGAAAUGCUGCAGGGCCAAUCACCAAGCUGAACCCUGAGCCUUGAUGACUCUGGUGGUGGAGAGCCAUAUUGUUUAUGUG.AGGA.A..............AAAUCGC..UUC.ACGGG..GUGGAAACAAGGAAACAU.UCCCGAGAAGCGUUUUUGGAACCCCUGCCUUUGGCGGGGGUUUCUUUUUGCCAUGUCAUCCAUAAAGAGAGGCCGCACUUGCACCUCU.........................................................................................................................................................................................................................................
#=GR JCVI_SCAF_1096627794613/1586-1820 CODON ..........................................................................................................................................................................................................................................................................................................................................................................................................................................................................................................
#=GR JCVI_SCAF_1096627794613/1586-1820 SS_TT ..............................................................................................................................................................................................<<<<<<<.....>>>>>>>.........................................................................................................................................................................................................................................................................................
NC_007516.1/524630-524169                    CCGUUGUCGUCUCUCUGCUGCCGACGAUCGAAGGCGUCCUCCUGGACGAGUCAGCAGCUGUCCACUUUUGUAGUCGCAAUUCCAGUGGCGUUGCCAACUUGAUCUUGUG.AGGAGG................CGC....CUC.ACGGGA.GUGGAAACAAGGUGACAC.UCCUGAAAC..GCG..UUCUGUGGCCCCUGCCUUUGGCGGGGGCUUCUCAUUGGGAUGUGGCUCUCAAUGGCACAUCUAGCUAUCUGUUGAGUUCGACCAAUCGAUCUCCAUGAGCGCCGGUUUUCCAGAAGUGACCGAACAAGAUCCUUCGCUGCCUGAGCAGCUUGGUGAUCGAAAGGAGCGGCUCGCGAAGUUCGUGGUGAAGUUGUGGGCACAACAUCGCCACGUUGUAGAGACUCGGCGCCGGAUAGAUAAAAAGUUCGCGGACGAGAGCGAUUGGCUUGUCCGUAAGGACACGGAACUAGUCGACUAGAAAGUCG
#=GR NC_007516.1/524630-524169 CODON         ..........................................................................................................................................................................................................................................................................................................................................................................................................................................................................................................
#=GR NC_007516.1/524630-524169 SS_TT         .............................................................................................................................................................................................................................................................................................................................................................................<<<<<<<<<<<<<<....>>>>>>>>>>>>>>.............................................................................................
JCVI_SCAF_1101668743973/870-406              AGGCUGAGCAGGAAAGCUGAGGCUUGCGUUCUGCCCGUGUCGGGCCAAUCACGAAUCCGAACCCAGGCCCUUGCCGAGGGCGCAGAUGGCGGGGCAUGUUUGUCGUGUG.AGGAAA..............AACGC....CUC.ACGGG..GUGGAAACAAGGUCACAC.UCCCGAGAA..GCGUUUUGAAGCCCCUGCCUUCGGCGGGGGUUUCUUUUUGCUCCUGCGAGAUCGGAGUGGCCUGCUCACCGCGUCCUGCCGGAGCUCCCAAAGAGGAAGGCCGCCCUUCCCGGUGGAAAGACGGCCUAGCUCGCUCGUUUGUGCAUUGCAAUCGACCUGUUCAGUGAAGCUGUAUCCGCGAAGCGUGAAGUGCCCUUCGAACGACAGUGAACUGAGAGAAGAGGUCGAAGCGUCUGGCUUGUGGCAACCCUGGGGCCAUUGGAACCAGGUGUGAUGCAGGUCUUCUGCGGGGCACCUGAGACGGUGCAGA
#=GR JCVI_SCAF_1101668743973/870-406 CODON   .................STP......................................................................................................................................................................................................................................................................................................................................................................................................................................................................................
#=GR JCVI_SCAF_1101668743973/870-406 SS_TT   ...............................................................................................................................................................................................<<<<<<<.....>>>>>>>........................................................................................................................................................................................................................................................................................
JCVI_SCAF_1096627116428/1245-799             ..................UUGCUACUGAAGCGGGAUAGCUAAGGCCAAGUGACAAGCCGUCCACCAACAACUGUCACAGUGCCAGUUGGGUAGAGAUAGUGAAUGUGUA.AGGGGG..............AACGC....CUC.ACGGG..GUGGAAACAAGGUCACAC.UCCCGAGAG..ACGUUUUGGAGCCCCUGCCUUCGGCGGAGGUUUCUUUUUGCCUCGUGUUAUCCACAGACCAAGUGGCCCUAACUACCGCUUCGAGCCUCAAAAAGCCUAGCAAGCACUACUGCUAGUGCUUCAAGCCAUAAAAAAACCCGCUGUGACGUGCACAUCGGGCCAGGUGAUGGGGGAAUUGACAAUAUGGCCCAGCUCCUAGCCACUGCCUAGCCCCACAUUUGGUGUCUUAAGAGUCGGUACAGAACUUCACCGCACUAUGUCCGGAAUGUGGAUUUGUUGGCACUUCUCAGUCCAACGAAGCUAGUUUUGC
#=GR JCVI_SCAF_1096627116428/1245-799 CODON  ......................................................................AUG............................................................................................................................................................................................................................STP..................................................................................................................................................................................................
#=GR JCVI_SCAF_1096627116428/1245-799 SS_TT  ..........................................................................................................................................................................................................................................................................................................................................................................................................................................................................................................
NC_005070.1/1127866-1128325                  GAAAAAGAGCGAGGAGCCUGGGGUAGAGGCUUGAUCGCUUAGGACAAGCCACAAGCUGUCCUCGCCUAACUGGCACAGUGACAGUUGGAACGCUUAUGAUCCGAAAGUG.AGGAAA.AA...........AUCUC....AC....GGG..UUGGAAACAAGGACACAA.CCCC...GU..GCGGU.UUCGGGACCCCUGCCUUUGGCGGGGGUUUCUUUUUGUGUAGGGACGCCGUCGCCUGCCAUCGCACACCUAUUGUCAGCUUGUAGCAACAGCUACAAAACGUUCACCCCUCUUUCGGGGGGCGCAGACACUCCAAGCCACGGAACGGGGACUUGGAAUUAUCUGAGGAACUAUCCGAUGACUGCUCUUCUUUACAGAGGCCGUCCUUACACGACUCCACAAGCCUCACCCAAAUCUUGCGUUGAGCUGACCUAUCGCCGCGGUCACUACAACACCUGCCGCGAAGAAGUGGCUCGCAACGUUCAU
#=GR NC_005070.1/1127866-1128325 CODON       ..........................................................................................................AUG.............................................................................................................................................................................................................................................................................................................................................................................................
#=GR NC_005070.1/1127866-1128325 SS_TT       .................................................................................................................................................................................................<<<<<<<.....>>>>>>>......................................................................................................................................................................................................................................................................................
JCVI_SCAF_1096627066253/1075-609             AUUUGAUCCUGACCACGACACUGAUGAGCGGCAGCACGCUCAGGGUCAGUCGAGAAUCUGAACCCGUCACCUUGAUGCUUCCAGUGUUGCGGGCCAUAUUGUCCGCGUG.AGGAAA..............AAACG....CCACACGGA..GUGGAAACAAGGACACAC..UCCCUAGAAGCGUUUUAGAGCCCCUGCCUUCGGCGGGGGUUUCUUUUUUGGCCGAAUGCCCCGACAUGAUUGGCUUGCUCCAAAGAGGAAGGCCGCCCUUCCCGAUGGAAAGACGGCCUAGCUCGCUCGUUGGUUCAUAUUCCAACCCUGGAUAGGGAAACAGGAUUUUGUUGAGAGAGAGGCCAGCCCAUCAGUGCAGGAAUGGGAGUGACCUCUCAAUACUGUUCGCUUCCGACGCCCCCACUGAUCUGUCCCGCUUUCGGGGGCCAUGCCACUUGCCAUUUCUGGCGUAGGGCGAAGUGUCGGCUUUCAGGUUCCUG
#=GR JCVI_SCAF_1096627066253/1075-609 CODON  ..............................................................................................................................................................................................................................................................................................................................................................................................PTS.........................................................................................................
#=GR JCVI_SCAF_1096627066253/1075-609 SS_TT  ..............................................................................................................................................................................................<<<<<<<.....>>>>>>>.........................................................................................................................................................................................................................................................................................
NZ_ABSE01000014.1/50333-50804                GGUGGUGCCGUACGGCAGCUAGCCGGAAACCCGGGGGCACGGGACAGCUGGACAACCGUCACGCCCGCACCCCUUUCCCGGAGAGCCCCCCUUAAGUUCAUGGGGUGUG.AGGAGU.GC...........GGAACGUC.UCU.UCAGG..GUCGAAACGAGGACAGAC.UCCCGAAGAUCGUUCCAACGUCCUGCCCCGCCUUCGGCGGGGCUUUUUUCUUGGCUGCCUACCGGCACUGGCGUCACUGACGAUCAGCCGACACAACAAAGCCGGCCCCAAGGGGCCGGCUUUGUGCUCGGAAGCGGGGGGCCGGACAUGCCGGCCCCGGCUGCGAUCACUUGAUCGAAACCUUGCCGCCGGCUUCCUCGAUGGCCUUCUUGAGGGCCUCGGCAUCGGCCUUGGCGAUACCCUCCUUCACCGCCUUGGGAGCGGCUUCCACCAGUGACUUCGCGUCACCCAGGCCCAGGCCGGUGGCUUCGCGCACGGCCU
#=GR NZ_ABSE01000014.1/50333-50804 CODON     ..........................................................................................................................................................................................................................................................................................................................................................................................................................................................................................................
#=GR NZ_ABSE01000014.1/50333-50804 SS_TT     ............................................................................................................................................................................................<<<<<<<<........>>>>>>>>......................................................................................................................................................................................................................................................................................
NC_004113.1/1091976-1092449                  CCACGACAGUGAAGUCAGCACCCUUCCCCUAGAAAACAGGUGCCGCUUGAGAAAGUGUCAUGUGCCGCUCUACAGGUUCCCAGAUACCCAGAGUAUGGUUGACUUAGUG.AGGAGU.GAUUCGCAAAC..AAAAGUC..CU....AGG..GUCGAAACACGGCAAGAC.UCCU...AGGGCUUUUUAUUUUGGGCUCAAGCCGUUACCUUAAAAAUAUGCCUUUGCGAAUUUCGGGCCAGCGAUCGCUCAAAACCCUUCCCGGUCACCGUACCCGUCCCACAAGUGCCAAAGUUCGCCAAGCGAUUUUCAAUAUCUGGCAGGGUCGCCUACAGGGAUGUUGCUGGCUAGAUUUAUGUGCUGGUACCGGUGCAAUGGGAGCGGAAGCCCUACUGCGCGGUGCCCAGUGGGUAGUGGGUAUUGAGCAGUCUCCCCAAGCCUGCCAAAUCAUUCGUGAAAACUGGUCAGCCCUUGCCCAACCCCAUCAGCGCA
#=GR NC_004113.1/1091976-1092449 CODON       ........................................................................................................................................................................................................................AUG...............................................................................................................................................................................................................................................................................
#=GR NC_004113.1/1091976-1092449 SS_TT       ......................................................................................................................................<<<..<<....<<<..<<<............>>>.>>>>...>>>>>.....................................................................................................................................................................................................................................................................................................................
NC_000911.1/2730421-2730888                  GCAAAAGUCAAGUUUUCUUGAUAAUCAACCCAGGCGCUGUGACAAUCUCUUAACUGUCAUAGUGUCCAUGGGGUAGGUGGGUGAGGAAGUUAUUAUCUAGAGGUGUGUG.AGGAGU.AAGUU........GAAGCCC..CC....GGA..GUCGAAACAAGGAAAGAC.GCCCAG.GG..GCUUUUUCUUGCCUUUUUUUUGCCCUGAAAGAUUUUUCAAGCUGGUCUAUGCUCCCCGUAAAAGUUCGGGAUGGGCAGCCACUGUCCUUUGGUUUCCCCGUCGGUAGGGAUGAUUUCAGCGGGCCGCCAAGAUUAUCAAAAGUUUUUUAUGUGUCGUCUUUUAGGGUAUCUGGGUCAACCACUGCGACCAGAGCAACUAAUUUAUCGCCCGGAACAUUCCCUGAUUGUCCAGAGCUAUCAACCCCAGGAAAUGACAGCGGGGCUUUUGAAUGCUGACGGUUUUGGCUUGGGUUGGUUUGACCAGGAAAGU
[truncated: 59,922 more chars]
