# Supplementary material for: Comparative genomics reveals 104 candidate structured RNAs from bacteria, archaea, and their metagenomes
Source: Genome Biol. 2010 Mar 15;11(3):R31. doi: 10.1186/gb-2010-11-3-r31 (PMC2864571; doi:10.1186/gb-2010-11-3-r31)
Supplement: Additional file 4 — Raw text alignment files, including annotation. Raw alignments of RNAs, including annotations (for example, predicted transcription terminators, flanking sequences) in "Stockholm" text format. The alignment format and appropriate viewing programs are discussed on Wikipedia [113]. The Stockholm files can be retrieved from the .tar.gz archive file by using programs such as WinZip (Windows), StuffIt Expander (Mac), or tar/gzip (UNIX). [file gb-2010-11-3-r31-S4.GZ › sto/livK.sto]

# STOCKHOLM 1.0
#=GF ID livK
#=GF DE livK RNA
#=GF AU Weinberg Z
#=GF TP Cis-reg;
#=GF WK http://en.wikipedia.org/wiki/LivK_RNA_motif
#=GF DATABASES microbial 32 env 4
#=GF FancifyStockholm -longtable -wrapGeneContext 6in -recycleGeneColors
#=GF FancifyStockholmGeneContext -leftNothing -rightOperonOrCount 1
#=GF ORIGINAL_MOTIF 94	2831	0	1	refseq	25	gamma-pseudomon	jeremy	s32_38_45_55S100O5Min3	cmfinder		end
NC_007005.1/2563111-2562628            AUUAAUGCAGGGGGGCUCUGCCUGAGGGUUUCGAAACGCGCGCCAAGAGCCGUUUCGCCAGUUGGCAUUGCCCUUGCUAAGUUCACCCUGAGACAUCGCGCCAGCUGUUUGCCCUACGCCCCUCUU.GGCAAGUAGGGAGACACCUCGCGUACGACUGGAUCGGACGCAGUU.GUCCCGCCAGAUUCGGCACAAAAGCCUGACCUCCCGCCCAUUGAUUUGGCCGGGACGUCGGGCUUUUUUCAUUCCUGGGAGAUAAGUGAAUGCACAACGACAAACGCCGUUUGAUCAAGCAUGCUCUGUUGCUGGGCGCGAUCAGCCUGCUGCCGUUUGCCCUGAUCGGUCAGGCGCAGGCGGACGAGGCCGUGAAAGUCGGCAUCAUCCACUCGCUGACCGGCACCAUGGCCAUCAGUGAAGCCUCGGUGGUCGACGCGGAAAAACUCGCCAUCGAAGAGAUCAACGCCAGUGGCGGCGUGAUGGGCAAGAC
#=GR NC_007005.1/2563111-2562628 CODON ......................................................................................................................................................................................................................................................................AUG.............................................................................................................................................................................................................................
#=GR NC_007005.1/2563111-2562628 SS_TT ....................................................................................................................................................................................................<<<<<<<<<<<<<..............>>>>>>>>>>>>>..........................................................................................................................................................................................................................................................
NC_004578.1/2667341-2666858            AUAGAUGAAGGGACGCCCUGCGCCCACACUCGAUUUCUGGUGUAAAAGGCUGUUUCUGCACUUGGCACUGUGCUUGCUAAGUCUCUUCUGAGACAUCGCGCCAGCUGUUUGCCCUACGCCCCCUU..GGCAAGUAGGGAGACACCUCGCGUACGACUGGAUCGGACACAGUUUGUCCCGCCAGAUUCGGCACAGAAGCCUGACCUCCCGCCCAUUGAUUUGGCCGGGACGUCGGGCUUUUUUUAUUCCUGGGAGAGAAGUGAAUGCACAACGACAAACGCCGUUUGAUCAAGCAUGCUCUGUUGCUGGGCGCGAUCAGCCUGCUGCCGUUUUCCCUGAUCAGUCAGGCGCAGGCGGCCGACGCUGUGAAGGUCGGGAUAAUCCACUCGCUGACCGGCACCAUGGCGAUCAGCGAAGCCUCGGUGGUCGACGCCGAAAAGCUCGCCAUCGAGGAGAUCAACGCCAGCGGCGGUGUGAUGGGUAAAAC
#=GR NC_004578.1/2667341-2666858 CODON ......................................................................................................................................................................................................................................................................AUG.............................................................................................................................................................................................................................
#=GR NC_004578.1/2667341-2666858 SS_TT ....................................................................................................................................................................................................<<<<<<<<<<<<<..............>>>>>>>>>>>>>..........................................................................................................................................................................................................................................................
NC_005773.3/3459267-3458784            GCUACCAAGGGAACGCCCCAGCCAGCAGACACACGAAUCAUCAACACCCAUACACGACGCAUGGCCCGCUAUCUGCAUGACUGCCAGCAGAUACCCUCGCAGGGUCCCUUGCCAUACGCCCACUCUCGGCAGGUGUGGAAGGU.CCCUCGCACGACUGGUCCUGACACUGCC.GUCACGCCAGCCCCAGGCACAACCGCCUGAGAGCCACCGUUGAAUCCACGGUUAUUCGCUCAGUCUUCUUUCAGGCUCCCGGCCAGGUUCGGGCGUCUCACCUCACGUUGAACAAGGUUCAUAGACAUGGUUGACCCGUCGAUCCGCAUAGGAGGUCUGUUUUCCAAUACCGGCGUUACUGCUGCCGGUGAGUGUUCAACAAUGCGCGGCGCACAGUUUGCAAUCCAUCAGAUCAACGCGGCAGGAGGCGUGAAUGGCCGUCCUCUGGAACUGAUUACCCGUAACCCGGAUUCAACGCCUGCGUUGUUUGCCA
#=GR NC_005773.3/3459267-3458784 CODON ...........................................................................................................................................................................................................................................................................................................AUG........................................................................................................................................................................................
#=GR NC_005773.3/3459267-3458784 SS_TT ......................................................................................................................................................................................................................................................................................................................................................................................................................................................................................................
NC_007005.1/2563285-2563768            UCACGAAUGCACGGCCUUCUUCGCCAACGAAUUCGCUUCUCCCCGACGCGCCUCGUCACGCAUGGCCCGCUCCCUGCAUGAGCCUGCCCGACACCCUCGCAGGGUCUCUUGCCACACGCCCAUUCUCGGCAGGUGUGGAAGGC.CCCUCGCACGACUGGUCCUGACACUGCC.GUCACGCCAGCCCCAGGCACAACCGCCUGAGAGCCACCGUUGAAUCCACGGUUAUCCGCUCAGUCUUCUUUUCAGGCUCCCGGCCACCUGCGGGCGUCUCAUCUCACGUGAAAGGUUUAUAGGCAUGACUGACCCGUCGAUCCGUAUAGGAGGUCUGUUUUCCAAUACCGGCGUCACCGCUGCCGGUGAGUGUUCAACAAUGCGCGGCGCACAGUUUGCAAUUCAUCAGAUCAAUGCCGCCGGGGGCGUGAAUGGCCGUUCUCUGGAACUGAUCACCCGCAAUCCGGAUUCCACGCCUGCGCUGUUUGCCAUG
#=GR NC_007005.1/2563285-2563768 CODON .........................................................................................................................................................................................................................................................................................................AUG..........................................................................................................................................................................................
#=GR NC_007005.1/2563285-2563768 SS_TT ......................................................................................................................................................................................................................................................................................................................................................................................................................................................................................................
NC_004578.1/2667562-2668045            GUUACGUCAGCACCGCCCCAGCCAGCAGACACACAAAUCAUCAACACCCACACACCCCGCAUGGCCCGCUAUCUGCAUGACUGCCAGCAGAUACCCUCGCAGGGUCCCUUGCCACACGCCCAUUCUCGGCAGGUGUGGAAGGC.CCCUCGCAUGACUGGUCCUGACACUGUC.GUCACGCCAGCCCCAGGCACAACCGCCUGAGAGCCACCGUUGAAUUCACGGUUUUUCGCUCAGCACUCUUCCAGACCCCGGCCAAUGGCGGGCGUCUCUCCUCACGUUGAACAAGGUUUAUAGGCAUGGUUGACCCGUCGAUCCGCAUAGGAGGUCUGUUUUCCAAUACCGGCGUUACCGCUGCCGGUGAGUGUUCAACGAUGCGCGGCGCACAGUUUGCUAUCCAUCAGAUCAACGCGGCCGGUGGCGUGAAUGGCUGCCCUCUGGAGCUGAUUCUGCGCAAUCCCGAUUCCACGCCUGCGCUGUUUGCCAU
#=GR NC_004578.1/2667562-2668045 CODON ..........................................................................................................................................................................................................................................................................................................AUG.........................................................................................................................................................................................
#=GR NC_004578.1/2667562-2668045 SS_TT ......................................................................................................................................................................................................................................................................................................................................................................................................................................................................................................
NC_004578.1/2669588-2670069            GAGGCUCUGGUCAAGGCCCAUGAAUUGUUUCAACAGGCCUGCUCCUGAGCAGGUUUUGACGAGCGACGAGUGUCGGCCUGCGGGCCUGAUCCUCUUCUGCGUGGACGCUUGCCAUACGCCCUGACCCGGCAGGUAUGGAA.CA.CCGCGUGGCGACCGGCAUGGACAACGGC.GUCC.UCCGGAUCGAGCCCAGGCCUGCGCAUCCUGCUCAGGCGGCUCCAGUCAGUGCCUGCCCGACCUCGGGCGGUCCUUACCGUUAUCUGGAGAACAUCAUGUCCGUAAAACGCCCCAGCAAAGCCGAUUUUCUGAUUGCCGCUCAGGACCACGGGUACGAGUUGUCCGACAGCCAGAUGGCGUCAUUCCUGAAUCUGGCUGACGAAACCCUGAGUUCCUACGAAGCCAUCGAUGCGUUAUACGCUGCCCACGUCGCACAGCCCACGCCGGUACGCGAGCACAGCAAGCCGGCAGAUGCCGAAAACCUGCAC
#=GR NC_004578.1/2669588-2670069 CODON .............................................STP.................................................................................................................................................................................................................................AUG..................................................................................................................................................................................................................
#=GR NC_004578.1/2669588-2670069 SS_TT ......................................................................................................................................................................................................................................................................................................................................................................................................................................................................................................
NC_005773.3/3457238-3456757            GGCGCUGGUCAAGGCCCAUGAACUGUUUCAACAAGCCUGUUCCUGACAGGCUGCAGACUCGCUUCGAGUGUCGGGCCUCAUCGGUCUGAUCCUCUUCUGCGCGGACGCUUGCCAUACGCCCUGAACCGGCAGGUAUGGAA.CA.CCGCGUGGCGACCGGCAUGGACAACGGC.GUCC.UCCGGAUCGAGCCCAUGCCUGCGCAUCCUGCGCAGGCGGCUCCAGUCAGUGCCUGCCCGAUCCCGGGCGGCCCUUACCGUUAUCUGGAGAACACCAUGUCCGUAAAACGCCCCGACAAAGCCGACUUUCUGAUUGCCGCCCAGGAUCACGGGUACGACCUGUCAGACAGCCAGAUGGCAUCGUUCCUGAGUCUUGCUGACGAAACCCUGGGCUCCUACGAAGCCAUUGAUGAGCUGUACGCCGCUCACGUUGCGCAGCCCACGCCGUUGCGCGAGCACAGCAAACCGACAGAGGCCGAAAACCUGCAU
#=GR NC_005773.3/3457238-3456757 CODON ...........................................STP...................................................................................................................................................................................................................................AUG..................................................................................................................................................................................................................
#=GR NC_005773.3/3457238-3456757 SS_TT ......................................................................................................................................................................................................................................................................................................................................................................................................................................................................................................
NC_007005.1/2565310-2565791            GAGGCGCUGGUCAAGGCUCAUGAAUUGUUUCAACAAGCCUGUUCCUGACAGGUUGCAGACAAGCUUCGAGUGUCGGGCGCCACGCCUGAUCCUCUUCUGCGCGGAAGGUUGCCAUACGCCCUGACCCGGCAGGUAUGGAA.CA.CCGCGUGGCGACCGGCGUGGACAACGAC.GUCC.UCCGGAUCGAGCCCAGGCCUGUGCGCGCCCUGCGCAGGCGGCUCCAGUCAAUGACUGCCUGAACCCGGGCUGUCCUUACCGUUAUCUGGAGAACACCAUGUCCGUAAAACGCCCCAGCAAAGCCGACUUUCUGAUUGCCGCCCAGGACCAUGGCUACGACCUGUCAGACAGUCAGAUGGAGUCGUUCCUGAGUCUCGCAGACGAAACUCUGGGUUCCUACGAAGCCAUCGAUGCCUUAUACGCUGCCCAUGUCGCCCAGCCGGCGCCGUUGCGCGAACACAGCAAACCGGCUGCGGCCGAGAACCUGU
#=GR NC_007005.1/2565310-2565791 CODON .............................................STP...................................................................................................................................................................................................................................AUG................................................................................................................................................................................................................
#=GR NC_007005.1/2565310-2565791 SS_TT ......................................................................................................................................................................................................................................................................................................................................................................................................................................................................................................
#=GF END_OF_NEW_HITS here
#=GC SS_cons                           ....................................................................................................<<<<--<<<<-<<<<<<<<<_______>>>-->>>>>>>>>>-.>>>>.,,,,<<<<<<---<<<<______.>>>>-->>>>->>............................................................................................................................................................................................................................................................................................................
#=GC ACTUAL_MOTIF                      ....................................................................................................<....................................................................................>............................................................................................................................................................................................................................................................................................................
#=GC HYPHENATION                       ****************************************************************************************************......................................................................................************************************************************************************************************************************************************************************************************************************************************************************************************
#=GC R2R_LABEL                         ----------------------------------------------------------------------------------------------------......................................................................................------------------------------------------------------------------------------------------------------------------------------------------------------------------------------------------------------------------------------------------------------------------------------------------------------------
#=GF DUPLICATES NONE
#=GF SORT_STATS 8 86 0
#=GF SORT_STATS 8 86 0
#=GC cons                              RnnRnnnnRnnnRnnnYYYRnnnnnnRnnnnnRYRnnYCnnYnnnnnnnnnnYnnYnnnnnnnnnYnnnnnnYYnnnYnRnnnnYnnnnnnYnCYYYYGCRnGGnYnYUUGCCAYACGCCCnnnYYCGGCAGGURUGGAAnnn-CCnYnnnRCGACYGGYnYnGACAnYGnC-GUCnnnCCRGnYCnAGnCnnRRCCnnYnnRnnnCCnnCRnnnRRYYCnnnnnnnnnYnYnYRnYnYYYYYnnnRnYnYYnnnnnnnnnnnnGnRnnnnYnnYnnnnnYnnAnnRnnnYnnnnRnnnnnnnnnnnYnnnnnnnYnnnnnRRnRnnnYnnnYnYnnnnnnnnnnRnnnnnnnnnnnnnnnnnnnnnnnnnnnnnnRnRnnnnnCnnnnYnnnYnnnnnnnnRnnnnnnnnnnnnRnnnnnnnnRnnnnnnnYnnnnnnnRnnnnnnYnnnnnnAnnnnnRnnnnnnRnnnnnnnnnnnnnnnnnn
#=GC conss                             311311113111311113131111113111113331133113111111111131131111111113111111331113131111311111131131133331311313111113111111111133311113111311134110131311113111111311111131311301111411111113131131131331111131113311131111333311111111131313313133313111313133111111111111313111131131111131131111113111131111111111131111111311111331311131111131111111111311111111111111111111111111111131311111311113111311111111311111111111111111111131111111311111113111111311111131111131111113111111111111111111
#=GC col_entropy_0                     111111111011110001011111111111111111110111111011011111111111110111011111110011111111111010010010010011001111000000000000011111000000000000001010000100100000000110000000101000000000000000000000010001000111100011011110111011011110111111101111101111111111111111111111011111110011111111101101111111111111111111110111111111111111111111010111111111111111111111111101111111111111111111111111011111011111101111111101110111101111011111101111111111111111111111111101111111111111011111011111111111
#=GC col_entropy_1                     ......................................................................................................................................................................................................................................................................................................................................................................................................................................................................................................
#=GC col_entropy_2                     388438983895458883948376887895370136927453534835957745958483539245929325239933837733275939949059957753705333000007800000055313700007009700075937079599595000900589900049509740009990090997970979939775999535897782048349334784985489934343594533494959344454889755494595652885459949418444572599495972545849692486759948698235149358453624899845849499555446955548345895548844594599894434458514534540996488798949485983588459994793853845998448388497844184957434254555444549554654995545985548895768
#=GC col_entropy_3                     098504354233262221025677884132577977564710766252855872006590579652065877674587471775672404474028824428402080000004600000025595400004008400042864044244247000400284800084203480008440040884440848864442448203884486008008000480483044300060389740246872015100513620434710126427239481058159746241612556847501889565728148816600543621978860618876793811272205372748623137644344251620821368958751762387918405788111462568756905296718688647194411458137568062375660938877105051573771332522940798812686
#=GC cov_SS_cons                       ....................................................................................................2?20..2?10.002200000.......000..00220001?2..02?2.....1?0200...2000.......0002..0020.?1............................................................................................................................................................................................................................................................................................................
#=GF NUM_COV 7
#=GF WEIGHT_MAP  NC_007005.1/2563111-2562628 0.840486 NC_004578.1/2667341-2666858 0.840486 NC_005773.3/3459267-3458784 1.07753 NC_007005.1/2563285-2563768 1.23214 NC_004578.1/2667562-2668045 1.07753 NC_004578.1/2669588-2670069 0.854505 NC_005773.3/3457238-3456757 0.854505 NC_007005.1/2565310-2565791 1.22283
#=GF USED_GSC TRUE
#=GF DID_FRAGMENTARY FALSE
//
