# Supplementary material for: Comparative genomics reveals 104 candidate structured RNAs from bacteria, archaea, and their metagenomes
Source: Genome Biol. 2010 Mar 15;11(3):R31. doi: 10.1186/gb-2010-11-3-r31 (PMC2864571; doi:10.1186/gb-2010-11-3-r31)
Supplement: Additional file 4 — Raw text alignment files, including annotation. Raw alignments of RNAs, including annotations (for example, predicted transcription terminators, flanking sequences) in "Stockholm" text format. The alignment format and appropriate viewing programs are discussed on Wikipedia [113]. The Stockholm files can be retrieved from the .tar.gz archive file by using programs such as WinZip (Windows), StuffIt Expander (Mac), or tar/gzip (UNIX). [file gb-2010-11-3-r31-S4.GZ › sto/Nitrosococcus-1.sto]

# STOCKHOLM 1.0
#=GF ID Nitrosococcus-1
#=GF DE Nitrosococcus-1 RNA
#=GF AU Weinberg Z
#=GF TP Gene; sRNA;
#=GF WK http://en.wikipedia.org/wiki/Nitrosococcus-1_RNA_motif
#=GF DATABASES microbial 32 env 4
#=GF FancifyStockholm -upDownGeneStats -mergeTandem
#=GF FancifyStockholmGeneContext -leftCount 1 -rightCount 1
#=GF ORIGINAL_MOTIF 96	644	0	1	refseq	25	gamma-chrom	jeremy	s30_35_45_55S100O5Min3	cmfinder		end
NC_010718.1/856346-856799              CUUUAAGAAGGACUUAGAACGUUAGCCUAACAAUAAAUGUAGGGUAGGAACUAUCCAAAUUAACGCCUGUGGAGAAUACGGUGCAACAAGGCCGGUCUGAGAAG.CAGGAAA.UUCUAGUAGUGAUACU.AGAAGCUCGUGACUUUA.............GUCAUGAGAGGUUCACAGAAGGAGUAAUGAAUAAACAUAGAAUAUAGUGAUUAGGAUAUCUAAUAUAUUAAGAUUAGCACAUAUUAUUUUGGGUUAUAAUAAUUUAUUACCAAUAGCUAUAAAAACUGUUAUAAUAUAAAGUAACACACAGUUUACUAGGAAGGUGAAAUGUAUGGCAACAAAAAGUAUUUUAAAAAAUAUUAAUAUAAGAAGAAAGUCUUUUUGCCGCAAUUUUAUAAAUGCUUUAGAAAAUGCAAAAGGAAGAAAAUCUAAAGAAGUAAAAUUAAGUAGACCUGUUACCGAAAUUAAA
#=GR NC_010718.1/856346-856799 CODON   ................................................................................AUG.........................................................................................................................STP.............................................................................................................................AUG.......................................................................................................................................
#=GR NC_010718.1/856346-856799 SS_TT   ......................................................................................................................................................................................................................................................................................................................................................................................................................................................................................
NC_007484.1/1054857-1055310            GCAUUGCGAUAGUAUAGCAUGUCAAAACCGCCGGAAUAGUGGUAGAACCUGUGGAGUGGGGCUGUGCAGUCUAAGCACCGCAGCCUAAUAAAGCCGCAUCGUAA.CAGGAAGGUUUUUGGAGCAAUUUA.AGAACUCUCGCU.CAUAU.............AGUCUGACGCGCCUAGGGUGGAGGGCGUCAGUAUUAAAGUUAUCUCAUAAAGUUGCGUCUGGAGAAGGAUGUGAUUUACAGCAUGACGGCGUUUGCGCGCCAAGAAGCACAAAGUGAUGUAGGAACUUUCACCUGGGAACUGCGUUCCGUUAAUCACCGCUAUUUGGAUAUUUCAGUGCGUUUACCGGAAGAAUUGCGCUUUAUUGAAAGCCAGCUACGGACGCAAGUGGGCUGCCGGCUCAAACGAGGAAAAGUUGACUGCACUUUGCGUUAUCUCCCUCCUUCUGAGCAGGCCCCCAAAUUCUCUCU
#=GR NC_007484.1/1054857-1055310 CODON .......................................................................................................................................................................................................................................AUG............................................................................................................................................................................................................................................
#=GR NC_007484.1/1054857-1055310 SS_TT ....................................................................................................................................................................<<<<<<<<<<<.......>>>>>>>>>>......................................................................................................................................................................................................................................................................................
NC_007484.1/306065-305612              UUUACAAAGAAUAGAUUUAAUUACAAUUUUUGCCUUAUAAAGGCUUCACGGUAGCGAAUUUCAGGUCAAAAGCCAAGCUUUCUACCAGGGUGAUUUUGAGUAAGGCAGAAA.GUUCGGGAGGUGA.UCCGAGAAUCCCCGCCCAGA..............GGGCGGGGAGUAGGAUUGGAAAGCGAUUUCAAUGCUCCAUUUCGCUUGGAUAUGAAAGAGCCAAGUGGAUCAAAUCAGCUUGAGUCCGCACUUGAAGUUUUUUCAUCACUUGACCCCGAUGAAUUUCGACUGUUUUGAUACUAAUAUCUAGAUCGGAGGCAAUCAACUUAUUAGGCUGCCCCUUCAGUACUAGCGCCAUAACUUCCCUUUCCCGUGGAGUCAAGCGCAUCAUCCUUAUGAUAAUUUCUUCCCGUUCUUUUUGUUCUUCCCGGAGAUAUUGACUCUUCUCAAUACUUUCCCGGAUACAUUU
#=GR NC_007484.1/306065-305612 CODON   ............................................................................................................................................................................................PTS.......................................................................................................................................................................................................................................................................................
#=GR NC_007484.1/306065-305612 SS_TT   ......................................................................................................................................................................................................................................................................................................................................................................................................................................................................................
NC_007484.1/2282338-2281884            AACGAGCCAUGACUGUGACAUCGCGGCGGCGCUCCUAGCCUCUGGAGCGGCUGGAACGGGAGCGACAACAUGGGUUAUUACUUGGGGAGGAGGGUGUGUUGAAC.GAGGAAAGUUCUUGGAGCGAUCCA.AGAACCCUCGUCCGACA.............GGGUGGGAAGAAGUUAGAACAAGAGACCUAGGCAGGAUUCAUCCAUAUUUAACUGAACUUAAUUAGGCCCAACUGAUUUUGUGGCCUGAAUUUAGGACUGUGCGGGGGAGAUAGCCGCCAAGGCUGCACUCAGGCGGUAGGUAAUCGACCAGAAUUUUAAGUAAACAGUAACGAUUCUGUAGUGUAUACAGGAAAAGUUAAGGUCAACUAUAUGCAUCUUAGAAGCCAUAAAUUUAUUGGGUGCUUGCUCAUAUCCUUGAUUGCAGCGGCUAUCUUUGGCUGUGCCAGUAAUAAGCCACCGGCCCCUGUU
#=GR NC_007484.1/2282338-2281884 CODON ...................................................................................................................................................................................................................................................................................................................................................................................AUG................................................................................................
#=GR NC_007484.1/2282338-2281884 SS_TT ......................................................................................................................................................................................................................................................................................................................................................................................................................................................................................
wf3_Contig2836/732-266                 ACGCGGCAAAGAAUAUACGAACCGCCGGACUGGCGGGGUUAGUCUGUGGAGCGACUGGAGCGGGGAUAGCGGCCUAGCCGCUGUCUAGUGAAGGCGUGUUGAAG.CAGGAAGGUUCU.GGGGCGACCUU.AGAACCCUCGCCCAAAGCGCGAAGCGCGGCGGGCGGGGAGUGUCAGCUCUGCGUGUGCUCACUAGCGAGCGAUGAACAGUGGGCGCUGCACCUUGGUUGUUAAUGCGCCAUCGCGAGCGACAGCGCCAACUGAAGCGUUCAAUCUUGCCCGAGUAUUAGUAUUGUUUCCGAGAUCAAUAUGUAGCCACUGGUUGGGGCUUUUUCCUGGUAGGAAUCACUUCAUGCCUUGGAAUAACCGAGGGUUAUAGAUUUGCGUGAUGGUUUUAACCAACUGGAUGUUCUUGGCUUCGGGGUGCAAGGGAUUCACGACAGCGAUUUGAUCGAGCCCGCCAGAAGCACA
#=GR wf3_Contig2836/732-266 CODON      ..........................................................................STP...............................................................................................................................................................................................................................................................................................................AUG.......................................................................................
#=GR wf3_Contig2836/732-266 SS_TT      ......................................................................................................................................................................................................................................................................................................................................................................................................................................................................................
NC_007484.1/1448986-1448532            AAUCGGUCCUAGGCUUAUAAGCAACGAAUACCGAUUUAUUUACCAAAUAGCGCGUUAAGCAUCGCUCAAUGCGGGCGGUGAUAUAAGCGCCUUGCAGAACGAAG.CAGGAAGGUUCCCGGGGCGACCCA.AGAAUUUCCGCCCAAUC.............GGGCGGAGAGUGUCAGAAAUGGAGCAAAUUAUAUGCAAAUUGACGUGUUUGAUACCUAUGUCACUACAACGGAAGGCAAACGACUUCAUUUUGAUGUUUUCCUUCCUACGGGCAAGCAGGGAGAACUUGCGCGGCAAUAUGCUAAAGAGUGGCUUGAAAGUAUCGGUAUCCAUGCAAAAGAUGUCCAGCAGGAAUCUUGCGCUUAUUGUCAUAGUGAAGCUGCUAAUCCUAAAGUACAGCAACACAUCAAACAACACGGAUACUAUAUUUAUCAGAUGGAGGGCUGCCCUUCGCCAGAGCGAUAAGCUAA
#=GR NC_007484.1/1448986-1448532 CODON ................................................................................................................................................................................................AUG...........................................................................................................................................................................................................................................................................STP.....
#=GR NC_007484.1/1448986-1448532 SS_TT ......................................................................................................................................................................................................................................................................................................................................................................................................................................................................................
NC_007484.1/1561811-1562265            AUUGUUAAAUCCAUCUUACACCGCCGGACGGGCGGGGUUAGCCUGUGGAGCGACCGGAACGGGGGCAGCGGCCAGCGCCGCUGUCUAGGGAAGGCACGUUGAAG.CAGGAAAGUUCCUGGGGCGACCCA.AGAACCUCUGCCCCAUC.............GGGCGGAGAGUGUCAGUAGGCUUAAAUUUAAUAGAAGCAGUUUGAGUUUAUCUUCCGAGAGCAGAGAAGAAGCGAUGAAGUCAAAACAAGAGACGGAUUCUGGAACCGGGGCAAGGCAAGUAGAAACCCCGGCAGUAGAGGAGCUAGAAGAGCACGAGGUCAGGGAAGAAGAAAACGCGGGCAUGGAAAUGGCGGCAAGGGCCUAUCCCCGGAAGAGGCUUACCUUGGAUGAGAUGGUAUUUUAUGGCUUGAUCAUCCUUUCGGUGAUAGGCGUUGGAAUUACUCAGGCUUCUGUCAUUGUGGGCCGCAC
#=GR NC_007484.1/1561811-1562265 CODON ..........................................................................................................................................................................................................................................AUG.........................................................................................................................................................................................................................................
#=GR NC_007484.1/1561811-1562265 SS_TT ..................................................................................................................................................................................................................................................................................................................................................................................................<<<<<<<<<<<<........>>>>>>>>>>>>....................................................
NC_007484.1/658524-658977              AUCGUAAAAUCCAUUUUAAACUGCCGGACGGGCGGGGUUAGCCUGUGGAGCGACCGGAACGGGGGCAGCGGCCAGCGCCGAUGUCUAGGGAAGGCGCGUUGAAG.CAGGAAGGUUCCUGGGGCGACCCA.AGAACCUCCGCCCAUC..............GGGCGGAGAGUGUCAGCUCUCUUAGGAGAACUUUCUUAAGCUAACAGGGAGUCUAGAAUUUCAAACUAGGCUCCCUCUCUUUACGAUUUUCCACGGGGCCAUCCCCCCUACUCCUUACAAAAGUACCUCGCGGCAGCCUAUGCUAAGGGCCGUUUUUAAAACGGCUUCUAAGGUUUAUCCAGAAUUUCUGUUACUUCACCACGAAUAUGACCCUCUGCAAGUCUGGCCUCGAUUUUUGCUCCAGGUUGUACUUGGCUGGCUUUACGUAGCACGAUUCCCUUGGGUCCGGUAACAAUGGCAUACCCCCUCU
#=GR NC_007484.1/658524-658977 CODON   .......................................................................................................................................................................................................................................................................................................................................PTS............................................................................................................................................
#=GR NC_007484.1/658524-658977 SS_TT   ..............................................................................................................................................................................................................<<<<<<<<<<.........>>>>>>>>>>...........................................................................................................................................................................................................................................
#=GC SS_cons                           ....................................................................................................---......,,,<<<<-<<<<____>>>>.->>>><<<<<<<<.................>>>>>>>>..............................................................................................................................................................................................................................................................................................................
#=GC ACTUAL_MOTIF                      ....................................................................................................<....................................................................>............................................................................................................................................................................................................................................................................................................
#=GC HYPHENATION                       ****************************************************************************************************......................................................................************************************************************************************************************************************************************************************************************************************************************************************************************
#=GC R2R_LABEL                         ----------------------------------------------------------------------------------------------------......................................................................------------------------------------------------------------------------------------------------------------------------------------------------------------------------------------------------------------------------------------------------------------------------------------------------------------
#=GF DUPLICATES NC_007484.1/1054857-1055310=NZ_ABSG01000004.1/83028-83481 NC_007484.1/2282338-2281884=NZ_ABSG01000019.1/254230-253776 NC_007484.1/306065-305612=NZ_ABSG01000032.1/143781-143328 NC_007484.1/658524-658977=NZ_ABSG01000039.1/5043-5496 NC_007484.1/1448986-1448532=NZ_ABSG01000013.1/3621-3167 NC_007484.1/1561811-1562265=NZ_ABSG01000013.1/116444-116898
#=GF SORT_STATS 8 70 0
#=GF SORT_STATS 8 70 0
#=GC cons                              nnnnnRnnRnRnnnnnnnRnnYnnnnnnnnnnnnnnnnnnnnnnnnnnnRnnRnnnnRRnnnnGnnnRnnnnnnnnRnYRnYnnnnRRnRnnnnYnYRnnGAAR-CAGGAARGUUCYnGRRGYGAYYYn-AGAAYYYYCGYYCnRnn-------------GRGYnGRRAGnRnYnnnRRnRnRnnRnnUnAnnRnYRnRnnnnnnnnnnnnnnnnnnRYnYnnnRnnnnnnRnnnnnnnnnnRnnnnnnnYnnnnRnnnnYnnnnnnnnnnnnnnnnnnnRARnnnYnnYnnnnYnnnnRnnRnnnnnnnRnnnnnnnnRnnnnnnnnnnnnnnnnnnnnRnnnnnnnnnnRRRnnnnnnnnnnnnnnnnnnnRnnnnnYnnnnnnnRYnRnYYUnnnRnnnnnnnnnnnnnnnnnYnnnnnnnnnnnnYnnnnnnnnnnnnnnYnnnnnnnnnnnnnnnnRnnnYYnnn
#=GC conss                             11111311313111111131111111111111111111111111111113113111113111131113111111113113131111331311113133113313031131133113331311131331101111311133333131300000000000003333131131131311133131311311313113133131111111111111111113313111311111131111111111311111113111131111311111111111111111113311111113111131111311311111113111111113111111111111111111113111111111133311111111111111111113111113111111133111333111311111111111111111311111111111131111111111111131111111111111111111133111
#=GC col_entropy_0                     11111111111111101111101111111111111111111111111111011111101111101111111111111101111111111111111111110001000000010000120100000110100000100010110111110000000000000101100000111101111111111111111111111111111111110011111111111111111111111111111111111111111111111111111111111111111111111001010111111111111111111111111111110111111111110111111111111111111111111111111111101111111111111111111111111101110111111111111111111111111101111111111111111111111111111111111111111011011111
#=GC col_entropy_1                     ......................................................................................................................................................................................................................................................................................................................................................................................................................................................................................
#=GC col_entropy_2                     55799383035975785520899455999954889555745359437753934737894597955732585455543590703737343057503543375500550050045005400090850438350000389905005734805555555555555053059850533087955748585299040744977505735983959957979584597337489978934889994875397789957759439955598997988998289538795588899893999975892477749077997458759987935799999497598998974944888998855495943557795599799995995995757979752994755789497999778839354885389988997848724997788799459529839485858788729998957753
#=GC col_entropy_3                     90521821714078335189992021221162222660806960196712690316252617267698698016112768691817112887892002286608650060016006020960360231160000229556896609973333333333336962969260822828955489414800514608192060306128109561150501393219190179081891110965111719154842209106018108298108729683605532215928111106898031281873093251655113086700115102509119031110993110103800918506392119711015910004666049558992436390803100533321862900000918108112489005608390101680901036959688360999915368
#=GC cov_SS_cons                       ................................................................................................................?001.?12?....?21?..100??2??2220.................0222??2?..............................................................................................................................................................................................................................................................................................................
#=GF NUM_COV 5
#=GF WEIGHT_MAP  NC_010718.1/856346-856799 1.05519 NC_007484.1/1054857-1055310 1.05519 NC_007484.1/306065-305612 1.05235 NC_007484.1/2282338-2281884 1.02232 wf3_Contig2836/732-266 0.979283 NC_007484.1/1448986-1448532 1.00528 NC_007484.1/1561811-1562265 0.915184 NC_007484.1/658524-658977 0.915184
#=GF USED_GSC TRUE
#=GF DID_FRAGMENTARY FALSE
//
