# Supplementary material for: Comparative genomics reveals 104 candidate structured RNAs from bacteria, archaea, and their metagenomes
Source: Genome Biol. 2010 Mar 15;11(3):R31. doi: 10.1186/gb-2010-11-3-r31 (PMC2864571; doi:10.1186/gb-2010-11-3-r31)
Supplement: Additional file 4 — Raw text alignment files, including annotation. Raw alignments of RNAs, including annotations (for example, predicted transcription terminators, flanking sequences) in "Stockholm" text format. The alignment format and appropriate viewing programs are discussed on Wikipedia [113]. The Stockholm files can be retrieved from the .tar.gz archive file by using programs such as WinZip (Windows), StuffIt Expander (Mac), or tar/gzip (UNIX). [file gb-2010-11-3-r31-S4.GZ › sto/Ocean-V.sto]

# STOCKHOLM 1.0
#=GF ID Ocean-V
#=GF DE Ocean-V RNA
#=GF AU Weinberg Z
#=GF TP Gene; sRNA;
#=GF WK http://en.wikipedia.org/wiki/Ocean-RNA_motifs
#=GF DATABASES microbial 32 env 4
#=GF FancifyStockholm -upDownGeneStats -mergeTandem
#=GF FancifyStockholmGeneContext -leftCount 1 -rightCount 1
#=GF ORIGINAL_MOTIF 130	1732	0	1	env	4	env-ocean-HOTS	jeremy	s40_52S100O5Min3	cmfinder		end
ABEF01002814.1/581-820            AUCCAUCUAAGAAGUGAUGUUUUCAUGUCAAUUGAAUUAUCUAAUCAUUAAAAAAUUCAAUCAGUAUACUAAAUUCGAUACAUAAAUACGAAGAUCGCCUAUAUUUUAUGACUUCAUUCAAUUGAAGUCCUCAAAGUGAGUACGUCGUAAGAUCGAAGCGCUGACGGAAAACUUUUUUUUAAUUAAUUAAUUAAGAUAAUACGAAAGACAAUUUGGAAUUAUGGUGAUUUGAAAUGAAGA.........................................................................................................................................................................................................................................
#=GR ABEF01002814.1/581-820 CODON .........................................................................................................................................................................................................................................................................................................................................................................................................................................................................................
#=GR ABEF01002814.1/581-820 SS_TT .........................................................................................................................................................................................................................................................................................................................................................................................................................................................................................
ABEF01002040.1/358-1              UGAAUGUUUUGAUUGUAAUCCUGAUCAGUUUGGUGAUGAUUCAGUAUACUAAAUGGUAACGGUAUACCAAAAACUAGAUACAUAAAUACAAAGAUCACUCACUCUUUUUGGUUUCAUUCAGUUGAAACCCUCA.AGCGAGUACGCCGUAAGACGCAAGCGCAGGCGGAAAACUAUUUUUAAUUAUUUUACUGGUAACGAAUAAUCAAACCCAACAAACAAAGCCCACAUUACCCAGCUAAAAACUGCAAUUACGCAUAAUCCAGCAGUUCCCAAAAUUAUGGAUAAUAUCUUAUUCAUAUUCAAAAUAAGAAAUAGUUAGAUAAAAUGUAGUUCAAUUAUGAAAAAUAUUUUGGCGUGC..................................................................................................................
#=GR ABEF01002040.1/358-1 CODON   .................................................STP.....................................................................................................................................................................................................................................................................................................................................................................................................................................
#=GR ABEF01002040.1/358-1 SS_TT   .........................................................................................................................................................................................................................................................................................................................................................................................................................................................................................
ABEF01025170.1/851-380            AUUCAUUAGGAAAAAUUGUUUCUAGUGCAUUGAUUGGUCUUAUUAGUAUGAAACUUAAUCAGUAUACCAAAAACUAGAAACAUAAAUACGAAGAUCACUAACUCUUUUUGAUUUCAUUCAGUUGAAAUCCUCA.CGCAAGUACGCCGUAAGACGCAAGCACAGGCGGAAAGCUAUUUUUUAAGUAAGUAUUGAUUAUUCGUCCAAACAGAUUGGAUGGUUUAAACAUUUUAGAUUUGCAUUCGAAAGUAUUGCAUUAUCUAACAAUGCACCUUGUAGAUUUGCACCUUGUAGAUUUGCACCCUCUAGGUUUGCACCGGAAAGAUCAGAGAAACGUAAAUCUGAAUUGGACAAGUUUGCUCCGGAAAGAUUUGCAUUAUUAAAUUUUAUAAAUUGUAAUUUUAAUCCUGAAAGAUUUUCACCUGAAAAAUUUGUUUCUGAAAGAUUUACUGCUAUGACACUUUGGUACCCUAAA
#=GR ABEF01025170.1/851-380 CODON .................................................................................................................................................................................................PTS.....................................................................................................................................................................................................................................................................................
#=GR ABEF01025170.1/851-380 SS_TT .........................................................................................................................................................................................................................................................................................................................................................................................................................................................................................
#=GC SS_cons                      ....................................................................................................__....,,,<<<<<<<______>>>>>>>,,,...____..,<<<<________________>>>>,,,,,..............................................................................................................................................................................................................................................................................................................
#=GC ACTUAL_MOTIF                 ....................................................................................................<.......................................................................>............................................................................................................................................................................................................................................................................................................
#=GC HYPHENATION                  ****************************************************************************************************.........................................................................************************************************************************************************************************************************************************************************************************************************************************************************************
#=GC R2R_LABEL                    ----------------------------------------------------------------------------------------------------.........................................................................------------------------------------------------------------------------------------------------------------------------------------------------------------------------------------------------------------------------------------------------------------------------------------------------------------
#=GF DUPLICATES NONE
#=GF SORT_STATS 3 73 0
#=GF SORT_STATS 3 73 0
#=GC cons                         nnnnnnYnnnRAnnnnnnnYYYnnnYRnnnnnnnnRnnnUYnnnnnnnYnAAAnnnnnnnnnnRUAYnnnAAAYUnGAnACAUAAAUACRAAGAUCRCYnAYnYUUUnUGRYUUCAUUCARUUGAARYCCUCA-nGYRAGUACGYCGUAAGAYnnAAGCRCnGRCGGAAARCUnUUUUUnAnnnnnnUAnUnRnnAYnnnnnnnnAnAnnnnnnRnRnnnnnnnYRnnUURnnnnnnnRnnnnnnnnnnnnnnnnnnnnnnnnnnnnnnnnnnnnnnnnnnnnnnnnnnnnnnnnnnnnnnnnnnnnnnnnnnnnnnnnnnnnnnnnnnnnnnnnnnnnnnnnnnnnnnnnnnnnnnnn------------------------------------------------------------------------------------------------------------------
#=GC conss                        11111111111111111111111111111111111111111111111111111111111111111111111111111111111111111111111111111111111111111111111111111111111110111111111111111111111111111111111111111111111111111111111111111111111111111111111111111111111111111111111144444444444444444444444444444444444444444444444444444444444444444444444444444444444444444444444444444444444444444444444000000000000000000000000000000000000000000000000000000000000000000000000000000000000000000000000000000000000000000
#=GC col_entropy_0                00100000110001100100000010011000101000000101010001000110000010000000000000000000000000000000000000010000000000000000000000000000000000000000000000000000000000000000000000000000000000000000010000100101001000100010110101000111001000010100110011111111000101111110111111011001111011101011110111110001110110111011111111111101010110111011111011111100111111110111111000000000000000000000000000000000000000000000000000000000000000000000000000000000000000000000000000000000000000000
#=GC col_entropy_1                .........................................................................................................................................................................................................................................................................................................................................................................................................................................................................................
#=GC col_entropy_2                99599999559095599599999959955999595999909595959995000559999959990099990009090090000000000900000090950999000900990000000090000099000009909900000090000000999000090909000000900900000909999990050999509595995990509959559595999555995900959599559955555555999595555559555555955995555955595955559555559995559559555955555555555595959559555955555955555599555555559555555999999999999999999999999999999999999999999999999999999999999999999999999999999999999999999999999999999999999999999
#=GC col_entropy_3                22822211881028811812212182288111818112101818181128000882111181110011110001010010000000000200000010180111000100210000000010000012000001101100000010000000111000010101000000100100000202122210080121802818128220801282881818221888118200182821881188888888111818888881888888188118888188818188881888881118881881888188888888888818181881888188888188888811888888881888888111111111111111111111111111111111111111111111111111111111111111111111111111111111111111111111111111111111111111111
#=GC cov_SS_cons                  .............................................................................................................0220000......0000220.............0020................0200...................................................................................................................................................................................................................................................................................................................
#=GF NUM_COV 3
#=GF WEIGHT_MAP  ABEF01002814.1/581-820 0.985714 ABEF01002040.1/358-1 1.02857 ABEF01025170.1/851-380 0.985714
#=GF USED_GSC TRUE
#=GF DID_FRAGMENTARY FALSE
//
