# Supplementary material for: Comparative genomics reveals 104 candidate structured RNAs from bacteria, archaea, and their metagenomes
Source: Genome Biol. 2010 Mar 15;11(3):R31. doi: 10.1186/gb-2010-11-3-r31 (PMC2864571; doi:10.1186/gb-2010-11-3-r31)
Supplement: Additional file 4 — Raw text alignment files, including annotation. Raw alignments of RNAs, including annotations (for example, predicted transcription terminators, flanking sequences) in "Stockholm" text format. The alignment format and appropriate viewing programs are discussed on Wikipedia [113]. The Stockholm files can be retrieved from the .tar.gz archive file by using programs such as WinZip (Windows), StuffIt Expander (Mac), or tar/gzip (UNIX). [file gb-2010-11-3-r31-S4.GZ › sto/PhotoRC-I.sto]

# STOCKHOLM 1.0
#=GF ID PhotoRC-I
#=GF DE PhotoRC-I RNA
#=GF AU Weinberg Z
#=GF TP Cis-reg;
#=GF WK http://en.wikipedia.org/wiki/PhotoRC_RNA_motifs
#=GF DATABASES microbial 32 env 4 viral 28
#=GF FancifyStockholm -longtable -wrapGeneContext 6in -recycleGeneColors
#=GF FancifyStockholmGeneContext -leftNothing -rightOperonOrCount 1
#=GF ORIGINAL_MOTIF 109	231	0	1	refseq	25	cyano	jeremy	s40_50_55S100O5Min3	cmfinder		end
#=GF ravenna.pl -evalue 1000
NC_009481.1/385775-385335                    .GCACUCCCCAAGGGUCGAGACGGGGCGGAGCUCAACGCUUCUUCACAACGACUUCAUAAAGCUCUGGAUAACUUCCGCAAUGUUGCUUUACACUC..UUGGUUGGCAGGGCAUCCU.GCCCUUCCGU.AACC..GCUCUUCG.GAGCAUUCUUU.UCCGUUCUCAUGACCACCACCAUUCAGCAGCGCUCCGGCGCCAAUGGCUGGCAGUCCUUCUGCGAGUGGGUCACCUCCACCAACAACCGCCUGUAUGUGGGCUGGUUCGGUGUGCUGAUGAUCCCCACCCUGCUGGCUGCCACCACCUGCUUCAUCGUUGCUUUCAUCGCAGCGCCCCCCGUCGACAUCGACGGCAUCCGUGAGCCCGUCGCUGGCUCCCUGAUCUACGGCAACAACAUCAUCUCCGGUGCUGUUGUGCCCUCCUCGAACGCCAUCGGCCUUCACUUCUAUCCC
#=GR NC_009481.1/385775-385335 CODON         .....................................................................................................................................................................AUG..........................................................................................................................................................................................................................................................................................
#=GR NC_009481.1/385775-385335 SS_TT         ....................................................................................................................................................................................................................................................................................................................................................................................................................................................................
NC_009481.1/1915381-1914941                  .UCGAUCCCCAAGGGUCGAGACGGGGCGGAGCUCAACGCUUCUUCACAACGACUUCAUAAAGCUCUGGAUAACUUCCGCAAUGUUGCUUUACACUC..UUGGUUGGCAGGGCAUCCU.GCCCUUCCGU.AACC..GCUCUUCG.GAGCAUUCUUU.UCCGUUCUCAUGACCACCACCAUUCAGCAGCGCUCCGGCGCCAAUGGCUGGCAGUCCUUCUGCGAGUGGGUCACCUCCACCAACAACCGCCUGUAUGUGGGCUGGUUCGGUGUGCUGAUGAUCCCCACCCUGCUGGCUGCCACCACCUGCUUCAUCGUUGCUUUCAUCGCAGCGCCCCCCGUCGACAUCGACGGCAUCCGUGAGCCCGUCGCUGGCUCCCUGAUCUACGGCAACAACAUCAUCUCCGGUGCUGUUGUGCCCUCCUCGAACGCCAUCGGCCUUCACUUCUAUCCC
#=GR NC_009481.1/1915381-1914941 CODON       .....................................................................................................................................................................AUG..........................................................................................................................................................................................................................................................................................
#=GR NC_009481.1/1915381-1914941 SS_TT       ..................................................................................................................................................................................................................................................................................................................................................................................................................................................................
NZ_AANP01000006.1/165095-165536              ..CUCCAGAGACUUGACGUAAGAACCUUAAGCGAUCCUGAAGCCCCCGCCCCGCUUCAUGAACAGCCGCACACAUCCCGCAAUCUUCCGUUACAGU.CGGUUUUGGCAGGGCAUCCCUGCCCUUCCGU.AACU..GCUCUUCG.GAGUUUUCUUU.CCCGUUCUCAUGACCACCACCAUUCAGCAGCGCUCCGGCGCCAAUGGCUGGCAGUCCUUCUGUGAGUGGGUCACCUCCACCAACAACCGCCUCUAUGUGGGUUGGUUCGGUGUGCUGAUGAUCCCCACCCUGCUGGCUGCCACCACCUGCUUCAUCGUUGCCUUCAUCGCAGCGCCUCCCGUCGACAUCGACGGCAUCCGUGAGCCCGUCGCCGGCUCCCUGAUCUACGGCAACAACAUCAUCUCCGGUGCUGUUGUGCCCUCCUCCAACGCCAUCGGCCUGCACUUCUAUCCC
#=GR NZ_AANP01000006.1/165095-165536 CODON   .....................................................................................................................................................................AUG..........................................................................................................................................................................................................................................................................................
#=GR NZ_AANP01000006.1/165095-165536 SS_TT   ..................................................................................................................................................................................................................................................................................................................................................................................................................................................................
NZ_AANP01000005.1/140660-141101              ..GGGCCAUGGCCGGACGCUAACAAUCUCGCCAUGACCAGCGUUCCGCUCGAAUUUCAUGAACAGCCGCACACAUCCCGCAAUCUUCCGUUACAGU.CGGCAUUGGCAGGGCAUCCCUGCCCUUCCGU.AACU..GCUCUUCG.GAGCUUUCUUU.CCCGUUCUCAUGACCACCACCAUUCAGCAGCGCUCCGGCGCCAAUGGCUGGCAGUCCUUCUGCGAGUGGGUCACCUCCACCAACAACCGCCUCUAUGUGGGUUGGUUCGGUGUGCUGAUGAUCCCCACCCUGCUGGCUGCCACCACCUGCUUCAUCGUUGCCUUCAUCGCAGCGCCUCCCGUCGACAUCGACGGCAUCCGUGAGCCCGUCGCCGGCUCCCUGAUCUACGGCAACAACAUCAUCUCCGGUGCUGUUGUGCCCUCCUCCAACGCCAUCGGCCUGCACUUCUAUCCC
#=GR NZ_AANP01000005.1/140660-141101 CODON   .....................................................................................................................................................................AUG..........................................................................................................................................................................................................................................................................................
#=GR NZ_AANP01000005.1/140660-141101 SS_TT   ..................................................................................................................................................................................................................................................................................................................................................................................................................................................................
JCVI_SCAF_1101668648542/1533-1092            .CACCACCCCGACAACGCCGUCAACGAGGCGACGGCGACGCGCGGCAACGAAUUUCAUGAACAGCCGCACACAGAGCGCAAUCUUCCGUUACACUC..AGCCGUGGCAGGGCAUCCCUGCCCUUCCGU.AACC..GCUCUUCG.GAGCUUUCUUU.CCCGUUCUCAUGACCACCACCAUUCAGCAGCGCUCCGGCGCCAAUGGCUGGCAGUCCUUCUGCGAGUGGGUCACCUCCACCAACAACCGCCUCUAUGUGGGCUGGUUCGGUGUGCUGAUGAUCCCCACCCUGCUGGCUGCCACCACCUGCUUCAUCGUUGCGUUCAUCGCAGCACCCCCCGUCGACAUCGACGGCAUCCGUGAGCCCGUCGCCGGCUCCCUGAUCUACGGCAACAACAUCAUCUCCGGUGCUGUUGUGCCCUCCUCCAACGCCAUCGGCCUGCACUUCUAUCCC
#=GR JCVI_SCAF_1101668648542/1533-1092 CODON .....................................................................................................................................................................AUG..........................................................................................................................................................................................................................................................................................
#=GR JCVI_SCAF_1101668648542/1533-1092 SS_TT ..................................................................................................................................................................................................................................................................................................................................................................................................................................................................
JCVI_SCAF_1096627357520/630-1071             .CUCCAGAGACUUGACAUAAGAACCUUAAGCGAUCCUGAAGCUCUCGCCCCGCUUCAUGAACAGCCGCACACAGAGCGCAAUCUUCCGUUACACUC..AGCCUUGGCAGGGCAUCCCUGCCCUUCCGU.AACC..GCUCUUCG.GAGCUUUCUUU.CCCGUUCUCAUGACCACCACCAUUCAGCAGCGCUCCGGCGCCAAUGGCUGGCAGUCCUUCUGCGAGUGGGUCACCUCCACCAACAACCGCCUCUAUGUGGGCUGGUUCGGUGUGCUGAUGAUCCCCACCCUGCUGGCUGCCACCACCUGCUUCAUCGUUGCGUUCAUCGCAGCUCCUCCCGUCGACAUCGACGGCAUCCGUGAGCCCGUCGCCGGCUCCCUGAUCUACGGCAACAACAUCAUCUCCGGUGCUGUUGUGCCCUCCUCCAACGCCAUCGGCCUGCACUUCUAUCCC
#=GR JCVI_SCAF_1096627357520/630-1071 CODON  .....................................................................................................................................................................AUG..........................................................................................................................................................................................................................................................................................
#=GR JCVI_SCAF_1096627357520/630-1071 SS_TT  ..................................................................................................................................................................................................................................................................................................................................................................................................................................................................
JCVI_SCAF_1101668617945/96-537               .CACCACCCCGACAACGCCGUCAACGAGGCGACGGCGAGGCGCGGCAACGAAUUUCAUGAACAGCCGCACACAGAGCGCAAUCUUCCGUUACACUC..AGCCGUGGCAGGGCAUCCCUGCCCUUCCGU.AACC..GCUCUUCG.GAGCUUUCUUU.CCCGUUCUCAUGACCACCACCAUUCAGCAGCGCUCCGGCGCCAAUGGCUGGCAGUCCUUCUGCGAGUGGGUCACCUCCACCAAUAACCGCCUCUAUGUGGGCUGGUUCGGUGUGCUGAUGAUCCCCACCCUGCUGGCUGCCACCACCUGCUUCAUCGUUGCGUUCAUCGCAGCUCCUCCCGUCGACAUCGACGGCAUCCGUGAGCCCGUCGCCGGCUCCCUGAUCUACGGCAACAACAUCAUCUCCGGUGCUGUUGUGCCCUCCUCCAACGCCAUCGGCCUGCACUUCUAUCCC
#=GR JCVI_SCAF_1101668617945/96-537 CODON    .....................................................................................................................................................................AUG..........................................................................................................................................................................................................................................................................................
#=GR JCVI_SCAF_1101668617945/96-537 SS_TT    ..................................................................................................................................................................................................................................................................................................................................................................................................................................................................
JCVI_SCAF_1101668628378/1498-1121            .................................................................UGCACACAGAGCGCAAUCUUCCGUUACACUC..AGCCGUGGCAGGGCAUCCCUGCCCUUCCGU.AACC..GCUCUUCG.GAGCUUUCUUU.CCCGUUCUCAUGACCACCACCAUUCAGCAGCGCUCCGGCGCCAAUGGCUGGCAGUCCUUCUGCGAGUGGGUCACCUCCACCAACAACCGCCUCUAUGUGGGCUGGUUCGGUGUGCUGAUGAUCCCCACCCUGCUGGCUGCCACCACCUGCUUCAUCGUUGCGUUCAUCGCAGCUCCUCCCGUCGACAUCGACGGCAUCCGUGAGCCCGUCGCCGGCUCCCUGAUCUACGGCAACAACAUCAUCUCCGGUGCUGUUGUGCCCUCCUCCAACGCCAUCGGCCUGCACUUCUAUCCC
#=GR JCVI_SCAF_1101668628378/1498-1121 CODON .....................................................................................................................................................................AUG..........................................................................................................................................................................................................................................................................................
#=GR JCVI_SCAF_1101668628378/1498-1121 SS_TT ..................................................................................................................................................................................................................................................................................................................................................................................................................................................................
JCVI_SCAF_1101668644252/656-215              ..CUCCAGAGACUUGACAUAAGAACCCUAAGCGAUCCUGAAGUCCUUGUCCCGCUCCAUGAACAGCUGCACACAGAGCGCAAUCUUCCGUUACACU.CAGCCGUGGCAGGGCAUCCCUGCCCUUCCGU.AACC..GCUCUUCG.GAGCUUUCUUU.CCCGUUCUCAUGACCACCACCAUUCAGCAGCGCUCCGGCGCCAAUGGCUGGCAGUCCUUCUGCGAGUGGGUCACCUCCACCAACAACCGCCUCUAUGUGGGCUGGUUCGGUGUGCUGAUGAUCCCCACCCUGCUGGCUGCCACCACCUGCUUCAUCGUUGCGUUCAUCGCAGCUCCUCCCGUCGACAUCGACGGCAUCCGUGAGCCCGUCGCCGGCUCCCUGAUCUACGGCAACAACAUCAUCUCCGGUGCUGUUGUGCCCUCCUCCAACGCCAUCGGCCUGCACUUCUAUCCC
#=GR JCVI_SCAF_1101668644252/656-215 CODON   .....................................................................................................................................................................AUG..........................................................................................................................................................................................................................................................................................
#=GR JCVI_SCAF_1101668644252/656-215 SS_TT   ..................................................................................................................................................................................................................................................................................................................................................................................................................................................................
JCVI_SCAF_1096627360362/2103-2544            ..CACCACCCCGACAACGCCGUCAACGAGGCGACGGCGACGCGCGGCAACGAAUUUCAUGAACAGCCGCACACAGAGCGCAAUCUUCCGUUACACU.CAGCCGUGGCAGGGCAUCCCUGCCCUUCCGU.AACC..GCUCUUCG.GAGCUUUCUUU.CCCGUUCUCAUGACCACCACCAUUCAGCAGCGCUCCGGCGCCAAUGGCUGGCAGUCCUUCUGCGAGUGGGUCACCUCCACCAACAACCGCCUCUAUGUGGGCUGGUUCGGUGUGCUGAUGAUCCCCACCCUGCUGGCUGCCACCACCUGCUUCAUCGUUGCGUUCAUCGCAGCUCCCCCCGUCGACAUCGACGGCAUCCGUGAGCCCGUCGCCGGCUCCCUGAUCUACGGCAACAACAUCAUCUCCGGUGCUGUUGUGCCCUCCUCCAACGCCAUCGGCCUGCACUUCUAUCCC
#=GR JCVI_SCAF_1096627360362/2103-2544 CODON .....................................................................................................................................................................AUG..........................................................................................................................................................................................................................................................................................
#=GR JCVI_SCAF_1096627360362/2103-2544 SS_TT ..................................................................................................................................................................................................................................................................................................................................................................................................................................................................
JCVI_SCAF_1096627958055/360-801              .CUCCAGAGACUUGACAUAAGAACCUUAAGCGAUCCUGAAGCUCUCGCCCCGCUUCAUGAACGGCCGCACACAGAGCGCAAUCUUCCGUUACACUC..AACCGUGGCAGGGCAUCCCUGCCCUUCCGU.AACC..GCUCUUCG.GAGCUUUCUUU.CCCGUUCUCACGACCACCACCAUUCAGCAGCGCUCCGGCGCCAAUGGCUGGCAGUCCUUCUGCGAGUGGGUCACCUCCACCAACAACCGCCUCUAUGUGGGCUGGUUCGGUGUGCUGAUGAUCCCCACCCUGCUGGCUGCCACCACCUGCUUCAUCGUUGCGUUCAUCGCAGCUCCUCCCGUCGACAUCGACGGCAUCCGUGAGCCCGUCGCCGGCUCCCUGAUCUACGGCAACAACAUCAUCUCCGGUGCUGUUGUGCCCUCCUCCAACGCCAUCGGCCUGCACUUCUAUCCC
#=GR JCVI_SCAF_1096627958055/360-801 CODON   .................................................................................................................................................................................AUG..............................................................................................................................................................................................................................................................................
#=GR JCVI_SCAF_1096627958055/360-801 SS_TT   ..................................................................................................................................................................................................................................................................................................................................................................................................................................................................
JCVI_SCAF_1101668623404/712-1153             .CUCCAGAGACUUGACAUAAGAACCUUAAGCGAUCCUGAAGCUCUCGCCCCGCUUCAUGAACGGCCGCACACAGAGCGCAAUCUUCCGUUACACUC..AACCGUGGCAGGGCAUCCCUGCCCUUCCGU.AACC..GCUCUUCG.GAGCUUUCUUU.CCCGUUCUCAUGACCACCACCAUUCAGCAGCGCUCCGGCGCCAAUGGCUGGCAGUCCUUCUGCGAGUGGGUCACCUCCACCAACAACCGCCUCUAUGUGGGCUGGUUCGGUGUGCUGAUGAUCCCCACCCUGCUGGCUGCCACCACCUGCUUCAUCGUUGCGUUCAUCGCAGCUCCUCCCGUCGACAUCGACGGCAUCCGUGAGCCCGUCGCCGGCUCCCUGAUCUACGGCAACAACAUCAUCUCCGGUGCUGUUGUGCCCUCCUCCAACGCCAUCGGCCUGCACUUCUAUCCC
#=GR JCVI_SCAF_1101668623404/712-1153 CODON  .....................................................................................................................................................................AUG..........................................................................................................................................................................................................................................................................................
#=GR JCVI_SCAF_1101668623404/712-1153 SS_TT  ..................................................................................................................................................................................................................................................................................................................................................................................................................................................................
JCVI_SCAF_1096627351991/556-115              ..CUCCAGAGACUUGACAUAAGAACCUUAAGCGAUCCUGAAGCCCUCGCCCCGCUUCAUGAACAGCCGCACACAGAGCGCAAUCUUCCGUUACACU.CAGCCGUGGCAGGGCAUCCCUGCCCUUCCGU.AACC..GCUCUUCG.GAGCUUUCUUU.CCCGUUCUCAUGACCACCACCAUUCAGCAGCGCUCCGGCGCCAAUGGCUGGCAGUCCUUCUGCGAGUGGGUCACCUCCACCAACAACCGCCUCUAUGUGGGCUGGUUCGGUGUGCUGAUGAUCCCCACCCUGCUGGCUGCCACCACCUGCUUCAUCGUUGCGUUCAUCGCAGCUCCUCCCGUCGAUAUCGACGGCAUCCGUGAGCCCGUCGCCGGCUCCCUGAUCUACGGCAACAACAUCAUCUCCGGUGCUGUUGUGCCCUCCUCCAACGCCAUCGGCCUGCACUUCUAUCCC
#=GR JCVI_SCAF_1096627351991/556-115 CODON   .....................................................................................................................................................................AUG..........................................................................................................................................................................................................................................................................................
#=GR JCVI_SCAF_1096627351991/556-115 SS_TT   ..................................................................................................................................................................................................................................................................................................................................................................................................................................................................
JCVI_SCAF_1101667313216/578-137              ..CACCACCCCGACAACGCCGUCAACGAGGCGACGGCGACGCGCGGCAACGAAUUUCAUGAACAGCCGCACACAGAGCGCAAUCUUCCGUUACACU.CAGCCGUGGCAGGGCAUCCCUGCCCUUCCGU.AACC..GCUCUUCG.GAGCUUUCUUU.CCCGUUCUCAUGACCACCACCAUUCAGCAGCGCUCCGGCGCCAAUGGCUGGCAGUCCUUCUGCGAGUGGGUCACCUCCACCAACAACCGCCUCUAUGUGGGCUGGUUCGGUGUGCUGAUGAUCCCCACCCUGCUGGCUGCCACCACCUGCUUCAUCGUUGCGUUCAUCGCAGCUCCUCCCGUCGACAUCGACGGCAUCCGUGAGCCCGUCGCCGGCUCCCUGAUCUACGGCAACAACAUCAUCUCCGGUGCUGUUGUGCCCUCCUCCAACGCCAUCGGCCUGCACUUCUAUCCC
#=GR JCVI_SCAF_1101667313216/578-137 CODON   .....................................................................................................................................................................AUG..........................................................................................................................................................................................................................................................................................
#=GR JCVI_SCAF_1101667313216/578-137 SS_TT   ..................................................................................................................................................................................................................................................................................................................................................................................................................................................................
JCVI_SCAF_1101668642101/521-80               .CUCCAGAGACUUGACAUAAGAACCUUAAGCGAUCCUGAAGUCCUUGUCCCGCUCCAUGAACAGCCGCACACAGAGCGCAAUCUUCCGUUACAAUC..AGCCACGGCAGGGCAUCCCUGCCCUUCCGU.AACC..GCUCCUCG.GAGCUUUCUUU.CCCGUUCUCAUGACCACCACCAUUCAGCAGCGCUCCGGCGCCAAUGGCUGGCAGUCCUUCUGCGAGUGGGUCACCUCCACCAACAAUCGCCUCUAUGUGGGCUGGUUCGGUGUGCUGAUGAUCCCCACCCUGCUGGCUGCCACCACCUGCUUCAUCGUUGCGUUCAUCGCAGCUCCUCCCGUCGAUAUCGACGGCAUCCGUGAGCCCGUCGCCGGCUCCCUGAUCUACGGCAACAACAUCAUCUCCGGUGCUGUUGUGCCCUCCUCCAACGCCAUCGGCCUGCACUUCUAUCCC
#=GR JCVI_SCAF_1101668642101/521-80 CODON    .....................................................................................................................................................................AUG..........................................................................................................................................................................................................................................................................................
#=GR JCVI_SCAF_1101668642101/521-80 SS_TT    ..................................................................................................................................................................................................................................................................................................................................................................................................................................................................
JCVI_SCAF_1101668637008/1223-879             ....................................................................................................UCUCGGCAGGGCAUCCCUGCCCUUCCGU.AACC..GCUCUUCG.GAGCUUUCUUU.CCCGUUCUCAUGACCACCACCAUUCAGCAGCGCUCCGGCGCCAAUGGCUGGCAGUCCUUCUGCGAGUGGGUCACCUCCACCAACAACCGCCUCUAUGUGGGCUGGUUCGGUGUGCUGAUGAUCCCCACCCUGCUGGCUGCCACCACCUGCUUCAUCGUUGCGUUCAUCGCAGCACCCCCCGUCGACAUCGACGGCAUCCGUGAGCCCGUCGCCGGCUCCCUGAUCUACGGCAACAACAUCAUCUCCGGUGCUGUUGUGCCCUCCUCCAACGCCAUCGGCCUGCACUUCUAUCCC
#=GR JCVI_SCAF_1101668637008/1223-879 CODON  .....................................................................................................................................................................AUG..........................................................................................................................................................................................................................................................................................
#=GR JCVI_SCAF_1101668637008/1223-879 SS_TT  ..................................................................................................................................................................................................................................................................................................................................................................................................................................................................
JCVI_SCAF_1101667321149/1-363                ................................................................................AUCUUCCGUUACACUC..AGUCUCGGCAGGGCAUCCCUGCCCUUCCGU.AACC..GCUCUUCG.GAGCUUUCUUU.CCCGUUCUCAUGACCACCACCAUUCAGCAGCGCUCCGGCGCCAAUGGCUGGCAGUCCUUCUGCGAGUGGGUCACCUCCACCAACAACCGCCUCUAUGUGGGCUGGUUCGGUGUGCUGAUGAUCCCCACCCUGCUGGCUGCCACCACCUGCUUCAUCGUUGCGUUCAUCGCACCACCCCCCGUCGACAUCGACGGCAUCCGUGAGCCCGUCGCCGGCUCCCUGAUCUACGGCAACAACAUCAUCUCCGGUGCUGUUGUGCCCUCCUCCAACGCCAUCGGCCUGCACUUCUAUCCC
#=GR JCVI_SCAF_1101667321149/1-363 CODON     .....................................................................................................................................................................AUG..........................................................................................................................................................................................................................................................................................
#=GR JCVI_SCAF_1101667321149/1-363 SS_TT     ..................................................................................................................................................................................................................................................................................................................................................................................................................................................................
NZ_AAOK01000002.1/170426-170867              .GCACUCCCCAGAUGGCGGGACGGGCUGGAGCUCAACGCUUCUUCACAACGACUUCAUAAAGCAAUGGAUAUUUUUCGCAAUGUUGCUUUACACUC..CGGGCUGGCAGGGCAUUCCUGCCCUUCCGU.AACC..GCUCUUCG.GAGCCUUCUUU.UCCGUACUCAUGACCACCACCAUUCAGCAGCGCUCCGGCGCCAAUGGCUGGCAGUCCUUCUGCGAGUGGGUCACCUCCACCAACAACCGCCUGUAUGUGGGCUGGUUCGGUGUGCUGAUGAUCCCCACCCUGCUGGCUGCCACCACCUGCUUCAUCGUUGCCUUCAUCGCAGCGCCCCCCGUCGACAUCGACGGCAUCCGUGAGCCCGUCGCCGGCUCCCUGAUCUACGGAAACAACAUCAUCUCUGGUGCUGUUGUUCCUUCCUCGAACGCCAUCGGCCUGCACUUCUAUCCC
#=GR NZ_AAOK01000002.1/170426-170867 CODON   .....................................................................................................................................................................AUG..........................................................................................................................................................................................................................................................................................
#=GR NZ_AAOK01000002.1/170426-170867 SS_TT   ..................................................................................................................................................................................................................................................................................................................................................................................................................................................................
NZ_AAOK01000001.1/197666-198107              .CGAUUCCUUCAGGCCUGGGACGGGCUGGAGCUCAACGCUUCUUCACAACGACUUCAUAAAGCACUGGAUAUUUUUCGCAAUGUUGCUUUACACUC..CGGACUGGCAGGGCAUUCCUGCCCUUCCGU.AACC..GCUCUUCG.GAGCCUUCUUU.UCCGUACUCAUGACCACCACCAUUCAGCAGCGCUCCGGCGCCAAUGGCUGGCAGUCCUUCUGCGAGUGGGUCACCUCCACCAACAACCGCCUGUAUGUGGGCUGGUUCGGUGUGCUGAUGAUCCCCACCCUGCUGGCUGCCACCACCUGCUUCAUCGUUGCCUUCAUCGCAGCGCCCCCCGUCGACAUCGACGGCAUCCGUGAGCCCGUCGCCGGCUCCCUGAUCUACGGAAACAACAUCAUCUCUGGUGCUGUUGUUCCUUCCUCGAACGCCAUCGGCCUGCACUUCUAUCCC
#=GR NZ_AAOK01000001.1/197666-198107 CODON   .....................................................................................................................................................................AUG..........................................................................................................................................................................................................................................................................................
#=GR NZ_AAOK01000001.1/197666-198107 SS_TT   ..................................................................................................................................................................................................................................................................................................................................................................................................................................................................
JCVI_SCAF_1096627984084/1480-1899            ..ACCACGUCCCUGAGAACGCCUGAGCGAGGUCUCAAUGGUUCUUCACGUCGGCUUCAUAAAGCAAGCGACAUCUUGCGCAAUGUUGCUUUACAAU.CACGCUUGGCAGGGCUUCCU.GCCCUUCCGU.AACC.GUCUCUUCG.GAGACAUUCUUUUCCGUUCUCAUGACCACCACCAUUCAGCAGCGCUCCGGCGCUAAUGGCUGGCAGCAGUUCUGCGAGUGGGUCACCUCCACCAACAACCGCCUCUAUGUGGGCUGGUUCGGUGUGCUGAUGAUCCCCACCCUGCUGGCUGCCACCACCUGUUUCAUCGUUGCGUUCAUCGCAGCACCCCCCGUCGACAUCGACGGCAUCCGUGAGCCCGUUGCUGGCUCCCUGAUCUACGGCAACAACAUCAUCUCUGGUGCUGUUGUUCCCUCCUCGAACG.......................
#=GR JCVI_SCAF_1096627984084/1480-1899 CODON ..................................GUA.........................................................AU.G........................................................................................................................................................................................................................................................................................................................................S.......................
#=GR JCVI_SCAF_1096627984084/1480-1899 SS_TT ..................................................................................................................................................................................................................................................................................................................................................................................................................................................................
JCVI_SCAF_1096627070640/541-982              ..GGCUUUGAGCGGGUCGCGCCUGAGCGAGGUCUCAAUGGUUCUUCAUGUCGGCUUCAUAAAGCAAGCGACAUCUUGCGCAAUGUUGCUUUACAAU.CACGCUUGGCAGGGCUUCCU.GCCCUUCCGU.AACC.GUCUCCUCG.GAGACAUUUUUUCCCGUUCUCAUGACCACCACCAUUCAGCAGCGCUCCGGCGCUAAUGGCUGGCAGCAGUUCUGCGAGUGGGUCACCUCCACCAACAACCGCCUCUAUGUGGGCUGGUUCGGUGUGCUGAUGAUCCCCACUCUGCUGGCUGCCACCACCUGUUUCAUCGUUGCGUUCAUCGCAGCACCCCCCGUCGACAUCGACGGCAUCCGUGAGCCCGUUGCUGGCUCCCUGAUCUACGGCAACAACAUCAUCUCUGGUGCUGUUGUUCCCUCCUCGAACGCCAUCGGCCUUCACUUCUAUCC.
#=GR JCVI_SCAF_1096627070640/541-982 CODON   ..............................................................................................AU.G................................................................................................................................................................................................................................................................................................................................................................
#=GR JCVI_SCAF_1096627070640/541-982 SS_TT   ..................................................................................................................................................................................................................................................................................................................................................................................................................................................................
JCVI_SCAF_1096627383909/1688-1247            ..GGCUUUGGGCGGGUCGCGCCUGAGCGAGGUCUCAAUGGUUCUUCACGUCGGCUUCAUAAAGCAAGCGACAUCUUGCGCAAUGUUGCUUUACAAU.CACGCUUGGCAGGGCUUCCU.GCCCUUCCGU.AACC.GUCUCCUCG.GAGACAUUCUUUCCCGUUCUCAUGACCACCACCAUUCAGCAGCGCUCCGGCGCUAAUGGCUGGCAGCAGUUCUGCGAGUGGGUCACCUCCACCAACAACCGCCUCUAUGUGGGCUGGUUCGGUGUGCUGAUGAUCCCCACCCUGCUGGCUGCCACCACCUGUUUCAUCGUUGCGUUCAUCGCAGCACCCCCCGUCGACAUCGACGGCAUCCGUGAGCCCGUUGCUGGCUCCCUGAUCUACGGCAACAACAUCAUCUCUGGUGCUGUUGUUCCCUCCUCGAACGCCAUCGGCCUUCACUUCUAUCC.
#=GR JCVI_SCAF_1096627383909/1688-1247 CODON ..............................................................................................AU.G................................................................................................................................................................................................................................................................................................................................................................
#=GR JCVI_SCAF_1096627383909/1688-1247 SS_TT ..................................................................................................................................................................................................................................................................................................................................................................................................................................................................
JCVI_SCAF_1096627078472/733-292              ..ACCACGUCCCUGAGAACGCCUGAGCGAGGUCUCAAUGGUUCUUCACGUCGGCUUCAUAAAGCAAGCGACAUCUUGCGCAAUGUUGCUUUACAAU.CACGCUUGGCAGGGCUUCCU.GCCCUUCCGU.AACC.GUCUCCUCG.GAGACAUUCUUUUCCGUUCUCAUGACCACCACCAUUCAGCAGCGCUCCGGCGCUAAUGGUUGGCAGCAGUUCUGCGAGUGGGUCACCUCCACCAACAACCGCCUCUACGUGGGCUGGUUCGGUGUGCUGAUGAUCCCCACCCUGCUGGCUGCCACCACCUGUUUCAUCGUUGCGUUCAUCGCAGCACCCCCCGUCGACAUCGACGGCAUCCGUGAGCCCGUUGCUGGCUCCCUGAUCUACGGCAACAACAUCAUCUCUGGUGCUGUUGUUCCCUCCUCGAACGCCAUCGGCCUUCACUUCUAUCC.
#=GR JCVI_SCAF_1096627078472/733-292 CODON   ..................................GUA.........................................................AU.G................................................................................................................................................................................................................................................................................................................................................................
#=GR JCVI_SCAF_1096627078472/733-292 SS_TT   ..................................................................................................................................................................................................................................................................................................................................................................................................................................................................
JCVI_SCAF_1101668430728/387-1                ..ACUGAGUUCCCGCUGUCGCCCGUGGAAGUUCUCAACGGUUCUUCAUGUCGGCUUCAUAAAGCAGGCGACAUCUUGCGCAAUGUUGCUUUACAAU.CAGCGUUGGCAGGGCUUCCU.GCCCUUCCGU.AACC.GUCUCCUCG.GAGACAUUCUUUUCCGUUCUCAUGACCACCACCAUUCAGCAGCGCUCCGGCGCUAAUGGCUGGCAGCAGUUCUGCGAGUGGGUCACCUCCACCAACAACCGCCUCUAUGUGGGCUGGUUCGGUGUGCUGAUGAUCCCCACCCUGCUGGCUGCCACCACCUGCUUCAUCGUUGCGUUCAUCGCAGCACCCCCCGUCGACAUCGACGGCAUCCGUGAGCCCGUCGCCGGCUCCCUGAUCUACGGCAACAACA........................................................
#=GR JCVI_SCAF_1101668430728/387-1 CODON     ..................................GUA.........................................................AU.G....................................................................................................................................................................................................................................................................................................STP.........................................................
#=GR JCVI_SCAF_1101668430728/387-1 SS_TT     ..................................................................................................................................................................................................................................................................................................................................................................................................................................................................
JCVI_SCAF_1096628007816/435-876              ..UCCGCGUCUCUGCGCUCGCCUGAGCGAGGUCUCAACGCUUCUUCAUGUCGACUUCAUAAAGCUGCCGACAUCUAGCGCAAUGUUGCUUUACAAU.CAGCGUUGGCAGGGCUUCCU.GCCCUUCCGU.AACC.GUCUCCUCG.GAGACAUUCUUUCCCGUUCUCAUGACCACCACCAUUCAGCAGCGCUCCGGCGCCAAUGGCUGGCAGUCGUUCUGCGAGUGGGUCACCUCCACCAACAACCGCCUCUAUGUGGGCUGGUUCGGUGUGCUGAUGAUCCCCACUCUGCUGGCUGCCACCACCUGCUUCAUCGUUGCGUUCAUCGCAGCACCCCCCGUCGACAUCGACGGCAUCCGUGAGCCCGUCGCUGGCUCCCUGAUCUACGGCAACAACAUCAUCUNNNNNNNNNNNNNNNNNNNNNNNNNNNNNNNNNNNNNNNNNNNNNNNNN.
#=GR JCVI_SCAF_1096628007816/435-876 CODON   ..............................................................................................AU.G...................................................................................................................................................................................................................................................................................................................STP..........................................
#=GR JCVI_SCAF_1096628007816/435-876 SS_TT   ..................................................................................................................................................................................................................................................................................................................................................................................................................................................................
NZ_AAUA01000001.1/704208-703766              .AAGAACUCGUGAUGUAAGAGGCCUGCUGCUGGUCGGCCACCCCUUGCGUGAGCGAGAUCUCAUUUGCGUUACAACGCUCAAUCUUCCGUUACACU..GCGGCCGGCAGGGCUUCCU.GCCCUUCCGU.AACCCGUCUCUUCG.GAGACCUUCUUUUCCGUUCUCAUGACCACCACCAUUCAGCAGCGCUCCGGCGCCACUGGCUGGCAGCAGUUCUGCGAGUGGGUCACCUCCACCAACAACCGCCUCUAUGUGGGCUGGUUCGGUGUGCUGAUGAUCCCCACCCUGCUGGCCGCCACCACCUGCUUCAUCGUUGCGUUCAUCGCAGCUCCCCCCGUCGACAUCGACGGCAUCCGUGAGCCCGUCGCCGGCUCCCUGAUCUACGGCAACAACAUCAUCUCCGGUGCUGUUGUUCCUUCCUCCAACGCCAUCGGCCUGCACUUCUAUCC.
#=GR NZ_AAUA01000001.1/704208-703766 CODON   .....................................................................................................................................................................AUG..........................................................................................................................................................................................................................................................................................
#=GR NZ_AAUA01000001.1/704208-703766 SS_TT   ..................................................................................................................................................................................................................................................................................................................................................................................................................................................................
NZ_AAUA01000004.1/159582-159140              ..ACCUCACAGCGACGACCGAGCCGGAGAGGCGCUUUUCACCCCUUGCGUGGGCGAGAUCUCAUUUGCGUUACAACGCUCAAUCUUCCGUUACAGU.GCAAGACGGCAGGGCUUCCU.GCCCUUCCGU.AACCCGUCUCUUCG.GAGACCUUCUUUUCCGUUCUCAUGACCACCACCAUUCAGCAGCGCUCCGGCGCCACUGGCUGGCAGCAGUUCUGCGAGUGGGUCACCUCCACCAACAACCGCCUCUAUGUGGGCUGGUUCGGUGUGCUGAUGAUCCCCACCCUGCUGGCCGCCACCACCUGCUUCAUCGUUGCGUUCAUCGCAGCUCCCCCCGUCGACAUCGACGGCAUCCGUGAGCCCGUCGCCGGCUCCCUGAUCUACGGCAACAACAUCAUCUCCGGUGCUGUUGUUCCUUCCUCCAACGCCAUCGGCCUGCACUUCUAUCC.
#=GR NZ_AAUA01000004.1/159582-159140 CODON   .....................................................................................................................................................................AUG..........................................................................................................................................................................................................................................................................................
#=GR NZ_AAUA01000004.1/159582-159140 SS_TT   ..................................................................................................................................................................................................................................................................................................................................................................................................................................................................
NC_008319.1/373098-372656                    .GGACGCUAACAACUGCAUCCGCUGCAACGCCCGGCCGCGGACUUCAGGAUUGCUUCAUGAACGAGCGGUUACAAACCGCAAAGUUGCUUUACAAU..UCAAUCGGCAGGGCAUCCU.GCCCUUCCGU.AACC.GUCUCCUUGUGAGACCUUCUUUUCCGUUCUCAUGACUACCACCAUCCAGCAGCGCUCCGGCGCUAACGGUUGGCAGCAGUUCUGUGAUUGGGUCACCUCCACGAACAACCGUCUGUAUGUCGGUUGGUUCGGUGUGUUGAUGAUCCCCACACUGCUUGCCGCUACCACCUGCUUCAUCGUCGCUUUCAUCGCCGCACCUCCGGUUGAUAUCGACGGCAUCCGCGAGCCUGUUGCAGGUUCACUGAUGUAUGGCAACAACAUCAUUUCUGGUGCUGUUGUUCCUUCCAGCAACGCCAUCGGCUUGCACUUCUACCC.
#=GR NC_008319.1/373098-372656 CODON         .....................................................................................................................................................................AUG..........................................................................................................................................................................................................................................................................................
#=GR NC_008319.1/373098-372656 SS_TT         ..................................................................................................................................................................................................................................................................................................................................................................................................................................................................
NC_008319.1/2093217-2092775                  .UCUGAAGGUGCUCUUUUGAGGUCGCUCCCGCUGCGUAGCGAAAGGAAACGUUCGCCCUUAAAACUCGAACACAAACCGCAAAGUUGCUUUACAAU..UCAAUCGGCAGGGCAUCCU.GCCCUUCCGU.AACC.GUCUCCUUGUGAGACCUUCUUUUCCGUUCUCAUGACUACCACCAUCCAGCAGCGCUCCGGCGCUAACGGUUGGCAGCAGUUCUGUGAUUGGGUCACCUCCACGAACAACCGUCUGUAUGUCGGUUGGUUCGGUGUGUUGAUGAUCCCCACACUGCUUGCCGCUACCACCUGCUUCAUCGUCGCUUUCAUCGCCGCACCUCCGGUUGAUAUCGACGGCAUCCGCGAGCCUGUUGCAGGUUCACUGAUGUAUGGCAACAACAUCAUUUCUGGUGCUGUUGUUCCUUCCAGCAACGCCAUCGGCUUGCACUUCUACCC.
#=GR NC_008319.1/2093217-2092775 CODON       .....................................................................................................................................................................AUG..........................................................................................................................................................................................................................................................................................
#=GR NC_008319.1/2093217-2092775 SS_TT       ..................................................................................................................................................................................................................................................................................................................................................................................................................................................................
JCVI_SCAF_1096626847236/1-375                .....................................................................AGACAGAACUCAAUAUUGCUUUACAUU.GGGUGCAGGCAGGACUUCU..GUCCUUUCUUAAACC.GUCCCCUCG.GGGGCAUUUCUUUCCGUUCUCAUGACCACCACCAUCCAGCAGCGCUCCGGCGCUUCUAGCUGGCAGUCCUUCUGCGAGUGGGUUACUUCCACCAACAACCGUCUGUAUGUCGGUUGGUUCGGUGUGUUGAUGAUCCCAACUCUGUUGGCUGCCACCAUCUGCUUCGUCAUCGCAUUCGUCGCCGCUCCUCCGGUUGACAUCGAUGGCAUCCGCGAGCCAGUCGCUGGCUCCUUGAUGUACGGCAACAACAUCAUUUCUGGUGCUGUUGUUCCUUCCAGCAACGCGAUCGGCCUGCACUUCUAUCC.
#=GR JCVI_SCAF_1096626847236/1-375 CODON     .....................................................................................................................................................................AUG..........................................................................................................................................................................................................................................................................................
#=GR JCVI_SCAF_1096626847236/1-375 SS_TT     ......................................................................................................................................<<<<<.....>>>>>.............................................................................................................................................................................................................................................................................................................
JCVI_SCAF_1096627194864/953-511              ..CCUUAAGACUUUCUGUGAUCCCUGUUACUGGGCCUGCGGAGCGGCGAGGUACUUGCGCAAUGUCCGAACACAUUCCGCAAACUUCCGUUACAUUG.GGAUGAGGCAGGGCCCCCU.GCCCUUCCUUAAACC.GUCCCUUCG.GGGGCACUUCUUUCCGUUCUCAUGACCACCACCCUCCAGCAGCGCUCCGGCGCUUCCAGCUGGCAGGCCUUCUGCGAGUGGGUCACCUCCACCAACAACCGUCUGUAUGUCGGUUGGUUCGGUGUGCUGAUGAUCCCAACUCUGUUGGCUGCCACCAUCUGCUUCAUCGUUGCCUUCGUCGCCGCUCCUCCGGUUGACAUCGACGGCAUCCGUGAGCCAGUCGCUGGUUCUCUGAUCUAUGGCAACAACAUCAUCUCCGGUGCUGUUGUUCCUUCUUCCAACGCCAUCGGCCUGCACUUCUAUCC.
#=GR JCVI_SCAF_1096627194864/953-511 CODON   .....................................................................................................................................................................AUG..........................................................................................................................................................................................................................................................................................
#=GR JCVI_SCAF_1096627194864/953-511 SS_TT   ..................................................................................................................................................................................................................................................................................................................................................................................................................................................................
JCVI_SCAF_1096627787846/883-1223             ...UAAGCCUUUCUGCAGUCCGUCCCCCCCCUCGUGAGCCUGGGGGUCUGCGGAUUCAGAACAUUUCCGAGACAUUGCUCAACCUUCCGUUACAAUCAUUUUUAGGCAGGGCUACCU.GCUCUUCCUUAAACC.GUCCCUUCG.GGGGCACUUCUUUCCGUUCUCAUGACCACCACCCUCCAGCAGCGCUCCGGCGCUUCUAGCUGGCAGGCCUUCUGUGAGUGGGUCACCUCCACCAACAACCGCCUCUAUGUGGGCUGGUUCGGUGUGCUGAUGAUCCCCACACUGCUGUCUGCCACCAUCUGCUUCAUCGUCGCUUUUGUCGCCGCACCUCCGGUCGACAUCGA.......................................................................................................
#=GR JCVI_SCAF_1096627787846/883-1223 CODON  ........................................................................GUA.......................................................................................................................................................................................................................................................................................................................................................................................
#=GR JCVI_SCAF_1096627787846/883-1223 SS_TT  ..................<<<<<<<<<<<<<..........>>>>>>>>>>>>>............................................................................................................................................................................................................................................................................................................................................................................................................
JCVI_SCAF_1101668329101/1215-773             ..CCUUAAGCCUUUCUGCAGUCCGUCUCUCCUUGUGAGCCUGGGGGUCUGCGGAUUCAGAACAUUUCCGAGACAUUGCUCAACCUUCCGUUACAAUC.UUCUCAGGCAGGGCUACCU.GCUCUUCCUUAAACC.GUCCCUUCG.GGGGCAUUUCUUUCCGUUCUCAUGACCACCACCCUCCAGCAGCGCUCCGGCGCUUCUAGCUGGCAGGCCUUCUGUGAGUGGGUCACCUCCACCAACAACCGCCUCUAUGUGGGCUGGUUCGGUGUGCUGAUGAUCCCCACACUGCUGUCUGCCACCAUCUGCUUCAUCGUCGCUUUUGUCGCCGCACCUCCGGUCGACAUCGACGGUAUCCGUGAGCCCGUCGCCGGCUCCUUGAUCUACGGAAACAACAUCAUCUCCGGUGCUGUUGUUCCCUCUUCCAACGCCAUCGGCCUGCACUUCUAUCC.
#=GR JCVI_SCAF_1101668329101/1215-773 CODON  ........................................................GUA..........................................................................................................AUG..........................................................................................................................................................................................................................................................................................
#=GR JCVI_SCAF_1101668329101/1215-773 SS_TT  ....................<<<<<<<<<<<<.........>>>>>>>>>>>>>............................................................................................................................................................................................................................................................................................................................................................................................................
JCVI_SCAF_1101668676638/534-976              ...GACGCUAACAACGGCGGCAGGGGAAGUCGCUCAACCUUUCUUUACGGUUUGCACGUAAAGCUGAGCACACGUUCCGAAAUGUUGCUUUACAGUCUGCCCUAGGCAGGGCUACCU.GCUCUUCCUUAAACC.GUCCCUUCG.GGGGCACUUCUUUCCGUUCUCAUGACCACCACCCUCCAGCAGCGCUCCGGCGCUUCUAGCUGGCAGGCCUUCUGUGAGUGGGUCACCUCCACCAACAACCGCCUCUAUGUGGGCUGGUUCGGUGUGUUGAUGAUCCCCACACUGCUGUCUGCCACCAUCUGCUUCAUCGUCGCUUUUGUCGCCGCACCUCCGGUCGACAUCGACGGUAUCCGUGAGCCCGUCGCCGGCUCCCUGAUCUACGGAAACAACAUCAUCUCUGGUGCUGUUGUUCCCUCCUCCAACGCCAUCGGCCUGCACUUCUAUCC.
#=GR JCVI_SCAF_1101668676638/534-976 CODON   .....................................................................................................................................................................AUG..........................................................................................................................................................................................................................................................................................
#=GR JCVI_SCAF_1101668676638/534-976 SS_TT   ..................................................................................................................................................................................................................................................................................................................................................................................................................................................................
JCVI_SCAF_1096627795270/505-63               ...GACGCUAACAACUACAGCGUGGAAACCAGCUCACCCUUUCUUUACGAAGUGCACGUAAAGCCGAGCACACGUUCCGCAAUGUUGCUUUACACUCCGGUUCAGGCAGGGCUACCU.GCCCUUCCUUAAACC.GUCCCUUCG.GGGGCACUUCUUUCCGUUCUCAUGACCACCACCCUCCAGCAGCGCUCCGGCGCUUCUAGCUGGCAGGCCUUCUGUGAGUGGGUCACCUCCACCAAUAACCGCCUCUAUGUGGGCUGGUUCGGUGUGCUGAUGAUCCCCACACUGCUGGCUGCCACCAUCUGCUUCAUCGUCGCUUUCGUCGCCGCUCCCCCGGUCGACAUCGACGGUAUCCGUGAGCCCGUCGCUGGCUCCCUGAUCUACGGCAACAACAUCAUCUCUGGUGCUGUUGUUCCUUCCUCGAACGCCAUCGGCCUUCACUUCUAUCC.
#=GR JCVI_SCAF_1096627795270/505-63 CODON    .....................................................................................................................................................................AUG..........................................................................................................................................................................................................................................................................................
#=GR JCVI_SCAF_1096627795270/505-63 SS_TT    ..................................................................................................................................................................................................................................................................................................................................................................................................................................................................
JCVI_SCAF_1101667392251/732-289              ...GACGCUAACAAGCGCUGCCGCCAAAGGGGCGGAGGGCCUCUUCACAACAACUUCAUCAAGCCAGCGACACACAGCGCAAACUUCCUUUACACUCCCGAUCAGGCAGGGCUCUCCUGCCCUUCCUUAAACC.GUUCCUUCG.GGAGCAUUUUUUUCCGUUCUCAUGACCACCACCCUCCAGCAGCGCUCCGGCGCUUCCAGCUGGCAGGCCUUCUGUGAGUGGGUCACCUCCACCAACAACCGUCUGUAUGUCGGUUGGUUCGGUGUGCUGAUGAUCCCCACUCUGCUGGCUGCCACCAUCUGCUUCGUCAUCGCUUUCGUCGCCGCUCCUCCGGUCGACAUCGAUGGCAUCCGUGAGCCCGUCGCUGGCUCCCUGAUCUACGGCAACAACAUCAUCUCUGGUGCUGUUGUUCCUUCCAGCAACGCCAUCGGCCUGCACUUCUACCC.
#=GR JCVI_SCAF_1101667392251/732-289 CODON   .....................................................................................................................................................................AUG..........................................................................................................................................................................................................................................................................................
#=GR JCVI_SCAF_1101667392251/732-289 SS_TT   ........................................................................................................<<<<<<<<......>>>>>>>>....................................................................................................................................................................................................................................................................................................................................
NC_007516.1/510480-510923                    ...UUAAGCCUUUUGGAAGUCUCGCUUUCCCCGCUUGGGGCGGCUAAGCGUUGGUUUCGCAAUCUGUGGACACACAGCGCAAACUUCCUUUACACUCCCCACCAGGCAGGGCUCUCCUGCCCUUCCUUAAACC.GUUCCUUCG.GGGACAUUUCUUUCCGUUCUCAUGACCACCACCCUCCAGCAGCGCUCCGGCGCUUCCAGCUGGCAGGCCUUCUGUGAGUGGGUCACCUCCACCAACAACCGUCUGUACGUCGGUUGGUUCGGUGUGCUGAUGAUCCCCACACUGCUGGCUGCCACCAUCUGCUUCGUCAUCGCUUUCGUCGCCGCUCCUCCGGUCGACAUCGAUGGCAUCCGUGAGCCCGUCGCUGGCUCCCUGAUCUACGGCAACAACAUCAUCUCUGGUGCUGUUGUUCCUUCCAGCAACGCCAUCGGCCUGCACUUCUACCC.
#=GR NC_007516.1/510480-510923 CODON         .....................................................................................................................................................................AUG..........................................................................................................................................................................................................................................................................................
#=GR NC_007516.1/510480-510923 SS_TT         ........................................................................................................<<<<<<<<......>>>>>>>>....................................................................................................................................................................................................................................................................................................................................
NC_007516.1/311154-310711                    ...GACGCUAACAAGCGCUGCCGCCAAAAGGGAUGAAGGCUUCUUAACAACAGCUUCAUCAAGUCAGCGACACACAGCGCAAACUUCCUUUACACUCCCCACCAGGCAGGGCUCUCCUGCCCUUCCUUAAACC.GUUCCUUCG.GGGACAUUUCUUUCCGUUCUCAUGACCACCACCCUCCAGCAGCGCUCCGGCGCUUCCAGCUGGCAGGCCUUCUGUGAGUGGGUCACCUCCACCAACAACCGUCUGUAUGUCGGUUGGUUCGGUGUGCUGAUGAUCCCCACACUGCUGGCUGCCACCAUCUGCUUCGUCAUCGCUUUCGUCGCCGCUCCUCCGGUCGACAUCGAUGGCAUCCGUGAGCCCGUCGCUGGCUCCCUGAUCUACGGCAACAACAUCAUCUCUGGUGCUGUUGUUCCUUCCAGCAACGCCAUCGGCCUGCACUUCUACCC.
#=GR NC_007516.1/311154-310711 CODON         .....................................................................................................................................................................AUG..........................................................................................................................................................................................................................................................................................
#=GR NC_007516.1/311154-310711 SS_TT         ........................................................................................................<<<<<<<<......>>>>>>>>....................................................................................................................................................................................................................................................................................................................................
JCVI_SCAF_1101668664162/582-1025             ...UUAAGUCUUUCGAAAGCAUCGCUUUCCUCGCCUUGGGUGCUUAAGCGUUGGUUUCGCAAUCUGUGGACACACAGCGCAAACUUCCUUUACACUCCCGAACAGGCAGGGCUUUCCUGCCCUUCCUUAAAUC.GUUCCUUCG.GGAACAUUUCUUUCCGUUCUCAUGACCACCACCCUCCAGCAGCGCUCCGGCGCUUCCAGCUGGCAGGCCUUCUGUGAGUGGGUCACCUCCACCAACAACCGUCUGUAUGUCGGUUGGUUCGGUGUGCUGAUGAUCCCCACACUGUUGGCUGCCACCAUCUGCUUCGUCAUCGCUUUCGUCGCCGCUCCUCCGGUCGACAUCGAUGGCAUCCGUGAGCCCGUCGCUGGCUCCCUGAUCUACGGCAACAACAUCAUCUCUGGUGCUGUUGUUCCUUCCAGCAACGCCAUCGGCCUGCACUUCUACCC.
#=GR JCVI_SCAF_1101668664162/582-1025 CODON  ...................GUA............................................................................................................AUG.............................................................................................................................................................................................................................................................................................................................
#=GR JCVI_SCAF_1101668664162/582-1025 SS_TT  ........................................................................................................<<<<<<<<......>>>>>>>>....................................................................................................................................................................................................................................................................................................................................
JCVI_SCAF_1101667383566/27-470               ...UUAAGUCUUUCGAAAACAUCGCUUUCCUCGCCUGGGGCGCUUAAGCGUUGGUUUCGCAAUCUGUGGACACACAGCGCAAACUUCCUUUACACUCUCGAUCAGGCAGGGCUCUCCUGCCCUUCCUUAAACC.GUUCCUUCG.GGAACAUUUUUUUCCGUUCUCAUGACCACCACCCUCCAGCAGCGCUCCGGCGCUUCCAGCUGGCAGGCCUUCUGUGAGUGGGUCACCUCCACCAACAACCGUCUGUACGUCGGUUGGUUCGGUGUGCUGAUGAUCCCCACUCUGCUGGCUGCCACCAUCUGCUUCGUCAUCGCUUUCGUCGCCGCUCCUCCGGUCGACAUCGAUGGCAUCCGUGAGCCCGUCGCUGGCUCCUUGAUCUACGGCAACAACAUCAUCUCUGGUGCUGUUGUUCCUUCCAGCAACGCCAUCGGCCUGCACUUCUACCC.
#=GR JCVI_SCAF_1101667383566/27-470 CODON    .....................................................................................................................................................................AUG..........................................................................................................................................................................................................................................................................................
#=GR JCVI_SCAF_1101667383566/27-470 SS_TT    ........................................................................................................<<<<<<<<......>>>>>>>>....................................................................................................................................................................................................................................................................................................................................
JCVI_SCAF_1101668668415/1293-1501            ...CUUAAGUCUUUCGAAAGCAUCGCUUUCCUCGCCUGGGCUCUUAGGCGUUGGUUUCGCAAUCUGUGGACACACAGCGCAAACUUCCUUUACACUCCCGACUAGGCAGGGCUCUCCUGCCCUUCCUUAAACC.GUUCCUUCG.GGAACAUUUCUUUCCGUUCUCAUGACCACCACCCUCCAGCAGCGCUCCGGCGCUUCCAGCUGGCAGGCCU............................................................................................................................................................................................................................................
#=GR JCVI_SCAF_1101668668415/1293-1501 CODON ..........................................................................GUA.....................................................................................................................................................................................................................................................................................................................................................................................
#=GR JCVI_SCAF_1101668668415/1293-1501 SS_TT .............................<<<<<<<<<......>>>>>>>>>>............................................................................................................................................................................................................................................................................................................................................................................................................
JCVI_SCAF_1096627623626/771-328              ...NNNNNNNNNNNNNNNNNNNNNCGAAAGAGAUGAAGGCUUCUUCACAACAGCUUCAUCAAGCCAGCGACACACAGCGCAAACUUCCUUUACACUCCUCAACAGGCAGGGCUCUCCUGCCCUUCCUUAAACC.GUUCCUUCG.GGAACAUUUCUUUCCGUUCUCAUGACCACCACCCUCCAGCAGCGCUCCGGCGCUUCCAGCUGGCAGGCCUUCUGUGAGUGGGUCACCUCCACCAACAACCGUCUGUACGUCGGUUGGUUCGGUGUGCUGAUGAUCCCCACUCUGCUGGCUGCCACCAUCUGCUUCGUCAUCGCUUUCGUCGCCGCUCCUCCGGUCGACAUCGAUGGCAUCCGUGAGCCCGUCGCUGGCUCCCUGAUCUACGGCAACAACAUCAUCUCUGGUGCUGUUGUUCCUUCCAGCAACGCCAUCGGCCUGCACUUCUACCC.
#=GR JCVI_SCAF_1096627623626/771-328 CODON   .....................................................................................................................................................................AUG..........................................................................................................................................................................................................................................................................................
#=GR JCVI_SCAF_1096627623626/771-328 SS_TT   ...................................................................................<<<<<<<<......>>>>>>>>.........................................................................................................................................................................................................................................................................................................................................................
JCVI_SCAF_1096627754332/257-700              ...GACGCUAACAAGCGCUGCCGCCAAAGGGGCCGAGGGCCUCUUCACAACAACUUCAUCAAGCCAGCGACACACAGCGCAAACUUCCUUUACACUCUUGAUCAGGCAGGGCUCUCCUGCCCUUCCUUAAACC.GUUCCUUCG.GGAACAUUUCUUUCCGUUCUCAUGACCACCACCCUCCAGCAGCGCUCCGGCGCUUCCAGCUGGCAGGCCUUCUGUGAGUGGGUCACCUCCACCAACAACCGUCUGUAUGUCGGUUGGUUCGGUGUGCUGAUGAUCCCCACACUGCUGGCUGCCACCAUCUGUUUCGUCAUCGCUUUCGUCGCCGCUCCUCCGGUCGACAUCGAUGGCAUCCGUGAGCCCGUCGCUGGCUCCCUGAUCUACGGCAACAACAUCAUUUCUGGUGCUGUUGUUCCUUCCAGCAACGCCAUCGGCCUGCACUUCUACCC.
#=GR JCVI_SCAF_1096627754332/257-700 CODON   .....................................................................................................................................................................AUG..........................................................................................................................................................................................................................................................................................
#=GR JCVI_SCAF_1096627754332/257-700 SS_TT   ........................................................................................................<<<<<<<<......>>>>>>>>....................................................................................................................................................................................................................................................................................................................................
JCVI_SCAF_1096627317655/2035-1592            ...UUAAGUCUUUCGAAAGCAUCGCUUUCCUCGCCUGGGGCGCUUAAGCGUUGGUUUCGCAAUCUGUGGACACACAGCGCAAACUUCCUUUACACUCCCGAUCAGGCAGGGCUCUCCUGCCCUUCCUUAAACC.GUUCCUUCG.GGAACAUUUCUUUCCGUUCUCAUGACCACCACCCUCCAGCAGCGCUCCGGCGCUUCCAGCUGGCAGGCCUUCUGUGAGUGGGUCACCUCCACCAACAACCGUCUGUAUGUCGGUUGGUUCGGUGUGCUGAUGAUCCCCACUCUGCUGGCUGCCACCAUCUGCUUCGUCAUCGCCUUCGUCGCCGCUCCUCCGGUCGACAUCGAUGGCAUCCGUGAGCCCGUCGCUGGCUCCUUGAUCUACGGCAACAACAUCAUCUCUGGUGCUGUUGUUCCUUCCAGCAACGCCAUCGGCCUGCACUUCUACCC.
#=GR JCVI_SCAF_1096627317655/2035-1592 CODON ...................GUA...............................................................................................................................................AUG..........................................................................................................................................................................................................................................................................................
#=GR JCVI_SCAF_1096627317655/2035-1592 SS_TT ........................................................................................................<<<<<<<<......>>>>>>>>....................................................................................................................................................................................................................................................................................................................................
JCVI_SCAF_1096627370624/1210-1379            ...UUAAGUCUUUCAAAAGCAUCGCUUUCCUCGCCUGGGGCGCCUAAGCGUUGGUUUCGCAAUCUGUGGACACACAGCGCAAACUUCCUUUACACUCGGCUUUAGGCAGGGCUCUCCUGCCCUUCCUUAAACC.GUUCCUUCG.GGAACAUUUUUUUCCGUUCUCAUGACCACCA...................................................................................................................................................................................................................................................................................
#=GR JCVI_SCAF_1096627370624/1210-1379 CODON ...................GUA............................................................................................................................................................................................................................................................................................................................................................................................................................................
#=GR JCVI_SCAF_1096627370624/1210-1379 SS_TT ..................................................................................................................................................................................................................................................................................................................................................................................................................................................................
JCVI_SCAF_1101668184704/810-367              ...GGACGCUAACAAGCGCUCCAACCAAAGGGGCCGAGGACCUCUUCACAACAACUUCAUCAAGCCAGCGACACAUAGCGCAAACUUCCUUUACACUCCUUUCAGGCAGGGCUCUCCUGCCCUUCCUUAAACC.GUUCCUUCG.GGAACAUUUUUUUCCGUUCUCAUGACCACCACCCUCCAGCAGCGCUCCGGCGCUUCCAGCUGGCAGGCCUUCUGUGAGUGGGUCACCUCCACCAACAACCGUCUGUAUGUCGGUUGGUUCGGUGUGCUGAUGAUCCCCACUCUGCUGGCUGCCACCAUCUGCUUCGUCAUCGCCUUUGUCGCCGCUCCUCCGGUCGACAUCGAUGGCAUCCGUGAGCCCGUCGCUGGCUCCCUGAUCUACGGCAACAACAUCAUCUCCGGUGCUGUUGUUCCUUCCAGCAACGCCAUCGGCUUGCACUUCUACCC.
#=GR JCVI_SCAF_1101668184704/810-367 CODON   .....................................................................................................................................................................AUG..........................................................................................................................................................................................................................................................................................
#=GR JCVI_SCAF_1101668184704/810-367 SS_TT   ..................................................................................................................................................................................................................................................................................................................................................................................................................................................................
JCVI_SCAF_1096627595498/1300-1732            ...GACGCUAACAAGCGCUGCCGCCAAAGGGGCCGAGGGCCUCUUCACAACAACUUCAUCAAGCCAGCUACACACAGCGCAAACUUCCUUUACACUCCCGAUCAGGCAGGGCUCUCCUGCCCUUCCUUAAACC.GUUCCUUCG.GGAACAUUUCUUUCCGUUCUCAUGACCACCACCCUCCAGCAGCGCUCCGGCGCUUCCAGCUGGCAGGCCUUCUGUGAGUGGGUCACCUCCACCAACAACCGUCUGUAUGUCGGUUGGUUCGGUGUGCUGAUGAUCCCCACACUGCUGGCUGCCACCAUCUGCUUCGUCAUCGCUUUCGUCGCCGCUCCCCCGGUCGACAUCGAUGGCAUCCGUGAGCCCGUCGCUGGCUCCCUGAUCUACGGCAACAACAUCAUCUCUGGUGCUGUUGUUCCUUCCAGCAACGCCAUCGGCCUG............
#=GR JCVI_SCAF_1096627595498/1300-1732 CODON .....................................................................................................................................................................AUG..........................................................................................................................................................................................................................................................................................
#=GR JCVI_SCAF_1096627595498/1300-1732 SS_TT ........................................................................................................<<<<<<<<......>>>>>>>>....................................................................................................................................................................................................................................................................................................................................
JCVI_SCAF_1096627747941/1415-1690            ...GACGCUAACAAGCGCUGCCGCCAAAGGGGCCGAGGGCCUCUUCACAACAACUUCAUCAAGUCAGCGACACACACCGCAAACUUCCUUUACACUCACGAUCAGGCAGGGCUCUCCUGCCCUUCCUUAAACC.GUUCCUUCG.GGAACAUUUUUUUCCGUUCUCAUGACCACCACCCUCCAGCAGCGCUCCGGCGCUUCCAGCUGGCAGGCCUUCUGUGAGUGGGUCACCUCCACCAACAACCGUCUGUAUGUCGGUUGGUUCGGUGUGCUGAUGAUCCC.........................................................................................................................................................................
#=GR JCVI_SCAF_1096627747941/1415-1690 CODON ..................................................................................................................................................................................................................................................................................................................................................................................................................................................................
#=GR JCVI_SCAF_1096627747941/1415-1690 SS_TT ........................................................................................................<<<<<<<<......>>>>>>>>....................................................................................................................................................................................................................................................................................................................................
JCVI_SCAF_1101668188871/1304-861             ...GACGCUAACAAGCGCUGCCGCCAAAGGGGCGGAGGGUCUCUUCACAACAACUUCAUCAAGCCAGCGACACACAGCGCAAACUUGCUUUACAAUCCGGGUCAGGCAGGGCUCUCCUGCCCUUCCUUAAACC.GUUCCUUCG.GGAACAUUUCUUUCCGUUCUCAUGACCACCACCCUCCAGCAGCGCUCCGGCGCUUCCAGCUGGCAGGCCUUCUGUGAGUGGGUCACCUCCACCAACAACCGUCUGUAUGUCGGUUGGUUCGGUGUGCUGAUGAUCCCCACACUGCUGGCUGCCACCAUCUGCUUCGUCAUCGCUUUCGUCGCCGCUCCCCCGGUCGACAUCGAUGGCAUCCGUGAGCCCGUCGCUGGCUCCCUGAUCUACGGCAACAACAUCAUCUCCGGUGCUGUUGUUCCUUCCAGCAACGCCAUCGGCCUGCACUUCUACCC.
#=GR JCVI_SCAF_1101668188871/1304-861 CODON  .....................................................................................................................................................................AUG..........................................................................................................................................................................................................................................................................................
#=GR JCVI_SCAF_1101668188871/1304-861 SS_TT  ..................................................................................................<<<<<<<<<<<<.....>>>>>>>>>>>....................................................................................................................................................................................................................................................................................................................................
JCVI_SCAF_1101668670661/1325-882             ...UUAAGUCUUUCGAAAACAUCGCUUUCCUUGUCUGGGGCGCUUAAGCGUUGGUUUCGCAAUCUGUGGACACACAGCGCAAACUUCCUUUACACUCCCGACCAGGCAGGGCUCUCCUGCCCUUCCUUAAACC.GUUCCUUCG.GGAACAUUUUUUUCCGUUCUCAUGACCACCACCCUCCAGCAGCGCUCCGGCGCUUCCAGCUGGCAGGCCUUCUGUGAGUGGGUCACCUCCACCAACAACCGUCUGUAUGUCGGUUGGUUCGGUGUGCUGAUGAUCCCCACACUGCUGGCUGCCACCAUCUGCUUCGUCAUCGCUUUCGUCGCCGCUCCUCCGGUCGACAUCGAUGGCAUCCGUGAGCCCGUCGCUGGCUCCUUGAUCUACGGCAACAACAUCAUCUCCGGUGCUGUUGUUCCUUCCAGCAACGCCAUCGGCCUGCACUUCUAUCC.
#=GR JCVI_SCAF_1101668670661/1325-882 CODON  .....................................................................................................................................................................AUG..........................................................................................................................................................................................................................................................................................
#=GR JCVI_SCAF_1101668670661/1325-882 SS_TT  ........................................................................................................<<<<<<<<......>>>>>>>>....................................................................................................................................................................................................................................................................................................................................
JCVI_SCAF_1101667330780/253-1                ...UUAAGUCUUUCGGAAGCAUCGCUUUCCUCGCCUGGGGUGCUUAAGCGUUGGUUUCGCAAUCUGUGGACACACAGCGCAAACUUCCUUUACACUCCUUAUCAGGCAGGGCUUUCCUGCCCUUCCUUAAACC.GUUCCUUCG.GGAACAUUUUUUUCCGUUCUCAUGACCACCACCCUCCAGCAGCGCUCCGGCGCUUCCAGCUGGCAGGCCUUCUGUGAGUGGGUCACCUCCACCAACAACCGUCUGUAUGUCGGU................................................................................................................................................................................................
#=GR JCVI_SCAF_1101667330780/253-1 CODON     ...................GUA............................................................................................................................................................................................................................................................................................................................................................................................................................................
#=GR JCVI_SCAF_1101667330780/253-1 SS_TT     ..................................................................................................................................................................................................................................................................................................................................................................................................................................................................
JCVI_SCAF_1101668214255/1034-1436            ...GGACGCUAACAAGCGCUGCAGCCAAAGGCGCCGCGCCUUCUUAACAACUGCUUCGUAAAGCUGGCGACACACAGCGCAAACUUCCUUUACACUCGCGCUCAGGCAGGGCUUUCCUGCCCUUCCUUAAACC.GUUCCUUCG.GGAACAUUUCUUUCCGUUCUCAUGACCACCACCCUCCAGCAGCGCUCCGGCGCUUCCAGCUGGCAGGCCUUCUGUGAUUGGGUCACCUCCACCAACAACCGCCUCUAUGUCGGUUGGUUCGGUGUUCUGAUGAUCCCCACCCUGCUGGCUGCCACGAUCUGCUUCAUCGUUGCUUUCGUUGCCGCUCCUCCGGUUGACAUCGACGGCAUCCGUGAGCCUGUCGCUGGCUCCCUGAUCUACGGCAACAACAUCAUCUCUGGUGCU..........................................
#=GR JCVI_SCAF_1101668214255/1034-1436 CODON .....................................................................................................................................................................AUG..........................................................................................................................................................................................................................................................................................
#=GR JCVI_SCAF_1101668214255/1034-1436 SS_TT ........................................................................................................<<<<<<<<......>>>>>>>>....................................................................................................................................................................................................................................................................................................................................
JCVI_SCAF_1096627695962/209-1                ...UUAAGUCUUUCGAAAGCAUCGCUUUCCUCGCCUUGGGCGCUUAAGCGUUGGUUUCGCAAUCUGUGGACACACAGCGCAAACUUCCUUUACAAUCCGUUUCAGGCAGGGCUUUCCUGCCCUUCCUUAAACC.GUUCCUUCG.GGAACAUUUCUUUCCGUUCUCAUGACCACCACCCUCCAGCAGCGCUCCGGCGCUUCCAGCUGGCAGGCCU............................................................................................................................................................................................................................................
#=GR JCVI_SCAF_1096627695962/209-1 CODON     ...................GUA............................................................................................................................................................................................................................................................................................................................................................................................................................................
#=GR JCVI_SCAF_1096627695962/209-1 SS_TT     ..................................................................................................................................................................................................................................................................................................................................................................................................................................................................
JCVI_SCAF_1096627194253/792-349              ..ACCUUAAAUCUUUGUGAGCUGGCCAGUCCCUGACAGGGCUGCUCAAGUUGCUUGGCGCAAUAACCGAACACACCUCUCAACCUUCCGUUACAUUG.GUGUGAGGCAGGGCAUCCCUGCCCUUCCUUAAACC.GUUCCUUCG.GGAACACUUCUUUCCGUUCUCAUGACCACCACCCUCCAGCAGCGCUCCGGCGCUUCCAGCUGGCAGGCCUUCUGCGAGUGGGUCACCUCCACCAACAACCGUCUGUAUGUCGGUUGGUUCGGUGUGCUGAUGAUCCCCACCCUGCUGGCUGCCACCAUCUGCUUCGUCAUCGCUUUCGUCGCCGCUCCUCCGGUUGACAUCGAUGGCAUCCGCGAGCCUGUCGCUGGCUCCCUGAUCUACGGCAACAACAUCAUCUCCGGUGCUGUUGUUCCUUCCAGCAACGCCAUCGGCCUGCACUUCUAUCC.
#=GR JCVI_SCAF_1096627194253/792-349 CODON   ........................................................................GUA..........................................................................................AUG..........................................................................................................................................................................................................................................................................................
#=GR JCVI_SCAF_1096627194253/792-349 SS_TT   ..................................................................................................................................................................................................................................................................................................................................................................................................................................................................
JCVI_SCAF_1096627198665/1424-981             ..GGACGCUAACAAGCGCCACCACGAACAGCGCUCAACCAUCCUUCACAUUUGCUUUGUAAACGGGAGAACAAACCUCUCAACCUUCCGUUACAUUG.GUGAAAGGCAGGGCGUCCCUGCCCUUCCUUAAAUC.GUUCCUUCG.GGAACACUUCUUUCCGUUCUCAUGACCACCACCCUCCAGCAGCGCUCCGGCGCUUCCAGCUGGCAGGCCUUCUGCGAGUGGGUCACCUCCACCAACAACCGUCUGUAUGUCGGUUGGUUCGGUGUGCUGAUGAUCCCCACCCUGCUGGCUGCCACCAUCUGCUUCGUCAUCGCUUUCGUCGCCGCUCCUCCGGUUGACAUCGAUGGCAUCCGCGAGCCUGUCGCUGGCUCCCUGAUCUACGGCAACAACAUCAUCUCCGGUGCUGUUGUUCCCUCCAGCAACGCCAUCGGCCUGCACUUCUAUCC.
#=GR JCVI_SCAF_1096627198665/1424-981 CODON  ...........................GUA....................................................................................................AUG.............................................................................................................................................................................................................................................................................................................................
#=GR JCVI_SCAF_1096627198665/1424-981 SS_TT  ..................................................................................................................................................................................................................................................................................................................................................................................................................................................................
JCVI_SCAF_1101667428658/1-415                ...............................CUGGCAGGGCUGCCGAAAACGCGUUGCGCAAUAACCGAACACACCUCUCAACCUUCCGUUACAUUG.GUCAGAGGCAGGGCGUCCCUGCCCUUCCUUAAACC.GUUCCUUCG.GGAACACUUCUUUCCGUUCUCAUGACCACCACCCUCCAGCAGCGCUCCGGCGCUUCCAGCUGGCAGGCCUUCUGCGAGUGGGUCACCUCCACCAACAACCGUCUGUAUGUCGGUUGGUUCGGUGUGCUGAUGAUCCCCACCCUGCUGGCUGCCACCAUCUGCUUCGUCAUCGCUUUCGUCGCCGCUCCUCCGGUUGACAUCGAUGGCAUCCGCGAGCCUGUCGCUGGCUCCCUCAUCUACGGCAACAACAUCAUCUCCGGUGCUGUUGUUCCUUCCAGCAACGCCAUCGGCCUGCACUUCUAUCC.
#=GR JCVI_SCAF_1101667428658/1-415 CODON     .....................................................................................................................................................................AUG..........................................................................................................................................................................................................................................................................................
#=GR JCVI_SCAF_1101667428658/1-415 SS_TT     ..................................................................................................................................................................................................................................................................................................................................................................................................................................................................
NC_005070.1/1826179-1825736                  ..ACCUUAAAUCUUUGUGAGCUGGCCAGUCCCUGACAGGGCUGUCCAAGUUGCUUGGCGCAAUAACCGAACACACCUCUCAACCUUCCGUUACAUUG.GCGUGAGGCAGGGCACACCUGCCCUUCCUUAAACC.GUUCCUUCG.GGAACACUCCUUUCCGUUCUCAUGACCACCACCCUCCAGCAGCGCUCCGGCGCUUCCAGCUGGCAGGCCUUCUGCGAGUGGGUCACCUCCACCAACAACCGUCUUUAUGUCGGUUGGUUCGGUGUGCUGAUGAUCCCCACCCUGCUGGCUGCCACCAUCUGCUUCGUCAUCGCUUUCGUCGCCGCUCCUCCGGUUGACAUCGAUGGCAUCCGCGAGCCUGUCGCUGGCUCCCUGAUCUACGGCAACAACAUCAUCUCCGGUGCUGUUGUUCCUUCCAGCAACGCCAUCGGCCUGCACUUCUAUCC.
#=GR NC_005070.1/1826179-1825736 CODON       .....................................................................................................................................................................AUG..........................................................................................................................................................................................................................................................................................
#=GR NC_005070.1/1826179-1825736 SS_TT       ..................................................................................................................................................................................................................................................................................................................................................................................................................................................................
JCVI_SCAF_1096626093187/1-378                ....................................................................AACACACCUCUCAACCUUCCGUUACAUUG.GUGUGAGGCAGGGCACACCUGCCCUUCCUUAAACC.GUUCCUUCG.GGAACACUUCUUUCCGUUCUCAUGACCACCACCCUCCAGCAGCGCUCCGGCGCUUCCAGCUGGCAGGCCUUCUGCGAGUGGGUCACCUCCACCAACAACCGUCUGUAUGUCGGUUGGUUCGGUGUGCUGAUGAUCCCCACCCUGCUGGCUGCCACCAUCUGCUUCGUCAUCGCUUUCGUCGCCGCUCCUCCGGUUGACAUCGAUGGCAUCCGCGAGCCUGUCGCUGGCUCCCUGAUCUACGGCAACAACAUCAUCUCCGGUGCUGUUGUUCCUUCCAGCAACGCCAUCGGCCUGCACUUCUAUCC.
#=GR JCVI_SCAF_1096626093187/1-378 CODON     .....................................................................................................................................................................AUG..........................................................................................................................................................................................................................................................................................
#=GR JCVI_SCAF_1096626093187/1-378 SS_TT     ..................................................................................................................................................................................................................................................................................................................................................................................................................................................................
NC_005070.1/2043066-2043509                  ..GGACGCUAACAAGCGCGAUGACGAACGGCGCUCAACCAUCCUUCACAUUUGCUUUGUAAACGGGCGAACACACCUCUCAACCUUCCGUUACAUUG.GCGUGAGGCAGGGCACACCUGCCCUUCCUUAAACC.GUUCCUUCG.GGAACACUCCUUUCCGUUCUCAUGACCACCACCCUCCAGCAGCGCUCCGGCGCUUCCAGCUGGCAGGCCUUCUGCGAGUGGGUCACCUCCACCAACAACCGUCUUUAUGUCGGUUGGUUCGGUGUGCUGAUGAUCCCCACCCUGCUGGCUGCCACCAUCUGCUUCGUCAUCGCUUUCGUCGCCGCUCCUCCGGUUGACAUCGAUGGCAUCCGCGAGCCUGUCGCUGGCUCCCUGAUCUACGGCAACAACAUCAUCUCCGGUGCUGUUGUUCCUUCCAGCAACGCCAUCGGCCUGCACUUCUAUCC.
#=GR NC_005070.1/2043066-2043509 CODON       .....................................................................................................................................................................AUG..........................................................................................................................................................................................................................................................................................
#=GR NC_005070.1/2043066-2043509 SS_TT       ..................................................................................................................................................................................................................................................................................................................................................................................................................................................................
JCVI_SCAF_1096628062325/927-484              ..CCUUAAGACUUUCCGAGCCCCCCUGUCCUGGCCUGGGGUGUGCCGCCGGACUCCGCGCAAUGUCCGCAUACACACCGCAAACUUCCGUUACAUUA.GGCGGAGGCAGGGCAUCCCUGCCCUUCCUUAAACC.GUCCCUUCG.GGGAUACUUCUUUCCGUUCUCAUGACCACCACCAUCCAGCAGCGCUCCGGCGCUUCNNNNNNNNNNNNNNNNNNNNNNNNNNNNNNNNNNNNNNNNNNNNNNNNNNNGAACCGCGAUAUCCAUGGUGAGUUCGAUGCAGUGAUCUGUCUGGGUAAUUCCUUCACCCACCUGUUCAAGGAACGGGACAGGCGCAAGUCUCUGGCUGAGUACUACGCCGUGCUAAAGCACAACGGCGUUCUGAUCCUUGAUCACCGCAAUUACGACCGGUUGCUGGAAGGCGGCUCUGCUGUACGCCAGGGCAAAGG.
#=GR JCVI_SCAF_1096628062325/927-484 CODON   .....................................................................................................................................................................................................................................................................AUG..........................................................................................................................................................................................
#=GR JCVI_SCAF_1096628062325/927-484 SS_TT   .................................................................................................................................................................................................................................................................................................................<<<<<<...........>>>>>>..........................................................................................................................
JCVI_SCAF_1096628059963/1342-1785            ..GGACGCUAACAAGCGCAUCCGCCGGCUGGGCUCAAGCUGACUUCACAUCAACUUCAUAAAGCCGGCGAUACACACCGCAAACAUCCGUUACAUUG.GGAUCAGGCAGGGCAUCCCUGCCCUUCCUUAAACC.GUCCCUUCG.GGGGCACUUCUUUCCGUUCUCAUGACCACCACCAUCCAGCAGCGCUCCGGCGCUUCUAGUUGGCAGUCCUUCUGCGAGUGGGUCACCUCGACCAACAACCGUCUGUAUGUCGGUUGGUUCGGUGUGUUGAUGAUCCCCACCCUGCUGGCUGCCACCAUCUGUUUCGUCAUCGCCUUCGUCGCCGCUCCUCCGGUCGACAUCGAUGGCAUCCGCGAGCCUGUCGCUGGCUCCCUGAUCUACGGCAACAACAUCAUCUCCGGUGCUGUUGUUCCUUCUUCAAACGCCAUCGGCCUGCACUUUUAUCC.
#=GR JCVI_SCAF_1096628059963/1342-1785 CODON .....................................................................................................................................................................AUG..........................................................................................................................................................................................................................................................................................
#=GR JCVI_SCAF_1096628059963/1342-1785 SS_TT ..................................................................................................................................................................................................................................................................................................................................................................................................................................................................
NC_007513.1/1741989-1741546                  ..AUCUUAAAUCUUUCUGUGCGCCCCAGCAGUAGCGGCUGGUCCGAACAUUGGUUGGCGCAAUCUCCGAACACAAAGCGCAAUAUUGCUUUACAUU.GGUGGGAGGCAGGGAUUCCUGUCCCUUCCAUAAACC.GUCCCCUCG.GGGGCAUUUCUUUCCGUUCUCAUGACCACCACCAUCCAGCAGCGCUCCGGCGCUUCUAGCUGGCAGUCCUUCUGCGAGUGGGUCACCUCCACCAACAACCGUCUGUAUGUCGGUUGGUUCGGUGUGCUGAUGAUCCCAACUCUGUUGGCUGCCACCAUCUGCUUCGUCAUCGCAUUCGUCGCCGCUCCUCCGGUUGACAUCGAUGGCAUCCGCGAGCCUGUCGCUGGCUCCUUGAUGUACGGCAACAACAUCAUCUCUGGUGCUGUUGUUCCUUCCAGCAACGCCAUUGGCUUGCACUUCUAUCC.
#=GR NC_007513.1/1741989-1741546 CODON       .....................................................................................................................................................................AUG..........................................................................................................................................................................................................................................................................................
#=GR NC_007513.1/1741989-1741546 SS_TT       ......................................................................................................................................<<<<<.....>>>>>.............................................................................................................................................................................................................................................................................................................
NZ_AATZ01000004.1/136576-137019              ..AUCUUAAAUCUUUCUGUGCACUCCAGGCAUAGCAACAGGUCUCAACAUUGGCUGGCGCAAUGUCCGAACACAGAACUCAAUAUUGCUUUACAUU.GGGUGAAGGCAGGGAUUCCUGUCCCUUCCAUAAACC.GUCCCCUCG.GGGGCAUUUCUUUCCGUUCUCAUGACCACCACCAUCCAGCAGCGCUCCGGCGCUUCUAGCUGGCAGUCCUUCUGCGAGUGGGUCACCUCCACCAACAACCGUCUGUAUGUCGGUUGGUUCGGUGUGCUGAUGAUCCCAACUCUGUUGGCUGCCACCAUCUGCUUCGUCAUCGCUUUCGUCGCCGCUCCUCCGGUUGACAUCGAUGGCAUCCGCGAGCCUGUCGCUGGCUCCUUGAUGUACGGCAACAACAUCAUCUCUGGUGCUGUUGUUCCUUCCAGCAACGCCAUCGGCCUGCACUUCUAUCC.
#=GR NZ_AATZ01000004.1/136576-137019 CODON   .....................................................................................................................................................................AUG..........................................................................................................................................................................................................................................................................................
#=GR NZ_AATZ01000004.1/136576-137019 SS_TT   ......................................................................................................................................<<<<<.....>>>>>.............................................................................................................................................................................................................................................................................................................
NZ_AATZ01000002.1/657822-657379              ..GGACGCUAACAAGCGCAUCCGCUAGCAGCGUGACUCGCCUCUUUACAAAUGCUUCGUAAAGCUCCGAACACAGAACUCAAUAUUGCUUUACAUU.GGGUGAAGGCAGGGAUUCCUGUCCCUUCCAUAAACC.GUCCCCUCG.GGGGCAUUUCUUUCCGUUCUCAUGACCACCACCAUCCAGCAGCGCUCCGGCGCUUCUAGCUGGCAGUCCUUCUGCGAGUGGGUCACCUCCACCAACAACCGUCUGUAUGUCGGUUGGUUCGGUGUGCUGAUGAUCCCAACUCUGUUGGCUGCCACCAUCUGCUUCGUCAUCGCUUUCGUCGCCGCUCCUCCGGUUGACAUCGAUGGCAUCCGCGAGCCUGUCGCUGGCUCCUUGAUGUACGGCAACAACAUCAUCUCUGGUGCUGUUGUUCCUUCCAGCAACGCCAUCGGCCUGCACUUCUAUCC.
#=GR NZ_AATZ01000002.1/657822-657379 CODON   .....................................................................................................................................................................AUG..........................................................................................................................................................................................................................................................................................
#=GR NZ_AATZ01000002.1/657822-657379 SS_TT   ......................................................................................................................................<<<<<.....>>>>>.............................................................................................................................................................................................................................................................................................................
NC_007513.1/1945269-1945712                  ..GGACGCUAACAAGCCCAUCCGCUAGUGGCGCGCCCCGCCUCUUUACAAAUGCUUCGUAAAGCCAUGAUCACAGAACUCAAUAUUCCUUUACAUU.GGUGGGAGGCAGGGAUUCCUGUCCCUUCCAUAAACC.GUCCCCUCG.GGGGCAUUUCUUUCCGUUCUCAUGACCACCACCAUCCAGCAGCGCUCCGGCGCUUCUAGCUGGCAGUCCUUCUGCGAGUGGGUCACCUCCACCAACAACCGUCUGUAUGUCGGUUGGUUCGGUGUGCUGAUGAUCCCAACUCUGUUGGCUGCCACCAUCUGCUUCGUCAUCGCAUUCGUCGCCGCUCCUCCGGUUGACAUCGAUGGCAUCCGCGAGCCUGUCGCUGGCUCCUUGAUGUACGGCAACAACAUCAUCUCUGGUGCUGUUGUUCCUUCCAGCAACGCCAUUGGCUUGCACUUCUAUCC.
#=GR NC_007513.1/1945269-1945712 CODON       .....................................................................................................................................................................AUG..........................................................................................................................................................................................................................................................................................
#=GR NC_007513.1/1945269-1945712 SS_TT       ......................................................................................................................................<<<<<.....>>>>>.............................................................................................................................................................................................................................................................................................................
#=GC SS_cons                                 .......................................................................................................:<<-<<<<<______>>>>>->>-------.<<<<<____.>>>>>.............................................................................................................................................................................................................................................................................................................
#=GC ACTUAL_MOTIF                            .......................................................................................................<............................................>.............................................................................................................................................................................................................................................................................................................
#=GC HYPHENATION                             ...****************************************************************************************************..............................................************************************************************************************************************************************************************************************************************************************************************************************************************.
#=GC R2R_LABEL                               -----------------------------------------------------------------------------------------.....1........2..................................................t..........SSS-----------------------------------------------------------------------------------------------------------------------------------------------------------------------------------------------------------------------------------------------------------------------------------------.
#=GC R2R_XLABEL_label                        ......................................................................................................................................................................s...........................................................................................................................................................................................................................................................................................
#=GF DUPLICATES JCVI_SCAF_1101668648542/1533-1092=JCVI_SCAF_1096627358224/1340-899
#=GF R2R shade_along_backbone S rgb:230,230,230
#=GF R2R tick_label label:s start
#=GF R2R var_backbone_range 1 2

#=GF R2R set_dir pos0 90
#=GF R2R place_explicit 1 1-- -45 1 0 0 0 -90
#=GF R2R place_explicit t t-- -45 1 0 0 0 -90
#=GF SORT_STATS 65 46 0
#=GC cons                                    --nnnnnnnnnnnnnnnnnnnnnnnnnnnnnnnnnnnnnnnnYYYnRnnnnnnnYYnnnnAAnnYnnnnAYACRnnnCnCAAnnUUnCnUUACAnUnnnnnnnnGGCAGGGCnYYCYnGCCCUUCCnUnAACC-GUYYCYUCG-GRRRCAYUUYUUUCCGUUCUCAUGACCACCACCnUYCAGCAGCGCUCCGGCGCUnnYRGCUGGCAGnnnUUCUGYGARUGGGUCACCUCCACCAACAACCGYCUnUAUGUnGGYUGGUUCGGUGUGYUGAUGAUCCCnACnCUGYUnnCYGCYACCAYCUGCUUCRUCRUYGCnUUYRUCGCnGCnCCYCCnGUYGAYAUCGAYGGYAUCCGYGAGCCnGUYGCnGGCUCCYUGAUnUAYGGCAACAACAUCAUYUCYGGUGCUnnnnUnCYnnnnnnnRRCnCYRYYGnnYnnCAnnnCnAnnn-
#=GC conss                                   004222222222222222222222222222222222222222333232222222332222332231111332331113132211221211233313441111111111111213111421211111114111103311111210111333133113311111111111112111111111111111111111111113112223222222111233333333333333333333333333333333332333332322333322332233332323333322332323232233232233322233332332323332333233332232333232333332323233333333333333333333333333333333333333333333333333333333333333333333333333333333333333333333333333333330
#=GC col_entropy_0                           012222122121122222221121122221111112211112111211122111111111012112111110011110100011001010000010111111110000000011001100000000100000000000000000000101000000000000000000000000000100000000000000000000101101000000111000001001000000000000001000000001001001001001000000000000100000000001002000101101001001010000000100101001001101001001001001001001000001001000001000001001001001001100001001000000000010111111111011111101011111111110101111011111001111101110
#=GC col_entropy_1                           ..................................................................................................................................................................................................................................................................................................................................................................................................................................................................
#=GC col_entropy_2                           000010900908900001107808800106979861154970674077900989268847600980916055928565272466441410465485889699820000001322911231400010209001125589080404098370857905500001000000004000011119111111111111111118093350555555712588885882888889889889881889888885885880772732888833883389483838888831881848180283480480834487884684646889883280885489885482886881848483593995993599998954999990991499955994999999959905000014111711222284827225854228283223822325882220288225
#=GC col_entropy_3                           013404956357174570355950868039846530098881329538873461913879607603406386137203434032171732012962570253140000002618920762400020301004462291020303016555425802100008000020003000022022222222222222222220386382888888260811115114111110110113114116115115118117886869222299229923129292222292554525457757257258532259552352324558556958557550556259551550525259245442446244448425448441440747424441444444424408006018111311000020207004770002041221422824663330362332
#=GC cov_SS_cons                             ........................................................................................................01.00122......22100.10........?2220.....0222?.............................................................................................................................................................................................................................................................................................................
#=GF NUM_COV 5
#=GF WEIGHT_MAP  NC_009481.1/385775-385335 0.550621 NC_009481.1/1915381-1914941 0.550621 NZ_AANP01000006.1/165095-165536 0.688416 NZ_AANP01000005.1/140660-141101 0.624012 JCVI_SCAF_1101668648542/1533-1092 0.263427 JCVI_SCAF_1096627357520/630-1071 0.19545 JCVI_SCAF_1101668617945/96-537 0.19545 JCVI_SCAF_1101668628378/1498-1121 0.19545 JCVI_SCAF_1101668644252/656-215 0.423406 JCVI_SCAF_1096627360362/2103-2544 0.211706 JCVI_SCAF_1096627958055/360-801 0.139513 JCVI_SCAF_1101668623404/712-1153 0.139513 JCVI_SCAF_1096627351991/556-115 0.455082 JCVI_SCAF_1101667313216/578-137 0.211706 JCVI_SCAF_1101668642101/521-80 0.517917 JCVI_SCAF_1101668637008/1223-879 0.188215 JCVI_SCAF_1101667321149/1-363 0.188215 NZ_AAOK01000002.1/170426-170867 0.931184 NZ_AAOK01000001.1/197666-198107 0.931184 JCVI_SCAF_1096627984084/1480-1899 0.642335 JCVI_SCAF_1096627070640/541-982 0.670916 JCVI_SCAF_1096627383909/1688-1247 0.670916 JCVI_SCAF_1096627078472/733-292 0.642335 JCVI_SCAF_1101668430728/387-1 1.42978 JCVI_SCAF_1096628007816/435-876 1.42978 NZ_AAUA01000001.1/704208-703766 1.4428 NZ_AAUA01000004.1/159582-159140 1.4428 NC_008319.1/373098-372656 2.87023 NC_008319.1/2093217-2092775 2.87023 JCVI_SCAF_1096626847236/1-375 1.12285 JCVI_SCAF_1096627194864/953-511 1.72372 JCVI_SCAF_1096627787846/883-1223 2.04363 JCVI_SCAF_1101668329101/1215-773 2.04363 JCVI_SCAF_1101668676638/534-976 1.99466 JCVI_SCAF_1096627795270/505-63 1.99466 JCVI_SCAF_1101667392251/732-289 0.482453 NC_007516.1/510480-510923 0.909942 NC_007516.1/311154-310711 0.827442 JCVI_SCAF_1101668664162/582-1025 0.596417 JCVI_SCAF_1101667383566/27-470 0.451258 JCVI_SCAF_1101668668415/1293-1501 2.58784 JCVI_SCAF_1096627623626/771-328 1.41593 JCVI_SCAF_1096627754332/257-700 0.482453 JCVI_SCAF_1096627317655/2035-1592 0.451258 JCVI_SCAF_1096627370624/1210-1379 1.1175 JCVI_SCAF_1101668184704/810-367 2.23185 JCVI_SCAF_1096627595498/1300-1732 0.482453 JCVI_SCAF_1096627747941/1415-1690 0.572126 JCVI_SCAF_1101668188871/1304-861 0.580224 JCVI_SCAF_1101668670661/1325-882 0.555394 JCVI_SCAF_1101667330780/253-1 0.664973 JCVI_SCAF_1101668214255/1034-1436 2.58128 JCVI_SCAF_1096627695962/209-1 0.765555 JCVI_SCAF_1096627194253/792-349 0.30346 JCVI_SCAF_1096627198665/1424-981 0.693623 JCVI_SCAF_1101667428658/1-415 0.572239 NC_005070.1/1826179-1825736 0.364152 JCVI_SCAF_1096626093187/1-378 0.30346 NC_005070.1/2043066-2043509 0.364152 JCVI_SCAF_1096628062325/927-484 5.86906 JCVI_SCAF_1096628059963/1342-1785 1.67283 NC_007513.1/1741989-1741546 1.21099 NZ_AATZ01000004.1/136576-137019 1.12285 NZ_AATZ01000002.1/657822-657379 1.06524 NC_007513.1/1945269-1945712 1.06524
#=GF USED_GSC TRUE
#=GF DID_FRAGMENTARY FALSE
//
