# Supplementary material for: Comparative genomics reveals 104 candidate structured RNAs from bacteria, archaea, and their metagenomes
Source: Genome Biol. 2010 Mar 15;11(3):R31. doi: 10.1186/gb-2010-11-3-r31 (PMC2864571; doi:10.1186/gb-2010-11-3-r31)
Supplement: Additional file 4 — Raw text alignment files, including annotation. Raw alignments of RNAs, including annotations (for example, predicted transcription terminators, flanking sequences) in "Stockholm" text format. The alignment format and appropriate viewing programs are discussed on Wikipedia [113]. The Stockholm files can be retrieved from the .tar.gz archive file by using programs such as WinZip (Windows), StuffIt Expander (Mac), or tar/gzip (UNIX). [file gb-2010-11-3-r31-S4.GZ › sto/psbNH.sto]

# STOCKHOLM 1.0
#=GF ID psbNH
#=GF DE psbNH RNA
#=GF AU Weinberg Z
#=GF TP Cis-reg;
#=GF WK http://en.wikipedia.org/wiki/PsbNH_RNA_motif
#=GF DATABASES microbial 32 env 4 viral 28
#=GF FancifyStockholm -longtable -wrapGeneContext 6in -recycleGeneColors
#=GF FancifyStockholmGeneContext -leftCount 1 -rightCount 1 -leftOperonIgnore PsbN -rightOperonIgnore PsbH
#=GF ORIGINAL_MOTIF 109	3140	0	1	refseq	25	cyano	jeremy	s40_50_55S100O5Min3	cmfinder		end
NC_005071.1/1943264-1943722                  UGCCCCAACCUGGCACUACCUUGCCAGGGGCGUAGCCGGGUAGAGAUUUGAUCAGAUUUCCCAGACGGGUGCUUUGAGCCAUAACGGAGCUUCGGUCUCGGAUGGUGAUUAAGCAUGCCUACUGUAAUGGUCAUAGUCCG.CAUA.CGGACUAAUCCUGUCGAGAGAUGUG.AUGGAAAACUCCUCCUCCGAGACCUACUCCCUGCUCAUUGCCAUGGUCACCAUCACCUUCGGGCUGACCGGAUACGGGCUCUACACAGCUUUUGGUCCUCCCUCAAAAGAACUCGAAGACCCCUUUGAAGAACACGAAGACUGACGAUCACAUCAAUCGACACGCUCAAGCAAUAGUUCAGCCAACUCUCCAGGCUUCAGCUCUACCGCUUCGCCGAGACAGGACUCGUGAGCGCUACCAACCCGCCAAGUCUUCCCUACGGCCCAAGACUGGCGUGUUGCACCGGCAUU
#=GR NC_005071.1/1943264-1943722 CODON       ...............................................................................GUA......................................................................................AUG..............................................................................................................................................STP........PTS.......................................................................................................................................
#=GR NC_005071.1/1943264-1943722 SS_TT       ..............................................................................................................................................................................................................................................................................................................................................................................................................................................................................
NC_008820.1/2161422-2161880                  UGCCCCAACCAGGCACUACCUUGCCAGGGGCGUAGCCGGGUAGAGAUUUGAUCAGAUUUCCCAGACGGGUGCUUUGAGCCAUAACGGAGCUUCGGUCUCGGAUGGUGAUUAAGCAUGCCUACUGUAAUGGUCAUAGUCCG.CAUA.CGGACUAAUCCUGUCGAGAGAUGUG.AUGGAAAACUCCUCCUCCGAGACCUACUCCCUGCUCAUUGCCAUGGUCACCAUCACCUUCGGGCUGACCGGAUACGGGCUCUACACAGCUUUUGGUCCUCCCUCAAAAGAACUCGAAGACCCCUUUGAAGAACACGAAGACUGACGAUUACAUCAAUCGACACGCUCAAGCAAUAGUUCAGCCAACUCUCCAGGCUUCAGCUCUACCGCUUCGCCGAGACAGGACUCGUGAGCGCUACCAACCCGCCAAGUCUUCCCUACGGCCCAAGACUGGCGUGUUGCACCGGCAUU
#=GR NC_008820.1/2161422-2161880 CODON       ...............................................................................GUA..........................................................................................AUG..........................................................................................................................................STP........PTS.......................................................................................................................................
#=GR NC_008820.1/2161422-2161880 SS_TT       ..............................................................................................................................................................................................................................................................................................................................................................................................................................................................................
NZ_AAOK01000002.1/214618-215075              GUGGUUCCCCAACCAGGCACAACCUUGCCGUACUCAGAAUUAAGGGGACGGAGCAGAUCGCCCAGACGAGUGCGUUGAGCCAUAACGGCGCUUGGGUCUCGGGUGGAGUUCAGUCCCGAUACUCUAGGGGUCCCGGCCC.GGAAG..AGGCCGAUCCUGUCGAGAGAUGUG.AUGGAAAGUUCUUCGCCGGCCCUGUCCGUCGCGAUUGCCGUUCUGGCUGCCUUGCUUGGUCUCACUGGUUUCGGGGUCUAUACAGCCUUUGGUCCGCCCUCGAAACGCCUCGACGACCCCUUUGACGAUCACGAGGACUGACGGACCAACCGAACCUCCCUGAGUUCACCGGGCAUCAUUUGGAUGCUGGUCUCUCCCGUUGGCAUCGCCCAGCCACCAUCGAGGAGCCAACGCAAUCGCUGGGCCCCGGGGUUCAGCAGCUGAAUCAUCAACGCCGAGGCUGCUGAACA
#=GR NZ_AAOK01000002.1/214618-215075 CODON   ................................................................................GUA.....................................................................................AUG.................................................................................................................................PTS.......STP.....................................................................................................................................................
#=GR NZ_AAOK01000002.1/214618-215075 SS_TT   ..............................................................................................................................................................................................................................................................................................................................................................................................................................................................................
NC_009481.1/340773-340316                    GUGGUACCCCAGCCAGGCACGACCUUGCCGUACUCAGAGUUCAGGGGACGGAGCAGAUCGCCCAGACGAGUGCGUUGAGCCAUAACGGCGCUUGGGUCUCGGGUGAAGUUCAGUCCGGAUACUCUAGGGGUCCCGGCCC.GGAUG..AGGCCGAUCCUGUCGAGAGAUGUG.AUGGAAAGUUCUUCGCCGGCUCUGUCCGUCGCGAUCGCUGUUUUGGCUGCUUUGCUUGGCCUCACCGGUUUCGGGGUGUACACAGCCUUCGGUCCGCCGUCGAAACGGCUUGACGAUCCCUUUGACGAUCACGAGGACUGACGGACCAAGCGAACCUCCCGGAGUUCACCGGGCCUGAGCUCGAUCCGGUUGGUUCCAUCAGGGACCGCCCAGUCCUCCGUUAACUGCCAUUGCAAGCGCUGAGCUCCGGGAUUCAGCAGCUGGAUCACGAGUGCUGAAGCGUCUGUUGA
#=GR NC_009481.1/340773-340316 CODON         ................................................................................GUA.........................................................................................AUG.............................................................................................................................PTS.......STP.....................................................................................................................................................
#=GR NC_009481.1/340773-340316 SS_TT         ..............................................................................................................................................................................................................................................................................................................................................................................................................................................................................
JCVI_SCAF_1096627066797/110-568              GUGGUUCCCCAGCCGGGGACAACCUUGCCGUACUCGGAGUUGAGGGGACGGAGUAGAUCGCCCAAACGAGUGCGUUGUGCCAUAGCGGCCCUGAGGUCUCGGGUGAAGUUCAGUCCCGAUACUGUAAGGGUCCUGGCCCU.GAUA.AGGGCCGAUCCUGUCGAGAGAUGUG.AUGGAAAGCUCUUCCCCGGCGCUGUCGGUGUCGAUCGCGGUGUUAACAGCCCUGCUUGGACUGACCGGUUUUGGCGUCUACACAGCCUUCGGACCACCCUCGAAGCGUCUGGACGAUCCCUUCGAUGAUCACGACGACUGAGGGGCUAAGCGCAGCUCAUGCAGCGCUCCUGGGUUGAUUGUUGUGGACUGUUGUCCAUCCUGAAUCAACCAGCCCUGAUCGCCAGGCGACCAGGUCACCCUUGCGCUUCCAGGGUUCAGCAGCUGAACGAGAACCGCAUCUUGAACCGC
#=GR JCVI_SCAF_1096627066797/110-568 CODON   ..........................................................................................................................................................................................................................................................................GUA...............................PTS...............................................................................................................................................................
#=GR JCVI_SCAF_1096627066797/110-568 SS_TT   ..............................................................................................................................................................................................................................................................................................................................................................................................................................................................................
JCVI_SCAF_1096627081534/1161-1619            GUAGUUCCCCAGCCGGGGACAACCUUGCCGUACUCGGAGUUGAGGGGACGGAGCAGAUCGCCCAAACGAGUGCGUUGUGCCAUAGCGGCCCUGAGGUCUCGGGUGAAGUUCAGUCCCGAUACUGUAGGGGUCCCGGCCCU.GAUC.AGGGCCGAUCCUGUCGAGAGAUGUG.AUGGAAAGCUCUUCCCCGGCGCUGUCGGUGUCGAUCGCGGUGUUAACCGCUCUGCUUGGACUGACCGGUUUUGGCGUUUACACAGCCUUCGGACCACCCUCGAAGCGUCUGGACGAUCCCUUCGAUGAUCACGACGACUGAGGGGCUAAGCGCAGCUCUUGCAGCGCUCCUGGGUUGAUUGUUGUGGACUUUUGUCCAUCCUGAAUCAACCAGCCCUGAUCGCCAGGCGACCAGGUCACCCUUGCGCUCCCAGGGUUCAGCAGCUGAACGAGAACCGCAUCUUGAACCGC
#=GR JCVI_SCAF_1096627081534/1161-1619 CODON ..........................................................................................................................................................................................................................................................................GUA...............................PTS...............................................................................................................................................................
#=GR JCVI_SCAF_1096627081534/1161-1619 SS_TT ..............................................................................................................................................................................................................................................................................................................................................................................................................................................................................
JCVI_SCAF_1101668667375/1457-1068            .....................................................................GUGCGUUGUGCCAUAGCGGCCCUGAGGUCUCGGGUGAAGUUCAGUCCCGAUACUGUAGGGGUCCCGGCCCU.GAUC.AGGGCCGAUCCUGUCGAGAGAUGUG.AUGGAAAGCUCUUCCCCGGCGCUGUCGGUAUCGAUCGCGGUCUUAACCGCCCUGCUUGGACUGACCGGUUUUGGCGUUUACACAGCCUUCGGACCACCCUCGAAGCGCCUAGACGAUCCCUUUGACGAUCACGACGACUGAGGGGCUAAGCGCAACUCUUGCAGCGCUCCUGGGUUGAUUGUCGUGGAAUGCUGUCCAUCCUGUAUGAACCAGCCCUGAUCGCCAGGCGUCCAGGUCACCCUUGCGCUCCCUGGGUUCAACAGCUGAACAAGAACCGCAUUUUGAACAGC
#=GR JCVI_SCAF_1101668667375/1457-1068 CODON .........................................................................................................................................................................................................................................................................................................PTS..................................................................................................................................................................
#=GR JCVI_SCAF_1101668667375/1457-1068 SS_TT ..............................................................................................................................................................................................................................................................................................................................................................................................................................................................................
JCVI_SCAF_1096627073860/1329-898             ...........................CCGUACUCGGAGUUGAGGGGACGGAGCAGAUCGCCCAAACGAGUGCGUUGUGCCAUAGCGGCCCUGAGGUCUCGGGUGAAGUUCAGUCCCGAUACUGUAGGGGUCCCGGCCCU.GAUC.AGGGCCGAUCCUGUCGAGAGAUGUG.AUGGAAAGCUCUUCCCCGGCGCUGUCGGUGUCGAUCGCGGUGUUAACCGCCCUGCUUGGACUGACCGGUUUUGGCGUUUACACAGCCUUCGGACCACCCUCGAAGCGUCUGGACGAUCCCUUCGACGAUCACGACGAUUGAGGGGCUAAGCGCAGCUCUUGCAGAGCCCCUGGGUUGAUUGUUGUGGACUGUUGUCCAUCCUGAAUAAUCCAGCCCUGAUCGCCAGGCGACCAGGUCACCCUUGCGCUCCCAGGGUUCAGCAGCUGAACGAGAACCGCAUCUUGAACAGC
#=GR JCVI_SCAF_1096627073860/1329-898 CODON  .........................................................................................................................................................................................................................................................................................................PTS................................................................................................................................................................PT
#=GR JCVI_SCAF_1096627073860/1329-898 SS_TT  ..............................................................................................................................................................................................................................................................................................................................................................................................................................................................................
JCVI_SCAF_1096628013422/382-840              GUGGUUCCCCAGCCGGGAACGACCUUGCCGUACUCGGAGUUCAGCGGACGGAGCAGAUCGCCCAAUCGAGUGCGUUGUGCCAUAGCGGCCCUGAGGUCUCGGGUGAAGUUCAGUUCCGAUACUGUAAGGGUCCCGGCCCU.GAAG.AGGGCCGAUCCUGUCGAUAGAUGUU.AUGGAAAGCUCCUCCCCGGCGCUGUCGGUAUCGAUUGCCGUGCUGACAGCCCUGUUCGGACUCACCGGUUUUGGUGUCUACACCGCCUUCGGUCCGCCGUCGAAACGGCUGGACGAUCCCUUUGACGAUCACGACGACCACUGAGACGACCGCGGAAUCAGUCGAAUUUCCCUGAUUGCCCCAGGGGGAAUCGAUACCGAAGCUCCGUCUCCCUCAAUCCACCAGCCCUCAGCUCCAGGCGUCCAGUUGAUUCUUGCGCCGCCUGGAUUGAGCACCUGCAGCACCACCGU
#=GR JCVI_SCAF_1096628013422/382-840 CODON   ..............................................................................................................GUA...........................................................................................................................................................................................PTS...............................................................................................................................................................
#=GR JCVI_SCAF_1096628013422/382-840 SS_TT   ..............................................................................................................................................................................................................................................................................................................................................................................................................................................................................
JCVI_SCAF_1096627950878/1184-1629            CGUGGUUCCCCAGCCGGGCACCACCUCGCCGUACUCGGAGUUGAGGGGACGGAGUAGAUCUCCCAGACGAGUGCGUUGCGCCAUGACGGGCUUGGGUCUCGGGUGAGGUUCAGUCUGGAUACUGUAGGGGCCAUGGCCCGGAA...CGGGUCGAACCUGUCGAGAGAUGUG.AUGGAAACCUCCUCCCCAGCGCUCACGGUGGCGAUCGCGGUGCUCGCCGUUCUGCUCGGGCUCACCGGUUUCGGCAUCUACAUCGCUUUCGGCCCUCCCUCCAAACGACUGGAUGACCCGUUCGACGAUCACGACGACUGAGGCAGAGGCAACAGUUCCAGGUCGGCCAGUUCACCGGGCCGAAGCACCAGCUCCCGGGUGAAGCCCCCCGCGUCAACGCGACGCAUCUGCCAGGCCGCCCCGUCCACCAGGGUCCAGCGCAGACGCGUCGCGCCCGG............
#=GR JCVI_SCAF_1096627950878/1184-1629 CODON .........................................................AUG.................................................................................................................................................................................................................................................GUA.........STP..................................................................................................................................................
#=GR JCVI_SCAF_1096627950878/1184-1629 SS_TT ..............................................................................................................................................................................................................................................................................................................................................................................................................................................................................
NZ_AANP01000005.1/188411-188868              CGUGGUUCCCCAGCCGGGCACCACCUUGCCGUACUCGGAAUUGAGGGGACGGAGGAGAUCUCCCAGACGAGUGCGUUGCGCCAUGACGGGCUUGGGGCUCGGGUGAGGUUCAGUCUGGAUACUGUAGGGGCCAUGGCCCGGAA...CGGGUCGAACCUGUCGAGAGAUGUG.AUGGAAACCUCCUCCCCAGCGCUCACGGUGGCGAUCGCCGUGCUCGCCGUUCUGCUCGGGCUCACCGGUUUCGGCAUCUACACAGCCUUCGGCCCCCCCUCCAAACGACUGGAUGAUCCAUUCGACGAUCACGACGACUGAGGCGCAGGCGACAGUUCCAGGUCGGCCAGUUCACCGGGCCGAAGCACCAGCUCCCGGGUGAAGCCCCCCGCUCCAGUUCGCCGCAUCUGCCAGGCCGCCCCGUCCACCAGGUUCCAGCGCACACGCUUCGCGCCCGGAUUCAACACCUG
#=GR NZ_AANP01000005.1/188411-188868 CODON   .................................................................................GUA........................................................................................AUG.............................................................................................................................PTS.......STP.....................................................................................................................................................
#=GR NZ_AANP01000005.1/188411-188868 SS_TT   ..............................................................................................................................................................................................................................................................................................................................................................................................................................................................................
JCVI_SCAF_1096626388708/176-1                CGUGGUUCCCCAGCCGGGCACCACCUUGCCGUACUCGGAGUUGAGGGGACGGAGGAGAUCUCCCAGACGAGUGCGUUGCGCCAUGACGGGCUUGGGUCUCGGGUGAGGUUCGGUCUGGAUACUGUAGGGGCCAUGGCCCGGAA...CGGGUCGAACCUGUCGAGAGAUGUG.AUGGAAAC..........................................................................................................................................................................................................................................................................................
#=GR JCVI_SCAF_1096626388708/176-1 CODON     ...............................................................................................................................................................................GUA............................................................................................................................................................................................................................................................................................
#=GR JCVI_SCAF_1096626388708/176-1 SS_TT     ..............................................................................................................................................................................................................................................................................................................................................................................................................................................................................
JCVI_SCAF_1096627356520/1129-672             CGUGGUUCCCCAGCCGGGCACCACCUUGCCGUACUCGGAGUUGAGGGGACGGAGGAGAUCUCCCAGACGAGUGCGUUGCGCCAUGACGGGCUUGGGUCUCGGGUGAGGUUCGGUCUGGAUACUGUAGGGGCCAUGGCCCGGAA...CGGGUCGAACCUGUCGAGAGAUGUG.AUGGAAACCUCCUCCCCAGCGCUCACGGUGGCGAUCGCGGUGCUCGCCGUUCUGCUCGGGCUCACCGGUUUCGGCAUUUACACCGCUUUCGGCCCUCCCUCCAAACGACUGGAUGACCCGUUCGACGAUCACGACGACUGAGGCGGAGGCAACAGUUCCAGGUCGGCCAGUUCACCGGGCCGAAGCACCAGCUCCCGGUUGAAGCCCCCCGCGUCAACGCGACGCAUCUGCCAGCCCGCCCCGUCCACCAGGGUCCAGCGCACACGCGUCGCGCCCGGAUUCAACACCUG
#=GR JCVI_SCAF_1096627356520/1129-672 CODON  .........................................................................................................................................................................................................................................................................................................PTS.GUA......STP.....................................................................................................................................................
#=GR JCVI_SCAF_1096627356520/1129-672 SS_TT  ..............................................................................................................................................................................................................................................................................................................................................................................................................................................................................
JCVI_SCAF_1096627359014/1912-2369            CGUGGUUCCCCAGCCGGGCACCACCUUGCCGUACUCGGAGUUGAGGGGACGGAGGAGAUCUCCCAGACGAGUGCGUUGCGCCAUGACGGGCUUGGGUCUCGGGUGAGGUUCAGUCUGGAUACUGUAGGGGCCACGGCCCGGAA...CGGGUCGAACCUGUCGAGAGAUGUG.AUGGAAACCUCCUCCCCAGCGCUCACGGUGGCGAUCGCGGUGCUCGCCGUUCUGCUCGGGCUCACCGGUUUCGGCAUCUACACCGCUUUCGGCCCUCCCUCCAAACGACUGGAUGACCCGUUCGACGAUCACGACGACUGAGGCGGAGGCAACAGUUCCAGGUCGGCCAGUUCACCGGGCCGAAGCACCAGCUCCCGGUUGAAGCCCCCCGCGUCAACGCGACGCAUCCGCCAGCCCGCCCCGUCCACCAGGGUCCAGCGCACACGCGUCGCGCCUGGAUUCAACACCUG
#=GR JCVI_SCAF_1096627359014/1912-2369 CODON ............................................................................................................................................................................................................................................................................................................PGUA.........STP..................................................................................................................................................
#=GR JCVI_SCAF_1096627359014/1912-2369 SS_TT ..............................................................................................................................................................................................................................................................................................................................................................................................................................................................................
JCVI_SCAF_1096627360792/4904-4447            CGUGGUUCCCCAGCCGGGCACCACCUUGCCGUACUCGGAGUUGAGGGGACGGAGGAGAUCUCCCAGACGAGUGCGUUGCGCCAUGACGGGCUUGGGUCUCGGGUGAGGUUCAGUCUGGAUACUGUAGGGGCCACGGCCCGGAA...CGGGUCGAACCUGUCGAGAGAUGUG.AUGGAAACCUCCUCCCCAGCGCUCACGGUGGCGAUCGCGGUGCUCGCCGUUCUGCUCGGGCUCACCGGUUUCGGCAUCUACACCGCUUUCGGCCCUCCCUCCAAACGACUGGAUGACCCGUUCGACGAUCACGACGACUGAGGCGGAGGCAACAGUUCCAGGUCGGCCAGUUCACCGGGCCGAAGCACCAGCUCCCGGGUGAAGCCCCCCGCGUCAACGCGACGCAUCUGCCAGGCCGCCCCGUCCACCAGGGUCCAGCGCACACGCGUCGCGCCCGGAUUCAACACCUG
#=GR JCVI_SCAF_1096627360792/4904-4447 CODON .........................................................................................................................................................................................................................................................................................................PTS.GUA......STP.....................................................................................................................................................
#=GR JCVI_SCAF_1096627360792/4904-4447 SS_TT ..............................................................................................................................................................................................................................................................................................................................................................................................................................................................................
JCVI_SCAF_1096627949840/589-1046             AGUGGUUCCCCAGCCGGGCACCACCUUGCCGUACUCGGAGUUGAGGGGACGGAGGAGAUCUCCCAGACGAGUGCGUUGCGCCAUGACGGGCUUGGGUCUCGGGUGAGGUUCAGUCUGGAUACUGUAGGGGCCACGGCCC.AGAAC..GGGUCGAACCUGUCGAGAGAUGUG.AUGGAAACCUCCUCCCCAGCNNNNNNNNNNNNNNNNNNNNNNNNNNNNNNNNNNNNNNNNNNNNNNNNNNNUCUGCUCGGGCUCACCGGUUUCGGCAUCUACACCGCUUUCGGCCCUCCCUCCAAACGACUGGAUGACCCGUUCGACGAUCACGACGACUGAGGCGGAGGCAACAGUUCCAGGUCGGCCAGUUCACCGGGCCGAAGCACCAGCUCCCGGGUGAAGUCCCCCGCGUCAACGCGACGCAUCUGCCAGGCCGCCCCGUCCACCAGGGUCCAACGCACACGCGU
#=GR JCVI_SCAF_1096627949840/589-1046 CODON  .....................................................................................................................................................................GUA.........................................................................................................................................................PTS..........................................................................................................................................
#=GR JCVI_SCAF_1096627949840/589-1046 SS_TT  ..............................................................................................................................................................................................................................................................................................................................................................................................................................................................................
NZ_AAUA01000004.1/95700-95243                GUGGUUCCCCAGCCAGGCACAACCUUGCCGUACUCGGAGUUGAGGGGACGGAGGAGAUCUCCCAGACGAGUGCGUUGAGCCAUAGCGGCGCUUGGUUCUCGGUUCAGGUUCGGUCUGGAUACUGUAGGGGUCCUGGUCC.UGAUA..AGGCCGAACCUGUCGAGAGAUGUG.AUGGAAACCUCCUCACCAGCACUGUCUGUUGCUAUUGCCGUUCUGGCUGUGUUGCUCGGCCUCACAGGAUUCGGCGUUUACACCGCUUUUGGCCCGCCCUCCAAGAAACUCGAUGAUCCCUUCGACGAUCACGACGACUGAUCGACGUCUCCCUCAAGCGGAGUCAGCACCACUUCCACCAGUUCUCCGGGACUGAAGACGAUCCCUUGCGCUGCACAGGCGCAACCGCGAUCGGCUGUGCCUUUGGGAUCAGCAGCUGUUUGCCAAUUAACAGCUUCCGCGAGUCGAGA
#=GR NZ_AAUA01000004.1/95700-95243 CODON     ................................................................................GUA.........................................................................................AUG.............................................................................................................................PTS.......STP.....................................................................................................................................................
#=GR NZ_AAUA01000004.1/95700-95243 SS_TT     ..............................................................................................................................................................................................................................................................................................................................................................................................................................................................................
NC_008319.1/322125-321667                    GUGGUGCCCCAGCCGGGGACAACCUUGCCGUAUUCCGAAUUUAGGGGGCGGAGCAGAUCUCCCAGACGGGUGCGUUGAGCCAUGGCAGCGCUGAAGUCUCGGGUUGAAUUAAGUCUCGAUACUGUAGGGGCUCCGACCC.AUAUAG.GGGUCGAUCCUGUGGAGAGUUGUG.AUGGAAAGUUCGUCCCCAGCCAUGUCAGUGGCGAUUGCCGUGCUGGCGGCCCUGCUUGGGUUAACAGGAUUUGGGGUGUACACAGCCUUUGGGCCUCCAUCAAAAAAUCUCGACGACCCGUUCGAUGAUCACGAAGAUUGAACGUUCUCCAAAAUCAAAGUGAUGAGCUCGCCAGGUUUCACCUCCCAGAAUGUCCUUGGGUCGUUGGAUUUGGCGCAGCUCAGCCUCCAAUCAGUCCCAGGCAACCAACGCUGACGCGCUGGUCCAGGAUUGAGUAAUUCAAUUUGAAC
#=GR NC_008319.1/322125-321667 CODON         ................................................................................GUA.........................................................................................AUG.............................................................................................................................PTS.......STP.....................................................................................................................................................
#=GR NC_008319.1/322125-321667 SS_TT         ..............................................................................................................................................................................................................................................................................................................................................................................................................................................................................
NZ_AATZ01000002.1/616484-616027              GUGGUGCCCCAACCGGGAACGACCUUGCCGUACUCGGAGUUCAGAGGGCGGAGGAGGUCUCCCAGACGGGUGCGUUGGGCCAUGGCGACGCUUGGGUCUCGGGUUAAAGGAAGUGCCGAUACUGUAGGGGC..CAGCUCCGGUUA.GGGGCUGGUCCUGCCGAAAGAUUGUGAUGGAAACGUCGUCCCCUGCCCUAUCUGUUGCCCUCGGCGUCAUGGCUGUUGUGCUUGGACUCACCGGCUUUGGCGUCUACCAAGCCUUCGGGCCACCGUCCAAAGAAUUGGAUGAUCCGUUUGACGAUCAUGAAGACUGACGCAGCUGUAAUUCCGCCAGUUCUCCGGGUGCAAGCAUCAUUUGAUCAACGAAUGGGUCGUGCGUCCCACGCCGAACCAGCCAAUUGUGUCCUGGUCGCCAAAGGCAACGGGCAGGGCCUGCGUUGAGGACACGACAAGUGACCCCAU.
#=GR NZ_AATZ01000002.1/616484-616027 CODON   ................................................................................GUA......................................................................................AUG.....................PTS........................................................................................................PGUA......STP.....................................................................................................................................................
#=GR NZ_AATZ01000002.1/616484-616027 SS_TT   ..............................................................................................................................................................................................................................................................................................................................................................................................................................................................................
NC_007513.1/1985886-1986343                  GUGGUGCCCCAACCGGGAACGACCUUGCCGUACUCGGAGUUCAGAGGGCGGAGGAGGUCUCCCAGACGGGUGCGUUGGGCCAUGGCGACGCUUGGGUCUCGGGUUAAAGGAAGUGCGGAUACUGUAGGGGC..CAGCUCCGGUUA.GGGGCUGGUCCUGCCGAAAGAUUGUGAUGGAAACGUCGUCCCCUGCCCUAUCUGUUGCCCUCGGCGUCAUGGCCGUUGUGCUUGGACUCACCGGCUUUGGCGUCUACCAAGCCUUCGGUCCACCGUCCAAAGAAUUGGAUGAUCCGUUUGAUGAUCACGAAGACUGACGCAGCUGCAGCGCCGCCAAUUCUCCCGGCGCAAGCACCACUUGCUCAACGAAUGGGUCAUGCGCCCCACGCCGAACCAGCCAAGGAUGUCCCGGCCGCCACAGGCAACGGGCAGGGCCAGCGUUUAAGGCGCGACAGGAAAUCCCAU.
#=GR NC_007513.1/1985886-1986343 CODON       ................................................................................GUA.........................................................................................AUG.............................................................................................................................PTS.......STP.....................................................................................................................................................
#=GR NC_007513.1/1985886-1986343 SS_TT       ..............................................................................................................................................................................................................................................................................................................................................................................................................................................................................
JCVI_SCAF_1096627155346/1494-1037            GUGGUGCCCCAGCCCGGAACGACCUUGCCGUACUCGGAGUUAAGAGGGCGGAGGAGGUCUCCCAGACGAGUGCGUUGAGCCAUGGCGACGCUUGGGUCUCGGGUGUUGAAAAGUCCAGAUACUGUAGGGGC..CAGCUCCGGUUC.GGGGCUGAUCCUGUCGAGAGAUGUG.AUGGAAACCACCUCACCUGCCCUGUCGGUCGCCAUCGGCGUGCUUGCAGUUCUGUUCGGACUGACCGGAUUCGGCGUCUAUCAGUCGUUCGGUCCACCAUCAAGAGGUCUGGAUGAUCCCUUCGACGAUCACGACGACUGAAGCAACUGCAGUUCUGCCAGUUCGCCCGGGGCCAGAACCACAGCGUCCGAGAGAACGCCAUCGCGCCCCACCUUCCAGCCGUCACCGGGAAUCCAGCGACAGCGGGACGCUCCGGGGUUCAAGAGCUGCAGCCUGCAUCCGUCAGGAGC
#=GR JCVI_SCAF_1096627155346/1494-1037 CODON .................................................................................AUG........................................................................................................................GUA..........................................................................................PTS..........STP.....................................................................................................................................................
#=GR JCVI_SCAF_1096627155346/1494-1037 SS_TT ..............................................................................................................................................................................................................................................................................................................................................................................................................................................................................
NC_005070.1/271469-271012                    UUGUUCCCCAGCCGGGAACGACCUUGCCGUACUCGGAGUUCAGAGGGCGGAGAAGGUCUCCCAGACGGGUGCGCUGAGCCAUGGCGACGCUUUGGGUCUCGGGUGAAUUGAAGUCUAGAUACUGUAGGGGC..CGAUUCCGUUUC.GGGGUCGGUCCUGUCGAGAGAUGUG.AUGGAAACGUCGUCCCCUGCCCUCUCCGUUGCCAUCGGAGUGCUCGCCGUUCUGCUCGGCAUGACCGGUUUCGGUGUGUACCAGGCUUUCGGUCCGCCCUCCAAGGCGCUGGAUGAUCCCUUCGACGAUCACGAGGACUGAGCCAACCGCAGCUCAACCAGUUCCCCUGGUGCCAGUUCGAUCCAGUCGUCAGCGGCGACCGAUCGUCCCACUUUCCAGCCUGCUCCAGGCUGCCAGCGGCACCGGGAAGCCCCGGGAUUGAGCAGCUGCAGCACCACACCGUUGGCGUC
#=GR NC_005070.1/271469-271012 CODON         ...............................................................................GUA..........................................................................................AUG.............................................................................................................................PTS.......STP.....................................................................................................................................................
#=GR NC_005070.1/271469-271012 SS_TT         ..............................................................................................................................................................................................................................................................................................................................................................................................................................................................................
JCVI_SCAF_1101667407209/858-406              .....CCCCAGCCGGGGACGACCUUGCCGUACUCGGAGUUCAGAGGGCGGAGAAGGUCUCCCAGACGGGUGCGUUGAGCCAUGGCGACGCUUUGGGUCUCGGGUGAAUUGAAGUCUGGAUACUGUAGGGGC..CGAUUCCGUUUC.GGGGUCGGUCCUGUCGAGAGAUGUG.AUGGAAACGUCGUCCCCUGCCCUCUCCGUUGCUAUCGGAGUGCUCGCCGUUCUGCUCGGCAUGACCGGUUUCGGUGUGUACCAGGCCUUCGGUCCGCCGUCCAAGGCGCUGGAUGAUCCCUUCGACGAUCACGAGGACUGAGCCAACCGCAACUCAACCAGUUCCCCUGGUGCCAGUUCGACCCAGUCGUCAGCGGCGACCAAUCGACCCACCUUCCAGGCUCCUCCAGGCUGCCAGCGGCACCGGGAGGCUCCGGGAUUGAGCAGUUGCAGCAUCACGCCGUUGGCGUC
#=GR JCVI_SCAF_1101667407209/858-406 CODON   ..................................................................................................................AUG....................................................................................................................................................................................PTS..........STP.....................................................................................................................................................
#=GR JCVI_SCAF_1101667407209/858-406 SS_TT   ..............................................................................................................................................................................................................................................................................................................................................................................................................................................................................
JCVI_SCAF_1096626959936/1136-1593            UUGUUCCCCAGCCGGGAACGACCUUGCCGUACUCGGAGUUCAGAGGGCGGAGAAGGUCUCCCAGACGGGUGCGUUGAGCCAUGGCGACGCUUUGGGUCUCGGGUGAAUUGAAGUCUGGAUACUGUAGGGGC..CGAUUCCGUUUC.GGGGUCGGUCCUGUCGAGAGAUGUG.AUGGAAACGUCGUCCCCUGCCCUCUCCGUUGCCAUCGGAGUGCUCGCCGUUCUGCUCGGCAUGACCGGUUUCGGUGUGUACCAGGCUUUCGGUCCGCCCUCCAAAGCGCUGGAUGAUCCCUUCGACGAUCACGAGGACUGAGCCAACCGCAGCUCAAUCAGUUCCCCUGGUUCCAGUUCGAUCCAGUCGUCAGCGGCGACGGAUCGACCCACCUUCCAGCCCUCUCCAGGCUGCCAGCGGCACCGGGAGGCUCCGGGAUUGAGUAGUUGCAGCACCACGCCGUUGGCGUC
#=GR JCVI_SCAF_1096626959936/1136-1593 CODON ..................................................................................................................AUG.......................................................................................................................................................................................PTS..........STP..........GUA.....................................................................................................................................
#=GR JCVI_SCAF_1096626959936/1136-1593 SS_TT ..............................................................................................................................................................................................................................................................................................................................................................................................................................................................................
JCVI_SCAF_1101667591879/175-632              UUGUUCCCCAGCCGGGGACGACCUUGCCGUACUCGGAGUUCAGAGGGCGGAGAAGGUCUCCCAGACGGGUGCGUUGAGCCAUGGCGACGCUUUGGGUCUCGGGUAAAUUGAAGUCUAGAUACUGUAAGUGC..CGAUUCCGUUUC.GGGGUCGGUCCUGUCGAGAGAUGUG.AUGGAAACGUCGUCCCCUGCCCUCUCCGUUGCCAUCGGAGUGCUCGCCGUUCUGCUCGGCAUGACCGGUUUCGGUGUGUACCAGGCCUUUGGGCCGCCAUCAAAGGCGCUGGAUGAUCCCUUCGACGAUCACGAGGACUGAGCCAACCGCAACUCAACCAGUUCUCCUGGCGCCAAUUCGACCCAGUCGUCAGCGGCGACGGAUCGACCCACCUUCCAGCCUUCUCCAGGCUGCCAGCGGCACCGGGAGGCUCCCGGAUUGAGCAGCUGCAGCACCACGCCGUUGGCGUC
#=GR JCVI_SCAF_1101667591879/175-632 CODON   ............................................................................................................................................................................................................................................................................................................PTS...............................................................................................................................................................
#=GR JCVI_SCAF_1101667591879/175-632 SS_TT   ..............................................................................................................................................................................................................................................................................................................................................................................................................................................................................
JCVI_SCAF_1096627750156/86-543               AGUGGUGCCCCAUCCGGGAACCACCUUGCCAUACUCGGAGUUCAGUGGGCGGAGAAGGUCUCCCAGACGGGUGCGUUGUGCCAUGGCGACGCCGGGUCUCGGGUGGUUUGAAGUCUCGAUACUGUAGGGGU..CGACUCCAGUUC.GGAGUUGAUCCUGUCGAGAGAUGUG.AUGGAAACGACGUCCCCAGCCCUGUCCGUCGCCAUUGGCGUGCUCGCCGUUUUGUUCGGACUCACCGGAUUCGGCGUGUAUCAGGCCUUUGGGCCCCCAUCCAAAGCACUGGACGAUCCAUUCGACGAUCACGAGGAUUGAUCCACCACCAGUGAGACGAGUUCUCCCGGGGAGAUCACCACAGCAUCAGCGGCACUUGAAUCGACAUCCCUGCGGACACUCCAGUCCGCUCCGGGAGUCCAGCGACAACGCGCUGAUCCCGCAUUCAGCAGCUUCAGCAGGCAGACGUC
#=GR JCVI_SCAF_1096627750156/86-543 CODON    ............................................................................................................................................................................................................................................................................................................PTS....GUA........................................................................................................................................................
#=GR JCVI_SCAF_1096627750156/86-543 SS_TT    ..............................................................................................................................................................................................................................................................................................................................................................................................................................................................................
JCVI_SCAF_1096627371787/1464-1921            AGUGGUGCCCCAUCCGGGAACCACCUUGCCGUACUCGGAGUUCAGUGGGCGGAGAAGGUCUCCCAGACGGGUGCGUUGUGCCAUGGCGACGCCGGGUCUCGGGUGGUUUGAAGUCUAGAUACUGUAGGGGC..CGACUCCGGUUC.GGGGUUGAUCCUGUCGAGAGAUGUG.AUGGAAACGUCGUCCCCAGCCCUGUCCGUCGCCAUUGGCGUGCUCGCCGUUUUGUUCGGACUCACCGGAUUUGGCGUGUAUCAGGCCUUUGGCCCUCCAUCAAAAGCACUCGACGAUCCGUUCGACGAUCACGAGGACUGAUCCAGCACCAGGGAGACGAGUUCUCCUGGGGUGAUCACCACGGCUGAAGCGGCAAUUGAGUCAGCUUCCCUGCGGACCCUCCACCCCGCUCCGGGAGUCCAGCGACAUCGCGCUGAUCCUGAAUUGAGCAGCUUCAGCACGCAACCAUC
#=GR JCVI_SCAF_1096627371787/1464-1921 CODON .................................................................................GUA........................................................................................................................................................................................................................PTS...............................................................................................................................................................
#=GR JCVI_SCAF_1096627371787/1464-1921 SS_TT ..............................................................................................................................................................................................................................................................................................................................................................................................................................................................................
NC_007516.1/272827-272370                    AGUGGUGCCCCAUCCGGGAACCACCUUGCCGUACUCGGAGUUCAGUGGGCGGAGAAGGUCUCCCAGACGGGUGCGUUGUGCCAUGGCGACGCCGGGUCUCGGGUGGUUUGAUGUCUCGAUACUGUAGGGGC..CGACUCCGGUUC.GGGGUUGAUCCUGUCGAGAGAUGUG.AUGGAAACGUCGUCCCCAGCUCUGUCCGUCGCCAUUGGCGUGCUCGCCGUUUUGUUCGGACUCACCGGAUUUGGCGUGUACCAGGCCUUUGGGCCUCCAUCAAAAGCACUCGACGACCCGUUCGACGAUCACGAGGACUGAUCCACCACCAGGGAGACGAGUUCUCCCGGGGCGAUCACUACGGCAUCAGCGGCACUUGAAUCGACAUCCCUGCGGACACUCCAGUCCGCUCCGGGGGUCCAGCGACAACGCGCUGAUCCCGCAUUCAGCAGCUUCAGCAGGCAAACGUU
#=GR NC_007516.1/272827-272370 CODON         .................................................................................GUA........................................................................................AUG.............................................................................................................................PTS.......STP.....................................................................................................................................................
#=GR NC_007516.1/272827-272370 SS_TT         ..............................................................................................................................................................................................................................................................................................................................................................................................................................................................................
JCVI_SCAF_1096627751564/280-737              GGUGGUGCCCCAUCCGGGAACCACCUUGCCGUACUCGGAGUUCAGUGGGCGGAGAAGGUCUCCCAGACGGGUGCGUUGUGCCAUGGCGACGCCGGGUCUCGGGUGGUUUGAAGUCUCGAUACUGUAGGGGC..CGACUCCGGUAC.GGGGUUGAUCCUGUCGAGAGAUGUG.AUGGAAACGUCGUCCCCAGCCCUGUCCGUCGCCAUUGGCGUGCUCGCCGUUUUGUUCGGACUCACCGGAUUUGGCGUGUAUCAAGCCUUUGGCCCUCCAUCAAAAGCACUCGAUGACCCGUUCGACGAUCACGAGGACUGAUCCACCACCAGGGAGACGAGUUCUCCUGGGGUGAUCACCACGGCAGAAGCGGCCAUCGAGUCGGCUUCCUUGCGGACCCUCCACCCCGCUCCUGGGGUCCAGCGACAGCGCGCUGAUCCCGAAUUAAGCAGCUUCAGCACGCAACCAUC
#=GR JCVI_SCAF_1096627751564/280-737 CODON   .............................................................................................................................................................................................................................................................GUA............................................PTS...............................................................................................................................................................
#=GR JCVI_SCAF_1096627751564/280-737 SS_TT   ..............................................................................................................................................................................................................................................................................................................................................................................................................................................................................
JCVI_SCAF_1096627370986/2493-2111            ...........................................................................UUGUGCCAUGGCGACGCCGGGUCUCGGGUUGUUUGAAGUCUCGAUACUGUAGGGGC..CGACUCCGGUUC.GGGGUUGAUCCUGUCGAGAGAUGUG.AUGGAAACGUCGUCCCCAGCCCUGUCCGUCGCCAUUGGCGUGCUCGCCGUUUUGUUCGGACUCACCGGAUUUGGCGUGUAUCAGGCCUUUGGCCCUCCAUCAAAAGCACUCGACGACCCGUUCGACGAUCACGAGGACUGAUCCACCACCAGGGAGACGAGUUCUCCUGGGGUGAUCACCACGGCGGAAGCGGCCAUUGAGUCGGCUUCCCUCCGGACCCUCCACCCCGCUCCGGGGGUCCAGCGACAACGCGCUGAUCCCGAAUUGAGCAGCUUCAGCACGCAACCAUC
#=GR JCVI_SCAF_1096627370986/2493-2111 CODON .........................................................................................................................................................................................................................................................................................................PTS..................................................................................................................................................................
#=GR JCVI_SCAF_1096627370986/2493-2111 SS_TT ..............................................................................................................................................................................................................................................................................................................................................................................................................................................................................
JCVI_SCAF_1101668657376/742-285              AGUGGUGCCCCAUCCGGGAACCACCUUGCCGUACUCGGAGUUCAGUGGGCGGAGAAGGUCUCCCAGACGGGUGCGUUGUGCCAUGGCGACGCCGGGUCUCGGGUGGUUUGAAGUCUCGAUACUGUAGGGGC..CGACUCCGGUUC.GGGGUUGAUCCUGUCGAGAGAUGUG.AUGGAAACGUCGUCCCCAGCCCUGUCCGUCGCCAUUGGCGUGCUCGCCGUUUUGUUCGGACUCACCGGAUUUGGCGUGUAUCAGGCCUUUGGCCCUCCAUCAAAAGCACUCGACGACCCGUUCGACGAUCACGAGGACUGAUCCACCACCAGGGAGACGAGUUCUCCUGGGGUGAUCACCACGGCAGAAGCGGCAAUUGAUUCGGCUUCCCUGCGGACCCUCCACCCCGCUCCGGGAGUCCAGCGACAGCGCGCUGAUCCCGAAUUGAGCAGCUUCAGCACGCAACCAUC
#=GR JCVI_SCAF_1101668657376/742-285 CODON   .............................................................................................................................................................................................................................................................GUA.........................................PTS..................................................................................................................................................................
#=GR JCVI_SCAF_1101668657376/742-285 SS_TT   ..............................................................................................................................................................................................................................................................................................................................................................................................................................................................................
JCVI_SCAF_1096627612675/366-823              AGUGGUGCCCCAGCCGGGAACCACCUUGCCGUAUUCGGAGUUCAGUGGGCGGAGAAGGUCUCCCAGACGGGUGCGUUGUGCCAUGGCGACGCCGGGUCUCGGGUGGUUUGAAGUCUCGAUACUGUAGGGGC..CGACUCCGGUUC.GGGGUUGAUCCUGUCGAGAGAUGUG.AUGGAAACGUCGUCCCCAGCCCUGUCCGUCGCCAUUGGCGUGCUCGCCGUUUUGUUCGGACUCACCGGAUUUGGCGUGUAUCAGGCCUUUGGCCCUCCAUCAAAAGCACUCGACGACCCGUUCGACGAUCACGAGGACUGAUCCACCACCAGGGAGACGAGUUCUCCUGGGGUGAUCACCACGGCAGAAGCGGCCAUUGAGUCGGCUUCCCUGCGAACCCUCCACCCCGCUCCAGGAAACCAGCGACAGCGCGCUGAUCCCGAAUUGAGCAGCUUCAGCACGCAACCAUC
#=GR JCVI_SCAF_1096627612675/366-823 CODON   .............................................................................................................................................................................................................................................................GUA............................................PTS...............................................................................................................................................................
#=GR JCVI_SCAF_1096627612675/366-823 SS_TT   ..............................................................................................................................................................................................................................................................................................................................................................................................................................................................................
JCVI_SCAF_1096627369297/643-1100             AGUGGUGCCCCAUCCGGGAACCACCUUGCCGUACUCGGAGUUCAGUGGGCGGAGAAGGUCUCCCAGACGGGUGCGUUGUGCCAUGGCGACGCCGGGUCUCGGGUGGUUUGAAGUCUCGAUACUGUAGGGGC..CGACUCCGGUUC.GGGGUUGAUCCUGUCGAGAGAUGUG.AUGGAAACGUCGUCCCCAGCUCUGUCCGUCGCCAUUGGCGUGCUCGCCGUUUUGUUCGGACUCACCGGAUUUGGCGUGUAUCAGGCCUUUGGCCCUCCAUCAAAAGCACUCGACGACCCGUUCGACGAUCACGAGGACUGAUCCACCACCAGGGAGACGAGUUCUCCUGGGGUGAUCACCACGGCAGAAGCGGCCAUUGAGUCGGCUUCCCUGCGGACCCUCCACCCCGCUCCGGGAGUCCAGCGACAGCGCGCUGAUCCCGAAUUGAGCAGCUUCAGCACGCAACCAUC
#=GR JCVI_SCAF_1096627369297/643-1100 CODON  .............................................................................................................................................................................................................................................................GUA............................................PTS...............................................................................................................................................................
#=GR JCVI_SCAF_1096627369297/643-1100 SS_TT  ..............................................................................................................................................................................................................................................................................................................................................................................................................................................................................
JCVI_SCAF_1096627772150/361-1                AGUGGUGCCCCAUCCGGGAACCACCUUGCCGUACUCGGAGUUCAGAGGGCGGAGAAGGUCUCCCAGACGGGUGCGUUGUGCCAUGGCGACGCCGGGUCUCGGGUGGUUUGAAGUCUCGAUACUGUAGGGGC..CGACUCCGGUUC.GGGGUUGAUCCUGUCGAGAGAUGUG.AUGGAAACGUCGUCCCCAGCCCUGUCCGUCGCCAUUGGCGUGCUCGCCGUUUUGUUCGGACUAACCGGAUUUGGCGUGUAUCAAGCCUUUGGCCCUCCAUCAAAAGCACUCGACGACCCGUUCGACGAUCACGAGGACUGAUCCACCACCAGGGAGACGAGUUCUCCUGGGGUGAUCACCACGGCAGAAGCGG.................................................................................................
#=GR JCVI_SCAF_1096627772150/361-1 CODON     .....................................................................................................................................................................GUA......................................................................................................................................................................................................................................................................................................
#=GR JCVI_SCAF_1096627772150/361-1 SS_TT     ..............................................................................................................................................................................................................................................................................................................................................................................................................................................................................
JCVI_SCAF_1096627507000/1546-1089            AGUGGUGCCCCAUCCGGGAACCACCUUGCCGUAUUCGGAGUUCAGUGGGCGGAGAAGGUCUCCCAGACGGGUGCGUUGUGCCAUGGCGACGCUGGGUCUCGGGUGGUUUGAAGUCUCGAUACUGUAGGGGC..CGACUCCGGUUC.GGGGUUGAUCCUGUCGAGAGAUGUG.AUGGAAACGUCGUCCCCAGCCCUGUCCGUAGCCAUCGGCGUGCUCGCCGUACUGUUUGGACUCACCGGAUUUGGUGUUUACCAGGCCUUCGGUCCGCCAUCGAAAGCCCUCGACGACCCGUUUGAUGAUCACGAGGACUGAUCCAGCACCAGAGACACCAGUUCUCCUGGGGCGAUCACCACUGCUCCUGCUGCAUUUGAGUCGUUUUCACGGCGAACACUCCAUUCGCCACCGGGGGUCCAUCGGCAGCGCGAUGAUCCCGCGUUGAUGAGCUUCAGCAAGCAUCCACC
#=GR JCVI_SCAF_1096627507000/1546-1089 CODON .........................................................................................................................................................................................................................................................................................................PTS.GUA..............................................................................................................................................................
#=GR JCVI_SCAF_1096627507000/1546-1089 SS_TT ..............................................................................................................................................................................................................................................................................................................................................................................................................................................................................
JCVI_SCAF_1096627371491/1294-1664            AGUGGUGCCCCAUCCGGGAACCACCUUGCCGUACUCGGAGUUCAGUGGGCGGAGAAGGUCUCCCAGACGGGUGCGUUGUGCCAUGGCGACGCCGGGUCUCGGGUGGUUUGAAGUCUCGAUACUGUAGGGGC..CGACUCCGGUUC.GGGGUUGAUCCUGUCGAGAGAUGUG.AUGGAAACGUCGUCCCCAGCCCUGUCCGUCGCCAUUGGCGUGCUCGCCGUUUUAUUCGGACUCACCGGAUUUGGCGUGUAUCAGGCCUUCGGCCCUCCUUCAAAAGCACUCGACGACCCGUUCGACGAUCACGAGGACUGAUCCACCACCAGAGAGACGAGUUCUCCUGGGGUGAUCACCACGGCAGAAGCGGCAAGUGAGUC.......................................................................................
#=GR JCVI_SCAF_1096627371491/1294-1664 CODON .....................................................................................................................................................................GUA......................................................................................................................................................................................................................................................................................................
#=GR JCVI_SCAF_1096627371491/1294-1664 SS_TT ..............................................................................................................................................................................................................................................................................................................................................................................................................................................................................
JCVI_SCAF_1101668231100/859-402              AGUGGUGCCCCAUCCCGGAACCACCUUGCCGUAUUCGGAGUUCAGUGGGCGGAGAAGGUCUCCCAGACGGGUGCGUUGUGCCAUGGCGACGCUGGGUCUCGGGUGGUUUGAAGUCUCGAUACUGUAGGGGC..CGACUCCGAUUC.GGGGUUGAUCCUGUCGAGAGAUGUG.AUGGAAACGUCGUCCCCAGCCUUGUCCGUCGCCAUUGGAGUGCUCGCCGUUUUGUUCGGACUCACCGGAUUUGGCGUGUAUCAAGCCUUUGGCCCUCCAUCAAAAGCACUCGACGACCCAUUUGACGAUCACGAGGACUGAUCCACCACGAGGGAGACCAGUUCUCCUGGGGUGAUCACCACAGCAGCAGCAGUAGCAAUUGAGUCAGCUUCCCUGCGGACAUUCCAACCCGCUCCAGGGGUCCAGCGACAGCGCGCAGAUCCCGCAUUGAGCAGCUUCAGCAGGCAACC
#=GR JCVI_SCAF_1101668231100/859-402 CODON   .............................................................................................................................................................................................................................................................GUA.........................................PTS..................................................................................................................................................................
#=GR JCVI_SCAF_1101668231100/859-402 SS_TT   ..............................................................................................................................................................................................................................................................................................................................................................................................................................................................................
JCVI_SCAF_1096628059629/1269-812             GUGGUGCCCCAGCCUGGAACGACCUUGCCGUACUCGGAGUUUAGAGGGCGGAGAAGGUCUCCCAGACGGGUGCGUUGAGCCAUGGCGACGCUUGGGUCUCGGGUGGAUUGAAGUCUGGAUACUGUAGGGGC..CAACUCCAGUUC.GGGGUUGGUCCUGUCGAGAGAUGUG.AUGGAAACGUCGUCCCCUGCCCUCUCCGUCGCCAUCGGAGUGCUCGCCGUUCUGCUCGGCAUGACCGGUUUCGGGGUAUACCAGGCCUUUGGUCCACCGUCGAAGGNNNNNNNNNNNNNNNNNNNNNNNNNNNNNNNNNNNNNNNNNNNNNNNNNNNCGGUCUCCAUGCUCGCCCUCAAGAUCUCCGUUUACUCGGUUGUCUUCUUCUUCAUCGGUAUUUUCGUCUUCGGUUUCCUGGCGAGCGAUCCCAGCCGGACGCCCAGCCGAAAGGAUCUCGAAGACUGAUGGUU
#=GR JCVI_SCAF_1096628059629/1269-812 CODON  .......................................................................................................................................................................................................................................GUA....................................................................................................................................................................................................................................
#=GR JCVI_SCAF_1096628059629/1269-812 SS_TT  ..............................................................................................................................................................................................................................................................................................................................................................................................................................................................................
JCVI_SCAF_1096626726490/166-623              GUGGUGCCCCAGCCGGGAACUACCUUGCCGUACUCGGAGUUCAGAGGGCGGAGAAGGUCUCCCAGACGGGUGCGUUGAGCCAUGGCGACGCUUGGGUCUCGGGUGGAUUGAAGUCUGGAUACUGUAGGGGC..CAACUCCAGUUC.GGGGUUGGUCCUGUCGAGAGAUGUG.AUGGAAACGUCGUCCCCUGCCCUCUCCGUCGCCAUCGGAGUGCUCGCCGUUCUGCUCGGCAUGACCGGUUUCGGGGUGUAUCAGGCCUUUGGUCCACCGUCGAAGGCCCUGGAUGAUCCCUUCGACGAUCACGAGGACUGAGCCACACGAAGCUCUGCCAGCUCUCCAGGGGCCAGCUCGACCCAGUCGUCCACGGCGACGGUGCGGCCGAUCCUCCAGCCGCUGCCUGGAGUCCAGCGGCAACGUGACGCUCCUGGAUUGAGCAGCUGCAGCACAACGCCCUCGGCGGC
#=GR JCVI_SCAF_1096626726490/166-623 CODON   ..................................................................................................................AUG..................................................................................................................GUA..................................................................PTS..........STP..................................................................................................................................................
#=GR JCVI_SCAF_1096626726490/166-623 SS_TT   ..............................................................................................................................................................................................................................................................................................................................................................................................................................................................................
#=GC SS_cons                                 ..............................................................................................................................<<<<<..<<<<<<<......>>>>>>>>>>>>................................................................................................................................................................................................................................................................................................................
#=GC ACTUAL_MOTIF                            ....................................................................................................<...........................................................>.............................................................................................................................................................................................................................................................................................................
#=GC HYPHENATION                             ****************************************************************************************************.............................................................*************************************************************************************************************************************************************************************************************************************************************************************************************
#=GC R2R_LABEL                               ---------------------------------------------------------------------------------------------------------------...........a................<......>...............b.........SSS-----------------------------------------------------------------------------------------------------------------------------------------------------------------------------------------------------------------------------------------------------------------------------------------------
#=GC R2R_XLABEL_label                        .............................................................................................................................................................................s................................................................................................................................................................................................................................................................................................
#=GF DUPLICATES NONE
#=GF R2R shade_along_backbone S rgb:230,230,230
#=GF R2R tick_label label:s start
#=GF R2R var_hairpin < >

#=GF R2R set_dir pos0 90
#=GF R2R place_explicit a a-- -45 1 0 0 0 -90
#=GF R2R place_explicit b b-- -45 1 0 0 0 -90
#=GF SORT_STATS 39 61 0
#=GC cons                                    nnnGnnnCCCnRYCnGGRnnnnnCYUnnCnnnYYYnGRRnUnRRRGGRnGGRRnRRRYYYCCCRRnnGRRnnnnUURRnCCnnRRnRRnnYUYGGGUCUCGGGURRRnUnnAGUCYnGAUACUGUAGGGGYnnCRRYYCnnnnUn-nGGGYYGRUCCUGUCGAGAGAUGUG-AUGGAAAnnUCnUCCCCnGCnCUnUCnGUnnCnAUYGnnGUnYUnGCYGYYYUGYUYGGnnUnACnGGnUUYGGnGUnUAYnnnGCYUUYGGYCCnCCnUCnAARnnnYUnGAYGAYCCnUUYGAYGAUCACGAnGAYUGAnnnRnnnnnnRnnnnnYnRnnnnnnYnnnnRnnnnYnYnRYnnnnnnnnnnnnnnYnnnnnnnnYnnYYnnnYnnnnnnnnnnnYYnnRnnnnnnnnnnnnnnnnnnnnnnnnnnnnnYnnnnnnnnnnRnnnnYnnnnnnnnnnnRnn
#=GC conss                                   222322232323332333222223232232223332323232323333233332223323323322232311113333133113313211333323333313333331311213311331111211331114431111143113204313113131111221131121223011111111121111331113133123133113131131113131133331331333133113133133133333123133111131333133333111131133111133133222333133233222332332122333311131111113111113131111113111131111313133111111111111113111111113113311131111111111133113111111111111111111111111111113111111111131111311111111111313
#=GC col_entropy_0                           111111100011102001112110111101111111111102111101100111111111000111101101110011100111111110101000000000001111010000101000000000000001100000011100101000000000000000000000000000000001100100100100100100100110100101100110100101110010100110100100100100100100011100100100100100100100111110100100100100100100000100100111111111111111111111111111111111111111111111111111111211211111111111111111111112111111111111111112211112111111111211211221111111112111111111221211221111
#=GC col_entropy_1                           ..............................................................................................................................................................................................................................................................................................................................................................................................................................................................................
#=GC col_entropy_2                           715149572655360896031536113082666355014160413168688448006417828518581093337634266325122229153736544404641435629504193440000400741093479989087398638614994850000330070030335300000003530500050905596346766816481064716421676661461636066656466366566466445766941680356055655811951558057918789255488388198255885084644210093668598724898862563974892993557955735754999776999079097989859996894699465960979788986766688850046670988857796068078007794999760536996799106089105779
#=GC col_entropy_3                           397463669990991087822199244696980801743318642691689553767340829080081896053815898120006889726676677707673474715007846770000400375080863619048794774427997480000970030070999900000001194144014241802712322562428626882298042520968722622872022922522066841766509154476377977288318715960470301211400106710311601800900046622257906994152665419697241330782786474081464987632065176610665450693153702102174049523165073274361233574159916174783435921341321842521176027268036276
#=GC cov_SS_cons                             ..............................................................................................................................1?0??..22222?2......2?22222??0?1................................................................................................................................................................................................................................................................................................................
#=GF NUM_COV 6
#=GF WEIGHT_MAP  NC_005071.1/1943264-1943722 1.99394 NC_008820.1/2161422-2161880 1.99394 NZ_AAOK01000002.1/214618-215075 1.81919 NC_009481.1/340773-340316 1.81919 JCVI_SCAF_1096627066797/110-568 0.721323 JCVI_SCAF_1096627081534/1161-1619 0.674191 JCVI_SCAF_1101668667375/1457-1068 1.10468 JCVI_SCAF_1096627073860/1329-898 0.674191 JCVI_SCAF_1096628013422/382-840 2.55127 JCVI_SCAF_1096627950878/1184-1629 0.400822 NZ_AANP01000005.1/188411-188868 0.471478 JCVI_SCAF_1096626388708/176-1 0.176125 JCVI_SCAF_1096627356520/1129-672 0.176125 JCVI_SCAF_1096627359014/1912-2369 0.317026 JCVI_SCAF_1096627360792/4904-4447 0.317026 JCVI_SCAF_1096627949840/589-1046 0.822066 NZ_AAUA01000004.1/95700-95243 2.83969 NC_008319.1/322125-321667 2.87867 NZ_AATZ01000002.1/616484-616027 1.50639 NC_007513.1/1985886-1986343 1.50639 JCVI_SCAF_1096627155346/1494-1037 1.96921 NC_005070.1/271469-271012 0.739476 JCVI_SCAF_1101667407209/858-406 0.767384 JCVI_SCAF_1096626959936/1136-1593 0.739476 JCVI_SCAF_1101667591879/175-632 0.856413 JCVI_SCAF_1096627750156/86-543 0.658844 JCVI_SCAF_1096627371787/1464-1921 0.297516 NC_007516.1/272827-272370 0.494801 JCVI_SCAF_1096627751564/280-737 0.248678 JCVI_SCAF_1096627370986/2493-2111 0.272503 JCVI_SCAF_1101668657376/742-285 0.165304 JCVI_SCAF_1096627612675/366-823 0.248678 JCVI_SCAF_1096627369297/643-1100 0.165304 JCVI_SCAF_1096627772150/361-1 0.184882 JCVI_SCAF_1096627507000/1546-1089 0.985916 JCVI_SCAF_1096627371491/1294-1664 0.279401 JCVI_SCAF_1101668231100/859-402 0.587661 JCVI_SCAF_1096628059629/1269-812 2.60561 JCVI_SCAF_1096626726490/166-623 1.96921
#=GF USED_GSC TRUE
#=GF DID_FRAGMENTARY FALSE
//
