# Supplementary material for: Comparative genomics reveals 104 candidate structured RNAs from bacteria, archaea, and their metagenomes
Source: Genome Biol. 2010 Mar 15;11(3):R31. doi: 10.1186/gb-2010-11-3-r31 (PMC2864571; doi:10.1186/gb-2010-11-3-r31)
Supplement: Additional file 4 — Raw text alignment files, including annotation. Raw alignments of RNAs, including annotations (for example, predicted transcription terminators, flanking sequences) in "Stockholm" text format. The alignment format and appropriate viewing programs are discussed on Wikipedia [113]. The Stockholm files can be retrieved from the .tar.gz archive file by using programs such as WinZip (Windows), StuffIt Expander (Mac), or tar/gzip (UNIX). [file gb-2010-11-3-r31-S4.GZ › sto/Cyano-2.sto]

# STOCKHOLM 1.0
#=GF ID Cyano-2
#=GF DE Cyano-2 RNA
#=GF AU Weinberg Z
#=GF TP Gene; sRNA;
#=GF WK http://en.wikipedia.org/wiki/Cyano-2_RNA_motif
#=GF DATABASES microbial 32 env 4
#=GF FancifyStockholm -upDownGeneStats -mergeTandem
#=GF FancifyStockholmGeneContext -leftCount 1 -rightCount 1
#=GF ORIGINAL_MOTIF 109	3128	0	1	refseq	25	cyano	jeremy	s40_50_55S100O5Min3	cmfinder		end
#=GF ORIGINAL_MOTIF_MERGE 109	3176	0	1	refseq	25	cyano	jeremy	s40_50_55S100O5Min3	cmfinder		end
#=GF NOTE JCVI_SCAF_1096628334063/847-669 was not included, since its 5' end is cut off by a poly-N region.
JCVI_SCAF_1096626604590/164-785              CUUGAUCCCAAAAAACCCUGGAACAUAGCGUGCGCGACCUGGGACAUCCACCUAAAAAGAGGACCUGCAACGCACCGUCCUGCAACCGGGUGGUCGUCGCAGCGGCACCGAGAGA.GCAA........CUCGGGAGCUGGUAGAAACC..AGUCCCU.ACGG....CGUCCUAAGGGU...C....CGUAGGGACU.GU.UUUGCGCCUUC....AUGUCG....UCUUCCGAUAACAAGAAAGAUUCCGU..AGUUUGCAGCUUGUAUCGAGAUCGUUCGUCAGGCU.UUAAGAGCGGA..GUCGAAUCGCUCGGGAGACAUUGGCGAGA......CCGAUGUCACUCUCGGC.UCCGCAGUCAGCGGCAGCAGCCCCAACGACAUUGAGAGGCUUUUCUGCUUCAGCCUGCCUCAGGGGCCCAACCUGUCUGCUUCAGGUCCUGAAAGCGCACAGACCAAAGCUCUUCAUCGGUGACAUUGCCGUUGUCAUCCAACAAUUCAGGAUGGACCGUGCGUAGGCCUGUUCGGUCACUCUUGAACGCAGUCGAAGAGUUAGACGACAUGCUCAUCAUUCGAAAAGCCUGAAGCAGCAAACCAAUGAACGAUGCCGCGUAAAUCAAGGGAAAAAGGGCGCCAAGCACGGCCUUCGGUUACAAAUACUUAC
#=GR JCVI_SCAF_1096626604590/164-785 CODON   ....................................................................................................................................................................................................................................................................................................................................................................................................................PTS..........................................................................................................................................................................................................................................GUA.......................
#=GR JCVI_SCAF_1096626604590/164-785 SS_TT   ...................................................................................................................................................<..<<<<<<<.<<<<...................>....>>>>>>>>>>.>.....................................................................................................................................................................................................................................................................................................................................................................................................................................................................................
JCVI_SCAF_1096627196445/180-802              CUUGAUCCCAAAAAACCCUGGAACAUCUCGUGCGCGGCCUGGGGCAUCCACCUAAAAAGGGGACCUGCAACACACCGUCCUGAAACCGGGUGGUCGUCGCAGCAGCACCGAGAGA.GCGA........CUCGGGAGCUGGCAGAAACC..AGUCCCU.AUGGCCUCAG....AAGACU...C....CUUAGGGACU.G..UUU....UUGCGCCUUCAUAU....CGUCUUCCACUAACAAGAAAGAUUCC.GUAGUCUGCAGCUUGAUUCGAGAUCAUUCGUCAGGCUUGAAAUGCGGA..GUCGAAUCGCUCGGGAAACGUCGGCGCGA......CUGAUGUCUCUCUCGGC.UCCGCGGUCAGUGGCAGCAGCUCCAACGGUAUUUAGGGGCUUUCCUGUUUCAGCCUGCCUCAGGUGCCCAACCUGUCUGCUUCAGGUCCUGAAAGCGAACAGACCAAAGUUCUUCAUCGGUGACAUUGCCGUUGUCGUCCAACAAUUCAGGAUGGACAGUGCGUAAGCCUGUUCGGUCACUCUUGAACGCUGUCGAAGCGUUGGACGACAUGCUCAUCAUUCGAAAAGCCUGAAGCAGCAAACCAGUGAACAAUGCCGCGUAAAUCAAAGGGAAAAGGGCGCCAAGCACGGCAAUCAAUUUUCAAUGUUUAC
#=GR JCVI_SCAF_1096627196445/180-802 CODON   ....................................................................................................................................................................................................................................................................................................................................................................................................................PTS...................................................................................................................................................................................................................................................GUA..............
#=GR JCVI_SCAF_1096627196445/180-802 SS_TT   ...................................................................................................................................................<..<<<<<<<.<<<<...................>....>>>>>>>>>>.>.....................................................................................................................................................................................................................................................................................................................................................................................................................................................................................
JCVI_SCAF_1101667386531/495-859              UGAUCCCAAAAAACCCUGGAACAUCUCGUGCGCGGCCUGGGGCAUCCACCUAAAAAAAGAGGACCUGCAACACACCGUCCUGAAACCGGGUGGUCGUCGCAGCAGCACCGAAAGAGGCGA........CUGGGGAGCUGGCAGAAACC..AGUCCCU.AAGGCCUCAG....AAGACU...C....CUUAGGGACUGUU.UUUGCGCCUUC........AUAUCGUCUUCCACUAACAAGAAAGAUUCCGUAGUCUGCAGCUUAAAUCGAGAUCAUUAGUCAGGCUUG..GAAU.GCGGA..GUCGAAUCGCUCGGGAAACGUCGGCGCGA......CCGUUGUCUCUCUCGGC.UCCGCGGUCAGUGGCAGCAGCUCCAACGCUAUUUAGGGGCUUCCCUGUUUCAG...................................................................................................................................................................................................................................................................
#=GR JCVI_SCAF_1101667386531/495-859 CODON   ...........................................................................................................................................................................................................................................................................................................................................................................................................................................................................................................................................................................................................................................................................................
#=GR JCVI_SCAF_1101667386531/495-859 SS_TT   ...................................................................................................................................................<..<<<<<<<.<<<<...................>....>>>>>>>>>>>......................................................................................................................................................................................................................................................................................................................................................................................................................................................................................
NC_005070.1/1051240-1050618                  CUUGAUCCCAAAAAACCCUGGAACAUCUCGUGCGCGGCCUGGGGCAUCCACCUAAAAAGGGGACCUGCAACACACCGUCCUGAAACCGGGUGGUCGUCGCAGCAGCACCGAGAGA.GCGA........CUCGGGAGCUGGCAGAAACCA..GUCCCU.AUGGCCUCAG....AAGACU...C....CUUAGGGACA.G..UUU....UUGC.GCCUUCAUAUCGUCUUCCACUAACAAGAAAGAUUCCGUA.GUCUGCAGCUUGAAUCGAGAUCAUUCGUCAGGCUUG..GAAU.GCGGA..GUCGAAUCGCUCGGGAAACGUCGGCGCGA......CCGAUGUCUCUCUCGGC.UCCGCGGUCAGUGGCAGCAGCUCCAACGGUAUUUAGGGGCUUUCCUGUUUCAGCUUGCCUCAGGUGCCCAACCUGUCUGCUUCAGGUCCUGAAAGCGAACAGACCAAAGUUCUUCAUCGGUGACAUUGCCGUUGUCGUCCAACAAUUCAGGAUGGACAGUGCGUAGGCCUGUUCGGUCACUCUUGAACGCUGUCGAAGCGUUGGACGACAUGCUCAUCAUUCGAAAAGCCUGAAGCAGCAAACCAGUGAACAAUGCCGCGUAAAUCAAAGGGAAAAGGGCGCCAAGCACGGCAAUCAAUUUUCAAUGUUUAC
#=GR NC_005070.1/1051240-1050618 CODON       ...........................................................................................................................................................................................................................................................................................................................................................................................................................................................................................................................................................................................................................................................................................
#=GR NC_005070.1/1051240-1050618 SS_TT       ...........................................................................................................................................................................................................................................................................................................................................................................................................................................................................................................................................................................................................................................................................................
JCVI_SCAF_1096628040145/1164-1787            CUUGAUCCCAAAAAACCCUGGAACAUCUCGUGCGCGGCCUGGGGCAUCCACCUAAAAAGAGAACCUGCAACACACCGUCCUGAAACCGGGUGGUCGUCGCAGCAGCACCGAGAGAGGCGA........CUCGGGAGCUGGCAGAAACCAGUCCCUAA.GGCC....UC....AGAAGA...C....UCCUUAGGGA.GUGUUU....UUGC.GCCUUCAUAUCGUCUUCCACUAACAAGAAAGAUUCCGUA.GUCUGCAGCUUGAAUCGAGAUCAUUCGUCAGGCUUG..GAAU.GCGGA..GUCGAAUCGCUCGGGAAACGUCGGCGCGA......CCGAUGUUUCUCUCGGC.UCCGCGGUCAGUGGCAGCAGCUCCAACGGUAUUUAGGGGCUUUCCUGUUUCAGCCUGCCUCAGGUGCCCAACCUGUCUGCUUCAGGUCCUGAAAGCGAACAGACCAAAGCUCUUCAUCGGUGACAUUGCCGUUGUCGUCCAACAAUUCAGGAUGGACAGUGCGUAGGCCUGUUCGGUCACUCUUGAACGCUGUCGAAGCAUUGGACGACAUUCUCAUCAUUCGAAAAGCCUGAAGCAGCAAACCAGUGAACAAUGCCGCGUAAAUCAAAGGGAAAAGGGCGCCAAGCACGGCAAUCAAUUUUCAACGUUUAC
#=GR JCVI_SCAF_1096628040145/1164-1787 CODON ....................................................................................................................................................................................................................................................................................................................................................................................................................PTS...................................................................................................................................................................................................................................................GUA..............
#=GR JCVI_SCAF_1096628040145/1164-1787 SS_TT ...................................................................................................................................................<<<<<<<<<<.<<...........................>>>>>>>>>.>>>...................................................................................................................................................................................................................................................................................................................................................................................................................................................................................
JCVI_SCAF_1101668670117/864-266              GUUUUUGGAGAUCCAGACAACCUCUCAAAAUGCCCACACAAACACCAUGGGGGUCCCCAUAGUUGGGUCCUUCGGAUCGCUGCGCUGGAUGUAGUGCCGAGGCAGUGCCGGGAGA.GCGA........CCCGGUAUCUGGCGGAAGA...GUCCUCU.GUUG....AG....AGCGAU...C....AACAGAGGAC....UUU....UCUU..............AAUACUGAAAUCUGAAUUUAAGUAGU.GCAUAUGGACGGUUUGCCUGUGCACUCAGGAACGUA.UUCAG.GUGGAU.ACCGCAUCGCUCGGGGAGGA....CAAGU..........UCCUCCUCGCGGUUCCCGUCUUUAAAUUUCGCCUAAAAGUCUUCGGCUCAGGAAGACGAGACGGAACGAAGCCAUUGGUCCUGUCGGCUACGCAGUGCAGACAGGUCAAGGCCAGUGGAAUGAGCUCAAUAUGCGAGAUAGCUUGUAAGCAAAGGAACGACCUUGAUGACCUCGCUUAAAUCUGUUCUUGCGUCGCUACUGAUUGGUAUAGCGGCAGCGCCAUUCGUUGGCCUUGCAGAUGCUGAAGCUCAAACUGCUUCGCAGCCUGGUUAUUCACGCACUACGCAGUGCUUUAGAGACGAAUACAGGGAGGAAUACGUACCUGG
#=GR JCVI_SCAF_1101668670117/864-266 CODON   .......................................................................................................................................................................................................................................................................................................................................................................................................................................................................................................................AUG.................................................................................................................................................................
#=GR JCVI_SCAF_1101668670117/864-266 SS_TT   ......................................................................................................................................................<<<<<<<.<<<<....<..........>...>....>>>>>>>>>>.......................................................................................................................................................................................................................................................................................................................................................................................................................................................................................
NC_007516.1/1429018-1429612                  AUUUUUGGCGGAUCAGCACAUCUUCAGAAAUUUCCAGACAAGCCUGCUGAAUGGCCUCAUCAUUGAGCCCUAAGUUGUCCGCGCACCAGAUGUGGUGCUGAGCAGCACGGGGAGA.GCGA........CCCUGGGGCUGGCAGACGAGU..UUCCCC.GUUG....AG....AGGGAU...C....AAUGGGGAAC.CC.UCU....CUCU......UAAA....GCUGUAGAAAUUCAGUGCAUCAGGCG.CAAAUCAGUGUGAC..........GUGGCGAACGUG.UUUAU.GCGGAU.AUCGCAUCGCUCGGGGAGGA....CUCGC..........UUCUCCUCGCGGU.UCCGUGGCUCCACAACGUUAAGUCGCAGCUUGGUUGAAGGUCAGCCAUCGCGGCAGAAGGAGCUGCUCAAAAACGCGGAUCACACCGCUCACAUCAUUCGUUUUCAUGAGACCUUGAUGGACGAAUCGUGAAAGAAAAAUAAUUACCUAUUUGCGAUAUUUAAAGCUUUAAAAUUAAACAAACAAUUAAGUGCUUAAGUCGUUCCGUUAAUUAAAGGAGGACAGUAUGCACAGUCAGAAGAACUCCCCGGCCUGCUUUUUGCGCUGGUCUGUGAGCAAGGUGACGGACAGGCUCUAUGCGGUUGCGGCAACG
#=GR NC_007516.1/1429018-1429612 CODON       ...........................................................................................................................................................................................................................................................................................................................................................................................................................................................................................................................................................................................................................................................................................
#=GR NC_007516.1/1429018-1429612 SS_TT       .................................................................................................................................................................<....<<....<<<<<<...<..........>>>>.>>.>>>....>...........................................................................................................................................................................................................................................................................................................................................................................................................................................................................
JCVI_SCAF_1096626931592/1442-887             ...................................................UGGCCUCAUUAUUGAACCCUCAGUUUCCUGCACACCAGAUGUGGUGCUGAGCAGUACGGGGAGA.GCGA........CCCUGAUGCUGGCAGAAGAGU..UUCCCC.GUUG....AG....A.AGAU...C....AGCGGGGAAA.UC.UCU....CUGUG...CCUGAA....AGGUCUGAAAGCUUUAGACAUUCAGU.GCAUCAGGCACAAAUCAAUGUGCCGUCGCGAGCAUA.UUUAC.GCGGAA.ACCGCAUCGCUCGGGCAGGA....CCUGU..........UUCUCCUCGCGGU.UCCGUGGCUCCACAUCGUUAAGUCGCAGCUUGGUUGAAGGUCAGCCAUCGCGGCAGAGGGAGCUGCACGAAAAUGCCGGCCGCGCCUCUUCUCACCAAUCAAUUCAAUAAGGCCCUGACAAGCAAAUCAUGAAAGAAAUAUAAUUACCUAUUUGCGAUAUUUAAAGCUUUGAGAUGCAACAAACAAGCAAGUGCUUAAGUCGUCCCGUUAUUUCAUGGAGGACAGUAUGCAAAGUCAGAAGAACUCCCCGGCCUGCUUUUUGCGCUGGUCUGUGAGCAAGGUUACUGACAAGCUCUAUGCGGUUGCGGCAAC
#=GR JCVI_SCAF_1096626931592/1442-887 CODON  .................................................................................................................................................................................................................................................................................................................................................................................................................................................................................................................................................................AUG.......................................................................................................................
#=GR JCVI_SCAF_1096626931592/1442-887 SS_TT  ...........................................................................................................................................................................................................................................................................................................................................................................................................................................................................................................................................................................................................................................................................................
JCVI_SCAF_1096627964155/1130-532             AUUUUUGGCGGAUCAGCACAUCUUCAAUAAUUUCCAGACAAGCCUGCUGAAUGGCCUCAUCAUUGAGCCCUCAGUCGCCCGCAUACCAGAUGUGGUGCUGAGCAGCACGGGGAGA.GCGA........CCCUGGGGUUGGCAGACGAGU..UUCCCC.GUUG....AG....AGCGAU...C....AAUGGGGGAA.CC.UCU....CUGU................GUCUAAAAGCUGUAGACAUUCAGU.GCAUCGGGCACAAAUCAGUGUGACGAAGCGAACGUG.UUUAU.GCGGAU.ACCGCAUCGCUCGGGGAGGA....CUCGC..........UUCUCCUUGCGGC.UCCGUGGCUCCACGUCGUUAAGUCGCAGCUUGGUUGAAGGUCAGCCAUCGCGGCAGAGGGAGCUGCUCAAAAACCUCGGCCACGCCCCUCCACACCNNNNNNNNNNNNNNNNNNNNNNNNNNNNNNNNNNNNNNNNNNNNNNNNNNNAUCAUGAAAGAAAUAUAAUUACCUAUUUGCGAUAUUUAAAGCUUUGAAAUCAAACAAGUAAUCAAGUGCUUAAGUCGUCCCGUUAUUUCAUGGAGGACAGUAUGCACAGUCAGAAGAACUCCUCGGCCUGCUUUUUGCGCUGGUCUGUGAGCAAGGUGACUGACA
#=GR JCVI_SCAF_1096627964155/1130-532 CODON  .......................................................................................................................................................................................................................................................................................................................................................................................................................................................................................................................................................................................AUG.................................................................................................
#=GR JCVI_SCAF_1096627964155/1130-532 SS_TT  .................................................................................................................................................<<<<..<<<<<<.<<<<...................>....>>>>>>>>>>.>>.>>.................................................................................................................................................................................................................................................................................................................................................................................................................................................................................
JCVI_SCAF_1101668187095/910-1447             AUUUUUGGCGGAUCAGCACAUCUUCAGAAAUUUCCAGACAAGCCUGCUGCAUGGCCUCAUCAUUGAACCCUCAGUUACCUGCACACCAGAUGUGGUGCUGAGCAGCACGGGGAGA.GCGA........CCCUGGGGCUGGCAGACGAGU..UUCCCC.GUUG....AG....AGCGCU...C....AAUGGGGGAA.CC.UCU....CUGU................GUCUUAAAGCUGUAGACAUUCAGU.GCAUCAGGCGCAAAUCAGUGUGACGUGACGAACGUG.UUUAU.ACGGAU.ACCGCAUCGCUCGGGGAGGA....CUCGC..........UUCUCCUCGCGGU.UCCGUGGCUCCACAUCGUUGUGUCGCAGCUUGGUUGAAGGUCAGCCAUCGCGGCAGAGGGAGCUGCUCGAAAACGCCGAUCACACCGCUCGCAUCAUUCGAUUUCAUGAGACCGUGAGGAGGAAAUCAUGAAAGAAAAAUAAUUACCUAUUUGCGAUAUUUAAAGCUUUGAGAUCCAUCAAACAAGCAAGUGCUUAAGUCGUCCCGUUAUUUCAUGGAGGACAGUAUGCACAGUCAGAAGAACUCCCCGGC.............................................................
#=GR JCVI_SCAF_1101668187095/910-1447 CODON  ....................................................................................................................................................................................................................................................................................AUG...............................................................................................................................................................................................................STP..................................................................................................................................................................................
#=GR JCVI_SCAF_1101668187095/910-1447 SS_TT  .................................................................................................................................................<<<<..<<<<<<.<<<<...................>....>>>>>>>>>>.>>.>>.................................................................................................................................................................................................................................................................................................................................................................................................................................................................................
JCVI_SCAF_1101668674017/1442-919             ...........................................................................CGCCCGCACACCAGAUGUGGUGCUGAGCAGCACGGGGAGA.GCGA........CCCUGGGGCUGGCAGACGAGU..UUCCCC.GUUG....AG....AGCGAU...C....AAUGGGGGAA.CC.UCU....CUGU................GUCUAAAAGCUGUAGAAAUUCAGU.GCAUCAGGCGCAAAUCAGUGUGACGUGACGAACGUG.UUUAU.GCGGAU.ACCGCAUCGCUCGGGGAGGA....CUCGC..........UUCUCCUCGCGGU.UCCGUGGCUCCACAUCGUUAAGUCGCAGCUUGGUUGAAGGUCAGCCAUCGCGGCAGAGGGAGCUGCUCAAAAACCUCGGCCACGCCCCUCCACACCAAUCGAUUCAAUGUGUACUUGACGAGCAAAUCGUGAAAGAAAAAUAAUUACCUAUUUACGAUAUUAAAAGCUUUAAAAUUAAAUGAUCAGGCAAGUGCUUAAGUCGUCCCGUUAUUUAAAGGAGGACAGUAUGCAAUGUCAGAAGAACUCCCCGGCCUGCUUUUUGCGCUGGUCUGUGAGCAAGGUGACUGACAAGCUCUAUGCGGUUGCGGCGAC
#=GR JCVI_SCAF_1101668674017/1442-919 CODON  ....................................................................................................................................................................................................................................................................................AUG........................................................................................................................................................................................................................STP...................................AUG...................................................................................................................................
#=GR JCVI_SCAF_1101668674017/1442-919 SS_TT  .................................................................................................................................................<<<<..<<<<<<.<<<<...................>....>>>>>>>>>>.>>.>>.................................................................................................................................................................................................................................................................................................................................................................................................................................................................................
JCVI_SCAF_1096626917678/625-27               AUUUUUGGCGGAUCAGCACAUCUUCAGAAAUUUCCAGACAAGCCUGCUGAAUGGCCUCAUCAUUGAGCCCUCAGUCGCCCGCAUACCAGAUGUGGUGCUGAGCAGCACGGGGAGA.GCGA........CCCUGGGGCUGGCAGACGAGU..UUCCCC.GUUG....AG....AGCGAU...C....AAUGGGGGAA.CC.UCU....CUGU................GUCUAAAAGCUGUAGAAAUUCAGU.GCAUCAGGCGCAAAUCAGUGUGACGUGAUGAACGUG.UUUAU.GCGGAU.ACCGCAUCGCUCGGGGAGGA....CUCGC..........UUCUCCUCGCGGU.UCCGUGGCUCCACAUCGUUAAGUCGCAGCUUGGUUGAAGGUCAGCCAUCGCGGCAGAGGGAGCUGCUCAAAAACCUCGGCCACGCCCCUCCACACCAAUCGAUUCAAUGUGCACUUAAUGAGCAAAUCAUGAAAGAAAUAUAAUUACCUAUUUGCGAUAUUUAAAGCUUUGAAAUCAAACAAGUAAUCGAGUGCUUAAGUCGUCUCGUUAUUUCAUGGAGGACAGUAUGCACAGUCAGAAGAACUCCCCGGCCUGCUUUUUGCGCUGGUCUGUGAGCAAAGUUGCUGACAGGCUCUAUGCGGUUGCGGCAAC
#=GR JCVI_SCAF_1096626917678/625-27 CODON    ....................................................................................................................................................................................................................................................................................AUG........................................................................................................................................................................................................................STP.........................................................................................................................................................................
#=GR JCVI_SCAF_1096626917678/625-27 SS_TT    .................................................................................................................................................<<<<..<<<<<<.<<<<...................>....>>>>>>>>>>.>>.>>.................................................................................................................................................................................................................................................................................................................................................................................................................................................................................
NC_007516.1/1587466-1588076                  UUGAUCCCAAAGGUCUCCGAAAAAUGGUGUGCGGUGCCACUGGUGAGUCUCUAUUAAUGGUUCCUGCGGCACUUCCUCAUACGGCUGAGUGAGGCAUCGCAGCAGC.ACGGG..A.GCGA........CCCGUUGGCUGGCAGACAAUC.CAGUCCC.AGCAC...AC....GGCAAG.CGU....GAUGGGGUUG.GC.UUU....GUGCU...UAUCCCCG..UCUUCCAAUAACGGGAAAGACUUAAU.GCAUCGCACCGAAAUACAUAAUGCCUCGUCAACGUU.AUGGA.ACGGCA.ACUGCAUCGCUCGGGGAGAA....UGCUG..........UUCUCCUCGCGGU.UCCGUCGCCCCACAUCAUUGCUUCGGUUAAGGCUGUUGGAAGUCAGCCCAACCAAUAGAAGGGGCUGCGCCGCAUCAAGAAGACGAGCAUCUCGGAAAUCACCGCACGUAGCGUGCGUAGCUCGGCAGUCGUUUCAAUCGAAUUUGAGUCGAGUAACCUGUCGGCGUGAUGAUAUUCACCACUUCAGGAGCAGGGAGACUCAGCGUGUAACCACGAUCGGUCAGCUUCUCCCAGGAUUGUUUGAGCAAUUCAGUAUCCAUAAGCUCUGAGUAACACAUCUCAUAGGGAUUCCGCCAAUCGAGGUCGUUAUGU
#=GR NC_007516.1/1587466-1588076 CODON       ...........................................................................................................................................................................................................................................................................................................................................................................................................................................................................................................................................................................................................................................................................................
#=GR NC_007516.1/1587466-1588076 SS_TT       ....................................................................................................................................................<.<<<<<<<.<<<<<.................>>....>>>>>>>>>>.>.....................................................................................................................................................................................................................................................................................................................................................................................................................................................................................
JCVI_SCAF_1101668673415/521-1                UUAAUCCCAAAGGUCUCCGAAAAAAGCUGUGCACGACCAAGGAACAUUCCCUAUCAAUGGUGUCUGCUUCAUCUCCUCUUACGGCUGAGUGAGCCAUCGCAGCAGC.ACGGGAGA.GCGA........CCCGUUAGCUGGCAGAUAAUCCAGUCCUU.AUCC....CAC...GGCAUCUG.G....GACGAGGGCUGGC.UUU....CUGCG...CUUAAUCCCGUCUUCCAAUAAUGGGAAAGUUUCAGU.GCAUCGCACCGAAGUGCAUAACGCUUCACCAAGAUU.GUGGA.ACGGCA.ACCGCAUCGCUCGGGGAGAA....CGCAG..........UUCUCCUCGCGGU.UCCGUCGUUCCACAUCAUUGCUUUGGUUAAGGCUGUUGAAAGUCAGCCCAACCGAUAGAAGGGGCUGUUUUUGUAAUCACUGACUAGAUGUCGUUUAUGCGGCAGGCAUGACAACUGUUUGGUUAGACCAUCUACAUGCUCAAUAAGGAACGCAGCUUUCACGAGUCGCCACAGAAGGCUGGUGGUGAGGGGUGGCUGUAUCCGAGCAGCAACAGA................................................................................................
#=GR JCVI_SCAF_1101668673415/521-1 CODON     ...........................................................................................................................................................................................................................................................................................................................................................................................................................................................................................................................................................................................................................................................................................
#=GR JCVI_SCAF_1101668673415/521-1 SS_TT     ....................................................................................................................................................<<<<<<<<<.<<<<....<<...........>>>....>>>>>>>>>>>>.....................................................................................................................................................................................................................................................................................................................................................................................................................................................................................
JCVI_SCAF_1096627155971/2328-2944            UUGAUCCCAAAGGUCUCCGAAAAAAGCUGUGCACGACCAAGGAACAUUCCCUAUCUAUGGUCUCUGCGGCAUCUCCUCUUACGGCUGAGUGAGUCAUCGCAGCAGC.ACGGGAGA.GCGA........CCCGUUAGCUGGCAGACAAUCCAGUCCUC.AUCC....CAC...GGCAUCUG.G....GACGAGGGCUGGC.UUU....CUGCG...CUUAAUCCCGUCUUCCAAUAACGGGAAAGUUUCAGU.GCAUCGCACCGAAGUGCAUAACGCUUCACCAAGCUU.UUGGA.ACGGCA.ACCGCAUCGCUCGGGGAGAA....CGCUG..........UUCUCCUCGCGGU.UCCGUCGCCCCACAUCAUUGCUUCGGUUAAGGCUGUUGAAAGUCAGCCCAACCGAUAGAAGGGGCUGUUUUUGUAAUCACUGACUAGUUGUCGUUUAUGCGGCAGGCAUGACAACUGUUUGGUUAGACCAUCUACAUGCCCAAUAAGGACCGCAGCUUUCACGAAGCGCCAGAAAAGGCUGGUGGUGAAGGGUGGCUGUAUUCCGAGCAGCAGCAGAAGCUCUGUCACUUCAAGCCCGACACGGCAACGGUUCACGCUCAGUGGGUCGCGAUCAGGACCUACAGCUACGUUCCGCCCCGCCCGCCUGAGCCG
#=GR JCVI_SCAF_1096627155971/2328-2944 CODON ....................................................................................................................................................................................................................................................................................................................................................................................................................................................................................................AUG....................................................................................................................................................................................
#=GR JCVI_SCAF_1096627155971/2328-2944 SS_TT ....................................................................................................................................................<<<<<<<<<.<<<<....<<...........>>>....>>>>>>>>>>>>.....................................................................................................................................................................................................................................................................................................................................................................................................................................................................................
JCVI_SCAF_1096627749470/526-1                UUGAUCCCAAAGGUCUCCGAAAAAAGAUGUGCAGCACCACUGGAGAUUACCUAUCAAUGGUUUCUGCGACAUCUCCUCUUACGGCUGAGUGAGCCAUCGCAGCAGC.ACGGGAGA.GCGA........CCCGUUUGCUGGCAGACAAUCCAGUCCCC.AUCG....CAC...GGCAA....CUGUGGAUGGGGCUG.GC.UUU....CUGCG...CUUAACCCCGUCUUCCAAUAACGGUAAAGAUUCAGU.GCAUUGCACUUGAUUGCAGAACUCGUCGGCAGCGUU.AUGGA.ACGG...ACCGCAUCGCUCAGGGCGAA....CAAGU..........UUCUCCUCGCGGU.UCCGUAGUCCCGCAUCUUUGAUUCGGUAACGGCUGUUGGAAGUCAGCCUCGCCGAUAGAGCGGGCUGCCAUCACGCAAUUAGCCAACUUCAGGAGCCCAGCCCAUCUCUCCUGUGAUGUCUCGCUUGUGGCGUUCGCUGGGCUCGUAGACGUUUUUGCGGGGAACACUCAAGGCAGUCACGCCUGACCCAUGACCCAAGACACCCGCAUUGCACUGUCCCUGC.........................................................................................
#=GR JCVI_SCAF_1096627749470/526-1 CODON     ...........................................................................................................................................................................................................................................................................................................................................................................................................................................................................................................................................................................................................................................................................................
#=GR JCVI_SCAF_1096627749470/526-1 SS_TT     ...........................................................................................................................................................................................................................................................................................................................................................................................................................................................................................................................................................................................................................................................................................
JCVI_SCAF_1101668675632/1173-560             UUGAUCCCAAAGCUCUCCGAAAAAUGGUGUGCAACACCACUGGAGACUCCCUAUCAAUGGUUCCUGCGACAUCUCCUCUUACGGCUGAGUGAGCCAUCGCAGCAGC.ACGGGAGA.GCGA........CCCGUG.GCUGGCAGACAAUCCAGCCCCC.AUCC....CAC...GGCAACUGUG....GAUGGGGCUG.GC.UUU....CUGCG...CUUAACCCCGUCUUCCAAUAUCGGGAAAGAUUCAGU.GCAUUGCACUUGAUUGCACAACUGCUCGCCAACGUU.CGGGA.ACGGA...CCGCAUCGCUCGGGGCGAA....CAUCU..........UUCUCCUCGCGGC.UCCGUAGUCCCGCAUCUUUAAUUCGGCAACGGCUGUUGGAAGUCAGCCACGCCGGUAGAGGGGACUGACAUCACGCAAUUAAUCAGACAUCACUAGGGUCUUGUCCCGCAGAGCUGCGGAUUCUCUGGACUGCUCAUCUGGAGAAAAAGACAGAUGAGGCAGGGGGGUGAGAUCCCUAACUUUUUAUUGCGAGGGCUCAUCCCACCUCAGGAACCCAGCCCAUCUGCUUCUGCUACGACAGAGCCCUGAGCUUGUACUUCUCCUUCGUGGGCUCGCCUCACGGGCGUAGCCCACUACGCGAGUGAAUUCGUG
#=GR JCVI_SCAF_1101668675632/1173-560 CODON  ...........................................................................................................................................................................................................................................................................................................................................................................................................................................................................................................................................................................................................................................................................................
#=GR JCVI_SCAF_1101668675632/1173-560 SS_TT  ...........................................................................................................................................................................................................................................................................................................................................................................................................................................................................................................................................................................................................................................................................................
JCVI_SCAF_1096627965582/1019-1411            UUGAUCCCAAAGCUCUCCGAAAAAUGGUGUGCAACACCACUGAAGACUCCCUAUCAAUGGUUCCUGCGACAUCUCCUCUUACGGCUGAGUGAGCCAUCGCAGCAGC.ACGGGAGA.GCGA........CCCGUG.GCUGGCAGACAAUCCAGCCCCC.AUCC....CAC...GGCAACUGUG....GAUAGGGGCUGGC.UUU....CUGCG...CUUAACCCCGUCUUCAAAUAAAGGGAAAGAUUCAGU.GCAUUGCACUUGAUUGCACAACUUCUCGCCAGCGUU.AGGGA.ACGG...ACCGCAUCGCUCGGGGCGAA....CAUCU..........UUCUCCUCGCGGU.UCCGUAGUCCCGCAUCUUUAAUUCGGCAACGGCUGUUGGAAGUCAGCCCCGCCGAUAGAGGGGACUGACAUCACGCAAUUAAUCAGACAU..............................................................................................................................................................................................................................
#=GR JCVI_SCAF_1096627965582/1019-1411 CODON ...........................................................................................................................................................................................................................................................................................................................................................................................................................................................................................................................................................................................................................................................................................
#=GR JCVI_SCAF_1096627965582/1019-1411 SS_TT ....................................................................................................................................................<<<<<<<<<.<<<<...................>....>>>>>>>>>>>>.....................................................................................................................................................................................................................................................................................................................................................................................................................................................................................
JCVI_SCAF_1101667184623/734-119              CUUGAUCCCAAAGCUCUCCGAAAAAUGGUGUGCAGCACCACUGGAGAUUCCCUAUCAAUGGUUCCUGCGACAUCUCCUCUACGGCUGAGUGAGGCAUCGUGGCAGC.ACGGGAGA.GCGA........CCCGUUAGCUGGCAGACAAUCCAGGCCCC.AUCC....CAC...GGCAACUGUG....GAUGGGGCCUGGC.UUU....CUGCG...CUUAACCCCGUCUUCCAAUAACGGGAAAGAUUCAGU.GCAUUGCACUUGAUUGCAGAACGCCUCGGCAGCGUU.AUGGA.GCGGA...CCGCAUCGCUCGGGGCGAA....CAAGC..........UUCUCCUCGCGGC.UCCGUAGUCCCGCAUCUUUGAUUCGGUAACGGCUGUUGGAAGUCAGCCCCGCCGAUAGAGGGGGCUGCCGUCACGCAAUUAGCCAGCUUCGUGAGCCCAGCCCAUCUCCUUCUGCAAGUCGGCGCCCAGAGCUUGCGUUUCUUUUUCUUCAGGUGCUCGCCAUUGCUGGAACUGCUGCUGCUGCCUGAGGUUGCAGCCCAACAGGGUGUGGCAGCGCUGAUCCACCCCGUAGGUGAAGUGCUGGCAGGUGAUGCAGACGCAGCCGCCCUUUCAUCCCUGCAACUCCCCCUCGUCGAUAAAACUCCACUACUC
#=GR JCVI_SCAF_1101667184623/734-119 CODON   ...........................................................................................................................................................................................................................................................................................................................................................................................................................................................................................................................................................................................................................................................................................
#=GR JCVI_SCAF_1101667184623/734-119 SS_TT   ....................................................................................................................................................<<<<<<<<<.<<<<....<<<<.....>>>...>....>>>>>>>>>>>>.....................................................................................................................................................................................................................................................................................................................................................................................................................................................................................
JCVI_SCAF_1096628048551/404-1016             AUCCUUGAUCCCGAAGGUCUUCAGAAAUUGGUGUGCAAUGCCACCACCGAGCACCUAUCAAGGAGUCCCGCGACUCUCCUCUCACGGCUGAGUGAGUCAUCGCAGCAGCACGAGA.GCGA........CCCAUUUGCUGGCAGACAAUCCAGUCUCA.UUAC....AA....GGCAAA..CG....UGAUGGGGCU.GU.UUU....CUGCG...CUUAACCCCGUCUUCCAAUAAUUGGAAAAAUGCAGU.GCAUUGCACUUGAUUGCACAACUCCUCGUCAGCGUU.AGGGA.ACGG...ACUGCAUUGCUCGGGGCGAA....CAUCG..........UUCUCCUCGCGGU.UCCGUAGUCCCGCAUCUUUAAUUCGGCAACGGAUGUUGGAAGUCAGCCCGGCCGAUAAAGGGGGGCUGACGCGAUGGUGCNNNNNNNNNNNNNNNNNNNNNNNNNNNNNNNNNNNNNNNNNNNNNNNNNNNACUAAGAGCCGAUGGGCACUAAAAAGAUACCUAAAGCCUCAAUGUCUUUAUGGCCAGGGUCAAGUGGGAAACAAUGACCGACGAAAGUCAGGCCAUGGUCAAGAAGGUCGGACUGAUCAGCCUUGGUGGAGUCAUCCUGCUGGCCUUCAGCAAGAUAAUUCUUCCCUUAGUCCUGCUUGGU
#=GR JCVI_SCAF_1096628048551/404-1016 CODON  ...........................................................................................................................................................................................................................................................................................................................................................................................................................................................................................................................................................................................................................................................................................
#=GR JCVI_SCAF_1096628048551/404-1016 SS_TT  .....................................................................................................................................................<<<<<<<<.<<<<...................>....>>>>>>>>>>.>.....................................................................................................................................................................................................................................................................................................................................................................................................................................................................................
NC_005070.1/1129711-1129109                  UUCCGGAAACUAAAACCUGUAGAAAAAGACACUGCCAUCUCCCUCGCUUGCCCCCAUAUUUGGGGUCCAUGCAGACAACGCUUGAACGCGUAACUGUCCAGGCAGCACCGGGAGA.GCGA........CCCGGCAGCUGGCAGAUAAAGC.CUCCUU.GGCA....CG....AGCGAU...U....ACCAGGGAGA.GC.UUU....CUGC........GA....UCUUUAGAUGUCUUAAAACACAUGGA.GUAUUUGACUCAAAGGUAUGUGCCGUUGCGAGCUUU.GUUAU.ACGUA..AUCGCAUCGCUCGGGGCAAA....CAUCG..........UUUUCCUCGCGGU.UCCGUGGUCCCACAUCAUUGAUUUGGUCAACGGCUGUGAGUCAGCCCAACAAAUAGAAGGGGCUGCCUUGGGAUACCCACUGGAGUUGGGCAGAGCGAUCGACAUGUAGUGCCCGAUGGCGUUGCAGAUAUGAGUGAUGAGGAUUCAAAUUUCUGAAAAGCCCUAACGCCGAUACCGGUCAGGACUGAAAAACCAGACAGUCAUUCUGGAAGUGAACCAGGCGAGCAAGACGCCCAGGGCUAUUGAGACAAUCGCCCCAACAAAAGCCACCAGAGACAAUCUCGAGGAGCCGGGUUGUCUCAAAAUGACGUG
#=GR NC_005070.1/1129711-1129109 CODON       ...........................................................................................................................................................................................................................................................................................................................................................................................................................................................................................................................................................................................................................................................................................
#=GR NC_005070.1/1129711-1129109 SS_TT       ....................................................................................................................................................<<.<<<<<<.<<...........................>>>>>>>>>.>>....................................................................................................................................................................................................................................................................................................................................................................................................................................................................................
JCVI_SCAF_1101667386135/314-1                CUGCCAUCUCCCUCGCUUGCCUCCAUAUUUGGAGUCCAGGCAGACAACGCUUGAACGCGUAACUGUCCAGGCAGACAACGCUUGAACGCGUAACUGUCCAGGCAGCACCGGGAGA.GCGA........CCCGGCAGCUGGCAGAUAAAGC.CUCCUU.GGCA....CG....AGCGAU...U....GCCAGGGAGA.GC.UUU....CUGC........GC....UCUUUAGAUGUCUUAAAAUAUAUGGU.GUAUUUGAUUCAAAAGUAUGUGCCGUUGCGAGCUUU.AUUUU.ACGUA..AUCGCAUCGCUCGGGGCGAA....CAUCG..........UUUUCCUCGCGGU.UCCGUGGUCCCACAUCAUUGAUU.................................................................................................................................................................................................................................................................................................
#=GR JCVI_SCAF_1101667386135/314-1 CODON     ..............................................................................................................................................GUA.................................................................................................................GUA......................................................................................................................................................................................................................................................................................................................................................................................................................
#=GR JCVI_SCAF_1101667386135/314-1 SS_TT     ...........................................................................................................................................................................................................................................................................................................................................................................................................................................................................................................................................................................................................................................................................................
JCVI_SCAF_1096627526224/340-1                UCCGGAAACUAAAACCUGUCCAAAAAGUCGCUGCAAACUUCAGCGUUAGCCCCCAUAUUUGGUGUCCAGGCAGCAGACACGUAUCACGUGUCACUGUCUAGGCAGCACCGGGAGA.GCGA........CCUGGUGGCUGGCAGAAAUAGC.UCCCUU.GGCA....UC....AGCGAU...U....GCCAGGGGGA.GC.UUU....CUGC........GC....UCUUCAGAUCUCUGAAAAGAGUUGGU.GCAUUUGCAGCAAGGCCUUGUAUCGCGGCGAACUUG.UUCAA.GUGCGA.ACCGCAUCGCUCGGGGAGAA....CAGCG..........UUCUCCUCGCGGU.UCCGCCGCCCCACAUCAUUGCUUCGGUGACGCUGUUGGAAGUCAGCCU........................................................................................................................................................................................................................................................................
#=GR JCVI_SCAF_1096627526224/340-1 CODON     ...........................................................................................................................................................................................................................................................................................................................................................................................................................................................................................................................................................................................................................................................................................
#=GR JCVI_SCAF_1096627526224/340-1 SS_TT     .....................................................................................................................................................<.<<<<<<.<<...........................>>>>>>>>>.>.....................................................................................................................................................................................................................................................................................................................................................................................................................................................................................
JCVI_SCAF_1101667223140/221-768              UGGAAACUAAAACCUGUCGAAAAAGUCGCUGCAAACUCCGGCGCUACCCCCCAUAGUUAGUGCCCAAGGCGUCCACUGCGUGACACCAGAGAAUUGUCUUGGCAGCACUGGGAGA.GCGA........CCUGGUAGCUGGCAGAUAUAGCCCCCCUU.GGCA....UG....AGCGAU...U....GCCAUGGGGA.GC.UUU....CUGC........GC....UCUUCAAAUCUCUGAAAAGAGUUAGU.GCAUUUGCUACAAGCCCGUGUAUCGCCGCGAGCUUG.UUCAU.GCGGAU.ACCGCAUCGCUCGAGGAGAA....CAGCG..........UUCUCCUCGCGGU.UCCGUGGCCCCACAUCUUUGAUUCGGUAAUGGCUGUUGGAAGUCAGCCCUGCCGAUGGAAGGGGCUGCAGAGCCGAGUGCUGAUUGCUAUCUGGUUUGGUUGCGAUUUAUUGGGUCAGCUGCUUUGUGGUGAUGACUCGAGUUCUUCGUGACCAGUGGGCACCGAUGGCGAUUGCAGGAGCAUCACUAGUGGCGUUGGUGUGGCUUGAAGCCUUUGUUUGGUGAGUCGGCGGGGCAGUCUGAAGAAAACAGAGGG.........................................................
#=GR JCVI_SCAF_1101667223140/221-768 CODON   ...........................................................................................................................................................................................................................................................................................................................................................................................................................................................................................................................................................................................................................................................................................
#=GR JCVI_SCAF_1101667223140/221-768 SS_TT   ...........................................................................................................................................................................................................................................................................................................................................................................................................................................................................................................................................................................................................................................................................................
JCVI_SCAF_1096627961690/524-1                UCUGGAAACUAAAACCUGUCCAAAAAGUCGAUGCAAACCCCGGCGUUAGCCCCCAUAUUUGGUGCCCAGGCAGCAGGCGCGUAUCACGUGUCACUGUCCAGGCAGUACCGGGAGA.GCGA........CCUGGUAACUGGCAGAAAUAGC.UCCCUU.GGCA....CG....AGCGAU...U....GCCAGGGGGA.GC.UUU....CUGC........GC....UCUUCAGAUCUCUGAAAAGAGUUAGU.GCAUUUGCAACAAGCACGUGUAUCGCGGCGAGCUUG.AUCAG.GCGGAU.ACCGCAUCGCUCGGGGAGAA....CAGCG..........UUCUCCUCGCGGU.UCCGUCGCCCCACAUCAUUCCGGUUAAGGCUGUUGGAAGUCAGCCCCGCCGAUAGAAGGGGCUGCUAAGCCGCAACUGGUUCGUGGAUUCUGGGCACGAUAUAAGUCACCAGAUCGGCGUUGAUCCAACGGAUCAAACCGGUGUCCGCGUUUGCCACUUGGAAGAGGGUCGGGACCUUGGUGUUCCUUGCUCCACCUUCGACAAAAACGACAUCGCCCAUCCACCAGUCACC................................................................................
#=GR JCVI_SCAF_1096627961690/524-1 CODON     ...........................................................................................................................................................................................................................................................................................................................................................................................................................................................................................................................................................................................................................................................................................
#=GR JCVI_SCAF_1096627961690/524-1 SS_TT     .....................................................................................................................................................<.<<<<<<.<<...........................>>>>>>>>>.>.....................................................................................................................................................................................................................................................................................................................................................................................................................................................................................
JCVI_SCAF_1096626924384/2435-1832            UCUGGAAAGUAAAACCUGUCCAAAAAGUCGCUGCAAACCCGGGCGUUAGCCCCCAUAUUUGGUGCCCAGGCAGCAGGCGCGUAUCACGUGUCACUGUCCAGGCAGUACCGGGAGG.GCGA........CCUGGUAACUGGCAGAAAUAGC.UCCCUU.GGCA....CG....AGCGAU...U....GCCAGGGGGA.GC.UUU....CUGC........GC....UCUUCAAAUCUCUGAACAGAGUUAGU.GCAUUUGCUACAAGCCCGUGUAUCGCGGCGAGCUUG.UUCAU.GCGGAU.ACCGCAUCGCUCGGGGAGAA....CAGCG..........UUCUCCUCGCGGU.UCCGUCGCCUAACAACUUUGAUUCGGUAAUGGCUGUUGGAAGUCAGCCCCGCCGAUGGAAGGGGCUGCAGAGCCGAGUGCUGAUUGCUAUCUGGUUUGGUUGCGAUUUAUUGGGUCAGCUGCUUUGUGGUGAUGACUCGAGUUCUUCGUGACCAGUGGGCACCGAUGGCGAUUGCAGGAGCAUCACUAGUGGCGUUGGUGUGGCUUGAAGCCUUUGUUUGGUGAGUCGGCGGGGCAGCCUGAAGAAAACAGAGGGCUUAAGUAGACCGCUCAAGUGGCAGGCACAUCUUGAACCUGCAGCCCGAGGGGGUCU
#=GR JCVI_SCAF_1096626924384/2435-1832 CODON ............................................................................................................................................................................................................................................................................................................................................................................................................................................................................................................................................................................................AUG............................................................................................
#=GR JCVI_SCAF_1096626924384/2435-1832 SS_TT .....................................................................................................................................................<.<<<<<<.<<...........................>>>>>>>>>.>.....................................................................................................................................................................................................................................................................................................................................................................................................................................................................................
JCVI_SCAF_1096627515178/941-1373             UCCGGAAACUAAAACCUGUCCAAAAAGUCGCUGCAAACCGUGUCACUUGCCUCCAUAUUUGGUGCCCAGGCAGCAGACACGUAUCACGUGGCACUGUCUAGGCAGCACCGGGAGA.GCGA........CCUGGUGGCUGGCAGAAAUAGC.UCCCUU.GGCA....CG....AGCGAU...U....GCCAGGGGGA.GC.UUU....CUGC........AC....UCUUCAGAUCUCUGAAAAGAGUUGGU.GCAUUUGCGACAAGCACUUGUAUCGCAGCGAGCUUG.UUCAU.GCGGAU.ACCGCAUCGCUCGGGGAGAA....CAGCG..........UUCUCCUCGCGGU.UCCGUCGCCCCACAUCUUUGAUUCGGUAGUGGCUGUUGGAAGUCAGCCCCGCCGAUAGAAGGGGCUGCUAGGCCGCCACUGGUUCGUGGAUUCUUGGCACGAUAUGAGUCACCAGAUCGGCGUUGAUCCAACGGAUCACAC...........................................................................................................................................................................
#=GR JCVI_SCAF_1096627515178/941-1373 CODON  ...........................................................................................................................................................................................................................................................................................................................................................................................................................................................................................................................................................................................................................................................................................
#=GR JCVI_SCAF_1096627515178/941-1373 SS_TT  ....................................................................................................................................................<<.<<<<<<.<<<<...................>....>>>>>>>>>>.>>....................................................................................................................................................................................................................................................................................................................................................................................................................................................................................
JCVI_SCAF_1101668666528/548-1                UGGAAACUAAAACCUGUCCGAAAAGUCGCUGCAAAGUCCGGCGAUAGCUCCCAUAUUUGGUGUCCAAGACCACCACUGCGUGACACCAGAGAUUCGUCUUGGCAGCACCGGGAGA.GCGA........CCUGGUAGCUGGCAGAAAUAGC.UCCCUU.GGCA....CG....AGCGAU...U....GCCAUGGGGA.GU.UUU....CUGC........GC....UCUUCAAAUCUCUGAAAAGAGUUAGU.GCAUUUGCGACAAGCGCCUGUAUAGCGGCGAACUUG.UUUAA.GCGGAU.ACCGCAUCGCUCGGGGCGAA....CAUGU..........UUCUCCUCGCGGU.UCCGUAGUCCCGCAUCUUUGAUUCGGUAACGGCUGUUGGAAGUCAGCCCCACCGAUAGAGGGGGCUGACGUCACGCAAUUAGCCUGCUUCGGGAGCCCAGCCCAUUACCUUGUGCCACGUCGUCUCGACUGUGGCGGUGGGUCAGGGGGUAGCCCCCUUGAGCAGCUCUCUGAUUCAACCACUGACCACUUGGAGCUCCCUCGGCAGGCAUGGCUAUAAAAAGGUUGCUCAGAUGAUCUGGAUAUGAAAGAAGCUC........................................................
#=GR JCVI_SCAF_1101668666528/548-1 CODON     ............................................STP............................................................................................................................................................................................................................................................................................................................................................................................................................................................................................................................................................................................................................................
#=GR JCVI_SCAF_1101668666528/548-1 SS_TT     .....................................................................................................................................................<.<<<<<<.<<<<...................>....>>>>>>>>>>.>.....................................................................................................................................................................................................................................................................................................................................................................................................................................................................................
JCVI_SCAF_1101668668167/729-125              UCUGGAAACUAAAACCUGUCCAAAAAGUCGCUGCAAACCCCGCCGUUAGCACCCAUAUUUGGAGCCCAGGCAGCAGAUGCGUAUCACGUGUCACUGUCCAGGCAGCACCGGGAGA.GCGA........CCUGGUAGCUGGCAGACAAAGC.CCCCAU.GGCA....CG....AGCGAU...U....GUCAUGGGGA.GC.UUU....CUGC........GU....UCUUCAGAUCUCCGAAAAGAGUUGGU.GCAUUCGCACUAAAGCUGUGUAUUGCGACGAACUUG.UUUGCAGCGGAU.ACCGCAUCGCUCGGGGAGAA....CGGCG..........UUCUCCUCGCGGU.UCCGUGGUCCCGCAUCUUUGAUUCGGUUAAGGCUGUUGGAAGUCAGCCCCGCCGAUAGAGGGGGCUGACAUCACGCAUAACCUUGAUCGCAUGACGCAUGAAAUCCCGAUCCUGAUGUGAUGCCAUAAAUUCCACCUUCAUUAGCCAUUCAAAGAUGGCAUCGACUGGACGAGAGCGUAAGAGUUUUCUCAAAAGCCAUCUUCAUCCAGAAGAAAUAGAUCACCGAGGAAUGGAUCAUUCGUACCAGAGUCAUUAUUACCCAGAACAACAUCGCGUAUCGCUUGAUUUGCCUCGAAGUAAAGGAGAUCAUCU
#=GR JCVI_SCAF_1101668668167/729-125 CODON   ...............AUG........................................................................................................................................................................................................................................................................................................................................................................................................STP..............................................................................................................................................................................................................................................................
#=GR JCVI_SCAF_1101668668167/729-125 SS_TT   ....................................................................................................................................................<<.<<<<<<.<<<<...................>....>>>>>>>>>>.>>....................................................................................................................................................................................................................................................................................................................................................................................................................................................................................
JCVI_SCAF_1096627302430/1-552                .....................................................CAUAUUUGGUGUCCAGGCAGCAGACGCGUAUCACGUGUCACUGUCCAGGCAGUACCGGGAGA.GCGA........CCUGGUAACUGGCAGAAAUAGC.UCCCUU.GGCA....CG....AGCGAU...U....GCCAGGGGGA.GC.UUU....CUGC........GC....UCUUCAGAUCUCUGAAAAGAGUUGGU.GCAUUCGCGCUAAAGCCUUGUAUAGCGACGAACUUG.UUUUCAGCGGAU.ACCGCAUCGCUCGGGGAGAA....CGUCG..........UUCUCCUCGCGGU.UCUGUGGCCUCACAUCAUUGAUUCGGUAAGGCUGUUGGAAGUCAGCCCGACCGAUGGAAGGGGCUGCAGAGCCGAGUGCUGAUUGCUAUCUGGUUUGGUUGCGAUUUAUUGGGUCAGCUGCUUUGUGGCGAUGACUCGCGUUCUUCGUGACCAGUGGGCACCGAUGGCGAUUGCAGGAGCAUCACUAGUGGCGUUGGUGUGGCUUGAAGCCUUUGUUUGGUGAGUCGGCGGGGCAGCCUGAAGAAAACAGAGGGCUUAAGUAGACCGCUCAAGUGGCAGGCGCAUCUUGAACCUGCAGCCCGAGGGGGUCUG
#=GR JCVI_SCAF_1096627302430/1-552 CODON     ......................................................AUG............................................................................................................................................................................................................................................................................................................................................................................................STP...................................................................................................................................AUG.............................................................................................
#=GR JCVI_SCAF_1096627302430/1-552 SS_TT     .....................................................................................................................................................<.<<<<<<.<<...........................>>>>>>>>>.>.....................................................................................................................................................................................................................................................................................................................................................................................................................................................................................
JCVI_SCAF_1096627328368/1854-1251            GAACGUCGCUCAAUGGUUUUUGAGGGAAUUGAAAAAUCGCUGCAAGGCUCCCGAACUUCCCCCAUAUUUGGUGUCCGGACGGCGUACCUAUCACCGUCUCGGCAGC.ACGGGAGA.GCGA........CCUGUUGGCUGGCAGUCAAAGCAACCCUU.GGCA....CG....AGCGAU...U....GUCAGGGGUA.GC.UUU....CUGC........GC....UUUUCAAAAAUCGGAAGAAUUUUGUA.CCUUUUGAGACGAAGGUUUGUAUACCGAGGAACGUG.UUUAA.ACGGAU.ACCGCAUCGCUCGAGAAGAA....CAUCG..........UUCUUCUCGCGGU.UCCGUGGUCCCGCAUCUUUGAUUCGGUAACGGCUGUUAGAAGUCAGCCUCGCCGAUAGAGGGGGCUGCAAUCAGGACCUACAGCUAGGUGCAGACCCACCCACCAGAGCCGAUGACUCGGCGGCGGAUGCUGCGGCACAACGCGAUUGAGGCUUGGCAGACGAUGCAGAAGACAGGCUGGAGGCGUUGUCCGCCGCCUGUCAGGUGAAGUUCAACUGGAUGCACUGGUUGUUUGUUCGACCUAAUAAGAGGGAAGUUGAUCGACGAAUCCAUGCCAAUCGCAAACCAGCAAUGCGCUUGCGAGCCUUGCGGC
#=GR JCVI_SCAF_1096627328368/1854-1251 CODON ................................................................................................................................................................GU....A............................................................................................................................................................................................................................................................................PTS....................................................................................................................................................AUG.........................................GUA..................................
#=GR JCVI_SCAF_1096627328368/1854-1251 SS_TT ....................................................................................................................................................<<<<<<<<<.<<<<...................>....>>>>>>>>>>.>>....................................................................................................................................................................................................................................................................................................................................................................................................................................................................................
JCVI_SCAF_1096627158393/1245-642             AACGUCGCUCAGUCGUUUUUCAGGGAAUUGAAAAAUCGCUGCAAGGCUCCCGAACUUCCCCCAUAUUUGGUGUCCAGAUGGUGUCACCUAUCACCGUCUUGGCAGC.ACGGGAGA.GCGA........CCCGUUGGCUGGCAGUCAAAGCGACCCUU.GGCA....CG....AGCGAU...U....GUCAGGGGUG.GC.UUU....CUGC........GC....UUUUCAAAAAUCGGAAGAAAUUUGUA.CCUUUUGAGACAAAGGUUUGUAUGCCGAGGAACUUG.UUUAA.GCGGAU.ACCGCAUCGCUCGGGGAGAA....CGUCG..........UUCUCCUCGCGGU.UCCGUGGCCUCACAUCAUUGAUUCGGUAAGGCUGUUGGAAGUCAGCCCGACCGAUGGAAGGGGCUGCAGAGCCGAUAGCUGAUUUCUAUCUGGUUUGGUUGCGAUUUAUUGGGUCAGCUGCUUUGUGGUGAUGACUCGAGUUCUUCGUGACCAGUGGGCAUCGAUGGCGAUUGCAGGAGCAUCGCUAGUGGCGUUGGUGUGGCUUGAAGCCUUUGUUUGGUGAGUCGGCGGGGCAGCCUGAAGAAAACAGGGUGCUUAAGCAGACCGCUCAAGCAGUGAGCGCAUCUUGAGCCUGCAGCCCGAGGGGGUCUG
#=GR JCVI_SCAF_1096627158393/1245-642 CODON  ...........................................................................................................................................................................................................................................................................................................................................................................................................................................................................................................................................................................................................................................................................................
#=GR JCVI_SCAF_1096627158393/1245-642 SS_TT  ....................................................................................................................................................<<<<<<<<<.<<<<...................>....>>>>>>>>>>.>>....................................................................................................................................................................................................................................................................................................................................................................................................................................................................................
JCVI_SCAF_1101668672249/428-998              UCCAGCACUGGCAUCUGAGCGGUCCACCCGGCCCGCUUUUUUAGUGCAAAACAGCUAAACAUCGUUUUUUGUGCGCCAAAGUGUUCGCCAACUGCCCCAA.......................................AUAGUCAUGUC.ACCCUU.GGCA....CG....AGCGAU...U....GUCAGGGGUA.GC.UUU....CUGC........GC....UUUUCAAAAAUCGGAAGAAAUUUGUA.CCUUUUGAGACGAAGGUUUGUAUACCGAGGAACGUG.UUUAA.GCGGAU.ACCGCAUCGCUCGGGGA.......CGUCG..........UUCUCCUCGCGGU.UCCGUGGCCUCACAUCAUUGAUUCGGUAAGGCUGUUGGAAGUCAGCCAUCCGCCGAUGGAAUGGGCUGCAGAGACCGAUAACUACACGUGAACAACAAGCAAUCCCCUUGAUGUGGGAGGGUUUCAGGUAUGAGUGAAACCACGAGAGACAUUCCGAUUUGGGUCGGCGGAGAGUCAGGGCAGCGAAAGCGGUAUUUGAGAGCUUUAGAGAAGGACCUGGCAUCUGAGCUGGGGCCUGAUUGGCGGAACGUGAUUGAGCUGGCGAAGGGCAGCUAAAGAUUGCGUUCCGCCGCACCCGCCUGAGCCGAUGAC
#=GR JCVI_SCAF_1101668672249/428-998 CODON   ...........................................................................................................................................................................................................................................................................................................................................................................................................................................................................................................................................................................................................................................................................................
#=GR JCVI_SCAF_1101668672249/428-998 SS_TT   ...................................................................................................................................................<<<.<<<<<<.<<<<...................>....>>>>>>>>>>.>>....................................................................................................................................................................................................................................................................................................................................................................................................................................................................................
JCVI_SCAF_1096627369623/728-124              AACGUCGCUCAAUGGUUUUUCAGGGAAUUGAAAAAUCGCUGCAAGGCUCCCGAACUUCCCCCAUAUUUGGUGUCCAGAUGGUGUCACCUAUCACCGUCUUGGCAGC.ACGGGAGA.GCGA........CCCGUCGGCUGGCAGUCAAAGCAACCCUU.GGCA....CG....AGCGAU...U....GUCAGGGGCG.GC.UUU....CUGC........GC....UUUUCAGAAAUCGGAAGAAAUUUGUA.CCUUUUGAGACGAAGGUGUGUAUACCGACGAACUUGCUUUCA.GCGGAU.ACCGCAUCGCUCGGGGAGAA....CGCUG..........UUCUCCUCGCGGU.UCCGUCGCCCCACAUCAUUGCUUCGGUUAAGGCUGUUGAAAGUCAGCCCAACCGAUAGAAGGGGCUGUUUUUGUAAUCACUGACUAGUUGUCGUUUAUGCGGCAGGCAUGACAACUGUUUGGUUAGACCAUCUACAUGCCCAAUAAGGACCGCAGCUUUCACGAGUCGCCAGAAAAGGCUGGUGGUGAGUGGUGGCUGUACUCCGAGCAGCAGCAGAAGCUCUGUCACUUCAAGCCCGACACGGCGACGGUCCACGCGCAGUGGGUAGCCAUCAGGACGUACAGCUACGUUCCGCCCCGCCCUCCUGAGCCG
#=GR JCVI_SCAF_1096627369623/728-124 CODON   ..........GUA.............................................................................................................................................................................................................................................................................................................................................................................................................STP.......................................................................AUG....................................................................................................................................................................................
#=GR JCVI_SCAF_1096627369623/728-124 SS_TT   ....................................................................................................................................................<<<<<<<<<.<<<<...................>....>>>>>>>>>>.>>....................................................................................................................................................................................................................................................................................................................................................................................................................................................................................
NC_007516.1/1291173-1290572                  GGCGUUUUUCAGGGAACUGAUAUUUGCCGGAGAAAUCGCUGCAGAUCCUCCCAACUGCCCCCAUAUUUGGUGUCCAGGCGGUGCCACUUGUCACUGUCUUGGCAGC.ACGGGAGA.GCGA........CCCGUCAGCUGGCAGUCAAGGC.ACCCUU.GGCA....UG....AGCGAU........GUCAGGGGUU.GC.UUU....CUGC........GC....UUAUCAAAAAUCUGAAGACAUUUGGU.GCAUUUGCGUAAGAGGUUUGUAACGCGCCGAACGUG.UUUAA.GCGGAU.ACUGCAUCGCUUGGGGAGGA....CUAGU..........UCCUCCUCGCAGU.UCCGUGGCCCCAAGUCCUUGCUUCGGUUGUUGACCUACCGACGGAGGGGUCUGUCAGUAAGUAAGGCGAUCUGGAACCGCUGAUCAGUGGUUAGGGAGAAGGAGGCAGCCGUAAGCCUCCCCUCCGCUACGGCAAGAAAGACCCCUGGUGGUUUCAGUCCCAGGGGUGCAGCUCUUCUCGCCGACCUCAAGUUGAUGCACCCAUGUGACCAGGUUGUGAUCGGCAGGCGCGUGGUUCAUGACCAGGUUUAACCCGCUGGCUGAUCCCGCCUCUGGAGCCCCGCAGCGAUAGUUUGCAUUUUUUCUGAGAAUG
#=GR NC_007516.1/1291173-1290572 CODON       ...........................................................................................................................................................................................................................................................................................................................................................................................................................................................................................................................................................................................................................................................................................
#=GR NC_007516.1/1291173-1290572 SS_TT       ....................................................................................................................................................<<.<<<<<<.<<<<....<.........>>........>>>>>>>>>>.>>....................................................................................................................................................................................................................................................................................................................................................................................................................................................................................
JCVI_SCAF_1096628082578/827-223              UUUAUGCAAACUAAAACCUGACCAAAAAGUCGCUGCAAACUCGGUGCUAGCCCUCAUAAUUAGCUCCCAGCAGCAGACGCGUAUCAUGUGUUACUGUCCAGGCAGUACCGGGAGA.CUGA........CCCG.UAGCUAGCAGACAAUUC.AGUCCC.AGUAC...UC....GGCAAG.CGU....GAUGGGGCUU.GC.UUU....CAGC........GC....UCUUCAGAUCUCUGAAAAGAGUCGGU.GCAUU..CAUUAAAGCUACGUAAUGCGACGAUCUUG.UUUGCAGCUGAU.ACCGCAUCGCUCGGGGAGAA....CGUCG..........UUCUCCUCGAGGG.UCCGUGGCCCCACUCCCUUGAUUCGGUUAGCGGCUGUUAGUCAGCCCAACCGAUAGAAGGGGCUCUCGUCACAGAUGUCGUCGAGAAUAUUGGCCAUCUUCAGGUUGGGCGUGCGAAGAGCAUUGCUGGCGUUGUUGGUUCUGAUAGCACUGCCUGCACGGGGAGCGGAGCCCAUUCGCCUGCAGGUGAUUCCAUAUCAAGUGAGGAGGCAAGAGAUACCUGUCCUGCCAUUCUUGCUGCCGCCACCUCCCUUGCUCUUAGAACCAGCCAAACCCAAGAAGCGCAGGCGAAAUAGCGGUAGGCACCAGGUCU
#=GR JCVI_SCAF_1096628082578/827-223 CODON   .............................................................................................................................................................................................................................................................................................................................................................................................................................................AUG...........................................................................................................................................................................................................................................
#=GR JCVI_SCAF_1096628082578/827-223 SS_TT   ........................................................................................................................................................<<<<<.<<<<<.................>>....>>>>>>>>.........................................................................................................................................................................................................................................................................................................................................................................................................................................................................................
JCVI_SCAF_1096628257323/1783-1175            UUGAUCCCAAAGGUCUCCGAAAAAUGGUGUGCGAAAGCACAGGAGAUUCCCUAUUAAAGAGACCUGCGACACCUCCUCUUACGGCUGAGUGAGGCAUAGCAGCAGC.ACGGGAGA.GCGA........CCCGUUAGCUGGCAGACAAUC.CAGUCCCCAUCC....CAC...GGCAACUGUG....GAUGGGACUG.GC.UUU....CUGC........GC....UCUUCAGAUCUCUGAAAAGAGUUGGU.GCAUUCGCACUAAAUCUUUGUAUUGCGACGAACUUG.UUUGUAGCGGAU.ACCGCAUCGCUCGGGGGGAA....CGCUG..........UUCUCCUCGCGGU.UCCGUCGCCCCACAUCAUUACUUCGGUUAAGGCUGUUGGAAGUCAGCCUGACCGAUUGAAGGGGGCUGCGCGACAUCAAGAAGACGAGGAUCUCGGGAAUCACCACACGUAGCGGGCGUAGCUGGGCAAUCGCUUCAAUCGAAUCUGAGUCGAGUAACCCGUCGGCAUAAUGAUGUGCAUCACUUCAGGAGCAGGGCUAUUCAGCGUGUAACCACGUUGGGGCAACUUCUCCCAGGACUCUUUGAGUGAUUCAGUGUCCAUAAAUUUUCGAUAACACUUCUCAUCAGACUUCCUAUAGUUGUGAUCAAUAUG
#=GR JCVI_SCAF_1096628257323/1783-1175 CODON ........................................................................................AUG........................................................................................................................................................................................................................................................................................................................................................................PTS..........STP........................................................................................................................................................................................................
#=GR JCVI_SCAF_1096628257323/1783-1175 SS_TT ...................................................................................................................................................................................................................................................<<<<<<<<.<<....>>>>>>>>>>...............................................................................................................................................................................................................................................................................................................................................................................................................
JCVI_SCAF_1096627794547/1028-1628            AGAUUUUUUGGAAUCAAAAAAUGACCAAAAGACGUGUUGCGGAUCCUGCUGCUUGGCCCCAUAUUUGCCGAACGCGGAUAUGGGGAGUUCAUCCACACGCGACGGCCUUGGAAGA.GCGA........UCCGAGAGCCGGCAGAACCAA.UGUCUCC.CACG....CG....AGCGAU...C....GUGGGAGACA.AA.GUU....CUGU..............GUAAAUGAAUUCUGAAGAGACUUGGU.GCAAUUGCCAGCAAGUACUGGUUCGGACCGAGCUUG.UUGAA.GCAGAC.ACUGCAUCGCUCGGGAAGAG....CA.AG..........CUCUUCUCGCAGU.UCUGUAGUCCUUUCCCUAUUUAGGUGGCAGGCAUGUUCGCCCCACCUAAUAGAGGGGGCUGUCUAAAGGUCCUUGUUUAAGCGGCCUCUUCAUCUCCUGCUUCAUGCAGAGAGUACAGAGCCUUGAGCUCAUCCAGCUCAGCCAUGAGGUAUUUGAUCUCAAGCCAGUCAGAUGAGAGGUCUAUAGAGGUUUCAAGCUGCUCGAUUUGGCGCUUGAGAAGCUCGGACAUGCCUAGGCAUUACUCAAAACCAUCAAACCCUGUAUCUGAUGAAGCGCAACUAUUCACCGAUACCGAAUUGGUAAUCCAUUAGU
#=GR JCVI_SCAF_1096627794547/1028-1628 CODON ...........................................................................................................................................................................................................................................................................................................................................................................................................................................................................................................................................................................................................................................................................................
#=GR JCVI_SCAF_1096627794547/1028-1628 SS_TT ..............................................................................................................................................<<<<<<<.<<<<<<<.<<<<...................>....>>>>>>>>>>.>>.>>>....>...........................................................................................................................................................................................................................................................................................................................................................................................................................................................................
JCVI_SCAF_1096628362723/503-1102             AGAUUUUCUGGAAUCGAAAAAUGACCAAAUGAUGCGUUGCCAUCGACGUUGCCCCACCCCAUAGUUGUGCAGUGCGGACAAGGGGAGACCCUCCACACGCGACAGCCUUGGGAGA.GCGA........CCCAUGAGCUGGCAGAACCCU..GUCUCC.UGCG....UG....AGCGAU...C....GCGGGAGACA.UC.GUU....CUGU..............GGAACAGAA.CCCGAAGAGACUUGGU.GGGUUUGCAGCGAAGCUCUGUGUCAGGCCGAACUUG.UACAU.ACAGUC.ACCGCAUCGCUCGGGAAGAG....CA.AG..........CUCUUCCCGCGGUUUCUGUGGUCCUUUUCUGCUCAGGUGCUCGGUCAUGCCUCACCUGUGGAGGGGGCUGCCGUGCGGCCUGAGCUGGUGGUCAAGCCCCACGUUGACCUUGCGUCGACGAAAGCCAACCGCCUCUGUCAGACCAGGUUCGGCUCGAUACGAAGCAAUCGUUCUGGUUGCGUCUGCGUCGGAUGGUGUCUUGAGAGAGUGGAGGGGGCUGAAUGCUGGGUUCCUUCUCGUUCCUGCCUAGAACUUCUGGUUGAACGUCUGGUCGUCAAUCCGUCGAAGCGACACGAUUUCCAACCUCUUUCUGUUCGCCCCCAUUU
#=GR JCVI_SCAF_1096628362723/503-1102 CODON  ...........................................................................................................................................................................................................................................................................................................................................................................................................................................................................................................................................................................................................................................................................................
#=GR JCVI_SCAF_1096628362723/503-1102 SS_TT  .......................................................................................................................................................................................................................................................................................................................<<<<<<<<<<.....................>>>>>>>>>>>..........................................................................................................................................................................................................................................................................................................................
NC_007516.1/535223-534621                    GAUUUUUUUGGAAUCAAAAAAUGACCAAAAGAGGUGUUGCAGAACACGCUGGUUACCCCCAUAUUUGCUGUGCGCGGAAAUGGGGAGUUCUUCCACACGCGACGACCUCGGAAGA.GCGA........UCCGAGUGUUGGCAGAACCCC.UGUCUCC.UGCG....UG....AGCGAU...C....GCGGGAGACA.CC.GUU....CUGU..............GCAACGGAAUUCUGAAGACACUUGGU.GUGUUCGUAGGGAAACUACGUAACACGGCGAACGUA.UGUUC.ACCGAU.GCCGCAUCGCUCGGGAAGGA....CAGAG..........UUCUUCUCGCGGCCUCAGUAGCCUCCCUCCCUCAGGAGCCGUUAGGCCCUGGAGGGUGCUGCCUGUUUUAGAGCAGAGUCAGAUAUCAAAGCGUUGUUCGCCUAGAACCCCCAACGUGUCCGACAUCAGCAACUGAGUUGCCAAAAAGAAACCCCGGAGACAUCUCCGAGGUCAAAAUCCUUAUGGCUGAUCCCCAUCACCCAACCGGACAAGACAAAUCUAGCCUCAUUGGACUUAUUUGUGCCACAAGGAACGUUUUAUUGAAUUGUGUAGUGAGACUCUUGGGUGACACCAUAUGUGGGGCUGGUCAGCACGUAGUAGCUGGG
#=GR NC_007516.1/535223-534621 CODON         ...........................................................................................................................................................................................................................................................................................................................................................................................................................................................................................................................................................................................................................................................................................
#=GR NC_007516.1/535223-534621 SS_TT         ...........................................................................................................................................................................................................................................................................................................................................................................................................................................................................................................................................................................................................................................................................................
NC_007516.1/913465-914067                    GCAUUUUCUGGAAUCAAAAAAUGACCAAAAGACGCGUUGCGGAACACGCUGGAUACCCCCAUAUUUAGUGUGCGCGGAAAUGGGGAGUUCAUCCACACGCGUCGGCUUCGGAAGA.GCGA........UCCGAUAGCUGGCAGAACCCC.UGUCUCC.UGCG....UG....AGCGAU...C....GCGGGAGGCA.CC.GUU....CUGU..............GCAACGGAAUUCCGAAGAAAGUUGGU.GCGUUCGUGGAGAAACAAAGUAGCGCAGCGAACUUG.UAAUC.ACCGAU.GCCGCAUCGCUCGGGAAGGA....CAGAG..........UUCUUCUCGCGGCCUCAGUAGCCUCCCUUCCUUAGGAGCCGUUAAGCCCUUUGGAGGGUGCUGCCUUGUUGCUCUGGCCCAGCUGGAGCAAGGACAACCGAUGAUGUUUGAACCUCAACUGCUGACCGAGGAGGAAGCGCAAUAGCGUGCCUCCUGCGGUUGGCAUGUCGAUGAAUCAGCCGUCGUCCUUGCCCUUGUCUUUCGGCGGGUCUGUGGAUGCAAGCGUCUUCGCCUUACUGCUGAAGAUCACCUUUGCGAUGACUAAGGCAAUCGCAAUGGCGCCCAGCAGAAAGCCAAGAAGCUCCAUUGCUGAUCAGGCUUCGACU
#=GR NC_007516.1/913465-914067 CODON         .......................................................................................................................................................................................................................................................................................................................................................................................................................................................................................................AUG.................................................................................................................................................................................
#=GR NC_007516.1/913465-914067 SS_TT         ...........................................................................................................................................................................................................................................................................................................................................................................................................................................................................................................................................................................................................................................................................................
JCVI_SCAF_1096627540547/485-1                AGUUUUCCUGGAAUCAAAAAAUGACCAAAAGACGUGUUGCCGAACACGCUGCUUGGCUCCAUAUUUGCUGUGCGCGGACAUGGGGAGUUCAUCCACACGCGACGGCCUCGGAAGA.GCGA........UCCGAGAGCUGGCAGAACCCC.UGUCUCC.UGCG....UG....AGCGAU...C....GUGGGAGACA.CA.GUU....CUGU..............GCAACGGA.UUCCGAAAAGACUUGGU.GGGUUCGCCAAGAAGCUUU.UAGCGCGGCGAAUUUG.GUUGU.CCCGAUGGUGGCAUCGCUUGGGAGGGA....CAGCG..........UCCUUCUCGCGACCUCAGCAGCCCCCCUUCAUCAGGAGCCAUGGCGCCCUGCGGAGGGUGCUGCAUUGCUGUAUUGGCAGCCAAUACGAAUUGGCUAAAAAUGUUUAAUGGCAGAGGCCUUAAAUGCCUGCUUAGCCAGUUAGCUGAUUAGGCAUUGACGCGACAGACAGAUGCCUUGUUCUCACCAAACUGAAGGCACAGAAGAGGGC.....................................................................................................................
#=GR JCVI_SCAF_1096627540547/485-1 CODON     ...........................................................................................................................................................................................................................................................................................................................................................................................................................................................................................................................................................................................................................................................................................
#=GR JCVI_SCAF_1096627540547/485-1 SS_TT     ...........................................................................................................................................................................................................................................................................................................................................................................................................................................................................................................................................................................................................................................................................................
JCVI_SCAF_1096628046417/1522-1835            AGAUUUUCUGGAAUCAAAAAAUGACCAAAAGACGUGUUGCCGAACACGCUGCUUGGCCCCAUAUUUGCUGUGCGCGGACAUGGGGAGUUCAUCCACACGCGACGGCCUCGGAAGA.GCGA........UCCGAGAGCUGGCAGAACCCC.UGUCUCC.UGCG....UG....AGCGAU...C....GUGGGAGACA.CC.GUU....CUGU..............GCAACGGAAUCCUGAAAAGACUUGGC.GCGUUCGCCGAGAAGUUCAGUAGCGCGGCGAACUUG.GUCGU.ACCGACGGUCGCAUCGCUCGGGAAGAA....CAGCG..........UUCUUCUCGCGGCCUCAGUAGCCCCCCUCCCUGGAG..................................................................................................................................................................................................................................................................................................
#=GR JCVI_SCAF_1096628046417/1522-1835 CODON ...........................................................................................................................................................................................................................................................................................................................................................................................................................................................................................................................................................................................................................................................................................
#=GR JCVI_SCAF_1096628046417/1522-1835 SS_TT ...........................................................................................................................................................................................................................................................................................................................................................................................................................................................................................................................................................................................................................................................................................
JCVI_SCAF_1101667383508/625-22               AAAUUUUCUGGAAUCCAAAAAUGACCAAAAGACGUGUUGCCGAACACGCUGCUUGACCCCAUAUUUGUUGGGCGCGGACAUGGGGAGUUCUUCCACACGCGACGGCCUCAGUAGA.GCGA........UCUGAGAGCUGGCAGAACCCC.UGUCUCC.UGCG....UG....UGCGAU...C....GCGGGGGACA.CC.GUU....UUGU..............GCAACGGAAUCCUGAAAAGACUUGGU.GCGUUCGCCGAGAAGUUCAGUAGCGCAGCGAAUUUG.GUUGU.ACCUACGGUCGCAUCGCUCGGGAAGGA....CAGCG..........UUCUUCUCGCGGCCUCAGUAGCCCCCCUCCGUUAGGAGCCGUAAGGCCCUGGAGGAUGCUGCCUGGUGCCUGGAUCAACAUCGGGGACUCAGGCGGUCAAAAAGAAACCCCGGAGAGAUCUCCGAGGUCCUUGAUCCAUUCGGAUGAUCCCCAUCACCCCGCCGGACCCGACAAAACUAACCUCGUUGGACUCAUUUGUGCCACAACAGGACGGUUCUUCAAUUGUGUGGCGAAGAUCUGACUCAAGCCUCUUAACACCAUAUGUGGGGCUAGUCAGCACGAAGUAGCUGAGCCAUAUUUAGGUUUCCCCCAUCACCCAGCCCGUU
#=GR JCVI_SCAF_1101667383508/625-22 CODON    ...........................................................................................................................................................................................................................................................................................................................................................................................................................................................................................................................................................................................................................................................................................
#=GR JCVI_SCAF_1101667383508/625-22 SS_TT    ................................................................................................................................................................................................................................................................................................................................................................................................................................................................<<<<<<<<....>>>>>>>>.......................................................................................................................................................................................................
JCVI_SCAF_1096627192266/6596-5993            AAAUUUUCUGGAAUCCAAAAAUGACCAAAAGACGUGUUGCCGAACACGCUGCUUGACCCCAUAUUUGUUGGGCGCGGACAUGGGGAGUUCUUCCACACGCGACGGCCUCAGUAGA.GCGA........UCUGAGAGCUGGCAGAACCCC.UGUCUCC.UGCG....UG....AGCGAU...C....GCGGGGGACA.CC.GUU....UUGU..............GCAACGGAAUCCUGAAAAGACUUGGU.GCGUUCGCCGAGAAGUUCAGUAGCGCAGCGAAUUUG.GUUGU.ACCGACGGUCGCAUCGCUCGGGAAGGA....CAGCG..........UUCUUCUCGCGGCCUCAGUAGCCCCCCUCCGUUAGGAGCCGUAAGGCCCUGGAGGAUGCUGCCUGGUGCCUGGAUCAACAUCGGCGACUCAGGCGGUCAAAAAGAAACCCCGGAGAGAUCUCCGAGUUCCUUGAUCCAUUCGGAUGAUCCCCAUCACCCCGCCGGACUCGACAAAACUAACCUCGUUGGACUCAUUUGUGCCACAACAGGACGGUUCUUCAAUUGUGUGGCGAAGAUCUGACUCAAGCCUCUUAACACCAUAUGUGGGGCUAGUCAGCACGAAGUAGCUGAGCCAUAUUUAGGUUUCCCCCAUCACCCAGCCCGUU
#=GR JCVI_SCAF_1096627192266/6596-5993 CODON ...............................................................................................................................................................................................................................................................................................................................................................................................................................................................................................................................................................................................................................PTS.........................................................
#=GR JCVI_SCAF_1096627192266/6596-5993 SS_TT ...........................................................................................................................................................................................................................................................................................................................................................................................................................................................................................................................................................................................................................................................................................
NC_005070.1/1848744-1848141                  AGAUUUUCUGGAAUCCAAAAAUGACCAAAAGACGUGUUGCCGAACACGCUGCUUGGCCCCAUAUUUGCUGUGCGCGGACAUGGGGAGUUCAUCCACACGCGACGGCCUCAGUAGA.GCGA........UCUGAGAGCUGGCAGAACCCC.UGUCUCC.UGCG....UG....AGCGAU...C....GUAGGAGACA.CC.GUU....CUGU..............GCUUCGGAAUCCUGAAAAGACUUGGU.GCGUUCGCCAAAAAGUUCAGUGGUGCGGCGAACUUG.GUUGU.ACCGAUGGUCGCAUCGCUCGGGAAGGA....CAGCG..........UUCUUCUCGCGGCCUCAGUAGCCCCCCUCCCUUGGAGCCGUUAGGCCCUGGAGGGUGCUGCGCCUUAACUGGUUAGCCAGUUGGCCAGCUAUCCGAGUAGGCGGCCAUUUGGAUAGUCCGCUAGGGAGCCCAAGAUGGGAUGCUCAAAGAGGAUCGUCGCCAGCUCUGAUUCGCUGAGCUUCAGGGGCUCAUAUUUUGCUUCUGCUCCUGUAAUGAGGCAUCCGGCAGUCAGAAGGCUUUCUCCAAGAAGCCAAGUGCAGCGCGUCAUGCGUUAAGUUAUGUAAAUAAAAUUUUUUAAUCCAAAUGAAUAGCUGGUUUGCAGCGAU
#=GR NC_005070.1/1848744-1848141 CODON       ..............................................................................GUA..........................................................................................................................................................................................................................................................................................................................................................................................................................................................................................................................................................................................................
#=GR NC_005070.1/1848744-1848141 SS_TT       ......................................................................................................................................................................................................................................................................................................................................................................................................................................<<<<<<<<<.........>>>>>>>>...........................................................................................................................................................................................................................
JCVI_SCAF_1101667585229/134-737              AGAUUUUCUGGAAUCCAAAAAUGACCAAAAGACGUGUUGCCGAACACGCUGCUUGGCCCCAUAUUUGCUGUGCGCGGACAUGGGGAGUUCAUCCACACGCGACGGCCUCAGUAGA.GCGA........UCUGAGAGCUGGCAGAACCCG.UGUCUCC.UGCG....UG....AGCGAU...C....GUAGGAGACA.CC.GUU....CUGU..............GCUAUAGAAUCCUGAAAAGACUUGGU.GCGUUCGCCAAAAAGUUCAGUGGUGCGGCGAACUUG.GUUGU.ACCGAUGGUCGCAUCGCUCGGGAAGGA....CAGCG..........UUCUUCUCGCGGCCUCAGUAGCCCCCCUCCCUUGGAGCCGUUAGGCCCUGGAGGGUGCUGCGCCUUAACUGGUUAGCCAGUUGGCCAGCUAUCCGAGUAGGCGGCCAUUUGGAUAGUCCGCUAGGGAGCCCAAGAUGGGAUGCUCAAAGAGGAUCGUCGCCAGCUCUGAUUCGCUGAGCUUCAGGGGCUCAUAUUUUGCUUCUGCUCCUGUAAUGAGGCAUCCGGCAGUCAGAAGGCUUUCUCCAAGAAGCCAAGUGCAGCGCGUCAUGCGUUAAGUUAUGUAAUUAAAUUUUUUUAAAUCCAAAUGAAUAGCUGGUUUGCAGCGA
#=GR JCVI_SCAF_1101667585229/134-737 CODON   ...........................................................................................................................................................................................................................................................................................................................................................................................................................................................................................................................................................................................................................................................................................
#=GR JCVI_SCAF_1101667585229/134-737 SS_TT   ...................................................................................................................................................<<.<<<<<<<.<<<<...................>....>>>>>>>>>>.>>.>..................................................................................................................................................................................................................................................................................................................................................................................................................................................................................
JCVI_SCAF_1096626459164/1-507                ...............................................................................................CUCGCGGCAGCCUCGGGAGA.GCGA........CCCAAGAGCUGACAGAAC...CCGUCUCC.UGCG....UG....GGCGAU...C....GUGGGAGACG.GC.GUU....UUGU..............GAAAUGGAAUCCUGAAAAGACUUGGU.GCGUUCGCCGAGAAGCUCAGUAGCGCGGCAAACUUG.GUUGU.ACCGAUGGUCGCAUCGCUCGGGAAGAA....CCGCG..........UUCUUCUCGCGGCCUCAGUAGCCCCCCUCCCUUGGAGCCGUUAGGCCCUGGAGGGUGCUGCCUGGAUCGAAUCGGCAACUGAGGCGGCAAACCUUCCAAAUUUAGCUUGACCAGAAGCCAGACAAUGUGUCCUUCAGCAGAUACGAAUUUGCUAAUUCAGCAGUUACAGCAUUAGAUCAACUCUCCAUGAGUAAAAGCAAUUCUUUGAGAUGAAAGCUUUGCAGACAGGGUCUUGCCGACCUCGAUAGCAUCGCUUUCAUCCCCAGAUUCUAUAUCAUUUAUUUCUUUCAAUGUUUUCAGGUAAGUAAUGCAGCUUUGCCGAAUCU
#=GR JCVI_SCAF_1096626459164/1-507 CODON     ................................................................................................................................................................................................................................................................................................................................................................................................................................................................................................................................PTS........................................................................................................................................................
#=GR JCVI_SCAF_1096626459164/1-507 SS_TT     ...........................................................................................................................................................................................................................................................................................................................................................................................................................................................................................................................................................................................................................................................................................
JCVI_SCAF_1101667380836/782-193              ............AUCAAAAAAUGACCAAAAGACGUGUUGCCGAACACGCUGCUUGACCCCAUAUUUGUUGGGCGCGGACAUGGGGAGUUCUUCCACACGCGACGGCCUCAGUAGA.GCGA........UCUGAGAGCUGGCAGAACCCC.UGUCUCC.CGCG....UG....AGCGAU...C....GCGGGGGACA.CC.GUU....CUGU..............GCAACGGAAACCUGAAAAGAGUCAGU.GCAUAUGACGCACAGCCCUGUAUCGGAACGAGCUUG.UGAAG.GCAGAC.ACCGCAUCGCUCGGGAAGAG....CA.AG..........CUCUUCUCGCGGUCUCUGCAGUCCCUUCCCUGAUCAGGUAGCUGGCUUGUAAGCACUGCCUGUAGAAGGGGCUGCCUGGAACGACAUCGGCGACUGAGGCGGCCAAAAAGAAACCCCGGAGUGAUCCCCGAGGUCAUCAAUCCUUUCGGCUGAUCCCCAUCACCCGGCCGGAUACGGCAAAAUUAGCGGCAUUAGACUCAUUUGUGCCACAACUGGACGGUUCCACAAUUGUGUGGUGAAGAUCUGACCCACGCCUCUUGACACCAUAUGUGGGGCUAGUCAGCACGAAGUAGCUGAGCCAUAUUUAGGUUUCCCCCAUCACCCAG
#=GR JCVI_SCAF_1101667380836/782-193 CODON   .....................................................................................................................................................................................................................................................................................................................................................................................................................................................................................................................................................................................................................................PTS...................................................
#=GR JCVI_SCAF_1101667380836/782-193 SS_TT   ...........................................................................................................................................................................................................................................................................................................................................................................................................................................................................................................................................................................................................................................................................................
JCVI_SCAF_1096628075702/366-967              AAAUUUUCUGGAAUCAAAAAAUGACCAAAAGACCUGUUGCCGAACACGCUGCUUGACCCCAUAUUUGUUGGGCGCGGACAUGGGGAGUUCUUCCACACGCGACGGCCUCAGUAGA.GCGA........UCUGAGAGCUGGCAGAACCCC.UGUCUCC.CGCG....UG....AGCGAU...C....GCGGGGGACA.CC.GUU....CUGU..............GCAACGGAAACCUGAAAAGAGUCAGU.GCAUAUGACGCACAGCCCUGUAUCGGAACGAGCUUG.UGAAG.GCAGAC.ACCGCAUCGCUCGGGAAGAG....CA.AG..........CUCUUCUCGCGGUCUCUGCAGUCCCUUCCCUGAUCAGGUAGCUGGCUUGUAAGCACUGCCUGUAGAAGGGGCUGCCUGGAACGACAUCGGCGACUGAGGCGGCCAAAAAGAAACCCCGGAGUGNNNNNNNNNNNNNNNNNNNNNNNNNNNNNNNNNNNNNNNNNNNNNNNNNNNCAACGGAUGUCAAAAAGAAACCCCCGCCGGUAUCAGGGGCCAUGUCCUUUCGGUGCCUUGAUCACUUGUCGUAGGUGGCGCCUCUAUAAGUAAAGCUCUGAUGAACAUUGCGAGCCACUUCUUCGCGGCAGGUGUUGUAACGCCCGCGGCGA
#=GR JCVI_SCAF_1096628075702/366-967 CODON   ................................................................................................................................................................................................................................................................................................................................................................................................................................................................................................................................................................................................PTS........................................................................................
#=GR JCVI_SCAF_1096628075702/366-967 SS_TT   ...........................................................................................................................................................................................................................................................................................................................................................................................................................................................................................................................................................................................................................................................................................
JCVI_SCAF_1096627183482/189-788              AAAUUUUCAGGAAUCCAAAAAUGACCAAAAGACGUGUUGCCGAACACGCUGCUUGAUCCCAUAGUUGUUGGGCGCGGACAUGUGGAGUUCAUCCACACGCGACGGCCUCAGUAGA.GCGA........UCUGAGAGCUGGCAGAACAC...GUCUCC.UGCG....UG....AGCGAU...C....GCGGGGGACA.AC.GUU....CUGU..............GCAACGGAAUCCUGAAAAGAGUCAGU.GCAAACGACGCAUAGCUCUGUAUCACUACGAGCUUG.UGCAU.GCAGAC.ACCGCAUCGCUCGGGAGGAG....CA.AG..........CUCUUCUCGCGGUCUCUGCAGUCCUUUCCCUGAUCAGGUAGCUGGCUUGUGAGCCCUACCUGUAGAAGGGGCUGCCUGGAUCGACUCAGCAACUGAGGCGGCCAAAAAAAAACCCCGCCAAAGGCAGGGGUUCAGGAUCUUCUGAUUAAGCCUGAAUCACUUGGCGUAUGAAACGCCGCGAUAGGUCAGAGCAGGCUUGUUAGAGGAGCCAGCCACUUUCUGCUGGUCGUACUUCUGGCCGCGAUAGGUCAGGGUCAUUUGAGGUUCCUCAGAAAUCCAGGUCCCCGUUCCUUGGCCUGGUGAUCUGCGCCUUGUAGAAGCAAGGU
#=GR JCVI_SCAF_1096627183482/189-788 CODON   ...........................................................................................................................................................................................................................................................................................................................................................................................................................................................................................................................................................................................................................................................................................
#=GR JCVI_SCAF_1096627183482/189-788 SS_TT   ............................................................................................................................................................................................................................................................................................................................................................................................................................................................................................................................................................................................<<<<<<<<<......>>>>>>>>........................................................................
NC_005070.1/1132590-1131988                  AAAUUUUCUGGAAUCAAAAAAUGACCAAAAGACGUGUUGCCGAACACGCUGCUUGACCCCAUAUUUGUUGGGCGCGGACAUGGGGAGUUCUUCCACACGCGACGGCCUCAGUAGA.GCGA........UCUGAGAGCUGGCAGAACCCCCUGUCUCC.CGCG....UG....AGCGAU...C....GCGGGGGACA.CC.GUU....CUGU..............GCAACGGAAUGCUGAAAAGAGUCAGU.GCAUACGACGCAUGGCUCCGUAUCAGGAGGAGCUUG.UGUGU.GCAGAC.ACCGCAUCGCUCGGGAAGAG....CA.AG..........CUCUUCUCGCGGUCUCUGCAGUCCUUUCCUUGAUCAGGUAGCUGGCUUGUAAGCACUGCCUGUAGAAGGGGCUGCCUGGAACGACAUCGGCGACUGAGGCGGCCAAAAAGAAACCCCGGAGUGAUCCCCGAGGUCAUCAAUCCUUUCGGCUGAUCCCCAUCACCCGGCCGGACCCGACAAAACUAGCCGCAUUGGACUCAUUUGUGCCACAUCAUUUGUGCCCUGUGGAACUCCUUAAUUGUGUAUUGAAGCUCUGACCAGUAAUAGGUGGCACCAUAUGUGGGGCUGGUCAGUACUUGGCGGCUAAGCCAUAUUUAGGUUUCCCC
#=GR NC_005070.1/1132590-1131988 CODON       ...........................................................................................................................................................................................................................................................................................................................................................................................................................................................................................................................................................................................................................................................................................
#=GR NC_005070.1/1132590-1131988 SS_TT       ...........................................................................................................................................................................................................................................................................................................................................................................................................................................................................................................................................................................................................................................................................................
NC_005070.1/372386-371786                    AGAUUCUCUGGAAUCAAAAAAUGACCAAAAGACGUGUUGCCGAAUAAGCUCCUUGGUUCCAUAUUUGCUUUGCGCGGACAUGUGGAGUUCAUCCACACGCGACGGCCUCGGAAGA.GCGA........UCCGAGAGCUGGCAGAACCCC.UGUCUCC.UGCG....UG....AACGAU...C....GCGGGAGACA.AC.CUU....CUGU..............GCAACGGAAUGCUGAAAAGAGUCAGU.GCAUACGACGCAUGGCUCCGUAUCAGGAGGAGCUUG.UGUGU.GCAGAC.ACCGCAUCGCUCGGGAAGAG....CA.AG..........CUCUUCUCGCGGU.UCUGUAGUCCUUUCCCCGAUCAGGUAGCUGGCUUGUAAGCCCUACCUGUAGAAGGGGCUGCCUGGAUCGACAUCGGCAACUGAGGCGGUCAAAAAGAAACCCCGGAGAGAUCCCCGAGGUCUUCAAUCCUUUCGGCUGAUCCCCAUCACCCGGCCAGACCCGAUAAAGCUAGCCGCAUUGGACUCAUUUGUGCCACCCACAUCAUUUGUGCCAUGUGGAACGCCUCGAUUGUGUAUUGAAGUUCUGACCACUAAUAGGUGGCACCAUAUGUGGGGCUGGUCAGUACUAGGCGGCUAAGCCAUAUUUAGGUUU
#=GR NC_005070.1/372386-371786 CODON         ...........................................................................................................................................................................................................................................................................................................................................................................................................................................................................................................................................................................................................................................................................................
#=GR NC_005070.1/372386-371786 SS_TT         ....................................................................................................................................................................................................................................................................................................................<<<<<<<<<<<<<<...................>>>>>>>>>>>>..........................................................................................................................................................................................................................................................................................................................
JCVI_SCAF_1096627192266/3216-2619            AAUUUUCUGGAAUCAAAAAAUGACCAAAAGACGCGUUGCCGAACACGCUGCUCGACCCCAUAUUUGUGCAACGCGGUGAUGGGGUCCUUCUUCCACUCGCGGCAGCCUCGGUAGA.GCGA........UCCGAGAGCUGACAGAACAC...GUCUCC.UGCG....UG....AGCGAU...C....GCGGGAGACA.CC.GUU....CUGU................GCCAUAAACCUGAAAAGAGUUAGU.GCAUUUGAUGCACAGCUCUAUAUCAGUACGAGCUUG.UGAAU.GCAGAC.ACCGCAUCGCUCGGGGAGAA....CAGCG..........UUCUCCUCGCGGU.UCCGCCGCCCCACAUCGUUGCUUCGGUAAGGCUGUAGUGAGUCAGCCCAGCCGAUAGAAGGGGCUGUCAGACCCUCGGACAAAUGUGAGUCACGGGGUCAGCUGCUCAUGCUCUCUUCAAGCUCGACAUACUCCUCAUCGCUGAGACCAGGAGUAAUCGUCGCGGUAACGCCGAGACCCUUGGUCCAGGGGUAAGUGUGUUUCUGGACUGUUACGAGGUUGUCGGCCUCUACCAAAAGACAGCCACCACCGAGGUGAGGGUGGAUCUGACGUGCCAACACCUUGAAGCCCGCGUACUCAUCCAUAGGCUUUC
#=GR JCVI_SCAF_1096627192266/3216-2619 CODON .................................................................................................................................................................................................................................................................................................................................................................................................................................................................PTS.......................................................................................................................................................................................................................
#=GR JCVI_SCAF_1096627192266/3216-2619 SS_TT .........................................................................................................................................................................................................................................................................................................................................................................................................................................................................................................................................................<<<<<<<<<........>>>>>>>>>........................................................................................................
JCVI_SCAF_1096627192266/3845-3248            GAUUUUGUUGAUCCCAAAAAACCUCGGGAGAAGUGUUGCCAGCUGAUCCGCUCGACCCCGUAUUUGUGCAACGCGGUGAUGGGGUCCUUCUUCCACUCGCGGCAGCCUCGGUAGA.GCGA........UCCGAGAGCUGACAGAACAC...GUCUCC.UGCG....UG....AGCGAU...C....GCGGGAGACA.CC.GUU....CUGU................ACCAUAAACCUGAAAAGAGUUAGU.GCAUUUGAUGCACAGCUCUAUAUCAGUACGAGCUUG.UGAAU.GCAGAU.ACCGCAUCGCUCGGGGAGAA....CAGCG..........UUCUCCUCGCGGU.UCCGCCGCCCACAUCAUUGCUUCGGUAAGGCUGCAGAGAGUCAGCCCAGCCGAUAGAAGGGGCUGUAAGACCCUCGGACAAAUGUGAGUCACGAGGUCAGCUGCUCAUGCUCUCUUCAAGCUCGACAUACUCCUCAUCGCUGAGACNNNNNNNNNNNNNNNNNNNNNNNNNNNNNNNNNNNNNNNNNNNNNNNNNNUGAACGACCGACGUGAUCGACGUCUAACGGUUGGCCAUAGUUGAUGACCCACCGACCUUAUGAGAAGUCAGUCGAGAAGUGUGAUUUGGAGGAUGGGAGUCCUGUUGUCGGUGUCG
#=GR JCVI_SCAF_1096627192266/3845-3248 CODON ...........................................................................................................................................................................................................................................................................................................................................................................................................................................................................................................................................................................................................................................................................................
#=GR JCVI_SCAF_1096627192266/3845-3248 SS_TT ...........................................................................................................................................................................................................................................................................................................................................................................................................................................................................................................................................................................................................................................................................................
JCVI_SCAF_1096628390651/1891-1348            ......................................................ACCCCAUAUUUGUGCAACGCGGUGAUGGGGUCCUUCUUCCACUCGCGGCAGCCUCGGUAGA.GCGA........UCCGAGAGCUGACAGAGC...CUGUCUCC.UGCG....UG....AGCGAU...C....GCGGGAGACA.CU.GUU....CUGU................GUCACAAACCUGAAAAGAGUUAGU.GCUUUUGUUGCGCAGCUCCGUAUCGGGACGAGCUUG.CAUUU.GCAGAC.ACCGCAUCGCUCGGGAAGAG....CA.AG..........CUCUUCUCGCGGUCUCUGUAGCCCUUUCAACGAUUAGGCAGCUGGAUUGCCUGUAGAAGGGGCUUUGGGCGCCUCCCCCCACGUGAUCGACGUCUGAAGCCACAUCAGAAUGGUCAUACCGAUCAAACCGGUAUGGCGUUCCAAACGGGUCAUCGCAGGGGGGCAGGCCUGGGAUGACGUUCAGACUCUGGACAAGAUCAUUCACAACACCCGCUUGAACCUGUCCGGAAGCUGGGAGCCUUAGCGGUUGGUGUCCACACAACAACGACUAGUCAGUCGCAACAGGCGAUCUCAGCUGCAGUUGGUAUCAACGCAGCAAAUGGUUG
#=GR JCVI_SCAF_1096628390651/1891-1348 CODON ...........................................................................................................................................................................................................................................................................................................................................................................................................................................................................................................................................................................................................................................................................................
#=GR JCVI_SCAF_1096628390651/1891-1348 SS_TT ...........................................................................................................................................................................................................................................................................................................................................................................................................................................................................................................................................................................................................................................................................................
JCVI_SCAF_1096627798650/1773-1173            GAUUUUUUGGGUUCCAGGAAUUGUUCAAAAGAUCGGUUGCAAUUCCUUCGAAUGACCUUCAUAUUUGUGCGACGCGGACAUGGGGAGUUCAUCCACACGCGACGGUCACGGGAGA.GCGA........UCCGAGGGCCGGCAGAACCCC..GUCUCC.CGUG....CG....AGCGAU...C....GCGGGAGACA.AC.GUU....CUGC..............GCUGUUUAAAUCUGAAGAAAACUAGU.GCGUAUGGCCCAUCUGGGAACGGGUGAACGAGCUUU.ACCUU.UCAGUU.UCCGCAUCGCUCGGGAAGGG....CA.AC..........CUCUUCUCGCGGUCUCCGCAGUCCUUUCCCUGAUCAGACGGCCGGCAAUUGAGCCCCGUUUGUAGAGGGGGCUGCCCUACUGCGACUGAGGUGUUGUUAUUUCAGCUAUCAAGCUGGGGGUAGCUGGCCACUCCGCAGAGCUCUCCCCAUUCACCUGUUGGUCACGCAGAUGUAAGAAGCGUUUCAGACAAAAGGCCCCAGCGGGCAGGGACAGGCAAAUACGCCUAUUUACAUCUCGUAACAGAGCGCUUAACAUUUAUUCAUCUGCUUAAGCGUAAUGUCUUCGGGCUCUGGUGAUAGCUGGUACCAGGAUGCAGCUGCCGCGC
#=GR JCVI_SCAF_1096627798650/1773-1173 CODON ...........................................................................................................................................................................................................................................................................................................................................................................................................................................................................................................................................................................................................................AUG.............................................................
#=GR JCVI_SCAF_1096627798650/1773-1173 SS_TT ...............................................................................................................................................................<<<....<<....<<<<......................>.>>>....>>>>..............>>........................................................................................................................................................................................................................................................................................................................................................................................................................................................
#=GC SS_cons                                 ......................................................................................................<<<<<<<<<<................>>>>>>.>>>><<<<<<<....<<<<<<<.<<<<...................>....>>>>>>>>>>....>>>....>>>>..................................................................................:.<<<<<-.<<<<<-------<<<<<<<<<<<<___._......>>>>>>>>>>>>>>>>>->>>>>:..................................................................................................................................................................................................................................................................................................................
#=GC ACTUAL_MOTIF                            ....................................................................................................<.........................................................................................................................................................................................................................................................................>............................................................................................................................................................................................................................................................................................................
#=GC HYPHENATION                             ****************************************************************************************************............*.......*********..........*..........*...........*****...........****..............*****.******...*******************************************************************************.....*...........*......*...........*....*******.........................****************************************************************************************************************************************************************************************************************************************************************************************************************
#=GC R2R_LABEL                               ----------------------------------------------------------------------------------------------------.......................................1.......................................................................2.........................3.....................4..................5.........6.....7............t...........................................................------------------------------------------------------------------------------------------------------------------------------------------------------------------------------------------------------------------------------------------------------------------------------------------------------------
#=GF DUPLICATES NONE
#=GF SORT_STATS 57 267 0
#=GF R2R turn_stem_at_internal t +1 r
#=GF R2R place_explicit 1 1-- -90 4 0 0 0 -180
#=GF R2R var_backbone_range 2 3
#=GF R2R var_backbone_range 4 5
#=GF R2R var_backbone_range 6 7
#=GF SORT_STATS 57 267 0
#=GC cons                                    nnnnnnnnnnRnnnnnnnnnnnnnnnnnnnnnnnnnnnnnnnnnnnnnnnnYnnnnnYnnnnnnnnnnnnnnnnnnnnnnnnRnnnnnnnnnnnnnnCnnRGCAGCnnCGGRAGA-GCGA--------YCYGnnRGCUGGCAGAnnnnnnnnYCYYY-nnYR----YG----AGCGAU---Y----RnnRGRGRnn-nC-nUU----CUGY--------nn----nnnnCnRAnnnCnGRARARAnUYRGU-GCRUYYGnnnYRnRnnYnYRURnYnnnRYGARCnUR-nnnRn-RCRGAn-ACCGCAUCGCUCGGGRAGRR----CRnnn----------UUCUYCUCGCGGY-UCYGURGYCCYnYnYCnYnnnnnnnnnnnnnnnYnnnRRnnnnnnnnnnnnnnnnnRnnRnnnnnnnnnnnnnnnnnnnnnnnnnnnnnnnnnnnnnnnnnnnnnnnnnnnnnnnnnnnnnnnnnnnnnnnnnnnnnnnnnnnnnnnnnnnnnnnnnnnnnnnnnnnnnnnnnnnnnnnnnnnnnnnnnnnnnnnnnnnnnnnnnnnnnnnnnnnnnnnnnnnnnnnnnnnnnnnnnnnnnnnnnnnnnnnnnnnnnnnnnnnnnnnnnnnnnnnnnnnnnnnnnnnnnnnnnnnnnnnnnnnnnnnnnnnn
#=GC conss                                   3333333333333333333333333333333333333333333333333333222223222222222222222221111111311111111111111111232323323333222022220000000023232233222322131122344122112011230000330000333333000300003112211311023013100003231000000004400003311313211131321223213123303332333111321311313133131113332221230211310223233033312111111212113332000013311000000000033321111212110212133213331312313111111111111111311132111111111222222223223222222222222222222222222222222222222222222222222222222222222222222222222222222222222222222222222222222222222222222222222222222222222222222222222222222222222333333333333333333333333333333333333333333333333333333333333333333333333333333333333333333333333
#=GC col_entropy_0                           2222112222112212222122222212212222222222212222222211221211222211112221222111121211112112121221211011100000110001000000000000000010111110000000001112211110011011110000100000000001000100001111000111011000000000000000000111100001111011011101010101010110000010111111111111121111111111110101010111110101001010000000000000010010000001211000000000000001000000001001001000011111011111111111212112111111111111111221211111221111112222222222222212222222222222222222222222222222222222222222222222222222222222222222222222222222222221222222222222222222222222222222222222222222222222222222222222222222222222222222222222222222222222222222222222222222222222222222222222222222222222222
#=GC col_entropy_1                           ...........................................................................................................................................................................................................................................................................................................................................................................................................................................................................................................................................................................................................................................................................................
#=GC col_entropy_2                           1121792111891092112901001270190221211201291110010298218096011098890019110997808086880730606004074157292938889772333233320000000006108636443632054462109723901182234222585111756770467400002771581485360094022226459622299008788668734676306754701255479038816934371789622466706006856775005241212527475123386307504001000202009639444415284000000444467530011412090200085296937472792266565579190660586972899979589019099996017978990101011100101191012102101211021211011111221121122022111011112222111112112121112121211212211211221219221121222121212221101121201210221122212212122222211221112202221122222222222222122221122322212322122223321222222222222122212233222222222323322233231
#=GC col_entropy_3                           8605921751510725673288864275697404698020400186166037267169702747650155531166038754056406792899249591180201045088001199500000000031240069469003054031476586648512276888599444530710087999990948075600798987066664248963661141332881933984820672583227459507556290594734868022540094188739232498575197508094696403200007000495053778070043808000000060769366037087744304004391849173964626132974005140392155593574748130696545106096077931261557877890590790388264205056989852001909300920955483770200739802761705780444127490482488237057305228320628461130634316042426549653485140845453388126563345465857301847443599431230468071257199935910027995627058998934777600299725577150077500506
#=GC cov_SS_cons                             ......................................................................................................0222?2222?................?2222?.22202?21??2....?222222.2222...................2....222222222?....2??....12?2....................................................................................21?0?..?2202.......1202?222?110...........011?222?20212022?.?0?12...................................................................................................................................................................................................................................................................................................................
#=GF NUM_COV 29
#=GF WEIGHT_MAP  JCVI_SCAF_1096626604590/164-785 1.19503 JCVI_SCAF_1096627196445/180-802 0.825205 JCVI_SCAF_1101667386531/495-859 1.317 NC_005070.1/1051240-1050618 0.653287 JCVI_SCAF_1096628040145/1164-1787 0.653287 JCVI_SCAF_1101668670117/864-266 2.20937 NC_007516.1/1429018-1429612 1.0307 JCVI_SCAF_1096626931592/1442-887 0.892057 JCVI_SCAF_1096627964155/1130-532 1.50157 JCVI_SCAF_1101668187095/910-1447 1.0307 JCVI_SCAF_1101668674017/1442-919 0.644263 JCVI_SCAF_1096626917678/625-27 0.644263 NC_007516.1/1587466-1588076 1.1631 JCVI_SCAF_1101668673415/521-1 0.663974 JCVI_SCAF_1096627155971/2328-2944 0.663974 JCVI_SCAF_1096627749470/526-1 0.740164 JCVI_SCAF_1101668675632/1173-560 0.501666 JCVI_SCAF_1096627965582/1019-1411 0.501666 JCVI_SCAF_1101667184623/734-119 1.05889 JCVI_SCAF_1096628048551/404-1016 1.52812 NC_005070.1/1129711-1129109 1.17548 JCVI_SCAF_1101667386135/314-1 1.17548 JCVI_SCAF_1096627526224/340-1 0.709816 JCVI_SCAF_1101667223140/221-768 0.792123 JCVI_SCAF_1096627961690/524-1 0.755124 JCVI_SCAF_1096626924384/2435-1832 0.755124 JCVI_SCAF_1096627515178/941-1373 0.709816 JCVI_SCAF_1101668666528/548-1 1.39512 JCVI_SCAF_1101668668167/729-125 0.856609 JCVI_SCAF_1096627302430/1-552 0.913005 JCVI_SCAF_1096627328368/1854-1251 1.66247 JCVI_SCAF_1096627158393/1245-642 0.913005 JCVI_SCAF_1101668672249/428-998 1.88295 JCVI_SCAF_1096627369623/728-124 1.14269 NC_007516.1/1291173-1290572 1.75403 JCVI_SCAF_1096628082578/827-223 1.61667 JCVI_SCAF_1096628257323/1783-1175 1.24667 JCVI_SCAF_1096627794547/1028-1628 0.987939 JCVI_SCAF_1096628362723/503-1102 1.08982 NC_007516.1/535223-534621 0.706612 NC_007516.1/913465-914067 0.694889 JCVI_SCAF_1096627540547/485-1 0.531149 JCVI_SCAF_1096628046417/1522-1835 0.377467 JCVI_SCAF_1101667383508/625-22 0.233447 JCVI_SCAF_1096627192266/6596-5993 0.233447 NC_005070.1/1848744-1848141 0.335908 JCVI_SCAF_1101667585229/134-737 0.335908 JCVI_SCAF_1096626459164/1-507 1.63282 JCVI_SCAF_1101667380836/782-193 0.88728 JCVI_SCAF_1096628075702/366-967 0.872908 JCVI_SCAF_1096627183482/189-788 0.923854 NC_005070.1/1132590-1131988 0.860581 NC_005070.1/372386-371786 0.848674 JCVI_SCAF_1096627192266/3216-2619 1.60879 JCVI_SCAF_1096627192266/3845-3248 1.58504 JCVI_SCAF_1096628390651/1891-1348 1.84087 JCVI_SCAF_1096627798650/1773-1173 1.53813
#=GF USED_GSC TRUE
#=GF DID_FRAGMENTARY FALSE
//
