# Supplementary material for: Comparative genomics reveals 104 candidate structured RNAs from bacteria, archaea, and their metagenomes
Source: Genome Biol. 2010 Mar 15;11(3):R31. doi: 10.1186/gb-2010-11-3-r31 (PMC2864571; doi:10.1186/gb-2010-11-3-r31)
Supplement: Additional file 4 — Raw text alignment files, including annotation. Raw alignments of RNAs, including annotations (for example, predicted transcription terminators, flanking sequences) in "Stockholm" text format. The alignment format and appropriate viewing programs are discussed on Wikipedia [113]. The Stockholm files can be retrieved from the .tar.gz archive file by using programs such as WinZip (Windows), StuffIt Expander (Mac), or tar/gzip (UNIX). [file gb-2010-11-3-r31-S4.GZ › sto/flpD.sto]

# STOCKHOLM 1.0
#=GF ID flpD
#=GF DE flpD RNA
#=GF AU Weinberg Z
#=GF TP Cis-reg;
#=GF WK http://en.wikipedia.org/wiki/FlpD_RNA_motif
#=GF DATABASES microbial 32 env 4
#=GF FancifyStockholm -longtable -wrapGeneContext 6in -recycleGeneColors
#=GF FancifyStockholmGeneContext -leftNothing -rightOperonOrCount 1
#=GF ORIGINAL_MOTIF 191	3790	2	1	refseq	32	euryarch	jeremy	s35_45_55_65S100O5Min3	cmfinder		end
NC_003551.1/172813-172367              GGUGAUCAGGAGCUACGACAUCUGACUGUCGUGCGCCGCCCACGUGUUGGACCGCGUGAAGUUCCGGAUAGAGCGGAAGGAUGAGGAUUGAACGCCCCGGCCGGAUGAUGGCCCGGGGGAACCCUAACGGGACCCCG.GGCCGGACGGUCCGGGUCUUCCUGUCCACCAUGCCACCGCGUACACAACGCUCGCGAAUGCCGUUUCCCACGGGCCAUCGUACACACCGACGCUGAUCAUGACGUAGUCAACGCACGCUGACCCGAGAACCCCUGGGACGAUAAUCGCCAGGAUGAACCAGGAGGGAAGUGCGUACCUAAAAGCCGCCCAGACGAGUACGGCGAAAGCUACCACCGCCAGCGCAUUCAGUAUGCAGAUCUUCAGCAGCGCGUCCAAAGAGCCGUCCCCUUAUUGUUAUGGUUCUCAAAACGAUUCGGAGUGGUAGGGCCG
#=GR NC_003551.1/172813-172367 CODON   ...........................................................................................................................PTS.........................................................................................................................................................................................................................................................................GUA...........................................PTS........
#=GR NC_003551.1/172813-172367 SS_TT   ................................................................................................................................................................................................................................................................................................................................................................................................................................................................
NC_009634.1/1014056-1013610            UUUAAGCACAAAGAACCUGGAAUGGAAAUAUUAUUAAAUAAAAUAUAUGAAUAUUAAAUUCUCAGCAAAUUAAAGUUAGGAAAUGGUGUUAAAGUUAAUAUCAGGUGACAAACGACCCGAAGGUAGAUACCAGGGGA.GUUUUGAUGAAUCAGGAUUAAUCUCUUAAAAAUGAAAAAACUUGAAAAAGGGAUAUUAUGGCUGAACCCGUAAUUAUGGCCUUUGUAUGUUACCAGUGAGGAUAUGGUGCAGCGGAUUUGGCAGGUACAAGCAGAAUGCAAUACCCUGCAUCAGUUAGGCCAAUCAGAGUUCCAUGUACAGGUAAAUUUGACAUUACCUAUGCAUUGAGAGCAUUUGAAAAAGGUGCUGACGCAGUAUUUGUUGCAGGAUGAAAGCCAAACGAAUGCGCAUUCGAAACUGGAAACUUCAAAGCUGAAGAAAGGGUUAACU
#=GR NC_009634.1/1014056-1013610 CODON ...................................................................................................................................................................................................AUG..........................................................................................................................................................................................................................................................
#=GR NC_009634.1/1014056-1013610 SS_TT ................................................................................................................................................................................................................................................................................................................................................................................................................................................................
NC_005791.1/1636989-1636543            AAUUUAAGCACAAGGAACUAGGGAAUGAAAUACUGAAUAACUAAUUAUCUAUUAAAUUAAAUUCUCAGCAAAAUUAAGUUAGGAAUGGUGUUAAUUCAGAUCAUGUGACGAACAACCCGAAGGCUAAGGCCAGGGGA.GUUCUGAUGAGCUACGAGUUAAUUUAUUAAAAAAUUAAAAAAGGGAUAUAUUAUGGCAGAACCCGUAAUUAUGGCCUUUGUAUGUUACCAGUGAGGAUACGGUGCAGCCGAUUUGGCUGGUACGAGCAGAAUGCAAUACCCUGCAUCAGUUAGAGCUAUUAGAGUGCCAUGUACUGGUAAAUUCGAUAUUACCUAUGCAUUAAGAGCAUUCCAAAAAGGCGCUGAUGCUGUAUUCGUUGCAGGUUGAAAACCAAACGAAUGUGCAUUCGAAACUGGAAACUUCAAAGCUGAAGAAAGGGUUAAGUUUGGA
#=GR NC_005791.1/1636989-1636543 CODON TP............................................................................................................................................................................................AUG...............................................................................................................................................................................................................................................................
#=GR NC_005791.1/1636989-1636543 SS_TT ................................................................................................................................................................................................................................................................................................................................................................................................................................................................
NC_009135.1/1662693-1663139            AUUUAAGCACAAGGAACAGGGAAUGAACUAUUAAAUAACUAAUUAUCAAUUCAAAUAUAAAUUCUCAGCAAAAUUAAGUUAGGAAUGGUGUUAAUUCAUAUCAUAUGACGAGCAACCCGAAGGUUUAGACCAGGGAA.GUUCUGAUGAGUUACGAAUUAAUUUAAUUAAAAAAUUAAAAAAGGGAUAUAUUAUGGCAGAACCCGUAAUUAUGGCCUUUGUAUGUUACCAGUGAGGAUACGGUGCAGCCGAUUUGGCUGGUACAAGCAGAAUGCAAUACCCUGCAUCAGUUAGAGCUAUUAGAGUGCCAUGUACUGGUAAAUUCGAUAUUACCUAUGCAUUAAGAGCAUUCGAAAAAGGUGCUGACGCAGUAUUCGUUGCAGGUUGAAAACCAAACGAAUGUGCAUUCGAAACUGGAAACUUCAAAGCUGAAGAAAGGGUUAAAUUUGG
#=GR NC_009135.1/1662693-1663139 CODON P..............................................................................................................................................................................................AUG..............................................................................................................................................................................................................................................................
#=GR NC_009135.1/1662693-1663139 SS_TT ................................................................................................................................................................................................................................................................................................................................................................................................................................................................
NC_009975.1/925451-925897              AAUUUAAGCACAAGGAACAGGGAAUGAACUAUUAAAUAACUAAUUAUCAAUCAAUAUUAAAUUCUCAGCAAAAUUAAGUUAGGAAUGGUGUUAAUUCAUAUCAUAUGACGAGCAACCCGAAGGCUAAAGCCAGGGAA.GUUCUGAUGAGUUACGAGUUAAUUUAAUUAAAAAAUUAAAAAAGGGAUAAAUUAUGGCAGAACCCGUAAUUAUGGCCUUUGUAUGUUACCAGUGAGGAUACGGUGCAGCCGAUUUGGCUGGUACAAGCAGAAUGCAAUACCCUGCAUCAGUUAGAGCUAUUAGGGUGCCAUGUACAGGUAAAUUCGAUAUUACCUAUGCAUUAAGAGCAUUCGAAAAAGGUGCUGAUGCUGUAUUCGUUGCAGGUUGAAAACCAAACGAAUGUGCAUUCGAAACUGGAAACUUCAAAGCUGAAGAAAGGGUUAAAUUUGG
#=GR NC_009975.1/925451-925897 CODON   TP.............................................................................................................................................................................................AUG..............................................................................................................................................................................................................................................................
#=GR NC_009975.1/925451-925897 SS_TT   ................................................................................................................................................................................................................................................................................................................................................................................................................................................................
NC_009637.1/931485-931039              AAUUUAAGCACAAGGAACAGGGAAUGAACGAAUAAAUAACUAAUUAUCAAUUAAAAUUAAAUUCUCAGCAAAAUUAAGUUAGGAUAGGUGUUAAUUCAUAUCAUAUGACGAACAACCCGAAGGUUAAAACCAGGGAA.GUUCUGAUGAGUUACGAGUUAAUUUAAUUAAAAAAUUAAAAAAGGGAUAUAUUAUGGCAGAACCCGUAAUUAUGGCCUUUGUAUGUUACCAGUGAGGAUACGGUGCAGCCGAUUUGGCUGGUACAAGCAGAAUGCAAUACCCUGCAUCAGUUAGAGCUAUUAGAGUGCCAUGUACAGGUAAAUUCGAUAUUACCUAUGCAUUAAGAGCAUUCCAAAAAGGUGCUGAUGCUGUAUUCGUUGCAGGUUGAAAACCAAACGAAUGUGCAUUCGAAACUGGAAACUUCAAAGCUGAAGAAAGGGUUAAAUUUGG
#=GR NC_009637.1/931485-931039 CODON   TP.............................................................................................................................................................................................AUG..............................................................................................................................................................................................................................................................
#=GR NC_009637.1/931485-931039 SS_TT   ................................................................................................................................................................................................................................................................................................................................................................................................................................................................
NC_000909.1/1131352-1131797            AAGUUAAAAAAUAAUUAAAAAGCACAAGCUCUACAUUCUAAUAAAAAUCUCAAAAAUAUAACGGCGUAGGUUAUGAGCUCAACAUUGGGGGCAGACAAAACCAGAUGAGGCACCACUCGAAGGC.AAUGCCAAAGUG.GUGCUGAUGGAGAGGGUAAGUGCCCUCAUCCAAAUUAAAUUAUAAAUUUAAUUCUCAUGUUGUUAUCGAGUUUAUAAAAUUAAUAAUAUAUAGGGGGAUUAGUAUGGAUCCAGUAAUAAUUGCAUUUUGUUGCUAUCAGUGAGGAUAUGGGGCUGCUGACUUGGCAGGGACAAGUAGAAUGCAAUACCCUGCAACCGUAAGAAUCGUAAGGCUCCCUUGUACCGGUAAAUUCGAUAUUACCUACGCUUUAAGGGCUUUCCAAAAGGGAGCCGAUGCGGUUAUGGUUGUAGGGUGAAAGAAAGGAGAGUGU
#=GR NC_000909.1/1131352-1131797 CODON ....STP..........................................................................................................................................................................................................................................AUG............................................................................................................................................................................................................
#=GR NC_000909.1/1131352-1131797 SS_TT ................................................................................................................................................................................................................................................................................................................................................................................................................................................................
NC_009635.1/1282879-1283325            UAAAUAUUCCAUUAAUAUUAAUAUAUAAUAUCUCAGCAAAAAAGAAUAAAUAUUAUUUAUAUUAUUAAUUUGCUUACUGGGUGGUAAGUAGAAUAAUAAAACAGAUGAUGCACUAUCCGAAGGCUUA.GCCAGGGUAUGUGUUGAUGUGGAGCUCCAUGCUCUAAUGAAAUAUAUUUACAUUAUAAAUAUAGUUUUAAUUUAUUAUUAAAAUAACAAAGGCGAUAUUCUAUGUCUGAACCAGUUAUUAUGUCAUUUGUCUGCUAUCAGUGAGGAUAUGGUGCAGCAGAUUUGGCUGGAACAAGUAGAAUGCAAUACCCUUCGUCAAUCAGACCUAUAAGAAUACCAUGCACGGGUAAAUUUGAUAUUACCUAUGCAUUAAGGGCAUUCCAAAAAGGGGCUGAUGCGGUAUUUGUCGUUGGGUGAAAACCUAAUGAAUGUGCAUUCGAA
#=GR NC_009635.1/1282879-1283325 CODON .....................................................................................................................................................................................................................................AUG.............................................................................................................................................................................................STP........................
#=GR NC_009635.1/1282879-1283325 SS_TT ................................................................................................................................................................................................................................................................................................................................................................................................................................................................
#=GC SS_cons                           ....................................................................................................<<<<-----<<<<--<<<---<<<____>>>->>>--.>>>>-->>>>............................................................................................................................................................................................................................................................................................................
#=GC ACTUAL_MOTIF                      ....................................................................................................<..............................................>............................................................................................................................................................................................................................................................................................................
#=GC HYPHENATION                       ****************************************************************************************************................................................************************************************************************************************************************************************************************************************************************************************************************************************************
#=GC R2R_LABEL                         ----------------------------------------------------------------------------------------------------................................................------------------------------------------------------------------------------------------------------------------------------------------------------------------------------------------------------------------------------------------------------------------------------------------------------------
#=GF DUPLICATES NONE
#=GF SORT_STATS 8 48 0
#=GF SORT_STATS 8 48 0
#=GC cons                              nRnnnRnRnRAnnRRnRnnRRnnRnnRRYnnYnYRnnnnnnnnnnnnYnnnnnnnRUnnnRUYnYnRRnnnRRYnRnnnnAnRRnnRGURnnARnYnAnAYCAnRUGAYGnRCnAYYCGAAGGYnRAnRCCARRGnR-GUnYUGAUGRRnnRnGnnnnnnYYYnnnnnAAnRnnnnRnnnnnRnnnnnnUnnnnnnnRnnYnnnnnnnnnnnnnnnnnnnnnnnnnnnnRnnRRnnnnnRnRYnRnYnnnnYRnnYnnnnnnnnnnRnnnnnRRnRnnnYRnnnnnnRnnnnRnnnnnnnRRnnRnRnnnnnnnnnnnRnnnnRnnYnRnnnnnnnnRnnRnnnnnnnnCnnnnnnRnnnYRnnnnnnnnnnnnnUnYnnRnnnRnnnnnnRRnnRRnnnRnnnYnnnnnnnnnRnnnnnnnnnRnnnRRnnnRRRRnnRnRnnnnnn
#=GC conss                             1311131313311331311131131132311313311111111111131111111331113331313111133313111131331133331133131313313111113313113333111331331313313331101311311313311113111111131111113313111131111111111113111111131131111111111111111111111111111311331111131331113111133113111111111111111133131113311111131111311111111311313111111111113111131131311111111311311111111311111111113311111111111113131131113111111331133111311131111111113111111111311133111111311311111111
#=GC col_entropy_0                     1111011111011111111011111111111111111111101101111111111101001011111011111101110101111110011101111010100000001011010110000000110200001101000010000001111000110111010110100011101111101101001110111111111111111111111110111111111011111111111101111111011111111111101111111101111111111111111111110111111111110111111011111111111111111111110111111101111110111011111101111111111111111110111111111111111111111111111111111111111111111110111111111000111110111111
#=GC col_entropy_1                     ................................................................................................................................................................................................................................................................................................................................................................................................................................................................
#=GC col_entropy_2                     4324927743848435359948857822366284485752380594325445443384992624442994422292799465225546625464444656406980004641096226000668230286602269960649600604455996499289949459996642494222994898894576497494549849924955445499549944549945547457424998448429974489444944499844548489999442828952444999449874284795999445454948974989424989845548449959994298248949454679999798994352799498947896749942594944594224942879478749492454494949929999492944858999454298429945
#=GC col_entropy_3                     7947877109079778957379956227618986596751195889238968675907117445667115746797819548447267448575765787607190006479017677000777470177707774240771700706788994651401171789224777898667223012936774827507842071076188668529852166860288869387662039662732275200666237412964829592200287370187888221822952728908213228286959478702745102968880869282147292711144687491112799014087902549277124762060804276827744244972799953824588716270343211423235980202587329871268
#=GC cov_SS_cons                       ....................................................................................................202?.....2220..22?...222....222.?22...0222..?202............................................................................................................................................................................................................................................................................................................
#=GF NUM_COV 10
#=GF WEIGHT_MAP  NC_003551.1/172813-172367 1.42679 NC_009634.1/1014056-1013610 1.32521 NC_005791.1/1636989-1636543 1.15788 NC_009135.1/1662693-1663139 0.637977 NC_009975.1/925451-925897 0.404052 NC_009637.1/931485-931039 0.404052 NC_000909.1/1131352-1131797 1.33078 NC_009635.1/1282879-1283325 1.31326
#=GF USED_GSC TRUE
#=GF DID_FRAGMENTARY FALSE
//
