# Supplementary material for: Comparative genomics reveals 104 candidate structured RNAs from bacteria, archaea, and their metagenomes
Source: Genome Biol. 2010 Mar 15;11(3):R31. doi: 10.1186/gb-2010-11-3-r31 (PMC2864571; doi:10.1186/gb-2010-11-3-r31)
Supplement: Additional file 4 — Raw text alignment files, including annotation. Raw alignments of RNAs, including annotations (for example, predicted transcription terminators, flanking sequences) in "Stockholm" text format. The alignment format and appropriate viewing programs are discussed on Wikipedia [113]. The Stockholm files can be retrieved from the .tar.gz archive file by using programs such as WinZip (Windows), StuffIt Expander (Mac), or tar/gzip (UNIX). [file gb-2010-11-3-r31-S4.GZ › sto/Clostridiales-1.sto]

# STOCKHOLM 1.0
#=GF ID Clostridiales-1
#=GF DE Clostridiales-1 RNA
#=GF AU Weinberg Z
#=GF TP Gene; sRNA;
#=GF WK http://en.wikipedia.org/wiki/Clostridiales-1_RNA_motif
#=GF DATABASES microbial 32 env 4
#=GF FancifyStockholm -upDownGeneStats -mergeTandem -longtable
#=GF FancifyStockholmGeneContext -leftCount 1 -rightCount 1
#=GF ORIGINAL_MOTIF 224	99058	0	0	env	4	env-mammal-gut	jeremy	s40_50_55_65_75_85S100O5Min3	cmfinder		ethresh=2&nr=0&EVD=null3&cmfv=0.3&disableMiniscan=1	end
#=GF Note: I've already checked that the overlaps are benign
#=GF StockholmCheckOverlaps.pl -ignoreAllOverlaps
JCVI_SCAF_1096628330702/95-662              CAGGUGCGUGCAGGUGCGUGCAGGUGCGUGCAGGUGCAUGCAGGUGCAUGCAGGUGCAUGUAGGAGCGUGUUGUGCAUAUGCAUGUGCACGCAUGUGCACGCAUGUGCAUGCA......UGUGC........AUGCAUG...UGCACGCACG.UG..C.AUG..CAUGUGCAUGCAGGUGCAUGCAU....GU.GCACG.CAGGUGCAU.GCAG.GUGCAU...GCAUGU.GC............AU................GC.ACGUGC...AUGCAG......GUG.CAUGCA.....UGUGCA.UGC.......ACGUGCAU...GCAGGU.......GCAUG.CAGG....UGCAU.GCACGUGCAUGCAGGUCUCUUGGGCCUCUCUAGCGCCUUCGACUGGUGGCGGCGCAGCAGCUCGUCCAGCUCGCCAAACUCGAUCUUGCCCGUGCGCCGCGGGUCGAAUAUGUUCUCCCAGCAGGUGCGGAUGGCGAAGCUGGGCGCGCCCGUGCCGCCGGUUAGCACCUGCCAUGUUAGGAGUGCGGAUGGCGAAGCUGGGCGCGCACGUGCCGCCGGUUAGCACCUGCCAUAUUAGGAGUGCGGAUGGCGAAGCUGGGCGCGCCCGUGCCGCCGGUGAGCACCUGCCAUAUUAGGGAGCAAGCCGA
#=GR JCVI_SCAF_1096628330702/95-662 CODON   ...............................................................................................................................................................................................................................................................................................................................................................................................................................................................................................................................................................................................................................................................................................
#=GR JCVI_SCAF_1096628330702/95-662 SS_TT   ...............................................................................................................................................................................................................................................................................................................................................................................................................................................................................................................................................................................................................................................................................................
JCVI_SCAF_1101668573117/373-942             UGCGUGCAUGCAAGCAAACGCUCGUGCAUGCAUACAUGUAUGCGCACAUGCAAUAUGCGCGCGCGUGUGUACACACACGCGCGUGUAUGUAUGUAUGUAU........GCAUG......CGUGC.AC......GCAUGCGUGCACGCAUGCA.UG..C.AUG..CAUGCAUACAUG.CAUGCGUGC.....AU.GCACG.CAU..GCAU.GCAU...GCAU...GUAUGC.GUGUAUGCAUGCAUGCAGACAUGCAUGCAUGCAU.GC.......AUGCAUGCAUAUAUG.CAUGC......AUCC......GCGCAU.GC....UC.......GCAUG.UA.......UG......CAUGC.........GUGUAUGUAUGUUUGCAUGGGUGUGGGCAUGUAUGCGUGCAUGCAAGCAUGCCUGUAUAUAUGCAUGUAUGUGUAGAUGUGUGUGUAGGUGUGUAUGUAUGUAUGUGUGUAUCAUGUGUGUAUGCAUGUAUGCAUGCAUGCAUGCAUGUAUGUAUUUGCAUGUAUGAAUGCAUGCAUGUAUGUUUGUGUGCAUGCAUCUGUGUGUGCACGCGUGGGUGCAUGCAUGCAUGCAUCCAUGCAUGCAAUGUAUGUAUGCAUGUAUGUAUGCAUGCAUGCAUGCAUGUAUAUGUGUAUGUGUGU
#=GR JCVI_SCAF_1101668573117/373-942 CODON  ...............................................................................................................................................................................................................................................................................................................................................................................................................................................................................................................................................................................................................................................................................................
#=GR JCVI_SCAF_1101668573117/373-942 SS_TT  ..................................................<<<<<<<<<<<<<<<<<<......>>>>>>>>>>>>>>>>>>>..................................................................................................................................................................................................................................................................................................................................................................................................................................................................................................................................................................................................
JCVI_SCAF_1096627924491/382-942             GCAUGCAUGCAUGCAUGCAUGCAUGCAUGCAUGCAUGCAUNNNNNNNNNNNNNNNNNNNNNNNNNNNNNNNNNNNNNNNNNNNNNNNNNNNUGCGUGUAU........GCAUGCAUGCAUGCAU.....GCAUGCAUGCAUGCAUGCAUGCA.UG..C.GUG..CGUGCAUGCAUG.CAUGCAUGUAUGUAUU.AUGUA.UGU..GCAU.GCAU.GCAUGCAU.G.CAUG.CA..............................UG.CAUGCA..UGCAUGA......AUG.CAUGU......A.UGCA.UAC....AU.......GUGU.......AU.....GUAUG.UAUGUAUGUGUGU.........GUAUGUAUGUAUGUAUGUAUGUAUGUAUGUAUGUAUGUGUGUAUGUAUGCAUGCAUGCAUGUAUGUAUGUAUGUAUGUAUGUAUGUAUGUAUGUAUGUGUGUAUGUAUGUGUGUAUGCAUGUAUGUAUGUGCGUACGCGCGUACGUGCGCACGUACGCACAUAUGUAUGAAUUAAUGUAUGUGUGUAUAUUUCUGUGUAGGUGUGUACGUGUAUGUAUGUGUGUGUAUGCAUGUGUAUGUGUAUGUAUUUGUGUAUCCAUGCAUGCAUGCAUGCCUGCAUGCAUGCACGCACGCACGCAC
#=GR JCVI_SCAF_1096627924491/382-942 CODON  ...............................................................................................................................................................................................................................................................................................................................................................................................................................................................................................................................................................................................................................................................................................
#=GR JCVI_SCAF_1096627924491/382-942 SS_TT  ....................................................................<<<<<<<<<<<<<<<<<<<<....>>>>>>>>........>>>>>>>>>>>>.......................................................................................................................................................................................................................................................................................................................................................................................................................................................................................................................................................................
JCVI_SCAF_1096628322047/725-162             GUAGUAGUAGUAGUAGUAGUAGUAGUAGUAGUAGUAGUAGUAGUAGUAGUAGUAGUAGUAGUAGUAGUAGUAGUCGUAGUAGUAGUAGUAGUAGUAGUAGUAGUAGUAGUAGU..AGUA......GUAG..UAGUACUAGUACUAGUACUAG.UA..C.UAG..UACUAGUAUCAG.UACUAGUACUA...GCA......CGA.......GUAC.GAGUAC.....AAGU.AC............GAGUACGA..........GU.AC.GA....GUACGAGUACGAGUG.C....G.....A.GUAC......GAGU.AC....GA.......GUAC..AA....GU.ACUGGU..ACUAG.UACUAGUACUAGGACUAGGACUAGGACUAGGACUAGGACUAGGGCCAGGACUAGGACUAGGACUAGGACUGGGACUGGGACUAGGACUGGGACUGGGACUAGGACUAGGACUAGGACCAGGACUAGGACUAGGACUAGGACUAGAACUAGGACUAGGACUAGGCCUUGGACUAGGACUAGUACUAGUACUAGUACUAGUACUUUCAUUAGUACCUAGUUUUGGUGCUAGUACUAGUACUAGUCCUAGUACGCGGCGCCGCCCGCGGAGGGCGAGGGCGCUGCGUGUGCCGCUCCCAAUCGCCGACGUC
#=GR JCVI_SCAF_1096628322047/725-162 CODON  ...............................................................................................................................................................................................................................................................................................................................................................................................................................................................................................................................................................................................................................................................................................
#=GR JCVI_SCAF_1096628322047/725-162 SS_TT  .....................................................................................................................................................................................................................................................................................................................................................................................................................................................................................................................................................<<<<<<<<<<<<....>>>>>>>>>>>>..............................................................................................................
JCVI_SCAF_1096628334677/1211-652            UACAUGCAUCUAUGUAUGUAUGCAUGUAUGCAUGUAUGCAUGUGGACGUGUAUGUAUGUAUGUAUGUUUGUAUGUAUGUGUGUAUUUAUUUAUGUUUGUAUGUAUGCA...........UGUAU.GC......AUGUAUGCAUGCAUACAUG.CA..C.GUA..UGCAUGUAUGCA.UGUAUGCAU.....GU.AUGCA.UGU..AUGC.AUGU.AUGCAU...GUAUGC.ACGUA.........UA.CA..........UGUGU.GCAUGU...AUGCAC......GUA.UGCAUG.....UAUGCA.UGC....AU.GC.......AU....GCAU.....GCAUG.CA............UGUAUGUAUGUAUGUACUCUACUGUACUGCACUGUGCUGUACUGUACUGUACUGUACUGUACUGCACUGUAUUGCAAUGUAAUGUGAUGUAAUGUGAUGUAAUGUAGUGUAACGUAAUGCAAUACAAUGCAAUGCAAUGUAAUGUAAUGUACUGUAUUGUACUGUACUGUACUGUACUGUACUGUACUGUACUGNNNNNNNNNNNNNNNNNNNNNNNNNNNNNNNNNNNNNNNNNNNNNNNNNNNUAGGUUCCCGGAACUGUUCCCAGUUGGGUUCCCGGAACCUCAGAACCGUUCCUAGAACCUUGG
#=GR JCVI_SCAF_1096628334677/1211-652 CODON ...............................................................................................................................................................................................................................................................................................................................................................................................................................................................................................................................................................................................................................................................................................
#=GR JCVI_SCAF_1096628334677/1211-652 SS_TT ......................<<<<<<<<<<<<<<<<<<<<....>>>>>>>>>>>>>>>>>>>>.............................................................................................................................................................................................................................................................................................................................................................................................................................................................................................................................................................................................................................
JCVI_SCAF_1096628293756/744-186             NNNNNNNNNNNNNNNNNNNNUAUGUACGUACGUACGUACGUAAGUACGUACGUACGUACUUAUGUACGUACGUACGUACGUACGUAUCUACGUAUGUACG........UACGCACA...UACGU.AC..GUACGUACGUAUGUACGUGCGUA.CGUAC.UUG..CGUACGUACGUA.CGUACGUACGUAC.GU.AUGUA.UGU..ACGU.ACGU.ACGUAC...GCACGUACA...............UA.............UGUAC.......GUACGC......ACG.UACGU......ACGUAU........GU.AC....AUUAC....GUACU.UA...AGU.GC....GUGCGUG.........CGUGCGUAGGUAGGUAGGUAUGUAGGUAGGUAGGUAGGUAGGUAGGUAGGUAGGUAGGUAGGUAGGUAGGUAGGUAGGUAGGUUAGGUAGGGAGGUAGGUAGGUAGGCAGGUAGGUAGGUAGGUAGGUAGGUUAGGUAGGUGUAGGUAGGUAGGUAGGUAGGUAGGUAGGUAGGUAGGUAGGUAGGUACGUAGGUACAUAGGUAUGUAUGUAGGUACGUAGGUAGGUAGGUAGGUAAGUAGGUAGGUAGGUAGGUAGGUAGGUAGGUAGGUAGGUAGGUAGGUAGGUAAGUAGGUAGGUA
#=GR JCVI_SCAF_1096628293756/744-186 CODON  ...............................................................................................................................................................................................................................................................................................................................................................................................................................................................................................................................................................................................................................................................................................
#=GR JCVI_SCAF_1096628293756/744-186 SS_TT  .........................................................................................................................<<<.<<..<<<<<<<<<<<<<<....>>>>>.>>>>>.>>>..>>>>>>.....................................................................................................................................................................................................................................................................................................................................................................................................................................................................................................................
BABB01000778.1/1664-2211                    UAGCUUCAACACUUCUUACAACAGAGUCAGCAGUAGCUACAAUCAAAGAGGACACUCCAGCAAUGCCAGCCGGAGCCGGCGCUGGAAUGGGCAUGAUGUA....AUCGUAGACA.A....UGAG.GA......AAAUAAAAAAUCAGAGGCA.AG..C.UCG..CUUGCCUCUGAU.UUUUUAUUU.....GA.CGAA..UGU..CCGG.AUAU.GAGCAA...G.AAGC.AC............CU.AA.............GU.GC.GGA...UUGCGA......AUA.UACGG......A.GGCU.GGU.............GUAA..............GCCAG.CCG....UGUCUA.CGAU....GUAGGUGGAAUAAUGCCACUGUCCGGAUAUGAGCAAGUAGCACCUACUGUGCGGACCACGAAUAUACGGAGGCUGGAGAAUCCAGCCGUGUCUACGAUGUAAGUAAAAUAACGCCACUGUCCAUCAAAAACUUCUUUUCAAACAAUUACACCUAUGGUAUAAUGAGCGGUGUUGGAAAAAAUACGACAAUGAAAAUUUAUAUCGGAGUGAGAAUUAAUGAGUAAGGUUAUAGUAGUUACCGAUUCAAACAGCGGUAUCACACCUGACGAGGCAAAGAAGCUUGGAGUUGAGGUGAUUCCA
#=GR BABB01000778.1/1664-2211 CODON         ..................................................................................................ST....P..................................................................................................................................................................................................................................................................................................................................................................................................................................................................................................AUG.................................................................................
#=GR BABB01000778.1/1664-2211 SS_TT         ...............................................................................................................................................<<<<<<<<<.<<.........>>>>>>>>>>>................................................................................................................................................................................................................................................................................................................................................................................................................................................................................................................
BAAV01034327.1/42-592                       CCGGCGAGCUUAAAACAGGCGUCGGUAAUAAUAGAUUCCGGCGUAUCUUAUUGUGAAUUUUAGAGGCAGAGCCAGCUGGAAAGCGGCUCUGCCUCUUUUU......UGUAAGC..AA......U.GA.....GCCAUGCAAGCUGAAA..UG.UG..C.UUG..CACAGAUUUCAG.CUUAUAUGGC....GA.A.....UGUCAAUAA.U....GAACAAC..G.AAGG.UC............GG..A.............GA.CCGGGA..GUUGUGA..........AUUAU......C.AAGG.CUCGGGAGU.AGC...GA.A....GCUACG.GA.GAGAC.UUG.....GCUUA.CA......AAAAGCGCGAGUAACGAGGAGAGAAGACAUGGAAAUUUCACAGUCGUGCUUGCACGAACUGUGAAAUUUAUAUGGGUUCUCGAGGAGCACCGCGACAACGACAGGACGAAGUCCUGGAGUGUGAGUUGCUCGCGCAAAAAGGCGGAGAGAAGGAAAGGAGGCACAAUGGUACAGAUUAAUGGAGAACAACAGGAUGUUGCACUAGUCGCAGGAAAGACACUUCUUGCUUAUGUAACAGAAGCUGGGUAUGACCCGGUAGGUAUUGUAAUUGAGAAGAAUAUGGAAAUAAUUCACAGAGAA
#=GR BAAV01034327.1/42-592 CODON            ........................................................................................................................................................................................................................................................................................................................................................................................................................................................................................................................................................AUG....................................................................................................................................
#=GR BAAV01034327.1/42-592 SS_TT            ..............................................................<<<<<<<<<<<<<<<....>>>>>>>>>>>>>>................................................................................................................................................................................................................................................................................................................................................................................................................................................................................................................................................................................................
NZ_ABEY02000022.1/38000-37438               AGCAGUAAGACAUAGAUUGAGUUUGCUAAUCCUACUAAAUUCAAUAUAAAUCAGUUUAGAGGCAUCCUGUCUGCGCAUGUCGCAGGCGGGGUGCUUUUUG......CGCGUUAU.AA..UCCCG.UC....AAGCGCGC...ACAUGC.GAG.AG..C.UUG..CUCGCGGCAUGU...AGCGCAUUU...GA.CGGGA.UGA..CGCG.ACAU.GAACAC...G.AAGG.CC............GA.UA.............GG.UC.GGA...GUGUGA......AUG.CCGCGC.....A.GAAA.UGCGGGAGC.AC....GA.A.....GUGCG.AA.GCAAU.UCUGUG.UUAACG.CG......CAAUGCGUGUGGAGAAGUGCGAAGCAAUUCGGUAUUGGGACAUGGAUGGGGACAGGCACCUCCGUCCCCACUUGCCCCUUGGCGAGAAUUCUGUUAUAUUAUAAAGAUGUGUUGUGAUGUAUUAUGGGCGGUUGCAUGAUGAUAGAAUAACGGGCAAUUGCCACCGGAACAGGAGUAGAAUUUGAAGAAUUUAUAUAUAGCAGAGAAACCCAGUGUUGCAAGACAGUUUGCCGAUGUGCUGGGGGUGAAGGGAAAUGCCGGAAAUGGUUAUUUGGAAUCAGAUAAGGCGAUCGUGACAUG
#=GR NZ_ABEY02000022.1/38000-37438 CODON    .....STP................................................................................................................................................................................................................................................................................................................................................................................................................................................................................................................................................................AUG....................................................................................................................
#=GR NZ_ABEY02000022.1/38000-37438 SS_TT    .............................................................<<<<<<<<<<<<<<.....>>>>>>>>>>>>>>.................................................................................................................................................................................................................................................................................................................................................................................................................................................................................................................................................................................................
NZ_AAVL02000037.1/174592-175158             UCCUAAUACCGUCACUAAUACUGGGAUUAAUACUAAGAAAACCAAUAAUAAAACUAAACAACUUCGUAAUAGAAAAACUAGAAGAAACAAAACUCAUGUA........ACUCACCAA..CCCCC.GG.....AAC.UUUCAAGGCACC..UG.UG..C.UUG..CACAAAGGUGCC.UUGAAAAGUU....UC.GGGGG.UGC..CUUA.UUAU.GAGCAUAAAA.GGGCGAC............GA..A.............GUCGCACGA..UAUGCGA......AUA.AUAAGG.....ACAGAU.UGCGGGAGC.GG....GA.A.....GCGCG.UA.GCAAU.CUGA..GGUGAGU.........UAUUUAAUCUCGAUUCCUUACUGACUUCCGACUUAAGUCAAUCAAUAAUUUUUUUCUUGACUUAAUGUACAAAAUAGUAUAUAUUACUGAAAUAAAUAGUUCACAAUGUAAACUAUUCUGGGAUGCUAUCUUGUAUUGAACAGGAAACCUUUAAUGGCAUUUAUAAUUAGAAAAUAUAAAACAAAAAUAGGAAGUAGAAGAAAAAUGAAAGAUAAAAAAUGGAAAGACAUGAUAGAAAAACAUGGCGAGCUUAGAUUCUUUAGUAGCAUGGCAAUAAAGAAAUCACACAAAGGUCAGGGU
#=GR NZ_AAVL02000037.1/174592-175158 CODON  .............................................................................PTS..................ST........P..............................................................................................................................................................GUA..............................................................................................................................................................................................................................................................AUG................................................................................................................................................
#=GR NZ_AAVL02000037.1/174592-175158 SS_TT  ..........................................................................................................................................................................<<<<<<.<<<<..........>>.>>>>>.>>>..>.................................................................................................................................................................................................................................................................................................................................................................................................................................................................................
BAAV01001515.1/2017-1459                    AGAUGGUAAGAGGCGGAAACCUUGGAUGCAAGAGCGGCAAGGGAUUCUACGUUUACAAUGCAGAUCGUACAAAGACACCUGUAGACGCACAGUAGGAGCG......AUAAAGCC.UG...GUCU.CA.....AAG.CGUAUAAAUGAUG.CA.AG..C.UUG..CUUGAAAAAAUU.UGUACGCUUU....AG.AGAC.GCUA..AUGG.ACAU.GAGCAA...G.AAGC.AC............GG.UA.............GU.GC.GGA...UUGCGA......AUG.UACAU......A.GGAU.UGCGGGAGU.......GAAA.......GCG.UA.GCAAU.CCGUA..GGCUUU.AU......AUAACAUAUAUACGUUAUAAAAUAUAGGUCUUAUGUAGCGUAUAUAUAAACUAUAAAGUUAUAUAAGAAUUCAAUAACAAAACAAAAAUCAAGGAGAAUAAAUCAUGGAUUUCACUUUAGAUCAGAAACAUGAGAUGGCUCGCGACCUUUUCAAACAGUUCGCAGAGACAGAAGUUAAACCUCUUGCACAGGAGACUGACGAGACAGAGGUAUUCCCAGCAGAGACAGUUGCUAAGAUGGGAAAAUAUGGAUUCAUGGGCAUUCCUGUACCAAAGGAGUACGGCGGACAGGGCUGUGAUC
#=GR BAAV01001515.1/2017-1459 CODON         ............................................................................................STP............................................................................................................................................................................................................................................................................................................................................................................................AUG.................................................................................................................................................................................................
#=GR BAAV01001515.1/2017-1459 SS_TT         ...............................................................................................................................................................................................................................................................................................................................................................................................................................................................................................................................................................................................................................................................................................
BAAV01002929.1/1119-563                     UCGUCCGUUCCUGAUGACCAGUUAAGCGAAAACUUUAUUUUACCUGAAGCCUUCAAUCCUGAAGUUGCCGAAGUAGUAAGCAAAGCCGUAAAAGAAAACA......UAUAACACCAG..AUUCA.AA.......AAA.AGACUGCGU..UCA.UG..C.UUG..CAUGAAAACGCA.GUCUUUUU......UA.UGAAU.CGC..CAAA.AUAU.GAGAAA...A.UAGC.CC............GA.UA.............GG.GU.GGU...UUUCGA......AUA.UUUUGU.....A.GAAU.UGCGAGAGU.UC....GA.A.....GAACG.UA.GCAAU.UC.....GUGUUA.UA......UAUUUAUAUAAGAAUAUUCAUAGUCCGAUAGAACUGUUUUCUCAUAUAUUUUGUAGAAUUGCGAGAGUUCGAAGAACGUAGCAAUUCGUGUUAUACGUUGAACUGUGCCAUAUACAAAUUAUAAUAUGCACCUUUCUUUUCCAAUAAUUGUCUAUGAUUUCCUUCUUCUAUUAUCUUUCCAUUAUCAACAACAAAUAUUCUAUCUGCUCUCUUUAUUGUAGAUAAUCUGUGUGCAAUUACAAAAGAAGUUCUUCCACUCAACAAUUUAUCAAUCCCUUUUUGAACUAUUAAUUCUGUUUU
#=GR BAAV01002929.1/1119-563 CODON          ............................................................................................................STP..............................................................................................................................................................................................................................................................................................................................................................PTS...............................................................................................................................................................................................................
#=GR BAAV01002929.1/1119-563 SS_TT          ...........................................................................................................................................<<<<<<<<..<<<.<<.........>>>>>>>>>>>>.>>>...........................................................................................................................................................................................................................................................................................................................................................................................................................................................................................................
BAAU01003785.1/37-608                       GAAGUCAAGAGAAAAUUAGCACUCAAAUGUAGUGAGUGCUAAUAAAAAUAAGCCAAACCCAGUAAAAUCAAGGCUUUCAGAAAUUAUUAAAUAAAUAUAA........AAACGUCAG..GGGCA........AAGUACAGGAAGCCGUU.CG.GG..C.UUG..CACGAGAAGGCU.UCCUGCCAUU.......UGCCC.CG...CCUAAUGCC.GAAAAC...G.UAAU.AAAAAGUU......GUAAACAU....AACUUUUU.AUGGGA...CUUUGA......GGU.AUGGG..........AU.UACGGGAAU.UGC...GA.A....GCAAUG.GA.GUAAUCAG....GAGGUAG.........GUUAGGAACAAAAUACAUUUUCCCACAUGACCUAAUUACUCAGUUUCCUCGAAUUCAAGCCACUUAUCAGCUAAGAAUUUCUUUAUGUAAGAGUCAAAUGCCGUAUCAAGUGUCUUAUCAAGGCUGAAUAUGUUGAGUGAAGUUCCUGUAAUGAUGUCGGCGUGUCCCUCCUGAUAUCGGAUAUUAAUGAAAAGACCAUUGAUGUUAUCAGUAGAUAAUCCGGCUUCAAUCUGGCUAAGAAGUGCUUCAGUAUCCUUAGUGGACAUAAGCAUAACAAUCUUCAUUGAUGAAGGCACUUUG
#=GR BAAU01003785.1/37-608 CODON            .............................STP......................................................................................................................................................................................................................................................................................................................................................................................PTS......................................................................................................................................................................................................................................................................
#=GR BAAU01003785.1/37-608 SS_TT            ...............................................................................................................................................................................................................................................................................................................................................................................................................................................................................................................................................................................................................................................................................................
BAAY01014504.1/1-501                        ................................................................................GAACAUUUCUACCCAAAUAU......UAUGACUUUAG..GGUCA.AA......AGGUAU.CAUC.GAU.GCA.CG..C.UUG..CAUGCAAUUCGA.UGUAUACCU.....UAGUGACC.CGC..ACUA.CACC.GAGAAA...G.UAAC.AGUUUGCUGC....AGGGAC....GCAGAAAAUUAGC.GGA...CUUCGA......GGU.GUAGU......C.AGAU.UAUGGAAAU.GC....GU.A.....GCAUG.GA.GCAAU.CUGAUU.AA.UCA.UA......AAUGAGGGGCAAAAUACCUUUUGCCCCUCAUAUCAUUAUUAUCUUGUAUGAAUAAAAUAAACUAUGCAUUAUUACUUUCUAUGAAUGAAAUAAACUAUGCAUUAUUACUUUCUAUGAAUGAAAUAAACUCAGCAGCAUUUCUCGGUUUUGAGAAAUAGUAGCCCUGAAUGUAAUCUAUUCCAAGCUCAUCCAGUUUUGCCAACUGCUCCUUCUCCUCGAUUCCCUCAGAAACAAUCUCAAGCUUUAGCUUUUGAAUCAUGCCCAUUGCGGCAUCCAUAACAGGCUUGCCCUUUCCGUUGU
#=GR BAAY01014504.1/1-501 CODON             .................................................................................................................................................................................................................................................................................................................................................................................................................................................................................PTS...........................................................................................................................................................................................................
#=GR BAAY01014504.1/1-501 SS_TT             .....................................................................................................................................................................................................................................................................................................................................................................................<<<<<<<<<<........>>>>>>>>>>..............................................................................................................................................................................................................................................................................
BAAU01003080.1/1-485                        ............................................................................................UUAUAAUA......UGAUUAA..AG..GGUCA.AA......AGGUAU.CAUCGAU..GCA.UG..C.UUG..CAUGCAAUUCGA.UGUAUACCU.....UAGUGACC.UGC..ACUA.CACC.GAGAAA...G.UAGC.AAUUUACUAUGC..GA..A...GC.UAGUAAAUUAGC.GGA...UUUCGA......GGU.GGAGU......C.AGAU.UACGGGAAU.GC....GG.A.....GCAUG.GA.GUAAU.CUGA....UUAAU.CA......UAAAUGAGGGCAAAAUACCUUUUGACCCUCAUAUCAUAAUAGAUGUAAGGUUCACAAGUUCAAAAGUCUUAUCGCACAGACACGCAUGACUUUGUAACCCUUACAUUAAUACAUAAAUAUAACCAAUUCUUAUGUAUUACUUCAACAAAUUUUUGUUAUAAAAUUUCAGCAUAAAGGGAUUGCAAAAUCAACAUUAUACUUAUAAAAUAAGAAUAGACAUUUAUUGGACACGAUGUAUUAUUGAUAUAUAUUUGGCUCACAUAUCAUUUCAGGAAAUGGACUUCCUGUUAUUAUGCGCUG
#=GR BAAU01003080.1/1-485 CODON             ...............................................................................................................................................................................................................................................................................................................................................................................................................................................................................................................................................................................................................................................................................................
#=GR BAAU01003080.1/1-485 SS_TT             .......................................................................................................................................................................................................................................................................................................................................................................................<<<<<<<<<<......>>>>>>>>>>>.............................................................................................................................................................................................................................................................................
BAAU01005865.1/1512-925                     GACUCAGUAGCUAUCAACAUCUAUGGCGAACAGGAUAUUAAGAUAUUUGAGUCAGGUGUUAAGUACUUUAAGUAAUAAAUAAAGUUUAUAAUGUCACGUUAUAAUAUGAUUAA..AG...GGUC.AA.....AAGGUAU.CAUC.GAUG.CA.UG..C.UUG..CAUGCAAUUCGA.UGUAUACCUU....AGUGACC..CGC..ACUA.CACU.GAGAAA...G.UAGC.AAUUUACUAUGC..GA..A...GC.UAGUAAAUUAGC.GGA...UUUCGA......GGU.GGAGU......C.AGAU.UACGGGAAU.GC....GG.A.....GCAUG.GA.GUAAU.CUGA....UUAAU.CAUA.AAUGAGGGGCAAAAUACCUUUUGAACCUCAUAUCAUAAUAUUAAAUCGUAUGAUUAAUAUGAUAUUGAGGUUAAGCAGGUAAUUGCCAUAAUUGUACUUAGUAUGGUUAUGGUGUCCCUCAAUAUCGCAUAACAGGACAUCAUAAUAUAUUAAGAAACUAUUAACCAGAGAUUGCUAAUAUAGCCGAUUAGCGUGUAACUUAUUUAAUCAUCUGGAGUAGUUGUCUGUAACAGGCAGAAUAGCCGGAUGAUUAAUUGACGCAGACAUUUAAUCAGGAGUGAAGGCUAUGAGAGCAACAAAUAC
#=GR BAAU01005865.1/1512-925 CODON          ........................................................................STP...................................................................................................................................................................................................................................................................................................................................................................................................................................................................................................................................................................................................AUG..............
#=GR BAAU01005865.1/1512-925 SS_TT          ...............................................................................................................................................................................................................................................................................................................................................................................................................................................................................................................................................................................................................................................................................................
BABG01004091.1/275-862                      CUUCCUCGUUGCCAUGUAACUAACCUCCGUGUUUUGAUUUACAGAGUAUAUAAUAACAUAUUUCUUCUGUUCUGUGUAAAUUUUCUAAAGUAAUUUUUCGAUUUUGUGAUUAA..AG...GGUC.AA.....AAGGUAU.CAUC.GAUG.CA.UG..C.UUG..CAUGCAAUUCGA.UGUAUACCUU....AUUGACC..CGC..ACUA.CACC.GAGAAA...G.UAGC.AAUUUGCUGCG...GG.GA....CGUAGCAAAUUAGC.GGA...UUUCGA......GGU.GGAGU......C.AGAU.UACGGGAAU.GC....GU.A.....GCAUG.UA.GUAAU.CUGA....UUAAU.CAUA.AAUGAGGUGCAAAAUACCCCGCCAUGAAUGGCGGGGCAAAAUGUUAUGCAAAAAGCACAAUUUUACAAAAUAUUUUAUUCACCAAUAAGGUAAUUGUAUAAUCCCUCAUAUUUGAAUUUCGAAGCAUUCCAAGAGAAAUCAUUGGCCAUGCCCCUGUCCACAAUCUGGUUCCACUCACGCUUCUUAUCGAAGAAGAUGUGCUUAGAAUAAUUGAUGACUGCAAGCAUCUCAUCGGCAUUGUAGUUUGAGAAUGAGAAGCCAUCUCCUGAAUUCUCAUACUCAUUGUAAGGCUUAACCGUAUCC
#=GR BABG01004091.1/275-862 CODON           ............GUA...........................................................................................................................................................................................................................................................................................................................................................................................................................................PTS..................................................................................................................................................................................................................................
#=GR BABG01004091.1/275-862 SS_TT           .....................................................................................................................................................................................................................................................................................................................................................................................................................................................................................................................................................................................................................................<<<<<<<<<<<<.............>>>>>>>>>>>>.....................
BAAV01002036.1/1146-570                     CAUGUUGCCGUGCUCUAUCAUGAUGACGACAGGGCUUUGGAUUUCGCUGUACCGCGAGGCAGAGGUGUACCGGAAUAUGGAUAGAUAUCAUACAUUCAUA......UGAUUAA..AG...GGUC.AA.....AAGGUAU.CAUC.GAU.GCA.UG..C.UUG..CAUGCAAUUCGA.UGUAUACCUU....AUUGACC..CGC..ACUA.CACC.GAGAAA...G.UAGC.AAUUUGCUGCG...GG.GA....CGCAGAAAAUUAGC.GGA...UUUCGA......GGU.GUAGU......C.AGAU.UACGGGAAU.GC....GU.A.....GCAUG.UA.GUAAU.CUGA....UUAAU.CA......UAAAUUAGGAGGAAUCAUAAUGCUAUAUUUUAUACCGGCAUGGUAUAAACAGAAUAUGUGGUGCGAAAACGAACAGCAGUGGUAUAAGCGCAGGCUCAAGUCAGAGUUUGAUGAGACUAUAAAGCAGAUUACACUCUUUCACAGAAAUGUGGACAGACCUUACAGGAUUCUCGUGCUCGGUUACUCGCCAAAUUUCAGGCAUUUCCUACACAGGCAGGGCAUGUACCGUUCGAAGUACUGGUCAUGCUUUGAUGCGAUAGCACAGGUCAGGAGAAAGAAGGUCGCUGUACUGUCAUAUCA
#=GR BAAV01002036.1/1146-570 CODON          ..........................................................................................................................................................................................................................................................................................................................................................................................................................................AUG..................................................................................................................................................................................................................................................
#=GR BAAV01002036.1/1146-570 SS_TT          .......................................................................................................................................................................................................................................................................................................<......<.<<<<.<<<...............................>>>>>.>>>>..............................................................................................................................................................................................................................................................................................................................
hgutS8_s8_169515/1129-542                   UCAAGGUCACUGCCGUGAAAAUGCUCCUUUUGUUCUAUCAUUAGCUGUAAUUUCCUUUCUAUUUGCAUUGCAACAGCAUUGCAAAUCGUAUAUAAUUUACAUUAUAUGAUUAA..AG...GGUC.AA.....AAGGUAU.CAUC.GAUG.CA.UG..C.UUG..CAUGCAAUUCGA.UGUAUACCUU....AGUGACC..CGC..ACUA.CACC.GAGAAA...G.UAGC.AAUUUGCUGCG...GG.AA....CGCAGGAAAUUAGC.GGA...UUUCGA......GGU.GUAGU......C.AGAU.UACGGGAAU.GC....GU.A.....GCAUG.UA.GUAAU.CUGA....UUAAU.CAUA.AAUGAGGGGCAAAAUACCUUUUGACCCUCAUAUCAUUAUAUAAUAAGUGUAUAAAAAAUCAACAUUUAACGUAAACGGGGUAACAAUUGUGCGAGCACGUAUAGGGCAGAUAGCUGCCGGCAGAUUUAAUGGCACGAAACCGAUUUUGGCGUUUUCAGAGGAGACAAUAGACCUUUCGGUCAUUGAGGGAAGAAGCGAAGCGGGAAGCUUUGUAAUAGAAAGUACGAAUCAGAUAAAAAUCUGUGGCAUAGUUUAUUCGACUAAUCCUAGGAUGGAGUGUCUGAAUCCGCACUUCGAGGGCGA
#=GR hgutS8_s8_169515/1129-542 CODON        ......................................GUA...............................................................................................................................................................................................................................................................................................................................................................................................................................AUG....................................................................................................................................................................................................................
#=GR hgutS8_s8_169515/1129-542 SS_TT        ...............................................................................................................................................................................................................................................................................................................................................................................................................................................................................................................................................................................................................................................................................................
hgutS8_s8_169849/367-954                    UAUAGUAUUCUCUGACAUAUGAUAUUCUUUCCAUCCUGAUAUUGCCUGAUUACACUCAUGCAUCUUAAAGACACUUUAUUGAACUGUAAUUGUUACCUGUAUUAUAUGAUUAA..AG...GGUC.AA.....AAGGUAU.CAUC.GAUG.CA.UG..C.UUG..CAUGCAAUUCGA.UGUAUACCUU....AGUGACC..CGC..ACUA.CACC.GAGAAA...G.UAGC.AAUUUGCUGCG...GG.GA....CGCAGGAAAUUAGC.GGA...UUUCGA......GGU.GUAGU......C.AGAU.UACGGGAAU.GC....GU.A.....GCAUG.UA.GUAAU.CUGA....UUAAU.CAUA.AAUGAGGGGCAAAAUACCUUUUGACCCUCAUUUCAUUAUAUAAUAUGAAAACCAAUCUGUAAAUUGCAUUUAAAUGCUAUAUUUGAUAUAAUAAUGUAUACUGUUUAUUUUCUAAUCACAGUAUAUACAAACAAGAUUACAAAUCUUUAUAAUGACAAGGAGGCCUAUAUAUGAAUUACGGCAAAAAAGCUACAAUGCAGCUGCUCCGGAAAUAUGACAAUAAGAGCUCUAAGGUCAAAAAUAAGGUCAAGCUCAUUGUUCUAAAGAUUCUUCUGGUUGUAGUAAUUGUAGCAKGCGCAGCCG
#=GR hgutS8_s8_169849/367-954 CODON         ............................................................GUA...........................................................................................................................................................................................................................................................................................................................................................................................................................................................................................AUG..................................................................................................................................
#=GR hgutS8_s8_169849/367-954 SS_TT         ...............................................................................................................................................................................................................................................................................................................................................................................................................................................................................................................................................................................................................................................................................................
BABB01002899.1/2367-1816                    ....................................UAGGCCUGAACUUGUCAUAACAUAUUUCUUCUGUUCUGUGUAAAUUUUCUAAAGUAAUUUUUCG..AUUUUGUGAUUAAA.....GGG.UC..AAACG.GUAU.CAUC.GAU.GCA.UG..C.UUG..CAUGCAAUUCGA.UGUAUGCCUUAUU.GA.CCCG..CAC..UACA.CC...GAGAAA...G.UAGC.AAUUUGCUGCG...GG.GA....CGUAGCAAAUUAGC.GGA...UUUCGA........G.GUGGAG.....UCAGAU.UACGGGAAU.GC....GU.A.....GCAUG.UA.GUAAU.CUGA..UUAAUCA.UA.AAU..GAGGUGCAAAAUACCCCGCCAUGAAUGGCGGGGCAAAAUGUUAUGCAAAAAGCACAAUUUUACAAAAUAUUUUAUUCACCAAUAAGGUAAUUGUAUAAUCCCUCAUAUUUGAAUUUCGAAGCAUUCCAAGAGAAAUCAUUGGCCAUGCCCCUGUCCACAAUCUGGUUCCACUCACGCUUCUUAUCGAAGAAGAUGUGCUUAGAAUAAUUGAUGACUGCAAGCAUCUCAUCGGCAUUGUAGUUUGAGAACGAGAAUCCAUCUCCUGAAUUCUCAUACUCAUUGUAAGGCUUAACCGUAUCC
#=GR BABB01002899.1/2367-1816 CODON         ..........................................................................................................................................................................................................................................................................................................................................................................................................................................................PTS..................................................................................................................................................................................................................................
#=GR BABB01002899.1/2367-1816 SS_TT         ...............................................................................................................................................................................................................................................................................................................................................................................................................................................................................................................................................................................................................................................................................................
NZ_AAVL02000036.1/99584-99018               AUCUACAAGCAGACAGCAGCUUAUGGCCACUUUGGAAGAAACGACAUCGAUGUACCUUGGGAAAAGACAGACAAAGUAGAAAUGUUAAAAAAAUAUAUGU........AGCUUACAG...CGUA.GA....AAAGUCUU.ACUGCACC..UG.UG..C.UUG..CACAAAGGUGCA.GAAAAGACUUU...GA.GACG..CGCC.CCGA.ACAU.GAGCAAAAAAGCGAA.GC............GA..A.............GC.UG.AGUGAUAUGCGA......AUG.UACGGG.....AAGGAU.UGUGUGAGU.GC....GA.A.....GCACG.UA.GCAAU.CCG...GUAAGCU.........ACAGAAUAUUAUAGCGUGUAAAACAGCUUGGAUUACCUUAAUGUAAAGGCAGUCCAAGCUGUUUUUGCUUGGGAAUAUUAUAAGAUUUGAAUUAAUUUCUACACCACACCAUUACACUUUCCUAAUCAGCUUCAACAGAUAUGGUAUUUCACUUUCGAAGUUCACAGCAUAGUUAACUGCCUCAGGGUCAUUGUAAGUGUUGUUUAUACAGGCUUUUGUAAAGUCAGCGGCAAUUUUUAAAGAAUCCUGAAUAUUGUAAUCAUUCAUUAACGCUCCGGUAAAGGUGCUGGCAAAAACGUC
#=GR NZ_AAVL02000036.1/99584-99018 CODON    ....................................................................................PTS............S........TP...........................................................................................................................................................................................................................................................................................................................GUA......................................................PTS..........................................................................................................................................................................................
#=GR NZ_AAVL02000036.1/99584-99018 SS_TT    ..........................................................................................................................................................................................................................................................................................................................................................................................................<<<<<<<<<<<<<<<<......>>>>>>>>>>>>>>>>...............................................................................................................................................................................................................................................
BAAX01023897.1/968-490                      .........................................................................................AAAGGGUAUCA......AGGUUAA..G....GGUC.AA......AGGGUCGAAAGCGCGGUCA.GG..C.UUG..CAUGAUAAGGCU.UUUGAACUU.....GU.GACC..CGC...UAA.ACAU.GAGGAA...G.UAGC.GAUUUGC.......G..UA........GCAAAUCAGCGGGA...UUCCGA......AAG.UUUAC......A.GAAU.UGCGUGAGC.AGC...UU......GCUGCG.AA.GCAAU.UCG.....UUGACACA......AGUAUGGCGGCGACAGAAGCAAUUCGUUGACACAAGUAUGGCGGCGACAGAAAUAAAAAACGAUGACAUAAACAAGAGAGGUAGAAAAAUGAUCAGGGUAGGAAUCAUCGGAGCAACCGGUUAUGCCGGAGGAGAACUGGUAAGGAUCCUGUUAAACCACAAGGAUGCCAAAAUCGUAUGGUACGGUUCCCGAAGCUAUAUAGAUAAGAAGUAUUAUCAGGUAUACCAGAACAUGUUCCAGCUGGUGGAGGAUAUCUGCAAGGAUGACAAUCUGGAAGAACUGGCGAAGCAGGUAGAUGU
#=GR BAAX01023897.1/968-490 CODON           ...........................................................................................................................................................................................................................................................................................................................................................................................................................................................................AUG.................................................................................................................................................................................................................
#=GR BAAX01023897.1/968-490 SS_TT           ...............................................................................................................................................................................................................................................................................................................................................................................................................................................................................................................................................................................................................................................................................................
NZ_AAVL02000035.1/139717-140254             UGAGUUUGUUAUUUUUAAACAAAAAGUUUAGUAUUUCUAACCUUAUAUAAUAUAUAAUUAUCUUAUUUCAUUGUCAAUACAAUGGUGAUACAAUAUUAAA......UGAUUAC..AA...CGUC.AA....AAAGUC.UUAUCCCGCU..UG.UG..C.UUG..CACAAUAAAGGG.AUAAUGACUUU...GA.GACG..CGC..CC...ACAA.CA.......U.GC.................GAAUA.....................................UUGAG..GGG.....AAGGAU.UGUGGGACU.GC....GA.A.....GCACG.CA.ACAAU.CCGU....GUAAU.CA......UAAAUAAACGAAGUAUACAGGAGGAAAAAUCUAUGAACAAAAUUCUCGCAGAUAUGCACACUCACACCAUUGCAAGCGGUCACGCUUAUGCCACACUUACAGAAAUGUGUAAAGAAGCAGCAAACAAAGGACUUGAAAUUUAUGGAAUCACUGAACACAGUUCAGGAAUCCCCGGAACUUGUGCUGAUAUUUAUUUUCAAAAUUUAAGAGUUAUUCCAAGAGACCUUUUUGGAUUAGAUUUAAGACUUGGUGCGGAAAUUAACAUAAUUGACUACAAUGGUACACUUGACCUUGGUCAGG
#=GR NZ_AAVL02000035.1/139717-140254 CODON  ...................................................................................................................................................................................................................................................................................................................................................................................................................AUG.........................................................................................................................................................................................................................................................................
#=GR NZ_AAVL02000035.1/139717-140254 SS_TT  ...............................................................................................................................................................................................................................................................................................................................................................................................................................................................................................................................................................................................................................................................................................
NZ_AAVL02000031.1/48880-49447               AUGAAGAAAUUUAUUAUAAAUAGUACGUCUAUCUUAAAACUGUAUAUUGGAAGCCGUCACUUUAUGAGAGAAAACAUAAAGUGGUGGCUUCUCUUUUUUU......CGCUUAC..AG..UGUAC.AA......GUCCAGUCAUCCACC..UG.UG..C.UUG..CACAAAGGUGGA.UGACUGGAC.....UUAGGACA.CGCC.CCAA.GAAU.GAGCAU...AAAAGU.GAAGC.........GA.AA..........GCUUC.AC.GAU...AUGCGA......AUG.CUUGGG.....AAGGAU.UGCGGGAGU.GC....GA.A.....GCACG.UA.GCAAU.CCG.....GUAAG.CA......AAAAAUGUAGUGGGAAAAGACUUGAGAAAGGAUUGCGGGAGUGAAAUUUGACAAUAAUGGGCAAACUGGUUUACAUAAAACAAGAAAACAAUAUUAUUAUCGGAUAGCGUACCCCAAAUUUUUAAAAAUAGUGAAUUUUUGAGGUACGUUUAUUGCCAUUAAGCAAGUAUAAGUAACAUAGUGGUUUACAUAAUAAUUAAAAUGAAAGUCAAUAUGUGAUGAAUUGAAGACUGAAGCAAGAAUAUGUGAUGUGAUUAGUUUACAUAACUUGAAAACGUACCACAAAAUUUGGGAAAAUGC
#=GR NZ_AAVL02000031.1/48880-49447 CODON    AUG........................................................................................................................................PTS..............................................................................................................................................................................................................................................................................STP.................GUA............................................................................................................................................................................................................................................
#=GR NZ_AAVL02000031.1/48880-49447 SS_TT    .................................................<<<<<<<<<<<<<<<<<........>>>>>>>>>>>>>>>>>....................................................................................................................................................................................................................................................................................................................................................................................................................................................................................................................................................................................................
BABD01004363.1/654-80                       GUAAUGAAGAAAUUUGUUAUAAAUAGUACGUCUAUCUUAAAACUGUAUAUUGGAAGCCAUCACUUUAUGAGAGAAAACAUAAAGUGGUGGCUUCUCUUUU..UUUUUGAUUAC..AG.....UG.UA..C.AAGUCCAGUCAUCCACC..UG.UG..C.UUG..CACAAAGGUGGA.UGACUGGACUUAG.GA.CA....CGCC.CCAA.GAAU.GAGCAU...A.AAGU.GAAGC.........GA.AA..........GCUUC.AC.GAU...AUGCGA......AUG.CUUGGG.....AAGGAU.UGCGGGAGU.GC....GA.A.....GCACG.UA.GCAAU.CCG.....GAAAG.CAAAAA..UGUAGUGGGAAUAGACUUGAGAAAUUAUUGCGGGAGUGCGAAGCACGCAGCAAUCCGGAAAGCAAAAAAUGUAGAGGGAAUAGACUUGAGAAAUUAUUGCGGGAGUGAAAUUUGACAAUAAUGGGCAAACUGGUUUACAUAAAACAAGAAAACAAUAUUAUUAUCGGAUAGCGUACCCCAAAUUUUUAAAAAUAGUGAAUUUUUGUGGUACGCUUGCAAAAAUUACGAUAAGUUAUGUUGAGUUUUGCCAUCAACCCUUCUACUUAAGUGACACAUUUUUGUUUUUAUGCUAUAAUACUU
#=GR BABD01004363.1/654-80 CODON            ...............................................................................................................................................................................................................................................................................................................................................................................................................................................................................................................................................................................................................................................................................................
#=GR BABD01004363.1/654-80 SS_TT            ....................................................<<<<<<<<<<<<<<<<<........>>>>>>>>>>>>>>>>>.................................................................................................................................................................................................................................................................................................................................................................................................................................................................................................................................................................................................
NZ_AAVL02000027.1/21362-21930               GAAAAAAGAAAGCUACACCAAAGAAGAAAACAAAAUAAAAAAUAAAAUUGUCUGUGGUACAAAAAAAUAGUGCCACAGACAUUUUUUUGUGCUAUGAUGU......UGAUUAC..AG.....UG.GA..UCAAAGUCAGCAGCCCACU..UG.UG..C.UUG..CACAAGAGUGGG.GUGAUGACCUUGA.GA.CA....CGC..CCCCAACAU.GAGCAU...AAAAGU.GUAGC.........GC.AA..........GCUAC.AC.GAU...AUGCGA......AUGCUGGGGG.....A.GGAU.UGCGGGAGU.GC....GA.A.....GCACG.UA.GCAAU.CCG.....GUAAU.CA......AUAAAUUAAAGGUCAAAAAGUUUUAUACAAGGAUUGAAUGGGUGAUGAAAUGAAAAAGAAAGUUAUAGCAGUUGUUGCAAUUGUGCUGAUUUUUGCAAUUGCAGUGGUUAUAGGAAUAAAUUUUAACAAGAAGCAGUCUAAGAAUAACAAGCAGAGCAAUAGCGGUCAGGCAACGUCUACAUAUAAUGGUAAGUUGCCGGGGAUUGAUUUAUAUUAUGGAAGUCAGAAGGUUGGAAGUCUUAACGGCUACACAAUGGAUAUGGAAGAAGAACAUAUGCGUGAUGUUAUUGUCCCUGUUAA
#=GR NZ_AAVL02000027.1/21362-21930 CODON    ...................................STP..................................................................................................................................................................................................................................................................................................................................................................................AUG....................................................................................................................................................................................................................................................................
#=GR NZ_AAVL02000027.1/21362-21930 SS_TT    ................................................<<<<<<<<<<<<.........>>>>>>>>>>>>..............................................................................................................................................................................................................................................................................................................................................................................................................................................................................................................................................................................................................
BAAV01016969.1/751-223                      ...................................CAAAGAAAUUGCCAAAGCAUAUGGUUUGGGAUAAUAUGUUACCAGAUUUAAAAGAUUCAGAUAUA......UAAUGCCU.....GAGUC.AA.....AAGGGCUA..ACCCCACAUG.AA..C.UUG..CUCAUAAGUGGU.AAAAGACCUU....AG.GACCCGCGC..CC...AUAU.GAGCAAAAAG.CGGG.AA............GACUA.............UC.CCACGA..UAUGCGA......AUGUU..GGU.....A.GAAUCAA....AGUUGGG...GU.G....CCCCUG.AA.AUUAUAUA.....AAGUAC.UA......UGGUGAUACUGAAAGGAAAACAGCAUGGAUAAAGAAUUUGAAACAAAAGAAGAUAUGAAUAUAAAAGAAAACAAAGAAAUCAUUAAUGAUAAAGAAACGACAGAUGAAUCAUUAGACAAUACUAAUGAAACAAAAAAAGACUAUAUAAAAAAAGAAGACACAACUUCAACAGACAAAGAUGAUAAUGAAGAUGAAUAUGAAAAAAUUUGUUAUGUCUGCAGAAGACCUGAGAGCCGUGCAGGAAAGAUGGUAUCAAUGCCGGGAAACAUAUAUGUAUGUACAGAUUGUUUGCAGAGAAGU
#=GR BAAV01016969.1/751-223 CODON           .....................................AUG..................................................................STP..............................................................................................................................................................................................................................................................................................AUG.................................................................................................................................................................................................................................................................................
#=GR BAAV01016969.1/751-223 SS_TT           ...............................................................................................................................................................................................................................................................................................................................................................................................................................................................................................................................................................................................................................................................................................
BAAX01018853.1/443-916                      AAGCGGAUCUGUCAUGGUUAUAACGCAGGAAAAAUCCCUGUCCACGCCAGAAGGCGAAGACACGGAUUUUCCUGAUCUGUAUGAUGACUCGAAUUUCAUG.....AUGAUACA..AG...GGUC.AA........AAGGUCAUGCGUUU.CA.UG..C.UUG..CAUGAAAAAGCA.UGA.CUU.......AUUGACC..CGC..AAAA.CACC.GAANA....G.UAGC.CAUUUUUC......G..UA.......GAAAAAUGAGC.GGA....UUUGA......GGU.GUUUUU.....A.GGAU.UGCGAGGGC.AU....GA.A.....AUGCG.AA.GCAAU.CCCG....UGUAU.CAU.....AUGGAUCAAAAUACCUUUUUGACCCUGGCAUCAUUUCAUCCAAAGAAACACCCCUGUUUACUGGGGCGAUAUCCCAGUUUCGGCACAUCAUUUAAAAAACCCAAUGGGGCUCGGUUUCUGGCCCUUGUUAGGGGGUUGCUUUACUGGGCCCAUGGGCCCGGUUGAAAUAAACGGGAAAAAAAUUGGGAAAUCCCUCCGGGAACCUUUU............................................................................................
#=GR BAAX01018853.1/443-916 CODON           ...............................................................................................................................................................................................................................................................................................................................................................................................................................................................................................................................................................................................................................................................................................
#=GR BAAX01018853.1/443-916 SS_TT           ...............................................................................................................................................................................................................................................................................................................................................................................................................................................................................................................................................................................................................................................................................................
BAAU01028694.1/60-635                       GGCUUCGGAGGUUUAAUUGAGCGCUGCGUAAUGUAUCUGACCGGUAUGUCCAACAUCCGCGACGUUAUCCCAUUCCCAAGAACUGUUAAUAACUGCGAAC......UGUAAGCCAAG...GGAA.CA.....AAAGUGCAGGUGCUGU.UCG.UG..C.UUG..CACGAUAAGGCA.UCUGAC.UUU....GG.UUCC..CGCC.AAAA.ACAU.GAAGAA...G.AAGC.GAUUUGC.......A..UC........GCAAAUCUGC.GGA...UUCUGA......AUG.UUUUU......A.GAAU.UGCGGGAGC.AGC...GU.A....GCUGCG.GA.GCAAU.UCGU..UGGCUUACCA......GCACUCUCCGGCGCAAAACAUAUUUUUUGUUUUGCGCCGUUUUUAGAAUAUGCACUCUCGGAAUCUUUUUGUACUUGAUUUUGCAAAAGAUCAGCCACAAAGGCAAGUGCAGGANAGACUCCGAGAGUACAUGAAAUUUUCAAAGGAGGGCAUCCAUGAAAUUUAUCCAUACAGGCGACAUCCACUGGGGAAUGACUCCCGAUGCAGAUAAGCCCUGGGGAAGUGAACGGGCUCAGGCGAUCAAAGAUACCUUUAAGAAGAUAAUUGCCCAGGCUGGGAAAAUGCAGGCGGACUGUCUGU
#=GR BAAU01028694.1/60-635 CODON            .............STP..............................................................................................................................................................................................................................................................................................................................................................................................................................................................................................................................AUG..............................................................................................................................................
#=GR BAAU01028694.1/60-635 SS_TT            ...........................................................................................................................................................................................................................................................................................................................................................................................<<<<<<<<<<<<.......>>>>>>>>>>>>.....................................................................................................................................................................................................................................................................
BAAZ01005512.1/586-14                       GCUUCGGACUUGGCUUUGAGCGCUGCGUAAUGUAUCUGACCGGUAUGUCCAACAUCCGCGACGUUAUCCCAUUCCCAAGAACUGUUAAUAACUGCGAACU.....GUAAGCCAA.G....GGAA.CA.....AAAGUGCAGGUGCUGU.UCG.UG..C.UUG..CACGAUAAGGCA.UCUGAC.UUU....GG.UUCC..CGCC.AAAA.ACAU.GAAGAA...G.AAGC.GAUUUGC.......AU..U........GCAAAUCUGC.GGA...UUCUGA......AUG.UUUUU......A.GAAU.UGCGGGAGC.AGC...GU.A....GCUGCG.UA.GCAAU.UCG....UUGGCU.UAC.....UAGCACUCUCCGGCGCAAAACAUAUUUUUUUGUUUUGCGCCGUUUUUAGAAUAUGUACUCUCGAAAUCUUUUUGUACUUGAUUUUGCGAGAAGAUUUUUUGUCAGUUGUGCCCAAAUUUCAGAGGCGUUGGCGUUGCGUCCGCCUCUGAAAUUCGGGUGCAGCUGGCGGAAAAUCAGCCGCAAAGGCAAGUGCAGGAAAGACUCCGAGAGUACAUGAAAUUCCAAAGGAGGUAUCCAUGAAAUUUAUCCAUACAGGCGACAUCCACUGGGGAAUGACUCCCGAUGCAGAUAAGCCCUGAC
#=GR BAAZ01005512.1/586-14 CODON            ..........................................................................................................STP..................................................................................................................................................................................................................................................................................................................................................................................................................................................................................................................................................................................
#=GR BAAZ01005512.1/586-14 SS_TT            ..............................................................................................................................................................................................................................................................................................................................................................................................<<<<<<<<<<<........>>>>>>>>>>>...................................................................................................................................................................................................................................................................
NZ_AAVO02000012.1/105529-106097             AACUUGCAAAACGUCCGGAAAACAAAGGAAAGACUAUCGUAGCACUUCUUCCGGAUACUGGUGACAGAUAUUACUCAACAGCGUUAUUUACAGAAUAAAG........GAACACCAG...GGUU.AA.....AAACUGCAAAAGACGU.UCG.UG..C.UUG..CACGAUAAGGCU.UUUG.AGUUU....GG.AACC..CGC...CAA.AUAU.GAGAAA...G.UAGC.GAUUUAC.......GA.UA........GUAAAUCAGC.GGA...UUUCGA......AUA.UUUGC......A.GGAG.UGUGGGAGU.AGC...UU......GCUACG.GA.ACACU.CCGU..GGUACAU.........AAUAUAGCAACAAAAAUUCAAAAAAACAGAAAAGAGGAUCAGAUUCAUGGGUGAAAAAAUCACAAGAGAAAACAGAAAAUUCAAAUUUGAAACACUUCAGCUUCACGUAGGACAGGAACAGCCGGAUCCGGUUACUGACGCAAGAGCCGUUCCAAUCUACCAGACUUCUUCUUAUGUAUUCCGUAACUGCGAUCAUGCAGCAGCUCGUUUCGGACUGGCAGAUGCAGGUAACAUCUAUGGUCGUCUGACAAACCCGACAGAAGAUGUUUUUGAAAAAAGAAUUGCAGCUCUUGAAGGUGG
#=GR NZ_AAVO02000012.1/105529-106097 CODON  ...............................................................................................STP...............................................................................................................................................................................................................................................................................................................................AUG...........................................................................................................................................................................................................................................................
#=GR NZ_AAVO02000012.1/105529-106097 SS_TT  ...............................................................................................................................................................................................................................................................................................................................................................................................................................................................................................................................................................................................................................................................................................
NZ_AAVO02000013.1/48290-47722               CGUUCUCGUAAUCUCCACAGAAGGUGACACCGAUCCGGUUCGUUACCGCGAGAUCGUAUGGGAUGGACUGUACGGAACAAACGAAUCUUUAAGCAAGUGA......UGAUACC..AG..GGGCA.AA......AAUUUCAAAUGAUGU.UCG.UG..C.UUG..CACGAUAAAGCA.UUUGAAUUU.....GG.GGACC......UCCAAACAU.GAGGAA...G.UAGC.GAUUUAC........A.UA........GUAAAUCAGC.GGA...UUCCGA......AUG.UUUGA......A.GGAU.UGUGGGAGC.AG....UUUA.....CUGCG.GA.ACAAU.CCGUA...AGUAU.CA......UCAAGUAAUCAAAAACUCAAAAAUUAUUUCAUAUACAUGGGAGGAACUUUAAAAUGGAUUACGGCAAAAUCAAAGAAGCUGCUCAGAAUUAUCAGGAAGAUAUGGUCAAAUUCUUAAGAGCAAUCGUUAAAAAUCCUGGAGAAAGCUGCGACGAAAGAAAACAUAUCGAAACAAUCGAAGCUGAAAUGAAAAAGCUGAACUUCGAUGAAGUAACUAUUGAUCCACAGGGUAACGUCAUCGGUUACAUGGGAUCCGGUGAUAAGAUUCUCGCUUUUGAUGCCCAUAUCGAUACGGUUGGUA
#=GR NZ_AAVO02000013.1/48290-47722 CODON    .................................................................................................STP....................................................................................................................................................................................................................................................................................................................................AUG....................................................................................................................................................................................................................................................
#=GR NZ_AAVO02000013.1/48290-47722 SS_TT    ...............................................................................................................................................................................................................................................................................................................................................................................................................................................................................................................................................................................................................................................................................................
NZ_AAVL02000023.1/56232-55666               GCUAAUAUUUUAUCUGUGUUAAAGUUACCACUCCUCAACCGCUUUGUCAACAUUUUUCUAAAAAAAGUUUUGUAAAUAAUUUGUGAACUUUCUUUGUACG......CGAUUGCAU....UGUCC.AA......AGGUCUUUUCUCACC..UU.UG..C.UUG..CACAAUGAUGGGAAAAUGACCU.....UG.GGACA.CGC..CCGG.AUAU.GAACAUAAAG.GUGAAGC............GU.AA.............GCUUCGCGA..UAUGCAA......AUA.UCAGGG.....A.GGAU.UGCGGGAGU.GC....GU.A.....ACACG.UA.ACAAU.CC....GUGCAAU.CA......AUUGGUGCGGAUUUCUAAUCUGUAUAAGAAAAAGAACUGUUACUCCGGCACUUGAACUCUGCCAACUUAACAGUUCUUUUCAUUGUGGUUAUUAUAUUUUUAUUAUAGCUUUCAUCGUCAUUGCUAUUCCAACAUUUAUUAACUAAUUCUUUGCUUUUUCUACUGCUAUAAAUCCAAAUGUUUCAGGUCCAACAUGAGUUCCUAUUGUAGGUCCUAUCUGAUAACAUUCCUUAAACUUAAUUCCUUUUUCUUCAACUUUCUUUACAAAGUUAUCAAGAUUCUCUGUUCCGUCUGAAUAAA
#=GR NZ_AAVL02000023.1/56232-55666 CODON    .................................................................................................................................................................................................................................................................................................................................................................................................................................................................................................................................PTS...........................................................................................................................................................
#=GR NZ_AAVL02000023.1/56232-55666 SS_TT    ...............................................................................................................................................................................................................................................................................................................................................................................................................................................................................................................................................................................................................................................................................................
BABE01004765.1/1174-611                     ......AAAAUCCCCUAUUCUCUUUUAAAAAAUGUGUGCUAUAAUUCAUAGAUAUCAAGUCAGAGGAAAAUAUCUUUUUUACUUCUGACAUCUUAUAUUA......UGAUAUC..AGG..GGUCAAA.....AGG.UCAAAAAGUC.GUUCG.UG..C.UUG..CACGAUAAGAC..UUUUGAACUG....GG.GACC..CGC..CAA..CCAU.GAGAAA...G.UAGC.GAUUUAC.......G..CA........GUAAAUCAGC.GGA...UUUCGA......AUG..UUUG......A.GAAU.UGUGGGAGC.UGC...UU.G....NCAGCG.GA.GCAAU.UCGUG...GAUAU.CA......GGUUAGGGGCAAAAUACCUUUUGACCCUAACAUCUUAUUAUUAUGAAAGAGAGUGGAAAUUCAUGGCUAUGAUCACUUUACAGAAUUCCCGCAAUGCGGAAGUAACUGUAUUAACCAACAAUUUCAUAGACAACUAUAUGCCUGGGGCCAAUGGAGAAUUUGUGAAAGUAUAUAUCUAUCUUCUGAGGCUUCUUUCUGACACCUCUGUACCCUUCAGUCUGGAGCAGAUGGCUGAUCAUUUCUUCUGUACAGAACGUGACAUUAUCCGCGCUCUGAAAUACUGGGAGAAAGAGAAACUCC
#=GR BABE01004765.1/1174-611 CODON          .................................................................................................................................................................................................................................................................................................................................................................................................................................................AUG...........................................................................................................................................................................................................................................
#=GR BABE01004765.1/1174-611 SS_TT          ...............................................................................................................................................................................................................................................................................................................................................................................................................................................................................................................................................................................................................................................................................................
BABA01009489.1/208-786                      AGUUCGUUAAGAUCAGUGCCGCUUCCUUAAAGGAAAGUCAUCCGCAUGAUAUUCAGAUCACCAAAGAGGCACCAAACUACAGCAGCGUAAGCUUAUAAAC.UGAG.UGAUACU..AG...GGUCGAA......AAG.UCACAAGCUGAU.CA.UG..C.UUG..CAUGAAGAGGCU.UGUGACCUU.....GA.GACC..UGU..UAAA.ACAU.GAGGAU...G.CAGC.GAUUUUC.......AA..G........GAAAAUCAGC.GA....AUCCGA......AUG.UUUUU......A.GAAU.UGCGAGAGU.UGC...GU.A....GCAACG.AA.GCAAU.UCGUA...AGUAU.CAAUUCAUAAAAAAAGAAGAAAACAUACACAAGGCUGCCGUGAAAACGGCGGCCUUGCUGCGUGUUUGGGGAAUUAAAUAAUUAUUUAAUCAUCGAAUUGUGCUGAUGAUACGUAUAUUAUAUAUGGAAGGAAAACAAAAUGCGAAAAUUAACAGGUAAAUGCAAAUGGAUAUUGGCUGUUUUGAUUGUGGCAGUAUCUAUGGCUGCUGGUUGUAAUAAAACAAAAGCUACAGGUGUAAAUGCAGAUGAUUCAUCAGAAGCAUCACAUAAAAUUUCAGUUGUCGCAACGGUAUUUCCCUAUUAUGAUU
#=GR BABA01009489.1/208-786 CODON           ...............................................................................................STP....................................................................................................................................................................................................................................................................................................................................................................................................................AUG......................................................................................................................................................................
#=GR BABA01009489.1/208-786 SS_TT           ...............................................................................................................................................................................................................................................................................................................................................................................................................................................................................................................................................................................................................................................................................................
BAAZ01027624.1/969-403                      AUNCCAUCGGGUAAACGUGUUCGUUAUUAUGUCUCUAGAAAUAAAUUGGCCCCUUUANNNUUAUCUCCAAAAUAAGUAUCCCUCUAUUCACCCUAUUUUA......UGAUACU..AG...GGCA.AA......AGCUCCAAAAGCCGUU.CG.UG..C..UG..CACGAUAAAGCU.U..UGAGCU.....NG.GGAC.CCGC..AAAA.ACAU.GAGGAU...G.CAGC.GAUUUUC.......AA..A........GAAAAUCAGC.GA....AUCCGA......AUG.UUUUU......A.GAAU.UGCGAAAGU.UGC...AU.A....GCAACG.GA.GCAAU.UCGUG...GGUAU.CG......GUUGGGGGCAAAAUACCUUUUGACCCCAACAUUCAUUUUUCAGUAUAGCACAUUUUUUUUAAUCAUGAAAGUAAAGAUUCUAUUACAUCUUCUGCAUAUUCAAGAUGAUCACAUCUCCACGCAUCUGCUCCGCAGAAAACAAGACCAUUUUUUGCAUCGCCCGUGACUGAGGUAAUCAGAGCAUCUGUAAUACAAUAUGGAAUCUUAUCUGGACGGCAAUUUUUCAGACAGCCUCUGCAGCGCACUGGCGCUAUGCGUCCUCCAGACAUAAUUGUAUCACUAAAUUUAUUUCUUACAGCU
#=GR BAAZ01027624.1/969-403 CODON           .................................................................................................................................................................................................................................................................................................................................................................................................................................................PTS...........................................................................................................................................................................................................................................
#=GR BAAZ01027624.1/969-403 SS_TT           .......................................................................................................................................................................................................................................................................................................................................................................<<<.<<......<<<<<<<......>>>>>>>>>>>>...................................................................................................................................................................................................................................................................................
BAAV01006167.1/763-1066                     UUGUGAUAAGGAUACGCUUUUAGCAAAAGUAGCACAAAAAGGAGCAGCAUGUCAUACGGGAUCAUAUUCAUGUUUCUUUAAUAAAAUUACAGAAUAAAUA......UGAUACC..AG...GGUC.AA......AAGCUCCAAAAGCCGUUCG.UG..C.UUG..CACGAUUAGGUU.UUUGAGCUU.....GG.GACC..CGC..AAAA.ACAU.GAGGAU...G.CAGC.GAUUUUC.......AA..G........GAAAAUC.AG.CGA...AUCCGA......AUG.UUUUU......A.GAAU.UGCGAAAGU.UGC...AU.A....GCAACG.GA.GCAAU.UCGUG...GAUAU.CA......GUUGGGGGCAAAAUACCUUUUGACCCCAACAUCA..........................................................................................................................................................................................................................................................................
#=GR BAAV01006167.1/763-1066 CODON          ..............................................................................................STP..............................................................................................................................................................................................................................................................................................................................................................................................................................................................................................................................................................................................
#=GR BAAV01006167.1/763-1066 SS_TT          ...............................................................................................................................................................................................................................................................................................................................................................................................................................................................................................................................................................................................................................................................................................
BABD01002878.1/1513-944                     GCCUAUGACAUUCAUAACAAUUGCCAGUGCAAUCAAACAAAUCUGAUAAGUUCCAAGUUUUCUUCUAUUAUUAUUUUCCAUUUCAAAUACCUCUUUUUUA......UGAUACU..AG...GGUC.AA....AAGCUCCAAAAGCCGU..UCG.UG..C.UUG..CACGAUAAGGGU.UUU..GAGCUU...GG.GACC..CGC..AAAA.ACAU.GAGGAU...G.CAGC.GAUUUUC.......AA..G........GAAAAUC.AG.CGA...AUCCGA......AUG.UUUUU......A.GAAU.UGCGAAAGU.UGC...AU.A....GCAACG.GA.GCAAU.UCGUG...GGUAU.CA......GUUGGGGGCAAAAUACCUUUUGACCCCAACAUCAUAAAAUGAUACAAGUUACGAAUUUAUGCGUACCUGCUUUGGACUUCGCACCAUAUCGGAUAGAAGAUCAAGCUCAUCAGGAGUCUUAUUAAGCAGGCGCGAGAAAAAGAAGGUAAAGAAACGGACAGGAUCAGUCUGUGUCAACACCACGCUAUUAGAUUCCUUUUUAUAAAAAUUCAUAGAGUCAACAACUGUUUGACCGAUGCUUAUGCCUCCUGUUUCAACAGCUGUGUAAGCAUCAAAACCACUGCAAAGUGAAUGAUCAGC
#=GR BABD01002878.1/1513-944 CODON          ..............................................................................GUA..................................................................................................................................................................................................................................................................................................................................................PTS.........................................................................................................................................................................................................................................................
#=GR BABD01002878.1/1513-944 SS_TT          ...............................................................................................................................................................................................................................................................................................................................................................................................................................................................................................................................................................................................................................................................................................
BAAY01020707.1/971-400                      CACAGACUAUUCAGCCAAGGGGCGUUGAAGUAAUUUACCGCGAUGAGGAAUUCCUCAUUCCAGUAUUAUAAAAUUGCUAAGACUAAUGCUCUAAUACUUG......UGAUACU..AG...GGUC.AA...AAGCUCCAAAAAGCCGU..UCG.UG..C.UUG..CACGAUAAGGGU.UU..UG.AGCUU..GG.GACC..CGCA.AAAA.ACAU.GAGGAU...G.CAGC.GAUUUUC.......AA..A........GAAAAUCAGC.GA....AUCCGA......AUG.UUUUU......A.GAAU.UGCGAAAGU.UGC...AU.C....GCAACG.GA.GCAAU.UCGUG...GGUAU.CA......GUUGGUGGUAAAAUACCUUUUGCCCCCAAUAUCAUACUCAUAAUUUCACUCUGCUGUCAAUAUGUGCUGCCUUUCGGUACAGCGCCUCAUAAUAUGCUUCUUUUUCGGGUGCACUGCUCUCAAAGCAGAUGUGCCCUUUUUCUUGAUCUGUACAGAGAUUUUUCGCAGCUAGCAGACAUUUUGCCUGUCUGGCAGUUCCCUCUCCUCCAUCAUAAAUGCGAACCGAUUCACCAACAACCUUUCCAAUCGCAGACUUUACAAGCGGAAAAUGUGUACAGCCAAGAACUACUGCCUUAAUAC
#=GR BAAY01020707.1/971-400 CODON           .........................STP............................................................................................................................................................................................................................................................................................................................................................................................PTS....................................................................................................................................................................................................................................................................
#=GR BAAY01020707.1/971-400 SS_TT           .............................................................................................................................................................................................................................................................................................................................................................................................................................................................................................<<<<<<<<<<<<.....>>>>>>>>>>>>>....................................................................................................................................................................
BABG01005618.1/256-823                      CUGCCUGGUAAUGGAAGCAUCCCACUUGUUCCUAAUAAACAUACGUCUAACAUAUCGGCUCCUUUCUUUUUGUCCAUUAUUUUACAUGUAGUAUAUAUUA......UGAUACCC.GG....GUCAAA..AGG....UCUAAACCCAC..AUA.AG..C.UCG..CUCAUAGGUGG....AUGAAAAACCU.UGGAACC..CGC..CCCA.AUAU.GAGCAUAAAAGCAGG.AU............GA.UA.............AU.CC.CACGAUAUGCUA......AUA.UUGGGU.....A.GGUU.UGUUGGAGU.GC....GU.A.....GCACG.UA.ACAAU.CCGCA...GGUAU.CA......AAGUCGGUGGCUUUUGACCCCGACAUCAUUAUAUAAUGCACUUCCAGCCUGCCUAUAAGCAGCCUCGCAUCAUAAUAUCUUUGACAUAACAAUAGCAUCUUCUACAGGUCUUUCAUAAAAUCUUUUCCUUGUACCUAUAGGACUAUACCCAAGUUUUUCAUAAAGUUUUUUUGCUGCUUCAUUGCUUUGUCUGACUUCAAGAAAAAAAAUUGUUACUGAUUUUUCUUUCGCCCUUCUUUCCAUUUCUUUAAGAAGUGCUUCAGCCACACCUUGUCUUCUAUAUGAUGGAUGCACAGCAAC
#=GR BABG01005618.1/256-823 CODON           ..........................................................................GUA...........................................................................................................................................................................................................................................................................................................................................................................PTS....................................................................................................................................................................................................................................
#=GR BABG01005618.1/256-823 SS_TT           ...............................................................................................................................................................................................................................................................................................................................................................................................................................................................................................................................................................................................................................................................................................
NZ_AAVL02000037.1/286775-287341             CGUGUGGCUAAGUACAACCAGCUUCUUAGAAUUGAAGAAGAAUUAGGCGAUAGUGCAGUUUAUCCUGGAAUAAAAGCAUUUAACGUAAAAUAAUAUAAUA........AUAUUACAG...UGUC.AA.....AAGGUCU.UUUCCACC..UG.UG..C.UUG..CACAAAGGUGGAAAAAUGACCUU....GG.GACA..CGC..CCACAAUAU.GAGCAA...AAAAGU.GGAGC.........GU.AA..........GCUUC.AC.GAU...AUGCGA......AUAUUGUGGU.....A.GGAU.UGUGGGAGU.GC....GA.A.....GCACG.UA.ACAAU.CCG...GUAAUAA.........AUAAUUUAAAGAAAAAUAAAAACUAAGUAAACAUAUACGAACAAAAAGGCAUCGGAACUGACUUUCAAAGCAGUUACCGGUGCCUUUUUUGUGGAAAACAAGAGAAUUGACACAUUUCCAUAAAUAUGCUAAGGUUUGACAUAGAUAUAAGAACAUAGAGAUGCAUAUGUUUGCAAUAAAUAAAAGGGAAUGAGGUUCUCCCUCGAUUUAAUCGAAACCGCUUAUAACAAGCUGAUGACUUCUGUGCAAUACACAGGGGAAGUCAGCUUUUUACGCGUUAUGAGCUAAAUUUUAUGCGUU
#=GR NZ_AAVL02000037.1/286775-287341 CODON  ..........................................................................................STP..................................................................................................................................................................................................................................................................................................................................................................................................................................................................................................................................................................................................
#=GR NZ_AAVL02000037.1/286775-287341 SS_TT  ..................................................................................................................................................................................................................................................................................................................................................................................................................................<<<<<<<<<<<<<..........>>>>>>>>>>>>>>........................................................................................................................................................................................................................
BAAV01006120.1/517-1087                     CCAAAAAUCUUUUUGUACCCGUUAUUUUAUCACAAGAAUCGCAGUAAGGAUAUUCCUUUUUUUUCGAUUGUGCAACCCCUUUCUUUUAUGGUAAGAUAAU.....AAGAUGCC..AG..GGUCA.AA......AGCCUGAAA.CCACGA.UG.UG..C.UUG..CACAGGAGUGGU.UUUAUGGCU.....UAAUGACC.CGC..CCCG.AUAU.GAGCAU...AAAAGU.GGAGC.........GU.AA..........GCUUC.AC.GAU...AUGCGA......AUA.UUGGAU.....A.GAAU.UGUGGGAGU.AC....GA.A.....GUACG.GA.ACAAU.UCGUAU..GGCAU.CUU.....UUGACCCCAACAUCAUAAAAUGCCAGGAUCAAAAGAUCUAAAUCCACAUGAGCUUGCUCAUAAGUGGAUGAAAGACCUUGGAACCCGCCCCGACCGAAGCGGAGCGUAGAAAGAAUUGUGAAAGUACGAAGUACGAAACAAUUCAUAUGGCAUCUCACAACUUUCAUAACUUCACAAAAUUUGACAGGAGUAAUUAUGAUCUUAAAUGUAAAAAAUCUGACGCAUGGUUUUGGUGACCGUGCGAUUUUCGACAAUGUUUCUUUUCGUCUCCUCAAAGGCGAACAUAUCGGCCUGAUCGGU
#=GR BAAV01006120.1/517-1087 CODON          ......................................................................................................................................................................................................................................................................................................................................................................................................................................................................................................................................................................................AUG......................................................................................................
#=GR BAAV01006120.1/517-1087 SS_TT          ...............................................................................................................................................................................................................................................................................................................................................................................................................................................................................................................................................................................................................<<<<<<<<<.....>>>>>>>>>.........................................................
BAAY01008255.1/680-113                      CAUUAAAUCUUGCUGCUACUAUUCCUACUCUUGUUCCAUUGUCUACUAACUUUCCUUCUAAUACUCUCAUUAUUUUAUUCUCCUUUUUGAAUUUAUAUAU......UGAUACC..AG..AGUCA.AA.....AGGUC.UAAACCAAC..AUG.AG..C.UUG..CUCAUAAGUGGG.UGAAUGACCU....UA.UG.CUGCGC..CCCA.AUAU.GAGCAUAAAAGUGGG.AU............GA.UA.............AUCCCGUGA..UGUGCAA......AUA.UUGGGG.....A.GGAU.UGUGGGAGU.GC....GC.A.....GCACG.AA.ACAAU.CCAAA...UACAU.CG......UUCAGGUAAUUUACAGCAUAUGCCCCAUCCUUAUUUUCUUUGUCUUAAGAUAGAAGCCGUCAUAAGGUGUUGUUUCCAUCUUAAUCGGAACUCUUUCACUUAUCUGCAUGCCAAAGUCUGAUAACUGAUAUACCUUAUCAGGAUUAUUGGUAAGAAGCCUUAAUGUCUUAGCGCCAAGGUCUUUUAGUAUCUGUGCGCCUAUGUAAUAUUCUCUCAUAUCACCCGGAAAGCCAAGUGCUAUAUUGGCAUCAAGUGUAUCCAUUCCUUCAUCCUGAAGUGCAUAAGCCUUUAACUUAUUUA
#=GR BAAY01008255.1/680-113 CODON           ...................................................................GUA.......................................................................................................................................................................................................................................................................................................................PTS...............................................................................................................................................................................................................................................................................................
#=GR BAAY01008255.1/680-113 SS_TT           ...............................................................................................................................................................................................................................................................................................................................................................................................................................................................................................................................................................................................................................................................................................
NZ_AAVL02000035.1/75976-75409               GCACUUAUUGGACACGAAGUUGGAGAUAUUGUAGAGGUUGAAAUGGGCGAUACAGUAUCAAAAUAUAAAGUUCUUGAUAUUAAGAAAAAGAAAUAAAUUA......UAUUAUAC.AG...UGUC.AA.....AAGGUCUUAGCCCACC..UG.UG..C.UUG..CACAAAGGUGGGAAAAUGACCUU....GA.GACA..CGC..UCCG.AUAU.GAGCAUAAAA.GGGAAGC............GU.AA.............GCUUCACGA..UAUGCGA......AUAAUCGGGG.....A.GGAU.UGCGGGAGU.GC....GA.A.....GUGCG.GA.GCAAU.CC.....GUAUAA.UA......GAAAUAUAGAUAAUAGAUUUAUAAUUGGUUUAACCAGUUGAAUAUAUACUACUUUAAGGAGUUUAAGAAAAUGGCACAGCAGAAUAAGAAUGAACAGCAGGUUGACGUUAAUCAGCUUUUAAAGGUGCGUCGUGAGAAGCUUGCUGAUUUACAGGAAAGAGGAAAGGAUCCUUUCCAGAUCACAAAGUAUGAUGUAACAAACCAUACUACAGAGAUUAAGGAUAACUUUGAAAAGUUUGAAUGUGAACAUGAUGAAGAAGGAAAGCUUGUUAAAGAUCCUGCAAAGCUUGUUUCAAUUGC
#=GR NZ_AAVL02000035.1/75976-75409 CODON    .............................................................................................STP..........................PT.S.............................................................................................................................................GUA...........................................................................................................................................................................AUG...................................................................................................................................................................................................................................
#=GR NZ_AAVL02000035.1/75976-75409 SS_TT    ...............................................................................................................................................................................................................................................................................................................................................................................................................................................................................................................................................................................................................................................................................................
NZ_ABOU02000027.1/54352-53786               GGUCAGUUCAGAAUCCAUGAUACUGCCUCUCACCACCCGGCAGCUCUCUGAAAUCAGACGGAUCUUCCUACUAGUCCUCUUCUUCGCUUUUGCAAUAUAC......UGAUACU..AG...GGUG.AA....AAGGUAUG.AAUCCAU..AUG.AG..C.CUG..CUCAUAAGUGGA.UAAAAGACCUU...UG.AACC..CGU..CCCA.AUCU.GAGCAUAAAA.UGGA.AU............UG.UA.............AU.CC.UGAGAUAUGCGA......AUA.GUGGG......AUGGAU.UAUGGGAGU.GC....GU.A.....GCACC.GA.ACAAU.CCAUA...GGUAU.CA......AAGUUAGCCAAAAUUGGAGGCUUUCACCUCAACAUGAUUUAUUAUAUGUAGUAUGUUAAAAUAAGUCAAGUCUUAUUUUUUGCAACCUUUCUCUCUAUUCCUGAGCCUCUUGAUCAGACUUCCAUAACACGCCGCCAGUACCUGCUGAAAUAAUGUACCGAUCAUUACCGGAAACAUUACUUCUCCGGGAAAAUAAGCUGCUGCGAUCACCGCCCCCGCACUGAUAUUUCUCAUUCCUGAUCCAUAGAUCAUAGAAAUCCGGGUUUUCUCAUCCUGCUUUAACAGAACAGAGAUUCCCCA
#=GR NZ_ABOU02000027.1/54352-53786 CODON    ...........................................................................................................................................................................................................................................................................................................................................................................................................................................................PTS.................................................................................................................................................................................................................................
#=GR NZ_ABOU02000027.1/54352-53786 SS_TT    ...............................................................................................................................................................................................................................................................................................................................................................................................................................................................................................................................................................................................................................................................................................
BABG01000170.1/696-150                      CAUGACUAUCUCCAUUCCUGUUACACUUUAUAACCAUAUUGCCUGUUACACUUACAGCUAUCCUGCUUUGACCACCGGCUUCAUAUAUGAUAAUAUGAUA......UGAUACC..AG...GGUC.AA.....AAGGUCUAAACCCAC..AUG.AG..C.UUG..CUCAUAGGUGGGUGAAAGACAUU....GG.GACC..CGC..CCCG.AUAU.GAGCAUAAAAGUGGG.AU............GA.UA.............AUCCCAUGA..UAUGCGA......AUAUUUGGG......A.GAAU....................AU................AUAUUACA...UAUUU.CA......GAUUGUUCAGAUUGAUUCGGGUUAAUUCAGAGUAGUUCAGGCUAAUUCGGAGUAGUUCAGACUGAUUUAGAGUAGUUCAGGCAGAUUUAGACUGGUUCAGAGUAGUUCAGGCUGGUUCGGAUUAAAUCAGAUUAAAUUAAGCGGAAAAUCCAUAGGUAAAUGUGGGUUUUCCGUUUUUUGAUUUUUACUUAAAAAAAUUUCUAUCAAAGUAUCGUGAAAAAUUCAUUUGUAUUGUAAUGCAAAUGGGGGUUAAGUAAAACAUCCAGACAACCGAUAAACUUAUCAUAAAGAAAUAAAAAA
#=GR BABG01000170.1/696-150 CODON           ............GUA................................................................................................................................................................................................................................................................................................................................................................................................................................................................................................................................................................................................................................................................................
#=GR BABG01000170.1/696-150 SS_TT           ...............................................................................................................................................................................................................................................................................................................................................................................................................................................................................................................................................................................................................................................................................................
NZ_AAXA02000013.1/250173-250740             GACCGGCCGUCUCCAACUCUUUUAACACAUUUUCAUGCUGUUUGGUCCAGACGGUAAUAUUCGACAUACGCUCCCUCCUUUUUACAUACCUUUAUUUAAA......AGAUGCC..AG...GGGC.AA....AAGGUCUA.AAUCCAC..AUG.AG..C.UUG..CUCAUAAGUGGA.UGAAAGACCUU...GG.GCCC..CGC..CCCA.AUAU.GAGCCUAAAAGUAGG.AU............GA.CA.............AUCCCACGA..UAUGCGA......AUA.AUGGGG.....A.GGAU.UGUGGAAGU.GC....AA.C.....GCACG.GA.ACAAU.CCGUA...GGCAU.CA......UAGUUGGGGCUUUUGACCCCAACAUCAUUUAUUGCUAUAAUAUCUUUGUUAUACUUAUCCAUCAAGUAAUUGCUUACAUAAAAUAGACGAUAUGUCACAAAUUGUCAAAUUAUGCGAUUUUUUUGGAAUUAUAGCAUAUUUUGGGAAAACUCACAAUGAUUAUUCUUUUAUAAUCCACUCAUCUUUGAUGCACCACAGUCCUGCCUGCACACUGUGAACACCACUGUUAUCCCCCGCCUCGAUUGCUUGCUGAUGACCAAACAGACGUUUCCAGCUUUCCUGAAUUCUCGCUUUCUGCUC
#=GR NZ_AAXA02000013.1/250173-250740 CODON  ................................................................GUA...............................................................................................................................................................................................................................................................................................................................................................................................................................................................................PTS..........................................................................................................................................
#=GR NZ_AAXA02000013.1/250173-250740 SS_TT  ...............................................................................................................................................................................................................................................................................................................................................................................................................................................................................................................................................................................................................................................................................................
BABG01013486.1/930-1227                     GUCUUGAAAGAGUAGCACUUCUUAAAUAUGAAAUCGAUGAUAUGAGAUUAUUAUAUGAAAAUGACACAAGAUUCUUAAAGCAGUUUUAGUUAAUAUAUAU......UGAUACC..AG...GGUC.AA....AAGGUCUGAGCCC.AC..AUG.AG..C.UCG..CUCAUAGGUNGG.GGAAAGACCUU...GG.GAAC..CGN..CCCA.AUAU.GAGCAU.A.A.AAGU.GGGAU.........GA.UG..........AUCCC.AC.GAU...AUGCGA......AUA.UUGGGU.....C.AGAU.UGUGGGAGU.GC....GUAU......CACG.GA.ACAAU.CCGGUA...GUGU.CA......AAGUCCGGGGCUUUUGAACCCGNACUCAUA..............................................................................................................................................................................................................................................................................
#=GR BABG01013486.1/930-1227 CODON          ......................................................................................STP......................................................................................................................................................................................................................................................................................................................................................................................................................................................................................................................................................................................................
#=GR BABG01013486.1/930-1227 SS_TT          ...............................................................................................................................................................................................................................................................................................................................................................................................................................................................................................................................................................................................................................................................................................
NZ_ABOU02000020.1/5336-4769                 AUUACAAAUUCGUCUCCACCAACCCGGAAUGCAUUUCCCGGGAAAAUAUUCUCCAUUGCAGUUGCUGCCUUUCUUUUCUUUCUAUACUAUUAAUAAUAAA......AGAUGUC..AG...GGGC.AA....AAGGUCUAA..GCCCACA.UG.AG..C.UUG..CACACUGGUGGU.AGAAUGACCUU...GA.GACC..CGC..CCCG.AUAU.GAGCAUAAAAGUGGG.GC............GU.AA.............GCACCAUGA..UAUGCGA......AUA.GCGGGU.....A.GGAU.UGUGGGGGU.GC....GU.A.....GCACG.AA.ACAAU.CCGUU...GGCAU.CA......UUGUUGGGGGCUUUUGACCCCAACAUCUUUUUAUUAUAGCAUGUAUUUUACUGAGUUGUCAUGAUGUUACUAAUAGAUCUAUAUCUUUUCCGCUUCUUUCUCAUCAUGUAUUUUACUCCAUAUUAUAACUGUAUCGCAAUGCAAUUCAUUCUUUUUAAUGUGUAAUGCAAACUACUGUGGAGGUGAAUUACAAUGCAGGACAUAAAACAAAAUCUUGCCGAUGCAGUGCGAGAAGCUCGCACAAAACUCGGACUAUCACAGGAACAAUGUCCCUUGUAAUCUGCUAGGUGGUCUAUAUUG
#=GR NZ_ABOU02000020.1/5336-4769 CODON      .....................................................GUA...............................................................................................................................................................................................................................................................................................................................................................................................................................................................................................................................................................................................................................PTS.....
#=GR NZ_ABOU02000020.1/5336-4769 SS_TT      ....................................................................................................................................................................................................................................................................................................................................................................................<<<<<<<<........>>>>>>>>...................................................................................................................................................................................................................................................................................
NZ_ABOU02000026.1/4051-3484                 CUGUGACCAUCCAUUUUUCUUUCGCUCUUCUGCGAUUUUUUCCGAUAAGAUCAUAUCCAUUUUCCUCCUCUUUUCAGGUUUUCAUCUAUAUUUUAUGAUC......UGAUGCC..AG...GGUC.AA....AAGGUCU..AAGCCCAC.AUG.AG..C.UUG..CUCAUAGGUGGA.UGAAAGACCUU...AG.GACC..CGC..CUCG.AUAU.GAGCAUAAAAGUGGG.GC............GU.AA.............GCACCAUGA..UAUGCGA......AUA.GCGGGU.....A.GGAU.UGUGGGAGU.GC....GU.A.....GCAUG.AA.ACAAU.CCGUA...GGCAU.CA......AAGUCGGGGGCUUUUGACCCCGACAUCUAUUUAUUUAUAAGCUCAAAAGGAUCCAUUCUAUUACAGUUCACAGUUAUUUACAGUUCUCGGGAACGGGAUCACGUCACGGAUAUUCGACAUUCCUGUCAGAUACAUUACGCAACGCUCAAAUCCAAGUCCGAACCCUGCAUGUCUUGUAGAACCAUAUUUUCUGAGAUCAAGGUAGAAACCAUAAUCUUCCUCUUUCAGACCCAGCUCCUGCAUUCUUGCAAGAAGCUUUUCAUAGUCAUCCUCUCUCUGACUUCCUCCAAUGAUCUCACC
#=GR NZ_ABOU02000026.1/4051-3484 CODON      .........................................................GUA................................................AUG..................................................................................................................................................................................................................................................................................STP...........................................PTS.............................................................................................................................................................................................................................................
#=GR NZ_ABOU02000026.1/4051-3484 SS_TT      ...............................................................................................................................................................................................................................................................................................................................................................................................................................................................................................................................................................................................................................................................................................
BABG01029695.1/308-1                        AAGUUUUAGAAUACACUGAUAUAUGAUUAGAAAGAAUCAGUGGUUGGUUAAUAAUAUACGCAGGGUUUGUGCAUGAGUCAUGAAUCCUGCGUAAUAUAUA......UGAUACC..AG...GGUC.AA....AAGGUCUA.AACCCAC..AUG.AG..C.UUG..CUCAUAGGUGGG.UGAAAGACCUU...GG.GACC..CGC..CACG.AUAU.GC.......G........................A.....................................AUA.UUGGG......G.GAAU.UGUGGGAGU.GC....UU.A.....GCACG.GA.ACAAU.UCGCA...GGUAU.UA......AAGUCGGGGAUAUUUGACCCCGACAUCAUAUAUAUGUUGUUAAGGAAAAUGCUGCAUCAUCANAGCNGCUUCAG..................................................................................................................................................................................................................................
#=GR BABG01029695.1/308-1 CODON             ...............................................................................................................................................................................................................................................................................................................................................................................................................................................................................................................................................................................................................................................................................................
#=GR BABG01029695.1/308-1 SS_TT             ......................................................<<<<<<<<<<<<<<<<<.......>>>>>>>>>>>>>>>>>>...............................................................................................................................................................................................................................................................................................................................................................................................................................................................................................................................................................................................
NZ_ABOU02000048.1/173981-174547             AAUACGAAAUUUCAAUAAGAAGUAGAAAGCCGGAAGGUUAUCGACUAAGAUAAAUGAUUUGUCAAAUAGUAAAUACAAUAUCUACUAUCUAAUAUUUACG......AGAUGCC..AG...GGGC.AA.....AAGGUCUAAGCCCAC..AUG.AG..C.UUG..UUCAUAGGUGGGUGAAAGACCUU....AG.GACC..CGC..CCCG.AUAU.UCGCAUAUCG.UGGG.AU............GA.UA.............AUCCCACGA..UAUGCGA......AUA.UUGGGU.....A.GGAU.UGUGGGAGU.GC....GU.A.....GCACG.GA.GCAAU.CCGUA...GGCAU.CA......AAGUCGGGGGCUUUUGCCCCCGACAUCUUUACGAUCGAAUAUCUUACUCAAUAACCAUCCGGCUUUUUCUAUCUUUUUUAAAUUUGUAUUGUUGGAUGGAUACGCUGCGGAGCUAAAAAACUUCUUAUCGAGAUGGUCAGCGGAAAGCAGGGUGUUCCUGAGCAGGUGCAUUAGCAGGGAGCGUUCCGAAGACACUUUGCAGCGUUUGUUAGAGAAAGUAAAUCGAGUGCCAUUGCACGAAGAUUUCCACUUUCGAGUUACAAACGGUCAACGGGCUGAGGUAAAGCGGGCCUGCACCGC
#=GR NZ_ABOU02000048.1/173981-174547 CODON  .........................................................................................................................................................................................................................................................................................................................................................................P.TS.............................................................................................................................................................AUG..............GUA.................................................................................................................................
#=GR NZ_ABOU02000048.1/173981-174547 SS_TT  .....................................................................................................................................................................<<<<<<<<<<<<..................>>>..>>>..>>>>.>............................................................................................................................................................................................................................................................................................................................................................................................................................................................................
NZ_ABOU02000036.1/12325-11758               AGUAAAAAAUCUGCUUGAAUUUCUGCAGAAUCUGGUAGUAAAAUACUCUGGUGUGCAGGCAGAUAUUUUAAUUUGAUAAAAUUUAUCGUCAUGAAUUUUU......AGAUGCC..AA...GGUC.AA.....AAGGUCUAAGCCCACA..UG.AG..C.UUG..CUCACAGGUGGGUGAAAGACCUU....AG.GACC..CGC..CCCG.AUAU.GAGCAUAAAA.GUGGAAU............GA.UA.............AUCCCACGA..UAUGCGA......AUA.UUGAGU.....A.GGAU.UGUGGGAGU.GC....GU.A.....GCACG.GA.GCAAU.CCGUA...GGCAU.CA......AAGUCGGGGGAUUUUGACCCCGACAUCAUUUUUAUUAUCAUAAAGGAGGCAACUGGAUAUGGGAAAAGUAGAAGAUAAUAAAAAAUUGAAAAUGAAUACACUACUUCAGACAGCAUUUGACCUUUUUACAGGAAAAGGCUUUGCAAAGACAACCGUAUCCGACAUUGUAAAUCAGGCCGGACUGGCAAAGGGAACUUUUUAUUUGUAUUUUAAAGAUAAAUAUGACUUGCGGGAUAAGCUGAUCGCAUUUAAAGCCAGCCAGCUUUUUGACGAUGCACAUAAGGCACUGGAUGCUGCCGU
#=GR NZ_ABOU02000036.1/12325-11758 CODON    .........................................................................................GUA.............................................PTS.................................................................................................................................................................................................................................................................GUA.............................AUG...............................................................................................................................................................................................................................................
#=GR NZ_ABOU02000036.1/12325-11758 SS_TT    ...............................................................................................................................................................................................................................................................................................................................................................................................................................................................................................................................................................................................................................................................................................
NZ_ABOU02000034.1/14078-13511               GUCAUCCGGAAUCUGCUUUCCACAAAAUGGGCAAUACAUAUUUCUUAUCCUUUCACAAUUCUUUGCCAGGAAAUACAGUUUCAUAAUUCCUUAACAUAAA......UGAUGCC..AG...GGUC.AA.....AAGGUCUAAGCCCAC..AUG.AG..C.UUG..CUCAUAGGUGGGUGAAAGACCUU....AG.GACC..CGC..CCCG.AUAU.GAGCAUAAAA.AUGGGGC............GU.AA.............GCACCAUGA..UAUGCGA......AUA.GCGGGU.....A.GGAU.UGUGGGAGU.GC....GU.A.....GCACG.AA.ACAAU.CCGUA...GGCAU.CA......AAGUCGGGGGCUUUUGACCCCGACAUCACAUAAACGAUUAUACUAUUUUUCUCUGCACACUUCAAUCCUAUUUUGAAGGCUUUUCGAUUAAUUGGAUAUUUAUGUCUGUUCUUCCAUUAAUUCCGUCCACGGAUCCCUGAUUCGUAUAUUGCCAUACUUCAAAAUGAUAUGGAGUCUGCGGCUUUAAUUCGUAAUCCGCAUACCAGACCGGAUAUGCGGAUAAUUUUUCCAGAUCCAGCUCAUAAGCUUCCCACAACAUAUUACUGUAGAUCAUAGCAUCAUAACCUGCUGCUUCAAUCG
#=GR NZ_ABOU02000034.1/14078-13511 CODON    .................................................................................GUA.....................................................PTS.....................................................................................................................................................................................................................................................................................................GUA..PTS......................................................................................................................................................................................................................................
#=GR NZ_ABOU02000034.1/14078-13511 SS_TT    .....................................................................................................................................................................................................................................................................................................................................................................................................................................................................................................................................................................................<<<<<<<<..........>>>>>>>>................................................................................
NZ_ABOU02000050.1/2146-1578                 UCUGUAUCAGUGCUAUAGUUAGAUAGUACACUAGUUAUUUAUAUCUGUCAAUACUGAUUUUUAUAUUUUUGUCAUUUCUGAUUUAUGUAGGCAAUUAAUA......UGAUACC..AG...GGUC.AA.....AAGGUCUAAGCCCAC..AUG.AG..C.UUG..CUCAUAGGUGGGUGAAAGACCUU....AG.GACC..CGC..CCCG.AUAU.GAGCAUAAAAGUGGGGGC............GU.AA.............GCACCACGA..UAUGCGA......AUG.UUGGGU.....A.GGAU.UGUGGGAGC.AC....GU.A.....GUGCG.UA.ACAAU.CCGUA...GGUAU.CA......UAGUCGGGGGCUUUUGACCCCGACACCUUAAUAUCGGAAUAUAACAAGAGCUGCAUUGACCAUUGCCAAUGCAGCUCUGUUAGUUAAGGACUUUUUACAGCCUCAUUUUAUUUCUCAUAUUCUGUUUUUAUUAUUCUUCUGUAUGUUUUGCAGCGUAUUUUCUGCCAAGCAUAUAUACACCAACUGCAUAAACCGCUGUCAGAAUGGCUGCAAUGAUGUAUGCUACAUUCAUUGAAAGUCCGAAUCCGAUCUUUGCACUUAAGAUAAAGGAAGAAAUUACGAACAUAUAAAAACUUCCCG
#=GR NZ_ABOU02000050.1/2146-1578 CODON      .....................................................................................................................................................................................................................................................................................................................................................................................................................................................................................................................PTS.......................................................................................................................................................................
#=GR NZ_ABOU02000050.1/2146-1578 SS_TT      ...............................................................................................................................................................................................................................................................................................................................................................................................................................<<<<<<<<<<<<<<........>>>>>>>>>>>>>.............................................................................................................................................................................................................................
NZ_ABOU02000006.1/26317-25750               UGUAACAGAAGGAGCUAAAGGACCUCAGGCAACAAACGUAGUAAAACUUUAAUCAAAUAUUCAUUGUACCUUUUAAUUAUUAUAGAUAAGCUCAAAUUUA......AGAUACC..AG..GGUCA.CA......AGGUCUGACACCAC..GUG.UA..C.UCG..CACACUAGUGGUAAAAUGACCU.....UG.UGACC.CGC..CCCA.AUAU.GAGCAUAAAAGCGGG.GC............GU.AA.............GCACUACGA..UAUGCGA......AUG.UUGGGU.....A.GGAU.UGUGGGAGC.AC....AU.A.....GUGCG.UA.ACAAU.CCGUA...GGUAU.CA......UAGUCGGGGGCUUUUGACCCCGACAUCAAAUUUAAUAUUAAAAGUAAUACAGGAAAUGAGAUUAACGAAAUCCCCCUGCAGAUCAUCAAUGACCUGCAGGGGGAUUUGUAUUUCGUUUUUCAAUUACAUUUUAUGGUAUUUCUUCUGCUCCGGUAACCAGAUCAUGCUCCGCUUACAUUCGACACAUACGCCUGGUCUGCUUCCCAGACAUCAAAGCCACUUCCUCUUAAAAUAUCAACAACCCUUGCCGGAUCAUCGGUCUUAAGAACAGCAGAAGCAUCUGCCCCGUUAGCAAAAGCA
#=GR NZ_ABOU02000006.1/26317-25750 CODON    .................................................STP.....................................................................................................................................................................................................................................................................................................................P.TS..............................................................................................................................GUA......................................PTS........................................................................................................................................
#=GR NZ_ABOU02000006.1/26317-25750 SS_TT    .........................................................................................................................................................................................................................................................................................................................................................................................................................................................<<<<<<<<<<<<<<<....>>>>>>>>>>>>>>>....................................................................................................................................................................................................
NZ_ABOU02000050.1/140538-139971             GUCCCCCUGUUCUGUAUUCUUUGCAGACAUUCUUUAUCUGUAACAUAGGCAUCUGCUCCUUUUAUUUGCAUUGUCUUUUAUCAUACUAUAUUUUAAUUUU......UGAUACC..AG..GGGCA.AA......AGGUCUGACACCAC..GUG.UG..C.UCG..CACACCAGUGGUAGAAUGACCU.....UG.UGACC.UGC..CCCA.AUAU.GAGCAUAAAAGUAGG.GC............GU.AA.............GCACCACGA..UAUGCGA......AUG.UUGGGU.....A.GGAU.UGUGGGGGC.AC....GU.A.....GUGCG.UA.ACAAU.CCGCA...GGUAU.CA......UAGUCGGGGGCUUUUGACCCCGACAUCUAAUUUUUUGGUCAAAAGAUCUUUUUUCUUAUCCGACACCCAUAUCCGACUCCCGGUUUUUUCCCUUCUGACAAAUAGUUUUUCAAUGCUUUUUGCAGACUGGUGUUCUCAGGAUAUGCCUCCGGAUCUUCCAGUAUUCUUCCAAAAACCCUUUCCUCUGCCUGACGGUUUUCCAGAUUCACAGACUGAAUUUCAAAGCAAUUCUGAAACUGAAGGAUUCCGCUUUCUUUCUCCAGCAGCUCUUUCAGUGCCGGAGAAAGCAGCCAGGAUUCG
#=GR NZ_ABOU02000050.1/140538-139971 CODON  .................................................GUA.....................................................................................................................................................................................................................................................................................................................................................................PTS...................................................................................................................................................................................................................................................................
#=GR NZ_ABOU02000050.1/140538-139971 SS_TT  ...............................................................................................................................................................................................................................................................................................................................................................................................................................................................................................................................................................................................................................................................................................
NZ_ABOU02000010.1/11753-12320               GAAGCCACGAUAACUCCCGAUUCUGCGUAAAAUCCGGUAUUUCCUUUUUGCUCAUAUUCAUUCCCCUUUUCCAUAUAUGUGUCCUGAUAUACGAUUAUUU......UGAUACC..AG..GGUCA.AA......AGGUCUGACACCAC..GUG.UG..C.UCG..CACACUAGUGGUAGAAUGACCU.....UG.UGACC.CGC..CCCA.AUAU.GAGCAUAAAA.GUGGCAC............GU.AA.............GCACCACGA..UAUGCGA......AUG.UUGGGU.....A.GGAU.UGUGGGAGC.AC....GU.A.....GUGCG.UA.ACAAU.CCGUA...GGUAU.CA......UAGUCGAGGGCUUUUGACCCCGACAUCUUAUUUUUCAAGAUAUUCCUCCAACGCUUCCAACUGUCUUUCCAUAUAAUGAUAACCAUGCUCAUAAAAUGCGUAAAGAGCCUCUCGGUUCCGUUCCAGCCUUGAUACCGGCUUCACAUGGGGACGGAUCACAAAGAUCUCUCCCUUCCGCUCCAGCACAUCCAGAUAAUUCAUCGUCUUAUUAUACAUAAAACUUCUCCGUAAAAUCGUCCGCACCACAUUUGGAUAAGAACUGUAAGCCUUUCUGUAAAGCUUCUGCAUUGCAGGAGAAAG
#=GR NZ_ABOU02000010.1/11753-12320 CODON    ..........................................................GUA.................................................................................................................................................................................................................................................................................................................................................PTS..............................................................................................................................................................................................................................................................................
#=GR NZ_ABOU02000010.1/11753-12320 SS_TT    .....................................................................................................................................................................................................................................................................................................................................................................................<<<<<<<<.......>>>>>>>....................................................................................................................................................................................................................................................................................
NZ_ABOU02000050.1/30213-30780               AGAGGGCAACUCCGCUGAGCAAUGACAAAAUCAUUGUAAUUCCCAUUUUCUUUUUUCCUUUUUCUUAAGUUAUUAAGUUGACGUGUUACGUUAUUUUUAA......UGAUACC..AG..GGUCA.AA......AGGUCUGACACCAU..GUG.UG..C.UCG..CACACUAGUGGUAGAAUGACCU.....UG.UGACC.CGC..CCCA.AUAU.GAGCAUAAAAGUGGG.GC............GU.AA.............GCACCAUGA..UAUGCGA......AUG.UUGGGU.....A.GGAU.UGUGGGAGC.AC....GU.A.....GUGUG.UA.ACAAU.CCGUA...GGUAU.CA......UAGUCGGGGGCUUUUGACCCCGACAUCUUUUUAAUACGUACGCCAUCCAUUAUAGAACACUUUACAUGUACUUUACAAUUCUUUUCUUAAGAAAUACCCAAAAAAUUAUUUGUCCGGGUGAAAUUGCUGAAAAUGGAAGUUCCGAAUCAGACAAAAAUCUUUGCCAAAGAUGAAAAGAAAUACAAACUGAAAAAGGGGAAAAAGAUGAAGACUCAGUAUUAAAACUAUAUGAAAAGGUGGUGAGUUAGAUGGCAGUAUAUGGAAAUGUCAAUGUAAAAUAUGCUCCAUGCAAGUCUGCAG
#=GR NZ_ABOU02000050.1/30213-30780 CODON    ...........................................GUA.............................................................................................................................................................................................................................................................................................................................................................................................................................................................................................................................................................................................AUG.................................................
#=GR NZ_ABOU02000050.1/30213-30780 SS_TT    .....................................................................................................................................................................................................................................................................................................................................................................................<<<<<<<........>>>>>>>....................................................................................................................................................................................................................................................................................
NZ_ABOU02000034.1/1673-1106                 UCCACACUCUUUCCUACAUGAUCUAACGUAAUUCCCAAAUGUGGAAAACUAAUAUCAUAAUGCAUAACUCCAUCCCCUUUCUUUCUGCCAACUAAAAUAA......AGAUACC..AG..GGUCA.AA......AGGUCUGACACCAC..GUG.UG..C.UCG..CACACGAGUGGUAGAAUGACCU.....UG.UGACC.CGC..CCCA.AUAU.GAGCAUAAAAGUGGG.GC............GU.AA.............GCACCACUA..UAUGCGA......AUG.UUGGGU.....A.GAAU.UGUGGGAGC.AC....GU.A.....GUGCG.UA.ACAAU.CCGUA...GGUAU.CA......UAGUCGGGGGCUUUUGACCCCGACAUCAAAUAAAUAAGGCACCAUAUGCACUUUCUUCUUUCUUCUGCUGCAAAUGGUGCCACUUCUGACAUUCUCUGUCUAAUUUUUAUACAUUAAAUCUGAACAGCAUGAUAUCGCCGUCCUGUACUACAUAGUCUUUUCCUUCCAGACGGAUCAGCCCUUUUUCUUUCGCUGCUGUAUGAGAACCGCAUGCAAUCAGAUCAUCAUAGCUUACAACUUCCGCACGGAUAAAUCCACGCUCAAAGUCUGUAUGGAUCUUUCCUGCUGCCUGAGGUGCUU
#=GR NZ_ABOU02000034.1/1673-1106 CODON      ..........................................................................................................................................................................................................................GUA................................................................................................................................................................................................................................................................PTS...............................................................................................................................................................................................
#=GR NZ_ABOU02000034.1/1673-1106 SS_TT      ...............................................................................................................................................................................................................................................................................................................................................................................................................................................................................................................................................................................................................................................................................................
NZ_ABOU02000032.1/102367-101800             GCAAAUCGCAAGUUUCGUCAUCAGACGUAUCCUGUUCUCAUCCAACAUAUCCGCGUCCAUGCCCUCUCUUAAAUAAUUCCGUUCUUUUCUUAAUUAUAUU......UGAUGCC..AG..GGUCA.AA......AGGUCUGACACCAC..GUG.UG..C.UCG..CACACUAGUGGUAGAAUGACCU.....UG.UGACC.CGC..CCCA.AUAU.GAGCAUAAAAGUGGG.GC............GU.AA.............GCACCACGA..UAUGCGA......AUG.UUGGGU.....A.GGAU.UGUGGGAGC.AC....GU.A.....GUGCG.UA.ACAAU.CCGUA...GGUAU.CA......UAGUCAGGGGCUUUUGACCCUGGCAUCUUAUAUUUUAGUAUAUCAUAUACCUAUCUUUCUUGUCCAAUGCUUACCGUUAAAAAGUAGACAUUUUGAACACCUGCUCUUUUUAAUAUUCCUGCAGCAUGUUCCAUCGUACUUCCUGAUGUAUAAAUAUCGUCAAUCAGCAGGAUAUUUUCAGGAAAAUCGCUGCUGCUCCUCACUGCAAAUGCUCCCUGCAGUACUUCCAUCCGCUCUUUUCUGUCAAACAGCUUCAGUGGGCGGGUAUUCCUGAUCCUCAGCAACCGAUCCGUACACACC
#=GR NZ_ABOU02000032.1/102367-101800 CODON  .........................................................GUA.........................................................................................................................................................................................................................................................................................................................................................................PTS.......................................................................................................................................................................................................................................................
#=GR NZ_ABOU02000032.1/102367-101800 SS_TT  ...............................................................................................................................................................................................................................................................................................................................................................................................................................................................................................................................................................................................................................................................................................
NZ_ABOU02000050.1/152144-151577             UACCAGUUAAAUCUGAAGAAACGGAACUGACCGUGACUUUUCUCUGCAUAUGCCAGAGCAUUUUUAAUCGUUCCCUCUGCAUAUGCAGUAAUAUUCUUAA......UGAUACC..AG..GGUCA.AA......AGGUCUGACACCAC..GUG.UG..C.UCG..CACACUAGUGGUAGAAUGACCU.....UG.UGACC.CGC..CCCA.AUAU.GAGCAUAAAAGUGGG.GC............GU.AA.............GCACCACGA..UAUGCGA......AUC.UUGGGU.....A.GGAU.UGUGGGAGC.AC....GU.A.....GUGCG.UA.ACAAU.CCGUA...GGUAU.CA......UAGUCGGGGGCUUUUGACCCCGACAUCUUCUUACUUAUUCCUGCCGCAUAUGCAGACAUUCCCUUCCCGGUUCUUCUUUGGGAUCCAGAUACUUUUCCAGUGCCUUUAAAUAGGUAGUUCCAAGUCUGCUUAUGCGGUUUUUCUGAUGCACGAUAUAUCCGAUCUUCAUUUCAUUCUCAUCUGCCAGCGGUACUGCAAUGAUAUCUUUCCCAUUUAAAUUUUCAUCAAUGACACCGCUGCAUACAGUAUAGCCAUUCAGCCCGAUCAAAAGAUUGAAAAGUGUUGCCCUGUCUCUGACUC
#=GR NZ_ABOU02000050.1/152144-151577 CODON  ...........................STP.......................................................................................................................................................................................................................................................................................................................................................................................PTS.......................................................................................................................................................................................................................................................................
#=GR NZ_ABOU02000050.1/152144-151577 SS_TT  ...........................................<<<<<<<<<<<<<<<................>>>>>>>>>>>>>>.......................................................................................................................................................................................................................................................................................................................................................................................................................................................................................................................................................................................................
NZ_ABOU02000036.1/27048-26481               UUCCUCCGAAAGUUCCAGUUUUGCAAGGAUUCCAACAUAUUCUAUCGUUUCGUCUGAGAUUUUAUUUGCCAAUUCUGUCACCCUUUCUCACUUCAUUUUU......UGAUACC..AG..GGUCA.AA......AGGUCUGACACCAC..GUG.UG..C.UCG..CACACGAGUGGUAGAAUGACCU.....UG.UGACC.CGC..CCCA.AUAU.GAGCAUAAAAGUGGG.GC............GU.AA.............GCACCACGA..UAUGCGA......AUG.UUGGGU.....A.GGAU.UGUGGGAGC.AC....GU.A.....GUGCG.UA.ACAAU.CCGUA...GGUAU.CA......UAGUCGGGGGCUUUUGACCCCGACAUCAUUUUCUGUAAAUAUCAUAAAAUGCUUCAUAGUCCUGACUUCCGAUCUUUUUGGAUGGUGUCAGGAUCAUUUUUCCUGUCACGGUGAUUUCCGUUCCCUCCGUCAGUACUGCAUUUUUAUAGAUUGCAUUUUCACUUCCCGAUUCUACCAUGAUCGAAUAAUUCUGAUAAUUCAGGCUGUCAUAUUCCUCAUCAUACAGUUCUCCGAGAUAGAUCUCAUACUCCAUCACAGCCCAGUCUUUUGUUCCCGAGACAUCAUACACCCCUGCCGGAA
#=GR NZ_ABOU02000036.1/27048-26481 CODON    ..............................................................................GUA...........................................................................................................................................................................................................................................................................................................................PTS................................................................................................................................................................................................................................................................................
#=GR NZ_ABOU02000036.1/27048-26481 SS_TT    ...............................................................................................................................................................................................................................................................................................................................................................................................................................................................................................................................................................................................................................................................................................
NZ_ABOU02000033.1/1630-2197                 CUUUUGCAUAAGCUCUCAGACAGUAUACCGCUAAAUUGGAAUGAAUAUAUUUUGCAUUGACUGCAGCAAGUAAAACUUUCACUCUCUUCCUCCCAUUUGU......AGAUACC..AG..GGUCA.AA......AGGUCUGACACCACA..UG.UG..C.UCG..CACACUAGUGGUAGAAUGACUU.....UG.UGACC.CGC..CCCA.AUAU.GAGCAUAAAAGUGGG.GC............GU.AA.............GCACCACGA..UAUGCGA......AUG.UUGGGU.....A.GGAU.UGUGGGAGC.AC....GU.A.....GUGCG.UA.ACAAU.CCGUA...GGUAU.CA......UAGUCGGGGGCUUUUGACCCCGACAUCAUUUGUAUAUUUUAUCAACAGUACCCUAUUAUACUAUUUUUUUGUUCAAAAAUCAUCCAUAUCCGUUGACAUUUUUCUAAAUAUCCUGUAAAAUAUUGAUUCGUGCAGCCGGGGUGGUAGCGGUACCUUGAACCUGCAAUCCGCUAUAGCAGGGGUGAUAUUGUGCAGAGGGCGAAAGCUGGCAGAGCUGCCCCCGAUAAGUGACGUUGAUGUCCGGGUCUUACGCGACGGGAAUCUGUGAACCGUGUCAGGUCGGGAACGGAGCAGCACUAA
#=GR NZ_ABOU02000033.1/1630-2197 CODON      ................................................................................................................................................GUA............................................................................................................................................................................................................................................................................................................................................................................................................................................................................................................................................
#=GR NZ_ABOU02000033.1/1630-2197 SS_TT      ....................................................<<<<<<<<.......>>>>>>>>....................................................................................................................................................................................................................................................................................................................................................................................................................................................................................................................................................................................................................
NZ_ABOU02000034.1/55446-56013               CCGAUUCUUAUUCCACUGCUGAUCGCAAUGUUGAUUAUUCGACUGAUCGGAGGAAGUGGAUCGCAGCGAUAAACGGAAUAAUUAUAAUGCAUUAUAUCCU......UGAUACC..AG...GGUC.AA.....AAGGUCUGAAACCAC..GUG.UG..C.UUG..CACACUGGUGGUAGAAUGACCUU....GA.GACC..CGC..CCCA.AUAU.GAGCAUAAAAGUGGG.GC............GU.AA.............GCACCACGA..UAUGCGA......AUG.UUGGGU.....A.GGAU.UGUGGGAGC.AC....GU.A.....GUGCG.UA.ACAAU.CCGUA...GGUAU.CA......UAGUCGGGGGCUUUUGACCCCGACAUCAUCUUAACUUAUACUCCGCUCCAUUCUACAGAGUCAGCAAUCCGAUCAACCCUCAAUUGCGAUUGUCUUCUUUGCCUCUACUGCUUUUGCAGGUUUCUUCGGAACAGACAAUUUCAGGAUACCGUUCUCAUAUUUUGCUUUGAUAUCUUCGUCUGUCAGAUUCUCACCGACAUAGAAGCUUCUCUGCAUUGCUCCGGCAUAACGCUCCUUACGGAUGUAUUUACCUUUCUUAUCUUCCUCGUCUUUAUCAAGACCCUUAGCUGCAGAUACGGU
#=GR NZ_ABOU02000034.1/55446-56013 CODON    .....................................................................STP...................................................................................................................................................................................................................................................................................................................................................................................PTS.................................................................................................................................................................................................................................
#=GR NZ_ABOU02000034.1/55446-56013 SS_TT    ...............................................................................................................................................................................................................................................................................................................................................................................................................................................................................................................................................................................................................................................................................................
NZ_ABOU02000028.1/138459-137892             GUCUGCCUGCACAAUCUUUCGUUAUUCUUUUGAUUUUUCAUUCUUAUUUCUUAAAAAUCCGAAACUAAAUCGUCACAAUUAUGUGCUAGAAUAAAUUUAG......AGAUGUU..AG...GAUC.AA.....AAGGGUUGAAACCAC..GUG.UG..C.UUG..CACACUGGUGGUAGAAUGACCUU....GA.GCCC..CGC..CCCG.AUAU.GAGCAUAAAAGUGGG.GC............GU.AA.............GCACCAUGA..UAUGCGA......AUA.GCGGGU.....A.GGAU.UGUGGGAGU.GC....GU.A.....GCACG.AA.ACAAU.CCGUU...GGCAU.UA......UUGUUGGGGGCUUUUGACCCCAACAUCAAUUUAAAAUGUAAGGAAAAGUACUUCUCUGCAUUUUCAAUAAUUUUAAUGGAGUGAUGAUGAUGAGAUUAUUUAAAAAAUAUAUUUCCGUUCAUAAGCCUGCAACGAUUAUUUAUGAUGAAACUUUCUAUCAGAUACUCAGAGAGACUGCCCGGCAUCCGAUUGUCCUGCGAAUGAAGCUUUAUCCCCACCACGGAACAACGAAUUGCUAUAUUCACUGCCUCCAUGUUGCUUAUUUUAACUAUAAGUGGUGUAAGGCACUUGGACUUGAUU
#=GR NZ_ABOU02000028.1/138459-137892 CODON  ......................................GUA.............................................................................................................................................................................................................................................................................................................................................................................................................................AUG......................................................................................................................................................................................................................
#=GR NZ_ABOU02000028.1/138459-137892 SS_TT  .........................................................................................................................................................................................................................................................................................................................................................................<.<<......<<<<<<<<<........>>>>>>>>>>>>...............................................................................................................................................................................................................................................................................
NZ_ABOU02000049.1/13948-14515               CCAGCGUACCAAUUUCUUCCACUUUAUACAUUCCUCUGCAUUUAUAAACUACCGCAUCUCCUCUGCUGAGCAUUUCAAAUCCUCCUUUUCCUGAAUCUUA......UGAUGUC..AG...GGUC.AA.....AAGGUCUGAAACCAC..GUG.UG..C.UUG..CACACUGGUGGUAAAAUGACCUU....GA.GACC..CGC..CCCG.AUAU.GAGCAUAAAAGUGGG.GC............GU.AA.............ACGCCAUGA..UAUGCGA......AUA.GCGGGU.....A.GGAU.UGUGGGAGU.GC....GU.A.....GCACG.AA.ACAAU.CCGUU...GGCAU.CA......UUGUUGGGGGCUUUUGACCCCAACAUCAUCUUAUACUUCAAUUAUUGCCAAUAAUACAGAGACCUUUCAUUCAUAUUCUCUAUUAACAGACUAUCCUUGUAUAUUUUAUCAUUAUUUCAGGUUAAAUUUAAGGAUUUUUCUAAUUUUCAAACAUUUUCGUUAUUUUUCUACAAUUAACUCAUAUUUGCAUUUGUGCAAUUUUAGAAGAUUUUGGUCGUCCACUGGCUCAUAUCCCAGACUUCAUCCACCACAUCCUCAUAAAACUCCGGUUCAUGACAGAUCAGAAGGAUGCUUCCCCGG
#=GR NZ_ABOU02000049.1/13948-14515 CODON    ......................................................................GUA..................................................................................................................................................................................................................................................................................................................................................................................................................................................................................................................PTS.................................................................................................
#=GR NZ_ABOU02000049.1/13948-14515 SS_TT    ....................................................................................................................................................................................................................................................................................................................................................................................<<<<<<<<........>>>>>>>>...................................................................................................................................................................................................................................................................................
NZ_ABOU02000055.1/90288-90855               GCUUUUGUUACAAUCACAUUUGAAAAUCUGUGCCUGUCCAUUCUGUUUCCAUCCCGCAAAAGUCUGUCCUUCUUUUUCUUCUGCGGUUACAGUAAUCUUA......UGAUGUC..AG...GGUC.AA.....AAGGUCUGACACCAC..GUG.UG..C.CUG..CACACUGGUGGUAGAAUGACCUU....GA.GGCC..CGC..CCCG.AUAU.GAGCAUAAAAGUGGG.GC............GU.AA.............GCACCAUGA..UAUGCGA......AUA.GCGGGU.....A.GGAU.UGUGGGAGU.GC....GU.A.....GCACG.AA.ACAAU.CCGUU...GGCAU.CA......UUGUUGGGGGCUUUUGACCCCAACAUCAUCUUAUCAUUAUACUGUCCUCUUGUAUACUCUUUUCCAUCAACUGCAUUCUGCUUUUUGUCUGAUUCGGAACUUUUUGUACUUUUGCACAAGUUAGUCAAUUAUAUUUUUCUUUUUCCUACAAAUUCACUUUGAAAUAGGGUAUUAUAAUAAGAUGUCGGGGUCAAAAGCCCCCGACUAUGAUACCUACGGAUUGUUACGCACUACGUGCUCCCACAAUCCUACCCAACAUUCGCAUAUCGUGGUGCUUACGCCCCACUUUUAUGCUCAUAU
#=GR NZ_ABOU02000055.1/90288-90855 CODON    ..........................................................................................................................PT.S.........................................................................................................................................................................................................................................................................................................................................................................GUA.....................................................................................................................................................................................
#=GR NZ_ABOU02000055.1/90288-90855 SS_TT    ..........................................................................................................................................................................................................................................................................................................................................................................................................................................................................................................................................................................<<<<<<<........>>>>>>>...............................................................................................
NZ_ABOU02000049.1/54719-55024               UAUAGAUUCUUGUCAGUUCAGCUCCAUGUUCUACCAUUUCCACAUAAAGUAUUUCAUUUUCCAGUUUCAUGUUCUCCUCCUGUUUACCUUAAUCAUUUUA......UGAUGUC..AG...GGUC.AA.....AAGGUCUGAAACCAC..GUG.UG..C.UUG..CACACUGGUGGUAGAAUGACCUU....GA.GCCC..CGC..CCCG.AUAU.GAGCAUAAAAGUGGG.GC............GU.AA.............GCACCAUGA..UAUGCGA......AUA.GCAGGU.....A.GGAU.UGUGGGAGU.GC....GU.A.....GCACG.AA.ACAAU.CCGUU...GGCAU.CA......UUGUUGGGGGCUUUUGACCCCAAACAUCAUUUUUCUGA......................................................................................................................................................................................................................................................................
#=GR NZ_ABOU02000049.1/54719-55024 CODON    ...................................................................GUA.........................................................................................................................................................................................................................................................................................................................................................................................................................................................................................................................................................................................................................
#=GR NZ_ABOU02000049.1/54719-55024 SS_TT    ....................................................................................................................................................................................................................................................................................................................................................................................<<<<<<<<<.......>>>>>>>>>..................................................................................................................................................................................................................................................................................
NZ_ABOU02000035.1/71353-70786               AAGGGAACAGACUGGCUGGGAUUCAACCGUUUAUUUGAGUCAAAUAUAAGGAAAACCUCAGAUAUUUAAGAUAUUUGCAAAGCGUAUUUUUCAUAAUUUA......AGAUGUC..AG...GGUC.AA.....AAGGUCUGAAACCAC..GUG.UG..C.UUG..CACACUGGUGGUAGAAUGACCUU....GA.GACC..CGC..CCCG.AUAU.GAGCAUAAAAGUGGG.GC............GG.AA.............GCACCAUGA..UAUGCGA......AUA.GCGGGU.....A.GGAU.UCUGGGAGU.GC....GU.A.....GCACG.AA.ACAAU.CCGUU...GGCAU.CA......UUGUUGGGGGCUUUUGACCCCAACAUCAAUUUAAGAAUCGGCUUUCAACAAGAAUAGAAAUAGGAACAGAAAUAAAAUGCUGAAUAAAAAUGACGUUGUAACAGUAGAAAUAACGGAUAUUGGUGUGGGCGGUGAAGGAAUCGGCCGCGUGGAUGGAUAUACCCUGUUUAUUAAAGAUGCGAUCAUCGGGGAUGUAGUAGAAGCGAAAGUGAUGAAAGCAAAGAAAAAUUAUGGCUAUGCCCGGAUGAUGGAGAUUAUCCAUCCGUCGGCAGAUCGUGUAGAACCGAAGUGUGCAUUUGC
#=GR NZ_ABOU02000035.1/71353-70786 CODON    ..................................................................STP..........................................................................................................................................................................................................................................................................................................................................................................................AUG.............................................................................................................................................................................................................................
#=GR NZ_ABOU02000035.1/71353-70786 SS_TT    ...............................................................................................................................................................................................................................................................................................................................................................................................................................................................................................................................................................................................................................................................................................
NZ_ABOU02000053.1/15596-16163               AAAACAGCAGACAUUCACGGAUUCUGAAAUACCUGCUGCCGGUUCCUCCGUUCUGCUUGGAGAACGGUCUGUUAUUGUAUUUGUGGGGGAAAGAAAUUAA......AGAUGUC..AG...GGUC.AA.....AAGGUCUGAAACCAC..GUG.UG..C.UUG..CACACUGGUGGUAGAAUGACCUU....GA.GACC..CGC..CCCG.AUAU.GAGCAUAAAAGUGGG.GC............GU.AA.............GCACCAUGA..UAUGCGA......AUA.GCGGGU.....A.GGAU.UGUGGGAGU.GC....GU.A.....GCACG.AA.ACAAU.CCGUU...GGCAU.CA......UUGUUGGGGGCUUUUGACCCCAACAUCAAUUAAAUAUAGUAUCUAUUCGGGAUUCCACUUAAAUAAUUUCAAAGAAUGGCAGGGAAAAUUGCUUUUCCUCUGCCAUUCUUUCUGCCUGAAACCUUAACUCACUAUUCAGGACUUUUUAUUCUUUAUCUUCAAAAACUUCUUUCACUUUUUCUUUGAAAGACUUCUUCUUUGACUUUUUGUCCUCUGCGGUUUCUGUAUUUUCACUGCGUUUCAGUGUAUUUCCUGUCAACUCAUCAAAUCUUCUGAGAGCUUCUUUUGCUUCUGCACUCA
#=GR NZ_ABOU02000053.1/15596-16163 CODON    .................................................................................................STP................................................................................................................................................................................................................................................................................................................................................................................................................................PTS........................................................................................................................................................
#=GR NZ_ABOU02000053.1/15596-16163 SS_TT    ............................................................................................................................................................................................................................................................................................................................................................................................................................................................<<<<<<<<<<<<<<......>>>>>>>>>>>>>>>................................................................................................................................................................................................
NZ_ABOU02000046.1/32006-32573               GCUUCAGCCGGGUACGGUACAGCUAUUCAGAAUAUACGGAGCAUUACAGAAUCACAGUCGAUUGGCAGUAUUUCGAAUACACCGGAAACUGAAAUUUAUA......AGAUGUC..AG...GGUC.AA.....AAGGUCUGAAACCAC..GUG.UG..C.UUG..CACACUGGUGGUAGAAUGACCUU....GA.GACC..CGC..CCAG.AUAU.GAGCAUAAAAGUGGG.GC............GU.AA.............GCACCAUGA..UAUGCGA......AUA.GCGGGU.....A.GGAU.UGUGGGAGU.GC....GU.A.....GCACG.AA.ACAAU.CCGUU...GGCAU.CA......UUGUUGGGGGGCUUUUUGACCCCAACAUCUUUAUAAUUAUACAUUAAAAAUAAUGUUGAAAUAUGGUCUCAAGUGUAGUAUAAUUUUUACAAUUUGAGAAAGUGGGCGCUCUGGAACGAAAGACUCCAAGAGUGCCUUUACUAUGUCAAAGUAUGUAAGAGAAACUGCAGGUGGCAGAUUCUCCCUAUGCAAAGAUAAAUUUUACGAAGGGAAAGGGUGAACAGAUGAAAGCGUUUCUUAUUUUGGAAGACGGUACUGUGUUUACAGGAACAAGCAUUGGUUCGACGAAGGAUAUGAUCA
#=GR NZ_ABOU02000046.1/32006-32573 CODON    .........................................................................................STP.................................................................................................................................................................................................................................................................................................................................................................................................................................................................AUG...............................................................................................................................
#=GR NZ_ABOU02000046.1/32006-32573 SS_TT    ....................................................................................................................................................................................................................................................................................................................................................................................<<<<<<<<..........>>>>>>>>.................................................................................................................................................................................................................................................................................
NZ_ABOU02000031.1/28156-28723               UUUCAGAUGAUCUGCGGAGUCUUUCUUUCGUGUUCUAGUAGAAAUAUAGCACGUAUUGUUAGCACUGUAAAGAGUUGAGUGCUAAUUUUUCAAAAAUUUU......UGAUGUC..AG...GGUC.AA.....AAGGUCUGAAACCAC..GUG.UG..C.UUG..CACACUGGUGGUAGAAUGACCUU....GA.GACC..CGC..CCCG.AUAU.GAGCAUAAAAGUGGG.GC............GU.AA.............GCACCACGA..UAUGCGA......AUA.GCGGGU.....A.GGAU.UGUGGGAGU.GC....GU.A.....GCACG.AA.ACAAU.CCGUU...GGCAU.CA......UUGUUGGGGGCUUUUGACCCCAACAUCAUAUUUUUUAUAAAGCACAUUUUCCUGGACUUCAUAAUGAGCCUGUCAGCACAGAGGGAUUAGACUAUCUACGCAUUCAGGGCAGCGACCACUGGGUUGUUACUAUGAAGGCAGAUGAUCCUCUUUCACAAAAAAGGAUCUGCUCGGUCUUCCGCUGAUUCUCCCGGAACGUACCACAAUCCAAAGUGAAUUAGCCAACUGGUUUGGCAAUGAUUUUGAUAAACUGGACAUUAUAUUUACCAGCAAUCUCGGCACAAAUGCCGGAGUGAUGGC
#=GR NZ_ABOU02000031.1/28156-28723 CODON    ....................................................................................................................................................................................................................................................................................................................................................................................................................................................................................................................PTS...........................................................................................................................GUA..........................................
#=GR NZ_ABOU02000031.1/28156-28723 SS_TT    ..........................................................<<<<<<<<...........>>>>>>>>..........................................................................................................................................................................................................................................................................................................................................................................................................................................................................................................................................................................................................
NZ_ABOU02000028.1/127980-127413             CUUCCUUCAUAUUUCUUUCCCGAAAAUGUCGGUUUAAAGAGAAUACACCCGAAAAAUAAUACACGAUUGUAUUUUAUUUUUUUAUUUGCUAUAAUUCAGA......UGAUGUC..AG...GGGC.AA.....AAGGUCUGAAACCAC..GUG.UG..C.UUG..CACACUGGUGGUAGAAUGACCUU....GA.GACC..CGC..CCCG.AUAU.GAGCAUAAAAGUGGG.GC............GU.AA.............GCACCAUGA..UAUGCGA......AUA.GCGGGU.....A.GGAU.UGUGGGAGU.GC....GU.A.....GCACG.AA.ACAAU.CCGUU...GGCAU.CA......UUGUUGGGGGCCUUUGACCCCAACAUCAUUCAGAUGAUUGGAGGUAAAAAAGAUGGAUUAUAAGACAAAGGGAGUCUGUUCCCAGCAGAUUCAUUUUGAAAUUGAAGAUAAUAAAAUCCACAACGUUUCUUUUGUUGGUGGAUGUAAUGGAAACCUUCAGGGAAUUUCCCAUCUGGUUGAAGGAAUGGAUGUAGAUGAAGCAAUUUCCAGACUGGAAGGUAUCCAAUGUGGAUUCAAGACUACUUCCUGUCCUGAUCAGCUUGCAAAAGCAUUGAAAGAAGCGGUUAAUAAGUAACGAAU
#=GR NZ_ABOU02000028.1/127980-127413 CODON  ...............................................................................................................................................................................STP.....................................................................................................................................................................................................................................................AUG.............................................................................................................................................................................................................................................STP.....
#=GR NZ_ABOU02000028.1/127980-127413 SS_TT  ..........................................................................................................................................................................................................................................................................................................................................................................................................................................................<<<<<<<<.....>>>>>>>>................................................................................................................................................................................................................
NZ_ABOU02000049.1/30134-30701               AUCGUUCUCUCCCCGUACCGGAAUCUUACAACUAUUUUAUUCCGGCAUCGGACAGAUCGUGACAUUUCUGUAUUUCUUUUUUUCGGUACAUAUAUUACAA......UGAUGUC..AG...GGUC.AA.....AAGGUCUGAAACCAC..GUG.UG..C.UUG..CACACUGGUGGUAGAAUGACCUU....GA.GACC..CGC..CCCG.AUAU.GAGCAUAAAAGUGGG.GC............GU.AA.............GCACCAUGA..UAUGCGA......AUA.GCGGGU.....A.GAAU.UGUGGGAGU.GC....GU.A.....GCACG.AA.ACAAU.CCGUU...GGCAU.CA......UUGUUGGGGGGCUUUUUGAUCCCCAACAUCAUAUUAUCAAAAAUAUCAUUACUAGGAGGAUUUUACUACAAUGGACAUAAAGGAGAAAAUUCAUUCAUUAUCAGAGGAUCUGCUCAAAAAUAUUGAACGUCUUGUUGUAAUCAAUUCGCAGCUCGGUACACCGGCUGAAGGGAUGCCGUUCGGUCCAGGACCGGCAAAGGCCUUAGAUGAGGCUCUCAGCAUCGCCAGAGAGCUUGGUUUUAAAACGGUUAAUCUUGAUCAUUACUGCGGUUAUGCCGAAAUGGGGGAAGGAGAUGAUAU
#=GR NZ_ABOU02000049.1/30134-30701 CODON    UA..................................................................................................................................................................................................................AU.G.................................................................................................................................................................................................................................AUG....STP............................................................................................................................................................................................................................
#=GR NZ_ABOU02000049.1/30134-30701 SS_TT    ...............................................................................................................................................................................................................................................................................................................................................................................................................................................................................................................................................................................................................................................................................................
NZ_ABOU02000017.1/92762-93329               UUUUAUGGUAUGAUCUCUUCAUGAUUUGAACUUUUAGGUUCUGAAAUUGAACUUAUAUUCAUAUCAUAAUUUGGAUCUGUUGAUCCUGCCAUCAUUUUAA......UGAUGUC..AG...GCUC.AA.....AAGGUCUGAAACCAC..GUG.UG..C.UUG..CACACUGGUGGUAGAAUGACCUU....GA.GACC..CGC..CCCG.AUAU.GAGCAUAAAAGUGGG.GC............GU.AA.............GCACCAUGA..UAUGCGA......AUA.GCGGGU.....A.GGAU.UGUGGGAGU.GC....GU.A.....GCACG.AA.ACAAU.CCGUU...GGCAU.CA......UUGUUGGGGGUUUUUGACCCCAACAUCUUUUAAUAUGUAAUUUUUAUAGAAAGGAUGUUUCUAUGGUUACUUUUUCUGACCGGCUAAAAUCUGCAAUGGAACAAAAACAUCUCAAGCAGGUGGAUCUCAUCCGCAUUGCUUCACAGCAGGGCGUGAAGCUUGGGAAAAGUCAUAUCAGCCAGUAUGUAAGCGGGAAAACGAUUCCCCGGAAUGAUAUCCUUCAUUUUCUGGCAGAUACGCUGGAAGUAGAUGCCGGAUGGCUGAGCUGUAAAACGGCAGAAGAUCCUGCUCCGACCGGUU
#=GR NZ_ABOU02000017.1/92762-93329 CODON    .................................................................................................................................................................................................................................................................................................................................................................................................................................................AUG...........................................................................................................................................................................................................................................
#=GR NZ_ABOU02000017.1/92762-93329 SS_TT    ....................................................................................................................................................................................................................................................................................................................................................................................<<<<<<<<........>>>>>>>>...................................................................................................................................................................................................................................................................................
NZ_ABOU02000015.1/594-1161                  AUACAGUUCUCUUUUUCACUGUCUUCAUUUGGCUUCCUCACAACCAUGAUAUUUUUCUUUUGUAAUAUUUUUUCUUUUUAAAAGCUUUUUAUUAUUUAUA......UGAUGUC..AG...GGUC.AA.....AAGGUCUGAAACCAC..GUG.UG..C.UUG..CACACUGGUGGUAGAAUGACCUU....GA.GACC..CGC..CCCG.AUAU.GAGCAUAAAAGUGGG.GC............GU.AA.............GCACCAUGA..UAUGCGA......AUA.GCGGGU.....A.GGAU.UGUGGGAGU.GC....GU.A.....GCACG.AA.ACAAU.CCGUU...GGCAU.CA......UUGUUGGGGGCUUUUGACCCCAACAUCUUUAUAUCAUUUACAAGUCAACUAAAAAAGAAUAAGUUUCUUCCCGGAUUCAGGAAAAAACUUAUUCUAAUCUUCACUCUGAUAUCUACAAUUUAUUUUUCUUCUGCAACAUUCUCUUCCAGAACAGAUGUACAAUGAGGGCAACGCGUUGCCUUGAUGCUGAUCUUGCUCUGACAGAACGGACAGACUUUUGUUGUCGGUGCUGCAGGCUUUUCUUCUGGCUUACUCAGAUUCACAAGCUUAUUGAUCGCUUUCAUCAGACAGAACAAAAUA
#=GR NZ_ABOU02000015.1/594-1161 CODON       .........................GUA..............................................................................................................................................................................................................................................................................................................................................................................................................................................................................PTS..................................................................................................................................................................................
#=GR NZ_ABOU02000015.1/594-1161 SS_TT       ....................................................................................................................................................................................................................................................................................................................................................................................<<<<<<<<........>>>>>>>>...................................................................................................................................................................................................................................................................................
NZ_ABOU02000037.1/8175-7619                 GGAAUUGCUGCAGAAUCGACAGCAUUGUAUCUGCCGAAUAAUGUGCUAAGAGAGAUACUGGCAGAGAUCAAGUAUUUGAUUUUUUAGAAAAGAACAUAUA......AGAUGUCA.....GGGUC.AA.....AAGGUCUGAAACCAC..GUG.UA..C.UUG..CACACUGGUGGUAGAAUGACCUU....GA.GACCCGCCCCG.....AUAU.GAGCAUAAAAGUGGG.GC............GU.AA.............GCACCAUGA..UAUGCGA......AUA.G..........C.GGGU.......AGU.GC....GU.A.....GCACG.AA.ACAAU.CCGU...UGGCAU.CA......UUGUUGGGGGCUUUUGCCUCCAACAUCCAUAUAAGGAUAAGAUAAAAUGAGACAGACAGGGAAUACCCGAAAGGAGAAGGCAGUUCUCUGUCUGUCUUAUUUUUAUGAGAAUCAAUCGUAUUACAGGUUAUCUUCAGUCUCAGAACCGGAAGUCUCUCCGAUUAUCCUGCUCAAUCAGUCUGAGGUUUUCAAGCACGAUCUUUCUUGCUUUUUCAUUCGGAACAUUCAGGACUUCCUUUUCAAUCAGCCGGUUUCCGAUGGCUGCCGUUUCAGGAGAGGCAUAGUCUGUCAGAUAUUCUU
#=GR NZ_ABOU02000037.1/8175-7619 CODON      ....................................................................................STP.......................................................................................................................................................................................................................................................................................................................................................................................................................................PTS..............................................................................................................................................................
#=GR NZ_ABOU02000037.1/8175-7619 SS_TT      .......................................................................................................................................................................................................................................................................................................................................................................................................................................<<<<<<<<<<<<<<<<..........>>>>>>>>>>>>>>>>..............................................................................................................................................................................................................
BAAU01002076.1/2022-1455                    UUUGCAAAGUUCAUAAGAUUGUGAUAGUCUAUGUUACAUUCCGAUGGUGCCACGUGCUUAAAAAAAUCGCUCAUAAUUACUCUCCUAUCCUGUCAUAAUA......UGAUACC..AG..GGUCA.AA.....AGGUCU.AAACCCAC..AUG.AG..C.UCG..CUCAUAUGUGGG.UGAAAGACCU....UG.GGACC.CGC..CCCA.AUAU.GAGCAU...A.AAAG.UGUGAU........GA.UA.........AUCCCA..U.GAU...AUGCGA......AUA.UUGGGU.....A.GGAU.UGUGGGAGU.GC....GU.A.....GCACG.GA.ACAAU.CCGUA...GGUAU.CA......AAGUCGGGGGCUUUUGACCCCGACAUCAUAAUAUAAUAUUUACUAUAUCCUUUAUACUACAGCUUCAAUACGAAAGUAUCUACUUAAAAUUAUAUUCAAUAAUAAUCUUAUUACAUAUUUUUCACACUGCUUUUUCUGUGGUUACGACAUUUUACCAAUUACAUCUAAUAUAUAUUCUACCCUGUUUAUGUAGCUGUGCUUCUUACUUACAAGUUCAUGUCCUUUAGCAGCAAUCUGCCUUCGUUUAUCUUCGUGUAAAAGAUAAUACUCGGCUUUUUUACAGCAGUCAUACAUAUCCUC
#=GR BAAU01002076.1/2022-1455 CODON         ...........GUA..................................................................................................................................................................................................................................................................................................................................................................................................................................................................................................................PTS............................................................................................................................................................
#=GR BAAU01002076.1/2022-1455 SS_TT         ...............................................................................................................................................................................................................................................................................................................................................................................................................................................................................................................................................................................................................................................................................................
BABG01002268.1/1371-804                     AUGUUGUUACUAAUGGUGACGGAAGCAAGGAUACACUUGCCAAUGCACCAGAGGCUAAUGAAUAUGGAUUUAUAGUUCCUAAGACGGUAGAGUAAUAAUA......UGAUACC..AG..GGUCA.AA.....AGGUCUAA.ACCCAC..AUG.AG..C.UUG..CUCAUAGGUGGG.UGAAAGACCU....UG.GGACC.CGC..CCCG.AUAU.GAGCAUAA.A.AGUG.GGAU..........GA.UA...........AUCC.CA.UGA..UAUGCGA......AUA.UUGGGG.....A.GAAU.UGCGGGAGU.GC....GU.A.....GCACG.GA.GUAAU.UCGUA...GGUAU.CA......AAGUCGGGGGAUUUUGACCCCGACAUCAUAAUAUUGUAUUUAAGUCAGGCAGAUGAUGGCUACAAUAUCGGGAUAUGUUAUGUACAAUAGCGAAAUGUAUUAUGUACAAUAACAAAAUGUGUUAUGUGCAAUAACAAAAUAUAUGCAGGAAAGGAAAAAUGCUAUGAGUUUAUUAGAUUGUACAGCCGUUGAACUUGCUGCAAAGAUUAAGGCAGGUGAAGUGACAGCGGUGGAAGCUAUGCAGGCUGUUGUUGCUCAGAUUGAAAAGUCUGAAGACAAGCUUAACUGCUAUGUGACAUU
#=GR BABG01002268.1/1371-804 CODON          ............................................................................................STP..................................................................................................................................................................................................................................................................................................................................................................................................................................AUG...........................................................................................................................................................
#=GR BABG01002268.1/1371-804 SS_TT          ...............................................................................................................................................................................................................................................................................................................................................................................................................................................................................................................................................................................................................................................................................................
BABG01000453.1/2318-1749                    AGAAAUUGUUAUGUAAAAUAUCCAAUUAAUAUAUGUGUGUUAUAUGUAUAUGUUAUAUAUGUAUAUGUUAUAUAUGUGUAUAUUAUAUAUAUGUAUAUUA......UGAUACC..AG.....GG.GC..AAAAGGUCUAA.ACCC.AC.AUG.AG..C.UCG..CUCAUAGGUGGG.UGAAAGACCUUGU.GA.CC....CACUCCCUG.AUAU.GAGCAU.A.A.AAGU.GGGAU.........GA.UA..........AUCCC.AC.GAU...AUGCGA......AUA.UUGGGG.....A.GAAU.UGUGGGAGU.GC....GU.A.....GCACG.GA.ACAAU.UCGUA...GGUAU.CA......AAGUCGGGGGCUUUUGACCCCUACAUCAUGUUAUUUAUAUAUGCACAUUGUGUCAGGAUAUUUUUUAUGAUUGGCUGAUUAAAGUAUAGAAAUGCAUAUAAAUAUAUCUUCAACGCAAACUUAUGAUUAGGAAAGGGACAAUAUGAAUCAGGAAAAGGUUAUAGUUAUUGACUUUGGCGGACAGUACAAUCAGUUAGUUGCACGUCGUGUCCGUGAAUGUAACGUAUAUUGUGAGAUAUAUUCUUACAAAACACCUCUUGAGCAGAUUAAGGCGAUGAACCCUAAAGGAAUUAUCCUUAC
#=GR BABG01000453.1/2318-1749 CODON         .................................................................................................................................................................................................................................................................................................................................................................................................................................................................................................................................AUG...........................................................................................................................................................
#=GR BABG01000453.1/2318-1749 SS_TT         .......................................................<<<<<<<<<<<<<<<<<<....>>>>>>>>>>>>>>>>>>................................................................................................................................................................................................................................................................................................................................................................................................................................................................................................................................................................................................
BAAZ01002221.1/1248-1815                    AAAGUAAGAACACCUGCCAGCAGAAAUGAUAAUACUUUUUUUCUGUUCUUCAUUUUUCUCCCUCUUUUCUCAAAACUUUUUCAUGCUUAUCAAAAUAUUG......AGAUGCC..AG..GGUCA.AA.....AGGUCU.AAGCCCAC..AUG.AG..C.UUG..CUCAUAGGUGGG.UGAAAGACCU....UA.GAACC.CGC..CCUG.CUAU.GAGCAU.A.A.AAGU.GGGAU.........GA.UA..........AUCCC.AC.GAU...AUGCGA......AUA.UUGGGU.....A.GGAU.UGUGGGAGU.GC....GU.A.....GCACG.GA.GCAAU.CCGUA...GGCAU.CA......AAGUCGGGGGCUUUUGACCCCGACAUCAUUUUAUUUCAUUACAGGUCGUUCUUAUGGCUUCAUCCUCUCCCAUGCCAUAACUGCUGCCUCCUCCGAUAUCGUACAAUGCAUCUCAUAUAGCGGAAGUCUUUCUGCCAUCUGUUUAAUCAUCGAAAGUGUCUUUAACAUCUUGUCCUUUUCACCGGGACGGUAAGUCUGCUUAUACAGAUCCGGAUAUCCAUCUAUUGCAGAAAUUUUUCUGAUCAUAUUUUCUUCUCCUCUUCUCAAAAUACAGAUCCCCUGCACCGGCACUUCCACGUU
#=GR BAAZ01002221.1/1248-1815 CODON         ...............................................................................................................................................................................................................................................................................................................................................................................................................................................................................................................................................................................................................................................................................................
#=GR BAAZ01002221.1/1248-1815 SS_TT         ...............................................................................................................................................................................................................................................................................................................................................................................................................................................................................................................................................................................................................................................................................................
NZ_ABOU02000047.1/16012-15445               AAAGUAAGAACACCUGCCAGCAGAAAUGAUAAUACUUUUUUUCUGUUCUUCAUUUUUCUCCCUCUUUUCUCAAAACUUUUUCAUGCUUAUCAAAAUAUUG......AGAUGCC..AG..GGUCA.AA.....AGGUCU.AAGCCCAC..AUG.AG..C.UUG..CUCAUAGGUGGG.UGAAAGACCU....UA.GAACC.CGC..CCUG.CUAU.GAGCAU.A.A.AAGU.GGGAU.........GA.UA..........AUCCC.AC.GAU...AUGCGA......AUA.UUGGGU.....A.GGAU.UGUGGGAGU.GC....GU.A.....GCACG.GA.GCAAU.CCGUA...GGCAU.CA......AAGUCGGGGGCUUUUGACCCCGACAUCAUUUUAUUUCAUUACAGGUCGUUCUUACGGCUUCAUCCUCUCCCAUGCCAUAACUGCUGCCUCCUCCGAUAUCGUACAAUGCAUCUCAUAUAGCGGAAGUCUUUCUGCCAUCUGUUUAAUCAUCGAAAGUGUCUUUAACAUCUUGUCCUUUUCACCGGGACGGUAAGUCUGCUUAUACAGAUCCGGAUAUCCAUCUAUUGCAGAAAUUUUUCUGAUCAUAUUUUCUUCUCCUCUUCUCAAAAUACAGAUCCCCUGCACCGGCACUUCCACGUU
#=GR NZ_ABOU02000047.1/16012-15445 CODON    ..................................................GUA...................................................................................PT.S.................................................................................................................................................................................................................................................................GUA......................PTS......................................................................................................................................................................................................................................................
#=GR NZ_ABOU02000047.1/16012-15445 SS_TT    ...............................................................................................................................................................................................................................................................................................................................................................................................................................................................................................................................................................................................................................................................................................
BAAU01024958.1/107-674                      AAACAUAUAUUUAUAAUGCUGGUAAUUAUAUUAUUAACGAAUGUUGUGAUGUCGUUUGUUGUGAAAAAUAAAGAUAUGGUAAUGUGAUAAAUUAAAAUAA......AGAUGCC..AG..GGUCA.AA.....AGGUCU.AAUCCCAC..AUG.AG..C.UUG..CUCAUAAGUGGG.UGAAAGACCU....UG.GGACC.CGC..CCCA.AUAU.GAGCAU.A.A.AAGU.GGGAU.........GA.CA..........AUCCC.GC.GAU...AUGUGA......AUA.UUGGGU.....A.GAAU.UGUGGGAGU.GC....GU.A.....GCACG.AA.ACAAU.UCGUA...GGCAU.CA......AAGUCUGGGAUUUUGACAAUGACAUAAAAUAUUGUAACAGAAUGUAAGCCGGAUAAUCCGUGUAUGCAGGAGAUGAGUAGAUAAAAAUGAUUGGAUACAGUACCAAAAAUAAAAUUAUAUAUGUUAUACAAUUAGUAUUUAUCAUUGCUAUAUCAGUCAGCGGUGUUAUAUAUACACGAAAAUAUUGUGAUAUGCAGCAGGGAAUGUGUAUGUAUUCAUAUAUGGAUAUAUAUAUUAAUUCUGUCUGCACUGAUAUUAAUGUUAUAGCCGCUUCGCAGAUAUUUUUAAUUAUUUAUCUUA
#=GR BAAU01024958.1/107-674 CODON           ....................................................................................STP..................................................................................................................................................................................................................................................................................................................................................................................AUG...................................................................................................................................................................................................................
#=GR BAAU01024958.1/107-674 SS_TT           ...............................................................................................................................................................................................................................................................................................................................................................................................................................................................................................................................................................................................................................................................................................
BABG01002811.1/1192-625                     CCAUGACAAGAGCAAGGGAUGAACUGGAUAUAUUAUAUGUUGAUGGAAGUGGCAGCAGGCAUCAGCGGUCAAGGUUUUUGGAUGAACUUAUGGCAUAUAA......UGAUACC..AG..GGUCA.AA.....AGGUCU.AAACCC.AC.AUG.AG..C.UUG..CUCAUAGGUGGG.UGAAAGACCU....UG.GGACC.CGC..CCCG.AUAU.GAGCAU.A.A.AAGU.GGGAU.........GA.UA..........AUCCC.AC.GAU...AUGCGA......AUA.UUGGGG.....A.GAAU.UGUGGGAGU.GC....GU.A.....GCACG.GA.ACAAU.UCGUA...GGUAU.CA......AAGUCGGGGGCUUUUGACCCCGACAUCAUAUAAUUAAUAAAUUAUAAAUAAUUAGUAAUCGUAUUGAAAUAUUUUAAGAUAUAAUACAUAAUUAAAAGCAGAUUGUUUUAUUGCAGGUAUGUAUGCAGUUACAUUCGAUNAUUAAUAUAGAGGAGUUCAUAUCUGAUGGAUAAGAAAGAAAAGAUAAGAAAUAUUAUAGUAUUUGGGGUGGUUAUGGCAGUCAGCCUUUCUAUUGCGCUUAACGUAGGAAAUAUAUUUGGUGGUAUAGGAAGAUUUUUAGACAUAAUUAAUCCAAUAUUU
#=GR BABG01002811.1/1192-625 CODON          ......................................................................................................................................................ST.P..............................................................................................................................................................................................................................................................................................................................................................................................AUG....................................................................................................................................
#=GR BABG01002811.1/1192-625 SS_TT          ...............................................................................................................................................................................................................................................................................................................................................................................................................................................................................................................................................................................................................................................................................................
BABG01000343.1/2163-1596                    GAGUGUUAAAAUUCAUUUCGACACUUACAUCAUAAGAUGUCAAUAUUAUGAUAUGAAAUUAUUUUUAUGAUGAUAUUUGAUACUUGUUUCAGUAUUUAUA......UGAUACC..AG..GGUCA.AA.....AGGUCU.AAACCC.AC.AUG.AG..C.UUG..CUCAUAGGUGGG.UGAAAGACCU....UG.GGACC.CGC..CCCG.AUAU.GAGCAU.A.A.AAGU.GGGAU.........UA.UA..........AUCCC.AC.GAU...AUGCGA......AUA.UUGGGG.....A.GAAU.UGUGGGAGU.GC....GU.A.....GCACU.GA.GCAAU.UCGUA...GGUAU.CA......AAGUCGUGGGCUUUUGCCCCCGACAUCAUUUAUAUGAUAAUGGAGGUUGUUAUGGAUAAUAAGGAAGAUGAUAUAUCAAUCCAUACAAAAGAACAGAUAGCAGGAAAUGAAGAUAACAUAUUUGAACAAGCAGCAAAGUAUGAGAAAAAAAGAGAAAAGUCUCAUUAUUUUAAGAAUGGAUUGCUGCUUGGUAUAGUAGCUGCAUUUCUUGUAAUGGUUAUAAUUGUUGUAAGUGUGGCUGGUGUGUGUAUACAGAAGGGAUAUAUUCAUAUAGGUGUUAAUGGUGAUGUAUAUAUCCAG
#=GR BABG01000343.1/2163-1596 CODON         ....................................................................................................................................................................................................................................................................................................................................................................................................................AUG........................................................................................................................................................................................................................................................................
#=GR BABG01000343.1/2163-1596 SS_TT         ...............................................................................................................................................................................................................................................................................................................................................................................................................................................................................................................................................................................................................................................................................................
BABG01000353.1/3807-4374                    CUUAAGGAAGGCUACAGGACAACAGAUAUAUAUUCAGAGGGCUGCACUAAGGUUGGAACAGAUGAGAUGGGCGACCUUAUAGCCAAGAGAGUAUAAUAUA......UGAUACC..AG..GGUCA.AA.....AGGUCUAAACCC.AC..AUG.AG..C.UUG..CUCAUAGGUGGG.GGAAAGACCU....UG.GGACC.CGC..CCCG.AUAU.GAGCAU.A.A.AAGU.GGGAU.........GA.UA..........AUCCC.AC.GAU...AUGCGA......AUA.UUGGGG.....A.GAAU.UGUGGGAGU.GC....GU.A.....GCACG.GA.GCAAU.UCGUA...GGUAU.CA......AAGUCGGGGGGCUUUUGACCACGACAUCAUAUAUAUUGAUAUACAUGUUAGGGAUAUGUUUAUAAAAGAAAUUGAUUUGCGAGGAGAAUGAUUAUGGUAAGUGAUAACGCUAGAAGUGGUAUGCAGCAGGCACCUGCUAGAAGUUUGUUUAAUGCACUUGGCUUCACAGCAGAAGAGAUGAAGAAGCCUAUGAUUGGUAUUGUUAGUUCAUAUAAUGAGAUUGUACCAGGUCAUAUGAAUAUAGAUAAGAUUGUUAAUGCAGUUAAGCUAGGAGUAGCUGAGGCUGGCGGUGUUCCAGUA
#=GR BABG01000353.1/3807-4374 CODON         .............................................................................................STP..........................................................................................................................................................................................................................................................................................................................................................................AUG..................................................................................................................................................................................................................
#=GR BABG01000353.1/3807-4374 SS_TT         ...............................................................................................................................................................................................................................................................................................................................................................................................................................................................................................................................................................................................................................................................................................
BAAU01001385.1/1848-2424                    AGCAUAUUAUAUAAGCUACAUUUUGUGAUAUUGACACUACUUGCUGUUGACAAACGAUUAACAUAGGGGUACAAUACUACAAAUUGUAGCUUAUUUAUAU..AUUAUGAUACC..AGG..GUCA.AA.....AGGUCU.AAACCC.ACA.UG.AG..C.UUG..CUCAUAGGUGGG.UGAAUGACCU....UG.GGAC.CCGC..CCCA.AUAU.GAGCAU...AAAAGU.GGGAU.........GA.UA..........GUCCC.AC.GAU...AUGCGA......AUA.UUGGGU.....A.GUAU.UGUGGGAGU.GC....GU.A.....GCACG.GA.ACAAU.CCGUAG..GGUAU.CAUAGU..UGGGGGCUUUUGCCCCCAACAUCAUAUAAAAAUAUAGGAGUGUGAUAAUGUCAGAUAACAGACAGCGGCAUUCUGAUAAGAUAAUAUAUUACAGUUCCUAUUCACAGGAUGUCGUAAAGAGCAGUAAUCAGAAUUACAGGCUUAAAAAUGAUUAUAAGUGGAUUAAUAAUAACAUAUUUCAUAAGACAGGUGCAUAUAUCAUAUAUGGGAUUGCUAUAGUGGCAGGGUAUAUCGGCUGUAAGCUGUUCUUUGGAUUAAGCUAUAAGAAUAAGAAAGUAUUAAAAGAGUGCAGGGAUAAAG
#=GR BAAU01001385.1/1848-2424 CODON         ..................................................................................................................................................................................................................................................................................................................................................................................................................................AUG..........................................................................................................................................................................................................................................................
#=GR BAAU01001385.1/1848-2424 SS_TT         ...............................................................................................................................................................................................................................................................................................................................................................................................................................................................................................................................................................................................................................................................................................
NZ_AAXA02000010.1/10026-9459                AGAUUGGUGUCUGCAUAAGAUCAUAAGACAGAAUCUCUAAAAGAGUGGAACCGCGGAUAUACUUCGUCUCUUAUUAUGAGAGACGAAGUUUUUUUAUAUA......UGAUGCC..AG...GGUC.AA....AAGGUCUA.AAUCCAC..AUG.AG..C.UUG..CUCAUAAGUGGA.UGAAAGAUCUU...GG.GACC..CGC..CCCA.AUAU.GAGCCU...AGAAGU.GGGAU.........GA.CA..........AUCCC.AC.GAU...AUGCGA......AUAAUUGGG......A.GGAU.UGUGAGAGU.GC....AA.A.....GCACG.GA.ACAAU.CCGUA...GGCAU.CA......UAGUUGGGGCUUUUGCCCCAACAUCUAUAUAUUUGAUCAUUAUAUGUCAAGGGAGGAACUUAAAAUGGGAGUUGUAUCCUAUGUCAAGGAAGAAAUUCAGGUGAUUCGUGAGCGGGAUCCUGCAAUCAAAUCGAAUAUGGAAGUAUUUUUAUACCCUAGUUUUAAGGCAAUUCUUCAUUACAGAGUCGCACAUAAAUUAUACAAAAAGGGACAUUAUGUUAUGGCGCGCUGGAUUUCUCAAAGAGCAGUCAGAAAGACAGGAAUUGAAAUCCAUCCGGGUGCGACCAUUGGAAAAGGUCU
#=GR NZ_AAXA02000010.1/10026-9459 CODON     .....................................STP...................................AUG............................................................................................................................................................AU.........GP........................................................................................................................................................................................................................................................................................................................................................................................................................................
#=GR NZ_AAXA02000010.1/10026-9459 SS_TT     .............................................................<<<<<<<<<<<.....>>>>>>>>>>>.......................................................................................................................................................................................................................................................................................................................................................................................................................................................................................................................................................................................................
BABG01021235.1/963-478                      .................................................................................UUGUAAUUACAAGACUUAA......UGAUUCC..AG..GGUCA.AA......AGGUCUAAGCCCAC..AUG.AG..C.UUG..CUCAUAUGUGGG.GAAAGACUU.....UA.GGACC.CGC..CCCG.AUAU.GAGCAU.A.A.AAGU.GGGAU.........GA.UA..........AUCCC.AC.GAU...AUGCGA......AUA.UUGGGU.....A.GGAG.UGUGGGAGU.GC....GU.A.....GCACG.AA.GCAAU.CCGUA...GGUAU.CA......AAGUCAGGGGCUUUUGCCCCGACAUCAUUAUAAUGAUGUCAUAUAAAAAGACAGGUUCGGCGGAACCUGUCUUUUUAUAUUUUAUAUCUCCGGAUACUGGAUCAUGUCCAGGAUCGGCGUCCGCAUUAUGUACUGAUAAGCUUCAAAAAUUUUCUCCGCAGGCACGUCUUUGGUAGAAGAGAGCCAAAGCUUCAGGAUCUCGAUCAGUAAUAGAGCAUUAUAAUGUGCCAGCGAUUGCGGAGUGAUCAGAUCGCAGGGCAUUUUCUUCAUGGGAUGUCUGGAUAGAAUACAGAAAAAAGU
#=GR BABG01021235.1/963-478 CODON           ....................................................................................................................................................................................................................................................................................................................................................................................................................................................................PTS........................................................................................................................................................................................................................
#=GR BABG01021235.1/963-478 SS_TT           ....................................................................................................................................................................................................................................................................................................................................................................................................................................<<<<<<<<<....>>>>>>>>>.....................................................................................................................................................................................................................................
NZ_ABOU02000007.1/34316-34883               AACCUACAAUGUAGAUAAUAAGCAUAUUUCCGGCUCUUGUAAAUAAAUUCAUUGAUUAUAUUUUCUUCGUUACAUUGAUAAGUGGGGCUAAUAAUUUUUA......UGAUGCC..AG..GGUCA.AA......AGGUCUAAGCCCAC..AUG.AG..C.UUG..CUCAUAGGUGGGUGAAAGACCU.....UU.UGACC.CGC..CCCG.AUAU.GAGCAU...AAAAGU.GGGAU.........GA.UA..........AUCCC.AC.GAU...AUGCGA......AUA.UUGGGU.....A.GGAU.UGUGGGAGU.GC....GU.A.....GCACG.GA.GCAAU.CCGUA...GGCAU.CA......AAGUCGGGGGCUUUUGACCCCGACAUCAUUUUAUUCGACAAUUUUCUGCUUUUAAAGUAUUACAGGAAAGCAGACAGGAAUAAUUUUUAUCAUAUUUGUAUAUAUUAUUUAUAGCCGUCUUUCUUAAUAGACAAUAAUAUUCUAAUAGUGUCUUGUGAAUAAGACACUAUUUAUAAUAAUUUGUCUUGUGGAGGAAAAUAAUUUAAUAUAUAAUGGUCUUAUAUGAUGGAGGUGACAAUAUUAUGAACAGAGAUACCCUGAAGCAGAUCAUGAUCGAUCAAAAAGAAAUUUAUCUCAACA
#=GR NZ_ABOU02000007.1/34316-34883 CODON    .........................................................................................................................................PTS.................................................................................................................................................................................................................................................................GUA.......................................................................................................................................................................................AUG.....................................................................................
#=GR NZ_ABOU02000007.1/34316-34883 SS_TT    ....................................................................................................................................................................................................................................................................................................................................................................................................................................................................................................................................<<<<<<<<<<....>>>>>>>>>>...................................................................................................................................
NZ_ABOU02000026.1/37529-38096               ACUUGCUGUGACGGAAUCUGCAAAAAAGAUUAUGAAAAAAAUGUUAAAUGUUACAGAAAUGUUAAAAAUAGAUUGAAUUUUCAUCGAUUAUUUAUUAUAA......UGAUGCU..AG..GGUCA.AA......AGGUCUAAGCCCAC..AUG.AG..C.UUG..CUCAUAGGUGGGUGAAAGACCU.....UU.UGACC.CGC..CCCG.AUAU.GAGCAU...AAAAGU.GGGAU.........GA.UA..........AUCCC.AC.GAU...AUGCGA......AUA.UUGGGU.....A.GGAU.UGUGGGAGU.GC....GU.A.....GCACG.GA.GCAAU.CCGUA...GGCAU.CA......AAGUCGGGGACUUUUGACCCUGACAUCUUAUAAUGAUUGAUAUGAAUGGAACAAAAUGACCGGAUAUGUCUUUGACAGAAAAGUUUUUAAAAGAAGAUAGAGCAGAAGAUGCAACCGCUUUUUUCAGGCAGUUUUUAUAGUUUUUAAGGAUGAUUCGUAUAAAUCUGUUGAAAAAAGCUGUCUGAUGUUGUAUCAUGAACGAUAUAUGUGGGGACAUAGAUAAUAUAAUAAGGAUUGGUGAAAAGAUGAAAUUAAAGAAGAUUUGCAGUGUAGUUGUUGCAGCAGCGUUGACCUUUUCAC
#=GR NZ_ABOU02000026.1/37529-38096 CODON    .........................................................................STP.........................................................................................PTS.............................................................................................................................................................................................................................................................................................................................................................................................................AUG.................GUA...................................................................................
#=GR NZ_ABOU02000026.1/37529-38096 SS_TT    ...............................................................................................................................................................................................................................................................................................................................................................................................................................................................................................................................................................................................................................................................................................
NZ_ABOU02000035.1/2299-2866                 ACAAUUUUAUCAUGUAACGACCUCCUUUUAAUUUUAAACUCAUUCCAUAGUAUCAUAUUUUCCGGCUUUGGUAAAUGAAGAAUGUAUUUUACAAUUUACA......UGAUGCC..AG...GGUC.AA.....AAGGUCUAAGCCCAC..AUG.AG..C.UUG..CUCAUAGGUGGGUGAAAGACCUU....AG.GAUC..UAC..CCCG.AUAU.GAGCAU...AAAAGU.GGGAU.........GA.UA..........AUCCC.AC.GAU...AUGCGA......AUA.UUGGGU.....A.GGAU.UGUGGGAGU.GC....GU.A.....GCACA.GA.GCAAU.CCGUA...GGCAU.CA......AAGUCGGGGGGCUUUUGACCCCGACAUCUUUACAUUUUCUCUUUACAGAGGAGGUAUCCUUCCAAACGGCGUUGCAUUCUUUUCAUGUCGAUAAGCCAACGGAUAUUUCUUUGCAUACUGUAUAAAUCCUCUUCCAUAUUCAUCAUCUCUCAGCCUUGUAACAAUUUCCUGACGCUUCGCAUAAGAAAUUUCAUUCAGAUACAACAGAUAUUGGAUCUCUGCCCAUUUUGCCAUACCCUCAUAGAUCUCCAGCCUGUACUGCUUUCCAUAUUUACUGAGGAUCAUUUUUUCAUCCCAGUU
#=GR NZ_ABOU02000035.1/2299-2866 CODON      ........................................GUA..................................................................................................................................................................................................................................................................................................................................................................................PTS...............................................................................................................................................................................................................................................................
#=GR NZ_ABOU02000035.1/2299-2866 SS_TT      ...............................................................................................................................................................................................................................................................................................................................................................................................................................................................................................................................................................................................................................................................................................
NZ_ABOU02000028.1/3539-4106                 ACACCACACCCAAUCUCUGUAACCUCUUUUUGUUCAUUCCUUUCUUUUCCUCCUUAUAUGUAAAAUUUCCGGAAGUUCACAUUAUACUGUAUUGUAUUUA......UGAUGCC..AG...GGUC.AA.....AAGGUCUAAGCCCAC..AUG.AG..C.UUG..CUCAUAGGUGGGUGAAAGACCUU....AG.GACC..CGC..CCCG.AUAU.GAGCAU...AAAAGU.GGGAU.........GA.UA..........AUCCC.AC.GAU...AUGCGA......AGA.UUGGGU.....A.GGAC.UGUGGAAGU.GC....GU.A.....GCACG.GA.GCAAU.CCGUA...GGCAU.CA......AAGUCGGGGGCUUUUGACCCCGACAUCUAUUUAUUCUUCUAAAAAACCAUUUUCCUGCAUCUGUCCGAUUAAACUCUGAACAUCUGCUGUGACCUUUUCCUCACUGACUUCAUAAUCUUCAACCAUGCUGCGGAUAAUCUCUUCCUGAUCCAUGCCUUUCUGCAAUCUUAUCCAAAUUUCUUUGCCGGUAUCAUUCAGCAUAAUCAUGCCACGAAAUUUUUUGGCGGCUGCCCCUGUAGCAACUACAACGGAUCUGCCUGCGACAUCCCGCAAUACAAAUCCCUUUUUUAUCUUCAUCUU
#=GR NZ_ABOU02000028.1/3539-4106 CODON      ..................................GUA....................................................................................................PTS..............................................................................................................................................................................................................................................................GUA....PTS...........................................................................................................................................................................................................................................................................
#=GR NZ_ABOU02000028.1/3539-4106 SS_TT      ...............................................................................................................................................................................................................................................................................................................................................................................................................................................................................................................................................................................................................................................................................................
NZ_ABOU02000023.1/2714-3281                 AUUCUCUCAGGGAGAUUGACCUGAAUUCUUUAAGAAAAGUAGAGAAGCUUCUGCAAAAAGCAGAAUUGCUUACAAAAUAAUUUUUCUUUGCAUUAUUUUA......UGAUGCC..AG...GGUC.AA.....AAGGUCUAAGCCCAC..AUG.AG..C.UUG..CUCAUAGGUAGGUGAAAGACCUU....AG.GACC..CGC..CCCG.AUAU.GAGCAU...AAAAGU.GGGAU.........GA.UA..........AUCCC.AC.GAU...AUGCGA......AUA.UUGGGU.....A.GGAU.UGUAGGAGU.GC....GU.A.....GCACG.GA.GCAAU.CCGUA...GGCAU.CA......AAGUCGGGGGCUUUUGACCCCGACAUCAUAAGAUAUAGAAAAAGACGUUCCGGUGACAGAGUCACCAAAACGCCUUUUCAAGGGGCUGUUCAUAAUUCCAGUGCUUCAUAUCUGCUCCACAGAUUGCAGCCGCUUUGAUCUCAAGGAUGAUAUCCUCCGGUCCGCAUGUUGGAUACGGUACUUCUACCAAUUUGUAGCUUCCAAAUUCUUUACCAAAUCUUGCGAUUGCCUUCAUUUUCAUAGUUCAUUUCUCCUCGUCUGAAUUUUGUUCUUAAUGUUACAUUUACUUUUUUCUUUUUC
#=GR NZ_ABOU02000023.1/2714-3281 CODON      .............................................................................STP.........................................................PTS....................................................................................................................................................................................................................................................................................................PGUA.............................................................................................................................................................................GUA...........................................................
#=GR NZ_ABOU02000023.1/2714-3281 SS_TT      ...............................................................................................................................................................................................................................................................................................................................................................................................................................................................................................................................................................................................................................................................................................
NZ_ABOU02000039.1/74402-73835               UUUUAAAAAUCUUUUUCUGCUGCAUGAAAAAGGGCAGUUAUGUUCUCUCAAACUUUCCUGCCCUGUUAAUAAUCAGAUUUUUUAAUCUUUUCAGAUCAUA......AGAUGCC..AG...GGUC.AA.....AAGGUCUAAGCCCAU..AUG.AG..C.UUG..CUCAUAGGUGGGUGAAAGACCUU....AG.GGCC..CGC..CCCG.AUAU.GAGCAU...AAAAGU.GGGAU.........GA.UA..........AUCCC.AC.GAU...AUGCGA......AUA.UUGGGU.....A.GGAU.UGUGGGAGU.GC....GU.A.....GCACG.GA.GCAAU.CCGUA...GGCAU.CA......AAGUCGGGGGCUUUUGACCCCGACAUCAUCAUAAUUUUAUAUCUUGUUAUUAUGAAGUUUAUUUUACAAGUGCAAGUGUCUCACGUGCAAUAGCAAGCUCUUCAUUUGUAGGAAUUACAAAGACUCUUACCUUGCAUCCAGGCUUUGUGAUCUCACCCUGCUCGCCUCUGAACUUCUCAUUCGCAUCAGGAUCAAGUUCAACACCAAGAUAUCCCAGAUAGCUGCAUACCUGCUCUCGUACAUAGCUUACAUUCUCACCGAUUCCUGCUGUAAAUACAAUAUCAUCCACACCAUUCAUCG
#=GR NZ_ABOU02000039.1/74402-73835 CODON    .........................................................................................................................................PTS....................................................................................................................................................................................................................................................................GUA..........................PTS...............................................................................................................................................................................................................................................
#=GR NZ_ABOU02000039.1/74402-73835 SS_TT    ...............................................................................................................................................................................................................................................................................................................................................................................................................................................................................................................................................................................................................................................................................................
NZ_ABOU02000036.1/1001-434                  UUUGCGAUACGACUACAGUAUAACAUACUUUUUCUUGCGGUUAAAUCUUUUCUGUAUCUUACCAUAUCCGCAUUGCGUUAUCAAUACAGAUAUUAUUUUA......UGAUGCC..AG...GGUC.AA.....AAGGUCUAAGCCCAC..AUG.AG..C.UUG..CUCAUAGGUGGGUGAAAGACCUU....AG.GACC..CGC..CCCG.AUAU.GAGCAU...AAAAGU.GGGAU.........GU.UA..........AUCCC.AC.GAU...AUGCGA......AUA.UUGGGU.....A.GGAU.UGUGGGAGU.GC....GU.A.....GCACG.GA.GCAAU.CCGUA...GGCAU.CA......AAGUCGGGGGCUUUUGACCCCGACAUAAUUUUAUAAUUUCAUAAUAUUUCCAGCACUUUUUUAUCACAUUUUCAUCCUAAAAUAACAUCUGACAUUAAGGGGAGUCUGUCAAUCGAAUUGAAGGGAGUAUAAAUUCUAUGACAAAUGAACAAUAUCAUACUUUGAUCCAUCCUUAUACAGAUGCCAUGAACCUGAUCCUUACCCGACUGGAGAUUUUAAAUCACUGUGCCGCUGACAAUGAGGAUGUCCGGCCAAUCCAUGGAAUCACCCACCGGAUCAAGGAAAAAAUAAGUAUGGAAA
#=GR NZ_ABOU02000036.1/1001-434 CODON       .........................................................................................................................................PTS..............................................................................................................................................................................................................................................................GUA...............................................................................................................AUG................................................................................................................................................................
#=GR NZ_ABOU02000036.1/1001-434 SS_TT       ...............................................................................................................................................................................................................................................................................................................................................................................................................................................................................................................................................................................................................................................................................................
NZ_ABOU02000032.1/95104-94537               UUAUUUUCAUUUGCUCCCCUGAUCCUGAUAUACUGGCGGGCAUCCAUUUUCUUUGCCAUUCUCUUUUCUCCUUAUUUUCAUGUCCAUAGUUCAAUAAUAU......AGAUGCC..AG...GGUC.AA.....AAGGUCUAAGCCCAC..AUG.AG..C.UUG..CUCAUAGGUGGGUGAAAGACCUU....AG.GAAC..CGC..CCCG.AUAU.GAGCAU...AAAAGU.GGGAU.........GA.UA..........AUCCC.AC.GAU...AUGCGA......AUA.UUGGGU.....A.GGAU.UGUGGGAGU.GC....GU.A.....GCACG.GA.GCAAU.CCGUA...GGCAU.CA......AAGUCGGGGGCUUUUAACCCUGGCAUCAUUAAAUUAUUUAUCCAUAUCAUUCAACAUCUUUUUCAGAUCAAUCAGCUUAUCACGCAGCUCUGCUGCCACCUCGAAGUUCAGCUCUGCUGCCGCCUUCUUCAUCUGUUUUUCCAAAUCCCUGACCAGCUUCUCCAGUUCCUUGCGGCUCAUAGAUUCCGGAUCUUUCUCCAUCUUCAGUUCUUGUGCUGCCACCUUUUUGGAAAUGCUGAUCAGAUCACGUACUGAUUUCUGAAUGGUCUUUGGCGUAAUUCCAUGCUCCUUAUUAUAUUG
#=GR NZ_ABOU02000032.1/95104-94537 CODON    ........................................................GUA..............................................................................PTS........................................................................................................................................................................................................................................................................PTS...........GUA..........................................................................................................................................................................................................................................................
#=GR NZ_ABOU02000032.1/95104-94537 SS_TT    ...............................................................................................................................................................................................................................................................................................................................................................................................................................................................................................................................................................................................................................................................................................
NZ_ABOU02000048.1/41961-41394               UCCUUCCAAACUGAUUGAUCAGAUUCAUUGUCAUUUUCUCCUUCUGCUUUUGAAAAUUUCAAAAAUGAUUAUAGCACAUUCUCUACCCCCUGUCAUAUAA......CGAUGCC..AG...GGUC.AA.....AAGGUCUAAGCCCAC..AUG.AG..C.UUG..CUCAUAGGUGGGUGAAAGACCUU....AG.GACC..CGC..CCCG.AUAU.GAGCAU...AAAAGU.GGGAU.........GA.UA..........AUCCC.AC.GAU...AUGCGA......AUA.UUGGGU.....A.GGAU.UGUGGGAGU.GC....GU.A.....GCACG.GA.GCAAU.CCGUA...GGCAU.CA......AAGUCGGGGGCUUUUGACCCCGACAUCAUAUAACGGAUAAAAUACGCUUUGCGAUUUACCCCCGCUGCCCUCAUAAAAAACAGGACCAGGAACGCUCUGUUCUGUCCCUGAUCCCACCGUAAUCUCAUAUAUGAUCUGAUAACCUGAUCUGAUCUUUAUUUUCUAAUGCUGCACCAUAAAAUACUCGAGGCUGAUCUCAUUCGUUGCCACAUCCGCAAGAUUUACGCAACUGUUGCCCAUACGGUCGAUCAGAUGAAGAAUAUUAGUAAAUGGUGCUGUCAUACUCGAUUUACAUUUUCC
#=GR NZ_ABOU02000048.1/41961-41394 CODON    ...............................GUA.......................................................................................................PTS....................................................................................................................................................................................................................................................................................................................................................................GUA..................................PTS.......................................................................................................................................
#=GR NZ_ABOU02000048.1/41961-41394 SS_TT    ...............................................................................................................................................................................................................................................................................................................................................................................................................................................................................................................................................................................................................................................................................................
NZ_ABOU02000029.1/8203-7636                 AUCACUGGAAGUAUAAGCUUGAAGAAAUUAAUUCAAGUGAAGAGGUGGUGGUUGAUACGUUGCCAAUUCAAAAGUCCAGUUAAUUAAUAACGGUUAUACU......AGAUGCC..AG...GGUC.AA.....AAGGUCUAAGCCCAC..AUG.AG..C.UUG..CUCAUAGGUGGGUGAAAGACCUU....AG.GACC..CGC..CCCG.AUAU.GAGCAU...AAAAGU.GGGAU.........GA.UA..........AUCCC.AC.GAU...AUGCGA......AUA.UUGGGU.....A.GGAU.UGUGGGAGU.GC....GU.A.....GCACG.GA.GCAAU.CCGUA...GGCAU.CA......AAGUCGGGGACUUUUGACCCCGACAUCUUUACUAUUUGAUGGAGCAUUUAUCUUAGUCGAUAGCCAUCCGGCUCUUUAUUUCUUAUUGGAAUUUCGUGUUUGUUGGGAGAAAAUGUUCCGGUGCGAGGAAAGUUAUCUGACUUGAAAAGCCUAAUAUCCACACUUGUUGUUGCGUGAGCAGUGCAUUGACAGGGAGCGUUCCGAAGACACUUUGCCCAACUUGUUAAGGAACGUAAACAGGAGUGCCUCUGCACGAGUGUUUCCACAUUCCUGUUACAAGUUGUUAACGGGCUGAGGUAA
#=GR NZ_ABOU02000029.1/8203-7636 CODON      ................................................................................STP......................................................PTS..............................................................................................................................................................................................................................................................GUA..................................................................................................................................................................................................................................................................................
#=GR NZ_ABOU02000029.1/8203-7636 SS_TT      ...............................................................................................................................................................................................................................................................................................................................................................................................................................................................................................................................................................................................................................................................................................
NZ_ABOU02000029.1/351-1                     UUUUUCAUUUACUUUCUACACGUUAGUUAGUAUACGCUAACGUGUAUUAGUUGUCAAGGACUCUUUUUUGUAUUUUUUUAGAAUUAUUUCAAAAAAUUUU......UGAUGCC..AG...GGUCAAA.....AAGGUCUAAGCCCAC..AUG.AG..C.UUG..CUCAUAGGUGGGUGAAAGACCUU....AG.GACC..CGC..CCCG.AUAU.GAGCAU...AAAAGU.GGGAU.........GA.UA..........AUCCC.AC.GAU...AUGCGA......AUA.UUGGGU.....A.GGAU.UGUGGGAGU.GC....GU.A.....GCACG.GA.GCAAU.CCGUA...GGCAU.CA......AAGUCGGGGACUUUUGACCCCGACAUCAAUUUUUAUCAAUAACCUCUUUUUUCAUGAACUACAAAAAGAUGCUUUGCGUUAA..........................................................................................................................................................................................................................
#=GR NZ_ABOU02000029.1/351-1 CODON          .........................................................................................................................................PTS.................................................................................................................................................................................................................................................................GUA...............................................................................................................................................................................................................................................................................
#=GR NZ_ABOU02000029.1/351-1 SS_TT          ...............................................................................................................................................................................................................................................................................................................................................................................................................................................................................................................................................................................................................................................................................................
NZ_ABOU02000032.1/41639-41072               AUCCUGAUGCGUCCCUUUUUCUGCUUUUCAUAAAUCUUUUUUAUCUGCUUUUCCAUUUUCUCUACCUCGCUGUCACACUAUUUUUGUACCUACAACAUAA......UGAUGCC..AG...GGUC.AA.....AAGGUCUAAGCCCAC..AUG.AG..C.UUG..CUCAUAGGUGGGUGAAAGACCUU....AG.AACC..CGC..CCCG.AUAU.GAGCAU...AAAAGU.GGGAU.........GA.UA..........AUCCC.AC.GAU...AUGCGA......AUA.UUGGGC.....A.GGAU.UGUGGGAGU.GC....GU.A.....GCACG.GA.GCAAU.CCGUA...GGCAU.CA......AAGUCGGGGGCUUUUGACCCCGACAUCAUAUAAUUAUACAUAAUUUCUGCUGUUAUUGAAAUCUUCUCUUGCUGUCUCCUGCUUUCCGGGAGUAUAAUCUACUGUAAGCUCGUUGGAAUCUGUAUUGUUCCGGCAAUUGUAUUACAUGAUGUUUCAUACGAAAGCGUAACUGUAUCUGCUUUUUUCAUCUUCUUUUCAUAGAUAUUCCUUUCUUCUAAUCUUUUUGCUUCUUAAAUCUUACGCUUGUAAUAUUUAAAAGUCAAGUCUAUUUUCAGGAAUUGUAUACUCCAUAUUCACCAU
#=GR NZ_ABOU02000032.1/41639-41072 CODON    .....................................................GUA.................................................................................PTS.............................................................................................................................................................................................................................................................................GUA...................................................................................................................................................................................................................................................................
#=GR NZ_ABOU02000032.1/41639-41072 SS_TT    ...............................................................................................................................................................................................................................................................................................................................................................................................................................................................................................................................................................................................................................................................................................
NZ_ABOU02000042.1/30576-31143               CAAAAAAGCACCAAAACCAAUUUCACGAAAGAGAAAGUCUAUCUAGAAUUAGCAUAAAAUGCUAAUUUGAAACAGGCUUCUAAUUUGCGUGGAUUAUACU......AGAUGCC..AG...GGUC.AA.....AAGGUCUAAGCCCAC..AUG.AG..C.UUG..CUCAUAGGUGGGUGAAAGACCUU....AG.AACC..CGC..CCCG.AUAU.GAGCAU...AAAAGU.GGGAU.........GA.UA..........AUCCC.AC.GAU...AUGCGA......AUA.UUGGGU.....A.GGAU.UGUGGGAGU.GC....GU.A.....GCACG.GA.GCAAU.CCGUA...GGCAU.CA......AAGUCGGGGGCUUUUGACCCCGACAUCUUUACUAUUUGACUAAUCAUUUAUCUUAGUUGAUAGCCUUCCGGCUCUUUAUUUCUUAUUGAAAUUUCGUAUUUGUUGAAAGAAAAUAUCCUGAUGCGAGGAAAGUUUUCUGACUUGAAAAGCCUAAUAUCCGCCCUUGCUGUUGCGUGAGCAGUGCAUUGACAGGGAGCGUUCCGAAGACACUUUGCCCAACUUGUUAAGGAACGUAAACAGGAGUGCCUCUGCACGAGUGUUUCCACAUUCCUGUUACAAGUUGUCAACGGGCUGAGGUAA
#=GR NZ_ABOU02000042.1/30576-31143 CODON    ......................................................STP................................................................................PTS..............................................................................................................................................................................................................................................................GUA..................................................................................................................................................................................................................................................................................
#=GR NZ_ABOU02000042.1/30576-31143 SS_TT    ...............................................................................................................................................................................................................................................................................................................................................................................................................................................................................................................................................................................................................................................................................................
NZ_ABOU02000052.1/12241-11674               AUGUAUCUUGCCCGAAGUUUCACUGAAGAUGGUAAAGGAAAUUCAGGGAAUACGGCUUGUUGGUGUGAAGACUGUGAAUGAAGCAGUUGGAAUCAUAUAA......UGAUGCC..AG...GGUC.AA.....AAGGUCUAAGCCCAC..AUG.AG..C.UUG..CUCAUAGGUGGGUGAAAGACCUU....AG.AACC..CGC..CCCG.AUAU.GAGCAU...AAAAGU.GGGAU.........GA.UA..........AUCCC.AC.GAU...AUGCGA......AUA.UUGGGU.....A.GGAU.UGUGGGAGU.GC....GU.A.....GCACG.GA.GCAAU.CCGUA...GGCAU.CA......AAGUCGGGGGCUUUUGUCCCCGACAUCAUAUAAUGAUUAAAUGUGCAGAAAUUGUAAAAAAGACAGUUUCUGCAUUUUUUAUUUAUAUGAACAGUAUAUAACAGUUGACAACAGUUUAACACUGUUAUAUACUGUUUGCAUAAAGGAGGCAGGUCAUGAAGAUUAUAAUUAACCAUUCAUCUAUGGUGCCGAUCUACGAGCAGAUCAUGGAGCAGAUCAAAGCACAGGUCAUUUCCGGUGAAUUAAAGGAAGGUGAUCUUCUUCCAUCUGUAAGGGCGAUGGCAAAAGAGUUGAAGAUCA
#=GR NZ_ABOU02000052.1/12241-11674 CODON    .................................................................................................STP.....................................PTS..........................................................................................................................................................................AUG...............................GUA..........................................................................................................................STP......................................................AUG..............................................................................................................................................
#=GR NZ_ABOU02000052.1/12241-11674 SS_TT    ..............................................................................................................................................................................................................................................................................................................................................................................................................................................................................<<<<<<<<<<<<<<...............>>>>>>>>>>>>>>......................................................................................................................................................................
NZ_ABOU02000051.1/49101-48534               AAAUAUAUUAAGUAUAUCUUGUAAAUUAUUUCUAAAAUAAUUCUAACAGAGUUUGCCUUAUAACGCAAUUUAUUGUAUAAUAGGUACUCGACAAAUUAAA......UGAUGCC..AG...GGUC.AA.....AAGGUCUAAGCCCAC..AUG.AG..C.UUG..CUCAUAGGUGGGUGAAAGACCUU....AG.AACC..CGC..CCCG.AUAU.GAGCAU...AAAAGU.GGGAU.........GA.UA..........AUCCC.AC.GAU...AUGCGA......AUA.UUGGGU.....A.GGAU.UGUGGGAGU.UC....GU.A.....GCACG.GA.GCAAU.CCGUA...GGCAU.CA......AAGUCGGGGGCUUUUGCCCCCGACAUCAUUAAAUGUCGUUAUAUAGAAAGGAUUCGAGAUUAUGGAAAUCUACAAAAAUCGCAGGAUGCUUACGGGAGCUGCUCUCCUUUGCACCUUUGCAUUAACUCUUUCUGUUCUUCCGGUUCAUGCCACAGACAGUAUUGAGAGUCUGGAAAGCCAAACCUCCGCCCUUGAAAAUGAACUUGCAGGGAUCAACCAGGAUAUUCUGGAUUUGAGCAACCAGAUUUCUGAUACUGAGAUGCAGAUUGAGAUCCUCAACAGCAGUAUAGACAAGACGCA
#=GR NZ_ABOU02000051.1/49101-48534 CODON    .........................................................................................................................................PTS.................................................................................................................................................................................................................................................................GUA................................AUG............................................................................................................................................................................................................................................
#=GR NZ_ABOU02000051.1/49101-48534 SS_TT    ...............................................................................................................................................................................................................................................................................................................................................................................................................................................................................................................................................................................................................................................................................................
NZ_ABOU02000020.1/7503-6936                 UUCAUUCACCAAUGCAAAUUUAAAAAGGAUAGAAAAAGCCAGAUGGCUAUUGACUAAGAUAUUCGAUCGUAAAUAUUAGACAGUAGAUAUUGUAUUUACU......AGAUGCC..AG...GGUC.AA.....AAGGUCUAAGCCCAC..AUG.AG..C.UUG..CUCAUAGGUGGGUGAAAGACCUU....AG.GACC..CGC..CCCG.AUAU.GAGCAU...AAAAGU.GGGAU.........GA.UA..........AUCCC.AC.GAU...AUGCGA......AUAUUCGGU......A.GGAU.UGUGGGAGU.GC....GU.A.....GCACG.GA.GCAAU.CCGUA...GGCAU.CA......AAGUCGGGGGCUUUUGACCCCGACAUCUUUACUAUUGGACAGAUCAUUUAUCUUAGUUGAUAGCCAUCCGGCUCUUUAUUUCUUAUUGGAAUUUCGUCUUUGUUGGAAGAAAAUGUUCUGGCAUGAGGGAAAAUUUUCUGAUUUGAAAAGCCUAAUAUCCGCCCUUGCUGUUGCGUGAGCAGUGCAUUGACAAGGAGCGUUCCGAAGACACUUUGCCCAACUUGUUAAGGAACGUAAACAGGAGUGCCUCUGCACGAGUGUUUCCACGUUCCUGUUACAAGUUGUCAACGGGCUGAGGUA
#=GR NZ_ABOU02000020.1/7503-6936 CODON      .........................................................................................................................................PTS..............................................................................................................................................................................................................................................................GUA........AUG..........................................................................................................................................STP..........................................................................................................PTS.............
#=GR NZ_ABOU02000020.1/7503-6936 SS_TT      ...............................................................................................................................................................................................................................................................................................................................................................................................................................................................................................................................................................................................................................................................................................
NZ_ABOU02000034.1/8947-8380                 CAUUUCAUCAAAAAAAGCCAUUUUUUCAUCCUCCGUUCUUACAACCUAAUCUUUUCUUUUAUUUUAAUAUAAAUUUCCUUUUUUUGCAUCAUUUAUUUAA......AGAUGCC..AG...GGUC.AA.....AAGGUCUAAGCCCAC..AUG.AG..C.UUG..CUCAUAGGUGGGUGAAAGACCUU....AG.GACC..CGC..CCCG.AUAU.GAGCAU...AAAAGU.GGGAU.........GA.UA..........AUCCC.AC.GAU...AUGCGA......AUAUUCGGU......A.GGAU.UGUGGGAGU.GC....GU.A.....GCACG.GA.GCAAU.CCGUA...GGCAU.CA......AAGUCGGGGGCUUUUGACCCCGACAUCAUUUAAAUCGUAUCCGCAUCCACCACAAAAUCUGUCUUGACCAUCAAUUAAUUUUCCACAGGAAGGACAAUAUCUCUGUGCAGGAACGUCGUCCCUUUUCUGCUGACCCCUGCCUGCAGACAAGCCUUUUAUUUUUGUAAUUUUAUCAAAUAAAGGUAAUAACUGCGGUAAUGGAUCUUCAAAUGCUCCCUCAUAAUAGGCUUUCCCUAAUUUUCUGUAUAGUUCAUCUAAAGUAUCUCCUUCAUCCAAUCCUAAUUUGUCUGGAUUUACAAA
#=GR NZ_ABOU02000034.1/8947-8380 CODON      ..................GUA....................................................................................................................PTS.............................................................................................................................................................................................................................P.TS.............................GUA..................................................................................................................................................................................................................................................................................
#=GR NZ_ABOU02000034.1/8947-8380 SS_TT      ...............................................................................................................................................................................................................................................................................................................................................................................................................................................................................................................................................................................................................................................................................................
NZ_ABOU02000045.1/33435-32867               UCACUCAACAAUGCAAAUUUAAAAAGAAUAGAAAAAAGCCGGAUGGCUAUUGACUAAGAUAUUCGAUCGUAAAUAUUAGACAGUAGAUAUUGUAUUUACU......AGAUGCC..AG...GGGC.AA.....AAGGUCUAAGCCCAC..AUG.AG..C.UUG..CUCAUAGGUGGGUGAAAGACCUU....AG.GACC..CGC..CCCG.AUAU.GAGCAU...AAAAGU.GGGAU.........GA.UA..........AUCCC.AC.GAU...AUGCGA......AUAUUCGGU......A.GGAU.UGUGGGAGU.GC....CGUA.....GCACG.GA.GCAAU.CCGUA...GGCAU.CA......AAGUCGGGGGCUUUUGCCCCCGACAUCUUUACUAUUGGACAGAUCAUUUAUCUUAGUCGAUAGCCAUCCGGCUUUCUACUUCUUAUUUGAAAUUUCGUAUUUGUUGAAAGAAAAUGUCCCGGUGCGAGAAAAGCAUUCUGAUUUGAAAAAUCCAAUAUCCGCCUUUGCUGUUGCGUGAGCAGUGCAUUGACAGGGAGCGUUCCGAAGACACUUUGCUCAACUUGUUAAGGAACGUAAACAGGAGUGCCUCUGCACGAGUGUUUCCACGUUCCUGUUACAAGUUGUCAACGGGCUGAGGUA
#=GR NZ_ABOU02000045.1/33435-32867 CODON    .........................................................................................................................................................................................PT....S...............................................................................................................................................................................................................................GUA.............................................................................................................................................................................................................................................................
#=GR NZ_ABOU02000045.1/33435-32867 SS_TT    ...............................................................................................................................................................................................................................................................................................................................................................................................................................................................................................................................................................................................................................................................................................
NZ_ABOU02000035.1/23573-24140               CGUGAUCAUUUAAAUAACUCCCCAUCUACUUUCUCUCGAUUAUAACGCACAGCACUAUAACUUUCAAUAUUCCAAAAGUUUCCGGUUCCGUUUAUUCUUA......UGAUGCC..AG...GGUC.GA.....AAGGUCUAAGCCCAC..AUG.AG..C.UUG..CUCAUAGGUGGGUGAAAGACCUU....AG.GACC..CGC..CCCG.AUAU.GAGCAU...AAAAGU.GAGAU.........GA.UA..........AUCCC.AC.GAU...AUGCGA......AUA.UUGGGU.....A.GGAU.UGUGGAAGU.GC....GU.A.....GCACG.GA.GCAAU.CCGCA...GGCAU.CA......CUUAAAAGGAAAAAAAACUCUUGAAUAUUAAAAUUCUUCAAUAAAAAAUCCUCUAAGACAAUAGGUAUUUCACUAUCUCUUAGAGGAUAUAUAUCAGAGGAAACGAGAGAUGCAACGAAAUCAGCCUGCUCGGACUAAGAAAAAGUCACAUGAUAUGGAAUUGUAAAUUGGGAAGAGCCACUUUUGUAUUUUCUUUCAUAUCGCCAUCCUCAUUUGUGCCACAACUUGUGGCACAAUUCAGCUUUCACCAUCUGUUACUUUUUUCCGUCAGUUUUCUGUUCCAGCAGCUUUAUCGAAUUC
#=GR NZ_ABOU02000035.1/23573-24140 CODON    ......GUA................................................................................................................................PTS.............................................................................................................................................................................................................................................................................GUA.................................................................................................................................................................................................................................................................PT
#=GR NZ_ABOU02000035.1/23573-24140 SS_TT    ...................................................................................................................................................................................................................................................................................................................................................................................................................................<<<<<<<<<<<<<<<<........>>>>>>>>>>>>>>>.....................................................................................................................................................................................................................
NZ_ABOU02000028.1/88880-89447               UCUUUCUUUUCUGGAUUAUCCACACGGUUUCAUUUAUAAACGUGAAUAAUUCACAGCAAAUCCCGGUUUACUGUGAAUUAUUCUCCUAUUGUAAUUUUUA......UGAUGCC..A...GGGUCAAA......AGGUCUAAGCCCAC..AUG.AG..C.UUG..CUCAUAGGUGGGUGAAAGACCU.....UA.GGCCC.CGC..CCCG.AUAU.GAGCAU...AAAAGU.GGGAU.........GA.UA..........AUCCC.AC.GAU...AUGCGA......AUA.UUGGGU.....A.GGAU.UGUGGGAGU.GC....GU.A.....GCACG.GA.GCAAU.CCGUA...GGCAU.CA......AAGUCGGGGGCUUUUGCCCCCGACUUCAUUUUUAUUCUUUUAUAAAAGUUCUCUGAUUAUUUUAUCGUACCCUAUACUUCAGUACUUUAAUAAUCGUAAUUAUUUCUUUGGUGUAAUUUCUUUAUUCCCACCCAUAUAUGGCUGAAGAACCUCAGGAAUCUUUACAGAUCCGUCUGCCUGAAGGUUAUUCUCAAGGAAUGCGAUCAACAUUCUCGGUGGAGCAACAACUGUAUUAUUCAAUGUAUGUGCAAAGUAGCUGCCUUUUUCACCUUUAAUACGGAUACCAAGUCUUCUUGCCUG
#=GR NZ_ABOU02000028.1/88880-89447 CODON    .........................................................................................................................................PTS.................................................................................................................................................................................................................................................................GUA......................................................................PTS......................................................................................................................................................................................................
#=GR NZ_ABOU02000028.1/88880-89447 SS_TT    ...........................................<<<<<<<<<<<<<<<<<......>>>>>>>>>>>>>>>>>............................................................................................................................................................................................................................................................................................................................................................................................................................................................................................................................................................................................................
NZ_ABOU02000053.1/213-780                   UCUUUCUUUUCUGGAUUAUCCACACGGUUUCAUUUAUAAACGUGAAUAAUUCACAGCAAAUCCCGGUUUACUGUGAAUUAUUCUCCUAUUGUAAUUUUUA......UGAUGCC..A...GGGUCAAA......AGGUCUAAGCCCAC..AUG.AG..C.UUG..CUCAUAGGUGGGUGAAAGACCU.....UA.GGCCC.CGC..CCCG.AUAU.GAGCAU...AAAAGU.GGGAU.........GA.UA..........AUCCC.AC.GAU...AUGCGA......AUA.UUGGGU.....A.GGAU.UGUGGGAGU.GC....GU.A.....GCACG.GA.GCAAU.CCGUA...GGCAU.CA......AAGUCGGGGACUUUUGACCCCGACAUCAAUUUUUAUCAAUAACCUCUUUUUUCAUGAACUACAAAAAGAUGCUUUGCGAAUUUCUCAGGUGUAAAAAAAAUGCAAAGACCUGUACUCUCAUACAAAUCUCUGCAUUUUUAUUCAUCCCGUUCCUGCAAAUUAUCCGGCCCGAAGCCAAACGGAAACAGUUCCCGUAAAGAACAGACUUUAUAAUUUUCCUCGUCCACCGCAAGAAUAAUCUGAAAAGUCUCCGGUUGACAAAAUUCCAUCAUCACCUGCCGGCACACACCACAGGGAGCU
#=GR NZ_ABOU02000053.1/213-780 CODON        .........................................................................................................................................PTS.................................................................................................................................................................................................................................................................GUA............................................................................................................PTS................................................................................................................................................................
#=GR NZ_ABOU02000053.1/213-780 SS_TT        ...........................................<<<<<<<<<<<<<<<<<......>>>>>>>>>>>>>>>>>............................................................................................................................................................................................................................................................................................................................................................................................................................................................................................................................................................................................................
NZ_ABOU02000026.1/49711-49144               CGCCCGUCUUUAUCUUAUUUUCACAAUAUGUAUUUUAAUACUAUUUUUUUAUCUUUUCUUGCAAUAUAAUUUCAUUUUAUAGUACAAUACUAUCAUUCUA......UGAUGCC..AG...UGGC.AA.....AAGGUCUAAGCCCAC..AUG.AG..C.UUG..CUCAUAGGUGGGUGAAAAACCUU....AG.GACC..CGC..CCCG.AUAU.GAACAU...AAAAGU.GGGAU.........GA.UA..........AUCCC.AC.GAU...AUGUGA......AGA.UUGGGU.....A.GGAU.UGUGGGAGU.GC....GU.A.....GCACG.GA.GCAAU.CCGUA...GGCAU.CA......AAGUCGGGGGCUUUUGACCCCGACAUCAUUCUAUUGUAUAAGCAGGCAUUAUGUGAGUCGAUCCUGUCGCUCAUCCAUGAACCACUCUGAAAGGAGCAGAUUUAUUUGCAGAUCAAUAAUUAUCAGAAUUAUCACGAAACCAAGCAGCACACAACUGCAGAAUUUCCAUACAAUACUUAUCCUUGUUCCAUUCCACUGGAUUUUACCCGCGUCCCGCUUCACUGGCACGACGAACUGGAACUGAUUGUUAUAAAAAAAGGGCAUGGUCUGAUCUCAGUCGAUUUUCAGAAAAAGAUCGUC
#=GR NZ_ABOU02000026.1/49711-49144 CODON    .........................................................................................................................................PTS.................................................................................................................................................................................................................................................................GUA............................................................................AUG................................................................................................................................................................................................
#=GR NZ_ABOU02000026.1/49711-49144 SS_TT    ...............................................................................................................................................................................................................................................................................................................................................................................................................................................................................................................................................................................................................................................................................................
BABG01006456.1/335-883                      ACAUACCGGUAGGGGAGCAGAUAUUUAUGUUGGCUUUGGACAGCCGGAUGAACGGACGAAGGAACUGACCGGCAAGAAGUGUCUGAAGAUUCAUAUAUAA......UGAUGCC..AG...GGUC.AA.....AAGGUCUAAGCCCAC..AUG.AG..C.UUG..CUCAUAGGUGGGUGAAAGACCUU....AG.GACC..CGC..CCCG.AUAU.GAGCAU...AAAAGU.GGGAU.........GA.UA..........AUCCC.AC.GAU...AUGCGA......AUA.UUGGGU.....A.GGGU.................GCUAU................GUGCCAGU...GGCA..CA......UGUUUAGCACGGACCGAAGCGGAGCGGAGACGUGGGAGUGCGUAGCACGGAACAAUCCGUAGGCAUCAAAGUCGGGGGCUUUUGACCCCGACAUCAUAAUAUACGCCUAAUAAGAUAUAAUCACCAUCCAAACAUUCCUGUAUAGUUCUUUCAUCUGUAGGAUAAUAAUAUUCAUCAUGCAGCAAAGUCUUAUUAACUUCAUCCUGUAAUUUAAUAACAGGUUUCAAGUCUCUUUUUGGUUUCUUGAUCUAAAUCCUUCUUAUUGAUAAAUCAAAAUAUUGACUCAUAUGAAACCUCCAU
#=GR BABG01006456.1/335-883 CODON           .................................................................................................STP...........................................................................................................................................................................................................................................................................................................................................................................................................................................................................................................................................................................................
#=GR BABG01006456.1/335-883 SS_TT           ...............................................................................................................................................................................................................................................................................................................................................................................................................................................................................................................................................................................................................................................................................................
NZ_ABOU02000037.1/273-1                     ACAGACUGACAGUGAACGGAGAUGUAAAUUUGGUGACAAAAUUUGGUGACAAUGGAGAAAAAAGUAGAAUUGGAUUUGAAAAAAUGAUACAAUAAACUAA......AGAUGUC..AG...GGUC.AA.....AAGGUCUGAAACCAC..GUG.UG..C.UUG..CACACUGGUGGUAGAAUGACCUU....GA.GACC..CGC..CCCG.AUAU.GAGCAU...AAAAGU.GGGAU.........GA.UA..........AUCCC.AC.GAU...AUGCGA......AUA.UUGGGU.....A.GGAU.UGUGGGAGU.GC....GU.A.....GCACG.GA.GCAAU.CCGUU...GGCAU.CA......UUGUU.......................................................................................................................................................................................................................................................................................................
#=GR NZ_ABOU02000037.1/273-1 CODON          S...............................................................................................................................................GUA............................................................................................................................................................................................................................................................................................................................................................................................................................................................................................................................................
#=GR NZ_ABOU02000037.1/273-1 SS_TT          ...............................................................................................................................................................................................................................................................................................................................................................................................................................................................................................................................................................................................................................................................................................
NZ_ABOU02000047.1/5467-4900                 UUAAACCUCAACCAACUUCAUAAGUUUUUAACAUUUCUUUCAGAAAUCUUAGGUUUUAUCCACAUCCGGUUACCGACUUAUUCCUCUGCUUCUAAUUUAA......UGAUGCC..AG...GGUC.AA....AAGGUCUA.AGCCCAC..AUG.AG..C.UUG..CUCAUAGGUUGG.CGAAAGACCUU...AG.GACC..CGC..CCCG.AUAU.GAGCAU...AAAAGU.GGGAU.........GA.UA..........AUCCC.AC.GAU...AUGCGA......AUA.UUGGGU.....A.GGAU.UGUGGGAGU.GU....GU.A.....GCACG.GA.GCAAU.CCGCA...GGCAU.CA......AAGUCGGGGGUUUUUGCCCCCGACAUCAUUUAAUUCAAAAAUAUACAUAUCAAAAGAUCUUUUUGCUGCCCUCAGAUCUUUCUCACCGUGCAGUGUCCACGCUGCCACCGGUGCAUGAAACAGCUUUUUAUUUACCAAAAAUCCCGGAUUUUUCCGGUCUGCCCAUUUAUAAGAAAUAAAAUCCGGUCUGCACAUACAGUUGCUCAGUAAAUAUUUUACGCAGAAUCUUAAUGCAUAAUGCGUUGUAUCCGGCUUCCUGGUAAGAUUUUCAGAAAGCUGUCCGCGGGGAAUCUCAUUUCU
#=GR NZ_ABOU02000047.1/5467-4900 CODON      ........................................................................................................................................PTS..............................................................................................................................................................................................................................P.TS.............................GUA..................................................................................................................................................................................................................................................................................
#=GR NZ_ABOU02000047.1/5467-4900 SS_TT      ...............................................................................................................................................................................................................................................................................................................................................................................................................................................................................................................................................................................................................................................................................................
NZ_ABOU02000056.1/60-627                    CUGUGACCAUCCAUUUUUCUUUCGCUCUUCUGCGAUUUUUUCCGAUAAGAUCAUAUCCAUUUUCCUCCUCUUUUCAGGUUUUCAUCUAUAUUUUAUGAUC......UGAUGCC..AG...GGUC.AA....AAGGUCU..AAGCCCAC.AUG.AG..C.UUG..CUCAUAGGUGGA.UGAAAGACCUU...AG.GACC..CGC..UCCG.AUAU.GAGCAU...AAAAGU.GGGAU.........GA.UA..........AUCCC.AC.GAU...AUGCGA......AUA.UUGGGU.....A.GGAU.UGUGGGAGU.GC....GU.A.....GCACG.GA.GCAAU.CCGUA...GGCAU.CA......AAGUCGGGGGCUUUUGCCCCCGACAUCAUGAUCUUAUUAUAUCGGAUUUUCCAGUUGCAGACUACCAAAUCAGGCUGAAAUUCUGUCAACCGGCAGUUGCAACUGCAUAAAUAAUCCCUGAAGUGCUGCUAUCAGUGCAGCGAAAAGAAUGUUUCCAAUCGCAAUAUACCAACGGUUGACGGGUGCAACAAUAUUUUUAUACAAACUCUUGACUUUUUUUAUGAAAAGAAGGCAAACCAAAUGAACAAAAAAAGCGAAAAUUACUGGCUUUUAGACGCAGUCUGAUGAAUCCUCUAGUUC
#=GR NZ_ABOU02000056.1/60-627 CODON         ........................................................................................................................................PT..S...........................................................................................................................................................................................................................................................................................................PTS..............GUA....................................................................................................................................................GUA.....................................................PTS....
#=GR NZ_ABOU02000056.1/60-627 SS_TT         ...............................................................................................................................................................................................................................................................................................................................................................................................................................................................................................................................................................................................................................................................................................
NZ_ABOU02000047.1/13749-13178               CUCUCACAGCUUAUUCAUGCUAUACUGAGUCUAUACUAAAAAAGAUCGGAUGGAUCUUUUGUCAUACGCCUGCAACUGAAAACUGACUACUAUUUUAUUA......UGAUGCC..AG...GGUC.AA....AAGUUACUAAGCCCACC.AUG.AG..C.UUG..CUCAUAGGUGGG.UGAAAGACCUU...AG.GACC..CGC..CCCG.ACUAUGAGCAUAAAAGUAGGGAU............GA.UA.............AUCCCACGA..UAUGCGA.......AGAUUGGGU.....A.GGAU.UGUUGGAGU.GC....GU.A.....GCACG.GA.GCAAU.CCGUA...GGCAU.CA......AAGUCGGGGGCUUUUGACCCUGACAUCUUUAUAUAUGAGGUGACAAAUUAUUAUGAAUAAAAAAUCUGUAUUGGUAACUGGUUCUUCCCGCGGUAUCGGAAGAGCCUGUGCGAUUGCUUUUGCAAAAGCCGGAUAUCAUGUAUUUAUCAACUGCCGUCAAAAUAUCGCCCUUCUUCAUUCUUUACAGGAUGAGAUUCUUUCCUGUGGCGGUACCUGUACCCUUCUUCCCGGAGAUGUCGGUGAUCCGUCCCAGGUAAAAUCUAUGUUCUGUCAGAUUGAAAAAGAAACCGGCGGUAUCGA
#=GR NZ_ABOU02000047.1/13749-13178 CODON    ...................................................................................................................................................................................................................PTS....................................................................................................................................................................................GUA..........................AUG.....................................................................................................................................................................................................................................................
#=GR NZ_ABOU02000047.1/13749-13178 SS_TT    ...............................................................................................................................................................................................................................................................................................................................................................................................................................................................................................................................................................................................................................................................................................
BABG01003277.1/899-1450                     UUUAUACUUUUUAUAAAAACAUACAAUUUAACUUUUGAAUGAGUAUAUAUUAGAAUAAAUAUGUAAUUUGAAAGUAUUUCUCAUUUAUAUAUAAAUAUAA........AGAUACCAG...GGUC.AA....AAGGUAUA.AAUCCAC..AUG.AG..C.UUG..CUCAUAGGUGGG.UGAAAGACCUU...GG.GACC..CGC..CCCG.AUAU.GAGCAU...AAAAGU.GGGAU.........GA.UA..........AUCCC.AC.GAU...AUGCGA......AUA.UUGGGG.....A.GA.........AGU.......GUCA.......AUA.UA.......UAUAA.GUUGUUU.........AUUUGUUUUACUGCUGUUGCUUAUAAUACCAUGUUUAUAGGCAGCUGUCGAGUUUGAUAUAUAAGCAUACAACAGAUCCGGUUGUUUUUAUGAUGACUGAAAAAUGAUGGGGAAAUGUAAAAUACAUGAUAAGGUUACUUGUUUAGAAUAUGUAAAAUUGGUAUAAUAAGUUAUAAAACAUAAGUGAGGGAAUCAUAAUGAUAAAAAGCAUGACUGGUUUUGGCAGAAGUGAGAUUGCCAGUGGUAACCGUAAAAUAAUGGUUGAGAUGAAGUCUGUGAAUCACAGAUUUUUAGAAGCAA
#=GR BABG01003277.1/899-1450 CODON          ........................................................................................................................................................................................................................................................................................................................................................................................................................................................................................................................................................................................AUG....................................................................................................
#=GR BABG01003277.1/899-1450 SS_TT          ...............................................................................................................................................................................................................................................................................................................................................................................................................................................................................................................................................................................................................................................................................................
BABA01019112.1/696-125                      UAUCUUGAGGUCCGUGAUCAAAGCAGCAUGGGAGGUACCUGAGCCGGGAGGUCAAGCUUCUGACGAGACCAUGCGCGACAGGUUCCGCCAUGACAUCACA......CGAUACC..A.....GGUCAAA..AAGGUCAUGAAUACGAUC..CA.AG..C.UCG..CUUGCAGGAGA..AUUCUAGAACUU.GGA.ACC...CGCCU.AAA.ACAU.GAGUAA...G.AAGC.CAU..GUU.....CGG.AA.......GAUGAAUGAGC.GGA...UUACGA......AUG.UGUUC......A.GAAU.GGCGAGAGA.GC....AA.A.....GCACG.UA.GCAAU.UC......GGUAU.CA......GAGGGGUCAAAAUACCCUUGGACCCCAACAUGAUCAUAUUCAGUCGGUCAUGUCCUGAAACAGCUCUGCGGCCAGGAAGACCAGACAGCCCAGAAACACGAAAAUAUCGCCAAGAUUGAAUAUCACAUUUUUAUAGUACGCUUAAACUCAAUAGGAAGAGUAGUNCACUACAGAACUCUUUACGCACGGCGGUGAUACAGAUUGGUGAUGGCGCCUCCUUAUACCAUGGGAUGGCCGAUCUUAUGGGCGCACACAGCCCUUUUUUGUACAAAGAGCCGCCAGUGCGCCUGCAGCUGCAGA
#=GR BABA01019112.1/696-125 CODON           ...............................................................................................................................................................................................................................................................................................................................................................................................................................................................................................................................................................................................................................................................................................
#=GR BABA01019112.1/696-125 SS_TT           ...............................................................................................................................................................................................................................................................................................................................................................................................................................................................................................................................................................................................................................................................................................
BAAY01010317.1/1079-1351                    AGGUGCAGCAGAACAGGCAAGGCGCAUAAGACCCCGGAAAUUUUAUACCCCGGGGUCUUUUUUUGUUGCCAACUUUUUUUGCAUAUAGUAUAAUUUCUGA......UGAUACC..AG..GGGAC.AA.....AGUUUGGAAGACCGAC.GCA.AG..C.UUG..CUUGCAGGAGGA.CUUGCAAAAU....UG.GGACC.CGC..CAAAAACAU.GAGUAA...G.AAGC.CAUUUUU.......GU.UA........AAAAAUGAGC.GGA...UUACGA......AUG.UUUUCU.....A.GGAU.UGCGGGAGC.AC....AC.A.....GUGCG.GA.GCAAU.CGA.....CGAAU.CA..................................................................................................................................................................................................................................................................................................................
#=GR BAAY01010317.1/1079-1351 CODON         ......................................................................................................................................................................................................................................................................AUG................................................................................................S.TP..................................................................................................................................................................................................................................................................................................................
#=GR BAAY01010317.1/1079-1351 SS_TT         .............................<<<<<<<<............>>>>>>>>......................................................................................................................................................................................................................................................................................................................................................................................................................................................................................................................................................................................................................................
BAAZ01003651.1/1225-647                     CAAAAUCAGGUACAGAAAGAUUCCGAGAAAACAUUUAAGAAGUUUUUGGAUUUGCAGGUGAAAAAUAUUGAUAAUUUAAUAUUUUUUCGAUAGAAUCUAU..AUGAUGAUGCC..AG...GGGC.AA....AAGAGUGGAAAUCCGGAA.CA.GG..C.UUG..CCAGCAGGAGGA.UUUUUGGACUU...GG.GACC..UGCU.AAAA.ACAU.GAGUAA...G.AAGC.CAGUAUUU......AAAGAA......AAAUA...AGC.GGA...UUAGGG......AUG.UUUUU......A.GAAU.UGCGGAAGU.GC....AA.A.....GCAUA.CA.GCAAU.UC......GGUAU.CAUC.U..GGAACGGUGAUCAAAAAAAUAAGAGCUUCUGAUGACUAAAAUCAUCAAAAACCCUUAAUAAAAAAAGAAAAUCGGAGUAACAGGAUUUGAACCUGCGACCUCUCGGCCCCCAGCCGAGCGCGCUACCAAGCUACGCCAUACUCCGUUACUAUUUGUGAACCUCUAGUAUUAUAGCAAAGAUUUUUCAUUUUGAAAAGCCCUAAUUUUAAUUUAUUCAGGAGAAUGUAAAAUGACACAGGAAAAUGCUGUUAAGAAACGGAUAUUCAGCUUUGAUUUGGAUAUGACGCUGCUGGACCAUGC
#=GR BAAZ01003651.1/1225-647 CODON          ..........................................................................................................................................................................................................................................................................................................................................................................................................................................................PTS....................................................................GUA....................................................................................AUG....................................................................
#=GR BAAZ01003651.1/1225-647 SS_TT          ...............................................................................................................................................................................................................................................................................................................................................................................................................................................................................................................................................................................................................................................................................................
hgutS8_s8_162567/787-214                    CUCUUUGUCACUACCUUUUUCUCUGUACCUCUUUCUGUUUUUGAAACAGUUUCGGCUGACAUUACUAUAGUAGGCUUUUUUUCUUUUGUCAAGGUUUUUG.....UUGAUACC..AG....GAU.CA...AAAGUUCGGAAAUCUGAC.GCA.AG..C.UUG..CUUGCACAAAGA.UUUAUGAACUU..GGA.AUC...CGCCA..AA.ACAU.GAGUAA...G.UAGC.CAUUUUU......CGA.AG........AAAAAUGAGC.GGA...UUACGA......AUG.UUUUUG.....A.GGAU.UGCGGGAGU.AC....AA.A.....GUACG.GA.GCAAU.CC......GGUAU.CAA.....AGGAGCAAAAUGCUUUUUGCCCCAACAUCUUUUACCGAAUAUCGUAAACGCUUCGCAGUUUCAGACCGUUCGCAAGCUGCUCUUUUAUCUGGUUCUCCCAGUCUGCAGGAUCUUCCACUUUUCUUGAUGCUUUGCCAAGAAUCUUUACUCUCUUUUCUCCCGCACUCAUAUCAAAAUAGUUGUCCGACAGGAUCAGAUCUUCGGACAGAUUCAGGAUCUCCACGCCUUUCGCGUAGGCUUUCGCGCUGACUACAAUCUCGUCUCCCUCGAUCCGAUAUGACAGCUGCGGAUCCAGAUAAU
#=GR hgutS8_s8_162567/787-214 CODON         ..................................................................................................................................................................................................................................................................................................................................................................................................................PTS..........................................................................................................................................................................................................................................................................
#=GR hgutS8_s8_162567/787-214 SS_TT         ...............................................................................................................................................................................................................................................................................................................................................................................................................................................................................................................................................................................................................................................................................................
BAAU01002871.1/1089-518                     GCAUAUAUCUGGUUGAUCGGUAAAGAUAAUUGUAAGAAUUUGAAGUGCAACAAUAGUAAAAUCUAUGUUAUAAUAAUUACGAAUUGGUUACAAUAUGUUA......AGAUAUC..AG...GGUC.AA....AAGGUCUAAAAUCCGACG.AG.GG..C.UUG..CUUGAAGGAGGA.UUUUUGAACUU...GG.GACC..CGCC.AAAA.ACAU.GAGUAA...G.GAGC.CAUUUUUU......GA..A.......GAAAAAUGAGC.GGA...UUACGA......AUG.UUUUU......A.GAAU.UGCGGGAGU.GC....AA.A.....GCACG.UA.GCAAU.UC......GGUAU.CA......GAGGGGUCAAAAUACCUUUUGACCCCAACAUCAUCAUAUGAAACUUUGAAAUAGAAAACAAAAAAAUACAUCAGGAAAGAAAGGAGUCGUUUUAUGGUUGAUAAACAGGAGCUUUCUUCUGCCGGCUUAAAAUUUAUGGAUUUUGCUAUCCGUUUUUUUAAUAUGGCUAAAUGCCAGUAUCAGCAGCAAAACCAGGUAAAAGCAAAUAAAGCAGGAUUUCAGGUUCUUUUUAUUUUAAGUAUGCCCGAAUAUACACAGCCUACUAUGAGUUUUCUGGCUGACGAGAUGGGGAUCACAAAA
#=GR BAAU01002871.1/1089-518 CODON          ................................................................................................................................................................................................................................................................................................................................................................................................................................................................................AUG............................................................................................................................................................................................................
#=GR BAAU01002871.1/1089-518 SS_TT          ...............................................................................................................................................................................................................................................................................................................................................................................................................................................................................................................................................................................................................................................................................................
BABG01026309.1/876-304                      GAACGGGAGAGAUGACUGCCUGUUCCCAACAAUACAGGAUAUUACCUGCGGUGAUCUGUAAGGUAUUGGUUGAAGAGCUUUUAUGACUGGAAUAUAAUGA......UGAUACC..AG...GGUC.AA....AAGGUCUAAAAUCCGAUG.AG.GG..C.UUG..CAUGAAGGAGGA.UUAUUGAACUU...GG.GACC..CGCC.UAAA.ACAU.GAGUAA...G.GAGC.CAUUUUUU......GA..A.......GAUAAAUGAGC.GGA...UUACGA......AUG.UUUUA......A.GAAU.UGCGGGAGUUGC....AA.A.....GCACG.UA.GCAAU.UC......GGUAU.CA......GAGGGGUCAAAAUACCUUUUGACCCCAACAUCAUAAUGAUGUAAGUGUCAAAAGUAUAAAUUGCGUUUGUGCUCGCACAAAUAAGCAAGCUGUACUUAUUGACACGCCGAACACCGAAAACGAAAUAAAAUGGUGUGAACAUGCCAUUUUAUGGGAGUUUGAGGUGUUCGAGGAUUGCGGGAAUUGCAUAGCAAUGGAGCAAUCCGGUUACAUCAGUGAGUGGCAAAAUUUACUUUUGACACUCACAUCAUAUAAUGUAAUAAGCGCAGCAGAGUGCAGCAACGCAGGGAACCUGAGCCU
#=GR BABG01026309.1/876-304 CODON           ..........................................................STP..................................................................................................................................................................................................................................................................................................................................................................................................................................................................................................................................................................................................................................
#=GR BABG01026309.1/876-304 SS_TT           ...............................................................................................................................................................................................................................................................................................................................................................................................................................................................................................................................................................................................................................................................................................
BAAU01018938.1/659-88                       UUUAUCCAGACAGCCAGAGAAGUUAUCCCCAGUUUUGUAAAAUCUGAGAUCCCACAUUUUGAAGUCCGGGAAGAUAUUAACUUUUCUUAACCCUAUUAUA......UGAUAUC..AG...GGUC.AA....AAGGUCGGAAAUCCGACG.CA.AG..C.UUG..CUUGCAGGAGGA.UUUUUGAAUUU...GG.GACC..CGCC.AAAA.ACAU.GAGUAA...G.GAGC.CAUUUUUU......GA..A.......GAAAAAUGAGC.GGA...UUACGA......AUG.UUUUU......G.GAAU.UGCGGGUGU.GC....AA.A.....GCACG.CA.GCAAU.UC......GGUAU.CA......GAGGGGUCAAAAUAAUAACAACUGAAAGGUAAACCCAGCAAUGUUUUCCAUAUUAUAUGAAGAUAACGAUAUUAUAGUUGUAAUAAAGCCAGCCGGCCUGGAAUCACAAAGCGGAAAAAGCUUUGCCCCGGACAUGGUCAGUGAGAUACGAAAACACCUGGCCAGUCAUCCACAAAAUAUCCACAAAUUAACAAAAGAAACAUCCACAGCUUCAAAAUAUCCACAGCCACCUUAUGUAGGAGUUAUCCACAGACUAGACCGUCCGGUAUCUGGUAUUAUGAUAUAUGCUAAGAAUCUCAA
#=GR BAAU01018938.1/659-88 CODON            .......................................................................................STP.................................................................................................................................................................................................................................................................................................................................AUG.................................................................................................................................................................................................................................................................
#=GR BAAU01018938.1/659-88 SS_TT            ...............................................................................................................................................................................................................................................................................................................................................................................................................................................................................................................................................................................................................................................................................................
BABG01019443.1/542-1                        AUGAACCAGGUUAUCUGAAUGACAGGGAUUAAUUAGGAAAGAGUAAAAUCAUAAAGAUUUAGAAGCUCUGGCAGUGAAUAUUGCCAGGGCUUUUAUAAUA......UGAUACC..AG...AGUC.AA....AAGGCCGAAAAUCCGA.UGCA.AG..C.UUG..CUUGCAGUAGGA.UUUUUGAACUU...GG.GACC..CGAC.AAAA.ACAU.GAGUAA...G.AAGC.CAUUUUUU......GA..A.......GAAAAAUGAGC.GGA...UUACGA......AUG.UUUUU......A.GAAU.UGCGGGAGU.GC....AA.A.....GCACG.UA.GCAAU.UC......GGUAU.CA......GAGGGGUCAAAAUACCUUUUGAUCCCCACAUCAUAAUAUAAGGUUUUGUGCCUGAAAAGAAGUAUGCUGAAAAGAAGGCUGAGAAAAAGGGAUAUGCUAUAGGAAAUGGAAGUAGUAUAAUGAUGGUGUAUAAUCUUUGUGAACAAGAAGGAGAUCAUAAAAUGAGAGAGAUCCGUUGGGCAGUACUGGGAACAGGUGUGAUCGCCAAUGAGAUGGCAGCAGCACUGGAAAAAAAUGGGAAAAGCUUUAUGCAGUGGGUACAGGACCUAU..............................
#=GR BABG01019443.1/542-1 CODON             ..........................................................................................................................................................................................................................................................................................................................................................................................................................................................................................................AUG.................................................................................................................................................STP..............................
#=GR BABG01019443.1/542-1 SS_TT             ................................................................<<<<<<<<<<<....>>>>>>>>>>>.....................................................................................................................................................................................................................................................................................................................................................................................................................................................................................................................................................................................................
BABG01006738.1/1228-657                     AUGAACCAGGUUAUCUGAAUGACAGGGAUUAAUUAGGAAAGAGUAAAAUCAUAAAGAUUUAGAAGCUCUGGCAGUGAAUAUUGCCAGGGCUUUUAUAAUA......UGAUACC..AG...AGUC.AA....AAGGCCGAAAAUCC.GAUGCA.AG..C.UUG..CUUGCAGGAGGA.UUUUUGAACUU...GG.GACC..CGAU.AAAA.ACAU.GAGUAA...G.GAGC.CAUUUUUU......GA..A.......GAAAAAUGAGC.GGA...UUACGA......AUG.UUUUU......A.GAAU.UGCGGGAGU.GC....AA.A.....GCACG.UA.GCAAU.UC......GGUAU.CA......GAGGGGUCAAAAUACCUUUUGACCCCAACAUCAUAUGAUGUAAGUGUCAAAAGUAUAAAUUGCGUUUGUGCUCGCACAAAUAAGCAAUUUAUACUUAUUGACACGCCGAACACCGAAAACGAAAUAAAAUGGUGUGAAUACGCCAUUUUAUGGGAGUUUGAGGUGUUCGAGGAUUGCGGGAAUUGCAUAGCAAUGGAGCAAUCCGGUUACAUCAGUGAGUGGCAAAAUUUACUUUUGACACUCACAUCAUCAAUAUAAAGGAGAGAAAAAUAUUAUGACACACAAAUUUCCACAUCUUUG
#=GR BABG01006738.1/1228-657 CODON          .............................STP...............................................................................................................................................................................................................................................................................................................................................................................................................................................................................................................................................................................................................................................................
#=GR BABG01006738.1/1228-657 SS_TT          ................................................................<<<<<<<<<<<....>>>>>>>>>>>.....................................................................................................................................................................................................................................................................................................................................................................................................................................................................................................................................................................................................
BABB01006594.1/1315-743                     UUUUUCAUCACAUACAUGCAGUCAGUAUAUCACACCCAACUUCCUUUUGCUAUCAUCUUUUUGCGCUUUUCGUUGCAAUUUUUUCUAUAAUAAUGUAUCA......UGAUACC..AA....GGUCAA....AAGGUCAUAAAUCC.GAUGCA.AG..C.UUG..CUUGCAGGAGGA.UUUUUGAACUU...GGAAUC...CGCCAAAAA.GCAU.GAGUAA...G.AAGC.CAUUUUUU......GA..A.......GAAAAAUGAGC.GGA...UUACGA......AUG.UUUUU......A.GAAU.UGCGAGAGU.GC....AA.A.....GCACG.UA.GCAAU.UC......GGUAU.CA......GAGGGGGGAUACCUUUUGACCCUAACAUCGUAUCAUGAUGUUAAAAAUAUUUCCUGAAAAGUGAGGUAAGCAUUAUGGCAAAAAAGAGGAUCGUCAUGGCCAUUGGCCAUAAAGAUAUGGGAACCAAUCUUCCAGAACAGAAGGAAGCCGUAAAGCGCACUGCAAAAGUGAUCGCAGACUUUAUUCAGGACGGCUGGCAGGUUGCCAUCGUUCACAGCAACGCACCACAGGUAGGCAUGAUACAUACAGCAAUGAAUGAAUUCGGUAAACAGCACCACGGAUACAGCUCCGCUCCUAUGU
#=GR BABB01006594.1/1315-743 CODON          ..............GUA.................................................................................................................................................................................................................................................................................................................................................................................................................................................................AUG..........................................................................................................................................................................................................
#=GR BABB01006594.1/1315-743 SS_TT          ...............................................................................................................................................................................................................................................................................................................................................................................................................................................................................................................................................................................................................................................................................................
BAAU01010790.1/306-1                        AACAGGAUAUUGAUAAAGUGUAAAAAAAAAUAAAACAAAAGACAUAAUGCAUAAUUUUGGAGCCAUUUUAUCCGCAAAAAUACACAUAAUUUAUAUAUAA......UGAUACC..AG...GGUC.AA....AAGUUCAGAAAUCC.AAUGCA.AG..C.UUG..CUUGCAGGAGGA.UUUUUGAACUU...GG.GACC..CGCC.AAAA.ACAU.GAGUAA...G.AAGC.CAUUUUGG......GA..A.......GAAAAAUGAGC.GGA...UUACGA......AUG.UUUUU......A.GAAU.UGCGGAAGU.GC....AA.A.....GCACG.UA.GCAAU.UC......GGUGU.CA......GAGGGGUCAAAAAACCUUUUGACCCCAACAUCAU..........................................................................................................................................................................................................................................................................
#=GR BAAU01010790.1/306-1 CODON             ...............................................................................................................................................................................................................................................................................................................................................................................................................................................................................................................................................................................................................................................................................................
#=GR BAAU01010790.1/306-1 SS_TT             ...............................................................................................................................................................................................................................................................................................................................................................................................................................................................................................................................................................................................................................................................................................
BAAX01004650.1/1482-2053                    GAUGAAUUCGGAAAAGGUUAUGAAAGCAUGCAGACUCCUUUCCUCCAGGGAGAAGCAGAACUUUACGUAGAUCAUCUGAUCAAAUCCCUGUAGUAUCUGA......UGAUACC..AG...GGUC.AA....AAGGUCAUAAAUCC.GAUGCA.AG..C.UUG..CUUGCAGGAGGA.UUUUUGAACUU...GG.GACC..CGCC.AAAA.ACAU.GAGUAA...G.AAGC.CAUUUUUU......GA..A.......GAAAAAUGAGC.GGA...UUACGA......AUG.UUUUU......A.GAAU.UGCGAGAGU.GC....AA.A.....GCACG.UA.GCAAU.UC......GGUAU.CA......GAGGGGGCAAAAUACCUUUUGACCCCAACAUCAUCUGAUCCCCGCCACACUAUUAUAAAUAUAACUAUAACUAUAAAACUAUAAGGAGAAGCGUUAUGAGAAGAUAUAUUAUCGCCUCCCAUCAUUUACUGGCCCACGGCCUGAAAGACACAUUAAAUUUUCUUACUUCCAUGGAUGGCAUCAUUGAUAUCAGUGCCUAUAUGGAUGACACCGAUCUUCCAACCCAGAUCAAAGAAUUAUUUGAUUCCUUUGACCCGGAGGAUGAAGUAGUCAUGAUGACUGAUAUGUUAGGUGGCAGUG
#=GR BAAX01004650.1/1482-2053 CODON         ..........................................................................................STP.....................................................................................................................................................................................................................................................................................................................................................................................AUG..........................................................................................................................................................................................................
#=GR BAAX01004650.1/1482-2053 SS_TT         ...............................................................................................................................................................................................................................................................................................................................................................................................................................................................................................................................................................................................................................................................................................
BABB01010898.1/283-1                        UAACAAAGGCAGGCGCUUUUGGAGCUGAUGAUGCAGCUGCAUUUGCAUUGCGCAAGAUCAAAGAAGCAUAAAAUGAUCAAAUUAUGACCCUUAUAUAACA......UGAUACC..AG...GGUC.AA....AAGGUCAUAAAUCC.GAUGCA.AG..C.UUG..CUUGCAGGAGGA.UUUUUGAACUU...GG.GACC..CGCC.AAAA.ACAU.GAGUAA...G.AAGC.CAUUUUUU......GA..A.......GAAAAAUGAGC.GGA...UUACGA......AUG.UUUUU......A.GAAU.UGCGAGAGU.GC....AA.A.....GCACG.UA.GCAAU.UC......GGUAU.CA......GAGGGGUCAAA.................................................................................................................................................................................................................................................................................................
#=GR BABB01010898.1/283-1 CODON             ....................................................................STP........................................................................................................................................................................................................................................................................................................................................................................................................................................................................................................................................................................................................................
#=GR BABB01010898.1/283-1 SS_TT             ...................<<<<<<<<......>>>>>>>>......................................................................................................................................................................................................................................................................................................................................................................................................................................................................................................................................................................................................................................................
BAAX01029733.1/969-438                      ...................................GCGUUUNGAGACUGGCACACUCAAAUCCGCUUCUUACGUGAUUAGUACAGUGAUUUACGAAACGA......UG.UACN..AG...GGUC.AA.....AGGUCGGGAGUCCGA..GCC.AA..C.UGG..CUUGCAGGAGGA.UUG.GGACCU....UG.GACC..CGCC.AAAA.ACAU.GAGUAA...G.AANC.CAUUUUUN......GA..A.......GAAAAAUGAGC.GGA...UUACGA......AUG.UUUUU......A.GUAU.UACGGAAGU.GC....AA.A.....GCACG.UA.GCAAU.UC......GGUAU.CA......GAGGGGGUAAAAUACCUUUNGACUCCAACAUCUAAUAUGAUACCAGUUCCAAAAAAAGAUGACUCAGGACAGUUUUCCACUUCCCGGGUCAUCUUUUUUAUGAUCUGAUCUAUCAUCUGUUCUAUAACCUUUUAAAUCAGAUCUACCAUGAUCUUCUUCAUUUUCUUCCUACAAACUUUUUUAAAUAAAAUUUACAUAUUUUGAUCAAUAGACAGGUACAUUUUAUAUUGAAAAUUUUAAAACCAGGCUAUAUAAUGUAUAAAGAAGUUGUUAAGAAAUACUUCUGGUCAAUGAACCAUU
#=GR BAAX01029733.1/969-438 CODON           ....................................AUG...................................................................................................................................................................................STP..................................................................................................................................................................................................................................................................................................................................................................................................................................................................
#=GR BAAX01029733.1/969-438 SS_TT           .......................................................................................................................................................................................................................................................................................................................................................................................................................................<<<<<<<<<<<<............>>>>>>>>>>>>....................................................................................................................................................................................................................
BAAX01029732.1/409-979                      CAGGCCUAAAAGCCUCAGCGUAGCCCGCUACGCCUGCGUUUUUAGACCUGCACACUCAAAUCCGCAUCCUACGUGAUUAGUACAGUUAUUUACGAAACGA......UG.UACC..AG...GGUC.AA....AAGGUCGGGAGUCC.GAUGCA.AA..C.UUG..CUUGCAGGAGGA.UUUGUGACCUU...GG.GACC..CGCC.AAAA.ACAU.GAGUAA...G.AAGC.CAUUUUUU......GA..A.......GAAAAAUGAGC.GGA...UUACGA......AUG.UUUUU......A.GUAU.UACGGAAGU.GC....AA.A.....GCACG.UA.GCAAU.UC......GGUAU.CA......GAGGGGGUAAAAUACCUUUUGACUCCNACAUCUAAUAUGAUACCAGUUCCAAAAAAAGAUGACUCAGGACAGUUUUCCACUUCCCGGGUCAUCUUUUUUAUUAUCUGAUCUAUCAUCUUUUCUAUUACCUUUUAAUCAGAUCUACAUGAUCUUCUUCAUUUUCUUCCUACAAACUUUCUUAAAUACAAUUUACCUAUUUCUAUCACUAGACCGGUCCCUUUUAUCUUGAACAUUUUAAAACCCGGCUAUAUAUUGUCUCACGAAGUUGCUUAGAAAUACUUCUGGUCCAUGAACCAUUNA
#=GR BAAX01029732.1/409-979 CODON           ...............................................................................................................................................................................................................................................................................................................................................................................................................................................................................................................................................................................................................................................................................................
#=GR BAAX01029732.1/409-979 SS_TT           ...........................................................................................................................................................................................................................................................................................................................................................................................................................................<<<<<<<<<<<<............>>>>>>>>>>>>................................................................................................................................................................................................................
BABG01034003.1/119-692                      GCACAGGCCUAAAAGCCUCAGCGUAGCCCGCUACGCCUGCGUUUUUAGACCUGCACACUCAAAUCCGCAUCCUACGUGAUUAGUACAGUUAUUUACGAAA......CGAUGUACCAG...GGUC.AA....AAGGUCGGGAGUCC.GAUGCA.AA..C.UUG..CUUGCAGGAGGA.UUUGUGACCUU...GG.GACC..CGCC.AAAA.ACAU.GAGUAA...G.AAGC.CAUUUUUU......GA..A.......GAAAAAUGAGC.GGA...UUACGA......AUG.UUUUU......A.GUAU.UACGGAAGU.GC....AA.A.....GCACG.UA.GCANU.UC....GGU..AU.CA......GAGGGGGUAAAAUACCUUUUGACUCCNACAUCUAAUAUGAUACCAGUUCCAAAAAAAGAUGACUCAGGACAGUUUUCCACUUCCCGGGUCAUCUUUUUUAUUAUCUGAUCUAUCAUCUUUUCUAUAACCUUUUAAAUCAGAUCUACCAUGAUCUUCUUCAUUUUCUUCCUACAAACUUUUUUAAAUAAAAUUUACAUAUUUUUAUCAAUAGACAGGUACAUUUUAUAUUGAAAAUUUUAAAACCAGGCUAUAUAAUGUAUAACGAAGUUGUUAAGACAUACUUCUGGUCAAUGAACCAUU
#=GR BABG01034003.1/119-692 CODON           ...............................................................................................................................................................................................................................................................................................................................................................................................................................................................................................................................................................................................................................................................................................
#=GR BABG01034003.1/119-692 SS_TT           ..........................................................................................................................................................................................................................................................................................................................................................................................................................................<<<<<<<<<<<<............>>>>>>>>>>>>.................................................................................................................................................................................................................
BABA01033985.1/298-1                        ACUACGACAAUCCAUCCCCGGGGCGAAAGACUCAUAUACACACCCACCACCCCGUCCGCUGGCCGUUCCGGCAGCGUCCCCACCUUCUUAAUAAAUAACC......UGAUACC..AG...GGUC.AA....AAGGUUGGAAAUCU.GAUGCA.AG..C.UUG..CUUGCAUGAAGA.UUUUUAAUCUU...GG.GACC..CGCC.AAAA.ACAU.GAGUAA...G.AAGC.CAUUUUUC......GC..A.......GAAAAAUGAGC.GGA...UUGCGA......AUG.UUUUUG.....A.GGAU.UGUGAGAGC.AC....GC.A.....GUGCG.GA.GCAAU.CC......GGUAU.CA......AAGGGGUCAAAAGUCCACUUGACCC...................................................................................................................................................................................................................................................................................
#=GR BABA01033985.1/298-1 CODON             ......................................................................................................................................................................................................................................................................AUG................................................................................................................................STP...................................................................................................................................................................................................................................................................................
#=GR BABA01033985.1/298-1 SS_TT             ..............................................................................................................................................<<<.<<<<<<.<<.........>>>>>>>>>>>>...............................................................................................................................................................................................................................................................................................................................................................................................................................................................................................................
BAAU01012045.1/1-479                        .............................................................................................UAUAUUA......UGAUACC..AG...GGUC.AA....AAGGUCCGAAAUCCGCU.GCA.AG..C.UUG..CUUGCAAGAGGA.UUUUUGACCUU...GG.GACC..CGCC.AAAA.ACAU.GAAUAA...G.CAGC.CAUUUUUC.......A.UA.......GAAAAAUGAGC.GGA...UUAUGA......AUG.UUUUU......A.GGAU.UGUGAGAAC.AC....GC.A.....GUGCG.AA.ACAAU.CC......GGUAU.CA......UAGUAUGUAAUUAUCAUUACUGGACCCAGACACCGUUUGCGUCUACAUUGUAACCAUCUGGAGUAGUGCAGUUUACAUACAGAGCACCGUCAGGAGCCAGGCAGUAGUCUAAGCCGCCUACUUUGAUCCAGCCGGUAGCCAUGUAGCCUUCUGCAUCGAAAUAGUACCACUUUCCGCUUACAUCUUUCCACUGAGAUGCCGGGUAGGAACCAUCCGCAUUCUGCCACCACCAGCGGAUACCAUCAGCCGCUUUCUGCCAGCCUUCGGAAACAGUAUUGCUGCCGUUGUCAGAAGUGGAGC
#=GR BAAU01012045.1/1-479 CODON             .............................................................................................PTS..............................................................................................................................................G.......U.A..........................................................................................................................................PTS.........................................................................................................................................................................................................................................................................................
#=GR BAAU01012045.1/1-479 SS_TT             ...............................................................................................................................................................................................................................................................................................................................................................................................................................................................................................................................................................................................................................................................................................
BAAX01011900.1/616-44                       CCGUCAGCGAACAGCGCCCGUAGCCUGACAGGUCAUUUAAAACUGCUAUUUUCUUCUGCAUUCCUUCCAUGUAUACUUUUUCCUCAUUUUCUUAAUUUUA......AGAUACC..AG....GGU.CA...AAAGGUCAGAAGUUCGAC.GCA.AG..C.UUG..CCUGCAGGAGAA.UUUUUGACCUUG..GG.ACC...CGCCA.AAA.ACAU.GAGUAA...G.UAGC.CAUUUUUC......AA..A.......GAAAAAUGAGC.GAA...UUACGA......AUG.UUUUCG.....A.AGAU.UGCGGGAGC.AU....AU.A.....GUGCG.GA.GCAAU.CU......GGUAU.CA......GAGGGGUCAAAACGUCUUUUGACCCCAACAUCAUUUUAAGCAACUUUAUAAUCUAACAUAUUCUCGCGGCAGAUACGACUGCCUGCGGCAUGAUUCUGGUUUCUACAAGCGUGUAUCUAUACAUUUGUGUUUCAUAAGCCGCACACUCCAAUGACGCAACAAGGAGACUGCGCCCGGACAGAUGUUUUUCCCAUUCUGCCCAACCACAGUCUCCUGUAUGUAUUUCAUUUUAAUUCUUCUCGACUGAGAUAAAUUGCCUUAUGCUCUCGCUUCUACAGACAAUGCAUCCAGAAAACAUGC
#=GR BAAX01011900.1/616-44 CODON            ...................................................................GUA.................................................................................................................................................................................................................................................................................................................................................................................................................................................................................................................................................................................AUG.....................................
#=GR BAAX01011900.1/616-44 SS_TT            ...............................................................................................................................................................................................................................................................................................................................................................................................................................................................................................................................................................................................................................................................................................
BABA01008401.1/471-1                        AAGGAAGUUAAAUCACAGUAAUAUAUGAAAGGAAACGGGAAUCCGGCAGAAACAAACUCUGCCGGGUUCCCGUUUUUGAUUUCUAUAGUUCCAUAUUUUA......UGAUACC..AG...GGUC.AA....AAGGUCAGAAGUUCGAC.GCA.AG..C.UUG..CUUGCAGGAGAA.UUUUUGACCUU...GG.GACC..CGCC.AAAA.ACAU.GAGUAA...G.UAGC.CAUUUUUC......AA..A.......GAAAAAUGAGC.GAA...UUACGA......AUG.UUUUUA.....A.GAAU.UGCGGGAGC.AC....GC.A.....GUGCA.GA.GCAAU.UC......GGUAU.CA......GAGGGGUCAAAAGCUUUUGACCCCAACAUCAUAUUUUACAGCAAUACUGCCCUUAUCUCCGGUUCGCCUUCUCCACAUGCACGCUCUUACCUUUGAUCUUCACAUGGUUCAUUGCGUCCAUAACGAUAUCGGCCUGCUCCUUCGGAACUUCCACGAAGGUAUAUUUGUCAUACAUAUCGAUACUUCCAACGAGACGGC......................................................................................................
#=GR BABA01008401.1/471-1 CODON             ..................STP...AUG.......................................................................................................................................................................................................STP..................................................................................................................................................................................................PTS..........................................................................................................................................GUA........................................................................................................
#=GR BABA01008401.1/471-1 SS_TT             ...................................<<<<<<<<<<<<<<<.......>>>>>>>>>>>>>>>.......................................................................................................................................................................................................................................................................................................................................................................................................................................................................................................................................................................................................................
BAAV01014729.1/299-871                      GGCACUAUUUUAUUUAUGAAUGAACAAAUGAAAUGUGUUCAGGAAAUAGGUCGUAUCGUAAUAAGAGACAGCAUGGGAAAUGUGCGCAAAGAAAUUGAUA......UGAUACC..AG..GGUCA.AA.....AGGUCAGAAAGCCGAC.GCA.AG..C.UUG..CUUGCAAGAGGU.UUUUUGAACU....CU.UGACC.CGCC.AAAA.ACAU.GAGUAA...G.UAGC.CAUUUUUC......AA..A.......GAAAAAUGAGC.GGA...UUACGA......AUG.UUUUUG.....A.AGAU.UGCGAGAGU.GC....AA.A.....GCACG.UA.GCAAU.CU......GGUAU.CA......AAGGGGUCAAAAUACCUUUUGACCCCAACAUCAUUGAUAUAAAUUAAGUGACAAAUUUGUCACGAAAGAGUAAGAGAGAUGUCACCUAGAUGCGGUAAAAUAAUGGAAACACUAAAAAGAAGGGAGAAGUUUUGGAGAAAGAAAAAAUGAAUGAAAAAAAACAAAAGCAAAGAGGCCUGAAACAGGGAUUUGAGCUGAUUUAUAAAUAUCGCUUUGUAUUAUCAUUUUUGCUGUUAAUCAUGUUGGUUUCAUUCAAAAUCAGCGGAUCAUCCAUGGGAUGCUGGAAGUUGUUUUUGGGAG
#=GR BAAV01014729.1/299-871 CODON           ..................................................................................................................................................................................................STP................................................................................................................................................................................................................................................................................................................................AUG.......................................................................................................................................................
#=GR BAAV01014729.1/299-871 SS_TT           ...............................................................................................................................................................................................................................................................................................................................................................................................................................................................................................................................................................................................................................................................................................
BABG01028078.1/1-530                        ..........................................UUUUUUUUUUUUUUUUUUUUUUUUUUUUUUUUUUUUUUGNGCNGCGCAGGAUCUAGGC......UGAAGCUU......GUCGUCAAA....GGUCAUAAAGCCGAU.GCA.AG..C.UUG..CUUGCAAGAGGU.UUU.UGAAC.....UCUUGACC.CGCC.AAAA.AUAU.GAGUAA...G.UAGC.CAUUUUUC......AA..A.......GAAAAAUGAGC.GGA...UUACGA......AUG.UUUUUG.....A.AGAU.UGCGAGAGU.GC....AA.A.....GCACG.UA.GCAAU.CU......GGUAU.CA......AAGGGGUCAAAAUACCUUUUGACCCUGGUAUCAUUUAUAUUUCAGCGUAAUAAUAUCGCUGUCCUUUUUUUGUAUCCACAUGAAAAAAUGAUAUAUCAUAAAGUUUCUUUAAAUUUUCUUCACAUAGACAUUCAUUUGUAUUUCCUGCUGCAAUUACCUGCCCGUCUUUUAGCAUAAUCAGACGAUCACAAUAAAUUCCAGCCAGAUUGAUAUCAUGAAGCACCAUAAGCACAGAUACGCCUUCCUGUCUGUUUAAUUCCAAAAGCGUCUGCAUGAUUUCAAUUUGGUUUUUAAUGUCAA
#=GR BABG01028078.1/1-530 CODON             ..........................................PTS................................................................................GUA.....................................................................................................................................................................................................................................................................................PTS.......................................................................................................................................................................................................................................................................
#=GR BABG01028078.1/1-530 SS_TT             ...............................................................................................................................................................................................................................................................................................................................................................................................................................................................................................................................................................................................................................................................................................
BAAU01021894.1/599-27                       UUGUGUUUCAGUUCAGUCCUCCGCUUAAGUAAGCUAUUUCCUUACUCGCCAGAAUCGAAAUCUUUAAAGACCUUUAACUUUUAUAAUUUCGUAAUUGCUA......UGAUACC..AG.....GG.UC..AAAAGGUCAGAAAGCCGAUG.CA.AG..C.UUG..CUUGCAAGAGGA.UUUUUGACCUCUU.GA.CC....CGCC.AAAA.ACAU.GAGUAA...G.UAGC.CAUUUUUC......AA..A.......GAAAAAUGAGC.GGA...UUACGA......AUG.UUUUUG.....A.GGAU.UGCGAGAGU.GC....AA.A.....GCACG.UA.GCAAU.CU......GGUAU.CA......AAGGGGUCAAAAUACCUUUUGGCUCCAACAUCAUUGCUAUGUAAAAGAGGAAACAGAAAUUAUCACAUCUAUCCUGUUUCCUCUUUACAUGUUCUCCUACUCAAUCAGUCCGAUUGCCUCGUUAAUGCUUUUCACUCCAAUGAUUUUGAUCCCACCAAUACUCUUCACGCUAUCCAGAGAUACUUCUGGCACAAUACACGUCUCAAAUCCAAGCUUCUUCGCCUCUGCCACCCGCUGUUCCGGCAUAUUUACCGCACGGACUUCUCCACUUAAUCCAACUUCUCCAAACACAAUCGUCCG
#=GR BAAU01021894.1/599-27 CODON            ...................................................................................................................................................................................................................................................................................................................................................................................................................................................................................PTS.........................................................................................................................................................................................................
#=GR BAAU01021894.1/599-27 SS_TT            ...............................................................................................................................................................................................................................................................................................................................................................................................................................................................................................................................................................................................................................................................................................
BAAU01019454.1/238-759                      GGCUGCAUCAAUCUGCCGCCGGAUCAGGCGAAGAUUAUCUAUGAGACAAUCGAUAAAGGAUAUCCGAUCCUGCUGUACUGAUGUGUGGUGACAGAAUUAU......AUGAUACC.AG.....GG.UC..AAAAGGUCA.GAAAGCUGAUGCA.AG..C.UUG..CUUGCAAGAGGA.UUUUUGACCUUUU.GA.CC....CGACA.AAA.ACAU.GAGUAA...G.UAGC.CAUUUUUC......AA..A.......GAAAAAUGAGC.GGA...UUACGA......AUG.UUUAUG.....A.GGAU.UGCGAGAGU.GC....AA.A.....GCACG.UA.GCAAU.CU.....GGUAUC.A.......AAGGGGUCAAAAUACCUUUUGACCCCAACAUCAUUCUGUAUAAACAGUAUAACAAAAAACCAGUGGGGAUUGAUUUAUGGACAAUUACCACCUGCUCUUUAUUGCAUAUAUGUCACUAAUUAAUCCGGAGGACCAGUUAGAAGCCGGAUAGCACCAUGCAGAUGCUACACAGUAGUCAUACAGAUGUUCCAAGUGAAAAACAGCUCUUUCCUGAAUCACAGCAGGUACUGCACAGCGUAUACGGGGUU....................................................
#=GR BAAU01019454.1/238-759 CODON           ..............................................................................STP.............................................................................................................................................................................................................................................................................................................................................................................................................................................................AUG.......................................................................................STP....................................................
#=GR BAAU01019454.1/238-759 SS_TT           ...............................................................................................................................................................................................................................................................................................................................................................................................................................................................................................................................................................................................................................................................................................
BAAU01006425.1/410-1                        CCGUCCGACUGCAAGGUGUUUGGCAAGGUAUGUACACCGCAGCACCCGGUAGGAGCUGCAUGGUAUCCGGCGAGGGCGCAUGCUCGGCUUACUAUAUGUA......UGAUACC..AG...GGGA.....UAAAAGUCAGAAGUCUGAC.GCA.AG..C.UUG..CUUGCAGGAAGA.CUUCUGACCUUUA....UCCC..CGC..CAAA.ACAU.GAGUAA...G.UAGC.CAUUUUAC......GA..A.......GAAAAAUGAGC.GGA...UUACGA......AUG.UUUUG......A.GGAU.UGUGAGAGC.AC....GAAA.....GUGCG.GA.ACAAU.CC......GGUAU.CA......GGGAAACAAAGGAAUGGUACACAGACGCAAGCUUGCUUGCAGGAAGACUUCUGACCUUUAUACCCGCCAAUACAUGAGUAAGUAGCCAUUUUGCGAAUUAACUGAGCGCGGAUUCACCCGGAGAUCUGCUACUACGCG..................................................................................................................................................................
#=GR BAAU01006425.1/410-1 CODON             .....................................................................................................................................................................................................................S.TP......................................................................................................................................................................................................................................................................................................................................................................................................................................................................
#=GR BAAU01006425.1/410-1 SS_TT             ...............................................................................................................................................................................................................................................................................................................................................................................................................................................................................................................................................................................................................................................................................................
BABG01019422.1/249-826                      AUCGAGAUGUUCAACCGUAAGUAUGGUAUGAAAACAGACAAAUAAGGUUUGAUUAGUGAAAGGUUGAGCUUUUGGAUAACUCUGAAAACUCAGCCUUUUU......UGUCAUAC.AG...GGAA.UC....AAGGAGAAAAAAUCAACG.CA.AG..C.UUG..CUUGCAGGGGAU.UUUUUCUCUUU...GA.UUCC..CGC..ACAA.ACAU.GAACAA...G.CAGC.CAUUUUUC......GU.AA.......GAAAAAUGAGC.GGA...UUAUGA......AUG.UUUGUG.....GAGAAU.CGCGGGAGC.AC....GA.A.....GUGCG.GA.GCGAU.UCUG...GUAUGA.CA......CUAUGAGACAUAUAUGGAGGUAAAAUCUUGAAAUAUUCCGGUAUCGGGGGACAGGCAGUAUUAGAGGGUAUCAUGAUGAAGAACAAGGACAAUUACGCCACGGCUGUCAGAAAGCCGGACGGCGAGAUCGUUGUNCAGAAAGAUACCUAUGUGAGCAUGACAGAAAAAGUAAAGUUUUUCUCCCUGCCGUUUGUGAGAGGAAUCUUUAGUUUCGCGGACUCCAUGAUCCUGGGAAUGCGUUCCCUGACAUGGUCGGCGAGCUUCUUUGAGGACGAUUAGGAGGACGAGGAGCCGGGGAAG
#=GR BABG01019422.1/249-826 CODON           ..............................................................................................................................................................................................................................................................................................................................................................................................................AUG......................................................................................................................................................................................................................................................STP.....................
#=GR BABG01019422.1/249-826 SS_TT           .............................................................<<<<<<<<<<<<<<<....>>>>>>>>>>>>>>>................................................................................................................................................................................................................................................................................................................................................................................................................................................................................................................................................................................................
NZ_ABAX03000010.1/69009-68456               AAAAAACCUCCUUUUUUUAAUAUGGCAUAUAAAUGUUGCAAAUGCAACAGAAAAAAUCAUGGGCAGCAUGGUAUACUUACGUCACAGAUGAAAGAUAAUA......UGAUACC..AG...GGUC.AA.....AAGGGUA...UGCGUU.UCA.UG..C.UUG..UAUGAAAAAGCA....GGGCUUU....GG.GACC..CAU..AAAA..CAU.GAGAAA...G.CAGC.CC............GAUUA.............GG.GC.GGA...UUUCGA......AUG..UUUUU.....A.GGAU.UGUGGGAGC.AC....AA.A.....GUGCG.GA.ACAAU.CCGCA...GGUAU.CU......GGGGGUCAAAAUACCUUUUGACCCUUACAUCACAAUAUGAAUAAGUUAAUAGAUGGAGGUAACAACAAUGAAAAAAUAUCUUUGCGAACCAUGCGGCUAUGAAUACGAUCCGGCAGAAGGUGAUCCGAGUCAGGGAAUCGAACCGGGAACAGCUUUUGAGGAUCUUCCGGAAGAUUGGGUCUGCCCGAUCUGCGGUCUUGGAAAAGACGUAUUUGUAGAAGCAUAAAUUUUUCUUUAGCAUAGUAUUCAUUAUAACCGGAGUUGAAAACGUCCCGCAGAUUUUUGUGGGACGUUUUUCCG
#=GR NZ_ABAX03000010.1/69009-68456 CODON    .....................................................................................................................................................................................................................S.TP.......................................................................................................................................................................................PTS............................................................................................................................................................................................................................................................................
#=GR NZ_ABAX03000010.1/69009-68456 SS_TT    ...............................................................................................................................................................................................................................................................................................................................................................................................................................................................................................................................................................................................................................................................<<<<<<<<........>>>>>>>>........
BAAU01004259.1/2123-1562                    CAAACAUGAGAAAGAAGCGAUUUACGAAGUAAAUGAGCGGAAUUCGAAUGUUUGUAGAAUUGCGGGAGCAGCAAAGCUGCGGAGCAAUUCGUGGGGGCAU......CA.......UAAG......CA....GAGGAGAGCAAGGCGAGAUCG.UG..C.AUG..CACGAAAAAGCU.UUUAUAUUACC...GAC.....CCGC..CCAA.ACAU.GAGAAA...G.AAGC.GAUUUAC.......GA..A........GUAAAUCAGC.GGA...AUUCGA......AUG.UUUGC......A.GAAU.UGCGGGAGC.AGC...GA.A....GCUGCG.GA.GCAAU.UCGCAG........UG......GCAUCAUAAGUAGCAGAGAGCAAACCCAAAAUAUAAAAUAAUACAGGAGGCAAAAAAAUGGAAGUUAUAUUAUUAGAGGAUGUAAAAACUCUUGGAAAGAAGGGGCAGAUUGUUAAGAUAAAUGAUGGAUAUGCAAGAAACUUUGUUUUACCUAAGAAGUUAGGUAUUGAGGCAACUCCUAAAAAUCUUAAUGACCUUAAGUUACAGAAGAAGAGAGAAGAAAAAGAAGCAGCAGAGGAGCUUGCAAGAGCUAAGGAACUUGCCGCAAGCAUAGAGGAUAAGGCAGUUACUCUUUCUAUG
#=GR BAAU01004259.1/2123-1562 CODON         ............................................................................................................................................................................................................................................................................................................................................................................................................................................AUG................................................................................................................................................................................................................................................
#=GR BAAU01004259.1/2123-1562 SS_TT         ...............................................................................................................................................................................................................................................................................................................................................................................................................................................................................................................................................................................................................................................................................................
BABG01022086.1/603-34                       GAUAAAACCUACGAAUUGCUUCGCUGCUUUGCUGCUCUCGCAAUUCUCCAAACAUUCGAAUUCCGCGGAUUUACUUCGUAAAUCGCUCCAUUCUCAUUUU......UGG.GC...G...GGUUG.AA.....AAUACACAAAGCCGUU..UG.UG..N.UAG..CANGAAAAAGGN.UUUGUGUAUU....UU.CGACC.CGC..CCAA.ACAU.GAGAAU...G.GAGC.GAUUUAC.......GA..A........GUAAAUCAGC.GGA...AUUCGA......AUG.UUUGG......A.GAAU.UGCGAGAGC.AGC...AA.A....GCUGCG.AA.GCAAU.UCGUA...GGUAU.UA......UCAAAAGUAGAGGGACGAAGAGCCGUUCGUGCUAGCACGAAAAAGGCUUUAUGUAUUUUCGACCCGCCAAACAUGAGAAAGGAGCGAUUUACAAAGUAAAUCAGCGGAAUUCGAAUGUUUGGAGAAUUGAGGGAGCAGCAAAGCUGCGGAGCAAUUCGUAGGUAUUAUCAAAAGUGGAGGGACGAAGAGCCGUUCGUGCUAGCACGAAAAAGGCUUUGUGUAUUUUCGACCCGCCAAACAUGAGAAUGGAGCGAUUUACGAAGUAAAUCAGCGGAAUUCGAAUGUUUGAAGAAUUGCGAG
#=GR BABG01022086.1/603-34 CODON            ...............................................................................................................................................................................................................................................................................................................................................................................................................................................................................................................................................................................................................................................................................................
#=GR BABG01022086.1/603-34 SS_TT            ...............................................................................................................................................................................................................................................................................................................................................................................................................................................................................................................................................................................................................................................................................................
BABG01022086.1/332-904                      GAUAAUACCUACGAAUUGCUUCGCAGCUUUGCUGCUCUCGCAAUUCUCCAAACAUUCGAAUUCCGCUGAUUUACUUCGUAAAUCGCUCCAUUCUCAUGUU......UGG.GC...G...GGUCG.AA.....AAUACACAAANCCUUUUUCN.UG..C.UAN..CAC..AAACGGC.UUUGUGUAUU....UU.CAACC.CGC..CCAA.AAAU.GAGAAU...G.GAGC.GAUUUAC.......GA..A........GUAAAUCCGC.GGA...AUUCGA......AUG.UUUGG......A.GAAU.UGCGAGAGC.AGC...AA.A....GCAGCG.AA.GCAAU.UCGUAGGUUUUAU.CA......AAAGUAGAGGGACGAAGAGCCGUUCGUGCUACCACGAAAAAGGCUUUAUGUAUUCUCGACCCGUCCAACAUGAGACAGGAGAGAAUUACAAAGUAAACUCGCGGAAUUCGAAUGUUUGGAGAAUUGGGGGGAGCAGCAAAGCUGCGGAGCUAUUAGUAAGUAUUGAUCAAAGUGAAGGGACGAACAGCCGUUCGUUGAAAACUGAAAAGGCUUUGUUGCUAUUCGUGCUGCAAAUCAUAAAAAUGGAGGGGAUUUCCGAAGGGAUUACGGGUAAUUCGAAAUGUAGGAAUAUUUCCAUCG
#=GR BABG01022086.1/332-904 CODON           ...............................................................................................................................................................................................................................................................................................................................................................................................................................................................................................................................................................................................................................................................................................
#=GR BABG01022086.1/332-904 SS_TT           ...............................................................................................................................................................................................................................................................................................................................................................................................................................................................................................................................................................................................................................................................................................
BABG01022086.1/438-1                        CCGCCCAAACAUGAGAAUGGAGCGAUUUACGAAGUAAAUCAGCGGAAUUCGAAUGUUUGGAGAAUUGCGAGAGCAGCAAAGCUGCGAAGCAAUUCGUAGG......UAUUAUC..AAAA...GU.A....GAGGGACGAAGAGCCGUU..CG.UG..C.UAG..CACGAAAAAGGC.UUUAUGUAUUUU..CG.AC...CCG...CCAA.ACAU.GAGAAA...G.GAGC.GAUUUAC.......AA..A........GUAAAUCAGC.GGA...AUUCGA......AUG.UUUGG......A.GAAU.UGAGGGAGC.AGC...AA.A....GCUGCG.GA.GCAAU.UCGUA...GGUAU.UA......UCAAAAGUGGAGGGACGAAGAGCCGUUCGUGCUAGCACGAAAAAGGCUUUGUGUAUUUUCGACCCGCCAAACAUGAGAAUGGAGCGAUUUACGAAGUAAAUCAGCGGAAUUCGAAUGUUUGAAGAAUUGCGAGAGCAGCGAAGCAGCGGAGCAAUUCGUAGGUAUA......................................................................................................................................
#=GR BABG01022086.1/438-1 CODON             ...............................................................................................................................................................................................................................................................................................................................................................................................................................................................................................................................................................................................................................................................................................
#=GR BABG01022086.1/438-1 SS_TT             ...............................................................................................................................................................................................................................................................................................................................................................................................................................................................................................................................................................................................................................................................................................
BABG01022086.1/499-994                      GCCCAAAAAUGAGAAUGGAGCGAUUUACGAAGUAAAUCCGCGGAAUUCGAAUGUUUGGAGAAUUGCGAGAGCAGCAAAGCAGCGAAGCAAUUCGUAGGUU......UUAUCAAAA........G.UA..GAGGG.ACGAAGAGCCGUU..CG.UG..C.UAC..CACGAAAAAGGC.UUUAUGUAUUCUC.GA.C.....CCG..UCCA.ACAU.GAGACA...G.GAGA.GAAUU.........ACAAAGUA.......AACUC.GC.GGA...AUUCGA......AUGUUUGGAG.....A...AUUGGGGGGAGC.AGC...AA.A....GCUGCG.GA.GCUAUUAGUAAGUAUUGAU.CA......AAGUGAAGGGACGAACAGCCGUUCGUUGAAAACUGAAAAGGCUUUGUUGCUAUUCGUGCUGCAAAUCAUAAAAAUGGAGGGGAUUUCCGAAGGGAUUACGGGUAAUUCGAAAUGUAGGAAUAUUUCCAUCGGGAGCGAAGUAGCCGAAGUGAUUAGUUGUCCUUAACUGAUAUCCCCCGAAAAGAACUUGUUUGUGGUACGCGUGGAAAUCAUCGCUACCC...............................................................................
#=GR BABG01022086.1/499-994 CODON           ...............................................................................................................................................................................................................................................................................................................................................................................................................................................................................................................................................................................................................................................................................................
#=GR BABG01022086.1/499-994 SS_TT           ...............................................................................................................................................................................................................................................................................................................................................................................................................................................................................................................................................................................................................................................................................................
hgutS8_s8_175420/569-1143                   AGGAAGUACUCACUUCGGAGCUGAUUAAAAGGAUUUACCAGGUAGAUUCGGAAGUGGUAAAUGACAGCCGCGGGAAGAUGCAUAUUUUAUUUUUAUAAUA......UGAUAUC..AG...GGUC.AA.....AAGGUCAGAAAGUCGU.UCG.UG..C.UUG..CACGAUAAGACU.UUG.GAGCUU....GG.GACU..CG...UCAA.ACAU.GAGAAA...G.UAGC.AAUUUAC.......GU..A........GUAAAUCAGA.GGA...UUUCGA......AUG.UUUGAGUAUUGACAGGC.CAG....AG.UCAGGAAA.AUUUUUGACU.....CUGGC.CU......GCUAUAUA......UGGAGGAAAAAGAUGAAUAAAAUAGGAAUUUUGACGUGUAUUCAUUCUAAUAAUGUAUGCGCCAGAGUCGGAUGCCUGGCAGCAUUUCAGAACAGAACUGAUUUCUUUCAGGAUUAUCCGGAAGAUACCUGUCUGGCAGCAAUGAUGACCUGCAAUGGAUGCAAAGACGCCAACCCGACAGAACCCAUAGAAGACAAAGGAAUCCUGGAAAAGAUAGACAGACUGGUCAGCGAAAAAAUCAGUACCAUCCACGUAGGUGUCUGUCGUCUCCCGGAUGGAAAGCAUGAAUGUCCAAGGAUG
#=GR hgutS8_s8_175420/569-1143 CODON        ...............................................................................................STP.............................................................................................................................................................................................................................................................................................................................................................................................................................................................................................................................................................................................
#=GR hgutS8_s8_175420/569-1143 SS_TT        ...............................................................................................................................................................................................................................................................................................................................................................................................................................................................................................................................................................................................................................................................................................
BAAU01025016.1/357-1                        UGGAUAUAAGGAUAUUACACAGAUUACCGCUUUUGAGAAGGUCUGAUUUGAUUAUAUAUUCAAGCUGAUAGUUUGUGAUAAUACUAAGCUCCCUAUUUUA......UGAUGUA..AG...UGUC.AA....AAGUAUAAAAAGACGUU..UC.UG..C.UUG..CAGAAUAAGACU.UUUUUA..CUU...GG.GACA..CGC..UAAA.CACC.GAAAAC...GCAAUA.AAAUGUCGU.....GAAU.......ACGGCAUUU.UA.UGAAA.GUUUGA......GGU.GUUUA......A.GGAU.UGCGUGAAU.UGC...AU.A....GCAAUG.UA.GCAAU.CCUGA...UAUAU.CA......GUGAGUGGCAAAAUUUACUUUUGACACUCACAUCAUUUUAUUAUAUAUUAAUGGUUAUCCCGGAUGACAGGCAUUUACC.............................................................................................................................................................................................................................
#=GR BAAU01025016.1/357-1 CODON             ...........................................STP.................................................................................................................................................................................................................................................................................................................................................................................................................................................................................................................................................................................................................................................
#=GR BAAU01025016.1/357-1 SS_TT             ...............................................................................................................................................................................................................................................................................................................................................................................................................................................................................................................................................................................................................................................................................................
BAAU01001327.1/373-950                      UAUUUGCGAUAAAAGCUCGAUUGUAUAAUCUAAAUAUAUUUUGUAUUCCAUGUAUAUCCCCCAAAGCUAUGUUUUUGCGUUGUAUUAUCACAUCAUAUUA......UGAUGUA..AG...UGUC.AA....AAGUAUAA.AAAGUCGUU.UC.UG..C.UUG..CAGAAAAAGACU.UUUUUA..CUU...GG.GACA..UGC..UAAA.CACC.GAAAAC...GGAAUA.AAAUGUCGU.....GAAU.......ACGGCAUUU.UA.UGAAA.GUUUGA......GGU.GUUUA......A.GGAU.UGCGUGAAU.UGC...AU.A....GCAAUG.UA.GCAAU.CCUGA...UACAU.CA......GUGAGUGGCAAAAUUUACUUUUGACACUCACAUCAUAUUAUAGCAUAAGUUGUAUAAAAAUAUUAUCUAUUAAUUAUUAUUUUUAAAAUAAUUUUUAAAAUUAUGAUAUGAGCGUGAAACAUAUAUUUAAUGUAUGUAACAAUUAUAAAUCUAAAAAACUAACAUGUCACAAAUAAGAAUACUAACAUGUUAAUAGAGGUACAACUGACAUGUUAGUAUAAUUUAAAUGUAAAAGGGUAUAAUUUUUAGUAUAAAAAUUGGACAGGUAAAAAUUGUACGAUAAAUACUGAAUAUAGUAAU
#=GR BAAU01001327.1/373-950 CODON           ................................................GUA............................................................................................................................................................................................................................................................................................................................................................................................................................................................................................................................................................................................................................................
#=GR BAAU01001327.1/373-950 SS_TT           ......................................................................................................................................................................................................................................................................................................................................................................................................................................................................................................................................................................<<<<<<<<<<<<<.............>>>>>>>>>>>>>..................................................................................
BABB01016599.1/487-821                      UUAGUUACAGCAGAUUUCUUUUCAUGUAAAUUACGCUAUAUAAGAAAUCUACAGCGAGUUGACAUAAUAUGAAAAAUAUAAUAUUAUAUGGCGUAUAAUA......UGAUGCA..AG..UGUCA.AA.......AGUAUAAAUUGCGU.UUG.UG..C.UUG..CACAAUAAGNCA.UUUAUACU......UAUUGACA.CGCCGAACA.AC...GAGAAC...GGAAAU.AAAUGGUG.....UGAACA.......CACCAUUUUAU.GGGGA.GU.CGA........GGGUGUCG.....AGGGAUGUGA...AAUUGC....GUNA.....GCAUG.AA.GCAAU.CUGGA...UGCAU.CA......GAGAGUGGCAAAAUUUACUUUUGACCUCUCAUCAUAUAUUAGAGAUAUAUGAUGUAAG..................................................................................................................................................................................................................................................
#=GR BABB01016599.1/487-821 CODON           ................................................................................................................................................................................................................................................................................................................................................AUG.......................................................................................STP..................................................................................................................................................................................................................................................
#=GR BABB01016599.1/487-821 SS_TT           ...............................................................................................................................................................................................................................................................................................................................................................................................................................................................................................................................................................................................................................................................................................
BABD01030819.1/430-763                      AAUGAAAGAAAAAUAACUGUAUAUCAGGUAACACUGCCGUAGAUUAAAAAGGCCUAUGUCUAAAAUAUUAUUGACCUAUGCCUUUUAUAGAGCUAUUAUA......UGAUGUA..AG..UGUCU.CA......AGUAUAAAUUGC..GUUUG.UG..C.UCG..CGCAAAUUAGCC.CUUUAUACU.....UUUUGACA.CGC..CGAA.CACC.GA.......AAACGA.AAUAUAAUGGUGUGUA.CA...CGCCCUUUUAUU.UCGUGUUC.............GGU.GUUCG......A.GGAU.AGCGGGAAUUGC....GU.AU....GCCUG.GA.GCAAU.CCGGU...UACAU.CA......GUGAGUGGCGGCCUUUUCUUUUGAGACUCCCCUCCUUUUUUUUUGAAAAGCCCGAA....................................................................................................................................................................................................................................................
#=GR BABD01030819.1/430-763 CODON           ...............................................................................................................................................................................................................................................................................................................................................................................................................................................................................................................................................................................................................................................................................................
#=GR BABD01030819.1/430-763 SS_TT           ...............................................................................................................................................................................................................................................................................................................................................................................................................................................................................................................................................................................................................................................................................................
BABA01021654.1/638-1106                     GAGUGGUAUAGUUAUUUCGAAAACGAUGUACUAGUGUGCAUGUUCCAUAUGAUCAACAGACCAAAACGGUUGGUUGAAGAGCUUUUAUGACUGGAAUAUA.....AUGAUGUA..AG...UGUC.AA.....AAGUAUAAAUUGC..GUUUG.UG..C.UCG..CACAAAUAAGCA.AUUUGUACUU....AUUGACA..CGC..CGAA.CACC.GAAAAC...G.AAAUCACAUGGUGU.....GAAC.......AUGCCAUUUUAUGGGA...GUCUGA......GGU.GUUCG......A.CGAU.UGCGCGGAU.UGC...AU.A....GCAUUG.GA.GCAUC.CGGU....UCCUU.CGU.....GAGUGCCAAAUUACUUUGACCCUCCCUCUUUUAUGUAUUAGCGCGACGAUUGCCCGCGCUGUAACUUACCUGUUUGCCCUUAUUUCCCUAUUUCGAGGGAAGGACUUGAAAGGAACCUCCUUGAUCCCUUGCCUCCGGCGGCUGGCGCGCAAACGGAACCCGACGUUCCAUUUUCGGUCCCUUUAUUUC...............................................................................................................
#=GR BABA01021654.1/638-1106 CODON          ...............................................................................................................................................................................................................................................................................................................................................................................................................................................................................................................................................................................................................................................................................................
#=GR BABA01021654.1/638-1106 SS_TT          .....................................................................................................................................................................................................................................................................................................................................................................................................................<<<<<<<<<<<.........>>>>>>>>>>>...........................................................................................................................................................................................................................................
BAAU01001711.1/3715-3136                    UUCUUUAUGAAACACCCCUGGCAUCAUGAGGGAUAUUGCCAUAUUUUCUGCUUAAUAAUACCGCCUCAUAUUCGAAAAAGAGUAGUGUAGAUAAAUUAUA......UGAUGUA..AG..UGUCA.AA......AGUAUAAAUUGC..GUUUG.UG..C.UCG..CACAAAUAAGCA.AUUUAUACU.....UAUUGACA.CACC.GAAC.ACCU.CAAACU...CCCAUA.AAAUGGUGU.....GAAC.......ACGCCAUUU.UAUGGG...AGUUUG......AGG.UGUUCG.....A.GGAU.UGCGGGAAU.UGC...AU.A....GCAAUG.GA.GCAAU.CCGGU...UACAU.CA......GUGAGUGGCAAAAUUUACUUUUGACACUCACAUCAUUAUAUGCAUUUAAUUUCGCCAUAUGCAAUUCCAAACCCCAACUUUCUUCUCUCCCACUAUUUUCCUGACCUCUCGAANAAAUAUUUCUCCACUAGUGUACUGUAUCAUUCACUUUCAGCAAAAUGACGCUGAAUGAAUUUUCAUUCAGCUUCCUUGCACAUGAAAAUUUAUCCUGCGUGUAAGGGAUCGGUAAUUAUCGUGGAUUAUACCAGGUUCCCCUAAUUUGUUCGCUCGCCGUCAGGCGUUUGCCGCCAUCAGGCGGCG
#=GR BAAU01001711.1/3715-3136 CODON         ...............................................................................................................................................................................................................................................................................................................................................................................................................................................................................................................................................................................................................................................................................................
#=GR BAAU01001711.1/3715-3136 SS_TT         ...............................................................................................................................................................................................................................................................................................................................................................................................................................................................................................................................................................................................................................................................................................
BAAU01018515.1/35-500                       CCCUUUNAGAUGUAAUNCGUNAUACUAUAGGUAAAAUCAGCUAAACGGAAUAAACAGUAGAUGACCAGAAUAUAAAAAAUGUUCACGUGAAACAAUAAAA......UGAUGUA..AG..UGUCA.GAAU.....UAUAGGAUAGCGUAA.UG.UG..C.UCG..CACAAAUAAGCA.AUAAUACU......UAUAGACA.CGC..CGAA.CACC.GAAAAC...G.AAAU.AAAAUGGAGU....GA.AC.....AUGCCAUUAU.AUGGGA...GUAAGA......GGU.GUACG......A.GGAU.AGCGGGAAU.UGC...AU.A....GCAAAG.GA.GCAAU.CCGGU...AACAU.CA......UAGAAUUAAAUACAAAAAGAUACCGGGAGUGUAUAACAGGAGAAAGGGGAUUACAGAUAGGAACUGAUUUAAAGGAAGCAAACAGAACAGAAAUUAGGAUAUGGAGAGUAUGACACCUUCAUAAAAACAGUAGACAUUACACCUAAUAUCAGCUAUAGAAAGCUGGAAGUAUGCUUCAAGAAAUCA..................................................................................................................
#=GR BAAU01018515.1/35-500 CODON            ...............................................................................................................................................................................................................................................................................................................................................................................................................................................................................................................................................................................................................................................................................................
#=GR BAAU01018515.1/35-500 SS_TT            ...............................................................................................................................................................................................................................................................................................................................................................................................................................................................................................................................................................................................................................................................................................
BABA01021655.1/981-440                      ..................................GGGCAGGUCCCAAAGGGACCACCGGCCCAACGGGUUGGUUGAAGAGCUUUUAGGACGGGAAUAUAA......GGAGGAA..AG...GUCA.AA......AGUA.AAAUGGCGU...UG.UG..C.UCG..CACAAAUAAGCA.AUUGGUACU.....GAGUGAC.ACGC..CGAA.CUCC.GUAAAC...G.AAAU.AAAAUGGG......GUGAACAG....GCCAUUUU.AUGGGA...GUNUGA......GGU.GUUCG......A.GGAU.UGCGGGAAU.UGC...AU.A....GCAAUG.GA.GCAAU.CCGGU...UACAU.CA......GUGAGUGGCAAAAUUAACUUUUGACACUCACAUCAUAUAAGGUAAUAAGCGCAGCAGAGUGCAGCAGCGCAGGGAACCUGAGCCUGUAUGCACUAUAAUUUACCAAAAUUACGAGGAGAAGGAACAUGAAAAAGAAACAAUCAUUAGAUACCAUUUGCAUUCAGGGCGGCUGGCAGCCGAAGAACGGAGAACCGAGACAGCUUCCAAUCUAUCAGAGUACCACUUUUAAAUAUACCACCAGCGAACAGAUGGGACGUCUGUUUGAUCUGGAAGAGAAUGGUUAUUUCUAUACAAGACUGG
#=GR BABA01021655.1/981-440 CODON           ...................................AUG...........................................................................................................................................................................................................................................................................................................................................................STP............................................................................................................AUG............................................................................................................................................................................
#=GR BABA01021655.1/981-440 SS_TT           ...............................................................................................................................................................................................................................................................................................................................................................................................................................................................................................................................................................................................................................................................................................
BABG01001408.1/492-1069                     UAAUAAUUCAACUCUCGAAUUCUCUCAAAAUCUGAAAUACCAACAGGAAUAUUUAGAUUCUUCAUCUCUGCCUGCUGCCUCCUUUCUUUUAUUAAUUAUA......UGAUGUA..AG..UGUCA.AA......AGUAUAAAUUGC..GUUUG.UG..C.UUG..CACAAAUAAGCA.AUUUAUACU.....UAUUGACA.CGCC.GAACAAC...GAGAAC...G.GAAU.AAAAUGGUGU....GAAC......GCACCAUUUU.AUGGGA...GUUCGA.......GG.UGUUCG.....A.GGAU.UGUG.GAAU.UGC...GU.A....GCAAUG.GA.ACAAU.CCGGG...UACAU.CA......GAGAGUGGCAAAAUUUACUUUUGACACUCUCAUCAUUAUAUAUUGAUAAACAUAUAUUUGCAGUUCAAUUUUUAAAUCUUUAAACCAAUACAUGUUAUAGCCAACAACCUUCAGGAAUAAAUAGUUGAUCAGCCCAAACCGUAUGAGCUCGUCUGCACUUAGCGAGUGGAUGGUCGAAUGACCAUUCAGGAGCUUAGUACAGCUACGUGCGAAUCCGAGCGAGAGCGGGUUUGGGAUGAUCAACUAUUUAUUCACUUCUAUUUAUUCACUUCGAAAUGCUGAUAAUCCUUAGAGCUUCUC
#=GR BABG01001408.1/492-1069 CODON          ..............................................................GUA...................................................................................................................................................................................................................................................................................................................................................................................................................................................................................................................................................................................PTS........................................
#=GR BABG01001408.1/492-1069 SS_TT          ....................................................................................................................................................................................................................................................................................................................................................................................................................................................................................................................................................<<<<<<<<<<<<<......>>>>>>>>>>>>>...........................................................................................................
hgutS8_s8_159931_1/2969-2392                AAUCCUACCCCUCUUGAGGAUGAAAAUCCUCUCCUUAUUGUUUUAAAAGAGAGAACCGACCUAGCUAGUCGGUUCUUUCUUUUUUUGUUUUAUGAUUAUA......UGAUGUA..AG..UGUCA.AA......AGUAUAAAUUGC..GUUUG.UG..C.UUG..CACAAAUAAGCA.AUUUAUACU.....UAUUGACA.CGCC.GAACAAC...GAGAAC...G.GAAU.AAAAUGGUGU....GAAC......ACACCAUUUU.AUGGGA...GUUCGA.......GG.UGUUCG.....A.GGAU.UGCGA.AAU.UGC...GU.A....GCAAUG.AA.GCAAU.CCGGG...UACGU.CA......GAGAGUGGCAAAAUUUACUUUUGACACUCUCAUCAUUAUAUAAUGUAAAAAGAAGCCUUGACUUAAGUUUUAUGUCGUUGAUCAACAUUUUUCUUUAGCCAAAGCUUCUUUUUUAUUUUUAUAUUUCGGUACGUCCUUCUAAUGCUCGAAGUAACGUUACUUCAUCUAUAUAUUCCAGAUCUCCUCCAACCGGAACUCCGCUUGCGAUCUUACUGACUUUGAUGCCUGUUGGUUUGACAAGUUUGCUGAUAUACAUCGCUGUUGUCUCACCUUCCAGACUGGAGUUUGUUGCUAUGAUCA
#=GR hgutS8_s8_159931_1/2969-2392 CODON     .........................................................................................................................................................................................................................................................................................................................................................................................................................................................................................................PTS...................................................................................................................................................................................
#=GR hgutS8_s8_159931_1/2969-2392 SS_TT     ...............................................................................................................................................................................................................................................................................................................................................................................................................................................................................................................................................................................................................................................................................................
NZ_ABGC03000035.1/101475-102052             AAUCCUACCCCUCUUGAGGAUGAAAAUCCUCUCCUUAUUGUUUUAAAAGAGAGAACCGACCUAGCUAGUCGGUUCUUUCUUUUUUUGUUUUAUGAUUAUA......UGAUGUA..AG..UGUCA.AA......AGUAUAAAUUGC..GUUUG.UG..C.UUG..CACAAAUAAGCA.AUUUAUACU.....UAUUGACA.CGC..CGAA.CAAC.GAGAAC...G.GAAU.AAAAUGGUGU....GA.AC.....ACACCAUUUU.AUGGGA...GUUCGA......GGU.GUUCG......A.GGAU.UGCGA.AAU.UGC...GU.A....GCAAUG.AA.GCAAU.CCGGG...UACAU.CA......GAGAGUGGCAAAAUUUACUUUUGACACUCUCAUCAUUAUAUAAUGUAAAAAGAAGCCUUGACUUAAGUUUUAUGUCGUUGAUCAACAUUUUUCUUUAGCCAAAGCUUCUUUUUUAUUUUUAUAUUUCGGUACGUCCUUCUAAUGCUCGAAGUAACGUUACUUCAUCUAUAUAUUCCAGAUCUCCUCCAACCGGAACUCCGCUUGCGAUCUUACUGACUUUGAUGCCUGUUGGUUUGACAAGUUUGCUGAUAUACAUCGCUGUUGUCUCACCUUCCAGACUGGAGUUUGUUGCUAUGAUCA
#=GR NZ_ABGC03000035.1/101475-102052 CODON  .........................................................................................................................................................................................................................................................................................................................................................................................................................................................................................................PTS...................................................................................................................................................................................
#=GR NZ_ABGC03000035.1/101475-102052 SS_TT  ....................................................<<<<<<<<.......>>>>>>>>....................................................................................................................................................................................................................................................................................................................................................................................................................................................................................................................................................................................................................
BABG01003064.1/475-1052                     AAUCCUACCCCUCUUGAGGAUGAAAAUCCUCUCCUUAUUGUUUUAAAAGAGAGAACCGACCUAGCUAGUCGGUUCUUUCUUUUUUUGUUUUAUGAUUAUA......UGAUGUA..AG..UGUCA.AA......AGUAUAAAUUGC..GUUUG.UG..C.UUG..CACAAAUAAGCA.AUUUAUACU.....UAUUGACA.CGC..CGAA.CAAC.GAGAAC...G.GAAU.AAAAUGGUGU....GA.AC.....ACACCAUUUU.AUGGGA...GUUCGA......GGU.GUUCG......A.GGAU.UGCGA.AAU.UGC...GU.A....GCAAUG.AA.GCAAU.CCGGG...UACAU.CA......GAGAGUGGCAAAAUUUACUUUUGACACUCUCAUCAUUAUAUAAUGUAAAAAGAAGCCUUGACUUAAGUUUUAUGUCGUUGAUCAACAUUUUUCUUUAGCCAAAACUUCUUUUUUAUUUUUAUAUUUCUGUACGUCCUUCUAAUGCUCGAAGUAACGUUACUUCAUCUAUAUAUUCCAGAUCUCCUCCAACCGGAACUCCGCUUGCGAUCUUACUGACUUUGAUACCUGUUGGUUUGACAAGUUUGCUGAUAUACAUCGCUGUUGUCUCACCUUCCAGACUGGAGUUUGUUGCUAUGAUCA
#=GR BABG01003064.1/475-1052 CODON          .........................................................................................................................................................................................................................................................................................................................................................................................................................................................................................................PTS...................................................................................................................................................................................
#=GR BABG01003064.1/475-1052 SS_TT          ....................................................<<<<<<<<.......>>>>>>>>....................................................................................................................................................................................................................................................................................................................................................................................................................................................................................................................................................................................................................
BAAV01013666.1/522-1101                     UAUAAUUUAAAACUGAAGAAAUGUUUAACCUAGAUUAUAGACAAAAUGUCGACAAUUUCGUUAAGGGAAGACUGGAAAUUUUUCACGAUACAUGAUAUGA......UGAUGUA..AG..UGUCA.AA.....AAGUAUAAAUUG.CGUU.UG.UG..C.UCG..CACAAAUAAGCA.AUUUAUACUU....UU.UGACA.CGC..CGAA.CACC.GAAAAC...G.GAAU.AAAAUGGUGU....GAAC......ACACCAUUUU.AUGGGA...GUUUGA......GGU.GUUCG......A.GGAU.UGCGGGAAU.UGC...AU.A....GCAAUG.GA.GCAAU.CCGGU...UACAU.CA......GUGAGUGGCAAAAUUUACUUUUGACACUCGCAUCAUAUCUUUUCUUUUCAGAAAGGCAAAAAAACUACGGUUUUACAUAUUGUUCUGUAAAAAUAUGGAAAAUUUCACUUCCAUGGUCAGUUGAAGUUCCAUAAUCAAAAAUGACCACUGCAAUCUCUUUCAUCUGGUCUUUCAUGCCUGUCAUGAUCUCUCCGGCAUAAGCCAGUUUUUUACCAUUUUUUUCCAAUUCUCCCGUAUCAGGAUAACAGUUCCACUCUUUAUCCCAUACUACCUGGUAUGUAUGGAUAUCUUCGCUGCUUU
#=GR BAAV01013666.1/522-1101 CODON          ...................................................................................................................................................................................................................................................................................................................................................................................................................................................PTS.........................................................................................................................................................................................................................................
#=GR BAAV01013666.1/522-1101 SS_TT          ...............................................................................................................................................................................................................................................................................................................................................................................................................................................................................................................................................................................................................................................................................................
BAAX01013747.1/512-1100                     UUAUAAUGAUUCAGUAAAAAGGGGGACAACGGUCACUUUUUCUAUUAUAUAACGAAGUGGAAAAUAAGUCAAAAAAGUUGUAUUUUUCGUCAGAUUCGUA.UAUUAUGAUGUA..AG..UGUCA.AA......AGUAUAAAUUGC..GUUUG.UG..C.UUG..CACAAAUAAGCA.AUUUAUACU.....UAUUGACA.CGC..CGAA.CACC.GAAAAC...G.GAAU.AAAAUGGUGU....GAAU......ACGCCAUUUU.AUGGGA...GUUUGA......GGU.GUUCG......A.GGAU.UGCGGGAAU.UGC...AU.A....GCAAUG.GA.GCAAU.CCGUA...GGUAU.CAUAAUA.AAAAUAAGGUAAAAGUUGUCAGGGCAGAAAGGAAAGUUGAUAUGAAUUUUUCACAGCUUGGAAAGAUACAGGAAUUAAAAGGACAUAUGGAUACAUUUCGCAGAAAUCAUCCGAAGUUUCCAAUGUUCUUAGGAGCAGUAGCUCAGAAUGCAGUUGAGGAAGGCACAAUCAUCGAGAUCAAUGUGACAGCACCGAACGGAGCUCAUUACGAGACAAAUCUGAAGCUUCGUGCAGAAGAUCUGGAAUUUAUCCGUGCACUGCAGGAGAUGGGAAAAUAAAAAAUAUAAGAAAAUUUAAAAA
#=GR BAAX01013747.1/512-1100 CODON          ............................................................................................................................................................................................................................................................................................................................................................................................................................AUG.......................................................................................................................................................................................................................................STP......................
#=GR BAAX01013747.1/512-1100 SS_TT          ...............................................................................................................................................................................................................................................................................................................................................................................................................................................................................................................................................................................................................................................................................................
BABG01026309.1/667-89                       AUGAGCGGAUUACGAAUGUUUUAAGAAUUGCGGGAGUUGCAAAGCACGUAGCAAUUCGGUAUCAGAGGGGUCAAAAUACCUUUUGACCCCAACAUCAUAA......UGAUGUA..AG..UGUCA.AA......AGUAUAAAUUGC..GUUUG.UG..C.UCG..CACAAAUAAGCA.AGCUGUACU.....UAUUGACA.CGC..CGAA.CACC.GAAAAC...G.AAAU.AAAAUGGUGU....GAAC......AUGCCAUUUU.AUGGGA...GUUUGA......GGU.GUUCG......A.GGAU.UGCGGGAAU.UGC...AU.A....GCAAUG.GA.GCAAU.CCGGU...UACAU.CA......GUGAGUGGCAAAAUUUACUUUUGACACUCACAUCAUAUAAUGUAAUAAGCGCAGCAGAGUGCAGCAACGCAGGGAACCUGAGCCUGUAUGCACUAAUUUACCAAAAUUACGAGGAGAAGGAACAUGAAAAAGAAACAAUCAUUAGAUACCAUUUGCAUUCAGGGCGGCUGGCAGCCGAAGAACGGAGAACCGAGACAGCUUCCAAUCUAUCAGAGUACCACUUUUAAAUAUACCACCAGCGAACAGAUGGGACGUCUGUUUGAUCUGGAAGAGAAUGGUUAUUUCUAUACAAGACUGGCA
#=GR BABG01026309.1/667-89 CODON            ..............................................................................................................................................................................................................................................................................................................................................................................................................................................................................................................AUG..............................................................................................................................................................................
#=GR BABG01026309.1/667-89 SS_TT            ...............................................................................................................................................................................................................................................................................................................................................................................................................................................................................................................................................................................................................................................................................................
BABG01009698.1/220-798                      UUAUAGACAGCUCCGGGGUCACGACCGCCAUGACCUGCAUCAAGCAUGAUAGAAUAAGACAUAUAAUCACCUCAUUAUUUUUGUGUUUCUAUAUAUUAUA......UGAUGUA..AG..UGUCA.AA......AGUAUAAAUUGC..GUUUG.UG..C.UCG..CACAAAUAAGCA.AUUUAUACU.....UAUUGACA.CGC..CGAA.CACC.GAAAAC...G.GAAU.AAAAUGGUGU....GAAU......ACGCCAUUUU.AUGGGA...GUUUGA......GGU.GUUCG......A.GGAU.UGCGGGAAU.UGC...AU.A....GCAAUG.GA.GCAAU.CCGGU...UACAU.CA......GUGAGUGGCAAAAUUUACUUUUGACACUCACAUCAUUAUAUGAAAGCGUGCGUUGCCUGUGAAACGUCAAAAAAUGCCGGCUGCGAUAAUGCAGCCGACAUUUCAAAAAGUUCUAUUCAUGUGAGUGUUUGUCAGUUUCAGAAGGAUCUGAAUUCUCUUCAUCCGCUUCUUCCUCUGUAUCUGCUCUUUCAGGAAGAUAAACAUGUACCGUUUCUACGCGGUUCUUAUCCAACUUCUCGACCACCAGACGAAUUCCAUCUUCAGUGACAACUUCAUCACCCAUUUGAGGUAAACGGUCCA
#=GR BABG01009698.1/220-798 CODON           ...........................................................GUA.....................................................................................................................................................................................................................................................................................................................................................................................................................................PTS.........................................................................................................................................................................................
#=GR BABG01009698.1/220-798 SS_TT           .............................................................................................................................................................................................................................................................................................................................................................................................................................................................<<<<<<<<<<......>>>>>>>>>>........................................................................................................................................................................................................
BAAU01018414.1/72-650                       UUUGAUGAAGACAGAAAGCAAGCACUGAAAUGUGGUAUGGAUGGAUUUUUGUCCAAGCCGAUCGUAAUGGAAGAAUUGAUCCGUACAUUACAAAAUAAUA......UGAUGUA..AG..UGUCA.AA......AGUAUAAAUUGC..GUUUG.UG..C.UCG..CACAAAUAAGCA.AUUUAUACU.....UAUUGACA.CGC..CGAA.CACU.GAAAAC...G.AAAU.AAAAUGGUGU....GAAC......ACGCCAUUUU.AUGGGA...GUUUGA......GGU.GUUCG......A.GGAU.UGUGGGAAU.UGC...AU.A....GCAAUG.GA.GCAAU.CCGGU...UACAU.CA......GUGAGUGGCAAAAUUUACUUUUGACACUCACAUCAUAAUAUGAAAUGAGCCAGAUCACAGCCAUUUACCCAUGUUUUUGGCGGGUCUGAAGUAAAAAAGCCUCCUGCAAACUUGCUUGCAGGAGGUUUUUCUGACCUUUUGAACAUAGUAUUUUUGAACCUGGUAUCAUAAGAUCCAGGAUCAUCUUAAUUUCCAGAUAUCACGGUCAUACUCCCCGAUCGUUCUGUCAGAGGAGAAAUAUCCGGCCUGGCUGAUAUUGACUAACAUUUUUCUUGCCCAUGAGGUGCGGUCUUCGUAGUC
#=GR BAAU01018414.1/72-650 CODON            ...............................................................................................................ST..P...................................................................................................................................................................................................................................................................................................................................................................................................................................................PTS.....................................................................................................................
#=GR BAAU01018414.1/72-650 SS_TT            ......................................................................................................................................................................................................................................................................................................................................................................................................................................................................................<<<<<<<<<<......>>>>>>>>>>...............................................................................................................................................................................
BABD01009573.1/398-1                        UAUUACACAUUUGUUAGGAAGAAAGUGAUUUUACAUGGAUUUUACACAGUCUUUACCCCGAUAUGGGGCAGAAAGUGAAAAUAUGCAGUAGACUAUUGUA......UGAUGUA..AG..UGUCA.AA......AGUAUAAAUUGC..GUUUG.UG..C.UCG..CACAAAUAAGCA.AUUUAUACU.....UAUUGACA.CGC..CGAA.CACC.GAAAAC...G.AAAU.AAAAUGGUGU....GAAC......ACGCCAUUUU.AUGGGA...GUUUGA......GGU.GUUCG......A.GGAU.UGCGGGAAU.UGC...AU.A....GCAAUG.GA.GCAAU.CCGGU...UACAU.CA......GUGAGUGGCAAAAUUUACUUUUGACACUCACAUCAUUUAUAUGGCAAGUAAGUCUGACACUUUCUUGACCCGAUCAUGGCUUUCAGUCAUCUUUUUGUACUAUGAAAGUGUUGCCAAUC.....................................................................................................................................................................................
#=GR BABD01009573.1/398-1 CODON             .........................STP...................................................................................................................................................................................................................................................................................................................................................................................................................................................................................................................................................................................................................................................................
#=GR BABD01009573.1/398-1 SS_TT             ...............................................................................................................................................................................................................................................................................................................................................................................................................................................................................................................................................................................................................................................................................................
BABG01004235.1/1930-1352                    UAUUACACAUUUGUUAGGAAGAAAGUGAUUUUACAUGGAUUUUACACAGUCUUUACCCCGAUAUGGGGCAGAAAGUGAAAAUAUGCAGUAGACUAUUGUA......UGAUGUA..AG..UGUCA.AA......AGUAUAAAUUGC..GUUUG.UG..C.UCG..CACAAAUAAGCA.AUUUAUACU.....UAUUGACA.CGC..CGAA.CACC.GAAAAC...G.AAAU.AAAAUGGUGU....GAAC......ACGCCAUUUU.AUGGGA...GUUUGA......GGU.GUUCG......A.GGAU.UGCGGGAAU.UGC...AU.A....GCAAUG.GA.GCAAU.CCGGU...UACAU.CA......GUGAGUGGCAAAAUUUACUUUUGACACUCACAUCAUUAAAAUAAGAAUUGCAUAAAUUAAAAAAACUGUUAUAAUGUAUUUAAGAAUGAACAAGCGCAGUUUGGAGCUUUAUGCAAGCAGUGUAUCAGAUGUGGCUCUGUGGGAUAGAGGAUCAUAUCUGUGAAAAAAGCCGGUCUGAUCAUGACCUGGGACAAAAGUGUCCUGGAAAUGAUUGGCCGGUUUUUUUGUUAAAGCGUUAUUCGCAAACGAAAAUAACGAAAGGAGAAUGGGAAUGGGGGAAAGCAGGCUUCACUACGGAAU
#=GR BABG01004235.1/1930-1352 CODON         .........................STP..........................................................................................................................................................................................................................................................................................................................................................................................................................................................................................................................................................................AUG......................................................................................
#=GR BABG01004235.1/1930-1352 SS_TT         ...............................................................................................................................................................................................................................................................................................................................................................................................................................................................................................................................................................................................................................................................................................
hgutS8_s8_158962/586-1164                   UUCUUUUCUCAUCGCUUUCCCCUUUGUGUAAAAUAACUAUACCAUUUCUAAAUUUUUUAUAAAACUUGAAAACUUUUAGAUUCCUUGGACAAAUUCUAGU....AAUAAAGCCC.AG....UCG.CC......AUGUAAGAACGC.UGUGUG.AG..C.UUG..CUCACAUAUGCG.UUCCUACAU.....GCGCGA...CGCUAACCC.GUAU.GAGCAA.A.ACAGGG.ACCGAGC......CAA.AA.......GCGAGGGA.CC.GAU...UUGCGA......AUG.CGGGU......A.GGAU.UGCGGGAAU.GC....GUCA.....GCAUG.GA.GCAAU.CCG...UGGGCUU.UAUU....CGUGGUGGACGUCAUGGCUGUAUGAGCAAAACAGGGUCCGGGCAGGCGGCGCAAAAAAGCUGCCCCCUUUUCAGGACAGCCCUUCUCUUAAUACUUUUUCAUUUCCCGCAAAGACGCUGGCGCCACUCCGUAAUGCUGCUUGAACUUCCGGUAAAAGUAACUGGUAUCGGGAUAUCCAACUUCUUUCGCAAUGUCGUUGAUCUUCAUGUUCGUGUUCAGUAUUAAGUCUUUUGCAAUUUCUAUUUUCUUGCUGCUCAGAUAUUGGGUAAAGGAGCAGCCCACCUCCUUCUGAAAGAUCUG
#=GR hgutS8_s8_158962/586-1164 CODON        .........GUA..............................................................................................................................................................................................................................................................................................................................................................................................................................................................PTS..................................................................................................................................................................................................................
#=GR hgutS8_s8_158962/586-1164 SS_TT        ...............................................................................................................................................................................................................................................................................................................................................................................................................................................................................................................................................................................................................................................................................................
BAAU01019504.1/236-799                      CAGACCUAUUUUGAUUUGGAGUAUACGUUUGUGAAAUAUCAGCGAAAGAAAAAGUGAUUAGAAAAGGCAAUGCGGCGGUGGGGCUGCGUUGCCUUUUUAC......UGUA.UA..AGC.UCCCG.GA....CAGCGGCUGGGCGACU.GGUA.AG..C.UUG..CUUGCCGAGACG.CACAGACAUUG...GA.CGGGG.CA...ACAG.GUAU.GAGCAC...G.CAGG.C............AUA.UGC.............G.CC.GGA...GUGCGA......AUG.CCUGUC.....G.GGAU.UGCGGGAGU.GC....GA.U.....GCACG.GG.GCAAU.CCGC...AGGUUA.UA......CUUUUUGGAAGUGCCGCCGACAGGCGGCAUAUGGGUUUGCGCGAUAAGCUGGAAGUGGUAUCGCGACAGAUAGGGAAGGAAGGCUUUGCGGAAGAUAAGCUUUAUUCACUCGAAUAUGACCUUUUCAGCGAAGUACGGGAACAGAUUGCAGCAGAGGUUGUAAGAAUACAGAAUACAGCAAAGUCUGUCGCUAUGGUGGAUGCGCUUGUUUCGCUUUCAGUUGUUGCGACACAGAAUAACUAUGUAAAACCAAAGAUUACUGAUCAGGGCAUUAUAGACUUUAAGAACGGCAGACAUCCU
#=GR BAAU01019504.1/236-799 CODON           ......................................................STP............AUG.......................................................................................................................................................................................................................................................................................................................................................................................................................................................................................................................................................................................................................
#=GR BAAU01019504.1/236-799 SS_TT           .................................................................<<<<<<<<<<<......>>>>>>>>>>>..................................................................................................................................................................................................................................................................................................................................................................................................................................................................................................................................................................................................
BABG01032637.1/918-357                      AUAAUACAUAUGACUAAUAAAGUUUGCAACAGUUUUCUAGUGACUUCUGUGUGGAAAAAGGGUAGAAUAAUUGUAAGUACUUACAAAGUUAAAUACUUUU......GUGAAAGU......GUUG.CC....AGGUGGUUA.GGUGGAUUGUG.UA..U.UUG..CAUGCCAGGAAA.CAUAAACAUUU...GG.CAGC..CAG..GCCG.GUAUUAAGUAA...G.CAGG.GC............AA.CA.............GC.CC.GGA...UCAUGA......AUA.GUGGAG.....G.CAGU.UGUGGGAGU.GCC...AA.C....GGUAC..AU.ACAGC.UG.....ACUUUC.AU......UACUAUAAUAACAAGAUACCAGGGGCAAAAGGUCAUAAAUCCGAUGCAAGCUUGCUUGCAGGAGGAUUUAUGACAUUGGACCUGCCAAAAACAUGAGUAAGAAGCCAUUUUUUGAAGAAAAAUGAGCGAAUUACGAAUGUUUUUAGAAUUGCGGGAGUGCAAAGCACGUAGCAAUUCGGUAUCAGAUGGGUCAAGAUACCUUUUGACCCCAACAUCAUAACACUAAACAAAGAAAGAUAGGAGAUUAAAGACCAUGCAGGACAUUGUUAAGAUCAAUCAGAAUGAUAACGUUGCCGUUGC
#=GR BABG01032637.1/918-357 CODON           ................................................................................................................................................................................................................................................................................................................................................................................................................................................................................................................................................................................................................................................AUG............................................
#=GR BABG01032637.1/918-357 SS_TT           ...............................................................................................................................................................................................................................................................................................................................................................................................................................................................................................................................................................................................................................................................................................
NZ_ABEY02000008.1/42245-41683               UUCAUAUCAAGAAGAUAAGGGAGAAGAUCGAGUUCGAUACCUCAAAUCCACAGUAUAUAGAGACUGUAUGGGGUGUUGGUUACAGAUUCAGAAUGUGAUA......AGAAAGC.......CCCA.GA....CGGCGAACAUGCAGCGU.UCA.UG..C.UUG..CAUGAAACGCUG.CAUGUUCAUCG...GA.UGGG..CAG..AUAU.UCAU.GAGCAU...G.UAUG.CC............GA.UA.............GG.CA.GGA...AUGCGA......AUG.AAUGU......G.CGAU.UACGAGAGC.CAC...GA.A....GUGGCG.AA.GUAAU.CGUAAG..GCUUU.CU......UAUCACAUUUAUAAUAAGCCCCAGACGGCGAAUGAGGAGUAAACAAAUGAAAUUAAACAUUUUACAUGAGGAUAGUGAUAUCAUUGUGGCUGUGAAACCGUGUGGUGUGCCGACACAGCCGGACAAGACAAAUUCCGAGAGCAUGGUGAGCAUGCUCAAGCUUAGAAUAUAUGAGAGAGAAAACAGAAAAGAAGAGCCAUAUCUUGUUCCUAUACACAGGCUGGACAGACCUGUCGGAGGAGUUAUGGUAUUCGCAAAGACGCCUGAGGCGGCAGCAGCUCUCUCAAAGCAGAGUGAGGA
#=GR NZ_ABEY02000008.1/42245-41683 CODON    ...............................................................................................STP................................................................................................................................................................................................................................................................................................................AUG..........................................................................................................................................................................................................................................................................
#=GR NZ_ABEY02000008.1/42245-41683 SS_TT    ...............................................................................................................................................................................................................................................................................................................................................................................................................................................................................................................................................................................................................................................................................................
BABB01014983.1/614-57                       AAAAGCCGGGUUUGAGGGGUUUUUUUUUACAACAAUAAAGAGGUUCCGCAAAAUUUUGGCUUUGUUUUUAAAAAAUAAAAAACAGGAGUUUUUUUUUCCC......CGAAAAGG......GU.G.UC....AGGGGGAUG..ACAGAAUGCG.UG..C.UCG..CACGCAAGGAGU.UUCAAACAUUU...GA.CAAC..CAA..GCCGGGCAU.GAGUAA...G.CAGA.GC............GA.AA.............GC.CC.GGA...UUACGA......AUG.CCGGCG.....G.AGAU.UGCGGGAGC.AC....GC.A.....GUGCG.GA.GCAAU.CU.....CCUUU..CG......CGCACUUUGCCAACACCACCAUCAAUUCCUUAGUUUCUUAUCUGCGAGGGGCAGUUAAGAUAUAUACUUAUAAUCCAUCUAUUCUUAAAAGACUUUAGGAGGUCAUUAUGAAAAAAAGUGCAAAAUUAUUAUCCGCCGUUAUGGCAGGCGCUAUGGUUCUUUCCNNNNNNNNNNNNNNNNNNNNNNNNNNNNNNNNNNNNNNNNNNNNNNNNNNNNNNNNNNNNNNNNNNNNNNNNNNNNNNNNNNNNNNNNNNNNNNNNNNNNNNNNNNNNNNNNNNNNNNNNNNNNNNNNNNNNNNNN
#=GR BABB01014983.1/614-57 CODON            ..............................................................................................................................................................................................................................................................................................................................................................................................................................................................................................AUG..............................................................................................................................................................................................
#=GR BABB01014983.1/614-57 SS_TT            ......................................................................................................................................................................................................................................................................................................................................................................................................................<<<<<<<<<<.....>>>>>>>>>>................................................................................................................................................................................................................................................
BAAX01013085.1/492-1                        CCUAUGAGCAAUUAAUCCUGCGUAAAAAUAAGUUUCAUAGUGAUGGAAUGAAUUAGACAAAGGUGUCAGAGUCUUAGUACUUCUGUCACCUUUUUUUACU......UGAAAGC.......GUUG.UC...AAGCGGUUAGACAUU..CUGCG.UG..C.CUG..CACGCAGUGAA..GAAUAGGCAUUU..GA.CGAC..CAA..GCCG.GUAU.G.GUAA...G.CAGG.GC............GA.UA.............GC.CC.GGA...UUACGA......AUG.CUGGCG.....G.UAGC.UGCGGGAGU.GCC...GA.A....GCCACG.GA.GCAGC.UG......GCUUU.CA......GCAUUAUAUGAAACUACAGUUUCCCCACAUUAACAGUAAUAUAAAUUUGGAGGUAAGGUAUGGCAGUUAAAUACGUAUUCGUCACGGGAGGCGUUGUCUCCGGACUCGGCAAAGGUAUUACCGCCGCAUCCCUUGGACGUCUCUUAAAGGCAAGAGGUUAUCAGGUAACGAUGCAGAAGUUAGAUCCUUAUAUCAAUAUUGAUCCGGGUACCAGACUCUUAAAGGAGCAUGGA...................................................................
#=GR BAAX01013085.1/492-1 CODON             ..............................................................................................................................................................................................................................................................................................................................................................................................................................................AUG........................................................................................................................................................................STP...................................................................
#=GR BAAX01013085.1/492-1 SS_TT             .............................................................<<<<<<<<<<.........>>>>>>>>>>.....................................................................................................................................................................................................................................................................................................................................................................................................................................................................................................................................................................................................
NZ_ABEY02000023.1/60258-59697               CUCUUGCUUGCACCGAUUUCUGCAUCAAUUGAUGUAAGUUUGAUGUAAAUCGCUGUUUUUUUAGUUUUUUAUCAAAUGAAGUACGUCCCGUCUAUUUACU.....AUGAAAGU.......CCUG.AA....CGGCAGCCAUGAAUGAGU.CA.UG..C.UUG..CAUGAACGAAUU.CAUGGAUAUCG...GG.CAGG..CUA..AACU.GUAU.GAGUAA...G.CAGG.GC............AA.UC.............GC.CC.GGA...UUACGA......AUG.CAGUUG.....G.CAGU.UACGUGAGU.GCC...AU.A....GGCACG.GA.GUAAC.UG......ACUUU.CAU.....AUAUUUACAUCUUAAUAGAGCUUAGCACCUGCCGGAAUGUGGUCAUCAACCAUCAGAAGAUGGAGCUUUUCUUCGCCUUCUUCUUCGUGGAUAGCACUGAGGAGCAUACCGCAAGAGUCAAUGCCCAUCAUAGCUCUCGGUGGAAGAUUUGUGAUAGCGAUAAGAGUCUUUCCAACCAGUUCUUCCGGCUCAUAAAAGCUAUGAAUACCGCUUAAAAUAGUUCUGUCUGUGCCUGUUCCGUCAUCAAGAGUGAACUGUAACAGUUUCUUUGACUUCGGUACUGCAACACACUCUUUAACC
#=GR NZ_ABEY02000023.1/60258-59697 CODON    ..............................................................................................................................................................................................................................................................................................................................................................................................PTS..............................................................................................................................................................................................................................................................................................
#=GR NZ_ABEY02000023.1/60258-59697 SS_TT    ...............................................................................................................................................................................................................................................................................................................................................................................................................................................................................................................................................................................................................................................................................................
hgutS8_s8_159061/671-1224                   CUCUUGCUUGCACCGAUUUCUGCAUCAAUUGAUGUAAGUUUGAUGUAAAUCGCUGUUUUUUUAGUUUUUUAUCAAAUGAAGUACGUCCCGUCUAUUUACU.....AUGAAAGU.......CCUG.AA....CGGCAGCCAUGAAUGAGU.CA.UG..C.UUG..CAUGAACGAAUU.CAUGGAUAUCG...GG.CAGG..CUA..AACU.GUAU.GAGUAA...G.CAGG.GC............AA.UC.............GC.CC.GGA...UUACGA......AUG.CAGUUG.....G.CAGU.UACGUGAGU.GCC...AU.A....GGCACG.GA.GUAAC.UG......ACUUU.CAU.....AUAUUUACAUCUUAAUAGAGCUUAGCACCUGCCGGAAUGUGGUCAUCAACCAUCAGAAGAUGGAGCUUUUCUUCGCCUUCUUCUUCGUGGAUAGCACUGAGGAGCAUACCGCAAGAGUCAAUGCCCAUCAUAGCUCUCGGUGGAAGAUUUGUGAUAGCGAUAAGAGUCUUUCCAACCAGUUCUUCCGGCUCAUAAAAGCUAUGAAUACCGCUUAAAAUAGUUCUGUCUGUGCCUGUUCCGUCAUCAAGAGUGAACUGUAACAGUUUCUUUGACUUCGGUACCGCAACACACU........
#=GR hgutS8_s8_159061/671-1224 CODON        ..............................................................................................................................................................................................................................................................................................................................................................................................PTS.................................................................................................................................................................................................................................................................................GUA..........
#=GR hgutS8_s8_159061/671-1224 SS_TT        ...............................................................................................................................................................................................................................................................................................................................................................................................................................................................................................................................................................................................................................................................................................
BABG01015553.1/546-1111                     GCCUGUCCGCCAGAUGCCCCGUAGCUUUUGGCACCUGGCCCCACUGCAUUUUAGAAUAUCGAAUCCCUCCCCCUCAUAAGAUAGAAGGUAUCUGAUGUAC......UAUGAAAGU.....CCCA.GA....CGGCAGCCAAGAAUGAGC.CA.UG..CUUUG..CAUGAGCGAAUU.CUUGGAUAUCG...GA.UGGG..CUA..GACC.GUAU.GAGUAA...G.UAGG.GC............GA.UA.............GC.CC.GGA...UUACGA......AUG.CGGUCG.....G.CAGC.UGUGGGAGC.GCC...UAUA....GGCGCG.GA.ACAGC.UG....ACUUUCA.UA......UAUGGUGAUGUCGCCGGCAGGCGACAUGUCCGAUUUGUGAGCAACGGGGGGAUUUUUAUUGUAUGAUUAUGGUCUUAGCACCCUGACGCAAUACGGGAUCACAGCCCAGUCUGCGUCUCGGACCCGCGGUGCACUUGUAUGCCGCACAGACCAGGGACUUCUGAUCCUGAAACAAUUUCACGGCUCGGAAAAAAAACUGCAGUUUCAGCAGGAGCUGCUUCAAAAGCUUGCCAAAGAGGGCUGCCAGGUGGAUACCUUCCUGGAGAACCAGACCGGUUCUCUGAUCACCAAAGAUAAGGA
#=GR BABG01015553.1/546-1111 CODON          .............................................................................................................................................................................................................................................................................................................................................................................................................................................AUG...............................................................................................................................................................................................................................................
#=GR BABG01015553.1/546-1111 SS_TT          .....................................................................................................................................................................................................................................................................................................................................................................................<<<<<<<<<<<<<....>>>>>>>>>>>>>............................................................................................................................................................................................................................................................................
BABA01025769.1/211-772                      UACUUAUGUACUCUCGGAGUCUUUCCUGCACUUGCUUUUGCAAGAAGAUUCCGAGAAUACAUUACUUCAGGAACUCCAGGCGUUCUUUUUAUUAUUUACU.....AUGAAAGU.......CCCG.GA....CGGCAGCCGCGAAUGAGC.UA.UG..C.UUG..CAUGAGCGAAUU.CACGGGUAUCG...GA.CGGG..CAA..GCCG.GUAU.GAGCAA...G.GAGC.GC............GA.UA.............GC.GC.GGA...UUGCGA......AUG.CUGGCG.....A.CGAU.UGCGUGAGC.ACC...AA.A....GGUGCG.GA.GCAAU.CG......GCUUU.CAU.....GAAUGGUGAUGCCUGCGUCAGCAGGCAUGUCCGUUUAAUUCCGGUCUCUGCCUGCGUCACCAGCCACACACUGACAUCCGCUUUUUAAUUCUGCAUAAAAGGCCUUAAGCUGUUUUUCCAUAACCCACUUCAUAUACUCCCCUUCCAGAUACCUUCCCGGCCGGACAGACUGCAUAGCCUCAUUUCGCUUUAUAUCCUCUUUCAUCCAUUCCUCUAACUGCUCCAGACUCAUUUUUCCAGAUCGUUCCUUUAUCUUUUCCUGAUACCGGGAAUAAAAGCUCAUAUNAUAUUCUUCCAGUU
#=GR BABA01025769.1/211-772 CODON           .....................................................................................................................................................................................................................................................................................................................................................................................................................PTS.......................................................................................................................................................................................................................................................................
#=GR BABA01025769.1/211-772 SS_TT           ......................................................................................................................................................................................................................................................................................................................................................................................<<<<<<<<<<<<<....>>>>>>>>>>>>>...........................................................................................................................................................................................................................................................................
BAAZ01006092.1/558-1119                     AUAUUAAAGUAAAUGACACCUACGGAUAUGAGGCGGAGAUCCGUUCCAUCGAUAAGACAGCUAAAGAGGAAGAAGACCAGCUGCGCAGCUAUUAAUUACU.....AUGAAAGU.......CCCG.GA....CGGCAGCCGCGAAUGAGC.CA.UG..C.UUG..CAUGAGCGAAUU.CACGGGUAUCG...GA.CGGG..CAA..GCCG.GUAU.GAGCAA...G.GAGC.GC............GA.UA.............GC.GC.GGA...UUGCGA......AUG.CUGGCG.....A.CGAU.UGCGGGAGC.ACC...AA.A....GGUGCG.GA.GCAAU.CG......GCUUU.CAU.....GAAUGGUGAUGCCUGCGUCAGCAGGCAUGUCCGUUUAGAAACGGCGUCUUAUCACAGAAAGGCAGGAAAUGAUAUGGGCAAUGAUAUGGACAAAAAGGGAAUACUGACUGUGCGGAUGAUGGGAACCAUAUCAGUGGAAUAUGAAGGGGAGUUUUUUCCUGUAGGGACUGCUCUUACAGGGAAGAUCCUGCAGCUUUUCCUGAUCCUUUUGUAUGCAGGAAAGAAAGGAGUGGGCAGGGAAGAACUGUUAGAUGUAUUUUACGGAAAUGGAGAGUAUGCUAAUCCAUCCGGCAGUUUAAG
#=GR BAAZ01006092.1/558-1119 CODON          ............................................................................................STP.............................................................................................................................................................................................................................................................................AU.....G...........................................................................................................................................................................................................................................................................................................
#=GR BAAZ01006092.1/558-1119 SS_TT          ......................................................................................................................................................................................................................................................................................................................................................................................<<<<<<<<<<<<<....>>>>>>>>>>>>>...........................................................................................................................................................................................................................................................................
BABA01017275.1/227-788                      CAUUACGAUCGCAAACAGGAGAAAAAGGAUGGUUAUAGUUGAUGGACUCAUAAACUCCCCCUUCGGUUUUAUAAAACUGUAUGAACCUUAUUCAUUUACU.....AUGAAAGU.......CCCG.GA....CGGCAGCCGCGAAUGAGC.CA.UG..C.UUG..CAUGAGCGAAUU.CACGGGUAUCG...GA.CGGG..CAA..GCCG.GUAU.GAGCAA...G.GAGC.GC............GA.UA.............GC.GC.GGA...UUGCGA......AUG.CUGGCG.....A.CGAU.UGCGGGAGC.ACC...AA.A....GGUGCG.GA.GCAAU.CG......GCUUU.CAU.....GAAUGGUGAUGCCUGCGUCAGCAGGCAUGUCCGUUUAGUUACAGUUCAGCCUUGCAUCUUCUUGCCCGCUCGCAGCGGACAAGAAGAUGCAAGGCUGAACACUUAUGUUUUGCAGCUGCUAUCCUGGAUCAUUAUUUGAUAUUUUAUAUUUGAUAUUUAAUAAUGUAUCCAUUUCGUGUUUUUAUAAUAAAACAGAACACCUUGAUUGUCAAUGGUCAUUUAACAAUUCGGCGUUCUGCAUACUCUUUUUGAUAUUUUAUUGUAUGUUUUUUAUAAUACAACGUUUUACUUGUUAUUCUA
#=GR BABA01017275.1/227-788 CODON           ...............................................................................................................................................................................................................................................................................................................................................................................................................................................................................................................................................................................................................................................................................................
#=GR BABA01017275.1/227-788 SS_TT           ......................................................................................................................................................................................................................................................................................................................................................................................<<<<<<<<<<<<<....>>>>>>>>>>>>>...........................................................................................................................................................................................................................................................................
BABG01006513.1/1258-697                     ACUUCACUGAUCUGCUCUUUUAUCAUGACUUAUUUCUCCUUGUGUUUAUCGUAUACUUCCGGAAUCUUUUUAUGCUUGGAUUUGUGAGAAGAUAUUUACU.....AUGAAAGU.......CCCG.GA....CGGCAGCCGCGAAUGAGC.CA.UG..C.UUG..CAUGAGCGAAUU.CACGGGUAUCG...GA.CGGG..CAA..GCCG.GUAU.GAGCAA...G.GAGC.GC............GA.UA.............GC.GC.GGA...UUGCGA......AUG.CUGGCG.....A.CGAU.UGCGGGAGC.ACC...AA.A....GGUGCG.GA.GCAAU.CG......GCUUU.CAU.....GAAUGGUGAUGCCUGCGUCAGCAGGCAUGUCCGUUUAAUUCCGGUCUCUGCCUGCGUCACCAGCCACACACUGACAUCCGCUUUUUAAUUCAUGCAUAAAAGGCCUUAAGCUGUUUUUCCAUAACCCACUUCAUAUACUCCCCUUCCAGAUACCUUCCCGGCCAGACAGACUGCAUAGCCUCAUUUCGCUUUAUAUCCUCUUUCAGCCAUUCCUCUAACUGCUCCAGGCUCAUUUUUCCAGAUCGUGCCUUUAUCUUUUCCUGAUACCGGGAAUAAAAGCUCAUAUAAUAUUCUUCCAGU
#=GR BABG01006513.1/1258-697 CODON          .......................GUA..................................................................................................................................................................................................................................................................................................................................................................................................................................................PTS................................................................................................................................................................................................................
#=GR BABG01006513.1/1258-697 SS_TT          ......................................................................................................................................................................................................................................................................................................................................................................................<<<<<<<<<<<<<....>>>>>>>>>>>>>...........................................................................................................................................................................................................................................................................
BABG01006599.1/993-436                      ....UCUCCCGGACCUGGUCCAGCCAGAUGAACAAGGGAGCAAUUAGGGGAUCUGAUAAAUCCAAAAAAUCUUCAAAAUGCGCUAUUGGUGCAUUUUACU.....AUGAAAGU.......CCCG.GA....CGGCAGCCGCGAAUGAGC.CA.UG..C.UUG..CAUGAGCGAAUU.CACGGGUAUCG...GA.CGGG..CAA..GCCG.GUAU.GAGCAA...G.GAGC.GC............GA.UA.............GC.GC.GGA...UUGCGA......AUG.CUGGCG.....A.CGAU.UGCGGGAGC.ACC...AA.A....GGUGCG.GA.GCAAU.CG......GCUUU.CAU.....GAAUGGUGAUGCCUGCGUCAGCAGGCAUGUCCAUUUAGAUAUCCAUGUCAAAACAAGCGCCUGCUAUACUAUCAUGCAGACGCUUGUUUGUUUUAUUUCUAUUUGUUUGAUCCCAUUUAUUUGAUCUUUAUUUGAUUUCUGGUUGUUUUAUUCUUACUUAUAAAGUGACAGUCCAUCAAAUAAAAUAACCGGAUCAUCCCAUUCAUUAUCCUUGAUCAGGGAUACUUCUACACGGAUCUGCUUCUGUCCGGAUACAUCCACACCAAAAUAUACAUUCUUUUCAUUAUGAUGAAUAUCCUG
#=GR BABG01006599.1/993-436 CODON           ............................................................................................................................................................................................................................................................................................................................................................................................................................................................................................................................................PTS................................................................................................................................................
#=GR BABG01006599.1/993-436 SS_TT           ......................................................................................................................................................................................................................................................................................................................................................................................<<<<<<<<<<<<<....>>>>>>>>>>>>>...........................................................................................................................................................................................................................................................................
BAAU01013082.1/987-427                      AUAUUAAAGUAAAUGACACCUACGGAUAUGAGGCGGAGAUCCGUUCCAUCGAUAAGACAGCUAAAGAGGAAGAAGACCAGCUGCGCAGCUAUUAAUUACU.....AUGAAAGU.......CCCG.GA....CGGCAGCCGCGAAUGAGC.CA.UG..C.UUG..CAUGAGCGAAUU.CACGGGUAUCG...GA.CGG...CAA..GCCG.GUAU.GAGCAA...G.GAGC.GC............GA.UA.............GC.GC.GGA...UUGCGA......AUG.CUGGCG.....A.CGAU.UGCGGGAGC.ACC...AA.A....GGUGCG.GA.GCAAU.CG......GCUUU.CAU.....GAAUGGUGAUGCCUGCGUCAGCAGGCAUGUCCGUUUAGAUAUCCAUGUCAAAACAAGCGCCUGCUAUACUAUCAUGCAGACGCUUGUUUAUUUUAUUUCUAUUUGUUUUAUUUCUAUUUAUAAAGUGACAGUCCAUCAAAUAAAAUAACCGGAUCAUCCCAUUCAUUAUCCUUGAUCAGGGAUACUUCUACACGGAUCUGCUUCUGUCCGGAUACAUCCACACCAAAAUAUACAUUCUUUUCAUUAUGAUGAAUAUCCUGUGACGUAUACAAUACCUGAUCUUCAUCACCAUAAACAGUU
#=GR BAAU01013082.1/987-427 CODON           ............................................................................................STP.....................................................................................................................................................................................................................................................................................................................................................................................................PTS........................................................................................................................................................................................
[truncated: 56,709 more chars]
