# Supplementary material for: Comparative genomics reveals 104 candidate structured RNAs from bacteria, archaea, and their metagenomes
Source: Genome Biol. 2010 Mar 15;11(3):R31. doi: 10.1186/gb-2010-11-3-r31 (PMC2864571; doi:10.1186/gb-2010-11-3-r31)
Supplement: Additional file 4 — Raw text alignment files, including annotation. Raw alignments of RNAs, including annotations (for example, predicted transcription terminators, flanking sequences) in "Stockholm" text format. The alignment format and appropriate viewing programs are discussed on Wikipedia [113]. The Stockholm files can be retrieved from the .tar.gz archive file by using programs such as WinZip (Windows), StuffIt Expander (Mac), or tar/gzip (UNIX). [file gb-2010-11-3-r31-S4.GZ › sto/crcB.sto]

# STOCKHOLM 1.0
#=GF ORIGINAL_MOTIF 191	2695	3	1	refseq	32	euryarch	jeremy	s35_45_55_65S100O5Min3	cmfinder		end
#=GF ravenna.pl -useRF

#=GF ID crcB
#=GF DE crcB RNA
#=GF AU Weinberg Z
#=GF TP Cis-reg;
#=GF WK http://en.wikipedia.org/wiki/CrcB_RNA_Motif
#=GF DATABASES microbial 32 env 4 other 27

#=GF FancifyStockholm -longtable -wrapGeneContext 6in -recycleGeneColors -sortGeneContextByTax Crenarchaeota,Euryarchaeota,Bacteria,Actinobacteria,Bacteroidetes,Chloroflexi,Firmicutes,Bacillales,Clostridia,Lactobacillales,Alphaproteobacteria,Betaproteobacteria,Deltaproteobacteria,Gammaproteobacteria,Thermotogae,Verrucomicrobia,environmental
#=GF FancifyStockholmGeneContext -leftNothing -rightOperonOrCount 1 -nameSubst "pfam02537=COG0239"
#=GF GR_CMD_KEY CODON
#=GF GR_CMD_KEY SS_TT
#=GF GR_CMD < color Yellow
#=GF GR_CMD > color Yellow
#=GF GR_CMD_KEY SS_Z
#=GF GR_CMD < color OffYellow
#=GF GR_CMD > color OffYellow
#=GF GR_CMD_KEY TFBS
#=GF GR_CMD 3 color Red
#=GF GR_CMD 1 color Red

#=GS NC_002754.1/885912-885428 ANNOT This RNA is upstream of locus SSO1026.

NC_007644.1/544430-544893                        GGGCGGCCCGGGAGUUUUUUGUCGCUAUAGCGACGGCGGUAGGUGAUAUACGGCAGGAAAAUGGCCGCCAGUGUGGAAUAGAAUCACUCUAGCAAAAGGUUAAUACCCAAGGGAUGGG.GUU.CCCUUU......................................................................................AAA...UCUGCG...................CUGG....................................................UGCAGUGAUGACCCCUACGCGGGGGGGUAAAGUUUCCCCGGGGUAGGGGUUUAUUUUUUGCCGCCAUGGGAGGAAUGAUAUUCACCAUGCUCUACCUUUACCUUGCCGUAGGAGGAUUUUGUGGCGCUGUCGGCCGUUAUUUCCUGGCUAGUUUUAUCAACCGUCUCUGGCCAGGUUCCUUUCCCCUGGCUACCUGGAUCAUUAACCUGGGCGGUUGCCUGGCCAUGGGCUUUAUCCUGACCUAUACCCUGGAACGACUGGUCAUGGGCCCGGAAUUGCGCCUGGGGCUUACUACAGGGAUGCUCGGUGCCUUCACCACCUUUU
#=GR NC_007644.1/544430-544893 CODON             ....................................................................................................................................................................................................................................................................................................................................................................................................AUG...........................................................................................................................................................................................................................................
#=GR NC_007644.1/544430-544893 SS_TT             .........................................................................................................................................................................................................................................................................................................................<<<<<<<<<<<<<<<<......>>>>>>>>>>>>>>>>...................................................................................................................................................................................................................................................................................
JCVI_SCAF_1096627186085/22580-22108              NNNNNNNNNNNNNNNNNNNNNNNNNNNNNNNNNNNNNNNNNNNNNNNNNNNNNNNNNNNNNNNNNNNAACUCGCGCGUCAUACACGAUCAGCGACAACUAUCACCAACCGGUGAUGGG.CGG.CACCGGUGC...................................................................................GAA..CAGC......................AUCAUGAUCGGUACG............................................GCUGAUGCGCUCUACUACACCGAUGGCAACGGCAACGCUGCGACUCCGCCCGCCAAUCAGAUCGAAAAUCCUCAUCCACUGGCAGGCACAGACAACUGGUACACGCAGGACGGUUACUCAGGGGGUACAUACAGCAACUGUUCUGACCCGAAGCAGCCAGGGGUAGGCGCGAUCCGCCAUUACCUGGGCACGCUGCCCUAUCACCCCGACGCGAACUGCGCGGCCAAUACCUACUAUCUGCUCAACAACUACAACCCAGGCUAUAACGGCGACGGCAGCGUCAACACGAGCAGUCCCUUCACGAUUCCGCCUUCGCCGGUC
#=GR JCVI_SCAF_1096627186085/22580-22108 CODON   ......................................................................................AUG.........................................................................................................................................................................................................................................................................................................................................................................................................................................................................................................................................................
#=GR JCVI_SCAF_1096627186085/22580-22108 SS_TT   ..................................................................................................................................................................................................................................................................................................................................................................................................................................................................................................................................................................................................................................................
NC_005125.1/2366325-2365844                      UGCUGCGCAAUAACCGGUUGGCGGACCGCAGCAUCAAAACUGCGGACGGGUCGGGCGCUCCAACAGACCGGAUUGACGGCUCUCGGUUUCGCCUUCUACCCUGAAAGCAGGCGGUGAG.GCC.CGCCU............UUGCGCCC...........CGAUCC..........................................GGGUGCAAGAA..CCGCC.....................CCCC......................................................GGCCAACGGUCUCUAAGGCACGUUCGACGCGUAGGAGGCAUCCGGUGGUGCGGGAGUCGGUGUUGGUGAUGGUUGGUGGAGCGCUCGGCAGUCUGGCCCGCUACUGGGUCGGUCUUGGGAUAUCACAGUGGGCCGGUGCGCCGCCCUUCCUGUUCGGGACGCUGCUGGUCAAUCUGGUCGGCUCGUUUAUGCUCGGUGGAUUGUUUGCGUGGAGCGUUGCGCUGCGCAUCGACCCGGCAUUGCUGCUGUUGGCAGGCACCGGUUUUUGCGGCGGUUUUACUACCUUCAGUGCUUUGAGCAUUGAGUGCCUGGUGCUGUUGCA
#=GR NC_005125.1/2366325-2365844 CODON           STP.........................................................................................................................................................................................................................................................................................................................................................AUG...................................................................................................................................................................................................................................................................................
#=GR NC_005125.1/2366325-2365844 SS_TT           ..................................................................................................................................................................................................................................................................................................................................................................................................................................................................................................................................................................................................................................................
NC_004668.1/2384614-2384145                      AUCGGUUUAUCAAAGGUAAUAGCACGUGGAUAAAAACGGAACGCAAUUGAUUUUUUAUUGCACUUUCCAGAGUUGCGUGGUAUUAUUUUUAUUAGUUUAAUAGCAACAUGGUGAUGGU.GUU.CACCAC......................................................................................GAA..CUAUUUAUU.................GGACG.................................................AAUAAAUUAAUGACGCCUACCAAACGGGAGAAGUGUACCCUUUGGUAGGCUUUUUCUGUACGCUAGGAUUGGCGAUAAGAAAAUUGUAAAGGAGCAUGUAAAGUGAAAAAAGAAACAAAGCAACUACUAUCAAUCGGCGGUUAUAUGGCAAAAUGGUUGCUCAUUACCGCAAUUAUUGGUUUAUUUAUGGGGGCGUUAUCCGCCUUUUUCUUAAAGAGUCUCACCUAUGUAACAGAUGUUCGUUUAGCAAAUCCUUGGUUACUCUUUAUCCUCCCCAUUAGCGGUGUCGUUUUUACGUAUUUCUAUACGCGUUUUGGGAAAAAUGC
#=GR NC_004668.1/2384614-2384145 CODON           ...............................................STP................................................................................................................................................................................................................................................................................................................................................................AUG.............................................................................................................................................................................................................................
#=GR NC_004668.1/2384614-2384145 SS_TT           ..................................................................................................................................................................................................................................................................................................................................................................................................................................................................................................................................................................................................................................................
NZ_ABPI01000001.1/1998914-1998445                AUCGGUUUAUCAAAGGUAAUAGCACGUGGAUAAAAACGGAACGCAAUUGAUUUUUUAUUGCACUUUCCAGAGUUGCGUGGUAUUAUUUUUAAUAGUUUAAUAGCAACAUGGUGAUGGU.GUU.CACCAC......................................................................................GAA..CUAUUUAUU.................GGACG.................................................AAUAAAUUAAUGACGCCUACCAAACGGGAGAAGUGUACCCUUUGGUAGGCUUUUUCUGUACGCUAGGAUUGGCGAUAAGAAAAUUGUAAAGGAGCAUGUAAAGUGAAAAAAGAAACAAAGCAACUACUAUCAAUCGGCGGUUAUAUGGCAAAAUGGUUGCUCAUUACCGCAAUUAUUGGUUUAUUUAUGGGGGCGUUAUCCGCCUUUUUCUUAAAGAGUCUCACCUAUGUAACAGAUGUUCGUUUAGCAAAUCCUUGGUUACUCUUUAUCCUCCCCAUUAGCGGUGUCGUUUUUACGUAUUUCUAUACGCGUUUUGGGAAAAAUGC
#=GR NZ_ABPI01000001.1/1998914-1998445 CODON     ..................................................................................................................................................................................................................................................................................................................................................................................................................................................................................................................................................................................................................................................
#=GR NZ_ABPI01000001.1/1998914-1998445 SS_TT     ..................................................................................................................................................................................................................................................................................................................................................................................................................................................................................................................................................................................................................................................
NC_005877.1/848040-847570                        GAAUUCUUUAAUGUUUAUUUAAAUCUUUAUUUUAAAACCUAUGAUGAAUGAUUAUAAACAUAAAAAAACGAUGUAAAUAUUUAAAUAUACAUAAUCAAUUACGAAAAUGCGGAAUGAC.ACC.UCCGC............GGGC...............CAU.................................................GCCCAAA..CCGCC.....................GAAA......................................................GGCUGAUGGCGUCUACUCUUGCGGGUGGUGUCAUGCUGGUGCUUGAAACAUUAACACAGAUAGUUACGGUAAUUUUUAUAUCACCUUUAAUAGCCGGUAUCUACGAGAAUUUAAAGAGCAAGGUUGAAUUAAAAAAAGGGCCAUCGGUAUUCCAGCCAUAUUAUGACCUUUUUAAAUACAUUAAAAAGGAGACCAUAGUACCCUACAAUGCCGGAUUUUUAUUUAUAUACGGACCAUAUCUUGUCUUUGCAAUACUUGUAUUAAUAUCAUUUAUAAUACCUGUUGUCAUUCCUGAGCCGGUGUAUUUCACGGCAUCAGCAGA
#=GR NC_005877.1/848040-847570 CODON             ..........................................................................................................AUG.....................................................................................................................................................................................................................................................................................................................................................................................................................................................................................................................................
#=GR NC_005877.1/848040-847570 SS_TT             ..................................................................................................................................................................................................................................................................................................................................................................................................................................................................................................................................................................................................................................................
NZ_ABYS01000027.1/262936-262458                  UGGUGUGGACGCCUUCAUGGACCGAUAUCGGGCGUAAUCGGAAACGGUAUUGUUCGCAUGCCGGUCAAGGAGCAUGGAACAUGCCGCGGCGGUGAAUACACUUACCGGUGGCGAUGGG.ACU.CGCCUG...........GGG...CCU..........GCA............................................AGGAUUCCCGAA..CCGC......................AAUUCC.....................................................GCUGAUGGUUCCUAUUGACGCGUGGGUGUGUGGUAUCGCAUGCGUUCGGCGGAUGCGGUGCCGCCGUUGACGCCGGUCGACAUGUUUGCGGCACCCCGCCGAAAAGAGGGUAAAUAUGGCACGACAACCUAUUGUUCGUCUUGAUCUCAUAUGCGUGGCGUUCCUAGGGGGGUGCGUCGGUACGGCGCUGCGAUACGCGCUUUCCGCGAUUCCGGAGUCCGGAACGUUCCACAUCGGCACGUUUGCCGCCAAUAUGCUGGCAUGCCUCUGCUACGCGGCAUUAUCCGCGUGGCUGGGCGGCACGCGUAAGAUCGCCGGUCG
#=GR NZ_ABYS01000027.1/262936-262458 CODON       ..................................................................................................................................................................................................................................................................................................................................................................................................................................................................................................................................................................................................................................................
#=GR NZ_ABYS01000027.1/262936-262458 SS_TT       ..................................................................................................................................................................................................................................................................................................................................................................................................................................................................................................................................................................................................................................................
NC_006087.1/68591-68120                          CGCGCACCUCGCGCACCGGCAGCACCGGCCCGUGGUCGUGGUGCCGCUGGCCCCGAUCUCCGGCGGUGAGAAGCUGCCGUGGGAGGGCCGACCGGUAUAGUGGCUCUGCGGCGAUGGA.UCU.CGCCG............GG.................GCGCUGA...............................................CCGAA..CCGUG.....................AUGGC.....................................................CGCUGAUAGUUCCUGCGCUUCUCUCCGAAGGGUGGAAUCUGUUUGUCCAGGAGGUCCUCGUUUCCCGUUCACUUGCACGGGCGUUCCAUGCUGCUCGUCUUCGUCGGCGGCGCUCUCGGCACGGCCGCCCGCGCUCUGCUCUCGGCGGCGGCGCCGACGGUCGCGGUCAUCUCGGUGAUCACGUUUGUGAUCAAUGUCAUCGGCGCGUUCGUCCUCGGCUGGUUGCUCGAGUCGCUGGCGCUGCGCGGUCCCGAUGAGGGGCGACGUCGGGAUGUGCGCCUCUUCGCCGGCACCGGAGUUCUCGGCGGGUUCACGACCUACA
#=GR NC_006087.1/68591-68120 CODON               .................................................................................................STP......................................................................................................................................................................................................................................................AUG.....................................................................................................................................................................................................................................................................................
#=GR NC_006087.1/68591-68120 SS_TT               ..................................................................................................................................................................................................................................................................................................................................................................................................................................................................................................................................................................................................................................................
NC_010397.1/2497927-2498399                      GCACGGAAAGCUUUCGGGGGAGCAAGCUCUCGAGUUCCGUAAGGAACUUGUGGCCGAAAAACGGUACGUCCGCGACGUGUACUGACGCACCUCGGCUAUAUUCGUCAGGCGCGAUGGA.UCU.CGCCA............GGG................CUUGU................................................CCCGAA..CCGCC.....................ACUGAC....................................................GGCUGAUAGUUCCUGUGUUGAUGUGUCGUGACACGAUGGGACCGAAUGUGACAGCUGGAUACCGCCAAGAACCUCCGCGCCCUCGGCCAUAUUUACGUCCUUCCGCACUGUUGUGGGUGUUCCUCGGCGGUGCGUGUGGGACGGCGCUGCGCUACGGGUUCGAGCAGACGUGGCCGGCCUCUGGUACGUCAUGGCCGUGGGGGACCUUCGCGGCCAAUGUGUCGGGGGCGUUCGUUCUCGGCGCCACCCUGGAGACUCUGACGCUGCUGGGGCCGGACGGCGGCUGGCGCUGGCACGCGCGGUUGUUUCUGGGAACGGGUUU
#=GR NC_010397.1/2497927-2498399 CODON           ..................................................................................STP..............................................................................................................................................................................................................................................................AUG............................................................................................................................................................................................................................................................................................
#=GR NC_010397.1/2497927-2498399 SS_TT           ..................................................................................................................................................................................................................................................................................................................................................................................................................................................................................................................................................................................................................................................
NC_010612.1/5250257-5249788                      GAUCCAGUCUGCUGGAAAUCUCCUGUGCAUGCGCCGUAUCGAGUUGUUGAGCGCCCCGAAUUCGGUUUGACUAGUUGGACCAGCUAGCAAUCUUUUUUCGACCCAAGAUGGCGGUGGG.GCU.CGCCA.......................................................................................UAA..CCGCGCGUCG................AUUAU................................................CGACG.GCCAACGGUCCCUGCGGAACAGAUCAAUAUUCGGCUUGCCAAACAUGCGGGCCACAUGUGACGCGGAGGAUGGCAAGUGUUCGUACAGUUUUCGUCAACAUGUGCUGACGGGUUGUUUAGGCCGGCCUCGGGCGCGGCCGGAUCAUCGGCGGGACUCCCCGCGGCGACGGCCCGGUAUGCUUGGACGCGCCCGAAGCGGAAUCCGGCGGUCCAAGAACAGCCCUCGUGUCGGUACAUCUCCACGCGCUGUGUGCGGGCAAGCCCGGUGUGGUAGCGAAAUGGCAACAACUCCAGCGGGUUUCGAUGAAGAGACCGACUCCC
#=GR NC_010612.1/5250257-5249788 CODON           ..................................................................................................................................................................................................................................................................................................................................................................................................................................................................................................................................................................................................................................................
#=GR NC_010612.1/5250257-5249788 SS_TT           ..................................................................................................................................................................................................................................................................................................................................................................................................................................................................................................................................................................................................................................................
NC_008611.1/976565-976095                        CUGUGCAUCCCCCCGGUCGAGUUGUCGAAGGCCCAUAGCUCGGUUUAACUGUCAACCUAUAGCUUCAAGGAAGUUAUAAAGGUGCGCCGGGGCGAUUGCGGCGCAUAACGGCGGUGGG.GCU.CGCCA.......................................................................................UAA..CCGCCCGUCGC...............GAAA................................................GCGAU.GGCCAACGGUCCCUGCGGAACAGUCAAUACGUGGCUGCCAAUUGUGCAGCCACCUGUGACGCGGGGAAGGUGGCCUUGUGACCGUUGGUUUUUCAUACUCGACUACGGUCGGCACCGCGUCGCACUUGCGCCGGCCCCCUCGCACAACUUCGGCUCGCACGACUUCGGCAGGCAGCUCGACUGCGGCGAAUUCGGCCGCGGAUUAUACUGCUGUCAAGCAAUUCAUGCAACUCCCGUGCGGGACAACGCCGCCCCCCUGCGCAUUCCCCGGGUUCCCGUCGCUGAGACCGACGCCAACCCGCUGGACGCUCGAUUGCCUUUC
#=GR NC_008611.1/976565-976095 CODON             .............................................STP.............................................................................................................................................................................................................................................................AU.G.................................................................................................................................................................................................................................................................................................................................
#=GR NC_008611.1/976565-976095 SS_TT             ..................................................................................................................................................................................................................................................................................................................................................................................................................................................................................................................................................................................................................................................
NC_010612.1/5238935-5239405                      CUGUGCAUCCCCCCGGUCGAGUUGUCGAAGCACCAUAGCUCGGUUUAACUGUCAACCUAUAGCUUCAAGGAAGUUAUAAAGGUGCGCCGGGGCGAUUGCGGCGCAUAACGGCGGUGGG.GCU.CGCCA.......................................................................................UAA..CCGCCCGUCGC...............GAAA................................................GCGAU.GGCCAACGGUCCCUGCGGAACAGUCAAUACGUGGCUGCCAAUUGUGCAGCCACCUGUGACGCGGGGAAGGGGGCCUUGUGACCGUUGGUUUUUCAUACUCGACUACGGUCGGCACCGCGUCGCACUUGCGCCGGCCCCCUCGCACAACUUCGGCUCGCACGACUUCGGCAAGCAGCUCGACUGCGGCGAAUUCGGCCGCGCACUGUACUGCUGUCAAGCAAUUCAUGCAACUCCCGUGCGGGACAACGCCUGCCCACGUGCGCAUUCCCCGGGUUCCCGUCGCUGAGACCGACGCCAACCCGCUGGACGCUCGAUUGCCUUU
#=GR NC_010612.1/5238935-5239405 CODON           .............................................STP.............................................................................................................................................................................................................................................................AU.G..........................................................................................................................................................................................................................................................................................STP....................................
#=GR NC_010612.1/5238935-5239405 SS_TT           ..................................................................................................................................................................................................................................................................................................................................................................................................................................................................................................................................................................................................................................................
NC_009523.1/3080081-3080541                      UCGGAUCGUCGAGUCGCCGGUAACGUAUGAAGUAGAUCCGUCGGCUUCCAUUGCUGCACACUGAUGCUUGACGUUGCUGCAACCCGGCGGUAUACUGAGGCAGAGUUCACGCGAUGAG.GCU.CGCA........................................................................................GAA...UGCCG....................CGCGU....................................................CGGCUGAUAGCCUCUACGGAAAACGACCGUCACGGUCUGCCGUAGAGGUUUUUUGUUUGAAGAGGAGAAGCGCCUGUGAGGCUGGCGGGGAGACGUAUCGUGGUGAACAGCGCUUUCAUGAACAUCAUCGCCAUUGCUGUGGGAGCAGCCAUCGGCGCCAAUCUGCGCUACAGUCUGUCGAUCUGGGCGGCGCAGCGUUGGGGGGCGUCGUUUCCGUAUGGUACACUGAUCGUCAACGUUAUUGGAAGUUUUGCCAUCGGGUUUGUGCUGGUUCUGGCAACAACACGCCUGAGCCUGAGCGAUACGGCGCGACUGCUGAUCGU
#=GR NC_009523.1/3080081-3080541 CODON           .............................................................STP....................................................................................................................................................................................................................................................................................................................................................................AUG...........................................................................................................................................................................................................
#=GR NC_009523.1/3080081-3080541 SS_TT           .........................................................................................................................................................................................................................................................................................................................<<<<<<<<<<<<<<..........>>>>>>>>>>>>>>...................................................................................................................................................................................................................................................................................
NC_002689.2/669622-670084                        UCGAGGUAUCGAUCCCUUAAAAAAUCAACAAAAAUUGACAAUAUCAUGUCCGGGAAAUAUUUAUAUAAAAUAAAGAAUUCCACGCAUGGAUUCGAAAUAAGUAAUGAUGAGGGAUGGA.GUU.CCCUA.......................................................................................UGA..UUGUCU....................CAUUG....................................................AGACUGAUAACUCCUGGACAGUAAUUGAUGCUUUAAGUAUGUUACGACAGGAGUGAUUGAAAUGGUCUUUAAUAGUAUUUUAUGGCCGGAUAAGAAGGCCGAAUCAUUGUUUGAUAGCGAUCCUGAUUUUUUUGCUGAUCUCAAUCUUGAUAUGAUUAUAGAUGGAAUAACUUCAGGCUAUACAGAUUAUAAUCUUAGGCCAUUUUUUAUCACAAUGCCUAGGAGCUUAGAUACAGUCAAAUACAGGCAAGAGAUCUUCAAGGAUCUCCUAAAUUCAGAAGUUUUUGCAUUGAUGAAGGAUUUUUCAGAAAAAAUGAAUACCA
#=GR NC_002689.2/669622-670084 CODON             ............................................................................................................................................................................................................................................................................................................................................................................AUG...................................................................................................................................................................................................................................................................
#=GR NC_002689.2/669622-670084 SS_TT             ..................................................................................................................................................................................................................................................................................................................................................................................................................................................................................................................................................................................................................................................
amd_scaffold_498/3465-3003                       CCUACACACUGAGACUGUAGAUUUUAAGGGAGAACCCAAAAAGAUCACUCACAAAAUUUAUAUAAAAUUCGCUGAUUUGGUGACAGGAAAGAUACACCGCAUGGUGCAGAGGGAUGGA.GUU.CCCAA.......................................................................................UGA..UUGUCUC...................CCU.....................................................GAGACUGAUAACUCCUUAGGGGCAACCGAUGGUUGUAGGGGGAGUAACGGCGAUGGGAUUCAACAGCAUUUUGUGGCCUGAUGGCCAGAAAGGAAAUCUUGCAGAGAAAGAUCCAGAGUUUUUUGUUGAUCUCAACAUUGAUCAGAUCAUAAACGGAGUAAUUGAGGGGUAUGGAGAUUACGACCUCAGGCCUGUAUUCGGUACCAUGCCUGAAAACAUACAUACCGUGAGAUACAGGCAGGAGGUCUUCAAGGACCUUCAGAACCCUGAUAAUAUUGCAUUUCUGAAGGGUUUCUCCUCAAAAAUGAAAGGUGUCAAUAUGAG
#=GR amd_scaffold_498/3465-3003 CODON            ..................................................................................................................................................................................................................................................................................................................................................................AUG.............................................................................................................................................................................................................................................................................
#=GR amd_scaffold_498/3465-3003 SS_TT            ..................................................................................................................................................................................................................................................................................................................................................................................................................................................................................................................................................................................................................................................
NC_008578.1/804242-803761                        CGCCAUGCACGACCACACCGGCCGCGCCCUGCGCGGCGGCAUCGACCUGAUGCAGCGGUCCGAUGGACACCAUGGCUGAGCGUACGUCGGCAUCGGUUACCCUGAUGACGGCGAUGGA.GUC.CGCCU............GACCGGUGU..........GAUCG..........................................ACACCGG.CGAA..GUGUC.....................ACCU......................................................GGCUGAUGGCUCCUACCUCCCAACCCCGCGGCGCGCGCAGCGCGCGCCACGUGUUGAGUCGAGAGGUAGGAGCGCAACAAUGCCCGGCAUCUCCUCAUCGCACCGCGCACUCCCCGCCCGCUGCUGCGCGUCAUCGACCCCGACGAGUGCACGCUGAUGAAUCCACGGCUCUCCCCCGUUCUCCUCCAGGUUCUCCAGGUCGGGACGGUGGCCCUGGCCGCGCCCGGCCUCUCCGGGUUCAUCGCGCGUCUCGAGGCCCGGCUGCAAGGACGGCGCGGUCCACGGAUUCUCCAGCCCUACUACGACAUCGUGAAAUUCUUCC
#=GR NC_008578.1/804242-803761 CODON             ............................................................................................................................................................................................................................................................................................................................................................................................................................................................................AUG...................................................................................................................................................................
#=GR NC_008578.1/804242-803761 SS_TT             ..................................................................................................................................................................................................................................................................................................................................................................................................................................................................................................................................................................................................................................................
NZ_ABQC02000019.1/404212-404680                  CGUGUUUUAUUUUGUGUUUGUGUUGUGGCUGUUCUCCGACGAGAGUCGGGGAACAGUUUUUUUAUGUUUACGGAUUUUAUUAUAUCUUUGCAGCCGAUUUUCGAAUCAAGGGAAUGGG.ACU.UCCCU...............................GUGAU...................................................AAA..CCGCUA....................AUGAAG...................................................UAGCUGAUAGUUCCUACCGGAGCAGGUCUCUUUUUUAGGCCAGCAGGGAGGGCUAUGUCUGUAUCCAUGCUAUGUGAAAGAGUUCUGGCUUUGGUUUUUGCGAAAACUUGAGAUAUGGAUACAAGAAAACUUAGAAAAAUAUGAAGACUUUAAGAAAUCAGAAUUACUGGUGGAAGUUUGAACAGCUUCCGUUACUCCUUUAUUUAUGUAAGUGGCUUUUCCUUUCAGUUGUGUCAGGGGCUUGUAUUGGGUCGGCUUCUGCCUUGCUGUUGGUAUCUCUGGAGUGGGCUACACAGUAUCGCGAACACCAUCUUUGGAUAAUU
#=GR NZ_ABQC02000019.1/404212-404680 CODON       .AUG............................................................................................................................................................STP........................................................................................................................................................................................................................................................................................AUG....................................................................................................................................................................................
#=GR NZ_ABQC02000019.1/404212-404680 SS_TT       ............................<<<<<<<<<<<<....>>>>>>>>>>>>..........................................................................................................................................................................................................................................................................................................................................................................................................................................................................................................................................................................................
NZ_ABIY02000058.1/8884-9352                      UCGACGUGAGUCGGGAAACAGUUUUUUGUUUGCAGAAUUUUGUAUAACUUUGCAGCCGAUUUUGAAUUCUGUCCGAUUUUACCGAUUAUUCAGGCUGAUUCAAAGUCAGGGGAAUGGG.ACU.UCCCU...............................GUUAU...................................................AAA..CCGCUA....................AUAAAG...................................................UAGCUGAUAGUUCCUGCCGGAGUUGGUCUUUGGAGUAAGACUGGCAGGAAAAUCUAUAUCUGCUUGUCUGAAAAAAGAAUCCGGCUUCCGUUUUCGAAGAAGUUAUUUUUAUUGUUUGACAAAAUAUAGACAAGAGAUGAAGAUUCAGAAAAAUCAAAACAUUGCGAUGAAACUGCAACAGUUUCCUUUACUUUUUUAUUUAUUCAAGUGGCUUUUUCUUUCUGCUAUAUCCGGAGCGUGUAUCGGUUCGGCUUCCGCCUUAUUGUUGGUUUCGCUGGAAUGGGCAACCCAAUAUCGUGAACACCAUCUGUGGAUUAUAGCCC
#=GR NZ_ABIY02000058.1/8884-9352 CODON           .......................................................................................................................................................................................................................................................................................................................................................................................................................................................AUG........................................................................................................................................................................................
#=GR NZ_ABIY02000058.1/8884-9352 SS_TT           ..................................................................................................................................................................................................................................................................................................................................................................................................................................................................................................................................................................................................................................................
BABD01000872.1/1224-756                          UCGACGUGAGUCGGGAAACAGUUUUUUGUUUGCAGAAUUUUGUAUAACUUUGCAGCCGAUUUUGAAUUCUGUCCGAUUUUACUGACUGUUCAGGCUGAUUCAAAGUCAGGGGAAUGGG.ACU.UCCCU...............................GUUAU...................................................AAA..CCGCUA....................AUAAAG...................................................UAGCUGAUAGUUCCUGCCGGAGUUGGUCUUUGGAGUAAGACUGGCAGGAAAAUCUAUAUCUGCUUGUCUGAAAAAAAGAAUCCGGCUUCCGUUUUCGAAGAAGUUAUUUUUAUUGUUUGACAAAAUAUAGACAAGAGAUGAAGAUUCAGAAAAAUCAAAACAUUGCGAUGAAACUGCAACAGUUUCCUUUACUUUUUUAUUUAUUCAAGUGGCUUUUUCUUUCUGCUAUAUCCGGAGCGUGUAUCGGUUCGGCUUCCGCCUUAUUGUUGGUUUCGCUGGAAUGGGCAACCCAAUAUCGUGAACACCAUCUGUGGAUUAUAGCC
#=GR BABD01000872.1/1224-756 CODON               .........................................................................................................................................................................................................................................................................................................................................................................................................................................................................................................................................................................................AUG......................................................
#=GR BABD01000872.1/1224-756 SS_TT               ..................................................................................................................................................................................................................................................................................................................................................................................................................................................................................................................................................................................................................................................
NC_007086.1/2656772-2657247                      CCACUGUCUCCGACCGAUCCAUUGCCGUCGGCAAGCGGACCGCUUGUCGUGCUAUGCCACAAGGCAGCGGCUGGACAGCCAAGCGACGCGGGAUUAUUCUGGCCAUCUCGGAGAUGGC.GUUCCUCCGCGCUGUACCAU............................................................................CAA..CCGUAGC...................GAUC....................................................GCUACUGAUGACGCCUACAAGAACUCUGGCCCGGCCAGGGAUUGUAGGCGUGUCUCUGCUCACAUCCCCCCUGCCGUGCCAGCCCUCACCUUCCAACCGACAGGCUGCCAUGUCCGGAUUCCGCCGCCCCGAGUAUUUCGAUCUUUUCCUACAGCUUGCCAAGUGGCUGGCGAUCGCCAGCGUGGUGGGCGUCCUGGCGGGUACGGCGUCGGCGCUGUUCUUGCUGGCGUUGGAGGCGGCGACCGCCUGGCGUGAAAGCCAUGCCUGGGUACUCUGGCUGUUGCCUGUGGCCGGAUUCGGUGUCGGGCUGGUCUACCACCUGCU
#=GR NC_007086.1/2656772-2657247 CODON           ...........................................................................................................................................................................................................................................................................................................................................................................................................................AUG....................................................................................................................................................................................................................
#=GR NC_007086.1/2656772-2657247 SS_TT           ..................................................................................................................................................................................................................................................................................................................................................................................................................................................................................................................................................................................................................................................
NC_006834.1/2682844-2683320                      CCAUCGCUCGCCGGCCGUUUUCCAUGCGGAUGAAUGGCGUCGGACCAAGCGACUGUGGAUUCCCUGGCGGUCUGGACAGGACCGCGCACCAAGAUUACUCUCGGGAUUCGGAGAUGGC.GUUCCUCCGCGCAGUUCCAUC...........................................................................AAA..CCGUAGC...................GAUU....................................................GCUACUGAUGACGCCUACAAGAACUCUGGCUCGGUCCGGGGAUUGUAGGCGUGUUCGUGCUCACAUCUCCCUGCCGUGCCAGCCCUCAUGUCCACAGACGAUAGGCUGCCAUGUCACGAUUUCGUCGCCCCGAGCACCUCGACCUUUUCACUCAUCUCGCCAAGUGGCUGGUGAUUGCCAGCAUUGUCGCGGCGCUGGCCGGCACCGCUUCGGCAUUUUUCUUGUGGGCACUGGAUUGGGCCACCAAUUGGCGCCCGGCACAUCCGCGCGCGAUUUGGCUGUUGCCGCUGGCCGGUUUUGCGGUCGGGCUGGUGUAUCUGCUGC
#=GR NC_006834.1/2682844-2683320 CODON           ............................................................................................................................................................................................................................................................................................................................................................................................................................AUG...................................................................................................................................................................................................................
#=GR NC_006834.1/2682844-2683320 SS_TT           ..................................................................................................................................................................................................................................................................................................................................................................................................................................................................................................................................................................................................................................................
NZ_AAQN01000001.1/2446969-2446493                CAAUCGCUCGCCGGCCGUUUUCCAUGCGGAUGAAUGGCGUCGGACCAAGCGACUGUGGAUUCCCUGGCGGUCUGGACAGGGCCGCGCACCAAGAUUACUCUCGGGAUUCGGAGAUGGC.GUUCCUCCGCGCAGUUCCAUC...........................................................................AAA..CCGUAGC...................GAUU....................................................GCUACUGAUGACGCCUACAAGAACUCUGGCUCGGUCCGGGGAUUGUAGGCGUGUUCGUGCUCAGAUCUCCCUGCCGUGCCAGCCCUGAUGUCCACAGACGAUAGGCUGCCAUGUCACGAUUUCGCCGCCCCGAGCACCUCGACCUUUUCACUCAUCUCGCCAAGUGGCUGGUGAUUGCCAGCAUUGUCGCGGCGCUGGCCGGCACCGCUUCGGCAUUUUUCUUGUGGGCACUGGAUUGGGCCACCAAUUGGCGCUUGGCACAUCCGCGCGCGAUUUGGCUGUUGCCGCUGGCCGGUUUUGCGGUCGGGCUGGUGUAUCUGCUGC
#=GR NZ_AAQN01000001.1/2446969-2446493 CODON     ............................................................................................................................................................................................................................................................................................................................................................................................................................AUG...................................................................................................................................................................................................................
#=GR NZ_AAQN01000001.1/2446969-2446493 SS_TT     ..................................................................................................................................................................................................................................................................................................................................................................................................................................................................................................................................................................................................................................................
soil_Contig38989/607-1075                        CGCGCGGAUGUUGCCGCCACGGCAGGUCACCGAGCGGUAGCGAUCGAUCCUGCACGUACCCGACGCGGUCAAUCACCAAGCCGGUUAUCAUCAAGCCAGCACGUCGCGUGGUGGUGGA.GUC.CACCU.......................................................................................GAA..CCGCCGCUC.................UGACU.................................................GGACGGCCAAUGACUCCUACGCAUAGCCGUAGGAGGGUAUGCGGUUGGCGCAAUUCCAGUCGGAGGCUGAAAUGACCUGGUUCUUGGUCGGCGUCGGUGGAGCCCUCGGAAGCAUCGCGCGGCACGGACUGAACCAUCUGGUUCAUCAGCGGAAUCUCAGCGCAACGUUUCCAGUAGGGAUCUUUCUCGUCAAUGUGGGCGGAUCGGUUCUGAUUGGUCUCGUCGCGGGACUCCUGGCAUCCGGACGAUGGCACUGGAGCUAUCAAGCUCGAACAUUUGUCAUCGUCGGUCUCCUGGGUGGGUUCACGACGUUCUCGUCGUUCAGC
#=GR soil_Contig38989/607-1075 CODON             ........................................................................................................................................................................................................................................................................................................................................................AUG.......................................................................................................................................................................................................................................................................................
#=GR soil_Contig38989/607-1075 SS_TT             ..................................................................................................................................................................................................................................................................................................................................................................................................................................................................................................................................................................................................................................................
NC_008611.1/3045227-3045701                      UGGUAGUCAACCUCGCCGCUCUGGGAUCGCACCGGCUGAGUAGUCGCGGGACCGACGGGCCUUCGAAUUCGGACUUGACCCACCGAGAGGCCGUCGGUUAACUAGCAGCGGCGAUGGG.GCU.CGCCA............GGAAG..............CUCGA..............................................CUUCUGAA..CCGCC.....................AGCC......................................................GGCUGAUGGCACCUGCGAACAAAGGAGUCCCAGGUGGCAUAUCCAAACUCCCGCGCUUGUCCUGCGCCGCGCGUGGCCCGAAUCGAGCUGCGCCGCAACGAUGGUCAUCCGAUAGGCACACACCGACCCGAUGCCCACGAGGCGAACAUCGGUUGCAGCGGCGGCGCUGCGGCAUGAAAACUCCUAGGCAGCACGGCUUCAGGGGCCGGCAUGGAUGACGAUUGCCUCAAGGUGAGCGCCUACUUGGGUGAGCGGCGCCGAACCGACGACGGCUUCCUGGCCGAUGUGCUGCUCAGCCUCUACCAAGAACACAACAUCGCGU
#=GR NC_008611.1/3045227-3045701 CODON           ..................................................................................................STP.............................................................................................................................................................................................................................................................................................................................................................................................................................AUG.............................................................................................................
#=GR NC_008611.1/3045227-3045701 SS_TT           ..................................................................................................................................................................................................................................................................................................................................................................................................................................................................................................................................................................................................................................................
NC_010612.1/4256042-4256516                      UGGUAGUCAACCUCGCCGCUCUGGGAUCGCACCGGCUCAGUAGUCGCGGGACCGACGGGCCUUCGAAUUCGGACUUGACCCACCGAGAGGCCGUCGGUUAACUAGCAGCGGCGAUGGG.GCU.CGCCA............GGAAG..............CUCGA..............................................CUUCUGAA..CCGCC.....................AGCC......................................................GGCUGAUGGCACCUGCGAACAAAGGAGUCCCAGGUGGCAUAUCCAAACUCCCGCGCUUGUCCUGCGCCGCGCGUGGCCCGAAUCGAGCUGCGCCGCAACGGUGGUCAUCCCAUAGGCACACACCGACCCGAUGCCCACGAGGCGAACAUCGGUUGCAGCGGCGGCGCUGCGGCAUGAAAACUCCUAGGCAGCACGGCUUCAGGGGCCGGCAUGGAUGACGAUUGCCUCAAGGUGAGCGCCUACUUGGGUGAGCGGCGCCGAACCGACGACGGCUUCCUGGCCGAUGUGCUGCUCAGCCUCUACCAAGAACACAACAUCGCGU
#=GR NC_010612.1/4256042-4256516 CODON           ..................................................................................................STP.............................................................................................................................................................................................................................................................................................................................................................................................................................AUG.............................................................................................................
#=GR NC_010612.1/4256042-4256516 SS_TT           ..................................................................................................................................................................................................................................................................................................................................................................................................................................................................................................................................................................................................................................................
soil_Contig18198/1068-1536                       GCGCACGAGGCGCGAGGACGAGGCCAGUUCGGGGUCGGGCCCCGAUCGGUUCUAGCGCCCCGGACAAUUGACAAUCGCGUCCUGCUCCGGUAAGUACCAGAAGUCCGAAGGCGGUGGA.GUC.CGCCA.......................................................................................CAA..CCGUCAUG..................CGCCUGC................................................CGUGGCCAAUGACUCCUGCGGGGUUGAACCGUGGGAGCCCGCCUGAAGGCCGCGCACCCCGAGCCCCGCACGAUACGCCGGCAACAGGGGCUCUCGAUGGAAUCCUGGUUUGGCAUCGCCACGCUGUGGUUUGGCCUCGCGCUGCUCGCGACCUUUCUCGCCACGCGGCUUCGCGUCUCGAUCGCGCUCAUGGAAAUCGGCGUCGGGGUUGCGGCCGCGUUCGUCGUGGGCCGCAUCUGGGGUCCUGACGCCAUCGGAGCCGACGUGCCCUGGCUUCGGUUCGCCGCCGGGGCGGGUGCCGUCCUGCUCACGUUUCUCGCCGGGA
#=GR soil_Contig18198/1068-1536 CODON            .............................................................................................................................................................................................................................................................................................................................................................................................................AUG..................................................................................................................................................................................................................................
#=GR soil_Contig18198/1068-1536 SS_TT            ..................................................................................................................................................................................................................................................................................................................................................................................................................................................................................................................................................................................................................................................
BAAV01024370.1/764-314                           ....................CCAUUCUUUCUGGAAUACUUGACAGAUUCGCAAAUUCAUGNUAGCAUAGAAGCGCUGUCGGGUUUUGCUACAGUUUCACAUCAGNNAUCGGGAAUGAU.GUUCUCCCC............UGGGA.................................................................UUCCAAAA..CCGC......................UGUUUC.....................................................GCUGAUGACGUCUGCUUUUUUACGCAGAUGCUGUCGGCUUUUUUAUUUUUAUGGAGAUUCUGUUUAUGAAAUCAAUCAAACUGCAAUCCAUUCUCCCCACGCUCCUGNUGCCUCGCUCCGCCGGCGGUGUAAUGAAUGGGAUACUGCCGCUGUUCCGAGUGCUGUUCCUGUAUAUUCAAAAGCUUUUGUCCGUUGCUCCGGAGCACAUGCUCCACCGCCCAGUGUGAUGCGAAGCUGCUCUUCCAUCUGUGUUCCCCCUGUUUUCACACUGCAAAGAGCCAGCAGUGCAGCAGCUUUCCCAGAAGCACACCGCCAAAACAG
#=GR BAAV01024370.1/764-314 CODON                ...................................................................................................................................................................................................................................................................................................................................................................AUG...........................................................................................................................................................................STP....................................PTS.......................................................
#=GR BAAV01024370.1/764-314 SS_TT                .........................................................................................................................................................................................................................................................<<<.....................................................<<<<<<<<<<<<........>>>>>>>>>>>>>>>..............................................................................................................................................................................................................................................................................................
amd_scaffold_44/18257-18731                      CUGAUGGGAGGAACCUUUUCCGUUGACAUAUGGAUAAAUUUCAAUCGAUGAUAGGAGGUGACGUUGGCGGGUAAGUUUUUGACAGUGCCUGGUCGACAAGAUGACGAGGGGUGAUGGA.GUC.CACCU.......................................................................................GAA..CGGCCCUUUCUU..............UCAUA..............................................AGGAAAGGGAUGAUGACUCCUGUGAGAGAUGGAUUUGUUUUUUUCUUGCAGGAGACCGUUCGAGGUAGAUCUGUUGUCCCUUUUUUCUUGUGCCCGUUGGAGGGCUCCUGGGUCAGAUUCGAUUCCAGUCGGGCUGUCAUGCUGCUUGCUUUCGAUUGACAAUCGGGAAGCGAUGUCUUUUGGAAAGGACCAGGAAUGGGCGAGCCGUUCUUCGAAUCAAAGAUCCGGUCAGGUUGGAAGGAGUUCAUGAGCUGGCGCGUUCUCCUGCCACUGGCGGGAUUGCUCCUCACAUUGCUCUGGGGAGGCCAGCGCUGGCGUGAAGACCGACA
#=GR amd_scaffold_44/18257-18731 CODON           ........................................................................................................................................................................................................................................................................................................................................................................................................................................................................GUA.................................AUG...................................................................................................................................
#=GR amd_scaffold_44/18257-18731 SS_TT           ..................................................................................................................................................................................................................................................................................................................................................................................................................................................................................................................................................................................................................................................
amd_scaffold_352/2072-2533                       GAUUUUAACGAAAUAACAGGUUAUGCCACCAGAUACGUAAUAAAGAAAAGACACAGAGCAGAAAAGGAAGCCGAAUUCACAGGAGAAGUUGUAGAGUAAUUUCAAGAAAGGCUAUGAC.GUU.AGCCUU......................................................................................UAA..GCGCC.....................CUCCG.....................................................GGCUGAUAACGUCUGAUCUUUAAAUAGGUAGAGUUCAAAUGGACGUUCAGCUUGGAGAAACCAUAAUUCAGAUAUUUGGAGUUUUACUUUUAGCUCCGCUUGUGGCAGGUAUUUACGAAAACCUCAAGGCAAAAACCGAAUUCAGACGUGGGCCGAGUAUUUUUCAGCCAUACUAUGAUCUGGCAAAGUAUCUUAAAAAAGAGAAAACUUCAACAUAUGAUACAAAUCUUCUUUACCGCUGGGUACCAAUGCUGGUAUUUGGUGUUUUGUUCUCAAUUUCAUUUGUAAUUCCUGUUAUAAUACCAAUACCAACAUUAUUUGC
#=GR amd_scaffold_352/2072-2533 CODON            ................................................................................................STP.....................................................................................................................................................................................................................................................................................................................................................................................................................................................PTS.......................................................................................
#=GR amd_scaffold_352/2072-2533 SS_TT            ..................................................................................................................................................................................................................................................................................................................................................................................................................................................................................................................................................................................................................................................
BABE01001448.1/2061-1591                         CCCCUUCUGGGGCGGGGGACGUCGCCCUUUUCAGGACGGGGAGAGCGACUUCGUCCGCACCUCGGAAGGAUUCGACGAGGUGGGGGACGGGGCUGGUAAAGUCCGUGACGGCGAUGGA.UCC.CGCCU............GGC................CGAU.................................................GCCGAA..CUGCC.....................GAUCU.....................................................GGCUGAUGGUUCCUGCCCCGUCAUGCGUGGGUGGGAGUCUGCCCUCGCACCAAUGAAUGAGCGAGAUGACGAUGGAUCCCGUGCAGUCGCGUGGCCUCCAAUGCGGAGGAUGGUCAUGAGUGGACACAUGGCGGCGAAAGAUGGCGCAGUGCCUCAGCCGCACCCCUCCCGAAUGGUCGAGUUCCGCGGUCACCCCAUCGUCGUCGCGGUGGUUCCGGGGCAAUCGAGUCUGGUGGCCCUGACGGCUGCCUCACUGGCCCGUGCAACCAAGGCCUCCCAAAUUGUCUUCGCCCACGUUGAUCAGCGGCGCUGUGUCGUCGAG
#=GR BABE01001448.1/2061-1591 CODON              .....................................................................................................................................................................................................................................................................................................................................................................STP....................................................................................................................AUG...................................................................................................................................................
#=GR BABE01001448.1/2061-1591 SS_TT              ..................................................................................................................................................................................................................................................................................................................................................................................................................................................................................................................................................................................................................................................
BAAV01007000.1/990-1204                          CCAUUGUUUCCGAACGGAUAGAUAAGGUUUACACCGGAGGGUUCAAACAAUUUGAAAAAGAUUUUGAAGCCUUCUGCAAAUAGUUUUAUCUUUUUUCUAUCUUUGCACCGGCUAUGGG.AUU.AGCCUU......................................................................................UAA..CCGCCC....................UUCG.....................................................GAGCUGAUGAUCCCUACAAUUUGAAUGUAUAACUCUUAAUUGUCAGCUUAUGCUCAAGACUUGACAGCUUCAGCC........................................................................................................................................................................................................................................................
#=GR BAAV01007000.1/990-1204 CODON               ................................................................................STP...............................................................................................................................................................................................................................................................................................................................................................................................................................................................................................................................................................
#=GR BAAV01007000.1/990-1204 SS_TT               ..................................................................................................................................................................................................................................................................................................................................................................................................................................................................................................................................................................................................................................................
NC_004663.1/5995835-5995373                      CCAUUGUUUCCGAACGGAUAGAUAAGGUUUACACCGGAGGGUUCAAACAAUUUGAAAAAGAUUUUGAAGCCUUCUGCAAAUAGUUUUAUCUUUUUUCUAUCUUUGCACCGGCUAUGGG.AUU.AGCCUU......................................................................................UAA..CCGCCC....................UUUG.....................................................GAGCUGAUGAUCCCUACAAUUUGAAUGUAUAACUCUUAAAUUGUCAGCUUAUGCUCAAGACUUUACUCUUUAUCGGUAUGGGAAGUUUUACCGGAGGCGUUCUGCGUUAUCUCAUCUCGCGUUACGUUCAGAAUUUCUUGACACCUUCCUUCCCUUUGGGAACACUUCUGGUCAAUGUACUCGGUUGUUUCGCCAUCGGCCUGUUUUACGGACUCUUCGAACGGGGAAAUCUGAUGAACCCCAAUCUGAGAAUGUUUCUCACCGUAGGAUUCUGUGGAGGAUUCACCACCUUUUCAACCUUCAUGAAUGAGAACUUUCAGUUA
#=GR NC_004663.1/5995835-5995373 CODON           ................................................................................STP..............................................................................................................................................................................................................................................................................AUG..............................................................................................................................................................................................................................................................................
#=GR NC_004663.1/5995835-5995373 SS_TT           ..................................................................................................................................................................................................................................................................................................................................................................................................................................................................................................................................................................................................................................................
NC_006526.1/542256-541779                        CUAACCGUUAUGUGGUUUCUAGCCUUAUUUUGCCUUGCGGUUAGGGAAUGACCAUUUCCAUUAUCCACUGACUUGACUUUUGGCAUUAUUUUGGCCUUAAUAUAGACAAGGUAAUGGA.AUC.UACCU............GAUCC..............UUUCUAU............................................GGAUCGAA..CCGCC.....................CUUUA.....................................................GGCUGAUGACUCCUGCUCAAACAUAUUUUUAUGAUUGAGGAGUCAUGCCUGCUGAUGAUCGUUCUUGGCGGAACACGGUUUGGCUCCUUGAUUAAAGGAUGCCAGAUGUAUCAGUUAUUUUUAAAAUACAAACCUUAUCGGCUUAUUUUGCUGUUUAAAUGGCUCGCUAUCAUUUUCCCAUUGGCAGCUAUUAUCGGCAGUUGUUGUGCCCUAUUCCUCUGGUCAUUGGAAUGGGCGACAAAAACGCGUUUUCUCUAUCCAGCGCUUCUUUUCGGAUUGCCUAUUGCUGGUUUUAUCACUUCAUGGCUUUACAGCCGUUACG
#=GR NC_006526.1/542256-541779 CODON             .........................................STP..................................................................................................................................................................................................................................................................................................AUG.................................................................................................................................................................................................................................................................................................
#=GR NC_006526.1/542256-541779 SS_TT             ..............................................................................................................................................................................................................................................................................................................................................................................................<<<<<<<<<.........>>>>>>>>>>........................................................................................................................................................................................................................
soil_Contig7507/764-277                          UCUGUUGAUAGAUGUAUAGUAACAGAAUUUUUAUUUUGAGUGACUAAUUAAAAAUUCAUAAAGGUGUUUAAAAUUGUUUUUCACUUAACCGGUUAUUAAUUUUGGGCGCGGUGAUGGA.GUU.CACCA............UCUACUA............CAAA.............................................UA.UGGAAAA..CCGUCCAACU................UCUUU................................................AGCCGGACUAAUAACUCCUACCUAUAAAAUCUAUCAAUUGUACAGGAGAUUUUAAAUUGCAAAAUUAUUUAAUUGUGUUCUUAGGAGCCGGUUUAGGUGGUGUACUGCGUUAUUGGGGUUCAGAUUUUGUUUAUAAAUUUCUUCCUUUCACUUUUCCAUAUGGUACUUUAGUUGUCAACAUACUUGGCAGUUUUUUUCUUGGCAUAAUAAUGUUCUACCUGGAUGCAAAUCAAUUAAUUUCUCAGCAGCUUAGAAUUUUUUUAACUAUUGGGUUGUGCGGGGGACUUACUACUUUCUCAACAUUUUCCUUCGAAACAAUUAAUUUUU
#=GR soil_Contig7507/764-277 CODON               ...................................................................................................................................................................................................................................................................................................................................................................AUG............................................................................................................................................................................................................................................................................
#=GR soil_Contig7507/764-277 SS_TT               ..................................................................................................................................................................................................................................................................................................................................................................................................................................................................................................................................................................................................................................................
NC_008578.1/805741-806202                        CCCGCGGUCGUUGCGCCGGGACCGGUCCCGGCGCCGUCUUCGCUCAGGACCGAUCCGUCCGUCGUCUCUGUGUCAGGGCCGAUCGAGCCGCCGCGGGUAGACUGAACGCGGCGAUGAA.GCC.CGCCGA......................................................................................CAA.UGCGCCG....................CC.......................................................CGGCUGAUGGCUUCUACCGAGUUCGGUGGAGGUCGUCAUGACGGUGCUCAAGGAGCGGGCCGCAAAACCGAGUGUUCUCUUCGUCGACCCGACGGCGUUGGCGGCGGUCGACGAGCAGCCCGAGUUCUUCAAGGACCUCCAUCUCGACGAGAUCCUGGACGUGAUUCUCGCUGGAUACGAAGAAUAUGGGCUGCGGCCGUUGUUCUACCAACCGUUAGGUGACGUCGACGCCGUCCGGUAUCGGCACGAGGUCUUCCGGGAUCUUCAGGAUGCGGGCAUCCGCGAAGCGGUUGACGCGUUCACCGCUGCUCUGCGCGACAUGC
#=GR NC_008578.1/805741-806202 CODON             ....................................................................................................................................................................................................................................................................................................................................................AUG...........................................................................................................................................................................................................................................................................................
#=GR NC_008578.1/805741-806202 SS_TT             ..................................................................................................................................................................................................................................................................................................................................................................................................................................................................................................................................................................................................................................................
NC_008148.1/554875-554392                        CCAGCGCCAAAGCUCCCUCCCGACGGGCAGGAUACACCGCCCGCCGGACGCCCGCACUUGCAGCGCCCCGCUCCCCGCUGUACAUUUCCGCACCACAGAAGACGAUACGGGCGAUGAG.GCC.CGCCU............UCCGGGGGC..........UCC............................................GCCUCCGGAGAA..CCGCGCC...................GGC.....................................................GGCGCUGAUGGCUUCUGCCCCGCACCCCUUGGUGCGCCCGGGCAGGGGCUUUUUUGUUGGGCGAAAGGCGGUACGGAGGAGGUGGGACGGGUUGGAAACGGAGCGGACGGUGGCCCAGGCCACGGUGAGGCUGGGCUCCGAGCUGCAGUGCGAGCGGGCGGUGCGCCUGGCGCACCGCCGGGGCGUGGCCUCCGCGACGGCCUACUGGGGGCCCGAGACGGGGUCGGCGCGCCACGUCUUCCUGAUGCUCCUCGACGAGGAGGGCAAGAUCGAGGGGGUGCUCCCGGAGCUGCGGGAGCUCCUCCCGGACGCGGGCAUCUCGGU
#=GR NC_008148.1/554875-554392 CODON             ...........................................................................................................................................................................................................................................................................................................................................................................................................................AUG....................................................................................................................................................................................................................
#=GR NC_008148.1/554875-554392 SS_TT             .........................................................................................................................................................................................................................................................................................................................<<<<<<<<<<<<<<<....>>>>>>>>>>>>>>>>>>....................................................................................................................................................................................................................................................................................
BABC01000066.1/7892-7423                         UAUGCCAUGCGGUCGUUGUGCUCAUAUCGACAACUCUAAAAACCUCAAGUACUUGAAGUAAAACGGCGACACACCCAUGGAUGUCUUCUGCACGAGUAGGCUGGGAUUCGGCGAUGGG.ACC.CGCCU............GAA................CUUGU................................................UUCGAA..CCGC......................ACACU......................................................GCUGAUAGUUCCUACACACGAUUUGACAUUGCAUGAAAUCGUUGUGUCUUCAGCAGGAUUCAGCGGUUUCAGGAAAGGCUACUAUGGGUUCGCAAUCCCCAUUCGCAGGCGCCCGGCCGAUUACGCACACGGCCACUCCCCCGGCGCGCAAGCUCCCCGAUAUUCAUCUUGAUAUUGUGUUGGUCGUCUUCUGCGGCGGCACUAUUGGCACCGCGAUUCGCUAUGCGUUCGCGCAGAUUCCCGCGGCUGGCAGCUUCCACACCGGCACGUUUGUGGCCAACAUGCUGGCUUGCUUCUGCUAUGCAGGGCUGACCGCUUACU
#=GR BABC01000066.1/7892-7423 CODON              .......................................................................................................................................................................................................................................................GUA..........................................................................................................................................AUG...........................................................................................................................................................................................................................................
#=GR BABC01000066.1/7892-7423 SS_TT              ..................................................................................................................................................................................................................................................................................................................................................................................................................................................................................................................................................................................................................................................
BABE01006493.1/278-747                           CCAAGUUCAUCGGCGUUGCAGAAGUCUCUUGCCGAAAUCCACCGCGAUAGGCCAAUAUCCGAGAUACUGCUGCCGUUUGUUGUCGCCGCCACGAGUAGGCUAAGGAACCGGCGAUGGA.ACC.CGCCU............GAA................CUCGU................................................UUCGAA..CCGC......................ACACU......................................................GCUGAUAGUUCCUACACACGAUUUGAUAUUGCAUGGAAUCGUUGUGUCUUCAGCAGGAUUCAGCGGUUUCAGGAAAGGCUAUUAUGGAUUCGCAAUCCCCAUCCGCAGGUGCCCGGCCGAUUACGCACACGACCACUCUCCCGGCGCGCAAGCUCUCCGAUAUUCAUCUUGAUAUUGUGUUGGUCGUCUUCUGCNGCGGUGCGAUCGGCACCGCUAUCCGCUAUGCGUUCGCACAGAUUCCCGCGGCUGGCAGCCUUCAUACCGGCACCGUUUGCGGCCAACAUGCUGGCUUGCUUCUGCUAUGCAAGGGUGAACCGCCUA
#=GR BABE01006493.1/278-747 CODON                .....................................................................................................................................................................................................................................................................................................................................................................................PTS..................................................................................................................................................................................................................GUA.....................................
#=GR BABE01006493.1/278-747 SS_TT                ..................................................................................................................................................................................................................................................................................................................................................................................................................................................................................................................................................................................................................................................
NZ_ABQQ01000001.1/79858-80327                    CCAAGUUCAUCGGCAUUGCAGAAGUCUCUUGCCGAAAUCCACCGCGAUAGGCCAAUAUCCGAGAUACUGCUGCCGUUUGUUGUCGCCGCCACGAGUAGGCUAAGGAACCGGCGAUGGA.ACC.CGCCU............GAA................CUCGU................................................UUCGAA..CCGC......................ACACU......................................................GCUGAUAGUUCCUAUACACGAUUUGAUAUUGCAUGGAAUCGUUGUGUCUUCAGCAGGAUUCAGCGGUUUCAGGAAAGGCUAUUAUGGAUUCGCAAUCCCCAUCCGCAGGUGCCCGGCCGAUUACGCACACGACCACUCCCCCGGCGCGCAAGCUCCCCGAUAUUCAUCUUGAUAUUGUGUUGGUCGUCUUCUGCGGCGGUGCGAUCGGCACCGCUAUCCGCUAUGCGUUCGCACAGAUUCCCGCGGCUGGCAGCUUCCAUACCGGCACGUUUGUGGCCAACAUGCUGGCUUGCUUCUGCUAUGCAGGGUUGACCGCUUACU
#=GR NZ_ABQQ01000001.1/79858-80327 CODON         ..................................................................................................................................................................................................................................................................................................................................................................................................................................................................................................................................................................................................................................................
#=GR NZ_ABQQ01000001.1/79858-80327 SS_TT         ..................................................................................................................................................................................................................................................................................................................................................................................................................................................................................................................................................................................................................................................
NC_004307.2/925640-926109                        UUUCGCCAUACCCAUGAGGUAUGGCAACAACCGAGCAAUUCACUGCGAUAGGCCAAUAUCCGAGAUACGCUCACUGUUCGAUUCGUCGCCAUGAGUAAUCUGGAGAACCGGCGAUGGA.ACC.CGCCU............GAA................CUCGU................................................UUCGAA..CCGC......................ACACU......................................................GCUGAUAGUUCCUACACACGAUUUGAUAUUGCAUGGAAUCGUUGUGUCUUCAGCAGGAUUCAGCGGUUUCAGGAAAGGCUAUUAUGGAUUCGCAAUCCCCAUCCGCAGGUGCCCGGCCGAUUACGCACACGACCACUCCCCCGGCGCGCAAGCUCCCCGAUAUUCAUCUUGAUAUUGUGUUGGUCGUCUUCUGCGGCGGUGCGAUCGGCACCGCUAUCCGCUAUGCGUUCGCACAGAUUCCCGCGGCUGGCAGCUUCCAUACCGGCACGUUUGUGGCCAACAUGCUGGCUUGCUUCUGCUAUGCAGGGUUGACCGCUUACU
#=GR NC_004307.2/925640-926109 CODON             ....................................................................................................................................................................................................................................................................................................................................................................................................AUG...........................................................................................................................................................................................................................................
#=GR NC_004307.2/925640-926109 SS_TT             ..................................................................................................................................................................................................................................................................................................................................................................................................................................................................................................................................................................................................................................................
NC_010816.1/969334-969803                        UUUCGCCAUACCCAUGAGGUAUGGCAACAACCGAGCAAUUCACUGCGAUAGGCCAAUAUCCGAGAUACGCUCACUGUUCGAUUCGUCGCCAUGAGUAAUCUGGAGAACCGGCGAUGGG.ACC.CGCCU............GAA................CUUGU................................................UUCGAA..CCGC......................ACACU......................................................GCUGAUAGUUCCUACACACGAUUUGACAUUGCAUGGGAUCGUUGUGUCUUCAGCAGGAUUCAGCGGUUUCAGGAAAGGCUAUUAUGGGCUCGCAAUCCCCAUCCGCAGAUGCCCGGCCGGGCACGCGCACGGCCACUCCUCCGGCGCGCAAGCUCCCCGAUAUCCAUCUUGAUAUUGUGUUGGUCGUCUUCUGCGGCGGUGCCAUCGGCACCGCGAUUCGCUAUGCGUUCGCGCAGAUUCCCGCAGCCGGCAGCUUCCAUACCGGCACGUUUGUGGCCAACAUGCUGGCCUGCUUCUGCUAUGCGGGUCUGACCGCCUAUU
#=GR NC_010816.1/969334-969803 CODON             ....................................................................................................................................................................................................................................................................................................................................................................................................AUG...........................................................................................................................................................................................................................................
#=GR NC_010816.1/969334-969803 SS_TT             ..................................................................................................................................................................................................................................................................................................................................................................................................................................................................................................................................................................................................................................................
BABB01014491.1/624-967                           UUUCGCCAUACCCAUGAGGUAUGGCAACAACCGAGCAAUUCACUGCGAUAGGCCAAUAUCCGAGAUACGCUCACUGUUCGAUUCGUCGCCAUGAGUAAUCUGGAGAACCGGCGAUGGG.ACC.CGCCU............GAA................CUUGU................................................UUCGAA..CCGC......................ACACU......................................................GCUGAUAGUUCCUACACACGAUUUGACAUUGCAUGGAAUCGUUGUGUCUUCCGCAGGAAUCAGCGGUUUCAGGAAAGGCUAUUAUGGGCUCGCAAUCCCCAUCCGCAGAUGCCCGGCCGGGCACGCGCACGGCCACUCCUCGGGGGGCAAGCUCCCCGAUAUAAUCUUGAAAUUGGGUUGGCGCCUUUCUGUGGG..............................................................................................................................
#=GR BABB01014491.1/624-967 CODON                ..................................................................................................................................................................................................................................................................................................................................................................................................................................................................................................................................................................................................................................................
#=GR BABB01014491.1/624-967 SS_TT                ..................................................................................................................................................................................................................................................................................................................................................................................................................................................................................................................................................................................................................................................
BABE01000053.1/14968-15437                       UUUCGCCAUACCCAUGAGGUAUGGCAACAACCGAGCAAUUCACUGCGAUAGGCCAAUAUCCGAGAUACGCUCACUGUUCGAUUCGUCGCCAUGAGUAAUCUGGAGAACCGGCGAUGGG.ACC.CGCCU............GAA................CUUGU................................................UUCGAA..CCGC......................ACACU......................................................GCUGAUAGUUCCUACACACGAUUUGACAUUGCAUGGAAUCGUUGUGUCUUCAGCAGGAUUCAGCGGUUUCAGGAAAGGCUAUUAUGGGCUCGCAAUCCCCAUCCGCAGAUGCCCGGCCGGGCACGCGCACGGCCACUCCUCCGGCGCGCAAGCUCCCCGAUAUCCAUCUUGAUAUUGUGUUGGUCGUCUUCUGCGGCGGUGCCAUCGGCACCGCGAUUCGCUAUGCGUUCGCGCAGAUUCCCGCAGCCGGCAGCUUCCAUACCGGCACGUUUGUGGCCAACAUGCUGGCCUGCUUCUGCUAUGCGGGUCUGACCGCCUAUU
#=GR BABE01000053.1/14968-15437 CODON            ....................................................................................................................................................................................................................................................................................................................................................................................................AUG...........................................................................................................................................................................................................................................
#=GR BABE01000053.1/14968-15437 SS_TT            ..................................................................................................................................................................................................................................................................................................................................................................................................................................................................................................................................................................................................................................................
BABF01001201.1/3895-3426                         UUUCGCCAUACCCAUGAGGUAUGGCAACAACCGAGCAAUUCACUGCGAUAGGCCAAUAUCCGAGAUACGCUCACUGUUCGAUUCGUCGCCAUGAGUAAUCUGGAGAACCGGCGAUGGG.ACC.CGCCU............GAA................CUUGU................................................UUCGAA..CCGC......................ACACU......................................................GCUGAUAGUUCCUACACACGAUUUGACAUUGCAUGGAAUCGUUGUGUCUUCAGCAGGAUUCAGCGGUUUCAGGAAAGGCUAUUAUGGGCUCGCAAUCCCCAUCCGCAGAUGCCCGGCCGGGCACGCGCACGGCCACUCCUCCGGCGCGCAAGCUCCCCGAUAUUCAUCUUGAUAUUGUGUUGGUCGUCUUCUGCGGCGGUGCGAUCGGCACCGCUAUCCGCUAUGCGUUCGCACAGAUUCCCGCGGCUGGCAGCUUCCAUACCGGCACGUUUGUGGCCAACAUGCUGGCUUGCUUCUGCUAUGCAGGGUUGACCGCUUACU
#=GR BABF01001201.1/3895-3426 CODON              ............GUA.....................................................................................................................................................................................................................................................................................................................................................................................AUG...........................................................................................................................................................................................................................................
#=GR BABF01001201.1/3895-3426 SS_TT              ..................................................................................................................................................................................................................................................................................................................................................................................................................................................................................................................................................................................................................................................
NC_008618.1/922863-923340                        CCGCGCUAUUGGCAACGGUUAUGGAUCGUACGUUGCGGUAGUCCGGGGAAGUUGUCCGCAUCGUGAAUGAUGGUACGGAUGGCCUCGCGUGCCGGAUAUACUGGACUGCGGUGAUGGG.ACU.CGCCU............GAAGCC.............GUUACA............................................GGCUUCGAA..CCGC......................AAACCC.....................................................GCUGAUGGUUCCUACGACAUAGGGUGUGCUGUACCUUAUGGCUUUCAGCGGUUGUGGCAUCGCCAUUCUUCCAUGUCUGUCAUAUUGGUUCGGCACCUCGCUGGAAAGAAGAUACAUGGCACGACAACAUAUCAUUCGAGUCGAUCUCAUAUGCGUGGUGUUCCUUGGGGGAUGCAUCGGAACCGCAUUACGCUACGCUUGUUCGGUCAUUCCCGACUGCGGCGCAUUCCAUAUCGGCACAUUCGCGGCGAAUAUGGCCGCCUGCUUCGUAUACGCGGCGCUUUCGGCAUGGCUGGGAGGAACCCGCAGAAUCGUGGGACG
#=GR NC_008618.1/922863-923340 CODON             ......................................STP.................................................................................................................................................................................................................................................................................................AUG.....................................................................................................................................................................................................................................................................................................
#=GR NC_008618.1/922863-923340 SS_TT             ..................................................................................................................................................................................................................................................................................................................................................................................................................................................................................................................................................................................................................................................
NZ_AAXD02000028.1/152293-151816                  CCGCGCUAUUGGCGACGGUUAUGGAUCGUACGUUGCGGUAGUCCGGGGAAGUUGUCCGCAUCGUGAAUGAUGGUACGGACGGCCUCGCGUGCCGGAUAUACUGGACUGCGGUGAUGGG.ACU.CGCCU............GAAGCC.............GUUACA............................................GGCUUCGAA..CCGC......................AAACCC.....................................................GCUGAUGGUUCCUACGACAUAGGGUGUGCUGUACCUUAUGGCUUUCAGCGGUUGUGGCAUCGCCAUUCUUCCAUGUCUGUCAUAUUGGUUCGGCACCUCGCUGGAAAGAAGAUACAUGGCACGACAACAUAUCAUUCGAGUCGAUCUCAUAUGCGUGGUGUUCCUUGGGGGAUGCAUCGGAACCGCAUUACGCUACGCUUGUUCGGUCAUUCCCGACUGCGGCGCAUUCCAUAUCGGCACAUUCGCGGCGAAUAUGGCCGCCUGCUUCGUAUACGCGGCGCUUUCGGCAUGGCUGGGAGGAACCCGCAGAACCGUGGGACG
#=GR NZ_AAXD02000028.1/152293-151816 CODON       ......................................STP...........................................................................................................................................................................................................................................................................................................................................................................................AUG...........................................................................................................................................................................................................
#=GR NZ_AAXD02000028.1/152293-151816 SS_TT       ..................................................................................................................................................................................................................................................................................................................................................................................................................................................................................................................................................................................................................................................
hgutS7_s7_167263/2264-2741                       CCGCGCUAUUGGCGACGGUUAUGGAUCGUACGUUGCGGUAGUCCGGGGAAGUUGUCCGCAUCGUGAAUGAUGGUACGGACGGCCUCGCGUGCCGGAUAUACUGGACUGCGGUGAUGGG.ACU.CGCCU............GAAGCC.............GUUACA............................................GGCUUCGAA..CCGC......................AAACCC.....................................................GCUGAUGGUUCCUACGACAUAAGGUGUGCUGUACCUUAUGGCUUUCAGCGGUUGUGGCAUCGCCAUUCUUCCAUGUCUGUCAUAUUGGUUCGGCACCUCGCUGGAAAGAAGAUACAUGGCACGACAACAUAUCAUUCGAGUCGAUCUCAUAUGCGUGGUGUUCCUUGGGGGAUGCAUCGGAACCGCAUUACGCUACGCUUGUUCGGUCAUUCCCGACUGCGGCGCAUUCCAUAUCGGCACAUUCGCGGCGAAUAUGGCCGCCUGCUUCGUAUACGCGGCGCUUUCGGCAUGGCUGGGAGGAACCCGCAGAAUCGUGGGACG
#=GR hgutS7_s7_167263/2264-2741 CODON            ......................................STP........................................................................................................................................................................................................................................................................................................................................................................................................................................................................PTS..............................................................................................................................
#=GR hgutS7_s7_167263/2264-2741 SS_TT            ..................................................................................................................................................................................................................................................................................................................................................................................................................................................................................................................................................................................................................................................
BAAZ01017612.1/814-337                           CCGCGCUAUUGGCGACGGUUAUGGAUCGUACGUUGCGGUAGUCCGGGGAAGUUGUCCGCAUCGUGAAUGAUGGUACGGACGGCCUCGCGUGCCGGAUAUACUGGACUGCGGUGAUGGG.ACU.CGCCU............GAAGCC.............GUUACA............................................GGCUUCGAA..CCGC......................AAACCC.....................................................GCUGAUGGUUCCUACGACAUAGGGUGUGCUGUACCUUAUGGCUUUCAGCGGUUGUGGCAUCGCCAUUCUUCCAUGUCUGUCAUAUUGGUUCGGCACCUCGCUGGAAAGAAGAUACAUGGCACGACAACAUAUCAUUCGAGUCGAUCUUAUAUGCGUGGUGUUCCUUGGGGGAUGCAUCGGAACCGCAUUACGCUACGCUUGUUCGGUCAUUCCCGACUGCGGCGCAUUCCAUAUCGGCACAUUCGCGGCGAAUAUGGCCGCCUGCUUCGUAUACGCGGCGCUUUCGGCAUGGCUGGGAGGAACCCGCAGAACCGUGGGACG
#=GR BAAZ01017612.1/814-337 CODON                ...........................................................................................................................................................................................................................................................................................................................................................................................................................................................................AUG....................................................................................................................................................................
#=GR BAAZ01017612.1/814-337 SS_TT                ..................................................................................................................................................................................................................................................................................................................................................................................................................................................................................................................................................................................................................................................
NC_007796.1/1236894-1237353                      AAAUUCUUUCAUACCUUUUCUGGCAUUGGUAAAAUCAAACCCUUACCUUUUAUUAUGAAAUUACUCCAAUAGGUACAUACAGCAGGUCCUCCCUUCAAGAAAUCCUGCCGGUGAUGAG.AUC.CACCGU......................................................................................AAA..CCGC......................CCGCU......................................................GCUAAUGACUUCUACCCGGAAGACGUAUGUUAUCCGAAGGUGAAAAGGAAAAAACGAUUCGCUAUAUCUCUGAUCGUCGAUGUCAAAGUGGCGGAUAUUGUUUUUAUCAGCUCGAUGAGCCAAAUCUGUCUGAUACCUGGUAUGCCCUGGGCUGCUUAGAGGUUCUGCAAGCGGCUUUUUCAGACAAUCUGACACAGGAGUAUCUAUCCCGCUUUGUUAAUCAAACCCGGGGAUUAUCAGGGUUAUACCGGCUGUGGUAUCUUUUCUGGUCAUUCCGGUAUCUAAAAAGAACAAUUCCAGAACAACUUAUUGCUCACCUGU
#=GR NC_007796.1/1236894-1237353 CODON           P..........................................................................................................................................................................................................................................................................................................................................AUG....................................................................................................................................................................................................................................................................................................
#=GR NC_007796.1/1236894-1237353 SS_TT           ..................................................................................................................................................................................................................................................................................................................................................................................................................................................................................................................................................................................................................................................
NC_004757.1/2158690-2159156                      CCAAAGAUGGCGCGAUCAUGAUUCUGACUGAUGCCGAGGAUGGCACCCUGAUACGCGUAACACCCGCACGAUGACUUGUUAUCACACGCCUCGAUAUAAAAUUUUGGCUGGCGACGGC.AUU.CCCUGAU.....................................................................................UAA..CCGCCGC...................AGCCU...................................................GUGACUGGUGAUGCCUAUAUACGGGACUGGCCGGACAGGCAACGCGUGAGUCAUGGUUUGAGAAGUUCCUGGUUGGCGUAAGCAGAAUGGUAACAGUCGAAGUUAAUGCAUUUGCAUUGAAUAGACAAGGAAGUUGCAUUACCAUACAAGAACAUCCAUUCCUUUAGCAGGAGAACAUUAUGCCAACCACCCUUGAAAUCGAAUCCACGUUGACCGACCGUUACCAGACCACAGUGCCUGAAUCCGUACGUCGCGCCCUUCAACUUGGUAAGCGCGACAAGAUUCACUACACCAUCCGCCCCGGCGGCGAAGUAGUACUGACCC
#=GR NC_004757.1/2158690-2159156 CODON           .......................................................................STP.......................................................................................................................................................................................................................................................................................................................................................................................................................AUG..............................................................................................................................................
#=GR NC_004757.1/2158690-2159156 SS_TT           ..................................................................................................................................................................................................................................................................................................................................................................................................................................................................................................................................................................................................................................................
amd_scaffold_1090/22-493                         AUGAAUUCAGCCUUGUCUGAUAUGUGAUGAACGACGGGCAGACUGAGUGGUACCUUUUUAUGCGCUUGAAGAUGGAUUUAAAUAAAUCAUCAAAAUAUCCUGUAGUCCGUGGAAUGGC.GUU.UCCACUAAUUC.................................................................................AAA..CCGCCGGCU.................GA....................................................AGCUGGCUGAUGACGCCUGCUUGAAACUGGUGGUUAAACAUGGACAUGAUCACACUAGCAGAGACCUUAACUCAGUACUUCUUUGUUGUUCUCAGUGCCCCAUUAUACGCAGGAAUACUUGCCAAGCUCAAGGGCAUGGUUGAAUCAAGAAGAGGUCCCAGUAUAUUCCAGCCUUACUAUGAUCUCUGGAAACUUUUCCGGAAAGUUACCAUAAUUCCUGCGGGUUCAGGCGUAUUCUUCAGAUACAUUCCCUAUGUCCUCUUCGGCAUUUAUUCUCUCAUUGCGCUCAUAAUACCCGUACUUGUUCCCGUACCCAUAUAUUUCAC
#=GR amd_scaffold_1090/22-493 CODON              ...................................................................................................................................................................................................................................................................................................................................................AUG............................................................................................................................................................................................................................................................................................
#=GR amd_scaffold_1090/22-493 SS_TT              ..................................................................................................................................................................................................................................................................................................................................................................................................................................................................................................................................................................................................................................................
NC_002689.2/1528363-1528834                      UGAGCAGUUUGGAGAAAAAGAUGGAUAUAUUCUGGCUUAAAAUAUAUUUCAAAUAGUCAGAAAAAUGCUGGAUAAAUUUAAAUAAAUCUUAAAAAUACACUAACACCCGUGGAAUGGC.GUU.UCCACUCGUAC.................................................................................AAA..CCGCCAGCU.................CC....................................................AGCUGACUGAUGACGCCUGAUUGAAACUGGUGGCUUGAUAUGGGCGCCAUAACAUUAAUAGAGACCUUAAUGCAGUAUUUCUUCGUUGUUCUUACUGCUCCACUAUACACCGGCAUUUUAGAGAAGCUUAAGGCGAUGGUUGAAUCGCGUAAAGGGCCAAGCAUAUUUCAACCAUACUAUGAUCUCUGGAAGCUUUCCCGGAAAAUUACCGUAAUACCUGCCGGCUCUGGUAUAUUCUUCAGGUAUAUCCCCUAUGUGCUUUUUGGGAUUUAUUCCCUCAUCGCAUUAAUAAUACCAGUAGUGAUACCAGUUCCUAUAUACUUUAC
#=GR NC_002689.2/1528363-1528834 CODON           ...................................................................................................................................................................................................................................................................................................................................................AUG............................................................................................................................................................................................................................................................................................
#=GR NC_002689.2/1528363-1528834 SS_TT           ..................................................................................................................................................................................................................................................................................................................................................................................................................................................................................................................................................................................................................................................
NZ_AAPH01000002.1/303067-303549                  UUUGUUUGAAUAAUUAUCCCACUACAAAAUGAAAUAAAAGCGUAUAGUUACUUCAUCGGCAACGUGAACAACGCGUCGAAGUCACAAUAACCCACUUGUUAUUAUGACGGGAGAUGAU.GAUCCUCCUU......................................................................................UAA..CUGCCUUA..................CUGAAGUUUACCCUUCUUA....................................UAAGGAUGAUGACGUCUAACAACAUUGGCAUAGAAUGGCCAGAGGAAGCUUUUCCGUGGAUCCCUACAUCCAUAGAAAACUGCAGUUGUUAGAUCGUAAUUAUCCUCUACCGUUCUCUGCCCUUUAUUUAAAGCACAAUCAUUCAGUUUGUACGGUUCAAAUCGUUCGCCUUUAUUAGACGCGAUUUCACAAUAACAACGAAUUGAACGGUACAACGCUAGAACAGCAAAUGAGGCAGAGUAAUGCAAUAUUCAGCAGAAGUUCAAAACAUGUGUCCUAUCUCUCGCGGACCACAACAUGCGUCUUCCCCCAUUCCUGUAGAAGG
#=GR NZ_AAPH01000002.1/303067-303549 CODON       .................................................................................................................................................................................................................................PTS...........................................................................................................................................................................................................................................................................................................................AUGGUA.............................................................................
#=GR NZ_AAPH01000002.1/303067-303549 SS_TT       ..................................................................................................................................................................................................................................................................................................................................................................................................................................................................................................................................................................................................................................................
NC_006370.1/1717879-1717396                      UUUGUUUGAUUAUUUAUCGCAACACACUCUCAGAUAACGGCGUAUAGUGACUUCAUCGGCAGGUUAUACACCGCGUCGAAGUCACAAUAACCCACUUGUUAUUAUGACGGGAGAUGAU.GUUCCUCCUU......................................................................................UAA..CUGCCUUA..CUGAAG..........UUUACC.........................................CUUCUUAAUAAGGAUGAUGACGUCUAACAACAUUGGCAUAGAAUGGCCAGAGGAAGCUUUUUCGUGGAUCCCUACAUCCAUAGAAAGCUGCAGUUGUUAGAUCGUAAUUAUCCUCUACCGUUCUCUGCCCUUUAUUUAAAGCACAAUCAUUCAGUUUGUACGGUUCAAAUCGUUCGCCUUUAUUAGACGCGAUUUCACAAUAACAACGAAUUGAACGGUACAACGCUAGAACAGCAAAUGAGGCAGAGUAAUGCAAUAUUCAGCAGAAGUUCAAAACAUGUGUCCUAUCUCUCGCGGACCACAACAUGCGUCUUCCCCUAUUCCUGUAGAAGG
#=GR NC_006370.1/1717879-1717396 CODON           .........................................................................................................................................................................................................................................................................................................PTS...................................................................................................................................................................................................................................................AUGGUA.............................................................................
#=GR NC_006370.1/1717879-1717396 SS_TT           ..................................................................................................................................................................................................................................................................................................................................................................................................................................................................................................................................................................................................................................................
NZ_AAOU01000011.1/78640-78173                    CUGUUUUUUAAAUCACACAGUAUUAAAAUAAAAGAGUAUAUUGAUACUAUAAGCGAAGGAGAUAUUUAUAUCUCUAUAUCGUUUGCCAUAAAUAAUAAAUAUUAUGGCGGGAGAUGAU.GUUCCUCCUU......................................................................................AAA..CCGCCUU...................UCAAUC..................................................AAGGAUAAUGACGUCUAACAACAUUCGACUUAAAAUAGUCGAGGACCGUGUAUUUGUUUAAAUUUAUAAUUUUAAUUAAUUAUAUUAAUUUUGCAUUCGUCGCGUUGUUAGUUCAUUUUUGUCCUCUUCUAUUUUCUGCUCGAUAAAGAAUUAUCAAUUCAACACGGCUGAGCGUUAUACAACUCUUCCCUACUCUGAGUUUAUAAUUAGUAACGCGGUGUCUAGUGAGGCAGAGCAAUGCAAUACUCAAGUGAAGUACAAAAUAUGUGUCCUAUCUCUCGUGGUCCACAUCACGAGUCCGCACCCAUUCCUGUUGAAGGUCGC
#=GR NZ_AAOU01000011.1/78640-78173 CODON         ...........................................................................................................................................................................................................................................................................................................................................................................................................................................................................................................................................................AUG....................................................................................
#=GR NZ_AAOU01000011.1/78640-78173 SS_TT         ..................................................................................................................................................................................................................................................................................................................................................................................................................................................................................................................................................................................................................................................
NZ_AAOJ01000002.1/263094-263561                  UCUUUUAUUUAAAUAACGCAGUAUUAAAAUAAAAGAGUAUAUUUAUACUAUCAACGUUAUAGAUAAUUAUAUCUUUAUAUCGUUUGCCAUAAAUAAUAAAUUUAUGGCGGGAGAUGAU.GUUCCUCCUU......................................................................................CAA..CCGCCUU...................UCAAUA..................................................AAGGAUAAUGACGUCUAACAACAUUCGACUCUAAAUCGUCGAGGACCGUGUAUUUGUUAAAAUGGUUAAUUAUAAUUUUAAAUAGUUAUAAUAAUUUUUGCAUUCGGCGCGUUGUUAUUUCAUUUUUGUCCUCUUCUAUUUUCUGCUCGAUAAAGAAUUAUCAAUUCAACACGGCUGAGCGUUAUACAACUCUUCCCUACUCUGAGUUUUAUAAUUAGUAACGCGGUGUCUAGUGAGGCAGAGCAAUGCAAUACUCAACUGAAGUACAAAAUAUGUGUCCUAUCUCUCGUGGUCCACAUCACGAGUCUGCACCCAUUCCUGUUG
#=GR NZ_AAOJ01000002.1/263094-263561 CODON       ...................................................................................................................................................................................................................................................................................................................................................................................................................................................................................................................................................................AUG............................................................................
#=GR NZ_AAOJ01000002.1/263094-263561 SS_TT       .........................................................................................................<<<<<<<<<..............>......................................................................................>>>..>>>>>.................................................................................................................................................................................................................................................................................................................................................................................................................
amd_scaffold_653/2744-3204                       CAGGGUUCCGGGAGCCUUCCAUUGAUAAAAUGAUCGGGGACAGUGGGAUCGCCCUGUGGACUCCCGGUCCCAUUCGGUGGUAGGAUGGGUUCGUCCGCUUCCGGCGGAUGGCGAUGGG.GUU.CGCCU........................................................................................AAU.CCCGC.....................AUUUC.....................................................GGGUGAUGACUCCUACCAUGGGUGAUCCUGGAUCAGUGUUCCGGCACAUGUGGUGGGAGAGGCACUUCCCUGUUGUCCCCCUUCCUGUUUCGCCGAUGCACUCCCCAGACUCUUCUCGCCCCAAGCUCCUGAAAAAAUAUUUGGAUGGUCUGCGCACUUUUUUGACCUGGACCUUGACCCCGGUCGGGGACGACCCGACUCCGAGGACUUCGAUGGCCGAUCCCGUUUCCCUCCCCUCCUGGCGAUCCCCCAGGAUCCUCAUUCCCCUCUUGGGGCUUGCGGCAACACUCGUAUGGGGACUCUUCCUUCUUGUGGACCGCGG
#=GR amd_scaffold_653/2744-3204 CODON            ....................................................................................................................................................................................................................................................................................................................................................................................................................................................................................................................................AUG...........................................................................................................
#=GR amd_scaffold_653/2744-3204 SS_TT            ..................................................................................................................................................................................................................................................................................................................................................................................................................................................................................................................................................................................................................................................
NC_009486.1/1794717-1795180                      GCUGGACUUUUCCAGAGACUACUUGAGGGAAAUAGUGAAUUUUGUUGCAGAAGAAAUUGAAAAGCUGGAGAUGGUAUAAUAACGUUUGGAAAAAAACAAUAACCCAACGGGCGAUGAG.GCC.CGCCC.......................................................................................AAA..CUGCCCU...................GAAG....................................................AGGGCUGAUGGCCUCUACUGGCUUGAUCAGUAGAGGCCAUUUUCUUUUGUGGGAGGGAUUGAAAGUGAUUCUUCCCAGCGUUCUUUUUGUGGACUCCGUGAGAACCAUUCAAGUUUCCCAAGAAACCCUAAGAGACUUGAGACUUGAUCGUGUGGUUCGAGAGAUCGUUCAGGAACGGAAUGAUAUUUUAGAGUAUUACCUCUCACCUGUUCAGGAUGAGAAAACCGUAAGGUACCGCCAGGAAGUGAUGAAAGAUUUGGAAAACAACGAAAAAUUGCUGGAAGCCAUCAGGAAGUUCGCAAAAGAUAUGGCAUCGUUUCAUCG
#=GR NC_009486.1/1794717-1795180 CODON           ............................................................................STP...............................................................................................................................................................................................................................................................................................AUG.................................................................................................................................................................................................................................................................
#=GR NC_009486.1/1794717-1795180 SS_TT           ......................................................................................................................................................................................................................................................................................................................<<<<<<<<<<<<<.....>>>>>>>>>>>>>.............................................................................................................................................................................................................................................................................................
NC_010175.1/429362-429823                        ACGCGUGGCUUUGAGAUACUAAAAGAAACGUAGAUCUGGUCUGUCAGGUUAAGAAAACAGAUUUGACACCGGCUGAGUAGCUGAUAAAAUGAGAUUAGACAAUCGAUUGGGUGAUGAG.GCU.CACCCU......................................................................................CAA..CUGCC.....................AUUAC.....................................................GGCUGAUAGCCUCUACAGGGAAACGUUUUCUCUGUAGAGGCUUUUAUUUUUGAAUCGAUAAGAGGCAUGAUCAUGGUUUCGCUCAGUAUUCUUCACUACCACGACGGUCUCCAAACAGAAGCAACCAGCCAGCCUGAUUUCUUUCCCGAUCUAAACCUGGAUCAGGUGGUAGAAGCCAUCACAAAACCCGGACAGGAGUACAACUUACAACCCUUUUUCUGGACUCCCUUACGCGAUGCUCAAGCCGUCCGCUACCGGCAAGAGGUGUUUCAGGACCUGGAAAAAGCUCCUAUCCUGGAAGCUAUCAAGCAGUUUGCGGAAG
#=GR NC_010175.1/429362-429823 CODON             ........................................................................................................................................................................................................................................................................................................................................................................................AUG.......................................................................................................................................................................................................................................................
#=GR NC_010175.1/429362-429823 SS_TT             ........................................................................................................................................................................................................................................................................................................................<<<<<<<<<<<<<<.....>>>>>>>>>>>>>>.........................................................................................................................................................................................................................................................................................
NZ_AAUI01000037.1/30863-31324                    UGCGUGUGACGCAAGGCAACAGCCUGAUAGGCUAGGGCCUUGUGGGCAAAAUCACUCCCACAACUAUUGUCACCCCACUAUGUGCGUGGUAAACUAGGUGUAGCUCAUAGGUGAUAAG.GCU.CACCGUU.....................................................................................GAA..CUGCCCG...........................................................................CGGGCUGAUGGCCUCUACAGAAGUCACCUUCUGUAGAGGCUUUUGUGUUAGAGGCGAGGGAGAUGACGAUGGCAUUUCACAGCAUUCUGUUCAUCGAUACCCCCGAUGACACGCCGGCGCCGCAAUGCUUCGCCGAUUUGAACCUCGAUCAGGUGGGUUUUCAAGUUUGAGUUAAUCUUAAAUAAGAUGGUCUGUUUUGUCAAUAUUAAAAAGCCACUAAUGCCCACAGUGGCCCAAUCCGUGGGCAUCCGUCUCAAUCCGCCUUCAUCCGUGUCCCAGUCAAAAUUUCGAGUAAAAUAAGCGGGACACAGCGUUGCUGUGUCC
#=GR NZ_AAUI01000037.1/30863-31324 CODON         ..................................................................................................................................................................................................................................................................................................................................................................................................................................................................................................................................................................................................................................................
#=GR NZ_AAUI01000037.1/30863-31324 SS_TT         ........................................................................................................................................................................................................................................................................................................................<<<<<<<<<<<<<....>>>>>>>>>>>>>............................................................................................................................................................................................................................................................................................
NC_003869.1/1840748-1840288                      AUGGAACCCACUUUAACCGCCGAAAGGCUGAUGGUUCCUACUUGUGAAUAACACAAGUAGGAACCAUUUUGCUUUUUAAGGGGGUGAUAGAAAAAAUAAAGAUUUAAAAAGCGAUGGG.GCU.CGCUU........................................................................................AA...UGCA.....................GAAGAAA...................................................UGCUGAUGGCUCCUACCUUUUUGUCCUACAAAAUGUUGUAAUAUUGAAAAUAAUCUACGUAGGAGGGUAUGUCUAUGUGGUUAACUUAUAGUUGGUGGUUAGGCUUGGCUUUAAUUGCAGGUAUAAUUGCCAAUUGGACAGGUAUAUCGAUCUCAUUAAUCGAGAUUUUGGUAGGAGUGAUUGCCGGUAAUUAUUUGGGAUUUCAGACGAAUGAUUGGAUAAAUUUUCUGGGUGGCGUAGGGAGUAUUUUGUUAACUUUUUUAGCAGGAGCAGAAGUAGACCCUAUAGUGUUGAGAACAAAAUUUAAAGAAAGUGUUACAAU
#=GR NC_003869.1/1840748-1840288 CODON           ..........................................................................................................................................................................................................................................................................................................................................................................................AUG.....................................................................................................................................................................................................................................................
#=GR NC_003869.1/1840748-1840288 SS_TT           ...............................<<<<<<<<<<<<<<<.....>>>>>>>>>>>>>>>................................................................................................................................................................................................................................................................................................................................................................................................................................................................................................................................................................................
NZ_ABXP01000064.1/2844-2384                      AUGGAACCCACUUUAACCGCCGAAAGGCUGAUGGUUCCUACUUGUGAAUAACACAAGUAGGGACCAUUUUGCUUUUUAAGGGGGUGAUAGAAAAAAUAAAGAUUUAAAAAGCGAUGGG.GCU.CGCUU........................................................................................AA...UGCA.....................GAAGAAA...................................................UGCUGAUGGCUCCUACCUUUUUGUCCUACAAAAUGUUGUAAUAUUGAAAAUAAUCUACGUAGGAGGGUAUGUCUAUGUGGUUAACUUAUAGUUGGUGGUUAGGCUUGGCUUUAAUUGCAGGUAUAAUUGCCAAUUGGACAGGUAUAUCGAUCUCAUUAAUCGAGAUUUUGGUAGGAGUGAUUGCCGGUAAUUAUUUGGGAUUUCAGACGAAUGAUUGGAUAAAUUUUCUGGGUGGCGUAGGGAGUAUUUUGUUAACUUUUUUAGCAGGAGCAGAAGUAGACCCUAUAGUGUUGAGAACAAAAUUUAAAGAAAGUGUUACAAU
#=GR NZ_ABXP01000064.1/2844-2384 CODON           ..................................................................................................................................................................................................................................................................................................................................................................................................................................................................................................................................................................................................................................................
#=GR NZ_ABXP01000064.1/2844-2384 SS_TT           ...............................<<<<<<<<<<<<<<<.....>>>>>>>>>>>>>>>................................................................................................................................................................................................................................................................................................................................................................................................................................................................................................................................................................................
NZ_ABVL01000003.1/298678-299160                  CUUCGGCGAAUUCCGCGUCCAUGGUGCGGGCAAAGUGCGCUACCGGCUCUGCAGCCCGGCGGGAUCCCUUGACAAAUCGCCGGUGAUCGCGUUCUCUUCCGCCCGUAACGGCAAUGGA.UUUCUGCCG............CCCGA..............GUGA...............................................UCGGGGAA..CCGCUUGGU.................AACG..................................................GCCAGGCUGAUGAUUCCUGUUUUCACAGACGAAUCAUGCCCCUGUCGCUCAUCUCCCAAUCUCAUUGUUUGUCCCUGUGCCACCGCGCGCUGGCCAUCGCCGCUUCCCUUUUCGGAGUAAUUUCAUGACCGCGAUCCGUCACCUCCUGCAAAACGUCCUCGGGCACAUCGCUUUUUCCCUCCGCUGGCUCAUCUAUAUCGUUCCCAUGGCGGCGGUUGUCGGUUCGGCGUGUGCUUUCUUUUUGUGGGGCCUUGAGCAAGUCACACACUGGCGUUUCGAGCAUCCAUGGCUGCUUUAUUUCCUGCCGCUGGCGGGCGUAGCGGUCG
#=GR NZ_ABVL01000003.1/298678-299160 CODON       ........................................................................................................................................................................................................................................................................................................................................................................................................................................AUG.......................................................................................................................................................................................................
#=GR NZ_ABVL01000003.1/298678-299160 SS_TT       ..................................................................................................................................................................................................................................................................................................................................................................................................................................................................................................................................................................................................................................................
NC_007775.1/520135-519635                        CAUUGGCCGUUCCCAUCACCCCUAUCGCUUGGUUGCGGUGGAAGAUGGGGCGUGAUAUGGUAAGGGGCACAUGUGUUGCGGGCAGGCUGCUUGGUCCUUCCCGGCAACGGGCGAUGGG.GUU.CGCCG.......................................................................................CAA..CCGCCUCAGGC...AGAUCCUAGGGAUAAAGUU..............................UCUCUAAGA.CUUAGAGCUGGGGCUGAUGACUCCUACUCUUCUGGGCAGAUCCAGGGGGUGGGAGUCUUUGAUGUUGAGUUCUCACCCCGCAGAAACGCGAACGGCUUUUUCUCCCUGGGCUGCCCUUCAACACGCGGACGGCGAGGAGAGAGGUUUUGUUGAUGCUGGGCAGUUGGCUGUGGAUCUUGGGGAUGGGCUUUUUUGUCGGCCAGAUCCUGGGCCGGCUGGGAAUGCCGCCGCUAGUGGGGAUGAUCCUGGUCGGGAUCCUGUUGCAAGAGGUCUUGUCCCCAGAGCUGUUGGCGGCAGCCGGGGAUCUGCGCUUGGUGGCCGUCACGAUUAUCC
#=GR NC_007775.1/520135-519635 CODON             ....................................................STP....................................................................................................................................................................................................................................................................................................................................................................................................................................AUG....................................................................................................................................................
#=GR NC_007775.1/520135-519635 SS_TT             .......................................................................................................................................................................................................................................................................................................................<<<<<<<<<<<<<<<<<<....>>>>>>>>>>>>>>>>>....................................................................................................................................................................................................................................................................................
amd_scaffold_33/7996-7526                        UCUUUGGGAGGAGAGCACGCCUCCUUUCCCAAAUGCAUCGCGAUCCAUCAUCCCUUUCGAAAACAGGUUGUCUUAGGCGGCGCAUAAGAGCAUAAUCAUUGGGAAGACAGGCGAUGGG.GUU.CGCCA.......................................................................................AAA..CCGCCCCGG.................AGAACAG...............................................CGGGAGCUGAUGACCCCUACUCCAUUGAGGAGGAGGUGCGUCGUGCUCGAGGCCGUUCUGAUCGUUCUGUUUUCCGUCCAGCUUUCGAUUUUGUCCUUUCGUCUUCUGACCCUUCUUCCCGCUCCAUUCAGGGAAACGCUCCUCAAGGCCGCAGGACUUCUGUUUCUGGGAACCCUCCUGACUUUUUUUCUCCUGUACGAAUCCUCUUUCCAGUGGCCGGAUUUUUCGUCCAGACUUCCCUCAUACAGUCUCUGGGCACCUUCGUGAAGCGUGGUCUUCUCCGCCGGGACAACCCCUGGUGGAUUCUUUUGACCGUCGUGAUUGGU
#=GR amd_scaffold_33/7996-7526 CODON             ................................................................................................................................................................................................................................................................................................................................................................................................................................................................................................................................AUG...............................................................................................................
#=GR amd_scaffold_33/7996-7526 SS_TT             ..................................................................................................................................................................................................................................................................................................................................................................................................................................................................................................................................................................................................................................................
NC_006363.1/61442-60953                          CAACCUCGCGCAGGACAGAUCUCCCACGAAAGGUGAUGUCACAGGCGCGCCGUCACGGACGCAGCGGGAAAGGGAGCGAACCGCACCGCAACGCUAUGAUGAGUCCGCAGGCGAUGGA.UCUCCGCCG............AGACGACC...........GACCUAUG........................................GGCCGUCUGAA..CCGCCCC...................GGUCC...................................................GGGGCUGAUGGUUCCUUCCCCACGAGGAAGGAGUCUGCCUGUUGUCCGGUCACCGCGAACCUUCAGCUGGGCCCUACCCCCGGAUCUUGGACACGGUGGGUGAUUACGCAGCGGUUGGCAGCGUAGCGGCCCGGCGGGCCUCGUAGGUGGACGGGGACAGGUAGCCGCACCAGGAGUGACGGCGGCGGGUGUUGUAGCGGACGAGCCAGCGGAAGACCUCGCGGCGGCAGGUGGCCUCGUCGGGCCAGCAGGCGGCGUCUUGGAGGACCUCGCGCUUGAUGGUGGCGUUGAACGACUCGGCCAGAGCGUUGUCGGCCGAGGAGC
#=GR NC_006363.1/61442-60953 CODON               .....................................................................................................................................................................................................................................................................................................................................................................................................................PTS..........................................................................................................................................................................................................................
#=GR NC_006363.1/61442-60953 SS_TT               ..................................................................................................................................................................................................................................................................................................................................................................................................................................................................................................................................................................................................................................................
NC_006677.1/2355803-2356281                      UUGUUACGCAGACGAUGGCAUAGCGUGGUCAUGCGGAAAAGUGUCUCUCCCUAAAAACCUUGUCAUCUCUUGACAGGUUGGGGCCUUCACGGCUUUUCAUGAGGCAGAAGGCAAUGGA.UUC.UGCCU............GACCG..............UUCC...............................................CGGUCGAA..CCGCUUC...................AUCCG...................................................GAAGCUGAUGAUUCCUGUCCCUCGUCCCCUUUGGACAAGACAGGAGAACUGCGUCCGUUAUGAGUGAACUUCAGAAUCAGCCCCGUUUUCCCGGUAUUUUCAGCCUUAUGCGUCUGAGCGCGGUGCUUGUUGUGCUGUCGGUCUGUAUCGGGAGUGCCUGUGCCCUGUUCCUGUGGCUUCUGGAACGCGCCACUUCGCUGCGGAUCGAGCAUCCGGUGCUGCUGUUCGGGCUUCCGUUGGCGGGUGUGGCGGUCGGUCUGUGUUACUUCUGGUUCGGCCGCGACGUUGAGGCCGGGGCGAACCUGAUCGUGGAUGAAAUCCAUG
#=GR NC_006677.1/2355803-2356281 CODON           .........................................................................................................................................................................................................................................................................................................................................................................AUG......................................................................................................................................................................................................................................................................
#=GR NC_006677.1/2355803-2356281 SS_TT           ................................................................................................................................................................................................................................................................................................................................................................................................................................................................................................................................................<<<<<<<<<<<<<.......>>>>>>>>>>>>>>................................................................
NC_010125.1/3849997-3849519                      AGCAUCCAUGCGCGGCGCAGAUAUGCAGCCGGAACGCCGGCCCGCACCCACGCGGCCCGGCACGCGCGAUCUUGACGCCGCCAUCCGGUUCGGGGUUAACGUCGGCGCAGGCAAUGGA.UUUCUGCCU............GACC...............GUCCG...............................................GGUCGAA..CCGCCUC...................UUUCG...................................................GGGGCUGAUGAUUCCUACCCACCGCCUUCGGGCAACAAGGGCAGGAAUCCGUUCGCAGCCAUGUACAUCCCUUUUUCGUUUCGUCCGCGCCGCGAUCGGUAUGUGGCCGUCAUGGCCCGGUUCGUGACGGGCUGCAUCCUCGCCGCCCGCGCCGCCGCCCGUUGGCUGUGCAUGCUCCUGCCGAUGGCCGUCUGUGUCGGCAGCCUCUGCGCCCUGUUCCUCUGGCUGCUCGACCGGGUAACGGACGACCGUCUCCAUCAUCCGGACCUGCUCUACGCCCUGCCCCUGGCCGGGGUUGCCGUCGGACUGACGUAUCACGUCCUG
#=GR NC_010125.1/3849997-3849519 CODON           ..........................................................................................................................................................................................................................................................................................................................................................................AUG.....................................................................................................................................................................................................................................................................
#=GR NC_010125.1/3849997-3849519 SS_TT           ..................................................................................................................................................................................................................................................................................................................................................................................................................................................................................................................................................................................................................................................
NC_011365.1/2909325-2908847                      AGCAUCCAUGCGCGGCGCAGAUAUGCAGCCGGAACGCCGGCCCGCACCCACGCGGCCCGGCACGCGCGAUCUUGACGCCGCCAUCCGGUUCGGGGUUAACGUCGGCGCAGGCAAUGGA.UUUCUGCCU............GACC...............GUCCG...............................................GGUCGAA..CCGCCUC...................UUUCG...................................................GGGGCUGAUGAUUCCUACCCACCGCCUUCGGGCAACAAGGGCAGGAAUCCGUUCGCAGCCAUGUACAUCCCUUUUUCGUUUCGUCCGCGCCGCGAUCCGUAUGUGGCCGUCAUGGCCCGGUUCGUGACGGGCUGCAUCCUUGCCGCCCGCGCCGCCGCCCGUUGGCUGUGCAUGCUCCUGCCGAUGGCCGUCUGUGUCGGCAGCCUCUGCGCCCUGUUCCUCUGGCUGCUCGACCGGGUAACGGACGACCGUCUCCAUCAUCCGGACCUGCUCUACGCCCUGCCCCUGGCCGGGGUUGCCGUCGGACUGACGUAUCACGUCCUG
#=GR NC_011365.1/2909325-2908847 CODON           ..........................................................................................................................................................................................................................................................................................................................................................................AUG.....................................................................................................................................................................................................................................................................
#=GR NC_011365.1/2909325-2908847 SS_TT           ..................................................................................................................................................................................................................................................................................................................................................................................................................................................................................................................................................................................................................................................
NC_010794.1/1993696-1994191                      CAACCCGAACCCGAAGAGAACCGCUUCCUUCAGAUGUAAAAUUUUUUUACAAAAAAAUUUGACAACUCUUUUUUAAAAGAAUAUUCGCUAGCAAGAAAACGAAAUCCCUGGCAAUGGA.GUU.UGCCG............UCCCGCCGGU.........UCGAAGU.......................................ACU..UGGGAAAA..CCUCCUUUC.................UUGAAAA...............................................GAAAGGCUGAUAACUCCUACUUCAACAACCUGGGAUGCAAACAGAUGAAAUUCAUACGAAGGGGCAAGCCAAAAAAAGUUAUCCUCCUUCCCUUUUUGCACGGCCCUCCUCCCCUCCUUCUUCUUUUCUCCCCAUGGAUUUUGGGCUCAACUUUUAUUAGCCUCGUGGGCUGUUCGGUCGGUCCCGAUUACAAGCCUCCCAAGCUCGAGGUUCCCCAAAACUGGAAAUGGGGAGAACAAAAACCCGAUCCCAAAGGCUCCCAUUCCAGGGAAAAGCCGCAAAUCGAAGAGAAAAAAACAGCCUGGGGAGGCAAUGACCUGCAAGGC
#=GR NC_010794.1/1993696-1994191 CODON           ....................................STP.......PTS.............................................................................................................................................................................................................................................................................................................................................................GUA.......................................AUG.......................................................................................................................................................................................
#=GR NC_010794.1/1993696-1994191 SS_TT           ...........................................................................................................<<<<<<<<<<<......................>>>>>>>>>.............................................................................................................................................................................................................................................................................................................................................................................................................................................................................................
NC_009712.1/914845-915310                        UAGUUGAAGGUAACGCCAGGUAAGGAGAAGGGACCACGUGCUCACGGGCAGGGCACGUGUCAGAAAGAAAACUAUUUGUGACACCAACCGUCAUCUCUGAUCUGUCAGGGGCGAUGAA.GUC.CGCCG.......................................................................................UAA..CCGCCUUAC.................CCUAA....................................................AGGCUGAUGACUUCUGUUUUAUGCGGGGAUUCACGUCUGAUCCCACAAACCCGGGCCCGGCUUGUGGUUUUCUUUCGUGAUGUGACCGACAGGCCGUUAAAUAGUGCAUCUGGAAAAAAAACACCGGAGGAAAACAGGAUGGACUCAUCGCUACAAUCGAUCCCUGCCCGGGAGUUUCCCGACUCCCGAAGCAACCCUGCCAUUGAAGGAGAAAUUAUGAUCCGUGAUACUGUGCGGGCAGUGGAUCCGUCCGGGGCAUCGACCGGGAAAAACCAGGCAGUCGGGUUCCGGGACCGCUUAUCAUGACGCCCGGUGCCGCCCCG
#=GR NC_009712.1/914845-915310 CODON             .........................................................................................................................................................................................................................................................................................................................................................................................................................................................AUG.................................................................................................................................................................AUGP.................
#=GR NC_009712.1/914845-915310 SS_TT             ........................................................................................................................................................................................................................................................................................................................................................................<<<<<<<<<<<<..............>>>>>>>>>>>>>...................................................................................................................................................................................................................................
NC_010474.1/84798-84319                          GUGCCGUAACCCACUCCAACAAGAUUAAUCUCUAAGUUUUUCGAGGAUUUUGGUGCAGCAGACUUCCUUAGGGUCAAUCAGUCAGUUUUUGUGAUAUAAAUUUAGCGAUGGUGAUGGA.GCU.CACCG.......................................................................................AAA..CCGCCCAGG.................AUUUUUCUUAAUUGCA......................................CCUCGGCUAAUGGCUCCUACGCUUCCGACUUGUGGUGAAGCAGUAGGGCUAUUUUGAUCUAGGCUGCACUAAUCUUUUUCGCUACAAGUCACGUUGAUUAACCACCCUAACGACAACGUGAUCCCAUGUUAGAAAGUAUUAUUUGGAUUCUUUUGCUCGGUUUUUUUGGGGGGCAAAUUGCCCAACGGCUCAGGAUUCCGGCCCUGGUAGGAAUGGUGCUUGUUGGUAUUGUCCUCGGCCCCCAGGUGGGGAAUGCGAUCGCCCCAGAAGUUUUAGCGAUCGCCGCUGAUCUGCGGACAAUGGCGGUGAUGGUGAUCUUGAUGAAA
#=GR NC_010474.1/84798-84319 CODON               .........................................................................................................................................................................................................................................................................................................................................................................................................................................AUG......................................................................................................................................................................................................
#=GR NC_010474.1/84798-84319 SS_TT               ..................................................................................................................................................................................................................................................................................................................................................................................................................................................................................................................................................................................................................................................
amd_scaffold_470/2169-2627                       GUAUUAUAUGGCCAGGUAGAAACUUUUCACUCACUUUUAUCUCCCAGCUUACGAAAAUAGGAUUGCCACUCGCAAAUGUUAAAUCCGGAAUCAUAAUUAUGAUAAUAAUAUGGAUGGA.GUU.CCAU........................................................................................UAA..CUGC......................CACGAU.....................................................GCUGAUGACUCCUGCAGAAUAGAGUGGAAGUGAUACAUUGACAUUUGAAAGUAUAAUAUUCAGGAGUAAUAAAGCCAUUGAUGAAAUUGACCAUAAAAAUGAGUUAUUUGAAGAUUUGUCGCUUAAAAUAAUCUUUAAAGGCAUUCUGGGAAACACAAAUAACCAGGAUUUUGAAGAAGUAUUAUAUAAACCAUUAGAUAGCAUAGAGGAUAUCCUAUACAGGCAGCAAAUUUUUAAUGAUUUACGAAGUCCACAAAUAUUUAAUGCUAUAAAACAAUUUUCCGAAACAUCAUCCACCAUUUUCUACAAUAUUGGGAAAUU
#=GR amd_scaffold_470/2169-2627 CODON            ......................................................................................................................................................................................................................................................................................................................................................AUG.........................................................................................................................................................................................................................................................................................
#=GR amd_scaffold_470/2169-2627 SS_TT            ..................................................................................................................................................................................................................................................................................................................................................................................................................................................................................................................................................................................................................................................
JCVI_SCAF_1101668140910/292-1                    GUUUAAGAGAGUACCAGACCCUAUUGGAGAGGGUCACGGAAGUAUUGAAUUAAGACGCGUAUAUUAAGAUGACAUUGACAAACCCAUCUAACAGUCUUAUAAUAGUGGCGGGAAUGAA.GUGCUCCCU............UCAU...............AUGAU...............................................AUGAAAA..CCGCA.....................AACACG....................................................UGCUGAUGACUUCUACGAUUUUUUCGUAGAAGUCAUUAUUUUUUUGAAAAGAGGCAGUAUGUUAUUAUCGUUAUCACUCAUCAUUUUUACUGGACUGAGUCUAUCUAAACUUGCAGAUUUACUGAAACUCCCUAAACU........................................................................................................................................................................................
#=GR JCVI_SCAF_1101668140910/292-1 CODON         ................................................................STP...............................................................................................................................................................................................................................................................................................................................................................................................................................................................................................................................................................................
#=GR JCVI_SCAF_1101668140910/292-1 SS_TT         ...................................................................................................................................................................................................................................................................................................................<<<<<<<<<<<<<<<.....>>>>>>>>>>>>>>>............................................................................................................................................................................................................................................................................................
NC_007796.1/1244605-1244143                      GGAGAGCGGGUUGAGAAGUAUAAUCAGCUCCUCCGUAUUAACGAGUUCCUUGGAGAUAAGGCCAGAUACGCAGGAAGACAAGCAUUCAAUUCUGCAUAAUGUAAACCAGGGUGAUGGG.GUU.CACCUG......................................................................................UAA..CCGCUU....................UUUC.....................................................CAGCUGAUGACUCCUCUUCCUGUUUACCAGGAUUUACUUCUGUUUUCUUCCCAUCUUCACAUCAUGGGUGAUGACAAGCCCGUGUUCGACCAGUUCUUCCACUUCAUCAACUAUGCUCAUAACCCGUUCCUUUGUAUCAACGACAUCGAUGACCACCGGAAGGUCCAUUGAGAAGUUCAGGACAUCAACGGUGUGAAUAACCUGUUCAUGUCCAUAUCCAACCAUACCCCGGAAUACCGUACACCCGGGAAAUCCUCUCUUCUGGAACAUCUCAACAAGAUGUCGAUACGCCGGCUUUUUUCCGAUUUUUGCUGAUUCCGCGA
#=GR NC_007796.1/1244605-1244143 CODON           ................................................................................................STP.............................................................................................................................................................................................................................................PTS...............................................................................................................................................................................................................................................................................................
#=GR NC_007796.1/1244605-1244143 SS_TT           ..................................................................................................................................................................................................................................................................................................................................................................................................................................................................................................................................................................................................................................................
NZ_ABXP01000064.1/2957-2498                      UUAAUAGUAUGAUAAAAUAGGAUAUUUGUAAGUAUUUGGUAGAUUUUUAUUGCCUUGCAAAGUUUUGAUAGUUUUGAUAUAAUCUUAAUGACAAGACAAUUGCAUAAAAAGUGAUGGA.ACC.CACUU.......................................................................................UAA..CCGCC.....................GAAA......................................................GGCUGAUGGUUCCUACUUGUGAAUAACACAAGUAGGGACCAUUUUGCUUUUUAAGGGGGUGAUAGAAAAAAUAAAGAUUUAAAAAGCGAUGGGGCUCGCUUAAUGCAGAAGAAAUGCUGAUGGCUCCUACCUUUUUGUCCUACAAAAUGUUGUAAUAUUGAAAAUAAUCUACGUAGGAGGGUAUGUCUAUGUGGUUAACUUAUAGUUGGUGGUUAGGCUUGGCUUUAAUUGCAGGUAUAAUUGCCAAUUGGACAGGUAUAUCGAUCUCAUUAAUCGAGAUUUUGGUAGGAGUGAUUGCCGGUAAUUAUUUGGGAUUUCAGAC
#=GR NZ_ABXP01000064.1/2957-2498 CODON           ..................................................................................................................................................................................................................................................................................................................................................................................................................................................................................................................................................................................................................................................
#=GR NZ_ABXP01000064.1/2957-2498 SS_TT           ......................................................................................................................................................................................................................................................................................................................<<<<<<<<<<<<<<<.....>>>>>>>>>>>>>>>.........................................................................................................................................................................................................................................................................................
NC_003869.1/1840861-1840402                      UUAAUAGUAUGAUAAAAUAGGAUAUUUGUAAGUAUUUGGUAGAUUUUUAUUGCCUUGCAAAGUUUUGAUAGUUUUGAUAUAAUCUUAAUGACAAGACAAUUGCAUAAAAAGUGAUGGA.ACC.CACUU.......................................................................................UAA..CCGCC.....................GAAA......................................................GGCUGAUGGUUCCUACUUGUGAAUAACACAAGUAGGAACCAUUUUGCUUUUUAAGGGGGUGAUAGAAAAAAUAAAGAUUUAAAAAGCGAUGGGGCUCGCUUAAUGCAGAAGAAAUGCUGAUGGCUCCUACCUUUUUGUCCUACAAAAUGUUGUAAUAUUGAAAAUAAUCUACGUAGGAGGGUAUGUCUAUGUGGUUAACUUAUAGUUGGUGGUUAGGCUUGGCUUUAAUUGCAGGUAUAAUUGCCAAUUGGACAGGUAUAUCGAUCUCAUUAAUCGAGAUUUUGGUAGGAGUGAUUGCCGGUAAUUAUUUGGGAUUUCAGAC
#=GR NC_003869.1/1840861-1840402 CODON           .................STP........................................................................................................................................................................................................................................................................................................................................................................................................................................................................................AUG...................................................................................................................................
#=GR NC_003869.1/1840861-1840402 SS_TT           ......................................................................................................................................................................................................................................................................................................................<<<<<<<<<<<<<<<.....>>>>>>>>>>>>>>>.........................................................................................................................................................................................................................................................................................
NC_003030.1/1730297-1730760                      UGCCUCAAAAAUAUUUAUUAUUUAAUAUAUAAAUGCGUUAUUUAAGAUCUUAUAAGUAUAAAUAUUUGACAAGUUUUAGGUUAAUUGAUAAAAUUAAAUUAAUUUCAUAGGUGAUGAG.GUU.CGCCCG......................................................................................UAA..AUAUCC....................UGUUU....................................................GGAUUGAUGACUUCUGCAUAAUUAAUAUGUAGGGGUUUUUUGCUUUUUAUUAAUUGUUUUAGGAGGGAGUUAUGAAAAAAUAUAUUCUCAUUGGAUUAGGUGGAGCAAUUGGAGCUAUUUUAAGGUGUUUUAUAAGGAACACAAAAAUUCCUGUAUAUAAAGGUGAAUUUCCAAUUAGUACACUUAUGAUAAAUUUAAGUGGAGCAUUUAUUUUAGCAGUAAUUUUGAUAACAGCAAAUGAAAUAUGGAGCUUUAAUGAAGAAAUAAGACUAGGUAUUGCAACUGGUUUUGUAGGAGCAUAUACUACUUUUUCGACUAUGUGC
#=GR NC_003030.1/1730297-1730760 CODON           ......................................................................................................................................................................................................................................................................................................................................................................................AUG.........................................................................................................................................................................................................................................................
#=GR NC_003030.1/1730297-1730760 SS_TT           .........................................................................................................................................................................................................................................................................................................................<<<<<<<<<<.....>>>>>>>>>>................................................................................................................................................................................................................................................................................................
NZ_ABOX01000011.1/261845-261363                  UUUCAAAAUCCGACCUAUGCCAGAAUUGUGCUUAAUGCGGUGAUCUACAAACCGUGAGAACAGGUUGUUCCUUGCCAAUUAACGGAUCUUUGUGUUCUCUAUAUGCAUUGGCAAUGGG.GUU.UGCCU............UCUCG..............GUCAA..............................................CGAGAGAA..CCGC.CUGA.................UUAUU.................................................UCGGUGCUGAUAACUCCUAUUGGUACUCAAGUCGUGUACUAACAGGACAACUUAUGCCGAAAUACAAAAUUAAAUUUAAAUGCUUAAUAGAGCGAGCCCCCGACAGCGCUAUCACCAUCUCCUUCGGCCUGUUUAAUCCCUGCACCUCCACCCGUUCCUGGUAAUGAAGCACUUUUUUAAUUUCUCGUUUCAUGCCGGAAGUUUGAAGCAACUGUUGGGGUGGUCGUUGCUCACAAUCCCUGUGGGAGUGCUGGCAGGUUCAGCGAGUGCUUUCUUCCUUUGGGCUCUGGAUCACGUUACUCACAUUCGCCAGCAACACGCAUGGU
#=GR NZ_ABOX01000011.1/261845-261363 CODON       ......................................................STP........................................................................................................................................................................................................................................................................................................AUG.........................................................................................................STAUG................................................................................................................................................................
#=GR NZ_ABOX01000011.1/261845-261363 SS_TT       ..................................................................................................................................................................................................................................................................................................................................................................................................................................................................................................................................................................................................................................................
NZ_AAML04000007.1/96544-97020                    AUAUUGGAGGCUUUAAUAUUUUAAUUGAUAGGUUACAUUAUUUAUAACAUUAAAAAUACAAUUUACAUAAAAUAGACAUAUGAAAAAUAAAAAAUUAUAUAAUAAUUAUGGGAAUGAG.GUU.CUCCCU...........UGGAUG.............AUAA..............................................UAUCCUAAA..CUGC......................CAAUGA.....................................................GCUGAUGACUUCUAUGAUAUCAUAGAUGCCACCAGCUUUUUUUGUUGUUUAAAUCGAUAAAAUGGAGGUGAAUUACUUACUAAAUUUUUAUUUUUUAAAUUUGAAGAAAUAUUUAAUUAAUAGAAAAAACAGUAGAUUAUAUGUUAAUUAUUUUAUUAAGAAUGGGUUAAGAGUAUACCUAUAUCCUAUCAAUUUAAAAAACAAUUAUGAUAGUCAUUACAUUGACUACAGUUGAUGCAAUAAAACUUUCAAAAAAUCUUAUGAUGCAAAUAGAAAGGAAUUAAAAUGAUAGAAAAAUUUAAAACUUUAAUAUGGAUUAAA
#=GR NZ_AAML04000007.1/96544-97020 CODON         ..............................................................................................................................................................................................................................................................................................................................................................................................................................................................................................................................................................................................................AUG.................................
#=GR NZ_AAML04000007.1/96544-97020 SS_TT         ..................................................................................................................................................................................................................................................................................................................................................................................................................................................................................................................................................................................................................................................
NZ_ABHD01000009.1/20017-19541                    AUAUUAGAGACUUUAAUAUUUUAAUUGAUAGGUUAUAUUAUUUAUAACAUUAAAAAUACAAUUUACAUAAAAUAGACAUAUGAAAAAUAAAAAAUUAUAUAAUAAUUAUGGGAAUGAG.GUU.CUCCCU...........UGGAUG.............AUAA..............................................UAUCCUAAA..CUGC......................CAAUGA.....................................................GCUGAUGACUUCUAUGAUAUCAUAGAUGCCACCAGCUUUUUUUGUUGUUUAAAUCAAUAAAAUGGAGGUGAAGUACUUACUAAAUUUUUAUUUUUUAAAUUUGAAGAAAUAUUUAAUUAAUAGAAAAAAUAGUAGAUUAUAUGUUAAUUAUUUUAUUAAGAAUGGGUUAAGAGUGUACCUAUAUCCUAUCAAUUUAAAAAACAAUUAUGAUAGUCAUUACAUUGACUACAGUUGAUGCAAUAAAACUUUCAAAAAAUCUUAUGAUGCAAAUAGAAAGGAAUUAAAAUGAUAGAAAAAUUUAAAACUUUAAUAUGGAUUAAA
#=GR NZ_ABHD01000009.1/20017-19541 CODON         ..............................................................................................................................................................................................................................................................................................................................................................................................................................................................................................................................................................................................................AUG.................................
#=GR NZ_ABHD01000009.1/20017-19541 SS_TT         ..................................................................................................................................................................................................................................................................................................................................................................................................................................................................................................................................................................................................................................................
NZ_ABKL01000011.1/19274-18798                    UGGAUGUACUGGAUAAUUUAGAUGAUAAAUUGUAAAUUGUAUUAUUUACAACAUAAAGAAUAUAACAUAAGGGAUAAGAUUGACAUAUAAAAAAUGAUAUAAUAAUUAUGGGAAUGAG.GUU.CUCCCU...........UGGAUG.............AUAA..............................................UAUCCUAAA..CUGC......................CAAUGA.....................................................GCUGAUGACUUCUAUGAUAUCAUAGAUGCCACCAGCUUUUUUUGUUGUUUAAAUUGAUAAAAUGGAGGUGAAAUAGUUACUAAAUUCUUAUUGUUUGAAUUUGAAUAAAUAUUUAAAAGAUAGAAAAAAUGGCAUUUUAUAUGCUAAUUACUUUGUUAGUAUAGAGAUUAAGAGUGUGGCUAUAUGCUAUUAAUUAAAAAAAACAAUUAUUAUAGAAGCCACAUUGCCUAUAGUUGAUGCAAUAAUAUUUUCAAAAUAUCUUAUAAAGCAGGUAGAAAGGAAGUAAAAUGAUAACAAAAUUUAAAACUUUAAUAUGGAUUA
#=GR NZ_ABKL01000011.1/19274-18798 CODON         ................................................................................................................................................................................................................................................................................................................................................................................................................................................................................................................................................................................................................AUG...............................
#=GR NZ_ABKL01000011.1/19274-18798 SS_TT         ..................................................................................................................................................................................................................................................................................................................................................................................................................................................................................................................................................................................................................................................
NZ_ABHE01000037.1/26641-27117                    AUAUUGGAGGCUUUAAUAUUUUAAUUGAUAGGUUACAUUAUUUAUAACAUUAAAAAUACAAUUUACAUAAAAUAGACAUAUGAAAAAUAAAAAAUUAUAUAAUAAUUAUGGGAAUGAG.GUU.CUCCCU...........UGGAUG.............AUAA..............................................UAUCCUAAA..CUGC......................CAAUGA.....................................................GCUGAUGACUUCUAUGAUAUCAUAGAUGCCACCAGUCUUUUUUUGUUGUUUAAAUCGAUAAAAUGGAGGUGAAUUACUUACUAAAUUUUUAUUUUUUAAAUUUGAAGAAAUAUUUAAUUAAUAGAAAAAACAGUAGAUUAUAUGUUAAUUAUUUUAUUAAGAAUGGGUUAAGAGUAUACCUAUAUCCUAUCAAUUUAAAAAACAAUUAUGAUAGUCAUUACAUUGACUACAGUUGAUGCAAUAAAACUUUCAAAAAAUCUUAUGAUGCAAAUAGAAAGGAAUUAAAAUGAUAGAAAAAUUUAAAACUUUAAUAUGGAUUAA
#=GR NZ_ABHE01000037.1/26641-27117 CODON         ...............................................................................................................................................................................................................................................................................................................................................................................................................................................................................................................................................................................................................AUG................................
#=GR NZ_ABHE01000037.1/26641-27117 SS_TT         ..................................................................................................................................................................................................................................................................................................................................................................................................................................................................................................................................................................................................................................................
NZ_ABKJ01000031.1/17954-18430                    UAUUAGAGGCUUUAAUAUUUUAAUUGAUAGGUUAUAUUAUUUAUAACAUUAAAAAUACAAUUUACAUAAAAUAGACAUAUGAAAAAUAAAAAAAUUAUAUAAUAAUUAUGGGAAUGAG.GUU.CUCCCU...........UGGAUG.............AUAA..............................................UAUCCUAAA..CUGC......................CAAUGA.....................................................GCUGAUGACUUCUAUGAUAUCAUAGAUGCCACCAGCUUUUUUUGUUGUUUAAAUCGAUAAAAUGGAGGUGAAUUACUUACUAAAUUUUUAUUUUUUAAAUUUGAAGAAAUAUUUAAUUAAUAGAAAAAAUAGUAGAUUAUAUGUUAAUUAUUUUAUUAAGAAUGGGUUAAGAGUGUACCUAUAUCCUAUCAAUUAAAAAAACAAUUACGAUAGUCAUUACAUUGACUACAGUUGAUGCAAUAAAACUUUCAAAAAAUCUUAUGAUGCAAAUAGAAAGGAAUUAAAAUGAUAGAAAAAUUUAAAACUUUAAUAUGGAUUAAA
#=GR NZ_ABKJ01000031.1/17954-18430 CODON         ..............................................................................................................................................................................................................................................................................................................................................................................................................................................................................................................................................................................................................AUG.................................
#=GR NZ_ABKJ01000031.1/17954-18430 SS_TT         ..................................................................................................................................................................................................................................................................................................................................................................................................................................................................................................................................................................................................................................................
NZ_ABHG01000008.1/20041-19565                    AUAUUGGAGGCUUUAAUAUUUUAAUUGAUAGGUUACAUUAUUUAUAACAUUAAAAAUACAAUUUACAUAAAAUAGACAUAUGAAAAAUAAAAAAUUAUAUAAUAAUUAUGGGAAUGAG.GUU.CUCCCU...........UGGAUG.............AUAA..............................................UAUCCUAAA..CUGC......................CAAUGA.....................................................GCUGAUGACUUCUAUGAUAUCAUAGAUGCCACCAGUCUUUUUUUUGUUGUUUAAAUCGAUAAAAUGGAGGUGAAUUACUUACUAAAUUUUUAUUUUUUAAAUUUGAAGAAAUAUUUAAUUAAUAGAAAAAACAGUAGAUUAUAUGUUAAUUAUUUUAUUAAGAAUGGGUUAAGAGUAUACCUAUAUCCUAUCAAUUUAAAAAACAAUUAUGAUAGUCAUUACAUUGACUACAGUUGAUGCAAUAAAACUUUCAAAAAAUCUUAUGAUGCAAAUAGAAAGGAAUUAAAAUGAUAGAAAAAUUUAAAACUUUAAUAUGGAUUA
#=GR NZ_ABHG01000008.1/20041-19565 CODON         ................................................................................................................................................................................................................................................................................................................................................................................................................................................................................................................................................................................................................AUG...............................
#=GR NZ_ABHG01000008.1/20041-19565 SS_TT         ..................................................................................................................................................................................................................................................................................................................................................................................................................................................................................................................................................................................................................................................
NC_009089.1/782079-782555                        AUAUUAGAGGCUUUACUAUUUUAAUUGAUAGGUUAUAUUAUUUAUAACAUUAAAAAUACAAUUUACAUAAAAUAGACAUAUGAAAAAUAAAAAAUUAUAUAAUAAUUAUGGGAAUGAG.GUU.CUCCCU...........UGGAUG.............AUAA..............................................UAUCCUAAA..CUGC......................CAAUGA.....................................................GCUGAUGACUUCUAUGAUAUCAUAGAUGCCACCAGCUUUUUUUGUUGUUUAAAUCAAUAAAAUGGAGGUGAAGUACUUACUAAAUUUUUAUUUUUUAAAUUUGAAGAAAUAUUUAAUUAAUAGAAAAAAUAGUAGAUUAUAUGUUAAUUAUUUUAUUAAGAAUGGGUUAAGAGUGUACCUAUAUCCUAUCAAUUUAAAAAACAAUUAUGAUAGUCAUUACAUUGACUACAGUUGAUGCAAUAAAACUUUCAAAAAAUCUUAUGAUGCAAAUAGAAAGGAAUUAAAAUGAUAGAAAAAUUUAAAACUUUAAUAUGGAUUAAA
#=GR NC_009089.1/782079-782555 CODON             ..................................................................................................................................................................................................................................................................................................................................................................................................................................................................................................................................................................................................................................................
#=GR NC_009089.1/782079-782555 SS_TT             ..................................................................................................................................................................................................................................................................................................................................................................................................................................................................................................................................................................................................................................................
NC_010002.1/1926612-1926146                      UGGUGUUAGCCACUCUUUAGCAUGUUUACGACUUUAAUAAAUCAAAACACCGGCCAUCUCGCGGCGCGUACUGCACAGCAUCCAUGCUUUUUCCUAUAAUGCAGCGCAAAGAGAUGGC.GUGCCUCUA.......................................................................................AAA..CCGCCGCAC.................UA....................................................GUGCGGCUGAUGACGCCUACAGAACCUGGCUUGUUCAGGGCUGUAGGCGCUCGCGCAUGCAACUCGUCGUUGGUCAGGCCGAUUAAUUCGAGCUACCUGACCAAUGCGCAAAUUCCCCCAUUUCGAACAGCUUGAACUGCUUCCCUAUCUGGGCAAGUGGUUCAUCUUCGCCACCCUCGUGGCGGCCCUGGCCGGCACCGCUUCCGCGUUCUUCUUGCUGUCCCUGGACCUGGCGACGGCCUGGCGUGAGGCCCAUCCCUGGAUCAUCUGGCUGCUGCCCUUCGCAGGCAUGGCAGUGGGCCUCGUUUACUUCCUGUUGGGCAAGC
#=GR NC_010002.1/1926612-1926146 CODON           ...................................................................................................................................................................................................................................................................................................................................................................................................................AUG............................................................................................................................................................................................................................
#=GR NC_010002.1/1926612-1926146 SS_TT           .........................................................................................................................................................................................................................................................................................................................................................................................................................................................................................................................................................................................<<<<<<<<<<............>>>>>>>>>>>........................
NC_006576.1/2053214-2052741                      AUCGCUAGCUGGAAGUUCGUCCAUUGCAGGCGAGAUCGUUGGGCUGGCUGAAGAACAUCUGGCCGCUGCGCUGGCUGCACACCCUCGCCAUCCCGUAAGCUACAAGCAGGGUGAUGGA.GCU.CACCU.......................................................................................CAA..CCGCGCACUCGG..............CAUGGC.............................................CCGAU..CGCUGAUGGCUCCUACAGUUCUGGCUAGGGCAAGAUCUGUAGCGAGUGCAUCGUUCAAGCUUUUCCCUAGCCACACACGCAAGCUGAAUUGAAGGAAUCAGCGUGAUGUUGGCGAAUUGGAUUGGAAUUUUAUUGGGCGGCUUUUUGGCCGGUCAAAUCGCGCGUCGGUUGGGUGCCCCAGCGCUAAUUGGCAUGAUUCUCUGGGGUAUCGUGUUGGGGCCGCAGGUUAGUCAGUGGUUGAGCCCUGCAGUGCUUGACCAGGCAGGCAUCUGGCGCACCUUGGCAGUGAUGGUCAUUCUGGUCAAGGCAGGUCUGGGACUAG
#=GR NC_006576.1/2053214-2052741 CODON           .........................................................................................................................................................................................................................................................................................................................................................................................................................AUG......................................................................................................................................................................................................................
#=GR NC_006576.1/2053214-2052741 SS_TT           ..................................................................................................................................................................................................................................................................................................................................................................................................................................................................................................................................................................................................................................................
NZ_ABWJ01000039.1/17514-17968                    CAGCAGGGUAUGAGCUAAUCUGCGUCAUGUUUGUCUACUGUGGAAAAUCAAUCACUUCCCGACGCUGUUUUCCCAUGCAAUUAUUUGAUAUAAUUUCAGUGAAUUAAAUGGCGAUGGU.GUU.CGCCUAUACG..................................................................................UAA..GU.....................................................................................UGAUGACACCUACCUUGUAAUUAACGGGGUAGGUGUCUUUUUUUGGACACAUGUACGGCAACGCGCGGAUGAAGAAAGGAGCAAUCUAUGCAACAACGGGAACAAGUACGGUUUAGCUGGUUACUGGCAGUAUUUGUCGGUGGUUUUAUCGGCGGGGUCAUGCGAUAUGGCCUUAGUUCAGUUACGAUGGACGGUCAAACCAUGGUGGGUACGACAAUUGUGAACUUAUUGGGCAGUUUUCUGCUGGCGGUUACGACUUAUGGGCUAGACAUGAGAUUUGACUUGCCAGAGUGGCUGUUGUUAGGCAUUGGAACAGGGG
#=GR NZ_ABWJ01000039.1/17514-17968 CODON         ..........................................................................................................................................................................................................................................................................................................................................................................................................AUG.....................................................................................................................................................................................................................................
#=GR NZ_ABWJ01000039.1/17514-17968 SS_TT         .......................................................................................................................................................................................................................................................................................................................<<<<<<<<<<<<<<.....>>>>>>>>>>>>>>..........................................................................................................................................................................................................................................................................................
NZ_ABQV01000049.1/12439-11985                    AUACGAACAAAAUAACAACUCGUUUUGUGUGUGUCAAGAUAUGCACAAACCACGUUCAUUGUUGUUGAUGUUCGGACCAAACAUUUGCUAUACUUUCAAUAAAUUAAAUGGCGAUGGU.GUU.CGCCUA......................................................................................UA...CG........................CAAGU........................................................UGAUGACACCUACCUUGAGCAAAUCGGGGUAGGUGUCUUUUUUUUGAGUAUGAGCUGGUGCGUUUAAAAAUUGCAGCAUAAAUGGCCUCAGGACAAAGUGACAGAUCUUAGCCUGAUAUGUUUAUGCAGAGGUUUCUGCGUCAGCGAGUGCGUUCCCACGAAAGGAGAUCAUGAUGCAUCAUCGUGAAAAAAUACAUGUUAGUUGGUUGUUGGCCGUCUUUGCUGGCGGUUUUAUUGGUGGCAUUUUGCGAUAUGUCAUCAGUGGCGUGACCCACGAUGGCACAACCAUGAUGGGGACAACCAUUGUGAACUUAAUCGG
#=GR NZ_ABQV01000049.1/12439-11985 CODON         ..................................................................................................................................................................................................................................................................................................................................................................................................................................................................................................................................................................................................................................................
#=GR NZ_ABQV01000049.1/12439-11985 SS_TT         .......................................................................................................................................................................................................................................................................................................................<<<<<<<<<<<<<<.....>>>>>>>>>>>>>>..........................................................................................................................................................................................................................................................................................
NC_008526.1/2429971-2429517                      AUAUGAACAAAAUAAUAAUUCGUUUUGUACGUAUCAAGAUAUGCACAAACCACGUUCAGUGUUGUUGAUGUUCGGACCAAACAUUUGCUAUACUUUCAAUAAAUUAAAUGGCGAUGGU.GUU.CGCCUA......................................................................................UA...CG........................CAAGU........................................................UGAUGACACCUACCUUGAGCAAAUCAGGGUAGGUGUCUUUUUUUUGAGUAUGAGCUGGUGCGUUUAAAAAUUGCAGCAUAAAUGGUCUCAGGACAAAGUGACAGAUCUUAGCCUGAUAUGUUUAUGCAGAGGUUUCUGCGUCAGCGAGUGCGUUCCCACGAAAGGAGAUCAUGAUGCAUCAUCGUGAAAAAAUACAUGUUAGUUGGCUGGUGGCCGUCUUUGCUGGCGGUUUUAUUGGUGGCAUUUUGCGAUAUGUCAUCAGUGGCGUGACCCACGAUGGCACAACCAUGAUGGGGACAACCAUUGUGAACUUAAUCGG
#=GR NC_008526.1/2429971-2429517 CODON           ................................................................................................................................................................................................................................................................................................................................................................................................................................................................................................AUG...............................................................................................................................................
#=GR NC_008526.1/2429971-2429517 SS_TT           .......................................................................................................................................................................................................................................................................................................................<<<<<<<<<<<<<<.....>>>>>>>>>>>>>>..........................................................................................................................................................................................................................................................................................
NC_010999.1/2570901-2570447                      AUACGAACGAAAUAACAACUCGUUUUUUGUGUGUCAAGAUAUGCACAAGCCACGUUCAUUGUUGUUGAUGUUCGGACCAAACAUUUGCUAUACUUUCAAUAAAUUAAAUGGCGAUGGU.GUU.CGCCUA......................................................................................UA...CG........................CAAGU........................................................UGAUGACACCUACCUUGAGCAAAUCGGGGUAGGUGUCUUUUUUUGAGUAUGAGCUGGUGCGUUUAAAAAUUGCAGCAUAAAUGGCCUCAGGACAAAGUGACAGAUCUUAGCCUGAUAUGUUUAUGCAGAGGUUUCUGCGUCAGCGAGUGCGUUCCCACGAAAGGAGAUCAUGAUGCAUCAUCGUGAAAAAAUACAUGUUAGCUGGUUGUUGGCCGUCUUUGCUGGCGGUUUUAUUGGUGGCAUUUUGCGAUAUGUCAUCAGUGGCGUGACCCACGAUGGCACAACCAUGAUGGGGACAACCAUUGUGAACUUAAUCGGC
#=GR NC_010999.1/2570901-2570447 CODON           ...............................................................................................................................................................................................................................................................................................................................................................................................................................................................................................AUG................................................................................................................................................
#=GR NC_010999.1/2570901-2570447 SS_TT           .......................................................................................................................................................................................................................................................................................................................<<<<<<<<<<<<<<.....>>>>>>>>>>>>>>..........................................................................................................................................................................................................................................................................................
NC_010125.1/3856760-3856297                      CCGAUCCGGCUGAAAAUCGAGGGGGCGCGGAUUCGAUUUCCGGCCGUCCGUCAACCUGGCGGCGUUUCGUGCGUUGAGGUGGCUAUCGGAGGGCUUACGCCGUCCGGUCGGAGAUGGA.GUA.CCUCCGUA....................................................................................UAA..CCGCCC....................CCA......................................................GGGCUGAUGACUCCUGCUCGCAUCCCGUGUGUUGCGGCAGGACGUCUUGCAUCCUUCCGUGACAGCAAUGCCGGAAGGAUACCGCACCAUGGCGGCGCACGAUGCCAUCGGUUUCGAAAGCAUUCUGAAUCCCGACCCCGCGAUGCAGGCCCGGACCGAGCCGGUGCCCGAUCGUCCGGCACCCGAACCCCGCUGCUUCCACGACCUCUGCCUGGAUCAGAUCCUCGACCGGAUGACCGCCGGGCGGGAGAUGUUCGGGCUCGACCGGGUAUUCUGCACGCCGGCGCCGGAUCUCGGGACGAUCCGCUAUCGCCAGGCGUUCU
#=GR NC_010125.1/3856760-3856297 CODON           ...................................................GUA............................................................................................................................................................................................................................................................................................................................AUG.............................................................................................................................................................................................................................................................
#=GR NC_010125.1/3856760-3856297 SS_TT           .....................................................................................................................................................................................................................................................................................................................................................................................................<<<<<<<<........>>>>>>>>>....................................................................................................................................................................................................................
BAAY01017851.1/354-1                             GUAAACGACCCUUCAGCCAGAGUACUGGCAAACUACGGAGACAGCGGAAUGUGAUACGCCUAAAAAUUUGUAUUGAAAAACAAAAAAAUCCAUGUUAAAAUAGCUGGCAGGGAAUGAA.GUUCUCCCC............AGGC...............AGU.................................................GCCUAAA..CCGCU.....................AUUAC.....................................................AGCUGAUGACUUCUGUUGUUUAUUACGACAGGGUUAUCAGCUUUUUUUAUUAUCAAAAUAACAGGAGGAAAUUAUGUUAUCAUCAUUGGCUUUUAUUUUCAUCUUCGGUCUUGCCUNUGCGGCGCUCUGCGAAAGGAUAUAGACUUCCAAGAUUCUCGUAUGCUGCAACGGCAUUUACUGCCGACAGCUCAGCUAGAUCUGCG.......................................................................................................................
#=GR BAAY01017851.1/354-1 CODON                  ...................................................STP............................................................................................................................................................................................................................................................................................................................................PTS..................................................................................................................GUA........................................................................................................................
#=GR BAAY01017851.1/354-1 SS_TT                  .................................................................................................................................................................................................................................................................................................................<<<<<<<<<<<<<<<<<<.....>>>>>>>>>>>>>>>>>.........................................................................................................................................................................................................................................................................................
NZ_ABDT01000004.2/29054-28583                    GAUAUUCAAAAGCCUUAUAUUAAACAGCUUAUUGAAUUUUAUAAUAAUUAAGAAAAAAUAGUAGUAUAAUUGUUGACAGAUAUUAAAAAAUAAGAUAAGCUUUUAUUCAGGGAAUGAA.GUC.UCCCA............UGAU...............AUA.................................................AUCUAAA..GUGCU.....................AUUAA.....................................................CGCUGAUGACUUCUGUGGUUUAUUUUCCGCAGAAUUUAUCAGCUUUUUUUGUGUGCAUUUGUAAAUACUAAAUAAUAAUGACUCAAAAUAUAUAAAAUAACUUUAGAAAUACAAAUAGAGAAGAGGGAUAAUACGUAUGUUUAAAAAAAUUUAUAAUCAGUAUAAGGAUAUUAUCUUUAUGGGAAUAAUAUCAGUUUUCAUAGGAAUAAUUGUAGGUAUAAUAGAUACGUGUUUUGGAAAAGUAUUGAUUUUUAUAACAGAUUUUAGAAAUGAAAACCCAUUAAAAUUAAUUCCAUUUUUAUCAAUAGCAGGAGUAGCAAUU
#=GR NZ_ABDT01000004.2/29054-28583 CODON         ................................................STP.....................................................................................................................................................................................................................................................................................................................................................................................................AUG.......................................................................................................................................................................................
#=GR NZ_ABDT01000004.2/29054-28583 SS_TT         ..........................................................................................................................................................................................................................................................................................................................<<<<<<<<........>>>>>>>>................................................................................................................................................................................................................................................................................................
NC_010694.1/2891709-2891237                      UUGCGAACGCUCAUUUUACCUGCUCCUGCGGUAGCCACGUUUGAAUUAUCUUACCCCUUGAGUGACGGCUUGCAAAAUCAAUGUCGGCUGAUUAUCUUAAGUAUCACAAGGUGAUGGU.GCUCCACCU...............................UUCC....................................................CAA..CCGCCCUGA.................UUUUU.................................................UC.GGGCUGAUGACGCCUGAUAAAACCGACUCUUUUAACCGGAGGUCGGGGUAUCAGGCGAUUUUUUUGCCUGCUGACGGCCUCCUCAAUAACCACUGAGAAUUUUAUGAUAAAACCGUUAUUAGCCGUGAUGAUCGGCGGCUGUGCUGGCUGUGUUAUUCGCUGGCUGUUGGCCGUGCGCCUGAAUGCCUGGUUUCCAAAUUUACCGCCCGGCACCCUGCUGGUGAAUUUGGUGGGGGGGUUGAUUAUUGGCGCGACCGUGGCGUGGUUUGCCCGUUAUCCGGGCAUCGAUCCAAACUGGAAGUUGCUCAUUACUACCGGGCUGU
#=GR NC_010694.1/2891709-2891237 CODON           ...................................GUA................................................................................................................................................................................................................................................................................................................................................................................AUG.........................................................................................................................................................................................................................
#=GR NC_010694.1/2891709-2891237 SS_TT           .................................................................................................................................................................................................................................................................................................................................................................................................................................<<<<<<<<<<<<........>>>>>>>>>>>>>>...............................................................................................................................................................................
NC_009792.1/1490283-1489809                      AUUUCCGCCGCAGAUUUCGUUGACUACCCUCUCCUUCUUCGCGAUCCAUGCGUAACAGAUUUACUUCUCAUUGAUUUCCGCCUGAACCUGCUAUACGCUUAGUUCACAAGGUGAUGGU.GUUCCACCU...............................UUCC....................................................CAA..CCGCCGGUUC................GCUC.................................................GAAUCGGAUGAUGACGCCUGAUAUACAACUGUUGCUGUUUUUCUUAGGCAUGUAUGUCGGGUAUCGCUAUGAAUAGUAAAACAACUACUUCAUUACUUCCUGAAUCUCAUCUUUUUGAAAAGAAAGAUGUUAUCCAUGCCUUUGACUAUCACAACAUCAGCAACAACGUAGCGCUCACCGGCUCUUGUUAUGUCCAUCGGCCCGUCUGCAACACAUUGUUCAUUUGCGAUGCUGAACGUUUCUCAUUACUUGAGAGGUGGCGUAUGCAUAUGUACAAACACGCAUUAUUACUGGUCCAGAAUGAAAUCGAUGGUGUGCUGUUGCUGC
#=GR NC_009792.1/1490283-1489809 CODON           ..................................................................................................................................................................................................................................................................................................................................................................................................................................................................................................................................................................................AUG.............................................................
#=GR NC_009792.1/1490283-1489809 SS_TT           ..................................................................................................................................................................................................................................................................................................................................................................................................................................................................................................................................................................................................................................................
NC_010794.1/1995640-1996115                      CUUCCAACAAAACCAGUCCAAAAACUGAUCAAAAAUGCAAAGAAAAGAGAACUUUUGAGUUGAAAAUAAAUCAAUCCAAGCUUAUAAAAAAAACAGCUUACUCUUAUUGGGCGAUGGG.GCU.CGCCGACCGU..................................................................................UAA..CCGCCGUUCUU...............UUCA................................................AAGAA.GGCUGAUAGCUCCUACCUCUAAACUAAAAAAAACAAUGAGAAUGGGGCGGAAAACGGUCAACUUUAGAAUCAAUUUCAACUCCUUCUUUUUUUUCUUUUCCUUGUUCCAAGGGAAAGGGCUGGGUUUUAGCCACCGGCAAUGAAUAAUUCCCCUAAACUUUUUCUUCUUUUCAGCCUCUAUUUUAUCCUCCAGUGUUUCUGUUUUUUUCAAUCCGGCUCCUAUACCGACAUCAUUCCCUAUGCCACGGCUGAACUGGGACAAAGCCAAAGCCAUGGAGCAUGGACCAAUGGAUUUUUCUUCCUGGGGCAAGGUCUCGGACUG
#=GR NC_010794.1/1995640-1996115 CODON           .........................STP...........................................................................................................................................................................................................................PTS.........................................................................................................................................................................................................................................................................................................................................................................GUA............
#=GR NC_010794.1/1995640-1996115 SS_TT           .........................................................................................................................................................................................................................................................................................................................................................................................................<<<<<<<<<<<<<<......>>>>>>>>>>>>>>>......................................................................................................................................................................................................
BABB01015950.1/648-149                           AAAUGGGCAGGCUAUAGAAUAAAUUUACUUUUCAAAGCCUAUAUAUUACUAUGAAUAUUGACAGUAUUCCAACAAUAUUGUAUACUUAACAAAUUGAUGAAAUAUUACUGGGAAUGAG.GUU.CUCCCA...........GGAACGAGA..........UAGAAAUAGCUAAAUC...............................UUUCGUUCAUAA..CCGCUU....................GAUUAUA..................................................AAGCUGAUGACUUCUGCAAAGCGCAGGAGCUGUCAGCUAUUUUUGCGCUAAUAUUUAUUCAGAAAAGAGGAUUGUUAUGUUAAAAAGUAUAGCGCUGAUAAUGUUAAUUGGAAUGUCUGCAGGCUGGGUAUGCCGCAAGGUAAAGCUGCCGGGACUGCUUGGAAUGUUAUUUACAGGUAUUAUAUUAGGAGCGUUAAUUUUCAGAAUGGCAGGAGUCGCUUUGUGUAUGGCAGGAACUAAGCUGAAGCUGAAAGAAAGGGUAUUCUGUAUGCUUGCAUACACACCUAAGGCAACCGUUCAGGCGGCGAUAGGCGGAGUUCCAU
#=GR BABB01015950.1/648-149 CODON                ...........................................................................................................................................................................................................................................................................................................................................................................................AUG....................................................................................................................................................................................................................................................
#=GR BABB01015950.1/648-149 SS_TT                .................................................................................................................................................................................................................................................................................................................<<<<<<<<<<<<<<<.....>>>>>>>>>>>>>>>..............................................................................................................................................................................................................................................................................................
NC_010718.1/285658-285183                        UGAAAAUAGCAACAUUUUUACUGAUAACGUGAAAAAUGCAUAGGCAAUCAUAUUGACAAUUUAGAAGUGCAUACUAUAAACUAAAAAUAAAGUAAAAUUUGGAUUUGACGGCGAUGGA.GCU.CGCCA............GGA................UUAAAU...............................................UCCAAA..CUGCUUU...................CUUA....................................................GAAGCUAAUGGCUCCUACCCUAUCAGGGUAGGAGUCUAUUUUUUUAAGAAAGGGAUGAUUUACAAUGAUUGAAAGUAUUUUGAUUAUACUAAUUGCCGGCUUCAUUAUGGGAAAAGCUUUUGAAAAGUUAAACCUUCCAGGUUUGUUAGGAAUGCUUCUUGCGGGUAUUUUGUUAGGACCAAAUUAUUUAGAUUUGAUUUCAAGUGAAAUUUUGGCUAUCUCUGAUGACAUUAGGUUGCUUGCAUUGAUUUUAAUCUUGCUUAGAGCGGGUCUUGGAUUAAGGCGUGAAACUUUAAAUAAGGUGGGAGUACUCUCUCUUAAGUU
#=GR NC_010718.1/285658-285183 CODON             ..............................................................................................................................................................................................................................................................................................................................................................................AUG.................................................................................................................................................................................................................................................................
#=GR NC_010718.1/285658-285183 SS_TT             ......................................................................................................................................................................................................................................................................................................................<<<<<<<<<<<<.....>>>>>>>>>>>>>..............................................................................................................................................................................................................................................................................................
NZ_ABHH01000009.1/50357-49882                    UGAAUAAUUAAUAUAUAUAUGUAAUUUUCAAAUAUUCUAUACUAGCAACUGACUAUACAACGUUUUGACUUGUAAGAUGAAAGAUUAUAUAAUAGAACAAUACCAUUUUGGGAAUGAAUGUC.UCCCU............UAGC...............AUACU...............................................GCUUAAA..CCGCUU....................AUUA.....................................................AAGCUGAUGACUUCUGCGCAUAGGCCGCAGUCUGUCUUCAGCUUUUUUUGUGGAGAGUGAGCAAAUUAUUUUUUUAUUUAGAAGGAGGUAGAAUAAAGAAUGCUUUUAAGUAUAGCUUUGAUAUUAAUUGUUGGUUUUAUAUUUAGUUCAAUUUUUAGUCGUUUCCGUUUACCAGGUUUAUUGGGUCUUAUUUUAACUGGAAUUAUUUUAGGUCCAUAUGGUUUAAAUCUUUUAGAUUCUAAAAUUUUAUCUAUCUCAGCUGAUAUACGUCAAAUUGCAUUGAUUGUUAUAUUAUUUAGAGCAAGAUUGACCAUGAACAUCAG
#=GR NZ_ABHH01000009.1/50357-49882 CODON         ..................................................................................................................................................................................................................................................................................................................................................................................................................AUG.............................................................................................................................................................................................................................
#=GR NZ_ABHH01000009.1/50357-49882 SS_TT         ..................................................................................................................................................................................................................................................................................................................................................................................................................................................................................................................................................................................................................................................
NZ_AAXG02000029.1/31758-32232                    UCAGCGCAUUUUCUAACCCUAUGAUAUCCCUUUCCCGGGGAAUUUGCAAGGCUGGCCGGGGUUGACAGAGGGCGGAGAAUGUGGUAUCAUUCCUCCGCAAGUGAAUCAGGGGAAUGAA.GUG.CUCCCC...........GGGGC..............GUG................................................GCCCCGAA..CCGCG.....................UUUGA.....................................................CGCUGAUGACUUCUGCAUUUUGUGUGAUGCAGGGGUUAUCAGCUUUUUUGCUGUCUCCCCUGCGGAAGGGAUGGAAGUACCAUGUUGACAAGUCUGGCCUAUAUCCUGCUCCUGGGAUUGCUCCUGGGGGCGCUGGCGGGGAAGCUGCGGCUGCCCCCCCUCAUCGGCAUGAUUGCCGCCGGCAUCCUGCUGGGGCCCUCCUGCCUGAACCUGCUCUCCGACAGCCUGCUGAACAUCUCCGCCGACCUGCGGCAGCUGGCCCUUAUCAUCAUCCUCACCCGUGCGGGCCUGACCCUAGACGUGGCCGCCCUGAAACGGGUGG
#=GR NZ_AAXG02000029.1/31758-32232 CODON         .................................................................................................................................................................................................................................................................................................................................................................................................AUG..............................................................................................................................................................................................................................................
#=GR NZ_AAXG02000029.1/31758-32232 SS_TT         .................................................................................................................................................................................................................................................................................................................<<<<<<<<<<<<<<<<<<......>>>>>>>>>>>>>>>>>>.......................................................................................................................................................................................................................................................................................
BABF01003476.1/1804-2126                         UGAUACCGCCGGCGGGGCAGUGCUGCCGGAGUCAGAGAUUGCGAUGAUGAAGAGAUAGUGUUUGAUAAUCCACUUGCAUUUCCGGCCUCUGUCUGCUAUACUGUUACCCGGGAAUGAG.GUC.UCCCA............UGGUAGUGU..........AAU............................................AU.UUACCAGAA..CCGCU.....................UAUGAC....................................................AGCUGAUGGCUUCUGCAUUGUGCAGGAGUCACCAGCUUUUUUUGUGUCCGUCCUGCAGGUCAAACACGCCCUGAGGGGCAGCCAUUUUGCAGUGCUGCGGGCGGAAACAAAAUACAGGAAUUCGGAGGUUACACGUAUGCGAACAAGUUAUCACUGUUUUUCU...............................................................................................................................................................
#=GR BABF01003476.1/1804-2126 CODON              .......................................................STP........................................................................................................................................................................................................................................................................................................................................................................................................................................................................................................................................................................................
#=GR BABF01003476.1/1804-2126 SS_TT              .................................................................................................................................................................................................................................................................................................................<<<<<<<<<<<<<<<.....>>>>>>>>>>>>>>>..............................................................................................................................................................................................................................................................................................
NC_009922.1/1242123-1242595                      AACGAUAACUUGAAGCUGUUAAAUGUAUUAUGAAAUGCUUUGACAAACAGAUACAAUUAUUGUAAAACUAGGUUGACAAAUAAGUCAGUAGUGAUAUAUUAUUUCUAUAGGGAAUGAA.GUU.CUCCCU...........UGGC...............AAUA................................................GCCUAAA..CCGCA.....................AAUA......................................................UGCUGAUGACUUCUGCGAAAAUACGCAGGAAUUAUCAGUUUUUUUUAUUCCUGCCAAUAGGGCGGAGGAUUUUAUUAUGUUAACAAGUCUAGCGCUUAUUUUUUUAUUGGGGCUUACUCUAGGCAGUAUAUUGAACAAACUUAAACUGCCAAGCCUGCUAGGGAUGAUGAUUGCUGGGAUGAUUUUAAGUCCUUAUGGACUCAAUCUGUUGCACCCAUCUAUUUUAGAAAUAUCUUCUGAUUUAAGGCAACUAGCCCUAAUCAUUAUUCUAACGAGGGCAGGGUUAUCCUUUAAUAUUGGUGAUUUGAAAAAAGUUGGACGU
#=GR NC_009922.1/1242123-1242595 CODON           .....STP....................................................................................................................................................................................................................................................................................................................................................................................AUG...................................................................................................................................................................................................................................................
#=GR NC_009922.1/1242123-1242595 SS_TT           ..................................................................................................................................................................................................................................................................................................................<<<<<<<<<<<<<<<......>>>>>>>>>>>>>>>............................................................................................................................................................................................................................................................................................
BAAV01013884.1/368-1                             GAAAGAUGGCGAGAUUGUUAAUCUGUAUAAUGCAAUUAAAAAUGAAUAAUCUAACAUACUAUUCUUCUUACAUUUGACAAUCCUGCCCCAAAGUAUUAUAAAUAUCAAAGGGAAUGAA.GUACUCCCU............UGG................GAAA.................................................CCUAAA..CUGCUU....................AUUC.....................................................AAGCUGAUGACUUCUACGAUUUUAUGUCGCAGGAAGCAUCAGCUUUUUUUGCGUUCAUAAAUGCAUUUACUAUAUUUUUAAGGAGGCUUAUUAUGCUGACAUCUUUAUCACUUAUCUUUCUGGUUGGGCUCGUCAUGGGCGCAAUCUGCCAGAAGUUGAAACUGCCAAGAAUCAUCGGUAUGCUUGUUACCGGUAUUGUUCUGACAAGCUCAGGCCUA.........................................................................................................
#=GR BAAV01013884.1/368-1 CODON                  ..............................................STP...........................................................................................................................................................................................................................................................................PTS......................................................................................................................................................................................................GUA..........................................................................................................
#=GR BAAV01013884.1/368-1 SS_TT                  ..................................................................................................................................................................................................................................................................................................................................................................................................................................................................................................................................................................................................................................................
NZ_ABEY02000020.1/92191-92675                    GUAUUUGUAGUCAUGAUCAAAUAUCUCUGCCCUGUAUUUGCCAUCAUUAUCCUGCUCAGCUCUGUUGCAAAUGCACUUGGCUGGAUAAAGAUGUAGAAUUAUUAUAAAAGGGAAUGAG.GUU.CUCCUC...........UGG................AAAACCUGAAUGGGCA..............................A......CCUAAA..CUGCU.....................AAUAU.....................................................AGCUGAUGACUUCUACGAUUAUUUUUGUCGCAGAAGUGUCAGCUUUUUUGUUUCCAUAAGAAGAAAAUGCUUUGAUACAUUUGCUAAAUUAAGGAGGUAUUGUCUAUCAUGUUGACAUCACUUGCACUCAUUUUCAUAGUCGGACUGGCGAUGGGCGCCAUCUGUCAGAGGCUUAAGCUGCCGCGCAUCAUAGGAAUGCUGGCGACGGGAAUCGUUCUUGGCCCGUAUGUGCUGGAUUUCCUUGAUCCGUCCAUAUUGUCCAUAUCUGCGGAUCUCAGAAAGAUAGCGCUUAUCAUCAUACUUAUCAAGGCAGGACUGUCCC
#=GR NZ_ABEY02000020.1/92191-92675 CODON         .............................................................................................STP............................................................................................................................................................................................................................................................................................................................AUG...................................................................................................................................................................................................................
#=GR NZ_ABEY02000020.1/92191-92675 SS_TT         ..................................................................................................................................................................................................................................................................................................................................................................................................................................................................................................................................................................................................................................................
BABG01014606.1/862-390                           UAGAAUAACUACAGUGUGAUUUGCAGUUUUCGAUACAGUCAGUAUCCGUACAGCAAAUAUGGCGAUUGACAUAUCCAAAAACAGGUGGUAGUAUAAAGUUCGAAUGAGAGGGAAUGAA.GUUCUCCCU............AGG................GAAA.................................................CCAGAA..CUGCUG....................AAUA.....................................................UAGCUGAUGACUUCUACGAUUAUUUGAAAUUAUAGUCGCAGAAGGCAUCAGCUUUUUUGCGUCUAUAGCAAAAUAAGGAGGCUAAAUCCUCUGCUCCUGCAAGAGCAGUCGCAUUUUGCUUAGCAAAACAAGGAGGAUUUAUGUUAGCAUCAUUAUCACUUAUUUUUAUUGUAGGGCUUGCAAUGGGAGCCAUUUGCCAGAAACUGAAGCUGCCACGGAUCAUCGGAAUACUCGUCACCGGAAUUGUGUUGGGACCGUAUGUGCUCGAUGCGGUAUCUCCGGCGGUGGUCGUUCCAAGAAUGGUAACUUUUAUGGAGAAAAAA
#=GR BABG01014606.1/862-390 CODON                .....STP...................................................................................................................................................................................................................................................................................................................................................................................................................................................AUG....................................................................................................................................................................................
#=GR BABG01014606.1/862-390 SS_TT                ..................................................................................................................................................................................................................................................................................................................................................................................................................................................................................................................................................................................................................................................
NZ_ABYT01000096.1/44576-44100                    AAAUUUCUGAGAUUGUUGGACUAGAUUUAGAUGCAUUAAGAGAACUAAAAAAGAGUAUUUAAUUGAAAUACUAUUGAUGAAAACUUAGAUAUUGUAGUAUAAUCUUUUUGGGAAUGAA.GUU.CUCCCU...........UAGU...............UUAAA...............................................ACUAAAA..CCGCUU....................UUUAU....................................................AGGCUGAUGACUUCUGUGUUUUUUAACGCGGAAACCAUCAGCUUUUCUGCGUUUUGAAAGGAGAGAUAAAAUGCUGAUCAGUUUAUCUUAUAUUUUUCUUGUAGGAAUGUUUCUAUCUUGGAUCUGUAAAAAGGUGGAAUUACCUGGACUAUUAGGGAUGAUAUUUACAGGGAUUCUUUUAGGACCUUAUUGUCUUGGCUUAAUUGAUUCAUCUCUAUUAAAUAUUUCUAGUGAAUUAAGAAAAAUUGCAUUAAUUAUUAUAUUGAUGAGAGCCGGAUUGAAUUUAGAUUUAAGUGAUUUAAAAAGAGUUGGAAGACCUGCUA
#=GR NZ_ABYT01000096.1/44576-44100 CODON         ..................................................................................................................................................................................................................................................................................................................................................................................................................................................................................................................................................................................................................................................
#=GR NZ_ABYT01000096.1/44576-44100 SS_TT         .................................................................................................................................................................................................................................................................................................................<<<<<<<<<<<<<<<<<<....>>>>>>>>>>>>>>>>>>.........................................................................................................................................................................................................................................................................................
NZ_ABQR01000024.1/52265-51790                    GGAUUUUACCCCAUUCUAGCACUUAAUCCAUAUUUUUUCUACUGUCAGAAAGUAAGAAUUAUGGAUUGACAACUGAUUCCCAAUAGGAUAUAGUAGAGAUUGUUUACAGGGGAAUGAG.GUU.CUCCCU...........UAGU...............GUCAU...............................................ACUAAAA..CCGCUU....................AUUU.....................................................AAGCUGAUGACUUCUGUGUGAUUUCACGCAGGAACCAUCGGCUUUUUUUGCGCUUUCAGGAGGAAUGGGAUAUGCUUUUAAGUAUUGCGUACAUGUUAAUGGUGGGGAUGGCUGCGGGCUGGGCGUGCAGGAGGCUGCGGCUGCCGGGCCUUGCAGGAAUGAUUGCCACAGGAAUCCUGCUGGGGCCUUAUGCGCUGGAUCUUAUUGACGGCUCCAUACUUGGGAUUUCAGCGGAGCUGCGCAGGAUUGCGCUUAUUAUCAUACUGAUGCGGGCAGGUCUGUCCCUGGAUGUGGAUGAUCUGAAGCGGGUGGGCCGGCCGGCU
#=GR NZ_ABQR01000024.1/52265-51790 CODON         ..................................................................................................................................................................................................................................................................................................................................................................................................................................................................................................................................................................................................................................................
#=GR NZ_ABQR01000024.1/52265-51790 SS_TT         .................................................................................................................................................................................................................................................................................................................<<<<<<<<<<<<<<<<<<....>>>>>>>>>>>>>>>>>>.........................................................................................................................................................................................................................................................................................
BAAZ01021286.1/877-399                           AGGGCUGGAAAAGAAGCAGAAAAUAUGCGGCAGAGUAAACCCCGGCGGCGUUGCGGAGCCCGGAUUUGCUUUUGAGAGACAGGUAUGCUAUACUGCCAACAGAAUAAACGGGAAUGAA.GUU.CUCCCG...........AAGUAA.............CCAGA.............................................UUACUUGAA..CCGCU.....................UUAAA.....................................................AGCUGAUGACUUCUGCGACGAAAACCACGCAGAAGGUGUCAGCUUUUUUGCGUGUUGUAAGUAAGGAGGAACUUUUAUGUUACUGAGUAUUUCGCUGAUUUUGAUCGUUGGGAUGUCUAUGGGGUGGCUUUGUCAGAAGUACAGGCUGCCGAGUCUGCUGGGAAUGCUGGCAACCGGCAUGGUUCUGGGACCCUACGUCCUGAACCUGCUGGACGGCAGCAUUCUGGGUAUCUCCCCGGAGCUGCGGAAGAUCGCCCUUAUCAUCAUUCUCACCCGUGCAGGGCUGGGGCUGGAUACUUCCGGGCUGAAAAAGCUGGGGCGA
#=GR BAAZ01021286.1/877-399 CODON                ............................................................................................................................................................................................................................................................................................................................................................................................AUG...................................................................................................................................................................................................................................................
#=GR BAAZ01021286.1/877-399 SS_TT                .................................................................................................................................................................................................................................................................................................................<<<<<<<<<<<<<<<<..........>>>>>>>>>>>>>>>>.......................................................................................................................................................................................................................................................................................
NZ_AAVO02000004.1/13814-14293                    UUGACGGUAAGGUUGAUCUGAAGAAAUAUGGAAUUGAGAUGAUUUAGAAUAAAUCCAGUUUUUCUUGCGAAAGAGCAGUUUGUGUGUUAUCCUUACCAAAAAAUAUAAAGGGAAUGAG.GUU.CUCCCU...........AAGUAA.............UAAAA.............................................UUACUUAAA..CCGCUU....................AUGA.....................................................AAGCUGAUGACUUCUGCGAGUAAAUGAACGCAGAGAGUGUCAGCUUUUUCUGCGUAUAUGAGGAGGAAAAUUAUGUUAUUAAGUAUUUCGCUGAUUCUUAUUUUAGGGAUGUUUAUGGGAUGGAUAUGCCAGAAAAUCAAAUUGCCGAGUUUACUUGGCAUGCUGAUCACCGGUAUUGUUCUGGGACCAUAUGUGCUUAAUCUGUUGGAUGACAGUAUUCUUGGAAUAUCUGCAGAACUUCGUAAAAUAGCAUUGAUCAUUAUUCUCACAAGAGCAGGUCUUGGACUGGAUCUAUCUGGGCUUAAAAAGAUUGGAAGACCUGC
#=GR NZ_AAVO02000004.1/13814-14293 CODON         ............................................STP.........................................................................................................................................................................................................................................................................................................................AUG.......................................................................................................................................................................................................................................................................
#=GR NZ_AAVO02000004.1/13814-14293 SS_TT         ..................................................................................................................................................................................................................................................................................................................................................................................................................................................................................................................................................................................................................................................
NZ_AAXB02000001.1/235534-236009                  CUGUUAUCCUGGUUUAAGAAAGAAAAUGACGGUGAUAAGGAGAUGGACAGGCAUUAAAAUUGAAACUACAGUUGCAAAAUACCAUACAGGUAUGUUAUAACUUUUAGAAGGGAAUGAA.GUU.CUCCCU...........UAGUG..............AUCA...............................................UACUAGAA..CCGCU.....................UAUAA.....................................................AGCUGAUGACUUCUGCGAAUAAUGACGCAGAAAGUCUCAGCUUUUUCUGCGUUUAUAGAUCGCUAUGCGGUUGAAAGAAACUGCCAGUGGCAGAUUCUGUAGAUAAGGAGGAAUAUAAAAUGUUACUAAGCGUUGCGCUGAUCCUGCUCUGUGGUAUGGGGAUGAGCUGGAUCUGUAAAAAAAUUAAAAACUGCCGGGGCUUCUGGGAAUGCUUCUCACCGGUAUCGUUCUGGGACCGUAUGUGCUGAAUCUUCUGGAUGAAAAUCUGUUAAAUAUUUCAUCGGAACUUAGGAAGAUGGCACUGAUCAUUAUUCUGAUGAGG
#=GR NZ_AAXB02000001.1/235534-236009 CODON       ......................................................STP.......................................................................................................................................................................................................................................................................................................................................................................................................................................................................AUG...............................................................................................................
#=GR NZ_AAXB02000001.1/235534-236009 SS_TT       .........................................................................................................................................................................................................................................................................................................................................<<<<<<<<..........>>>>>>>>...............................................................................................................................................................................................................................................................................
NZ_ABXA01000043.1/133914-134386                  AAGAAUUUUUGAUAAAUCCAUUUUUUAUGGCAAAGGAUUUGGAUGAAUUUAAGGAAUUUAUAAGAAUUAAAAAUUGACUUAAAAUUUAAAAAAAUUUAUAAUAUUAGAAGGGAAUGAA.GUU.CUCCCU...........UAGA...............AAAA................................................UCUAAAA..CCGCA.....................UUUA......................................................UGCUGAUGACUUCUGUAACUAUUUAGGGACAGAUUUCAUCAGUUUUUUUGUCCCAAAAGGAGGAAUUUAUGUUAAUAUCACUUGGCCUAAUAAUAAUCAUUGGCCUUAUACUUGGAUUUAUUUGUAAAAAAUAAAAAUACCAGCCCUUAUAGGCAUGCUUUUUACAGGAAUUAUUUUGGGACCCCAUGUCCUAAAUUUAAUUGAUCCUAAAACUUUAUCCAUAUCUGCUGAACUUAGGCAAAUUGCCCUUAUUAUUAUUUUAAUAAAGGCAGGACUUUCUUUAGAUAUUUCUGAUUUAAAAAAAGCUGGAAAAUCUGCAGUU
#=GR NZ_ABXA01000043.1/133914-134386 CODON       ..................................................................................................................................................................................................................................................................................................................................................................................................................................................................................................................................................................................................................................................
#=GR NZ_ABXA01000043.1/133914-134386 SS_TT       .................................................................................................................................................................................................................................................................................................................<<<<<<<<<<<<............>>>>>>>>>>>>.............................................................................................................................................................................................................................................................................................
NC_010001.1/3806299-3805827                      GAAAUAGCUGGAUUUAUUUAGGAAGAUGAAAUAGGUGGGUUUAUUAGAAGAUGAAAUAGUGGAUUUAUUUAGUUUGACAUACGGAAAAUUAACUGAUAUACUUACUGACGGGAAUGAA.GUU.CUCCCA...........AGGU...............UUU.................................................ACCUAAA..CUGCU.....................UAUAA.....................................................AGCUGAUGACUUCUGUGAAUUAUCACAGGGGGAAUCAGCUUUUUUGAUAUUUAAUACAAAUUUAGGAGGUUUUUAUGUUAAUAAGUUUAGCACUCAUUUUUUUGCUUUCUUUAUUAUUAGGAGGACUUGCACAAAAGUUAAAAUUACCAAGUUUAAUAGGAAUCCUAUUAGCUGGAAUGAUCUUAAGUCCUUAUGCUCUUAAUCUGCUGGAUGGAUCGAUUCUUACGAUUUCACCGGAUUUAAGAAAAUUAGCGUUGGUAAUCAUCUUGACGCGUGCUGGUUUGUCUCUUGAUUUAAAAUCCCUGAAAAAGGUUGGACGCCC
#=GR NC_010001.1/3806299-3805827 CODON           ..........................................................................................................................................................................................................................................................................................................................................................................................AUG.....................................................................................................................................................................................................................................................
#=GR NC_010001.1/3806299-3805827 SS_TT           .................................................................................................................................................................................................................................................................................................................<<<<<<<<<<<<<<<<<....>>>>>>>>>>>>>>>>>...........................................................................................................................................................................................................................................................................................
NZ_ABCC02000039.1/237760-238232                  AAGAUGCAUCAUAUUUGCAUCAUAUGAAAAAACAAGUGAAAACCAAAUGAAAACCAAAUGAAAAAGGAAAUCAUUGACAUCCUGUAAUUUUAGUUAUAAAAUAAGUACCGGGAAUGAA.GUU.CUCCCU...........UAGU...............CUG.................................................ACUAGAA..CCGCU.....................UAUAA.....................................................AGCUGAUGACUUCUGCAUUAUGUAUUAACGCAGAAAUGAUCGGCUUUUUCUGCGUUUAUAAGGAGGAAAAGGAUAUGCUGAUUAGUAUUGCUUUUAUGUUGAUGCUGGGAAUGUUUCUGGGGUGGGUGUGCAGGAAGCUGCGCCUGCCCGGCCUUAUGGGGAUGAUUUUUACCGGGGUUCUUCUGGGUCCCUACGCCCUGAAUCUGAUUGAUGGGUCUAUAUUGAAUAUUUCUUCAGAGCUGAGACGGAUUGCCCUUAUUAUCAUAUUGAUGAGGGCAGGGCUUUCCCUGGAUUUAAAUGACCUUAAAAAGGUGGGGCGCCC
#=GR NZ_ABCC02000039.1/237760-238232 CODON       ..........................................................STP......................................................................................................................................................................................................................................................................................AUG............................................................................................................................................................................................................................................................................................
#=GR NZ_ABCC02000039.1/237760-238232 SS_TT       ..................................................................................................................................................................................................................................................................................................................<<<<<<<<<<<<<<.............>>>>>>>>>>>>>>.......................................................................................................................................................................................................................................................................................
NC_010376.1/1641137-1640663                      AGAUGAAUGGAUUUUCUUCUGAUUAUUUGAACGAAUCCGAGAAAUACCGCUUGGUUUUCAACUACAACAAAGCAUGUGGUAAGUUUGAACUUUCAUGGAAAUAGAUUUGGGGAAUGAA.GUG.CUCCCU...........UGUUA..............U..................................................UAACUAAA..ACGCAA....................AAAUU....................................................UUGCUGAUGACUUCUGUUUUUUACAGAUAUCAUCAGCUUUUUUAUUAUAUAAAGGAGAAAUUUUAUGUUAAAAAGUAUAGCUUUUAUAAUUAUUUUAUCGUUGAUUUUGGGAAAAUUUUUCAAAAAAAUAAAAUUGCCACCGAUAUUGGCAUUUUUAAUAGUUGGAAUAACUCUCGGACCGUUCGCGAUGAAUCUUAUUGACAAGAAAAUUCUUGACAUUUCAUCUGAACUGAGAACUAUUGCGCUGGUAAUAAUCUUGACUCGUGCAGGAUUGUCGCUGGACAUCGACGAUUUGAAAAAAAUCGGACGACCAGCGGUGUUAA
#=GR NC_010376.1/1641137-1640663 CODON           .....................................................................................................STP.......................................................................................................................................................................................................................................................................AUG................................................................................................................................................................................................................................................................
#=GR NC_010376.1/1641137-1640663 SS_TT           .................................................................................................................................................................................................................................................................................................................<<<<<<<<<<<<<<<.....>>>>>>>>>>>>>>>..............................................................................................................................................................................................................................................................................................
NZ_ABYO01000015.1/56702-57175                    AUUAAUGGAAAUGAAAAACAAUAUAAAUCAAGUGAUUUUGGAAAGACCUUUGAACCUGUUAAUAAAAAAUAAAUUUGAUUUUAGGAUAAAUCUGCAUAUAAUAUUUUUAGGGAAUGAA.GUA.CUCCCU...........UGAUAA.............UUA...............................................UAAUCUAAA..ACGC......................GUUG.......................................................GCUGAUGACUUCUACAUUUUUGUAGGGUUAUCAGCUUUUUUAUUGGAAAGGAGAUUUUAUGAUAUUAUCACUUGGACUUAUUGUUAUUGUGGGCAUGGUCUAUGCGAAAAUUUUUGAUAGGCUAAGACUACCUAGAAUAAUUGGUAUGCUUCUAACCGGAAUUAUCUUAGGACCUCAAGUAUUAAACUUACUUGAUAAGAAUAUUUUAGAUAUUUCUGCCGACCUAAGAAGCAUAGCCUUGAUUGUUAUUUUAUUAAAAGCUGGACUCAGUCUUGAUAUAGGAGACCUCAAAAAAGUAGGACGCUCUGCUGUUUUACUAUC
#=GR NZ_ABYO01000015.1/56702-57175 CODON         ..................................................................................................................................................................................................................................................................................................................................................................................................................................................................................................................................................................................................................................................
#=GR NZ_ABYO01000015.1/56702-57175 SS_TT         .................................................................................................................................................................................................................................................................................................................<<<<<<<<<<<<<<<<....>>>>>>>>>>>>>>>..............................................................................................................................................................................................................................................................................................
NZ_ABWP01000024.1/12475-12004                    CAAAAUUUUGAAUAGUCAUGUAUGCAACUAAAUUAUAAAAAUAUCAUUAAAAUAUUUCUUGCUUUUUCAACUAAAAUAAUAUAAAUUAUAAAUAUACAAAAUACAACUAGGGAAUGAAUGUC.UCCCUU...........GGG................AAA..................................................CCUAAA..CCGCU.....................UAUCG.....................................................AGCUGAUGACUUCUGCAACCACGCAGAAACCAUCAGCUUUUUUGCGUUUAAAAUAAAAUAAAAGGAGAAACAAAAUGUUAGUAUCACUUGCUUUAAUUUUUUUAGUUGGAAUGAGCUUGGCAUCUAUAUGCGAAAAAAUUAAAAUUCCGAGAAUUAUAGGAAUGCUUGUAACUGGGAUAAUUUUAGGUCCUUAUGUACUAGAUUUUUUAGAUAGCUCAAUUCUAAACAUAUCAUCAGAGCUUAGAAAAAUGGCUCUUAUCAUCAUCUUAAUCAAAGCUGGGUUAUCACUAGACUUAAAGGACUUAAAAAAAGUUGGGAGACC
#=GR NZ_ABWP01000024.1/12475-12004 CODON         ............STP...........................................................................................................................................................................................................................................................................................................................................................................AUG.....................................................................................................................................................................................................................................................
#=GR NZ_ABWP01000024.1/12475-12004 SS_TT         .................................................................................................................................................................................................................................................................................................................<<<<<<<<<<<<<<<......>>>>>>>>>>>>>>>.............................................................................................................................................................................................................................................................................................
NZ_AANC01000009.1/2326-1862                      UGUUUGACCAGAAUAAAUAGAAUCGAAGCAUUAAAUCUUGAUUAUUCAGUAAAAGCUGUUUUCUUAAAGCACUUUAAAGAUUUAUUUUAUCUUUGUUGCUUCAAUCACAGGCAAUGAG.GUC.UGCCUC......................................................................................AAA..CCGCUU....................CUUAGC...................................................AAGCUGAUGACUUCUACUUAACCGGCCCGCAAACGCGAGGUCAAAGUAGAAUCAUUUAUAUAUGGCAGUAUGAACUUAGACAAAUUCAAGCGCUCGCUCACUUCAAUCGAGCAAAUUCCUUCUCUGGUUUAUCUUUUUAAAUGGAUUAUCAUCUGCACCUUGAUCGGGGCGAUUGCAGGCAGUAUUUCGGCAUUUUUUCUGCUCAGUUUAGAAUGGGCUACCAAUUAUAGGGAAGCUCAUUUAUGGAUUAUUGCGCUACUUCCUAUUGGCGGUUUUCUUGUUGGUCUUUCUUAUCACCUCUACGGAAACAGCGUCGUAAAAGG
#=GR NZ_AANC01000009.1/2326-1862 CODON           .................STP................................................................................................................................................................................................................................................................................................................................................................AUG...........................................................................................................................................................................................................................................................
#=GR NZ_AANC01000009.1/2326-1862 SS_TT           ..........................................................................................................................................................................................................................................................................................................................<<<<<<<<<<<<...............>>>>>>>>>>>>>................................................................................................................................................................................................................................................................................
BAAV01021889.1/303-1                             UACUGGUCACAGAGUGAGCAGUAACGUGCACAGCAGAAGUUGUUAUUUGAUUUAUAAUUUCUUCUUGCCACCACUUUUAUAAUGUGCUAUUAUACCACCAGAAACAAAUGGGAAUGAAUGUC.UCCCC............GGGA...............UCA.................................................UCCCGAA..CCGCU.....................UAUUA.....................................................AGCUGAUGACUUCUGUGAUAACAAUUGUCGCAGGAAGCAUCAGCUUUUCUGCGUAAAAAGGAGGAAUUUAUAACAAUGUUAACAUCUCUGGCUUUUAUUUUUCUUGUGGGACUUUCCCUGGCAGCGAUUUGCCAGAUACUGAAACUACCGCG..........................................................................................................................................................................
#=GR BAAV01021889.1/303-1 CODON                  ..................................................................................................................................................................................................................................................................................................................................................................................................................................................................................................................................................................................................................................................
#=GR BAAV01021889.1/303-1 SS_TT                  ..................................................................................................................................................................................................................................................................................................................................................................................................................................................................................................................................................................................................................................................
NZ_ABYJ01000311.1/4968-4495                      UGAAUGAAACAUUACUGCAAUACUGUAUCACAAUAAAGUUGUAAUGUAAAAUAUUUUUUAUUGACAUAGCGCGAAAGAUAUGAUAUUUUACAGAAAAAAAGUAUGAAACGGGAAUGAG.GUUCUCCCA............CGA................UUAAU................................................UCGAAA..CCGCUA....................AAUU.....................................................UAGCUGAUGACUUCUGUGUAGACUGCACGGGGGUAUCAGCUUUUUUUGUGAUUUCGAAAAAUAAUCAGAUAAAGAAAGGAUGUUUGUGCAAAAAAAUUGCACAGCGAAGGAUUAAACGGAUGGAAAACAAAUCACAAACGAUUGUUUUAUCUCUGAAAUAUGUAUUGCUUGCCAUUUUAACCGGUGUACUGGUUGGAAUCAUUGAUACAGUAUUUGGCAGAGGACUACUGACAAUUUCUGAUUUUCGGACAGGCCAUUAUUUGUAUCUGAUACCGUUUCUGCCGUUUGCUGGUCUUUUGAUCACAUGGCUGUAUUAUCAUUUC
#=GR NZ_ABYJ01000311.1/4968-4495 CODON           ..................................................................................................................................................................................................................................................................................................................................................................................................................................................................................................................................................................................................................................................
#=GR NZ_ABYJ01000311.1/4968-4495 SS_TT           .................................................................................................................................................................................................................................................................................................................<<<<<<<<<<<<<<<<<.....>>>>>>>>>>>>>>>>...........................................................................................................................................................................................................................................................................................
NZ_AAVL02000037.1/287118-287592                  CCGGUGCCUUUUUUGUGGAAAACAAGAGAAUUGACACAUUUCCAUAAAUAUGCUAAGGUUUGACAUAGAUAUAAGAACAUAGAGAUGCAUAUGUUUGCAAUAAAUAAAAGGGAAUGAG.GUUCUCCCU............CGAU...............UUA.................................................AUCGAAA..CCGCUU....................AUAAC....................................................AAGCUGAUGACUUCUGUGCAAUACACAGGGGAAGUCAGCUUUUUACGCGUUAUGAGCUAAAUUUUAUGCGUUAUAUAUAUCGUUAGAGAGAAAAUGCCUUCAAACACGUUGAUUUUCUUAUUUUGCUCCGCCGUCUAUCGUACAGCGAAAACUUAAACUCGCCUUCGGCUCAAACAGUAAGUUUAUCGCUGUACACUAUGCUCGCAAAAUUUCAAAAAUCUUCCUAUUGUUUGCAGUCAUUUUCUCUCUGCCGAUAUGAUAAAAAAUAAAAGUAAGGAGAAAUAACAAUGGAAAUAGAAAAAAGCAAUGUCAACAUUAAAAUU
#=GR NZ_AAVL02000037.1/287118-287592 CODON       ..............................................................................................................................................................................................................................................................................................................................................................................................................................................................................................................................................................................................................AUG.................................
#=GR NZ_AAVL02000037.1/287118-287592 SS_TT       .................................................................................................................................................................................................................................................................................................................<<<<<<<<<<<<<<<<.....>>>>>>>>>>>>>>>>............................................................................................................................................................................................................................................................................................
BABG01014343.1/647-174                           CGGGAAAUUGAGAGGGGGUUCUGAUACAAACAGAUAAGAGGGAGAAGUGGCUGUAACAGAUUUCGGCUUGACGAAUAUGCGGAAAAACUGUUAUACUUUCAUCCAGAACGGGAAUGAG.GUUCUCCCA............CGAU...............UUUUG...............................................AUCGAAA..CCGCC.....................AAAA......................................................GGCUGAUGACUUCUGUGCAUGGCACGGGAGUAUCAGCCUUUUUUGCUACAGGAACUAUCAGUUAUUAGUUCGGCGGUUCAACUUUGAUUAUGCAGGGAAUGAGUCAGAUUCGCGAAGCGUAUUUUAUCUCAUUCAGGGGAGAAAUAAAUCAGAAGAACAUGGAGGAAAGAGAAAACGAAAUGAAACAGAAGAAAACAGGAAUAUCCGCAGAAAAACAGGAACAAUGGAUUCUGCAAGGAAAAUACGUGAUUCUUGCCGUAUUAGUAGGUAUCUGCGUGGGAAUCGUCGACACGAUUUUCGGAAGAGGGUUGCUGGCAAUUUC
#=GR BABG01014343.1/647-174 CODON                .....................STP.................................................................................................................................................................................................................................................................................................................................................................................AUG......................................................................................................................................................................................................................................
#=GR BABG01014343.1/647-174 SS_TT                ................................................................................................................................................................................................................................................................................................................<<<<<<<<<<<<<<<<<.....>>>>>>>>>>>>>>>>............................................................................................................................................................................................................................................................................................
hgutS8_s8_174661/567-95                          AACCUGCCGAUUUGUUUAAUCAUAGCACACCUGUAACAAAUAAGAUACUCCGGAUUUCCGUCUGACUAUUGACGAUAUCAGCCUCGGAUGCUAUACUCUCAGGCAGAAAGGGAAUGAA.GUUCUCCCC............CGAU...............UUUU................................................AUCGAAA..CCGC......................CAAUGA.....................................................GCUGAUGACUUCUGUGCAAUGCACGGGGUUACCAGCUUUUUUUGAUGGAUUUUUAAGAUCCGGGAGAUUGAAAGGAGUUACUAUGACAAAAGAAACUAUCCAAAAAGAACAUCAGAUCCUGCAGCUGAAAUAUGCUGUCCUUGCAGUGGUCGUGGGAAUCUGCGUCGGGAUCGUAGAUACUAUCUUCGGCCGGGGCCUGCUGGCGAUCUCUGCUUUUCGCACUGCACACUGGCGCUGCCUGCUGCCCUUCCUGCCUCUGGCCGGACUUCUUAUUGUAUGGAUGUAUCAUCAUUUCAGCACCUUAAGCUUAAAGGGCAUGUC
#=GR hgutS8_s8_174661/567-95 CODON               ...................................................................................................................................................................................................................................................................................................................................................................................................AUG............................................................................................................................................................................................................................................
#=GR hgutS8_s8_174661/567-95 SS_TT               ..................................................................................................................................................................................................................................................................................................................................................................................................................................................................................................................................................................................................................................................
NZ_ABGC03000023.1/52056-52529                    GGAUGAAGCAGAAAAAUACAAUACUGAAGAAUCAGAAGUAAAAGAAAUAUUAGAAUAAAUUACAAAAUUGACACAAAAUAAAAAAUAUGCUAUCUUAACAAAAGAAAAAGGGAAUGAA.GUUCUCCCU............CGAA...............GAGA................................................UUCGAAA..CCGCU.....................UAUUA.....................................................AGCUGAUGACUUCUGUGCGAUGAACACAGGGGGUUAUCAGCUUUUUUGAUGUUUGGAUCAUAUAAAAAAGAAAGGAUUUUAGGAAAAUGCAAAAGAAAGAUUAUAUGAUACAAUUGCUAAAAUAUUUUAUCAUGGCAGUCAUUGUAGGAAUCAUUGUAGGUGCGAUUGACGCCUUGUUUGGAAGAGUACUGAUCGCAAUUUCAGAUUUCAGAACCAUACAUUAUCAAUACUUACUGCCAUUUCUGCCAAUUGCCGGAUUCGUGAUCACAGCAAUAUAUUAUGUAUUCAGUAAACUAAGUCUAAAAGGAAUGAAACUCGUCUU
#=GR NZ_ABGC03000023.1/52056-52529 CODON         ......................................STP.............................................................................................................................................................................................................................................................................................................................................................AUG.........................................................................................................................................................................................................................................
#=GR NZ_ABGC03000023.1/52056-52529 SS_TT         .................................................................................................................................................................................................................................................................................................................<<<<<<<<<<<<<<<<.......>>>>>>>>>>>>>>>>>.........................................................................................................................................................................................................................................................................................
hgutS8_s8_165414/1569-1096                       GGAUGAAGCAGAAAAAUACAAUAUUGAAGAAUCAGAAGUAAAAGAAAUAUUAGAAUAAAUUACAAAAUUGACACAAAAUAAAAAAUAUGCUAUCUUAACAAAAGAGAAAGGGAAUGAA.GUUCUCCCU............CGAA...............GAGA................................................UUCGAAA..CCGCU.....................UAUUA.....................................................AGCUGAUGACUUCUGUGUAAUGAACACAGGGGUUAUCAGCUUUUUUGAUGUUUGGAUUAUAUAAAAAAGAAAGGAUUUUAGGAAAAUGCAAAAGAAAGACUAUAUUAUACAACUGCUAAAAUAUAUCAUCAUGGCAAUCGUUGUAGGAAUUAUUGUAGGUACGAUCGAUGCCUUGUUUGGAAGAGUGCUGAUCGCAAUUUCAGAGUUCAGGACCAUACAUUAUCAAUAUUUACUGCCAUUCCUGCCAAUUGCUGGGCUGGUGAUCACAGCAAUGUAUUACGUAUUCAGUAAACUAAGUCUAAAAGGAAUGAAACUCAUUUUC
#=GR hgutS8_s8_165414/1569-1096 CODON            ......................................STP............................................................................................................................................................................................................................................................................................................................................................AUG..........................................................................................................................................................................................................................................
#=GR hgutS8_s8_165414/1569-1096 SS_TT            ..................................................................................................................................................................................................................................................................................................................................................................................................................................................................................................................................................................................................................................................
BABG01003409.1/531-58                            GGAUGAAGCAGAAAAAUACAAUAUUGAAGAAUCAGAAGUAAAAGAAAUAUUAGAAUAAAUUACAAAAUUGACACAAAAUAAAAAAUAUGCUAUCUUAACAAAAGAAAAAGGGAAUGAA.GUUCUCCCU............CGAA...............GAGA................................................UUCGAAA..CCGCU.....................UAUUA.....................................................AGCUGAUGACUUCUGUGUAAUGAACACAGGGGUUAUCAGCUUUUUUGAUGUUUGGAUUAUAUAAAAAAGAAAGGAUUUUAGGAAAAUGCAAAAGAAAGACUAUAUUAUACAACUGCUAAAAUAUAUCAUCAUGGCAAUCGUUGUAGGAAUUAUUGUAGGUACGAUCGAUGCCUUGUUUGGAAGAGUGCUGAUCGCAAUUUCAGAGUUCAGGACCAUACAUUAUCAAUAUUUACUGCCAUUCCUGCCAAUUGCUGGGCUGGUGAUCACAGCAAUGUAUUACGUAUUCAGUAAACUAAGUCUAAAAGGAAUGAAACUCAUUUUC
#=GR BABG01003409.1/531-58 CODON                 ......................................STP............................................................................................................................................................................................................................................................................................................................................................AUG..........................................................................................................................................................................................................................................
#=GR BABG01003409.1/531-58 SS_TT                 .................................................................................................................................................................................................................................................................................................................<<<<<<<<<<<<<<<<<.....>>>>>>>>>>>>>>>>>..........................................................................................................................................................................................................................................................................................
NC_011184.1/34742-35208                          UUUACUGAAUAGUUUGAAAGGGCAUACCUAAGGUGUGCCUUUUUUAUUUGCCAUUUGAAAAUGAUAGGAGUAGCAUUCCGCUUGUUGUUUGGUUUCUAUGCCAAAUACGGGUGAUGGA.UUUCCACCUU......................................................................................UAA..CCGCUCU...................AUUUU...................................................AGAGAUAAUGAUUCCUACUAUAGCGUUACCCUGAUCAGUGAGUCUGAUCGUAUCGGGGUAGAUCCGUCUAUGGUAGAGCAGUUUGUUAUUUCUCUUCUCUUCUAAGAUCGUCUAUCCUUUUGUUUAACCAUUAUUUAAAGAUAGAGAUCCAUGGCACAUCCUCUUAAUCGAAAUUUUCAAAACUUAUUUCAAGUAGCUCGUUGGUCAUUACUAAUUCUACCUGUUACUUUAUUGGUAGGGUCAUUUAACGCAUUUUUCUUAUGGUUACUAAGUGAAGCGACGCAAGCUCGCAUUGCGAAUCCAUGGCUGAUUUAUUUACUACCA
#=GR NC_011184.1/34742-35208 CODON               ....................................................................................................................................................................................................................................................................................................................................................................................................................................................................AUG...........................................................................................................................................................................
#=GR NC_011184.1/34742-35208 SS_TT               ....................<<<<<<<.....>>>>>>>...........................................................................................................................................................................................................................................................................................................................................................................................................................................................................................................................................................................................................
NC_006840.2/35343-35810                          UUUACUGAAUAGUUUGAAAGGGCAUACCUAAGGUGUGCCUUUUUUAUUUGCCAUUUGAAAAUGAUAGGAGUAGCAUUCCGCUUGUUGUUUGGUUCUUAUGCCAAAUACGGGUGAUGGA.UUUCCACCUU......................................................................................UAA..CCGCUCUA..................UUUU...................................................UAGAGAUAAUGAUUCCUACUAUAGCGUUACCUUGAUCAGUGAGUCUGAUCGUAUUGGGGUAGAUCCGUCUAUGGUAGAGCAGUUUGUUAUUUCUCUUCUCUUCUAAGAUCGUCUAUCCUUUUGUUUAACCAUUAUUUAAAGAUAGAGAUCCAUGGCACAUCCUCUUAAUCGAAAUUUUCAAAACUUAUUUCAAGUAGCUCGUUGGUCAUUACUAAUUCUACCUGUUGCUUUAUUGGUAGGGUCAUUUAAUGCAUUCUUCUUAUGGUUACUAAGUGAAGCAACGCAAGCUCGUAUUGCGAAUCCAUGGUUGAUUUAUUUAUUACCA
#=GR NC_006840.2/35343-35810 CODON               ....................................................................................................................................................................................................................................................................................................................................................................................................................................................................AUG...........................................................................................................................................................................
#=GR NC_006840.2/35343-35810 SS_TT               ....................<<<<<<<.....>>>>>>>...........................................................................................................................................................................................................................................................................................................................................................................................................................................................................................................................................................................................................
NC_009437.1/751176-751639                        UUAUUAUAGCCCAUAAUAUUGAAAAUUCAAACUAAGAAUUUGGCUAAAAUUUUUGUUUAAAAAUGCUAUUGAACAUAUUCAAUUUCACAUGUUAUAAUACUGCUGCAACGGCGAGGGA.GUC.CGCCGAA.....................................................................................CAA..AUGCCA....................AUGA.....................................................UGGCUGAUGACUCCUACAAAUAUUGCGUCUUUGUAAAAAGGCGUAAUAUUUGUAGGAGUUUUUUGUUUAUAUAGUCAAAAUUGUCCUUCUAAUUAUGAGCAACUUACCCAGAAGGAAGGAGAGACAAAAAAGAUGAAAAACAUAGCUGCAAUCUCAGUAGGUGCAUUUUUUGGUGCGAUCAGCAGGUACUUAAUUUCGCAGUUGUAUGUAGCCGAUUUUCCAAUAGCCACACUUUUUAUAAAUGUGCUUGGCAGCUUUAUUUUGUGCUUUGUUGCGCAGAUUACUAUUGAUCAUAUAAAAAUAAAACCGGCUAUCCGUCACAU
#=GR NC_009437.1/751176-751639 CODON             ...................................................................................................................................................................................................................................................................................................................................................................................................................................................AUG............................................................................................................................................................................................
#=GR NC_009437.1/751176-751639 SS_TT             ...................................................................................................................................................................................................................................................................................................................................<<<<<<<<<<<<....>>>>>>>>>>>>...................................................................................................................................................................................................................................................................................
NC_007712.1/1344719-1344256                      AAUGCGGUUGCAAUACAAGCGAUAUAUGUAACAGGUUGCCACCCGUUACGCCUGUUGCGUCGCGCCCUCUCAGCUGUCCCGCGCCAAAAAAUCUGAUAUACUUUCCCCAGGAGAUGAA.AUUACUCUUUA.....................................................................................UAA..CCGCC.....................GCUCU.....................................................GGCUGAUGAUGUCUACGUUCAUCCGCAGGUAUUAGGGAACGUGGCGUCACGUUUUCCUUUCCGGGGUUUUUACCCACUCUUAUUGUGAAAGGUUGUUAUGUUUGCCUUAUUUUCGGCUGUCUUCAUCGGCGGCGGUAUCGGUAGUGUCCUGCGCUGGUAUGUUAGCGUCAAAUUAAUCCAUUCGGUUCUGCCCUUCCCCGCCGGCACGCUGCUUGUCAAUUUGGUGGGGGCAUUUAUCAUCGGCUUAGCGCUUGUGCUCUUCCCGCGCAUGCCGCAGCUGGAUCCCGCCUGGAAGUUACUGCUCACAUCACCACCGGUUUUU
#=GR NC_007712.1/1344719-1344256 CODON           ..................................................................................................................................................................................................................................................................................................................................................................................................................................................................................................................................................................................................................................................
#=GR NC_007712.1/1344719-1344256 SS_TT           ..................................................................................................................................................................................................................................................................................................................................................................................................................................................................................................................................................................................................................................................
NC_009437.1/782465-782943                        UCUGGAGCUUGAUUGACCCAUCAGUUGUGCCAGAAGAGUAAAAAGCUAAUUAUUGACUAAAAUUUCAAAACUUCAUAUAAUAAAGAUUAAGAAAAAAAGUGAAUAUAGAGGCGAUGGA.GUU.CGCCUU......................................................................................AAA..UUGCCACAAG................AAUGAAAAAUAC.........................................CUUGUGGCUGAUAACUCCUGUCCGUAUAAAGGUGCGGGCAGGAGUUUUUUGUUUUAUAUGCUCUUAUUUUUGAGUAUUUUGGGGGGAUGGACUUUGGAUAUUGUGUAUUUUGAAAUGAUAGAAAACUUCAAAGAAGAUAAGUGUAUAAUUUGCUAUUUAAAAAACAAGGCAAUGGAUAAAUUCUUUGACGAUUUUCUGUACGAAUCGGUAAAUGAUUAUAGUCUGCGUGACAAAAUCAGAAAAGGAGGAAUAUGUCCGGCGCAUGCAAGAAAGUUAGAGUCGUUUGGAGAUGUGCUUGCCCAUGCCAUUAUAUAUUCAGACUUGCUA
#=GR NC_009437.1/782465-782943 CODON             ......................................STP........................................................................AUG..............................................................................................................................................................................................................................................................................................................................................................................................................................................................................................................................
#=GR NC_009437.1/782465-782943 SS_TT             .......................................................................................................................................................................................................................................................................................................................<<<<<<<<<<<<<<......>>>>>>>>>>>>>>.........................................................................................................................................................................................................................................................................................
NC_007963.1/2902018-2902553                      CCUCGGCACCACGCGAGUUGCGCCCCUACCGCAGCCUCUGGCUGGUACAGCGCCCCGGCGCGGAUUGAAGCACUUGCCGACGCGACAGGCGCUGGGUAGAGUGGAUGCCGGAGAUGGC.AUUCCUCCG............GUCGCCGA.GCCCCGU...CAUGU...................................GCGGUGCCACCGCGACAAA..CCGC.CUGGCGUGAUC....CGAGACCAUGAC...............................GUCUCGACCACCGGCCGCCAGCGCUAAUGAUGCCUGCCAACGCACCCGAGGUGCGUCGUGCGCAGGCAUUCGCUAUCCGUCUUUCGGCACGCCGCAUCUCGUUCAUUCAUUCUCGACAGGAAUGCGAACACACAUGUGGCUUUCCCUCGUGGCGAUCGGUGCCGGCGCCGCCCUCGGCGCCAACCUGCGCUGGCUACUCGGCAUGUGGCUCAAUGCCCUUUUCCCUGCCCUGCCCCCCGGUACACUGGCGGCCAACUGGCUGGGCGCCUGGUUGAUCGGCAUCGCCAUUGCCCUGUUCGCCCAGCUGCCGCAGCUUUCACCGGAAUGGCGCCUGUUCGUGGUG
#=GR NC_007963.1/2902018-2902553 CODON           .................................................................STP............................................................................................................................................................................................................................................................................................................................................................AUG...............................................................................................................................................................................................................
#=GR NC_007963.1/2902018-2902553 SS_TT           ..................................................................................................................................................................................................................................................................................................................................................................................................................................................................................................................................................................................................................................................
NC_002754.1/885912-885428                        AGUAGCAUUUACAAUAAUAUAGUUCGAGUUUACUUCAUCCUUAUGGUGUAGCGAUAGCUUUAAAAUAGUUUGCUUCGAUAUUAACAUGCGGAGUUUACUCAAUGAAGUAGGGGAUGGC.GUC.CCCCU............GGGG...............AUAA................................................CCCCGAA..CCGCCUC...................UUGAUUAAUGAUA...........................................GGGGCUGAUGACGCCUACUUCACCACAAAAGGGUGGGAAGUAUGGCGCCAAAUGAAGCUCAGAUAGUAGUUUUAACCAUAACUCAAGUUAUUGUAGUUAUUCUACUAUCCCCAUUAUAUCAAGGAAUUUACGAUAGGGGAAAAGCCAUAAUAGAAGGGCGUAAAGGCCCCAGUGUUCUGCAACCUUACUAUGAUAUAAUUAAACUACUAAGAAAAGAAACCGUUAUUUCAAAUAACUCAUUAUCUCUAUUUGUUUAUGCUCCUUACAUAGUUUUUGGGAUUUAUCUCCUUAUUUCCUUCGUCAUCCCAGUAGUUUAUCCAGUGC
#=GR NC_002754.1/885912-885428 CODON             ..............................................................................................................................................................................................................................................................................................................................................AUG.................................................................................................................................................................................................................................................................................................
#=GR NC_002754.1/885912-885428 SS_TT             ..................................................................................................................................................................................................................................................................................................................................................................................................................................................................................................................................................................................................................................................
NC_008554.1/3591488-3591022                      GAGGAAUUCGAAUGAACCUCCGGGCAGCGCUUACCGCCGCCCGGGUCAAACCGCCGGUCGCCAGGCUUGACGUAUGGUGUGCCCGCUGGUAUUUAUAACCUUGAAUUGCGGCGAUGAA.GUU.CGCCCU......................................................................................GAA..CCGCCCC...................GGGCCA..................................................GGGGAUGAUGACUUCUACUUCGAAUCAUGGAGUGGAAGUCUUUUUUUUUAACUUGCCGCCGGUUCCCGAGAUUUCAGCUCAACACAGGGGAGGCACACGAUGUUCGACUAUGCCCGGAUGCGCGAUGAUCUUUGUGAAGUGGCCGAACGCCUGGACAGCGCGGUGCGUGAAGAGACGGUGCGGCACCUCGACGCCCUGAGAGCGAAGCUCCGGGAGGAGGCGUUCAACCUGGUAGUCCUCGGCCAGUUCAAGCGAGGGAAAUCCACGUUCAUCAACGCGCUGCUCGGCGCGAACAUCCUUCCCACCGCCAUUGUGCCCCUCACU
#=GR NC_008554.1/3591488-3591022 CODON           ............STP..................................................................................................................................................................................................................................................................................................................................................................................................AUG..............................................................................................................................................................................................................................
#=GR NC_008554.1/3591488-3591022 SS_TT           .......................................................................................................................................................................................................................................................................................................................<<<<<<<<<<<<<.....>>>>>>>>>>>>>............................................................................................................................................................................................................................................................................................
NZ_ABSD01000048.1/33301-33762                    UGAGGUAGAUGAGAAAUAUAAAAAAAUAAAGCACCGAUUACCCUCACCCCUGAACACUGUGGGUAAUGGAAAGCAUUAAAUAUUAAACUCAAAAUUCACCUCUGCUUCGGGUGAUGGC.GUC.CACCCC......................................................................................GAA..ACGCC.....................CGCGU.....................................................GGCUGAUGACGCCUUUUCGCAUGAGGUGACGCCAUAUGAUCCCUGAGAUAGUAGCAGGUUUAGUGCAGGUAUUGACCGUGUUAGCCCUUUCGCCGUUAAUGGUAGGUAUAUUGAAGAAAUGGGAAGCUAAAUUUGAAUCCAGAAAGGGUAUAUCCAUUUUCCAGCCGUACUACGACCUUGCCAAGUCCUUCAAGAAGGAGAUAGUUGUGCCAGAAGAUGCGGGUUCUCUUUUUAUCUUGGCGCCCAUGCUCUCAUUCACCGCAUACCUGAUUCUACCAUGGGUUGUGCCCAUAGUGUUCGGCUCUCCCUCGUGGUUCGCACC
#=GR NZ_ABSD01000048.1/33301-33762 CODON         ..................................................................................................................................................................................................................................................................................................................................................................................................................................................................................................................................................................................................................................................
#=GR NZ_ABSD01000048.1/33301-33762 SS_TT         ..................................................................................................................................................................................................................................................................................................................................................................................................................................................................................................................................................................................................................................................
NZ_ABSD01000051.1/73391-72930                    UGAGGUAGAUGAGAAAUAUAAAAAAAUAAAGCACCGAUUACCCUCACCCCUGAACACUGUGGGUAAUGGAAAGCAUUAAAUAUUAAACUCAAAAUUCACCUCUGCUUCGGGUGAUGGC.GUC.CACCCC......................................................................................GAA..ACGCC.....................CGCGU.....................................................GGCUGAUGACGCCUUUUCGCAUGAGGUGACGCCAUAUGAUCCCUGAGAUAGUAGCAGGUUUAGUGCAGGUAUUGACCGUGUUAGUUCUUUCGCCCUUAAUGGUAGGCAUAUUGAAGAAAUGGGAAGCUAAAUUUGAAUCCAGAAAGGGUAUAUCAAUUUUCCAGCCGUACUACGACCUUGCCAAGUUCUUCAAGAAGGAGAUAGUUGUGCCAGAAGAUGCGGGUUCUCUUUUUAUCUUGGCGCCCAUGCUCUCCUUCACCGCGUACCUGAUUCUCCCCUGGGUUGUGCCGAUAGUGUUCGGCUCACCCUCGUGGUUCGCCCC
#=GR NZ_ABSD01000051.1/73391-72930 CODON         ..................................................................................................................................................................................................................................................................................................................................................................................................................................................................................................................................................................................................................................................
#=GR NZ_ABSD01000051.1/73391-72930 SS_TT         ..................................................................................................................................................................................................................................................................................................................................................................................................................................................................................................................................................................................................................................................
NZ_ABXU01000089.1/23481-23942                    ACGGGAAAUGGCAGCCUGGACGGGGGAGGGCGGUGUGCUGUUCCUCCUGCCGGGGCUGGAUGCUGCCCGGAACUUGCGCUCCGGCGCGGGGACUGCUAAGGAAGGUCAAGGGGAUGGA.GUC.CCCCAU......................................................................................GAA..CCGCA.....................UGUUU.....................................................UGCUGAUGACUCCUGCCGGACCUGUGUGUCGGCAGGAGUCAUUUUUUUGUGCCGCGUAUAGGUCUUCCGGCAGCUUCCUUGAAGGAGGGGACGACUAUGGGACGUGGCAUUUCACCGGCGUUCAUUUUUAUCCUGCUCAUGGGCAUCGUCAGCCUGUUCGCGGACAUGGCCCACGAAGGGGCGCGCAGCGUGCUGGGGGAUUAUCUGGGACUGCUCGGGGCUUCCGCGGCCACCGUGGGCCUCGUGGCCGGUCUGGGCGAGUGCCUGGGCUAUGCCCUGCGCAUGUUCACGGGCAUGCUGGCCGACAGGACGCACUUAUACU
#=GR NZ_ABXU01000089.1/23481-23942 CODON         ..................................................................................................................................................................................................................................................................................................................................................................................................................................................................................................................................................................................................................................................
#=GR NZ_ABXU01000089.1/23481-23942 SS_TT         ......................................................................................................................................................................................................................................................................................................................<<<<<<<<<<<<<<<....>>>>>>>>>>>>>>>>.........................................................................................................................................................................................................................................................................................
NZ_ABSD01000048.1/169479-169021                  GAUGAAUAUGAAGAGAGAGCACAAGGAUAUGGAGAAGAUAGUGGAUAAAUAUCUUUGGAUGUGAAUUUUUGCGAUAAUUACUUAUAUUAUUUUUCAUUCGCAUUUAUAAGGUGAUGGG.GCC.CACC........................................................................................AAA..CCGCC.....................GCAA......................................................GGCUGAUGGCUCCUUUUGAAAAAGGUGGUCCCUAUGCUCGAAAUAGAGCUCUCCAAGGAAUUGUUCGAAAAGAUUCGCAGCAUGAAAGAAGACGAUUUCAAUCGUUUUCUCUAUGAGAGAAUGGCUUCGAUGAACAGGUAUUUUGAGAUGAAUGAUAAAGAAGCCCUGCUCAAGAGAAAAAAGGAACUGGAAGAGAAGAUAAAGAGGAUGAAAGAAGAGCUUAAAGAACUUACGGAAUUCUGUGAUAAGGCCGAGAGGGACCAGAAAAUGAUGGAGCAGUGGAUUGACGAACUUGGUAUGGAAAAUAAAGCACUUUUGAUGG
#=GR NZ_ABSD01000048.1/169479-169021 CODON       ..................................................................................................................................................................................................................................................................................................................................................................................................................................................................................................................................................................................................................................................
#=GR NZ_ABSD01000048.1/169479-169021 SS_TT       ..................................................................................................................................................................................................................................................................................................................................................................................................................................................................................................................................................................................................................................................
NZ_ABSD01000050.1/82608-83066                    GAUGAAUAUGAAGAGAGAGCACAAGGAUAUGGAGAAGAUAGUGGAUAAAUAUCUUUGGAUGUGAAUUUUUGCGAUAAUUACUUAUAUUAUUUUUCAUUCGCAUUUAUAAGGUGAUGGG.GCC.CACC........................................................................................AAA..CCGCC.....................GCAA......................................................GGCUGAUGGCUCCUUUUGAAAAAGGUGGUCCCUAUGCUCGAAAUAGAGCUCUCCAAGGAAUUGUUCGAAAAGAUUCGCAGCAUGAAAGAAGACGAUUUCAAUCGUUUUCUCUAUGAGAGAAUGGCCUCUAUGAACAGGUAUUUUGAGAUGAAUGAUAAAGAAGCUCUGCUCAAGAGAAAAAAGGAACUGGAAGAGAAGAUAAAGAGGAUGAAAGAAGAGCUUAAAGAACUUACGGAAUUCUGUGAUAAGGCCGAGAGGGACCAGAAAAUGAUGGAGCAGUGGAUUGACGAACUUGGUAUGGAAAAUAAAGCACUUUUGAUGG
#=GR NZ_ABSD01000050.1/82608-83066 CODON         ..................................................................................................................................................................................................................................................................................................................................................................................................................................................................................................................................................................................................................................................
#=GR NZ_ABSD01000050.1/82608-83066 SS_TT         ..................................................................................................................................................................................................................................................................................................................................................................................................................................................................................................................................................................................................................................................
NC_007776.1/171411-170906                        AUUGGGUGUCCCGAUCACCCCUAUCGCUUAAUUGCAGUGGAAGACAAAGCGUGAUAUCUUAGGUGCCAAGUAAGUUGCCGGUCAGCUUUCGAGUAGUGCUCCGGCAACCGGCGAUGGA.GUU.CGCCG.......................................................................................CAA..CCGCCUCA.CUU..............GGAAUUUUUCUAUAGAGGAAGAGGGUUCUAACCUCAA..............AAGCUGAGGCUGAUGACUCCUACACUUCUGGGCAAGUCCAGGGGGUAGGGGUCUUUGGCUUUGUUUGAGGCCCCACCCUGCGGACGCGAUGGUGCUCCCACUCCUGACGCGGAUGGCUUUUUCUCCCUGGGCUGCCCUUCAACACCCUGACGACAAGGAGAUGAGGAUCUGGUGAUGCUGGGCAGUUGGCUGUGGAUCUUGGUGAUGGGCUUUUUUGUCGGCCAAAUCGUGGGUCGGUUGGGGAUGCCCCCCCUGCUGGGGAUGAUCCUCGUGGGGAUCUUGCUGGGAGAUGUCCUAUCCCCGGAGGUGCUGGCAGCGGCGGGGGAUCU
#=GR NC_007776.1/171411-170906 CODON             ...................................................STP...............................................................................................................................................................................................................................................................................................................................................................................................................................................................AUG..........................................................................................................................
#=GR NC_007776.1/171411-170906 SS_TT             .......................................................................................................................................................................................................................................................................................................................<<<<<<<<<<<<<<<<<<....>>>>>>>>>>>>>>>>>....................................................................................................................................................................................................................................................................................
#=GR NC_007776.1/171411-170906 SS                ..............................................................................................................................................................................................................................((((((.(((..................((((((....))))))((((.......))))................))).))))))...............................................................................................................................................................................................................................................................................................................................
soil_XZS55564_b1/457-1                           GUGUAUCACGUGCCGGCGUCCGACGGCAAUGCGCCGCAUGCCGUUCCCAUGUGCGCUUUGCUGCUUGACUCGGCGCCGGCUUUGUACCCAUACUACAAAAAACGAUAACGGCGAUGGG.GUU.CGCCAGUC....................................................................................AAA..CCACUCGC..................GGCG...................................................GCGAGUUGAUGACCCCUACUUCGAGCGAGUUGAAGUAGGGGUUUUUUUUAUUUUCAGGAUGACAUCGGGAGGUCUAUGCUACCCAUGGUUCUAGUCGGCGUCGGCAGUUUGAUCGGCGGCGUGUUGCGUUACGGUCUAAGCAUGUGGGUUUAUCGCGUGCUCGAUAAUCCGUCGUUUCCCUAUGGCACGCUCGCAGUCAAUGGCUUGGGUUGCCUGGUCAUCGGAUUUUUGGCGGGGCUGGCGGAGAGCCCGGUUGGCUUUCACGCCGGAAGCCCGUCUGUCAUUUGUCGACCAAGAUCAACCUUUUCCCNNN............
#=GR soil_XZS55564_b1/457-1 CODON                .................................................................................................................................................................................................................................................................................................................................................................................................AUG...............................................................................................................................................................................................................................STP............
#=GR soil_XZS55564_b1/457-1 SS_TT                ..................................................................................................................................................................................................................................................................................................................................................................................................................................................................................................................................................................................................................................................
NC_010321.1/2271116-2270657                      CACCGAUGUUGUAACUCUUUCAAGGGCUCUUGAAGGUAGAAGGGAAUUGUAAAAGGUAUUGCAUUUUCAUUUGUAGUUUAUUAUAAUAAAUUUGUGAUAAAUACCAUAAGGUGAUGGA.GCU.CGCCA.......................................................................................UAA..AUGCG.....................GAAA......................................................CGCUGAUGGCUCCUAUUAGGAGGAUAUAAGGCCUAAUAGGGGCCUUUUUAUUGCCCCAAAAUGUAAACGGAAAGGAGAUUUUCAUGGAAUACAUCUAUAUAGGGAUUGGAGGAUUUUUUGGAGCAGUACUGAGAUAUUUAAUAACAAUUUACUUUACAAAAAUGUAUCACACUGUAUUUCCCUUUGAAACUUUUAUAAUAAACAUUUUAGGUUCCUUUUUGUUAAGUUUUAUUGCUAAUUUUGCUAUGGAUGAGUACAAGGUAAAUACUAAUUUGAGGUUAGCGAUAACAACAGGAUUUAUUGGAGCUUUUACAACAUUUUC
#=GR NC_010321.1/2271116-2270657 CODON           .................................................STP...............................................................................................................................................................................................................................................................................................................................................AUG............................................................................................................................................................................................................................................
#=GR NC_010321.1/2271116-2270657 SS_TT           .......................................................................................................................................................................................................................................................................................................................<<<<<<<<<<<<<...........>>>>>>>>>>>>>......................................................................................................................................................................................................................................................................................
NC_010320.1/40425-40883                          CACCGAUGUUGUAACUCUUUCAAGGGCUCUUGAAGGUAGAAGGGAAUUGUAAAAGGUAUUGCAUUUUCAUUUGUAGUUUAUUAUAAUAAAUUUGUGAUAAAUACCAUAAGGCGAUGGA.GCU.CGCCA.......................................................................................UAA..AUGCG.....................GAA.......................................................CGCUGAUGGCUCCUAUUAGGAGGAUAUAAGGCCUAAUAGGGGCCUUUUUAUUGCCCCAAAAUGUAAACGGAAAGGAGAUUUUCAUGGAAUACAUCUAUAUAGGGAUUGGAGGAUUUUUUGGAGCAGUACUGAGAUAUUUAAUAACAAUUUACUUUACAAAAAUGUAUCACACUGUAUUUCCCUUUGAAACUUUUAUAAUAAACAUUUUAGGUUCCUUUUUGUUAAGUUUUAUUGCUAAUUUUGCUAUGGAUGAGUACAAGGUAAAUACUAAUUUGAGGUUAGCGAUAACAACAGGAUUUAUUGGAGCUUUUACAACAUUUUC
#=GR NC_010320.1/40425-40883 CODON               .................................................STP...............................................................................................................................................................................................................................................................................................................................................AUG............................................................................................................................................................................................................................................
#=GR NC_010320.1/40425-40883 SS_TT               .......................................................................................................................................................................................................................................................................................................................<<<<<<<<<<<<<...........>>>>>>>>>>>>>......................................................................................................................................................................................................................................................................................
NZ_ABGR01000008.1/95668-95193                    UAUUUAUCGCUAUAUAUCUGUAGCAAUAUAAAGAACCAAUUUAAUAUCCCCAAUUACUCUAAGUUUUAUAUUGCAGGCUAAUGUGACUUAGAUCUAAUCUAUUGGGGUUGGUGAUGGG.GUGCCACCG............GAAUC..............GAAU...............................................GAUUCAAA..CCGCU.....................UGUAU.....................................................AGCUGAUGACUCCUACAGAGACGAAAACAGGUCCGCCCUGUUGGAAAUGCUUUUACUUAUGACGUGAAAGCUUGAGUUCUGUAGUGAGCAAUUCAACUCUCCUCCAACCCUGCCCCUGUUUUCUCAAAAAUAAAAAUACACUGGGAAAACACUAUGCAAUACUCACACGAAAUCCAAUCAAUGUGCCCGAUUCAACGUGGCGAUCUUCAUGCAUCUGCACCGAUCCCUGUCGAAGGCGCAAUGAUCAAUCCAAAAGACGUUAUCGCGAUUUCUGGUCUAAGCCACGGCGUUGGUGCUUGCGCUCCUCAACAGGGUGCAGCAA
#=GR NZ_ABGR01000008.1/95668-95193 CODON         .........................................................................................................................................................................................................................................................................................................................................................................................................................................................................AUG......................................................................................................................................................................
#=GR NZ_ABGR01000008.1/95668-95193 SS_TT         ..................................................................................................................................................................................................................................................................................................................................................................................................................................................................................................................................................................................................................................................
NZ_AAWP01000027.1/44693-45168                    AUUUAUCGCCAUAUAUCUCUAGCAAUAUAAAGAACCGAUUUAAUAUCUCAAAUUACUCUAAAUUUCAUAUUGCAGAUUAGUGUGACUUAGAUCUACUCUAAAUGCACACGGUGAUGGG.GUGCCACCA............GAAUC..............GAAA...............................................GAUUCAAA..CCGCU.....................UUUAC.....................................................AGCUGAUGACUCCUACAGAAACGAGAACAGGUAAGCCCUGUUGGAAAUGCUUUUACCUCCAGCGUAAAAGUAAGAGUUCUGUAGUGAGCAAAUCAACUCUCCUCCAACCCCGCUCCUGUUUUCUCAAGACAUAAAAAUACACUGGGAAAACAUUAUGCAAUAUUCACACGAAAUCCAAUCAAUGUGCCCGAUUCAACGCGGCGAUCUUCAUGCAUCUGCACCGAUCCCUGUUGAAGGCGCAAUGAUCAAUCCAAAAGACGUUAUCGCGAUUUCUGGUCUUAGCCACGGUGUUGGUGCUUGUGCUCCUCAACAAGGCGCAGCA
#=GR NZ_AAWP01000027.1/44693-45168 CODON         ..........................................................................................................................................................................................................................................................................................................................................................................................................................................................................AUG.....................................................................................................................................................................
#=GR NZ_AAWP01000027.1/44693-45168 SS_TT         ..................................................................................................................................................................................................................................................................................................................................................................................................................................................................................................................................................................................................................................................
NC_009783.1/3336936-3337410                      AUUUAUCGCCAUAUAUCUCUGAGAAUAUAAAGAACCGAUUUAAUAUCCCAAAUUGCUAUAAAUUUCAUGUUGCAGAUUAGUGUGACUUAGAUCUAAUCUAAAUGGGCACGGUGAUGGG.GUGCCACCG............GAAUC..............GAAA...............................................GAUUCGAA..CCGCU.....................UUAA......................................................AGCUAAUGACUCCUACAGAAACGAAAACAGGUCAGCCCUGUUGGAAAUGCUUUCACCUAUAUUGUGAGAGCAAGAGGUCUGUAGUGAGCAAUUCAACUCUUCUCCAACCCCGCUCCUGUUUUCUCAAAAAUUAAAAAGAUAUCCAAAAUAGUUGUUAACUCAACAAGGCCACAAACGCGUAAGCCUCCUGAACAUAGUUUUCCUAUUUGAUGGAGCGAAUAAGAGCAGUCAACGCCGUUGAGUCUGACCAAUAUGCUGGAUAUCGUACACUGGGAAAACAUUAUGCAAUACUCACACGAAAUCCAAUCAAUGUGCCCGAUUC
#=GR NC_009783.1/3336936-3337410 CODON           ............................................................................................................................................................................................................................................................................................................................................................................................................................................................................................................................................................................AUG...................................................................
#=GR NC_009783.1/3336936-3337410 SS_TT           ..................................................................................................................................................................................................................................................................................................................................................................................................................................................................................................................................................................................................................................................
NZ_AAPS01000002.1/29598-29123                    GUUUAUCUCCAUAUAUCUCUGAGAAUAUAAAGAACCGAUUUAAUAUCCCAAAUUGCUCUAAAUUUCAUGUUGCAGAUUAGUGUGACUUAGAUCUAGUCUAAAUGGGUUCGGUGAUGGG.GUACCACCG............GAAUC..............GAAA...............................................GAUUCGAA..CCGCU.....................GUUAA.....................................................AGCUAAUGACUCCUACAGAAACGAAAACAGGUCAGCCCUGUUGGAAGUGCUUUCGCUUAUGUUGUGAAAGCGAGAGUUCUGUAGUGAGCAAUUCAACUCUUCUCCAACGCCGCUCCUGUUUUCUCAAAAAUUAAAAAUACACUGGGAAAACAUUAUGCAAUAUUCACACGAAAUCCAAUCAAUGUGCCCGAUUCAACGCGGCGAUCUUCAUGCAUCUGCACCGAUCCCUGUUGAAGGCGCAAUGAUCAAUCCAAAAGACGUUAUCGCGAUUUCUGGUCUUAGCCACGGCGUUGGCGCUUGUGCUCCUCAACAAGGUGCAGCA
#=GR NZ_AAPS01000002.1/29598-29123 CODON         ..........................................................................................................................................................................................................................................................................................................................................................................................................................................................................AUG.....................................................................................................................................................................
#=GR NZ_AAPS01000002.1/29598-29123 SS_TT         .................................................................................................................................................................................................................................................................................................................................................................<<<<<<<<<.........>>>>>>>>>......................................................................................................................................................................................................................................................
NC_007964.1/1049591-1049131                      GAUUGCGCACAGCAAAGGCACGCCGUCGUCUGCGCAAUCGGCCGUCGUCUUCUGCGAGCAUAAGCGCUCAUUGUUGACCCGCUCCGCGCAACGCGCAAAACUGGAAACAGGGAAUGGU.GUC.UCCCUU......................................................................................UCA..CCGCC.....................GACU......................................................GGCUGAUGACUCCUGCUGACUGAAAGCGCGGCAAGCGUCCGGUGCGUGAUGACCGGAUGACGACGUCAACAGCCGCGCAUUGUGGUGAGCGAGAGGUCGCGCGGCUCCAUUUCGUAAAGGUUUCCCAAGCAGACCAUUUGUCGUUGAGGUCAUCCGUUCGCGCAGGGGACCGCCGCCGGUCUUCGUCAUUUGUCCCGUCUGCCAUCACGACAGCGUCAGAGCGAGGACCAGGUACAUUGGUGCUCGUCCGACAUGGGAAAGUGAAUUUUCACGCCAAGGCCACGACAGCCUUCUUGUGGCUCGGCUUCGCGCGCCAACACCG
#=GR NC_007964.1/1049591-1049131 CODON           ..................GUA.............................................................................................................................................................................................................................................................................................................................................................................................................................................................................................................................................................................................................................
#=GR NC_007964.1/1049591-1049131 SS_TT           ..................................................................................................................................................................................................................................................................................................................................................................................................................................................................................................................................................................................................................................................
NC_006814.3/965833-966291                        AUUAUUUCUUUUUAUUAUAGCAUCAAGUAUAUUGUUACUAAAUUAUUUUCCAACUUAAACCUUGCCAUUUAAAAAAAGAAGUUGUAUAUUUUUAUUUGUAAAGUAAAAAGGUGAUGAC.GUU.CACCGU......................................................................................UAA..UCGA......................GAAA.......................................................UCUAAUGACGUCUACUUUAUCCCAAGGGGUGGAGUGGACGUUUUUUGUUUGGAGGAAUUCGUUUUGUCUACAAAAACUGGUAAUUACAUUAGUAUUGCAAUUUUUGCUUUUUUUGGUGGAAUAGCACGUGCAUGGUUAAAUUCUAGUUUUGGCUUUUAUGGCACAUUUUGGGGCAACAUUAUUGGUUGUUUUCUAUUAGCAUUUUUCACGUAUUUAUUUAUGGAAUUUAAAGAUGUACGACAAUGGUUAACAGUUGGAUUAGGAACAGGUUUUGUGGGGGCAUUUACUACUUUUUCAACUUUUAAUUUGGAUGUUUUAAAG
#=GR NC_006814.3/965833-966291 CODON             ................................................................................................................................................................................................................................................................................................................................................................................AUG...............................................................................................................................................................................................................................................................
#=GR NC_006814.3/965833-966291 SS_TT             .........................................................................................................................................................................................................................................................................................................................<<<<<<<<<<<<<<....>>>>>>>>>>>>>>.........................................................................................................................................................................................................................................................................................
NC_010080.1/1061264-1061722                      AAUACAAAAGCUAGGUUUCACUUCGUUCAACCUAGCAAUCCAAACAAACAGAAACUGCAACUUGCUAAAGUAAAAAAAUAGUUGUAUUAUCAUAUUUGUUAACUAAAUAGGUGAUGAC.GUU.CACCAU......................................................................................UAA..CCGA......................GAGA.......................................................UCUAAUGACGGCUACUUUAUCCCAGUGGGUAGAGUGGACGUUUUUGGUUUGGGGGAUUUUUAAUGAAAAUUAGUAAUUAUAUUAGUAUUGCCUGUUUUGCCUUUUUAGGCGGAAUGGCUCGAUAUAGUUUAAAUGCUCAAUGGAGUUUCUAUGGGACGUUCUGGGGAAAUAUCAUAGGAUGCUUCUUGUUGGCUUUCUUUACAUACUUUUUUAUGGAAUUUAAAGACUUUCAUCAAUGGUUAACUGUCGGAAUUGGGACAGGCUUUGUCGGAGCUUUUACAACUUUUUCUACUUUUAAUUUGGAUAUUUUGAAAAAUGUUC
#=GR NC_010080.1/1061264-1061722 CODON           ...............................................................................................................................................................................................................................................................................................................................................................................AUG................................................................................................................................................................................................................................................................
#=GR NC_010080.1/1061264-1061722 SS_TT           .........................................................................................................................................................................................................................................................................................................................<<<<<<<<<<<<<<....>>>>>>>>>>>>>>.........................................................................................................................................................................................................................................................................................
NC_008530.1/283009-283469                        AGUGCAGAAGAUAGAAUUUCCUCGAAGCAAUAAGUUGUAUUUAGUAAGAAAUUAAAAAAGUACUUGUAAAAUACUUUCCUCUGAUUUAUACUAAGCCGUGAAUUGAAUAGGCGAUGAC.GGU.CGCCAU......................................................................................UAA..ACGA......................GCAAAA.....................................................UCUAAUGACGUCUACUAUUUACCUACACAAGUUGUGUAAUUGAUAGUAGGCGUUUUUAAUUUUGCUCUUUUUUGUUUUGGGAGGUAAAAAUUAUGACUGUUUAUAUUGAAAAAGUUCGCGCAAUGGAAAUUUUUGAUUCUCGUGGCAAUCCAACUGUUGAAGUUCAUGUUGCACUUUCUGAUGGUACUAUUGCAAAAUCUGAAGUUCCAUCAGGUGCAUCAACUGGUGAGAAAGAGGCUGUUGAGUUGCGUGAUGGCGGUGAAUGCUUGGAUGGAAAAGGGCGUUAUGAAUGCCGUAAAUAAUGUUAAUACUGAAAUUAAU
#=GR NC_008530.1/283009-283469 CODON             ....................................................STP...........................................................................................................................................................................................................................................................................................................................................................................................................................................................................................................................................................................................
#=GR NC_008530.1/283009-283469 SS_TT             ..................................................................................................................................................................................................................................................................................................................................................................................................................................................................................................................................................................................................................................................
NC_005362.1/1172733-1172271                      AUUUGAUCGUGAAAUUCAUUUAGUUAAAGAUUGACGAUAAGUGGAAUUAUUUUGUAUUAUCUCUUGCAUUUAAAAAGAAUGCUGGUAUGAUGAAAGUGUAAAUUGAAUAGGUGAUGAC.GUU.CACCAAUU....................................................................................AAA..CUGA......................GCAAAA.....................................................UCUAACGACGUCUACUUCCUACAAACUAUUUUUGAGUAGCGGGUGGUAGGGGUCGUAUUUAUUUUGCUCUUUUUUGUAUAUCAGGAGGUAUUUGAAAUGACUGUUUAUGUAGAAAAAGUUAGAGCAUUAGAGAUUUUUGAUUCAAGAGGCAAUCCAACUGUAGAAGUUCAUGCUUAUUUAUCUGACGGGACAGUAGCUAAAGCUGAAGUUCCUUCGGGCGCUUCAACAGGUGAAAAAGAAGCCGUUGAAUUAAGGGAUGGCGGCAACCGUCUUCAAGGAAAGGGAGUAACUCAAGCUGUUACAAAUGUAAAUGGUCCAAUC
#=GR NC_005362.1/1172733-1172271 CODON           ...............................STP...............................................................................................................................................................................................................................................................................................................................................................................AUG..............................................................................................................................................................................................................................
#=GR NC_005362.1/1172733-1172271 SS_TT           ..................................................................................................................................................................................................................................................................................................................................................................................................................................................................................................................................................................................................................................................
NC_008530.1/1279379-1278917                      UGACUGAAGCACCAACACAAGAAUUAGCUGAUAAGUAUUGUGAAGAAGUUGCUAAAGUCGUUGAAGAAGAGAUGGGUUCAAAGUAAACUGUCUUUAUUAAAUUAUAAUAGGUGAUGGC.GUU.CACCA...............................AUU.....................................................UAA..CCGAU.....................UAAG......................................................AUCUGACGACGCCUACUUUCUUAUGUGUAAUAAGGGAGUAGUGUCGUCUUUUUUUGUAUAAUAGAAAGGAAAGUGAACGAUUACAUAGGAGAAAAUUGAUGAAGACAAAAUUAAUUGCCGUUGACCUUGAUGGAACUUUAUUGAAUGAUAAACAAGAAAUAAGUGUUAAAACAAGGGAAGCUUUACAAAAAGCAUCUCGAUUAGGAAUUAAAAUUGUUCCUUGUUCGGGGCGACCAUUUCCAGGAAUUAAAGAGUAUUUAGAUCAGUUAGAUCUGCAAGAUCCUAAUCAAUAUGUUGUGGCUUUUAAUGGUGCUCUAGUUUU
#=GR NC_008530.1/1279379-1278917 CODON           ...................................................................................STP...............................................................................................................................................................................................................................................................................AUG..........................................................................................................................................................................................................................................................................
#=GR NC_008530.1/1279379-1278917 SS_TT           ....................................................................................................................................................................................................................................................................................................................<<<<<<<<<<<<<<<<<<<<.....>>>>>>>>>>>>>>>>>>>..................................................................................................................................................................................................................................................................................
NC_005362.1/798533-798995                        ACACAAGAAUUAGCUGACAAGUACUGUGAAGAAGUUGCUAAGGUUGUUGAAGAAGAAAUGGGUUCAAACUAAAAACUAAUUAUUUUUGGCUUUAUUUAAAAUUUAAUAUGGUGAUGGU.GUU.CACCA...............................AUU.....................................................UAA..CCGAU.....................UAAU......................................................AUCUGACGACGCCUACUUUCUUGGAUCAACAGGGAGGUAGUGUCGUCUUUUUUUAUGCAUUUUUUGUAUAAUAGAAAGGAGAGUAACCGAUUACAUAAGGAGAAAAGCUAAUGAAUAUAAAAUUAAUUGCUGUAGAUCUUGAUGGAACAUUAUUAAAUGAUAAACAAGAAAUAAGUGUUAAAACCAAGCAAGCACUUCAAAAGGCAUCAAAGAUGGGAAUAAAAAUAGUUCCUUGCUCAGGUAGACCAUUUCCAGGUAUUAAGGACUAUCUUAAUGAAUUGGACUUAAAGGAUUCUACUCAGUAUGUGGUUGCAUUUAAUGG
#=GR NC_005362.1/798533-798995 CODON             .....................................................................STP......................................................................................................................................................................................................................................................................................................................................................AUG.................................................................................................................................................................................................................
#=GR NC_005362.1/798533-798995 SS_TT             ....................................................................................................................................................................................................................................................................................................................<<<<<<<<<<<<<<<<<<<......>>>>>>>>>>>>>>>>>>...................................................................................................................................................................................................................................................................................
NC_004567.1/1741335-1740870                      CCAUGAUAUUGGCAAUGAAGACGCGUCAAGCUGGUCAACGAUAAAAAUGUUAUAAAAAGAUUGACAUUGUUUUGAGAAGGUGUAAUCUUUAGUUGUUCAAAAGUUAAUCGGCGAUGAC.GUU.CGCCA...............................CAUAA...................................................UAA..UUGAU.....................AAUCA.....................................................AUUUGAUGACGUCUACUGUUUGUUUUUCAGACAGUAGGCGUCUUUUCUUUUUGGUUAAGAAGGAGAGAUUGAUAUGGAAAAACAAGUUAUUGAAACGGUAAAGGCUCGCGAAAUUUUUGAUUCACGGGGUAAUCCAACAGUUGAGGCUGAUGUUAUUUUGUCAGAUGGGACGCUAGGACGCGCGGAAGUACCAUCGGGAGCUUCGACUGGAGAAAAAGAGGCAGUUGAAUUACGCGAUGGUGGUGAUCGUUUAGCCGGCAAAGGUGUUCUUAAGGCUGUUAAUAAUGUUAAUACGGUCAUUAAUCAUGCUUUACAUGGUGCU
#=GR NC_004567.1/1741335-1740870 CODON           .........................................STP.............................................................................................................................................................................................................................................................................................................................................AUG......................................................................................................................................................................................................................................................
#=GR NC_004567.1/1741335-1740870 SS_TT           .......................................................................................................................................................................................................................................................................................................................<<<<<<<<<<<<<<<.....>>>>>>>>>>>>>>>........................................................................................................................................................................................................................................................................................
NC_010320.1/1156872-1157331                      CAAUUUAAUUAAAUAAAAGUAUAGAAAUGUUUUUGCUUGGGUGGAGGCUUCACUUGUAUUUUUCUUAUAAAAAAUAUAUAAUUAUAAAUAAGAGAUAAAAUUAAAUAACGGUGAUGAA.GCU.CACCU.......................................................................................UAU...UGCC.....................GUGAA.....................................................GGCUAAUGGCUUCUACGCGCUUUCGUAGAAGCCAUUUUUGUUUAUUUGACAAAAAAGAGAGGAUGAGGUUUUUGAAAAAUAUAAGGGAGGUUGUCCAAUAUGCAAGGUUAUAAAAGACGAAGAAAAAGCCUAUUGUGAGCAUUUGUUUGAAGAUGAGGUUUUAAAAGACCCUGAAAUGUAUGUCAAAAUAAGAGAGACAAAUUUUUGCCAUUAUCAUUUGGAAUUAUUGAAUAAUUCAUAUGAUAAAUUGGGUUUGGCAAUCGCAUUAAAAGAGAACGUCACUUAUAAAUUACAGCAAAUUACGGAGAAACGAAAAUCUUUA
#=GR NC_010320.1/1156872-1157331 CODON           ..............................................................................................................................................................................................................................................................................................................................................................................................................................................................AUG.................................................................................................................................................................................
#=GR NC_010320.1/1156872-1157331 SS_TT           ......................................................................................................................................................................................................................................................................................................................<<<<<<<<<<<......>>>>>>>>>>>................................................................................................................................................................................................................................................................................................
NC_010321.1/673781-674240                        CAAUUUAAUUAAAUAAAAGUAUAGAAAUGUUUUUGCUUGGGUGGAGGCUUCACUUGUAUUUUUCUUAUAAAAAAUAUAUAAUUAUAAAUAAGAGAUAAAAUUAAAUAACGGUGAUGAA.GCU.CACCU.......................................................................................UAU...UGCC.....................GUGAA.....................................................GGCUAAUGGCUUCUACGCGCUUUCGUAGAAGCCAUUUUUGUUUAUUUGACAAAAAAGAGAGGAUGAGAAUCUGCAUGAAGUUAGAAUUUAUUCCAUUGUAUGAGGUUUUUGAAAAAUAUAAGGGAGGUUGUCCAAUAUGCAAGGUUAUAAAAGACGAAGAAAAAGCCUAUUGUGAGCAUUUGUUUGAAGAUGAGGUUUUAAAAGACCCUGAAAUGUAUGUCAAAAUAAGAGAGACAAAUUUCUGCCAUUAUCAUUUGGAAUUAUUGAAUAAUUCAUAUGAUAAAUUGGGUUUGGCAAUUGCAUUAAAAGAGAACGUCACUUA
#=GR NC_010321.1/673781-674240 CODON             .....................................................................................................................................................................................................................................................................................................................AUG..........................................................................................................................................................................................................................................................................................................................
#=GR NC_010321.1/673781-674240 SS_TT             ......................................................................................................................................................................................................................................................................................................................<<<<<<<<<<<......>>>>>>>>>>>................................................................................................................................................................................................................................................................................................
NZ_ABXP01000064.1/9751-9291                      UGAAAAGGGACAUUUUGUAGCUUGUCAUCUGUAUUAAUGGAUUUGAUACUUGUAUUUUCUCCAAAGAAAUAUUAUAAUAAUAUUGAAAAUUGGAAAAGAGAAUAUUUAAGGUGAUGAA.GCC.CACCU.......................................................................................UAA..UUGCC.....................GUAAA.....................................................GGCUGAUGGCUUCUACGAAGAUUCGUAGAAGCCAUCUUUUAUUUUGAAAAAAUUAACUACAAAACGUCAAGGGGUGGCAUUUGGAUGAAAUUAGAAUUCAUUCCUUUAUAUGAAGCUUUUGAAAAAUACGAAGACAGAUGUCCUAUAUGUAAGAUUAUAGAACAGGAAGAAAAAGUUUAUUGUGAACGCCUGUUAGAAGAUGAAAUUUUAAAAGACCCAGAGAUGUAUAUUAAAAUAGGUCAAACCAACUUUUGCCGUUACCAUUUAGAACUGCUGAAUAAUUCGUGUGACAAAUUAGGGUUGGCAAUUGCAUUGAAAGCAA
#=GR NZ_ABXP01000064.1/9751-9291 CODON           ..................................................................................................................................................................................................................................................................................................................................................................................................................................................................................................................................................................................................................................................
#=GR NZ_ABXP01000064.1/9751-9291 SS_TT           ....................................................................................................................................................................................................................................................................................................................<<<<<<<<<<<<<<....>>>>>>>>>>>>>>..............................................................................................................................................................................................................................................................................................
NC_003869.1/1847657-1847197                      UGAAAAGGGACAUUUUGUAGCUUGUCAUCUGUAUUAAUGGAUUUGAUACUUGUAUUUUCUCCAAAGAAAUAUUAUAAUAAUAUUGAAAAUUGGAAAAAAGAAUAUUUAAGGUGAUGAA.GCC.CACCU.......................................................................................UAA..UUGCC.....................GUAAA.....................................................GGCUGAUGGCUUCUACGAAGAUUCGUAGAAGCCAUCUUUUAUUUUGGAAAAAUUAACUACAAAACGUCAAGGGGUGGCAUUUGGAUGAAAUUAGAAUUCAUUCCUUUAUAUGAAGCUUUUGAAAAAUACGAAGACAGAUGUCCUAUAUGUAAGAUUAUAGAACAGGAAGAAAAAGUUUAUUGUGAACGCCUGUUAGAAGAUGAAAUUUUAAAAGACCCAGAGAUGUAUAUUAAAAUAGGUCAAACCAACUUUUGCCGUUACCAUUUAGAACUGCUGAAUAAUUCGUAUGACAAAUUAGGGUUGGCAAUUGCAUUGAAAGCAA
#=GR NC_003869.1/1847657-1847197 CODON           ..................................STP...............................................................................................................................................................................................................................................................................................................................................................AUG...........................................................................................................................................................................................................................................
#=GR NC_003869.1/1847657-1847197 SS_TT           ....................................................................................................................................................................................................................................................................................................................<<<<<<<<<<<<<<....>>>>>>>>>>>>>>..............................................................................................................................................................................................................................................................................................
NC_007796.1/1238238-1238698                      GGAUUGAUCAGGAGAACCAAGAUACACACUUCCAUAAAAGUCAGAUAGUACCUUUCCGUGAAUAGGGAAGAUGUCAAUACACCCAUUAUACAAACAUAUAUGUCAUACUGGUGAUGGA.GUU.CACCA.......................................................................................AAA..CCGCC.....................GUUCG.....................................................GGCUGAUAACUCCUACAGGAUGUAUAUUAUUGGCUUCAUGGCCAUCAUUACAGAUGUGGAGUAUACUACAUGCACAAAGACGGACACGAUACCGGAUCCCUGCUAGCACAGGAUUAUGAACUCCUGCAAUCACUUGGUCCUGAUUAUACAUCAUACAAGGAACAAGUAUCCGGUCUUAUCUCGCGACUGGAAAGCGGACGAUUUCAUCUUGCUAUCCUUGGUCAGUUCAAACGGGGGAAGAGCACAUUUUUAAACGCCCUUCUUGGUGAUGCAGUUCUCCCAAGUUCAGUCAUCCCACUGACAGCAGUUCCGACUCUGAUUA
#=GR NC_007796.1/1238238-1238698 CODON           .....................................................................................................................................................................................................................................................................................................................................................................................AUG..........................................................................................................................................................................................................................................................
#=GR NC_007796.1/1238238-1238698 SS_TT           ..................................................................................................................................................................................................................................................................................................................................................................................................................................................................................................................................................................................................................................................
NC_011206.1/2508608-2509071                      CUGCGCUACGAGAUCUAUAACCACGAAAAUAUCGCCCUGUUGCGGAUCAGCCCGCGCACGAAAGGCCUUGACCAUGCCAUUGCGCCUUACUACCAUGAAUAAAACGUGUGGCGAUGGA.GUC.CGCCCAA.....................................................................................UAA..CCGCCU....................UUAU.....................................................AGGCUGAUGACUGCUACUGAUCCCGAUCGCAAGGUCGGGCGGUGGGGAGUUGGAAAUCAUAUGAAGGGGUAGAGAUGUUCGCCACUUUCGGCUUCAUUGCGCUGUUCGCCGUGCUCGGCGCCUGGGCGCGUUAUGGACAGACCCUGUUGGUGCAGGCGGCAUUCGGCCGCGGUUUUCCCUGGGCCACCCUGAGCAUCAAUGUCCUGGGCUGUUUUCUCAUGGGUUUUCUGUUUUUCGAGACCUUGGAACGUAUUUCCGUGAGCCCGGAAUUGCGCACGGGCAUGCUCACCGGCGGCCUGGGUGCCUACACCACCUUUUCGACA
#=GR NC_011206.1/2508608-2509071 CODON           ...................................................................................................STP...................................................................................................................................................................................................................................................................................AUG......................................................................................................................................................................................................................................................
#=GR NC_011206.1/2508608-2509071 SS_TT           ..................................................................................................................................................................................................................................................................................................................................................................................................................................................................................................................................................................................................................................................
NC_005085.1/2613418-2612954                      UUUCUGCAGGGAUAUGGCGGCGGCUGAUUUGCGGAGAGUCCGAAAGAUCGCACCCAGUUGAAAGUCUUGUAUCGAUCGACCCUUGCUCAUAGAAUCGACGUUCUAUUGCGGAGAUGGC.AUUCCUCCCG......................................................................................UAA..CCACCC....................CUAGA....................................................GGGUUGAUGAUGCCUACGGUAUUCCUGGCACGGAAGCUGUAGGCGCGCGCCCUAUCCCCUGUCCGUCCAGGCGUUUAGAUUCGACUGUAUUGGACAUUCCAUGAUGCAAAGAAAAUUGCCGGCUCUGUCAUUUGCGCUGUCUUUCAUCGGCAAAUGGUCGUUGCUUUCCGCGCUGGUCGCCGCCUUGUCCGGCACGGCAUCCGCGUUUUUCCUGUUCGCGCUCGAGCAAGCUACGCGCACCCGACUCGCUCACCCAUGGCUGAUCUGGUUAUUGCCGCUUGGAGGCUUUGCCGUUGGAAUGGCCUAUCUGCGGCUGGGGAAGG
#=GR NC_005085.1/2613418-2612954 CODON           ...................................................................................................................................................................................................................................................................................................................................................................................................................AUG............................................................................................................................................................................................................................
#=GR NC_005085.1/2613418-2612954 SS_TT           ..................................................................................................................................................................................................................................................................................................................................................................................................................................................................................................................................................................................................................................................
NC_009828.1/982399-981938                        AUUCUUCAAAAAUAUUAAAACAGGAACUGAUAAAAACACGGUGAUGAAGGGCCCGCGGUUUGUGGUAGAAUAAUACUGUGUUUGAAGAGUUCAGGAUAUGAAUAAGCCUGGUGAUGGA.GUC.CACCGU......................................................................................UAU..UUGCC.....................UUAAA.....................................................GGCUGAUGACUCCUACUUGAAUGAGUAGGGGUUUUUUAUUUUGGAGGAAUCUUUGUGAACCCGAGAAAUUUUGCUGAAAUAAAAAUAAUCGAGGCAUUCGAAAAGCAAACAGAUGAUUGUCCUAUCUGUGAGUUAAUCUACACCAGUGUCGAGAAGUUCGUAGAAGAAAUCCUGUAUGAAUUCGUAAACGAUCCAAAUACAAGAUCCAGACUGAGGCGUGGUAUCUGCAGUAAACAUGUUCUGGCUAUUGAAAACACCCUUAAUAACCACCCAGAGCUUGGAUUACUUGGCUUAGCAAUAAUCUAUGAAGAUAUCAUGUCUG
#=GR NC_009828.1/982399-981938 CODON             ......................................................................................................................................................................................................................................................................................................................................................................AUG.........................................................................................................................................................................................................................................................................
#=GR NC_009828.1/982399-981938 SS_TT             .........................................................................................................................................................................................................................................................................................................................<<<<<<<<<....>>>>>>>>>...................................................................................................................................................................................................................................................................................................
NC_006672.1/152306-151846                        UUCCUGUAUUUGUGACCUGCCAGCCCUCCUUUUUUGUUGCUCGCCCUCACCGCCGGGCGCACAUAAUCCCGGUGACGCGCGAACAGCAGAAUUUCGUCGUCCUGGACAAGGGGAUGGG.GUU.CCCCUG......................................................................................AAA..CCGCC.....................GCAA......................................................GGCUGAUGACUCCUCUGUGCCGCAAUCGGUACGAGGAGACAUGUGCGCCUCUCUUCGUUCCGAAGGUCGUUUAUCUUUGGAGUGGAGAUCUAUCAUGCACAUACUGGCCAUUCUCGACCGGCCUGGGCCGGCGCUCCAGACCCUUCGCACCGUCGAUAGCCUCAUGGUGCGUUUGCAAGAUUGCAAGGUGACGAUCCUGCAUCCGCGGCAGGAGACCAAUCCGGACUUCCAGUCUGAGGACGAAGGCAUCGAGACGCAGAGCGAACACGCCGAGUUCGAAAAGCGCGAACAGAAUUUGAGUGGUACCUUGCGCGACAUCACC
#=GR NC_006672.1/152306-151846 CODON             ........................................................................................................................................................................................................................................................................................................................................................AUG.......................................................................................................................................................................................................................................................................................
#=GR NC_006672.1/152306-151846 SS_TT             ...................................................................................................................................................................................................................................................................................................................................................................<<<<<<<<<<<<<<<<.....>>>>>>>>>>>>>>>>..........................................................................................................................................................................................................................................
NC_009668.1/988975-989438                        AACUGAUUACCGGUUUGUGAUCGGGAUGGGCGCCGCAUCCGCGCCCAUCACGUUGACGAACAGUCCGAUAUUUCAGUAUAAAUCAAUGACGGCUUUCGCCGUACAUGAUGGGAAUGGG.GUUCUCCCG.......................................................................................AAA..CUGCCA....................GCAAU....................................................UGGCUGAUGACUCCUGCUUGAAUUGAAACAGGAGAAGAGUGCGUCGCAAGACCUCUCGAAGUGAGAUAUUCUAUCGAAUUUCCAGACGUCACCGACUAAUCUCUAUCCAUUAUUGAAAUGGACACAGAACAAUGCAAGCAACCCUCAUGGUAGCGCUCGGUGGAGCGAUCGGAAGUGUCGCGCGGUAUUGGCUGGCCCUCUUGAUGCUGCCGAUAAGCCGCGAACUUCCCUGGGGCACCAUCGUCAUCAAUAUUGCCGGCUCUUUUGCAAUCUCGUUCUUCGGUGCACUGACACUGGAGCAAGGCCGUUUUCCCAUACCGGAA
#=GR NC_009668.1/988975-989438 CODON             ...STP............................................................................................................................................................................................................................................................................................................................................................................................................................................AUG.............................................................................................................................................................................................
#=GR NC_009668.1/988975-989438 SS_TT             ..................................................................................................................................................................................................................................................................................................................................................................................................................................................................................................................................................................................................................................................
NC_010002.1/3908808-3909271                      CCGUUGGUCAUUUGGAGGGUACAGCCAGCGUCUGCAACGCAAUCUCACGCCUGUGCCGCUUGCCAGGUCCAGAGUAAACUCGCCCCGCAGCCAGCACUCGCUGCACGAUGGGAAUGGA.GCU.UCCCG.......................................................................................AAA..CCUCCCU...................GCGA....................................................AGGGCUGAUGGCUCCUGCCUUGGUGGGAUGGGUCCUGCCGGUGGCGGGGCCAUGUCUUGAUCCUGCCCGGCACGCCCGUCCCGGUUAUUCGAUGAAAGGACGGUCAUGGGGUUCUACGGUUUCAUUCUGGUGUUCGUUGGCGGCGGCCUCGGCUCCGCGCUCAGGCAUGGCGCGAACCUGCUUGCACUGCGGCUGGUGGGCAGUGCCUAUCCGCUGGGCACCUUGGCCAUCAAUGUGCUGGGCGCUUUCGUGAUGGGGGUGGUGGUGGAGUGGUUUGCGCUCAAGACAUCGCUGCCGCAGAGUGCGCGGCUGUUCAUCACCACG
#=GR NC_010002.1/3908808-3909271 CODON           .......................................................................................................................................................................................................................................................................................................................................................................................................................AUG........................................................................................................................................................................................................................
#=GR NC_010002.1/3908808-3909271 SS_TT           ............................................................................................................................................................................................................................................................................................................................................................................................................................................................................................................................................................................................<<<<<<<<<<<<.................>>>>>>>>>>>>>............
NC_006672.1/152284-152749                        CUGGCAGGUCACAAAUACAGGAAACGGCUCUUCUCGGGAUUAACCAUGCCCCGACGGCGGCACCCUGAAGUAGCGCACUGCGACCGCUUUAUGUUAACUCUCCCGACAAGGGGAUGGA.GCUCCCCCUU......................................................................................CAA..CCGCCCU...................CGCA....................................................AGGGCUGAUGGCUCCUACCGCGACACAAUGGCGGUGGGAGUGCGUCUGCAUUUCGCCGCCCGAAACAGCGGGUUCCGUCCGAACUCGCGCAGAAAGGGAAUGGCAUGUCGUUUACAACCUGUCUUAUCGUCAUGGUCGGAGGCGCUCUCGGCACGUUGGCGCGUUACCUGGUUUCCGUCGCGGCCAUGCCGAUCAGCCGCUUCAUCCCAUGGGGCACGAUCCUCCCCAUCAACGCGCUCGGCUCGUUCGUGAUCGGUUUCUUCGGCACGUUGACCCUUGCGGACGGGCGCUAUCCGGUGUCGGAAAACAUGCGUCUUUUCGUGA
#=GR NC_006672.1/152284-152749 CODON             ......................................................................................................................................................................................................................................................................................................................................................................................................................AUG.........................................................................................................................................................................................................................
#=GR NC_006672.1/152284-152749 SS_TT             ..................................................................................................................................................................................................................................................................................................................................................................................................................................................................................................................................................................................................................................................
NC_010505.1/4759537-4759998                      UCGCCUGCCACGCCGUGCAGGAGGGGCGCGCCUGAGGGACCGGCACUGAGCGGCCGCCCGCGGCCUGCCGUUGCGCUCGGCCCGGGCAGGCGCUAUGGCCCGUCCCGAUGGGGAUGGA.GUU.CCCCG.......................................................................................AAA..CCGCCC....................GUCA.....................................................GGGCUGAUGACUCCUACCGCGAAACCGGCGGUGGGAGUGCGUCUUGCAAGCACCCGCCGCGACGGCGGGUUUCUCAUGCCCGCCCGACGAACUGGAGCGCGCAUGUCCUUCACCACCUGCAUCCUGGUCAUGAUCGGCGGGGCCCUCGGCACGCUGGCCCGCUACGUCGUCUCGGUGCUGUCGCUGCCCAUCAGCCGCGACCUGCCCUGGGGCACGAUCCUCAUCAACGUGACCGGCUCGUUCAUCAUCGGCCUGUUCGGCACGCUGACCCUGGCGCAGGGGCGAUUCCCGGUCUCCGAGAACGUGCGCCUGUUCGUGAUGAU
#=GR NC_010505.1/4759537-4759998 CODON           ................................STP..................................................................................................................................................................................................................................................................................................................................................................................AUG..........................................................................................................................................................................................................................
#=GR NC_010505.1/4759537-4759998 SS_TT           ..................................................................................................................................................................................................................................................................................................................................................................................................................................................................................................................................................................................................................................................
NC_004463.1/2887492-2887015                      CUCCGUCAUUCCGGGGCGGCUCGAAGAGCCGACCCCGGAAUGACAGUACCGGACACGCACCCCGCCCACUUGUCCGGCGUGAUUUCCAUGCUAGGCUGGCCGCACAGAUGGGGAUGGA.GUC.CCCCGA......................................................................................CAA..CCGCCCG..GCGGU............AGGUG............................................ACCGUGAUGGGCUGAUGACUCCUGCUUGAGGUGGGGCAAUUUUUGAGCCUCUGCCUUUGGCGGGAGCGUGGACAAACCCGCCAAUGGCGGGUUUUUUGUUGCCUGAAGGCGAAGGCCGGGACGUGAAGGCCAAGGGGACGUUCGAGGGGAAGUCCAAGGCGUGACGACGACGACACCGAAUGCUGCGCGCGCGGGGCUGCCCAGGGGGAUCUGGGUGCUCGGCUUCGUCUCGAUGCUGAUGGACGUCUCCUCCGAGAUGAUCCACGCGCUGCUGCCGGUCUAUCUCGUCACCGUGCUCGGCGCCUCGACGCUCACGGUCGGCUUCAUCGAG
#=GR NC_004463.1/2887492-2887015 CODON           .......................................................................................................................................................................................................................................................................................................................................................................................................................................................................AUG........................................................................................................................................................................
#=GR NC_004463.1/2887492-2887015 SS_TT           ...........................................<<<<<<<<<<<<...............>>>>>>>>>>>.................................................................................................................................................................................................................................................................................................................................................................................................................................................................................................................................................................
NC_010943.1/1735798-1735335                      CUGCUCGCGUUCGAACUGCUGAUGGAUGGCUUCAGCCGCAGCAAGGUGGCCCGCGUGCUGACCACCUCGAUGACGUGAAUGCACCGCCGCUGGUAGCAUGGACCGCGAUGGGGAUGGG.GCUCCCCCGA......................................................................................UAA..CCGCCU....................GAGA.....................................................AGGCUGAUGGCUCCUGCCAGGACGAACCCGGUGUUCGUCGACGGCAGGUCGUGCCUGCCCUCGGCGUUCGCCAUUGACCCUGCGAACCCGCAUUCGAGGCACGCCAUGCAAGCAUUGAACAACUAUUUCCUGGUCUUCGUCGGCGGCGGCAUCGGUGCCUGCCUGCGCCACGCCUGCAACCUGAUCGGCGCCCGAGUGGCCGUCGGCAGCCCCUGGCCGUGGUCGACCUUCCUGAUCAACAUCAGCGGCGCCCUGCUGAUGGGCGUGGUGGUCGAGGUCUUCGCGAUGCGCAAUGGUGCCUCGCCGCAGCUUCGCCUGUUGCU
#=GR NC_010943.1/1735798-1735335 CODON           ...........................................................................STP..........................................................................................................................................................................................................................................................................................................................................AUG.......................................................................................................................................................................................................................
#=GR NC_010943.1/1735798-1735335 SS_TT           ..................................................................................................................................................................................................................................................................................................................................................................................................................................................................................................................................................................................................................................................
NC_011071.1/1611387-1610924                      CUGCUCGCGUUCGAGCUGCUGAUGGAUGGCUUCAGCCGCAGCAAGGUCGCCCGCGUGCUGAUGACCUCGAUGACGUGAGCGCACCGCCGCUGGUAGCAUGGGCGACGAUGGGGAUGGG.GCUCCCCCGA......................................................................................UAA..CCGCCU....................GAGA.....................................................AGGCUGAUGGCUCCUGCCAAGACGAACCCGGCGUUCGUCGAGGGCAGGUCGUGCCUGCCCUCGCCGUUCGCCAUCGAACCUGCGAAUCCGCACUCGAGGCACGCGAUGCAAGCUCUGAACAAUUACUUCCUGGUCUUCAUUGGCGGCGGUCUCGGCGCCUGCCUGCGCCAUGCCUGCAACCUGAUCGGCGCACGGGUGGCAGUCGGCAGCCCGUGGCCGUGGUCGACCUUCCUCAUCAACAUCAGCGGCGCACUGCUGAUGGGCGUGGUGGUCGAGGUCUUCGCGAUGCGCAAUGGCGCCUCACCGCAGCUUCGCCUGCUGCU
#=GR NC_011071.1/1611387-1610924 CODON           ...........................................................................STP..........................................................................................................................................................................................................................................................................................................................................AUG.......................................................................................................................................................................................................................
#=GR NC_011071.1/1611387-1610924 SS_TT           ..................................................................................................................................................................................................................................................................................................................................................................................................................................................................................................................................................................................................................................................
NC_011386.1/1408327-1408788                      AAUCUCGGCUCGGCGUUGAACGGAAAGUACGAGAUGAUCCGCACCAGCGUGCAAUAGCCGCUCGCUUGCGUUGGCCGGCUGCGGCCGCUAGUUUUCAGACAUUGUUGAUGGGGAUGGA.GUUCCCCCGA......................................................................................UAA..CCGCC.....................GCAA......................................................GGCUGAUGACUCCUACCGGACGCUUUCGCGUCGGGUAGGGCUUGUCCUCCCCCAGCGAUGCAUCCGGGAUGGGUGCAUGACAAAGGCUGGGUACCUCGCUCGAGGCUUCCUCAUUCGCUGCCAUCGCACUCCGGGCGUCGGCUUGGCCGGGCCUAACGAUCGUUGCGUAUCCGCGUGCUGCGGAUACGGGUUCGGCGAUGAUGGAUGAUGUUCGGCGUGCUUCUGGCACGGCCGAAUGAGCGAUGAGGAAACGGACGUGAAUGUGAGUUUUAUUCUGGCGGUCGCGGUCGGCGGCGCACUCGGCUCGGUGGCGCGCUAUCUG
#=GR NC_011386.1/1408327-1408788 CODON           ......................................................STP..................................................................................................................................................................................................................................................................................................................................................................................................................................................................................................AUG....................................................................................
#=GR NC_011386.1/1408327-1408788 SS_TT           ......................................................................<<<<<<<<<....>>>>>>>>.......................................................................................................................................................................................................................................................................................................................................................................................................................................................................................................................................................
NC_007406.1/166153-166613                        ACAUGCUUCGCUUGAAAACGCUAUAGCCUCAUCUUUUGAUCGAGCAUGAUCUUGUUCGAAAACCGGCUUCCACUUUUCGGGAUCAUGCUCUAGCAUGAGCGAAAUCGAUGGGGAUGGA.GUC.CCCCGA......................................................................................UAA..CCGCC.....................GCAA......................................................GGCUGAUGACUCCUACCGGGCGCUUUCGCGUCGGUAGGAGCUGUUUCCUCCCCGCUGCGCCCGAGAAAGGGCGCUGAUGAUCAAGUCUCUGAAUCCGCUGCAAGUCUGCCUGAGGGGAGACGAUGAUGGCUGGCGCACGGCCGGACAACCACGGGCGGAGCAAAAGCUUUGAAGUGGACAUUCAUCCUGGCCGUCGCGGCCGGCGGGGCGCUGGGAUCGGUGGCCCGCUAUCUCGUCGGCAUCGGCUUCGGCAAAUGGCUGGGCCCGAAGUUUCCAUGGGGGACGCUGUUCAUCAAUGUCACGGGAUCGCUUCUGAUCGGAA
#=GR NC_007406.1/166153-166613 CODON             ........................................................................................................................................................................................................................................................................................................................................................................................................................................................................................AUG.......................................................................................................................................................
#=GR NC_007406.1/166153-166613 SS_TT             ..................................................................................................................................................................................................................................................................................................................................................................................................................................................................................................................................................................................................................................................
NC_007964.1/237836-237376                        UCAAUGUCGUUGAAUCAGACCCUUGCCUCAUCUUUUUGAUUGAGCAUGAUCUUAUCCGAAAACCGGCUUCCACUUUUCGGGAUCAUGCUCUAGCAUGAGCGACAUCGAUGGGGAUGGA.GUU.CCCCGA......................................................................................UAC..CCGCC.....................GCAA......................................................GGCUGAUGACUCCUACCGGGCGCUUCGCGUCGGUAGGAGCUGUUUCCUCCCCCGUUGCGCCCGAGAAAGGGCGCUUAUGACCAAGCUUCCGAAUUCGCUGUUGGUCUCGUUAUGGGGCGUCGGAGUCUGCUGGGUUGCCGCAGCGAUCGCUUACCUGACCGAUUCCGUGACGCUCCCGGUGGUCCCUCUGCUGGUUUCGCUGGUGGUUCUUCUGCUGGUCCCUCUGCUGCUCAUCGGCAUCCUGGGCGGUAUGGCCGAAUGGCCGCAGGGGAGACAAAAACAUUGAAGUGGACGUUUAUUCUGGCCGUCGCGGCCGGCGGGU
#=GR NC_007964.1/237836-237376 CODON             ..................................................................................................................................................................................................................................................................................................................................................................................................................................................................................................................................................................................AUG.............................................................
#=GR NC_007964.1/237836-237376 SS_TT             ..................................................................................................................................................................................................................................................................................................................................................................................................................................................................................................................................................................................................................................................
NZ_AAMY01000002.1/145185-145645                  CAUACCUCAUCUUUCGAUCGAGCAUGACCUCAUCCGAAAACCGGCUUCCACUUUGCGCUGGCGCGACCCUUCGGGUCGGGAUUAUACUCUAGCAUAAAGUGAAAUCGAUGGGGAUGGA.GUU.CCCCGA......................................................................................UAC..CCGCC.....................GCAA......................................................GGCUGAUGACUCCUACCGGGCGCUUCGCGUCGGUAGGAGCUGUAUCCUCCCUCGUUGCGCCCGAGAAAGGGCGCAUGAUGACCAGACUUCCGAGUUCUCUGUCGGUUUCGUUGUGGGGCGUCGGCGUCUGCUGGGUGGCUGUGGCGAUCGGCUACCUGAUGGAUUCCGCGACGCUUCCGGUGACUUCCCUGUUGAUCUCUCUGGUCGUUCUUCUAGUGAUCCCUUUGGUGGUCAUCGGCGUCUUGGGCGGUAAUGACUGAAGGGCCGCAGAAGGAGCAAAAGCAUUGAAGUGGACGUUUAUUCUGGCCGUUGCGGCCGGCGG
#=GR NZ_AAMY01000002.1/145185-145645 CODON       ..........................................................................................................................................................................................................................................................................................................................................................................................AUG....................................................................................................................................................................................STP........................AUG...................................
#=GR NZ_AAMY01000002.1/145185-145645 SS_TT       ..................................................................................................................................................................................................................................................................................................................................................................................................................................................................................................................................................................................................................................................
NC_007778.1/3360839-3361299                      UCGAACGGGCGAGUGCUUCGACACCGUAGAAGAACGUAUUGUCGCGCUCUGCCGCCAAGCCAUUGUCGGAUUGACGAUCCGUUGCGUCCUUUGUAUGGAAAACGGCGAUGGGGAUGGA.GUC.CCCCGA......................................................................................CAA..CCGCC.....................GCGA......................................................GGCUGAUGACUCCUACCGGGCGCGUUCGCGUCGGUAGGAGUGUGUCCAACUCUCCUUCGACAGAACCCCCGACACACUUCAGUUUCGACGACCUGCAGAGGUCGCCGAGCGAUGUCGUUUGUCGCCGCGCUGCGUGCCUUGCUGGUCAUGCUCGCGGGACGUACUUGUGCGCUCUGCGCUUUGGCCGCCGUUGCGGCGAAAAUGAUGCCGGCGUUGGGCCCGGGUGCGAAGCAGAAGCUCGUGUUGUUGCCGCUUUGGGGGAUCGAUGGCCAGGAUCGGGAACGCCCGCACGAUUGCAGACAUUGAAUUCGUCAUCGAUGCG
#=GR NC_007778.1/3360839-3361299 CODON           .........................................................................................................................................................................................................................................................................................................................................................................................................................................................................................................................................................................................AUG......................................................
#=GR NC_007778.1/3360839-3361299 SS_TT           ..................................................................................................................................................................................................................................................................................................................................................................................................................................................................................................................................................................................................................................................
NC_009943.1/3573666-3574132                      ACGCGGAAAGAACGGUUUUGACGUCUGUUUCCAUGCGGUUAUCAUACAACAGAUUGGGUAUUUCACGCUUGCCUUUUUCUGCUUCCUGCAUUAGGUUUUAAGAAACGAUGGGGAUGGG.GUC.CCCCGA......................................................................................CAA..CCGCC.....................GCACUGGACA................................................GGCUGAUGACUCCUGCCGAUACCAUUAUAUAUAAUGUAUGGCAGGUGUUGUGAGGGCCUGCCGGAAGCGGUUUUUUUGUUUAUGGAAAGGCAUUGACAGGGGUGCAAAGGGUAUACACGGGCAAGCUGACGCUUGGCCCGUGCCACCCGGUAAAUAUGAUCCACACAAUAACGGGUGCCACGGGCGAACCGAAGGUUGCCCGUGAAAGGCCGAGGGUUGUAUCGUGCGUCAUUGCGAGCGAAGCGAAGCAAUCUUGUUCGUGUACUUACGUCAUUGCGAGCGAAGCGAAGCAAUCUUGUCCAGAAACGAAGGAGAUUGCCAC
#=GR NC_009943.1/3573666-3574132 CODON           ........................................................................................GUA.......................................................................................................................................................................................................................................................................................................................................................................................................................................................................................................................................................
#=GR NC_009943.1/3573666-3574132 SS_TT           ..................................................................................................................................................................................................................................................................................................................................................................................................................................................................................................................................................................................................................................................
NZ_AAEW02000001.1/156246-155776                  GAAAACAGAUAAACGCAGCCUGCGCGAAAAACAUCUGUGAGGUAAACACCACCCCGAUAUGCUUGAAAAAAAGUGUCGGGAGGGCUAGAGUAUUCGACGACAUGUUAACGGGAAUGGA.GUUCUCCCGG......................................................................................UAA..CCGCCUG...................UCGAUUUUU...............................................CAGGCUGAUGACUCCUGUAUGAGGACUUUGUUCGCAAGGUUUUCGUACAGGAGUUUUUUGUGGAUAGCUUUUUUGUAAAAGGGUCUGUUUGAUCCAUUUUCCCGUGAUCAUUGUGGGAUCACAAUGGUGUUUAAGGACAAGGAGAAACUAUCAUGCCGAUACGCUGGGAUGUGCGUGAACAUUUGAGUCUCGGCUGGUUUGUGGUGCGCUGGUUGCUGAUGAUCGCACCGGUUGCCGUCCUGAUUGGUUCCAGCGUGGCUUUUUUCCUCUGGUUGCUGGCUGAGGCCACUCAGACCCGUUGGGCGCACCCUGAGCUGGUGUUUG
#=GR NZ_AAEW02000001.1/156246-155776 CODON       .....................................STP..............................................................................................................................................................................................................................................................................................................................................................................................................................AUG.........................................................................................................................................................................
#=GR NZ_AAEW02000001.1/156246-155776 SS_TT       ..................................................................................................................................................................................................................................................................................................................................................................................................................................................................................................................................................................................................................................................
NC_007643.1/292975-293434                        ACCGCACAACAGGUGCGGCUUCGCCGAAGGGAACUGCCCCGAGCGGCCUUUUAGCCGGCUUUGCCUGUUGACCACCCUCGGCCAGGGCGCAUACUGAUCCGACGAUACUGGGAAUGGG.GUC.UCCCG.......................................................................................AAA..CCGCC.....................GAAA......................................................GGCUGAUGACUCCUACCGCGUAGAAAUGCGUGGUGGGACCUUGUGACAACCCGCCAUGCCUGCCAAGCAGGAGGAGGCGGGUUUUUUUAUGCCCGCCCGGUCCCCAUCCAUCGGAGGUAAGUGCGCAGCGCCAUGACCUAUUUAUUCGUCGCCGCCGGGGGAGCCCUGGGCUCGACCCUGCGCUAUUGGCUUUCGGGGUUGAUCGCAGGCGCGAUCGGCCAAAGCUUUCCCUGGGGAACGCUGGUCAUCAAUAUCAGCGGAUCGAUCGUCAUCGGCGCCUUCGCCACCCUGACCGGACCCGAUGGCCGGGUGUUCAUCCCCG
#=GR NC_007643.1/292975-293434 CODON             ....................................................................................................................................................................................................................................................................................................................................................................................................................................................AUG...........................................................................................................................................................................................
#=GR NC_007643.1/292975-293434 SS_TT             ......................<<<<<<<<<......>>>>>>>>>>...................................................................................................................................................................................................................................................................................................................................................................................................................................................................................................................................................................................................
NC_009440.1/1397841-1398319                      UAUCUGAUCACAUUGGAAAGUCAUUCCAGGAAACGACUAGUCCUCUAGUAAAAGGUAACUUCACACUAUCGUAAAUAAGGCUUAUAAUCCAGUUACUUUGUAGGUUACUGGGGAUGGC.GUC.CCCCA............GGG................CUUGUU...............................................CCCGAA..CCGCCU....................GAUACAUGA................................................AGGCUGAUGACGCCUAUCUCUUGCCUAGGUGAGAUAGGAUGACUGGCCUAAACCUAGUGGGAUGGAUAAUACUAGUUCCCAUUUUGGGAAGUGCAGUAGUUUUUAAGGAAAAGUACUCCACGGUAGCCUCUGCUACGAUCACCCUAAUUCUCGUGCUAGCUCUCAAACCAUUUUUACCCAUAGUCUCCCAAUUUUACGUUAGUAACUUAACUUGGUAUUUUUUGGUCAUGGUGGCCGGUGUCUAUCUGCUCUCAUCCAUUUACUCCCUCUUCUACGUGGAGAAGAGGGGAGUUCAGGAAAGGAAUUACUAUUAUUUCCUCAAU
#=GR NC_009440.1/1397841-1398319 CODON           .....................................................................................................................................................................................................................................................................................................................................................AUG..........................................................................................................................................................................................................................................................................................
#=GR NC_009440.1/1397841-1398319 SS_TT           ..................................................................................................................................................................................................................................................................................................................................................................................................................................................................................................................................................................................................................................................
NC_010511.1/4458765-4459226                      UGCAUCGGGCCGCCUCCGCGGCUGACGUCAUGAGCUUGAUCAUAGCACGGUUCUGCUCGCCUGCAUGAACAGUUGACGCUGUCAGGGCCGGUUUUUAGAGUGGCGGUCUGGGGGUGGA.GUU.CCCCA.......................................................................................UAA..CCGCCC....................ACCC.....................................................GGGCCGAUGACUCCUACCGCGUGACGACAUGCGGUGGGGGUGCGCCCGCAGACCCGCCGUCGGCGGGUUUUUUCAUGCCGUCGCGCAUCCGCUUGAGCACCGGCCGAAGGCCGGAGGAGGCGUGUGAUGGCGGAUGUCUGGCUGGAGCCCGCGGUGUGGCUGGGGCUCGCGCUACUCGCCGCGAUCAUUGCGCUGCGCGUGACGAUCUCGGUGGCCCUGGUCAAGAUGAUGGUAGGGGCCGUGGCCGGCAACACCAUCGGCCUGCACCUCACCGACUGGGUCAACUUCCUGGCCGGCUUCGGCGCAAUCCUGCUGACCUUCCU
#=GR NC_010511.1/4458765-4459226 CODON           ..GUA........................................................................................................................................................................................................................................................................................................................................................................................................................................AUG..................................................................................................................................................................................................
#=GR NC_010511.1/4458765-4459226 SS_TT           ...........................................................................................................................................................................................................................................................................................................................................................<<<<<<<<<.....>>>>>>>>>................................................................................................................................................................................................................................................................
NZ_AAWL01000036.1/2486-2947                      GAUGUAUGUCUUCUAAAAAAUACUACAAUGUCUUGACACUAUCGAGUGAUUGCAUGAUAUUGACGGAGCGGCUUUAAGUUGUUAUAAUUGAAUUACAAUUUAAGUUUGCGGCGAUGGA.GUU.CGCCA.......................................................................................UAA..GUCCGC....................AUAA.....................................................GCGGUAAUGACUCCUACCAGGACAGUGCUGGUAGGAGUUUUUGCAUUUUCGAAAGGAGUCAGGAAAUGCUGGAUAAUUACACUAAGUCCAAACAGGAAAUAGUAAGCGUUUUAGAUGAAAUCUUUCACAUGCUGUUAGGACUAAAAUUUAAUAAUGAUGCAUUGAAUGCUUUUAAGGAUAAAAUCGACAGGGUACGUCUUGACAGAUUUAAUCUGGUCGUAGUCGGACAGUAUAAACGGGGUAAGACCACCUUUAUCAAUGCCCUGUUAGGAGCAGAUAUAUUGCCGACGGCGAUUGUACCCUUAACUUCCAUCGUAACAAUA
#=GR NZ_AAWL01000036.1/2486-2947 CODON           ................................................................................................................................................................................................................................................................................................................................................................................AUG...............................................................................................................................................................................................................................................................
#=GR NZ_AAWL01000036.1/2486-2947 SS_TT           .........................................................................................................................................................................................................................................................................................................................<<<<<<<<<<.......>>>>>>>>>>..............................................................................................................................................................................................................................................................................................
NZ_AAND01000003.1/123553-123070                  UGGCGUUUUUUUAUACUUAUCGAAAUAUAAUGAACUCUGUUUAUAGUCGAAAUCGCUCUAAACAUUCGCUUGCACAAAAGUGUGAUUAAGAUCUAAUCUAUAGCCAUCAGGUGAUGGG.GUUCCACCU............AAGC...............UUUU................................................GCUUCAA..CCGC..CCGUUC..............UUUU...............................................GAACCGU.GCUAAUGACUCCUACAGAAUCGAAAACAGGUAAUACUGUUGGAUGUAUCGCUACUCCUCCAUUUUGGAAUGGACUUAGUCUAUUAAGACCGAGCUUCAUGACACCUUUGGAUGAUCGAUACUCAAGAUCUGUAGUGAAUUAGCCACACCUCUUCCAACACGUCCUGUUUUCUCAACGCCCUAGGUCUUAAAUGGCUCUAUCAGUGAGAAAACAUUAUGCACUACUCUUCAGAAAUUCAAUCAAUGUGCCCUAUUCAAAGGGGUGAUCUUCACACUUCAGCUCCAAUUCCAGUUGAAGGCGCCAUGGUUAGCCCAAAAGAUG
#=GR NZ_AAND01000003.1/123553-123070 CODON       ........................................................................................................................................................................................................................................................................................................................................................................................................................................................................................................................................AUG.......................................................................................................
#=GR NZ_AAND01000003.1/123553-123070 SS_TT       ..................................................................................................................................................................................................................................................................................................................................................................................................................................................................................................................................................................................................................................................
NZ_AAZW01000073.1/10524-10041                    UUGGCGUUUUUUAUACUUAUCGAAAUAUAAUGAUGCUUGUUUAUAGUCGAAAUCGCUCUAAACAUUCGCUUGCACAAAAGUGUGAUAAAGAUCUAAUCUAUAGCCAUCAGGUGAUGGG.GUUCCACCU............AAGC...............UUUU................................................GCUUCAA..CCGC..CCGUUC..............UUUU...............................................GAACCGU.GCUAAUGGCUCCUACAGAAUCGAAAACAGGUAAUACUGUUGGAUGUAUCGCUACUCCUCCAUUUUGAGAUGGGCUGUGUCUAUUAAGACCAAGUUCCAUUACUCCUUUGGAUUAUCGAUACUCAAGAUCUGUAGUGAAUUAGCCGCACCUCUUCCAACACGUCCUGUUUUCUCAACGCCCUAGGUCAAUACGACUUUAUUAGUGAGAAAACAUUAUGCAUUACUCUUCAGAAAUUCAAUCCAUGUGCCCUAUCCAAAGGGGUGAUCUUCACAACUCGGCUCCAAUCCCAGUUGAAGGCGCCAUGGUUAGUCCAAAAGAUGU
#=GR NZ_AAZW01000073.1/10524-10041 CODON         .......................................................................................................................................................................................................................................................................................................................................................................................................................................................................................................................................AUG........................................................................................................
#=GR NZ_AAZW01000073.1/10524-10041 SS_TT         ..................................................................................................................................................................................................................................................................................................................................................................................................................................................................................................................................................................................................................................................
NZ_AAMR01000022.1/13884-13401                    UGGCGUUUUUUUAUACUUGUUGAAAUAUAAUGAAGCCUGUUUAUAGUCGAAAUCGCUCUAAACAUUCGCUUGCAUGAAAGUGUGAUAAAGAUCUAAUCUAUAGCCAUCAGGUGAUGGG.GUUCCACCU............AAGC...............UUUU................................................GCUUCAA..CCGC.CCGUUC...............UUUC................................................GAACAGUGCUAAUGACUCCUACAGAAUCGAAAACAGGUAAUACUGUUGGAUGUAUCGCUAUUCCUCCAUUUUGAAAUGGACUUAGUCUCUUAAGACCGAGCUUCAUGACACCUUUGGAUUAUCGAUACUCAAGAUCUGUAGUGAAUUAGCCGCACCUCUUCCAACACGUCCUGUUUUCUCAACACCCUAGGUCUUCAAUGACUCUAACUGUGAGAAAACAUUAUGCAUUAUUCUUCAGAAAUUCAAUCAAUGUGCCCUAUUCAAAGGGGUGAUCUGCACACUUCAGCGCCAAUUCCAGUUGAAGGCGCUAUGGUUAGCCCAAAAGAUG
#=GR NZ_AAMR01000022.1/13884-13401 CODON         ........................................................................................................................................................................................................................................................................................................................................................................................................................................................................................................................................AUG.......................................................................................................
#=GR NZ_AAMR01000022.1/13884-13401 SS_TT         ..................................................................................................................................................................................................................................................................................................................................................................................................................................................................................................................................................................................................................................................
NZ_AAAK03000106.1/3376-3842                      GUUAACGAAAUUGGCUCCUUUCUAUGAAUUUGCUGAACGUGUAAAGAAAGAACGAUAAUUUUAUUGUUUUUUACAGAAAAAUAUGCUAUCUUUUAAUGGAAGUGAAUAGGUGUAUGGU.GUUCGCCUU.......................................................................................UAA..AUGCUA....................ACGAAAGA.................................................UAGCUAAUGACGCCUACUAAAGUCUGGGGACAGCCCCUUUCUUUAGUAGGCGUUUUUUUAUUGAGGAGGAAUUUUUUAUGGAAAAACAAUUACCGAGUCCAGUACGCAUUUUAGUGUAUAUGCUGAAGUGGCUGGUGAUCACAGCGAUUCUCGGUAUAUUCAUGGGGAGCUUGUCUGCUUUUUUCUUAAAUAGCCUGACAGUUGUGACAGAUAUCCGACUAUCACAUCCUUGGCUCCUUUGUCUACUACCAGUUAGUGGUGCGCUUUUUGCUUAUCUCUAUGCGUAUCACGGCGGACUUUCUAGUCGUGGAAACAACUUAGUG
#=GR NZ_AAAK03000106.1/3376-3842 CODON           .......................................................STP..................................................................................................................................................................................................................................................................................................................................AUG...................................................................................................................................................................................................................................................
#=GR NZ_AAAK03000106.1/3376-3842 SS_TT           ..................................................................................................................................................................................................................................................................................................................................................................................................................................................................................................................................................................................................................................................
BABC01003766.1/568-102                           AGUUAACGAAAUUGGCUCCUUUCUAUGAAUUUGCUGAACGUGUAAAGAAAGAACGAUAAUUUUAUUGUUUUUUACAGAAAAAUAUGCUAUCUUUUAAUGGAAGUGAAUAGGUGAUGGU.GUU.CGCCUU......................................................................................UAA..AUGCUA....................ACGAAAGA.................................................UAGCUAAUGACGCCUACUAAAGUUUGGGGACAGCCCCUUUCUUUAGUAGGCGUUUUUUUAUUGAGGAGGAAUUUUUUAUGGAAAAACAAUUACCGAAUCCAGUACGCAUUUUAGUGUAUAUGCUGAAGUGGCUGGUGAUCACAGCAAUUCUCGGUAUAUUCAUGGGGAGCUUGUCUGCUUUUUUCUUAAAUAGCCUGACAGUUGUGACAGAUAUCCGACUAUCACAUCCUUGGCUCCUUUAUCUACUACCAGUUAGUGGUGCGCUUUUUGCUUAUCUCUAUGCGUAUCACGGCGGACUUUCUAGUCGUGGAAACAACUUAGUG
#=GR BABC01003766.1/568-102 CODON                ........................................................STP.................................................................................................................................................................................................................................................................................................................................AUG...................................................................................................................................................................................................................................................
#=GR BABC01003766.1/568-102 SS_TT                ..................................................................................................................................................................................................................................................................................................................................................................................................................................................................................................................................................................................................................................................
BABF01015109.1/1-409                             ..........................................................CUUCCUUCCAAGAAGCGGCGAAAAAAUGCUAUCUUUCAAUGGAAGUGAAUAGGUGAUGGU.GUU.CGCCUU......................................................................................UAA..AUGCUA....................ACGAAAGA.................................................UAGCUAAUGACGCCUACUAAAGUCUGGGGACAGCCCCUUUCUUUAGUAGGCGUUUUUUUAUUGAGGAGGAAUUUUUUAUGGAAAAACAAUUACCGAGUCCAGUGCGCAUUUUAGUGUACAUGCUGAAGUGGCUGGUGAUCACAGCGAUUCUCGGUAUAUUCAUGGGGAGCUUGUCUGCUUUUUUCUUAAAUAGCCUGACAGUUGUGACAGAUAUCCGACUAUCACAUCCUUGGCUCCUUUAUCUACUACCAGUUAGUGGUGCGCUUUUUGCUUAUCUCUAUGCGUAUCACGGCGGUCUUUCUAGUCGUGGAAACAACUUAGUG
#=GR BABF01015109.1/1-409 CODON                  ............................................................................................................................................................................................................................................................................................................................................................................................AUG...................................................................................................................................................................................................................................................
#=GR BABF01015109.1/1-409 SS_TT                  ...........................................................................................................................................................................................................................................................................................................................................................................................................................................................................................................................................................................<<<<<<<<<<<<.................>>>>>>>>>>>>>>............................
hgutS8_s8_178954_2/1779-2249                     AGUUUAUUGUUUUUACCAACCAGUGUUAACUUUCCUAAAGGAGAAUCAUAGCAUGUUGUACAAAUCAUAAUGAAAGUUUUAAAUAAUAAAAUAUUUAAAAUAAUAACUUGGUGAUGGG.GUU.CACCA............GAAA...............CUUAU...............................................UUUCAAA..CCGC......................AAUU.......................................................GCUGAUAACUCCUAGGUUAUAUAAAAAAUACUUAGGAGGAUAAUUUAAUGGCUGAUGUAUUUCCAUUAAUUUUAGGGACAAUAAUACUUCUAGCUAGUGUAAUUUCUAUUAAAACUGGAAUUAGUGUAACAGUAGUUGAAAUUGCAAUAGGAGUAAUAAUAGGAAAUCUAGGAUUCUUCCACAGCGAAUCUUGGAUGAUUUAUAUAGCUAGUUUUGGAGGAAUAUUGCUUACAUUUCUAGCUGGAGUCGAAAUUGAUGUUGACUUAAUGAAAGAUAAUUUUAAAGAAAGUUUUACAAUAGGAUUUUUAUCAUUUCUAAUUC
#=GR hgutS8_s8_178954_2/1779-2249 CODON          .................................................................GUA............................................................................................................................................................................................................................................................................................AUG...............................................................................................................................................................................................................................................................................
#=GR hgutS8_s8_178954_2/1779-2249 SS_TT          ..................................................................................................................................................................................................................................................................................................................................................................................................................................................................................................................................................................................................................................................
NC_009515.1/1167638-1168108                      AGUUUAUUGUUUUUACCAGCCAGUGUUAACUUUCCCAAAGGAGAAUCAUAGCAAGUCGUAUAAAUCAUAAUAAAAGUUUUAAAUAAUAAAAUAUUUAAAAUAAUAACUUGGUGAUGGG.GUU.CACCA............GAAA...............CUUAU...............................................UUUCAAA..CCGC......................AAUU.......................................................GCUGAUAACUCCUAUGUUAUAUAAAAAAUACUUAGGAGGAUAAUUUAAUGGCUGAUGUAUUUCCAUUAAUUUUAGGGAUAAUAAUACUUCUAGCUAGUGUAAUUUCUAUUAAAACUGGAAUUAGUGUAACAGUAGUUGAAAUUGCAAUAGGAGUAAUAAUAGGAAAUCUAGGAUUCUUCCACAGCGAAUCUUGGAUGAUUUAUAUAGCUAGUUUUGGAGGAAUAUUGCUUACAUUUCUAGCUGGAGUCGAAAUUGAUGUUGACUUAAUGAAAGAUAAUUUUAAAGAAAGUUUUACAAUAGGAUUUUUAUCAUUUCUAAUUC
#=GR NC_009515.1/1167638-1168108 CODON           .................................................................GUA............................................................................................................................................................................................................................................................................................AUG...............................................................................................................................................................................................................................................................................
#=GR NC_009515.1/1167638-1168108 SS_TT           .......................................................................................................................................................................................................................................................................................................................................................................................................................................................................................<<<<<<<<<<.........>>>>>>>>>>..............................................................................................................................
NZ_ABYV01000006.1/24482-24012                    AGUUUAUUGUUUUUACCAGCCAGUGUUAACUUUCCCAAAGGAGAAUCAUAGCAUGUUGUACAAAUCAUAAUGAAAGUUUUAAAUAAUAAAAUAUUUAAAAUAAUAACUUGGUGAUGGG.GUU.CACCA............GAAA...............CUUAU...............................................UUUCAAA..CCGC......................AAUU.......................................................GCUGAUAACUCCUAUGUUAUAUAAAAAAUAAUUAGGAGGAUAAUUUAAUGGCUGAUGUAUUUCCAUUAAUUAGGGAUAAUAAUACUUCUAGCUAGUGUAAUUUCUAUUAAAACUGGAAUUAGUGUAACAGUAGUUGAAAUUGCAAUAGGAGUAAUAAUAGGAAAUCUCGGAUUCUUCCACAGCGAAUCUUGGAUGAUUUAUAUAGCUAGUUUUGGAGGAAUAUUGCUUACAUUUCUAGCUGGAGUCGAAAUUGAUGUUGACUUAAUGAAAGAUAAUUUUAAAGAAAGUUUUACAAUAGGAUUUUUAUCAUUUCUAAUUCCU
#=GR NZ_ABYV01000006.1/24482-24012 CODON         ..................................................................................................................................................................................................................................................................................................................................................................................................................................................................................................................................................................................................................................................
#=GR NZ_ABYV01000006.1/24482-24012 SS_TT         ..................................................................................................................................................................................................................................................................................................................................................................................................................................................................................................................................................................................................................................................
NZ_ABYW01000007.1/311185-311655                  AGUUUAUUGUUUUUACCAGCCAGUGUUAACUUUCCUAAAGGAGAAUCAUAGCAUGUUGUACAAAUCAUAAUGAAAGUUUUAAAUAAUAAAAUAUUUAAAAUAAUAACUUGGUGAUGGG.GUU.CACCA............GAAA...............CUUAU...............................................UUUCAAA..CCGC......................AAUU.......................................................GCUGAUAACUCCUAUGUUAUAUAAAAAAUACUUAGGAGGAUAAUUUAAUGGCUGAUGUAUUUCCAUUAAUUUUAGGGAUAAUAAUACUUCUAGCUAGUGUAAUUUCUAUUAAAACUGGAAUUAGUGUAACAGUAGUUGAAAUUGCAACAGGAGUAAUAAUAGGAAAUCUAGGAUUCUUCCACAGCGAAUCUUGGAUGAUUUAUAUAGCUAGUUUUGGAGGAAUAUUGCUUACAUUUCUAGCUGGAGUCGAAAUUGAUGUUGACUUAAUGAAAGAUAAUUUUAAAGAAAGUUUUACAAUAGGUUUUUUAUCAUUUCUAAUUC
#=GR NZ_ABYW01000007.1/311185-311655 CODON       ..................................................................................................................................................................................................................................................................................................................................................................................................................................................................................................................................................................................................................................................
#=GR NZ_ABYW01000007.1/311185-311655 SS_TT       .......................................................................................................................................................................................................................................................................................................................................................................................................................................................................................<<<<<<<<<<.........>>>>>>>>>>..............................................................................................................................
hgutS7_s7_178954_3/4437-4910                     AGUUUAUUGUUUUUACCAGCCAGUGUUAACUUUCCCAAAGGAGAAUCAUAGCAAGUCGUAUAAAUCAUAAUAAAAGUUUUAAAUAAUAAAAUAUUUAAAAUAAUAACUUGGUGAUGGG.GUU.CACCA............GAAA...............CUUAU...............................................UUUCAAA..CCGCA.....................AAAAU.....................................................UGCUGAUAACUCCUAUGUUAUAUAAAAAAUAAUUAGGAGGAUAAUUUAAUGGCUGAUGUAUUUCCAUUAAUUUUAGGGAUAAUAAUACUCCUAGCUAGUGUAAUUUCUAUUAAAACUGGAAUUAGUGUAACAGUAGUUGAAAUUGCAAUAGGAGUAAUAAUAGGAAAUCUAGGAUUCUUCCACAGCGAAUCUUGGAUGAUUUAUAUAGCUAGUUUUGGAGGAAUAUUGCUUACAUUUCUAGCUGGAGUCGAAAUUGAUGUUGACUUAAUGAAAGAUAAUUUUAAAGAAAGUUUUACAAUAGGAUUUUUAUCAUUUCUAAUUC
#=GR hgutS7_s7_178954_3/4437-4910 CODON          .................................................................GUA............................................................................................................................................................................................................................................................................................AUG...............................................................................................................................................................................................................................................................................
#=GR hgutS7_s7_178954_3/4437-4910 SS_TT          ..................................................................................................................................................................................................................................................................................................................................................................................................................................................................................................................................................................................................................................................
NC_007413.1/118049-118530                        GUCCAACGCAGUGGCUCAACUUUUCAAGACGAAUUUUGAAUUUUGAAUUGGAGCGAAGCGACUGGACCGUAACAAAUAAUCAAAAGGUGAUAUCGUAAGAGUUACUAAUGGCGAUGGA.GUU.CGCCC.......................................................................................AAA..CCGCUAUUCUAG..............UCAAAAAAUAAAU......................................CUAGAA.GGCUGAUGACUCCUACUACUCUUGCUUGCUGCGGGAGGGUAGGAGUUUGUUGUAUACAUUACCUAGCUUCCUUGUAGUAAGUUUUGAUCUACAAACCGCAACACUGGCAGUCAAGGUAUGUUAUUCAGCAUAUUGUGGAUUUUAAUCAUGGGCUUUUUUGCGGGACAACUUGCCCGCCGCUUAACAGCACCCCCUUUAAUUGGGAUGAUUUUAGUUGGGAUUAUUCUUGGCCCUCAAGUCCGUAACCUCAUCAGUCAAGAUGUGCUUGGUGCUGCGGAUGAAUUGAGAACGGUGGCGGUGACAAUUAUCCUGAUGAAAGCUG
#=GR NC_007413.1/118049-118530 CODON             .....................................................................................................................................................................................................................................................................................................................................................................................................................................AUG..........................................................................................................................................................................................................
#=GR NC_007413.1/118049-118530 SS_TT             .........................................................................................................................................................................................................................................................................................................................<<<<<<<<<<<<<<<<.....>>>>>>>>>>>>>>>.....................................................................................................................................................................................................................................................................................
NC_003272.1/2723128-2723609                      UUUUAAUUCAAAAUUUAAAAUGAAGAAUAAGAAUAAUGGGUUAAUUUCGUUCGAUAUUGAGAGCGAUCGCUAGUUCAUAUCCUUAUGUGGUAUGGUAAUAAUUACUAAUGGCGAUGGA.GUU.CGCCA.......................................................................................AAA..CCGCUAUUCUAG..............UCAAAAAAUUAAU......................................CUAGAA.GGCUGAUGACUCCUACUUUUCUUGCUUGCUGCGGGAGGGUAGGAGUUUGUUGUAUACAUCACCUGGCUUCCUUGUAGUAAGUCUUGAUCUACAAAUCGCAACACUGGCAGUCAAGGUAUGUUAUUCAGCAUAUUGUGGAUUUUAAUCAUGGGCUUUUUUGCAGGUCAAAUUGCCCGUCGCUUAACAGCACCGCCGUUAAUUGGCAUGAUUCUAGUCGGGAUUUUUGUAGGCCCCCAAGUUGGUAAUGUCAUCAGUCAAGAUGUGCUUGGCGCUGCUGAUGAAUUAAGAACGGUGGCGGUGACAAUUAUCCUGAUGAAAGCUG
#=GR NC_003272.1/2723128-2723609 CODON           .....................................................................................................................................................................................................................................................................................................................................................................................................................................AUG..........................................................................................................................................................................................................
#=GR NC_003272.1/2723128-2723609 SS_TT           .........................................................................................................................................................................................................................................................................................................................<<<<<<<<<<<<<<<<.....>>>>>>>>>>>>>>>.....................................................................................................................................................................................................................................................................................
NC_011297.1/51786-52249                          UUCAAAAGGACCUUCUGGCAUUUUAUAUUUCAUACAUUGUCCUCCUUUAAAAUUUUUUAAUAUAAAUAGAAUUGUUAUCUUCUUAUUUUGAUUAUAUAAUAUCACAAGUGGCGAUGGA.GUC.CGCCAUA.....................................................................................UAA..UUGCC.....................GAUAAA....................................................GGCUGAUGACUCCUACUUAUGUUGUGUAAAGCAACAUAGGUAGGAGUUUUUUAUUUUUAUUGGAAAGGAGGCUAACUGGGUGAAAAAUAUUAUUGCAAUUUCUAUUGGAGCCUUCUUUGGAGCUGUUUGUAGAUUUGCUAUAUCUCGGUUAAAUUUUGGUUCUUUUCCUCUUACUACACUUUUUGUAAAUGUUUUAGGUAGCUUUAUUUUAGGACUUAUUACAGAAAUAAUAUUAGAGCAUAUAAGGAUGACAGAGACAUUGAGACAUAUGAUAAUAACAGGUUUUAUAAGUAGUUUUACUACUUUUUCUAGUUUUAUCCUU
[truncated: 362,558 more chars]
