# Supplementary material for: Comparative genomics reveals 104 candidate structured RNAs from bacteria, archaea, and their metagenomes
Source: Genome Biol. 2010 Mar 15;11(3):R31. doi: 10.1186/gb-2010-11-3-r31 (PMC2864571; doi:10.1186/gb-2010-11-3-r31)
Supplement: Additional file 4 — Raw text alignment files, including annotation. Raw alignments of RNAs, including annotations (for example, predicted transcription terminators, flanking sequences) in "Stockholm" text format. The alignment format and appropriate viewing programs are discussed on Wikipedia [113]. The Stockholm files can be retrieved from the .tar.gz archive file by using programs such as WinZip (Windows), StuffIt Expander (Mac), or tar/gzip (UNIX). [file gb-2010-11-3-r31-S4.GZ › sto/AdoCbl-variant.sto]

# STOCKHOLM 1.0
#=GF ID AdoCbl variant
#=GF DE AdoCbl variant RNA
#=GF AU Weinberg Z
#=GF TP Cis-reg; riboswitch;
#=GF WK http://en.wikipedia.org/wiki/Cobalamin_riboswitch
#=GF DATABASES microbial 32 env 4
#=GF FancifyStockholm -longtable -wrapGeneContext 6in -recycleGeneColors
#=GF FancifyStockholmGeneContext -leftNothing -rightOperonOrCount 1
#=GF IGNORE_DUE_TO_POLY_N JCVI_SCAF_1096627912736/1006-896
#=GF ORIGINAL_MOTIF 236	21252	0	0	env	3	env-gos-upwelling	jeremy	s40_45_55_65_80S100O5Min3	cmfinder		ethresh=2&nr=0&EVD=null3&cmfv=0.3&disableMiniscan=1	end
#=GF ANNOT_NOTE KNOWN_B12_RIBOSWITCH_DOES_NOT_FIT_ORIGINAL_MOTIF_THAT_WELL Overlaps AdoCbl riboswitch sequence that was already detected as such, although the original sequence is not aligned well, and therefore probably fits the variant motif better.
#=GF ANNOT_NOTE NEAR_rRNA Near predicted rRNA.
#=GS JCVI_SCAF_1101667573135/369-879 ANNOT KNOWN_B12_RIBOSWITCH_DOES_NOT_FIT_ORIGINAL_MOTIF_THAT_WELL
#=GS JCVI_SCAF_1096628403513/1699-1169 ANNOT NEAR_rRNA
JCVI_SCAF_1101668560197/768-1293             AUGCAAGAGUAAAUAUAAACGACUGCAUAGAUCGCUUUUGUAAGUACUAAAUUGAGGGUUGCACAUAACGGUAAAAGUUGUUACUUUGAAAAAUGAAAAGUAAAUAAGUUUAUAUG.UGAUGAAGUAGAGUGAA.....AUUCUCUCACUGU.CGCGCAACGGU..........UAAA...................GUCCGAAC.UCACGUAUAAG.CUAAAGACGUAGCU...AGGCU.CGCGGAA.AGC..U.A....AGCAGU.UACUCAAAAAGUAAUUGGUCCCGCUAGAGCGGGAUUUUUUUAUCCCCUCCUAAGUCUGCGUUUUAAUCAAUAAACAAAAAUGCAGACACAUUUGUUAAAACGACUAUCAGCAUCUUUCAUUAUUUUAAUUGGGCUAUUUUUUGCAGCUGGUGUUACUUAUGGCUUGUAUCAUUUCAUGCAGAUCUCAUCUCAUGAAGUGAGUAGUGUAAGCGCAUCAGUUCAAGAUGAAGACACAGAUGAGCUAGUCCAGGGCACAGCAUCUACAUUAUUUUCCCCAACGCCAAUAGCAACCACUUCUUCACUUGGAUA
#=GR JCVI_SCAF_1101668560197/768-1293 CODON  .................................................................................................................................................................................................................................................................................................................................................................................................................................................................................................................................................................................................
#=GR JCVI_SCAF_1101668560197/768-1293 SS_TT  ..............................................................................................................................................................................................................................................................................................<<<<<<....>>>>>>...................................................................................................................................................................................................................................................................................
JCVI_SCAF_1096628287862/1514-996             CCAUAUUUAUUGGUGUGGUAAUUUGCAAAAAAUAAUUACAACUGUGUUAUAGAUCACAUUGACAGAAGUGGCUUUGUGCGAUAUAAUAUUACAUAAGACUGUGCUAAAAG.CAUAG.UGGGAAAGUGACGUGAA.....AUUCGUCCACAUUACUUGAUAAGGU..........CAUA...................GUCCGAAUGCCACCUAGCAC.AGAA...........C..AGAG.CAAGGAGACUC..GAAUGG....UAA.GAUUGAUUAUAUUAAUCUUGGUAUGGACAUCUAUAGCCCAUGCCAAAACAGAAGAUUGCAGUUGGAACAAUGAUGUUCCUUGUAUUACAAUUAUUAAGCCGAACAGUAAUAUUAUAAAUGACAAAAUUUCUCCUUCUCAGAUAAUAACAAAAGAACAAAUUAAAAAACAUAAUCUUGUAGAUCUUAAAAGUAUUUUUAAGUUUACAAACAGCACGAUUGCUGUGCAAUCUGGACCUACAGGACAACAGACUUCUGUGUUCAUGAGAGGAACCAACAGCAAUCAUACUCUGGUAUUGUUAAAUGGCAUAC
#=GR JCVI_SCAF_1096628287862/1514-996 CODON  ...............................................................................................................................................................................AUG...............................................................................................................................................................................................................................................................................................................................................................................................................
#=GR JCVI_SCAF_1096628287862/1514-996 SS_TT  ....................................................................................................................................................................................................................................................................................................................................<<<<<<<<<<<<<....>>>>>>>>>>>.................................................................................................................................................................................................................................
JCVI_SCAF_1101668518363/1518-1000            CAAAUCAUUAUAAAGCAAUGAAUCCAAAUUUACCAACAUUUAAUGGAAUACCUAAUCCAUUUCACUUGUAUAAAAAAGAAAAAUAACAUAUAAUAAUAAUGUGCUAAAAG.CAUGG.UGGGAAAGUGACGUGUA.....AUUCGUCCACAUUACUUGAUACGGU..........UAUA...................GUCCGAAUGCCACCUAGCACAA..............AGUAGAG.CAAGGAGACUCAAUGA..U....UAG.AAUAAUUCUAAUAUUAUUCUUUAUAUGGAUUACUACGGUUCAAGCAGAAAUUGUAAACAUAGAAAAACGUGGUAUUGCAGACGACAUUAUAAAAUGUGAAUGGGAAAACCAAAAAGGUGUUCCUUGUGUCACAAUUAAAAAAACAAUACCAAAUUCAAAUGCAAUAUCUGAUAAAGUUUCUCCCACAAUUAUAAUCACUAAAAAACAAAUUGAAGAAAAUAACUUAAUUGAUUUACCUAAAGUUUUAAAAUUUAUAAAUGGCGUUAACAUAACACAGUCAGGCUCGACUGGACAGCAAACAUCUGUGUU
#=GR JCVI_SCAF_1101668518363/1518-1000 CODON .............................................................................................................................................................................................................................................................AUG.................................................................................................................................................................................................................................................................................................................................
#=GR JCVI_SCAF_1101668518363/1518-1000 SS_TT .................................................................................................................................................................................................................................................................................................................................................................................................................................................................................................................................................................................................
JCVI_SCAF_1101668460391/484-1                UUUUUGUUAUCAGGCAUCGGCUAAUAUUUAUUGUACUACAAAUACCACAGAAAUCAAAUCUUCAUUUGACAGAACAGUGUUUCUACCAUAUAAUAGUAAUGUGUUAAAAG.CAUAG.UGGGAAAGUGACGUGUA.....AUUCGUCCACAUUACUUGAUGCGGU..........UAUA...................GUCCGAAUGCCACCUAACACAA..............AGUAGAG.CAAGGAGACUCAAUGA..U....UAG.AAUAACUCUAAUAUUAUUCUUUGUAUGGAUUACUACGGUUCAAGCAGAGAUUGUAAACAUAAAAGAACGUGGUGUUGCAGACGACAUUAUAAAAUGUGAAUGGGAAAACCAAGAGGGUGUUCCUUGUGUCACAAUUAGAAAAACAUUACCAAAUUCAAAUGCAAUAUCAGAUAAAGUUUCUCCCACAACUAUAAUCACUAAAAAACAAAUUGAAAAGAAUAAUUUAAUUGACUUACCCAAAGUUUUAAAUUUUGUUAAUGGCAUUAAUAUAACA...................................
#=GR JCVI_SCAF_1101668460391/484-1 CODON     ..............GUA............................................................................................................................................................................................................................................AUG...........................................................................................................................................................................................................................................................................................STP...................................
#=GR JCVI_SCAF_1101668460391/484-1 SS_TT     .................................................................................................................................................................................................................................................................................................................................................................................................................................................................................................................................................................................................
JCVI_SCAF_1101668181603/893-1406             UUGAAUGAAGAGUAUAUUGGUGGAUAUUUUGAAUUAGAAAAAAAAUUAGCAGACUCAGAAUAAUUGACAGAUCAUUAAAAUCCUUAUAUAAUAUAGUAAGUUCCUAAAAG.CAUAG.UGGGAAAGCGACGUGAA.....AUUCGUUCACAUUACUUGAUACGGU..........UAUA...................GUCCGAAUGCCACCUAGGAA.CGU............AUA.GAG.CAAGGAGACUC.......G....UGA.AAAGAAUAUUAAUGGCAAUAUUCUUAGCAUGGUUUAGUACGGCCAAUGCUGAGAUAGAAAUUGUUAAAGUUGAAAAACGUGGUGUAGCAGAUGAUCUUAUCACUUGCGAAUGGAACAAUAAAGAAGGUGUGCCAUGUGUCGCAAUUACUUUACCUAUUUCAAAUUCAAAUAAAAUAUCAGAAAAAAUUUCUGCAAAAACAAUUAUUACAAAACAAGAAAUAGAAGCAAAUAACAUCAAGGAUCUAAAAUCUGUAAUGGCCCACGUCAACAAUGUGAUGGCUGUUCAGUCAGGUCCCACAGGACAGCAAA
#=GR JCVI_SCAF_1101668181603/893-1406 CODON  ...............................................................STP.................................................................................................................................................................................................A....UG.......................................................................................................................................................................................................................................................................................................................
#=GR JCVI_SCAF_1101668181603/893-1406 SS_TT  ..........................................................................................................................................................................................................................................................<<.......<....<<<.<<<<<<<<<<......>>>>>>>>>>>>>>>>.....................................................................................................................................................................................................................................................................................
JCVI_SCAF_1096628002478/1167-1685            GUGCUACUAAGAUAUAUUUUAAGCAUACACAUAUUUAAACCAAAAACAUUACAGCCAAAACGUGUUGACAGCAUUACAUUUACACAAUAAAAUAGUAUAGUUCCUAAAAG.CAUAG.UGGGAAAGAGACGUGUA.....AUUCGUCCACAUUACUUGAUACGGU..........GAUA...................GUCCGAAUGCCACCUAGGAAUAGA............U..AGAG.CAAGGAGACUCAAUGA..A....UAA.AGUAACUACAGCCAUGGCAACUGUGCUUUGGAUUUUGUGGACGUCUGCACAUGCGGAUCCACUUAAAAUUACCAUAACUAUCCCUUAUGUUCCAAGCCAUGAUAGUUUAAAAACAACAAACGUGGAAAGCUUUGAAGCGUCAUCAUACAAAAAUAAAAUUACAAUUGGAGAUGUACUUGACACCAAUUCAUCAGUUCAAUCAACUAGAUCCGGGCCUCGAGGACAAACUGUUUCGACGUUCACUAGGGGCACAAAUUCUAAUCACACUCUUUUCAUGAUCAACGGAUCACCGAUCACAGACCAUUCAAC
#=GR JCVI_SCAF_1096628002478/1167-1685 CODON ............................................................................................................................................................................................................................A............U..G....................................................................................................................................................................................................................................................................................................................................................
#=GR JCVI_SCAF_1096628002478/1167-1685 SS_TT .................................................................................................................................................................................................................................................................................................................................................................................................................................................................................................................................................................................................
JCVI_SCAF_1096626931125/291-807              AGAUUUGGCUUGAUGACAAAUAUAUUGGCGGCUACUUGGAAUUGGAAGACGCACUCAAAUAGAUUGACACAUCUAAAUUUCCAGCAUAUAAUAUAUUAAGUUCCUAAAAG.CAUAG.UGGGAAAGCGACGUGUA.....AUUCGUCCACAGUACUUGCUACGGU..........CAUA...................GUCCGAAUGCCACCUAGGAA........UGU.....AACAGAG.CAAGGAGACUCGAUGA..G........AAUAUUAUUAAUAUUCUUAGUGUGGAUUACCACGGCCCAUGCUGAGAUUGUAAAAGUUGAAAAACGUGGUGUAGCUGAUGAUCAAAUCAAGUGCGAAUGGAACAACAGUGAAGGGGUGCCCUGUGUUACAAUCAGUAAAAGACCCAACUCAAACAUAAUCAGUAAUAAAAUAAAUCCCACCCAGAUUAUAACACCAAGUGAUAUCGAAAAGUAUAAUCUCACCGAUUUAACAAAAGUUCUAAAAUUUGUAAACAAUGUGAAUGUUGUUCAGUCGGGACCAACCGGACAGCAGUCGUCGGUCUUUAUGCG
#=GR JCVI_SCAF_1096626931125/291-807 CODON   ..............................................................STP..............................................................................................................AUG...............................................................................................................................................................................................................................................................................................................................................................................................................
#=GR JCVI_SCAF_1096626931125/291-807 SS_TT   ..........................................................................................................................................................................................................................................................................................<<<<<<<<<<<...........>>>>>>>>>>>......................................................................................................................................................................................................................................................................
JCVI_SCAF_1096627830159/1085-1600            UUGAUCUAUUGUUAAGUUUGCUAUGCCAGCCAUACAGUUAUUUAUAUUCGGAAAGUUGCCAUUUUGGAUUAAAUGUGAUACUAUAUAGUUAUAUAAUAAUGGCCUAAAAG.CGUAG.UGGGAAAGUGACGUGAA.....AUUCGUCCAGAUUACUUGAUACGGU..........UAUA...................CUCCGAAUGCCACCUAGGCC............AUA.CAACGAG.CAAGGAGACUC..A.A..CAU......GAUAAGAUUAAUUCUUAUAUUAAUCUUGGUAUGGGCUAAUGUUGCCUAUUCUAAAGAAAAUGAUUGUAAAUGGGAUGAUGAUAUUCCUUGUCUUACAAUUUAUCCAAACAUAAACAAUUCAAAUGCAUUAGGUGAUAAAAUAACACCUACAUACAAAAUUAAAAAAUCUGAAAUUGAAAAAUAUAAUCUAAUUGACUUACCUAAAGUAUUAAACUAUGUUCAAGGCCUAGACAUAACUCAAUCAGGUCCGACAGGUCAACAAUCAUCUUUAUUUUUAAGAGGCACAAACUCUAAUCACACAUUAGUAUU
#=GR JCVI_SCAF_1096627830159/1085-1600 CODON ....................................................................................................................................................GUA..............................................................................AUG.........................................................................................................................................................................................................................................................................................................................................................
#=GR JCVI_SCAF_1096627830159/1085-1600 SS_TT .................................................................................................................................................................................................................................................................................................................................................................................................................................................................................................................................................................................................
JCVI_SCAF_1096627408381/41-556               UGGUCUAUCGUUAAGUUUGCUAUUCCAGCCAUACAGUUAUUUAUAUUCGGAAAAUUGCCAUUUUAGAUAAAAUAUUAUAUACUAUAUAGUAUAUAACAAUGGCCUAAAAG.UGUAG.UGGGAAAGUGACGUGAA.....AUUCGUCCAGAUUACUUGAUACGGU..........UAUA...................CUCCGAAUGCCACCUAGGCC............AUA.CAACGAG.CAAGGAGACUC..A.A..CAU......GAUAAGAUUAAUUCUUAUAUUAAUCUUGGUAUGGGCUAAUGUUGCCUAUUCCAAGGAAGAUGAUUGUAAAUGGGAUGACGAUAUUCCUUGUCUUACAAUAUAUCCAAACAUAAACAACUCAAACGCAUUAGGUGAUAAGAUAACACCUACACUUACAAUUAAAAAAUCUGAAAUUCAAAAGUAUAAUCUAAUUGAUUUACCUAAAGUAUUAAACUAUGUUCAAGGUUUAGACAUAACUCAAUCAGGUCCUACAGGUCAACAAUCAUCGGUGUUUUUAAGAGGCACUAAUUCUAAUCAUACAUUAGUAUU
#=GR JCVI_SCAF_1096627408381/41-556 CODON    .....................................................................................................................................................................................................................................AUG.........................................................................................................................................................................................................................................................................................................................................................
#=GR JCVI_SCAF_1096627408381/41-556 SS_TT    .................................................................................................................................................................................................................................................................................................................................................................................................................................................................................................................................................................................................
JCVI_SCAF_1096628254439/257-750              UUUUAAAGUCCAAUAAUGCAAAAUAGUAGCAAUUUGUUCAAUAAUUGAACAUAAUAUAUAUAUACUUGACUAAAUUUAAAUUUAGUUUAGAAGCAAAAAUGUACUGUUAU.UAAGG.UGGGAAA.UGAUGUGAA.....AUUCAUCAGCUGUGCUCGCAACGGU.AAA......UUAG..............UUAAAGUCCGAAGGCCACUCAGUAU.AGUCCGGUGUUAGA.AAGUAAU.CGAGAAGAAUU..ACA..A.UCUUAC.AAUGAAAAAUUAGCAACGGCAUAAAAUUAUAAUUUGUUUUUUAUUAAAAUAUAAAAAACGGUGGAGAUUGCUAAAUGUUAAUUAGGUAUUUUGUUUUAUUUUUUUUAUUAAUUUCUAGUUUUAAUAUUGUAAAUGCUAGAGAUUGUAAUUGGGAUAAUGAAAAUAAUAUUCCGUGUUUAGAAAUUAAAUCUAAUGUUUCGAAUACAUCACGAUACAGUUUUGAAAGUAUUAAAAAAAUAACGAUUACGAGAAAACAAAUUGAAC.............................................
#=GR JCVI_SCAF_1096628254439/257-750 CODON   ......................................................................................................................................................................................................................................................................................................................................................AUG..........................................................................................................................................................................................S.............................................
#=GR JCVI_SCAF_1096628254439/257-750 SS_TT   .................................................................................................................................................................................................................................................................................................................................................................................................................................................................................................................................................................................................
ABEF01043191.1/1031-498                      UUUUAUUAUUUUUUCUGUUUUUAAAAACAAACUCAUAUCUAUUAUUUACAAUAAAAAAUAUUCUAUUGACCACUUUUUAAAUUAAAUAUAUAUACAUCUACAUACUACAGGAGUAG.UGGGAAA.UAAUGUGUA.....AAUCAUUGGCUGUACUCGCAACGGU..........AAAAAAA................GCCCGGAAACCACAUAAAGU.AUACCACUGUUGGA.UGAAGAC.CGAGAAAAGUC..A.C..G.UUCCAC.AAUUUUCAUAUUAGCAGUGUAUUAACAAAAAGAUUACGAAAACCUUAAAUUGAAUCAUUAAGGUAAUAAUGGGCUGUUAUGAAAGAUAAAAAAAUUUUUAUAUUUAUAGUUUUAAUUAACCUAUUUUUUUUAAAGCAAUCUUUUUCACAAGACAUUCCAGUAAUAGUUAUUGCGCCAGGAAAAACUCCUCAGUCUCUAAAUACUGUAGGUAGUACUGUUACAGUUAUUGAUGUGGAUAAAAUUAACGAGUCCUCACAUGUUUCUUUAGCACAAAUUAUUGACGACAGCUCGACAAGCACAAACAUGUUU
#=GR ABEF01043191.1/1031-498 CODON           .................................GUA......................................................................................................................................................................................................................................................................................................................AUG....................................................................................................................................................................................................................................
#=GR ABEF01043191.1/1031-498 SS_TT           .................................................................................................................................................................................................................................................................................................................................................................................................................................................................................................................................................................................................
JCVI_SCAF_1101668133785/428-1                AUAAAUAAUUCUAAUUCUUGGAAAAAUAAUAUUGAACAAUUAGGUUUAGCUACCCAAUUUUAAAAAAUGGAUUUUUUCCCUUUUAAUCAUACAAGAUUGAAUAGUAAAUAAUUUAG.UAGGAAAACAGCGCGAA.....AUUUGUUGGCUAUACCUGCAACCGU..........UAAA...................GUCGGAGAGCCACCCAGUAU.AGCCCAGUGUUGAA.UGAAGGC.CAGGAAAAGUC..U.A..G.CUCUGC.AACUAAUUUUGGCAUCGGCAAAUUUAUUAAAAUAGUUUAAGAAUUUGUUUGCUGAAUGAAAAAAUUAAAAUUUAUUAUAUGUUUAUUAUAUUUAAGUUUUUUUUUCUUAAAUAACUUAUCAUCUGAAGAAAUACCAGUAAUUGUAAUUUCAGCAGGAAAAACUGCUCAAACAUUAAACUCAGUUGGAAGCAGUAUUGAAAUCAUA........................................................................................................
#=GR JCVI_SCAF_1101668133785/428-1 CODON     ............................................................STP..................................................................................................................................................................................................................................................................................................................................................................................................................................................................................................................................
#=GR JCVI_SCAF_1101668133785/428-1 SS_TT     .................................................................................................................................................................................................................................................................................................................................................................................................................................................................................................................................................................................................
ABEF01008614.1/1-234                         .....................................................................................................UACUGAAA.GUAUUG.UGGGAAA.UAAUGUGUA.....AAUCAUUGACCGUUCCUGCGCUGGUA.AGAA....UAAAN...........UUUUA..GUCCAGACACCAC.CAGUAU.AGCCCUCUGUCGAA.UGACGAC.CAGGAAAAGUC..U.A..G.UUCUAC.AAUGAAAAAUUAACAGCGGCAUUAAAAAAGGAAGAGCAAUUAAAAGUUUAACUUUAAGAAUUAGUUAAUCAGAUGUCAUUGUUAGCAAAAUUUAUAAUCUUUAU.............................................................................................................................................................................................................
#=GR ABEF01008614.1/1-234 CODON              .................................................................................................................................................................................................................................................................................................................................................................................................................................................................................................................................................................................................
#=GR ABEF01008614.1/1-234 SS_TT              .................................................................................................................................................................................................................................................................................................................................................................................................................................................................................................................................................................................................
JCVI_SCAF_1101668593526/701-1161             CCACGAUCCCUAAAAGCUUUUUCAUAAAAGUACUUUAGUAUGUGACAGUACACACACUUUAUUUAUUUGACUUUAAAUUUAAAUAAAUGAAUAAUUUUGAAUACUGAA...UUUGG.UGGAAAAUCAAUGUGAA.....AUUCAUUAAUUCUUCCUGGAACCGU..........UAAA...................GUCGGAGCACCACCCUGUAG.AGUCCGGUGUUGAA.UGAUGAA.CAGGAAAAUUC..U.A..G.UUCUAC.AAUUUUAAUUAACAACGGCACUAAAUAACGAGCAAUAAGUAUUUAUUGUUCAAUGAAUAGGUUUGUUUAUGUUGUUGAGAAUAAUUGUAUUAACUUCUUUUUUUAUAUUUCUAAAUGUUAAAGCAGAAGAUUUAAAAAAUUGUAAAUGGGAUAAUAGAAAUGGUAUUCCAUGUAUUGCUAUAAGCAAGACUUCUAAUACAUCAUAUUUAUCAGAAGGAUCAGUUAAUAAAAUUGUUAUUAA....................................................................
#=GR JCVI_SCAF_1101668593526/701-1161 CODON  ....................................................................................................................................................................................................................................................................................................................................AUG....................................................................................................................................................................................ST....................................................................
#=GR JCVI_SCAF_1101668593526/701-1161 SS_TT  .................................................................................................................................................................................................................................................................................................................................................................................................................................................................................................................................................................................................
JCVI_SCAF_1101668492791/511-1049             UCCUUGCUUAUCUUUUUGCAUAUAAAGCUUUAUCAAAAAAAUAAUUAAAUUAAUAAAUUAUCAUUGACUAUUUUUUUUUUCUUUAGUAUUUGUUAGUCAAAUACUGAA....UUGG.UAGGAAA.UAAUGUGAA.....AAUCAUUAACUGUUCCUGCAACGGUGA........AAAAGUAAGAUA........AA.GUCCGAGCACUACCCAGUAU.AGUCCCCUGUCGAA.CAAUGGC.CAGGAAAAGUC..U.A..G.UUCUAC.AAUGAAAAAUUAGCAGUGGCAUUAACAGUAAAAAAUUAAAGCUAUGGCUUUAACGAAUUUAGAAAAGUUAUAUGUACAUAAAGCUAAAAUUAUUAUUUUUAUUUUUAUUAUUAAUUUUCCCGUUUAAUAAAGUUUUGUCUGCAGACAUUCCUAUUAUUGUUAUUGCGCCUAGUAAAAAAGCUCAGUCUGUUUCGACUGUAGGAACUUCUGUAACUGUUUUUGAUGAAAAAUUUUUUAAAAAUUCAAAUAAAUUAUUUUUAGGAGAUGUUUUAAAAAACAAUUCAACCAGUAUUAAUUUUUUUCAAAAUG
#=GR JCVI_SCAF_1101668492791/511-1049 CODON  ............................................STP....................................................................................................................................................................................................................................................................................................AUG...........................................................................................................................................................................................................................................
#=GR JCVI_SCAF_1101668492791/511-1049 SS_TT  .................................................................................................................................................................................................................................................................................................................................................................................................................................................................................................................................................................................................
JCVI_SCAF_1096626110926/373-832              AAAGAUUUUAUAUUUCUCAUUUCAAAGCAUGUAUAUGAUAUUGAUAAUAUCAUGUCUAAAACUAAUUGACAUUUAUGUUAAAUUAAUUAAUACAUACAUAGUGUUGAAAUGCAUGG.UGGGUAAUCAAUGUGAA.....AUUCGUUGGCUGUUCCUGCAACGGU..........UAUA...................GUCCGAGCGCCACCCAACAU.AGUCCGAC.UAGAA.UGAAGGC.CAGGAAAAGUC..U.A..A.UUCUGUUAACGGCAAAACGUAAAAAAAAAGAGAGUUUGCCGUGAAAUCAAAAAUUUAUCUUUUAUCAUUUCUUAUAGUUUUUAAUAGUUUAGUGUUUACAAAUUUUUUAAAUGCAUCAGAAAUUCCAGUAAUUGUUAUUGCGCCAAGUAAAAAAGCUCAAUCAAUAUCUACCGUCGGUUCUUCUGUAAUUGUCUUAGACGAAGAAUUUAUAGAAAAUUCAAACGAAUUUUUUUUAGGAGAUUUG........................................................................
#=GR JCVI_SCAF_1096626110926/373-832 CODON   ..................................................GUA........................................................................................................................................................................................................................................................AUG.................................................................................................................................................................................................................................................................................
#=GR JCVI_SCAF_1096626110926/373-832 SS_TT   .................................................................................................................................................................................................................................................................................................................................................................................................................................................................................................................................................................................................
JCVI_SCAF_1101668495477/464-1002             CAUAAGGCUGAACUUUCACUAAAAUAUGGUUUUAAAUAUAUUCAGGAUAAAGAUUUAUAUAUUGACUAAAAUUCAAAUUUUUAGUACCUCUGAGACAACAAUACUGA..UG..UGG.UAGGGAA.UAAUGUGCA.....AUUCAUUAACUGUUCCUGCAACGGUAAAAAC....UAAA............GUUUAA.GUCCGAGCGCUACCCAGUAU.AGUCCCCUGUCGAA.UGAUGGC.CAGGAAAAGUC..U.A..G.UUCUGC.AAUGCAAAAUUAGCAGUGGCAUUAACUUAAAUUUUAAGGUGAAAACCUUAAUAAAAUGGAGUGUCGCGAUGUUAAAAAAAAUAAAAGUAUCUUUAUUAAGUAUAAUUUUAAUUUUUUCUUUUAAUCAAGUAUUCGCCGCAGAUAUACCUGUAAUUGUUAUUUCAUCAAGUAAAAAAGCACAAUCAACUUCGAUAGUAGGAACUAGCGUGACUGUACUGGAUGAAAAUUUUUUUAAAAAUACUAAUCACUUAUUUUUAGGGGACGUUUUAAAAGGAAAUUCAAACAGUGUAAAUUUCUUUCAAAGUGGCG
#=GR JCVI_SCAF_1101668495477/464-1002 CODON  .....................................................................STP...............................................................................................................................................AU.G......................................................................................................................................................................................................................................................................................................................................................................
#=GR JCVI_SCAF_1101668495477/464-1002 SS_TT  .................................................................................................................................................................................................................................................................................................................................................................................................................................................................................................................................................................................................
JCVI_SCAF_1096627476376/251-779              UGAUGACAAAUACAUAGGUGGUUAUCAACAACUACAAGAACAUUUAGAAUAAGUCAGAUCUGUAUUGACAUAACCAAUUUUCUAUUAUAUAAUAAUAGUAAUACUGAAU..CGUGU.UGGGGAAGCAAGGUGAA.....AUACCAUGGCUCUACCAGGAACCGU...........AUA...................GUCGGAGUGCCAACCAGUAU.AGUCCGCUGUCGAA.UGAAGGC.CUGGGAAAGUC..U.A..A.UUCUAC.AAUGUAAAGUUAACAGUGGCGAUAAACGUUAACACGUUUAAUAGGAUACUGUUAUGAAAAAAACAAAACAAAAAUUUGUAUUGUUCCUGUACUUUAUAGGCUUGAUAGCCUUGAGCAGAUUAAUACCUCAUCCACCAAACUUUACGCCUGUUAUUGCUAUGGCUGUCUUUAUGCCAUACUUGACUCGUAAUGUUUAUUCAGCGAUGCUAGUACCAUUGUUGGCUAUGUUUGUGUCGGAUCUGUAUUUGGGGUUCCACUCCAGUAUGUUUUGGGUUUACAUUAGUAUCUUGUUAGGCACAACAUUGAGUC
#=GR JCVI_SCAF_1096627476376/251-779 CODON   ....................................................STP..........................................................................................................................................................................................................................................................................AUG.............................................................................................................................................................................................................................................................
#=GR JCVI_SCAF_1096627476376/251-779 SS_TT   .................................................................................................................................................................................................................................................................................................................................................................................................................................................................................................................................................................................................
JCVI_SCAF_1101668174084/1891-1475            .................................................................................................................UGU.UGGGGAU.CAAGGUGAA.....AUUCCAUGGCUCUACCAGGAACCGU..........AA.A...................GUCGGAGUGCCAACCAGUAU.AGUCCGCUGUUGAA.UGAGGGC.CUGGGAAAGUC..U.A..G.UUCUAC.AAUGUAUAUAAUUGCAGUGGCAUAUAGAAAGGCUACUGUUAUGAAAAAAUAUCUACUGUUUUUCGUAUUGCUUAUGUUCACGGGUGUGACAUAUGCUGACGAUUGUAAGUGGGACAACGAUGUUCCCUGCACAACAAUCUAUCCAAAGUAUACGAACAAUUCUAAUGCUCUUGGAGACAAGAUAACACCCACAAACACAAUCACUAAAUCAGAAAUACAAAAGUACAAUCUCAUAGACUUACCUAAGGUAUUGAACUAUGUGCAAGGAUUAGACAUCACACAGUCUGGACCAACAGGACAACAGAGUUC
#=GR JCVI_SCAF_1101668174084/1891-1475 CODON ................................................................................................................................................................................................................................AUG..............................................................................................................................................................................................................................................................................................................................................................
#=GR JCVI_SCAF_1101668174084/1891-1475 SS_TT .................................................................................................................................................................................................................................................................................................................................................................................................................................................................................................................................................................................................
JCVI_SCAF_1096627290449/2835-3121            UCAGUGGGGUCGAGACAUGAUCAAUCCAGAGAUCAGAGAACUGAUGGGACUGUAACCAAAACAGUUGACACAAUAAACAAUAUCCUGUAAAAUUAUAGCAAUACUGAAU..CAUGU.UGGGGAAUCAAGGUGCA.....AUUCCAUGGCUCUACCAGGAACCGU..........AA.A...................GUCGGAGUGCCAACCAGUAUAAGUCCGCUGUCGAG.CGAGGGC.CUGGGAAAGUC..U.A..G.UUCUAC.AAUGUAAAGUUAACAGUGGCAUGAAACGUUAACUCGUUUAAUGAGAACUGUUAUGAAAAAAACAAA...................................................................................................................................................................................................................................................
#=GR JCVI_SCAF_1096627290449/2835-3121 CODON .......................................................STP.......................................................................................................................................................................................................................................................................................................................................................................................................................................................................................................................................
#=GR JCVI_SCAF_1096627290449/2835-3121 SS_TT .................................................................................................................................................................................................................................................................................................................................................................................................................................................................................................................................................................................................
JCVI_SCAF_1096626307088/464-1                GCAAUGGGGCAGAGACAUGAUCAAUCCCGAGGUUCGUGAGCUGAUGGGACUUUAACCAAAACACUUGACAGAACUAUACUAAUACUAUAAAAUAACAUUAAUACUGAAU..CGUGU.UGGGGAAUCAAGGUGAA.....AUUCCAUGGCUCUACCAGGAACCGU..........AA.A...................GUCGGAGUGCCAACCAGUAU.AGUCCGCUGUCGAA.CGAGGGC.CUGGGAAAGUC..U.A..G.UUCUGC.AAUUUAAAAUUAACAGUGGCGUAAAUGAAAGGCUACUGUUAUGAAAAAAUAUCUAAUAUUUUUCGUGUUGCUUAUGUUCACGGGUGUGGCAUAUGCUGACGAUUGUAAGUGGGACAACGACGUUCCCUGUACAACAAUCUAUCCAAAGUAUACGAACAAUUCAAAUGCUCUUGGCGACAAGAUUACACCCACAAGCACAAUCACUAAAUCAGAAAUACAAAAGUACAAUCUCAUAGACUUACCU.................................................................
#=GR JCVI_SCAF_1096626307088/464-1 CODON     .................PTS................................STP.............................................................................................................................................................................................................................................................AUG......GUA.............................................................................................................................................................................................STP.................................................................
#=GR JCVI_SCAF_1096626307088/464-1 SS_TT     .................................................................................................................................................................................................................................................................................................................................................................................................................................................................................................................................................................................................
ABEF01048062.1/1273-1815                     AUGGUUUUAUACAAUAAGGAAUAUAAACAAGAUUCUCUCCCAAGAGAUUAAAAUUAAUAUUGACUUUAAUUUUUUUAUAUUGUUACUAUUUUUUUAGUGAAUACUGAAAUACAUGG.UGGGAAA.CAAUGUGGA.....AAUCAUUAACUGUUCCUGCAACGGUAAGAAC....AAGA............GUUUAA.GUCCGGGCACCGCCUAGUAU.AGACCCCUGUUGAA.UGAAGAC.CAGGAAAUGUC..U.A..G.UUCUAC.AAUGAAAAAUUAACAGCGGCAUUAUUUUAUUAAUAUAUUUUUACAGUUUUAGCUUUAUGAAUUAAAAAAAGGAAUACACGUGCUAAAAGUUGUUGUUUCACUAUUAAUUAUUAUAUUUUCGUUUCAAAAUUUAUUUGCUGCCGAUAUACCUAUUAUAGUUAUUGCACCAAGCAAAAAAGUACAAUCGAUUUCAACUGUUGGUUCAUCCGUUUCAGUUUAUGAUAAAAGUUACAUCGAAGGUACAAAUGGCUUUUUCUUAGGAGAUGUUUUGGGAAACGGGACUACUAGUUUUAACUAUUUUCAAACAGG
#=GR ABEF01048062.1/1273-1815 CODON          ................................................STP........................................................................................................................................................................................................................................................................................................AUG...................................................................................................................................................................................................................................
#=GR ABEF01048062.1/1273-1815 SS_TT          .................................................................................................................................................................................................................................................................................................................................................................................................................................................................................................................................................................................................
JCVI_SCAF_1101668472248/1-447                ..................................................................................UAAUAUUAUAUUCCUUGCAUGCUGAAU..CUUGG.UGGGGAAUCAAUGUGUA.....AAUCGUUGACUGUACCUGCAACCGU..........AA.A...................GUCGGAGUGCCACCCAGCA..AGUCCGUUGAUGAA.UGAAGGC.CAGGAAAAGUC..U.A..G.UUCUUCUAAUAUUUUAUUAGCAUCGGCAUAGAUGGAAAGGACAUUAUGUCGAGGUUAAUUUUAAUUUUGGUUAACAUAUUAUUUUUUAAUAAUUUUGUUUUAUCAGCUGAUAUAGAAAAUUGUUCUUGGGAUAACAAAGAUCAAAUCCCAUGUUUAGAAGUCACAAGUUAUAUCACAAAUAGCUCUGAGCACUCUAAAUCUAGUGUAAAUAAAAUAGUAAUAAAUAAAAAUCAAAUAAUUGAAUCUGGAGCUAUUGAUUUAAUAGACGUACUUAAUACAGUUCCUAAUAUAAACAUUACCCAAAGCGGUCCUAGGG
#=GR JCVI_SCAF_1101668472248/1-447 CODON     ....................................................................................................................................................................................................................................................................................AUG..........................................................................................................................................................................................................................................................................................................
#=GR JCVI_SCAF_1101668472248/1-447 SS_TT     .................................................................................................................................................................................................................................................................................................................................................................................................................................................................................................................................................................................................
JCVI_SCAF_1096628149541/247-1                AUCGAUUGUAAUAUAAUCAAAUUUAAUUAAAAAUUUCUACAUUAUUAUUUAAUACUAUUUUAACAGUUGCAAAAUAAGUUUGAAAAGAUAUAAGCAAAUAGUACUGAAU..CUUGA.CGGGGAAUUAGUGCGAA.....AUUCACUUGCUGUUCCUGCAACCGU...........AUA...................GUCGGAGUGCCGUCCAGUAU.AGUCCGCUGUUGAG.CGAUGGC.CAGGAAAAGCC..U.A..G.UUCUGC.AAUUUAAUUGACAGUGGCUUUAAAGGU..........................................................................................................................................................................................................................................................................................
#=GR JCVI_SCAF_1096628149541/247-1 CODON     .................GUA.............................................................................................................................................................................................................................................................................................................................................................................................................................................................................................................................................................................
#=GR JCVI_SCAF_1096628149541/247-1 SS_TT     .................................................................................................................................................................................................................................................................................................................................................................................................................................................................................................................................................................................................
JCVI_SCAF_1096627100734/653-125              UUCAUAAAUCAUUAUUUAAUCAAAUUUAAUAAAAAACUUCUACAUGAUUUGAGGGUAAUUUAAUAGUUGCAAAAAAAGCAUUUAAAGAUAUAAGCAAAUUAUACUGAAU..CUUGA.CGGGGAAUUAGUGCGAA.....AUUCACUUGCUGUUCCUGCAACCGU...........AUA...................GUCGGAGUGCCGUCCAGUAU.AGUCCGCUGUUGAG.CGAUGGC.CAGGAAAAGCC..U.A..G.UUCUGC.AAUUUAAUUGGCAGUGGCUUUAAAGGUAAAAGUUAGAUGAAAAAAUCUAACAAAAAAAAGGACUGUUAAUGAAAAAUUUUUUAAUAGUAAUAUUAUCUUUACUUAUUUUUUUUCCUCUAGGAGGCGAGGAAUUGAAAAAUUGUAAAUGGAAAAACGAAAGUGGUACUCCGUGUUUAACUAUUUUUUCUGCACCUAAUACUUCUAAAAUAACAGAAGGUGUUCUUGGAAAAACAGUUAUUACAAAAAAACAAAUUAUCGAGUCUGGCUAUGAAGACGUGAGAAGUGUUUUAGAAUAUAUAGCUGGCGUAG
#=GR JCVI_SCAF_1096627100734/653-125 CODON   ..GUA.....................................................................................................................................................................................................................................................................................................................................AUG....................................................................................................................................................................................................................................................
#=GR JCVI_SCAF_1096627100734/653-125 SS_TT   .................................................................................................................................................................................................................................................................................................................................................................................................................................................................................................................................................................................................
JCVI_SCAF_1096627885039/1387-1812            CAAUUCCAAGCCAGGCUACAAAGAUGGACUGGACUAUCAUUAGUUUAUAAAAAUUUAAAUAUUGACAUUUGUUUUUAAUUUUUUAUAAGUUAAAAAAUCAAUGCUGCAAUGUAUGG.UGGGAAAUUAAUGUGUA.....AUUCAUUAGCUGUUCCUGCAACGGUAAUAAC....AU.UU...........GUUUAA.GUCCGAGAGCCACCCAGCAU.AGACCCCUGUUGAA.UGAAGGC.CAGGAAAAGUC..U.A..G.UUCUAC.AAUGAAAAAUUAGCAGAGGCAUUAUCAAAGGAAAUUAAAGCAAAAGCUUUAAUAGAUGAUUUAGAGUAAGGAAAAUGUGCAAAAGCUAAUAAUAACAAUAUUAAUAUUUAUUUUUUCUUUCAGCAAAGUAUUUGCUGCAGAUAUUCCUGUAAUAGUUAUAGCGCCAAGCAAAAAAGCACAAUCUACUUCUA......................................................................................................................
#=GR JCVI_SCAF_1096627885039/1387-1812 CODON ...........................................STP...................................................................................................................................................................................................................................................................................................................................................................................................................................................................................................................................................
#=GR JCVI_SCAF_1096627885039/1387-1812 SS_TT .................................................................................................................................................................................................................................................................................................................................................................................................................................................................................................................................................................................................
JCVI_SCAF_1101668176557/671-1216             UUUUUUCUCAUGAGCCAUCCUUAUACAUAUGUUUUAUAUACUAAACCAACGAAAUCCUUAUAGAUUGACACAAUUUUAAAAAUUUGAUAUUUAAAAAAUUAAGUUGAA.U.CUUGG.UGGGGAA.UAAUGUGAA.....AAUCAUUAACUGUUCCUGCAACGGUAAUAAC.UU.AAUA.........AAUGUUAAA.GUCCGAGUGCCGCCCAACUU.AGUCCUUUGUUGAA.UGAAGGC.CAGGAAAAGUC..U.A..G.UUCUAC.GAUGAAAAAUUAGCAGAGGCUUAACAAAAUAUAAGGAGAAAUUAUGCCUAGGCUAAUUAUAUAUAUACUUUUUAAUUUAAUAUUUUCAAAUCUAAUAUUUGCUGCGGAUAAAAAUUCUAAUUACACAUGUAGAUGGGAUAACAAAAAUAAAAUUCCAUGUAUAGAGGUUAUUAGUUUAACUCCAAAUUCAUCAAACUUUUCAAAGUCUGGAAUUAACAAAACUAUAAUUACAAAAAAACAAAUCGAAGAAAGUGGUGCAGUAGAUUUAAUUGACGUCUUAGAAUCUGUGCCCGAUAUUAAUAUCACUCA
#=GR JCVI_SCAF_1101668176557/671-1216 CODON  ........GUA.........................................................................................................................................................................................................................................................................................................AUG..........................................................................................................................................................................................................................................................................
#=GR JCVI_SCAF_1101668176557/671-1216 SS_TT  .................................................................................................................................................................................................................................................................................................................................................................................................................................................................................................................................................................................................
JCVI_SCAF_1096627126031/1686-1224            ..............................................................................AAUUUUCUAUAUAUAACAAAAUGUACUGAAGU.UUAGG.UGGGGAA.CAAUGUGCA.....AAUCAUUGACUAUCCCUGUAACGGUAAGAAU....UA.C............AUUCAA.GUCCGAGCGCCACCCAGUAU.AGUCCGCUGUUGAA.UGAUGGC.CAGGAAAAGUC..U.A..G.UUCUAC.AAUUUUAAUUAGCAACGGCAAAUAUUAACCCGCAAAAAGGUUUUUUGCGAUAAUGGAGGUAGAAAUAUGCUGUUGAGAAUUUUUUUAAUAAUCUUUUUUUUACAUUUUACAAAUGUUAAUGCUGAAAAUCUUAAAAAAUGUGAAUGGAAAAAUAAUGGAGGCAAACCAUGCUUAACUAUAAGCAAAACUCCAAAUAGUUCUAUUUACUCUGAGAUUGGUAUUAAUAAACAAAUUAUUACAAAACAAGAUAUAAUUGAUUCAGGUGCUAUAGACUCAAAUGAUAUUCUAAACUUAGUAUCUGGACUUGAU
#=GR JCVI_SCAF_1096627126031/1686-1224 CODON .................................................................................................................................................................................................................................................................................................AUG.............................................................................................................................................................................................................................................................................................
#=GR JCVI_SCAF_1096627126031/1686-1224 SS_TT .................................................................................................................................................................................................................................................................................................................................................................................................................................................................................................................................................................................................
JCVI_SCAF_1096628223806/1594-1858            AAAUAUCCUGAGGAAAGUAUAAAUUUUUUAAGAAAAAUGAUUAAAAAUUAUAAAUAAAUAAUUUAUUGAUUAUUCUUUUUUUUUUUGUUAAACGUCGAUUGUGCUGAAAUGCAUGG.UGGGAAA.CAAUGUGUA.....AAUCAUUGACUGUUCCUGCAACGGUAAAAAC....GAAA............GUUUA..GUCCGAGCGCCACCCAGCAU.AGCCCGCUGUUGAA.CGAUGAU.CAGGAAAAAUC..U.A..G.UUCUAC.AAUGAAAAGUUAGCAGUGGCAUAGAAAAAUUA.....................................................................................................................................................................................................................................................................................
#=GR JCVI_SCAF_1096628223806/1594-1858 CODON .........................................................STP.....................................................................................................................................................................................................................................................................................................................................................................................................................................................................................................................................
#=GR JCVI_SCAF_1096628223806/1594-1858 SS_TT .................................................................................................................................................................................................................................................................................................................................................................................................................................................................................................................................................................................................
JCVI_SCAF_1101668002322/1260-1642            AAACCUAAAAAAUCAAAGUACGCUAGCUGGUCUUAAAUUUUUCUUUAAAAAAACUAAAUAUAAAAUUGCAAUUAUAUAAUUAAUUAACUAUAAUCUAACUACUUUGAA...UUUGG.UGGGGAAUUAAUGUGAA.....AUUCAUUAGCUGUUCCUGCAACGGU..........AA.A...................GUCCGAGCGCCACCCAGAGU.AGCCCGCUGUUGAA.UGAAGGC.CAGGAAAAGUC..U.A..G.UUCUAC.AAUUUAAAUUAACAUCGGCACUAAAUUAAUUAGUUUUAUAUUUUUUAUAAAACUUAACCUAAGUGCGUAUAAUGAUGUUAAGAUUGCUUAUUUCUAUUUAUAUUAUUUUAGUUUCUAGUUCAGUUUUUUCUGAUGAAAUUCCUGUAAUAGUUAUUUCUGCUGGU.................................................................................................................................................
#=GR JCVI_SCAF_1101668002322/1260-1642 CODON ....................................STP..........................................................................................................................................................................................................................................................................................................................................................................................................................................................................................................................................................
#=GR JCVI_SCAF_1101668002322/1260-1642 SS_TT .................................................................................................................................................................................................................................................................................................................................................................................................................................................................................................................................................................................................
JCVI_SCAF_1096627253662/2372-2903            CAAAAGAUUAAAAGUAUCUGAUAAGCUGAACUAGAUUAACCAAGUAUUCUUUAAACUAUUUUAUUAUUGCUUUUUUUGGAAAAAUAAAUAUUACUGAAUCACACUGAAAUGCUUGG.UGGGAAAUCAAAGUGAA.....AUUCUUUGGCUGUACCUGCAAUCGU..........GAAA...................GUCGGAGCGCCACCCAGUGC.AGUCCUUUGUCGAA.UGAUGGC.CAGGAAAAGUC..U.A..A.UUCUGC.AAUGAAAAAUUAACAGAGGCAUAAAUUAAACUAAUUAGGAAUUUUAUUUCCUAAAGGAGAAAAAAAAUGCUGAUGUUAAAGGGACUUAUCUUUUUUAUAUUAUUUUUUAUAAAUAUUUCAUUUGCUGAAGAAGUUAGUAAAAAUAGUGAAACUUGUUUUUGGGACAACCGAACUAAAAUUUCCAUGUUUGGAAAUUGUUAGCAAUAUACCAAAUUCAUCAGAAUUGUCUAAAAGUGGUAUUUAUAAAACUACGAUUUCAAAAAAAGAAAUUGACGAAAGUGGAGCAAUUGAUUUAAUCGAUAUUUUACA
#=GR JCVI_SCAF_1096627253662/2372-2903 CODON ..................................STP.......................................................................................................................................................................................................................................................................................................................................................AUG..................................................................................................................................................................................................
#=GR JCVI_SCAF_1096627253662/2372-2903 SS_TT .................................................................................................................................................................................................................................................................................................................................................................................................................................................................................................................................................................................................
JCVI_SCAF_1096626931276/1119-589             GAAUUUGUAUAAUAACUGUAUAAAAUUAACAAUGCAUAAUUCUGGUAUCCCAAGAAGGUUUUUUAUUUAAAUUUUUUUAUUUUUGGUGUAGAUAUUAGAUAUACUGAAAUGCAUGG.UGGGGAAUCAAUGCGAA.....AUUCGUUGGCUGUACCUGCAACCGU..........AA.A...................GUCGGAGCGCCACCCAGUAG.AGACCGCUGUCAAA.CGAAGGC.CAGGGAAAGUC..U.A..G.UUUAAC.AAUUUAAAUUAACAGUGGCAAAUAUUGAAGUUUAAAAACAAAUAGGAGCCACAUGCUAAAUAUUAUAAAAUUAUAUUCUUUUUCACUAAUUAUAAUUCUUUUUUUUAAUAAAGCUUUUUCGGAAGAUGUACCUGUUAUCGUAAUCGCUCCAGGUAAAACACCCCAAUCUUUGAGUACAGUAGGAAGUACAAUAACCGUUAUUGAUGGUGAAACUAUAAGAAAUUCAAAAGAAAUUUUUCUUGGCGCAAUAAUUGAUCAAGAGUCUGGAAGCACAAAUACUUUCCAAGAUGGUGGACACGGCACUAACAU
#=GR JCVI_SCAF_1096626931276/1119-589 CODON  ................................................................................................................................................................................................................................................................................................................................AUG..............................................................................................................................................................................................................................................................
#=GR JCVI_SCAF_1096626931276/1119-589 SS_TT  .................................................................................................................................................................................................................................................................................................................................................................................................................................................................................................................................................................................................
JCVI_SCAF_1096627339561/542-1072             UUACAUUAAAAAAGAAAAAAGAAUAGAAGUAUUAAAAAAACAAAAUACCGAAAAAACUUAACACUAUUGACUUAUAUUUAGUUUCAUUUACAAGAAGAGUAUGCUGAAAUGCAUGG.UGGGAAAUCAAUGCGAA.....AUUCAUUGGCUGUACCUGCAACCGU..........AA.A...................GUCGGAGCGCCACCCAGCAA.AGUCCCCUGUUGAA.CUAAGAC.CAGGAAAAGUU..A.G..G.UUCUAC.AAUGCAAAGUUAUCAGAGGCAUCGUAUUUAACUAAGAGUUUAUACUCUUAUAAAAGAAAGAUGGCAUGAUGAAAAUAUUAAUUUUAUUAUUAAUUAAUUUUAUUAUAUUUAAUAAUUCUUUUGCAAAUAAACAAGAUGCUUCAUGUGUUUGGGACAAUAAAAAUAAAAUUAGCUGUAUAGAAAUAACCAGUCAUAUAUCAAAUAACUCCACAUAUUCCAAAUCUGGUAUUAACAAAAUCAUAAUAAACAAAAAGCAAAUUGAAGAAAGUGGUGCAGUAGAUCUAAUUGACGUGUUAAAAACUAUUCCAG
#=GR JCVI_SCAF_1096627339561/542-1072 CODON  .............................................................................................................................................................................................................................................................................................................................................AUG.................................................................................................................................................................................................................................................
#=GR JCVI_SCAF_1096627339561/542-1072 SS_TT  .................................................................................................................................................................................................................................................................................................................................................................................................................................................................................................................................................................................................
JCVI_SCAF_1101668048187/1234-704             UUUUUUCAUAUCUUUUUAACAAUUGAUUUAAACAUUAAUUAAACUAAAUUAAUUAAUAAUUAUAUUGAAAAAUUUCAUUUUAUGAUUUAUAUGAAAUUCAAUACUGAAAUGCAUGG.UGGGAAAUAAGUGCAUA.....AUUAGCUUGCUGUACCUGCAACCGU..........GA.A...................GUCGGAGCGCCACCCAGUAU.AGACCCCUGUUGAA.UUAAGGC.CAGGAAAAGUC..U.A..C.UUCUAC.AAACGUGCAGUGGCAUACCGAAAGGAUGCUACAUGCAAAUAAAAUAUUUUUUGUUACAACAUUAAUACUCUGUCUAAGCUUUCCAAGCUUUGUCGUCGGUCAAGACAUUCCCGUGAUAGUAAUCGCACCAAGUAAAAAACCACAAUCAAUUUCAACUGUUGGAUCUUCAGUAGUUGUUUUAGAUGAAAAAUUUUUUGAAAAAACAAAUGAUUAUUUUUUAGGAGAUAUCCUCUCUAAUAAUUCAACUUCAAUAAAUUUUUUUCAAUCUGGAGGACAUGGUACAGCUUCAGCAAUUCAAUUAAGGGGAUU
#=GR JCVI_SCAF_1101668048187/1234-704 CODON  ......GUA.......................................................................................................................................................................................................................................................................AUG..............................................................................................................................................................................................................................................................................................................
#=GR JCVI_SCAF_1101668048187/1234-704 SS_TT  .................................................................................................................................................................................................................................................................................................................................................................................................................................................................................................................................................................................................
JCVI_SCAF_1096627699890/522-1                UUUUUCAUACUCUAAUGAUUAUCAAAAAGAAAAUUAAUUUAAACCUAAAUUGACAAUUAAAACCUUUCAAAAUUACUUAGAAGAUGAUAUUGGAGACUUAAUACUGAAAUGCAUGG.UGGGAAAUAAGUGCGAA.....AUUCACUUGCUGUACCUGCAACCGU..........AA.A...................GUCGGAGCGCCACCCAGUAU.AGACCCCUGUUGAA.UUAAGGC.CAGGAAAAGUCCCU.A..C.UUCUAC.AAAUUUGCAGUGGCAUAACUGAAAGGAUGCUACAUGCACANNNNNNNNNNNNNNNNNNNNNNNNNNNNNNNNNNNNNNNNNNNNNNNNNNNCAAAAUCUGGAGAAAAAUUAAAUACAAAUUAUUUAGUAUCAUCUGAAAAAUUUCAGAAUGAUGGAAUUUCAGCAAUGAGUCAUAAUGAAGAAAAAGACGCUUAUAGAAACAAUUCUUUUUUGGGAAAGUUUGAUAAUCAAUUUAAUGAUAGUUUGGAAAUUGCCGGAACGGUCAGAUUACGUGAUACUUAUCUUCAGUAUGAUAAAG...........
#=GR JCVI_SCAF_1096627699890/522-1 CODON     .....................................................PTS........................................................................................................................................................................................................................................................GUA..............................................................................................................................................................................................................................................................................
#=GR JCVI_SCAF_1096627699890/522-1 SS_TT     .................................................................................................................................................................................................................................................................................................................................................................................................................................................................................................................................................................................................
JCVI_SCAF_1096626643666/1200-1567            AAAUUCUUUUCCAUAUUUAAUUUAACCUUUUUUGGAUUAUUUUUUAUUAAUUAAUUAAAUUAGCCUUGAUUUUACUAAUUAAGGUGAUAAUAAGUUUUUAAUACUGAAAUGCAUGG.UGGGAAAUUAGUGUGUA.....AUUCACUUGCUGUACCUGCAACCGU...........AGA...................GUCGGAGCGCCACCCAGUAU.AGACCCCUGUGGAA.UUAAGGC.CAGGAAAAGUU..UUA..A.UUUUUACAAAUUUGCAGUGGCACAAACGAAAGGAUGCUACAUGCAAAAAAAAUGCUAUAUUUUAACAAUCUUUAUAUAUCUUUUAAGUAUAAAUAAUUUUUUAUUUAGCGAGGAUAUUCCAAUAAUUGUAAUUGCGCCAAGUAAGAAAACA.....................................................................................................................................................................
#=GR JCVI_SCAF_1096626643666/1200-1567 CODON ..........................................................................PTS...............................................................................................................................................................................................................................................GUA..................................................................................................................................................................................................................................................................
#=GR JCVI_SCAF_1096626643666/1200-1567 SS_TT .................................................................................................................................................................................................................................................................................................................................................................................................................................................................................................................................................................................................
JCVI_SCAF_1096627719709/1543-1011            AGAGAAAUUAUGAAAAUUAUCGGAAAAAUAAAAAAUCCCAAGAAAUUAAAAGUAAAUCGAAUUAGUUGACAUUGAAAUACCUAGAUUAUAUAAAUUUACCGUACUGAAAAAGUGAG.UGGGGAAUCAGUGUGAA.....AUUCACUAGCUGUACCUGCAACGGU..........UAAA...................GUCCGAGCGCCACCCAGUAU.AGUCCGCUGUCGAA.UUAAGGC.CAGGAAUAGUC..U.U..ACUUCUAC.AAUUAAAAAUUACAACGGCAUAAUUUAAUACUAAGGCACUACGUGCAGGGGUUUAAUUUUUAAUUGUGAGAAAUAAAAUCUUUAAAAUAAUUUUAUUGUAUUCAAUUUUUUUAUUGCCUAUUAGCGCAGAAGUAAUUGAGAAGUGUACAUGGGAUAAUCGUGUUGGAACACCUUGCUUAAUUAUAAGUAAAACACCUAAUACAUCUGAAUAUUCAUCAGAUGGGGUUAAUAAAAUAGUUAUAACCAAGCAAGAUAUGAUAAAUGCAGGCGCCUCAGAUAUCAAUGAUGUUCUUAAGCUAAUACCCGGAU
#=GR JCVI_SCAF_1096627719709/1543-1011 CODON ..........................................................................................................................................................................................................................................................................................................................................AUG....................................................................................................................................................................................................................................................
#=GR JCVI_SCAF_1096627719709/1543-1011 SS_TT .................................................................................................................................................................................................................................................................................................................................................................................................................................................................................................................................................................................................
JCVI_SCAF_1096628259790/1108-1650            AUAUUCCAGAAAUACCUGAUGAUAUAAAAAAAGGUUAUGCUGAUGAAAUGGCAUAAUAAAUAAUCUUGACAAUUCUUCUAAGUUUUUAUAGUUAUCAAAUGUACUGAAUAAGUGAG.UGGGGAA.UAAUGUGUG.....AAUCAUUAACUGUUCCUGCAACGGUAAAAC.....CUAAAA...........GUUAA.GUCCGAGCGCCACCCAGUAU.AGCCCGCUGUUGAA.UGAAGGC.CAGGAAAAGUC..U.A..G.UUCUGC.AAUUAAAAAUUAGCAUCGGCAUACAAAUAAAACUAUUUGCUUAUACAAAGCAAAACGAAAGGCUAAUAAUGAAAAAGUUAUUAAUAUUAAAUAUUUUCUUAUUUUUUUUUACAAUAAUAGAGGCUAAUGAAUUACCAAAUUGUGAGUGGAAUAAUUCUGAUGGUAAUCCUUGUUUAACGAUUUUUUCAGCUCCAAAUACUUCUGAUAUCUCCCAGGAAAGUUUAGGUAAAAUUGUAAUUACCAAACAACAAAUGAUUAAUUCAGGCUAUCAAGAUGUAAGGAGUGUUCUAGAGAAUGUACCUGGUGUAG
#=GR JCVI_SCAF_1096628259790/1108-1650 CODON .......................................................................................................................................................................................................................................A.UG......................................................................................................................................................................................................................................................................................................................................................
#=GR JCVI_SCAF_1096628259790/1108-1650 SS_TT .................................................................................................................................................................................................................................................................................................................................................................................................................................................................................................................................................................................................
JCVI_SCAF_1096626962232/2059-1518            CCCAUAAAAAAAUUUCGUAAUUAUCUCUGAAUUUUAAGCUUUUAGCUCUAAAAAAUUAAUCAAUUUGACAAAAUUGAUCAAAAUGUUUUAUUAUUUUUCUGUACUGAAUAAGUGAG.UGGGGAA.UAAUGUGAA.....AAUCAUUAACUGUUCCUGCAACGGUAAGGA.....AAAAA............UCUAA.GUCCGAGCGCCACCCAGUAU.AGUCCGCUGUCGAA.UGAAGGC.CAGGAAAAGUC..U.A..A.UUCUAC.AAUUUAAAAUUAGCAGUGGCAAAAAAAAAUGAGGCCAUGUGCUAAGGAUAGUAUUAAUAUUUAUUUUUAUAUUUCAGUUAAAUUCCUUUGCUUUUUCAAAGGAUAUUCCAGUUAUAGUUAUUUCUCCGGGUAAAACACCUCAAUCAAUUAAUACUGUUGGAAGUUCUGUUGAAGUAAUAGAUGGAGAAAAAAUUGAAAGUUCCUCUUAUUUUACGUUGGCUGAUGUUAUUAAUGAUAACUCAACUAGCACAAAUUUUUUUCAAGCUGGAGGUAUUGGGAGUAAUACGGGCAUUCAACUUAGGGGCUUAG
#=GR JCVI_SCAF_1096626962232/2059-1518 CODON .....................GUA..........................................................................................................................................................................................................................................................................................AUG............................................................................................................................................................................................................................................................................
#=GR JCVI_SCAF_1096626962232/2059-1518 SS_TT .................................................................................................................................................................................................................................................................................................................................................................................................................................................................................................................................................................................................
JCVI_SCAF_1096627991926/241-1                UUAAUAAAAAAGAUUUAGAAAUUAUCUUAAAAAAAGUAAAGAUUAACGAUUAAUAAAAUUAUUAGUUUACUUUUUAAUAAAUUUUAUUUACAAAUUGAUUAUAUCGAAU..CUUGA.UGGGGAA.UAAUGUGCA.....AAUCAUUAGCUGUUCCUGCAACGGU..........AAAA...................GACCGAGUGCCAUCCGAUAC.AGACCGUUGUCGAA.UGAAGGC.CAGGAAAAGUC..U.A..G.UUCUAC.AAUUUAAAAAAUUAGCAGCGG................................................................................................................................................................................................................................................................................................
#=GR JCVI_SCAF_1096627991926/241-1 CODON     ..................................................STP............................................................................................................................................................................................................................................................................................................................................................................................................................................................................................................................................
#=GR JCVI_SCAF_1096627991926/241-1 SS_TT     .................................................................................................................................................................................................................................................................................................................................................................................................................................................................................................................................................................................................
JCVI_SCAF_1096627270303/2072-1538            AAUCUAAAAGAAUAUGGAAAUUGAGCAAUCAAAAACAAUUUAACGAGCUCAAACCUAAAUUUUAACUUGCUUUUUUUGUAGUUUUUUUUAUUUUGGUAUCGUACUGAAU..CGUGA.UGGGGAA.UAAUGUGAA.....AUUCAUUAGCUGUACCUGCAACGGU..........GAAAAAAAA..............GUCCGAGUGCCAUCCAGUAU.AGUCCGCUGUUGAG.UGAAGGC.CAGGAAAAGUC..U.A..G.CUCUACGAUUAUUAAAUAGACAUCGGCAUUAAAAACUUAAACACUAUUAAUCUUGAUUAAUAGUAAAAAAUGGAGGAGUGCCGAAUGAUUAUUAGAUUUUAUCUAAUUUUAAUCAUUAUAAUAUUUUCACACAAUACGAGCUUUGCCAAAGAUAUACCAAUAAUAGUCAUAGCGCCAAGUAAAACAAAUCAAUCAUAUAGUUCUGUUGGAACUUCUGUGACCACUCUAAAUAAUAAAGAAAUUCAGGAGGCUGGGGAAUUUUUUUUAGCAGAUGUUUUAAAUGAUAGUUUACCAGGAAUGAAUUAUUUUAGAUCGG
#=GR JCVI_SCAF_1096627270303/2072-1538 CODON ..............................................................STP.........................................................................................................................................................................................................................................................................AUG....................................................................................................................................................................................................................................................
#=GR JCVI_SCAF_1096627270303/2072-1538 SS_TT .................................................................................................................................................................................................................................................................................................................................................................................................................................................................................................................................................................................................
JCVI_SCAF_1096627854245/1494-964             AACAAAUAUAGCGUUCAUCGAUUGAACAGUAAAGAAUAAUUUCACCAUUUUGACCCAUUAAUUAGCUUUACAAAUCCUCAAUUUUGUUUAAAAAAAAAUUGUGUUGAAUAAGUGAG.UGGGGAAUCAGUGUGAA.....AUUCAUUGGCUGUGCCUGCAACCGU..........AA.A...................GUCGGAGCGCCACCCAACAU.AGUCCGCUGUUGAA.UGAUGGC.CAGGAAAAGCC..U.A..G.UUCUGC.AAUUUUUAAAUUGACAUCGGCGUUUUGUUAAUUGUGGAAUUAUUUUCUACGCAACAUAGAGGCAAAGAUGAUCAAGAUUUUAAGUUUUUUUUUAAUAUUUAAUUCUAUAGUAUUUAACAACAUUCUUAAUGCAGAAGAUAUACCAAUUUUAGUUAUAUCUCCUGGAAAAACUGUUCAAUCGAAAAGUAUUGUGGGAAGUGAUGUGCAAGUCGUUGAUAAAAAAAUUUUAGAAAAUUCAAACCAAUUCUUUAUCGGAGAUAUUUUAGAUAAUAAUUUAAAUGGAAUAAAUUAUUUUCAAUCAGGUGGAUA
#=GR JCVI_SCAF_1096627854245/1494-964 CODON  ................................................................PTS........................................................................................................................................................................................................................................AUG......GUA..........................................................................................................................................................................................................................................................................
#=GR JCVI_SCAF_1096627854245/1494-964 SS_TT  .................................................................................................................................................................................................................................................................................................................................................................................................................................................................................................................................................................................................
JCVI_SCAF_1101668501944/1-467                .................................................................UGACAAAAACCCUUAAAUAUAUAUAUAAAUUAGCAGUACUGAAAUGCAUGG.UGGGAAAUCAGUGUGAA.....AUUCAUUGGCUGUUCCUGCAACUGU..........UAUA...................GUCAAAGCGCCACCCAGUAC.AGCCCGUUGUUGAA.CGAAGGU.CAGGAAAAAUC..U.A..G.UUCUGC.AAUUUUUAAAUUAACAGCGGCAUAAAUUAAAAUCCUAGUUUCUAGGAUUGUAAGGACAUGUUGUAUGUUAAGAAUAUUUAUAUUUUUAUAUUUAAUUUUUUUUACUUUGAAUGCUAGUGCAUCACACAAGUGUAAAUUUAAUAAUAAAAAUGGAACAUCUUGUUUAAUUAUAAGCAAAACUAAUAAUGCAUCAAAAAUCUCAGAAGAAGGAGUAAUUAAAACAGUAAUAACCAAGCAAGAUAUAGAAAAUUCUGGAUAUACUAAUUUAACUGAUAUUCUAAAAACAAUUAGUGGGCUCAAUGCUUAUCA
#=GR JCVI_SCAF_1101668501944/1-467 CODON     .....................................................................................................................................................................................................................................................................................................AUG.........................................................................................................................................................................................................................................................................................
#=GR JCVI_SCAF_1101668501944/1-467 SS_TT     .................................................................................................................................................................................................................................................................................................................................................................................................................................................................................................................................................................................................
JCVI_SCAF_1096627301998/1098-1629            UUAUCAUUAUAAUUAAUAUUAAUACUUCAAUUUUUAUAUAUUGCCAUUAAUUUAGUAAAAAUUUAAUAGAUUUAUCAAAUUUAUUUUGUUAAUGAGAAGUGUGUUGAAAUGCAUGG.UGGGAAAUAAGUGUGAA.....AUUCACUAGCUGUUCCUGCAACGGU..........AA.AA..................GUCCGAGCGCCACCCAACAU.AGUCCGAUGUCGAA.UGAAGGC.CAGGAAAAGUC..U.A..A.UUCUAC.AAUUUAAAUAUUAGCAGCGGCAUAAAUUAAUCAAUUUCUAAAUUAAUUUAGAAAUAAAGAGGUAUAAAAUGUCAAAGUUAAUAUGUAUCGCAACAUUUGCUUUUAUUUAUUUUUCAAAUUUUUUUUAUGCUUUUGCCUUAGAUAGUUGUGAAUGGGAUAAUAGAGAGGGAGUUCCAUGUAUAGCAAUAUCAAAAACUCCCAAUACUUCAGAUGUUUCUGAAAAAUCUAUAAAUAAAACAGUAAUAAAUAGAGAAGAUAUUGAAAAGAGUGGAGCAAUAGAUGUCGUAGAUUUAUUAAAAUAUUUAGAUG
#=GR JCVI_SCAF_1096627301998/1098-1629 CODON ..................................GUA................................................................................................................................................................................................................................................................................AUG.........................................................................................................................................................................................................................................................................
#=GR JCVI_SCAF_1096627301998/1098-1629 SS_TT .................................................................................................................................................................................................................................................................................................................................................................................................................................................................................................................................................................................................
JCVI_SCAF_1096628403513/1699-1169            GUUAUUUAUGUUAAUGGGGAACAUUUAACUUAAUUUAUAAAAACCUUUUCAAUAUCAUUAUUUUUUGUUGACUUUUGAUCAAUAAAUUUUUAUGAGCUAGUAGCUGAAAUGCAUGG.UGGGAAAUUCGUGUGAA.....AGUCAUGAGCUGUACCCGCAACCGU..........AUA....................GUCGGAGCGCCACCCAGUUA.AGUCCGCUGUUGAA.UGAUGGC.CGGGAACAGUC..U.A..G.UUCUAC.AAUGAAAAAUUAGCAUCGGCACUUAAAUUAAUCAGGUUGUCUAAUUAGGCGAUCUUAAAAAAGGGCCGAUUAUGAAAAAGGUAAUUACAUUAGGUAUAAUUUAUCUUUUGAUGCUUCCUUUGAAAGCUGAAGAACUUCCAAGCUGUAAAUGGAACAAUUCAGACGGAAUACCUUGUGUUACAAUAUUUUCAGCUCCUAAUACAUCUAAAAUUUCGGAGGGAAGUCUAGGAAAAACAAUCAUUACCAAAAAACAAUUAAUUGAGUCUGGUUAUGAUGACGUUAGAAGUGUUCUUGAAAAUGAAAUAGGGG
#=GR JCVI_SCAF_1096628403513/1699-1169 CODON ................................................................................................................................................................................................................................................................................................................................................AUG..............................................................................................................................................................................................................................................
#=GR JCVI_SCAF_1096628403513/1699-1169 SS_TT .................................................................................................................................................................................................................................................................................................................................................................................................................................................................................................................................................................................................
JCVI_SCAF_1096627684153/793-1324             NNNNNNNNNNNNNNNNNNNNNNNNNNNNNNNNNNNNNNNNNNNNNNNAAGAUAAAGAACUAUUAGUUGACAAAUAAAAUAUAAUCUAAUACUUAAAAAGUGUAUCGAAAUGCAUGG.UGGGAAAUCAGUGUGAA.....AUUCAUUGGCUGUUCCUGCAAAGGU..........UAAA...................GUCCUAGCGCCACCCGAUAU.AGUCCGCUGUUGAA.UGAAGGC.CAGGAAAAGUC..U.A..G.UUCUGC.AAUUUAAAUUAGCAGUGGCGAAUGUUGAAGUGUUUACAAACAAAAGGAGAGCUGCAUGCUAAAGACAAUAAAAUUAUAUUCUUUUUUAAUUAUUAUAACUCUUUUUUUUAAUAAAGCAUUUUCUAAAGACUUACCUGUGAUUGUAAUUUCACCUGGUAAAACCCCGCAGUCUUUAAGCACAGUUGGAAGUACUGUUACUGUUAUAGACGGAGAAACAAUCAGAAAUUCUAAUGAAAAUUUUCUUGGUGCAAUCAUCGACCAAAAAUCAGGAAGCACUAAUACUUUUCAGGAUGGAGGCCAUGGUACGAA
#=GR JCVI_SCAF_1096627684153/793-1324 CODON  ...................................................................................................................................................................................................................................................................................................................................AUG...........................................................................................................................................................................................................................................................
#=GR JCVI_SCAF_1096627684153/793-1324 SS_TT  .................................................................................................................................................................................................................................................................................................................................................................................................................................................................................................................................................................................................
JCVI_SCAF_1096627808730/915-383              AAAAGUAUAUCGUUCAAUAAUUGAACGGUCUACUGUUUUUUGUUCAAUUUUUGAACAAAAUUCUUGAUUUUUUUACGAAAUUUCAAUACAUUUUUGCAAAAUACUGAAAUGCAUGG.UGGGAAAUCGAUGCGAA.....AUUCAUCGGCUGAGCCUGCAACCGU..........UAAA...................GUCGGAGCGCCACCCAGUAU.AGUCCGUUGUUGAA.CGAGGGC.CAGGGAAAGUC..U.A..G.UUCUACUAAUGUUUAUUAGCAUCGGCAUAUUUAUUAACUUGUGAAUUUAAUUGUUCACAAAAAAAGAUAGGUCGAUAUGAUAAAACUAAUAUUUUUAGUAUUCACAGUUCUAAUUUAUUUUCCUUUAGAGGCAAAAGAAUUAAAAAAUUGUGAGUGGAAAAAUGAUAACGGAACACCUUGUUUAACAAUUUUUUCUGCUCCAAAUACCUCAGAAUUAAAUGAAGGUUCACUUAACAAAGUGAUUAUUACAAAAAAACAGAUGGUGGACUCAGGGUAUGAGGAUGUCAGAGGUGUUUUAGAGUAUGUAGCUGGUUUA
#=GR JCVI_SCAF_1096627808730/915-383 CODON   .................................................................................................................................................................................................................................................................................................................................................AUG.............................................................................................................................................................................................................................................
#=GR JCVI_SCAF_1096627808730/915-383 SS_TT   .................................................................................................................................................................................................................................................................................................................................................................................................................................................................................................................................................................................................
JCVI_SCAF_1101668713690/479-1                CUUACCCUUGAUAAGGAUUUAAACUUAAAUGAGUUUAAGACUAAAUUUAAAAAUUAUAUUUUCGCUUUAUUAUCUAAAUAAAUUGUUAUAUAUAAGCUAUGUGUUGAAA..CUUGG.UGGGGAAUCAGUGCGUA.....AUUCAUUGGCUCUACCUGGAACCGU..........AA.A...................GUCGGAGUACCACCCAACAU.AGCCCGCUGUUGAA.UGAAGGC.CAGGAAAAGUC..U.A..G.UUCUAC.UAUUAAAAAUUGACAUCGGCAAAAUAUUAACGGUUUAAGUUAAAACUUAACUUAAGGAGAUAUUAUGCUUAAAAAUUUUUUUUAUUAUCUUACUAUUUUUUUUAUUACUAUUAAUUUUAAAGUUUACUCUGAAAUUCCAAUUAUAGUAAUCACACCUAGCAAAAAGUCACAAUCUUUGUCUUCAGUUGGAACUUCUAUACAAGUAAUAAGUGAAAAGGAAAUUGAAAAAUUCUGGCGAGUUUUUUCUUGGUGAUAUACU..................................................
#=GR JCVI_SCAF_1101668713690/479-1 CODON     ..................................................PTS.........................STP.................................................................................................................................................................................................................GUA....................................AUG..........................................................................................................................................................................................STP........................................................
#=GR JCVI_SCAF_1101668713690/479-1 SS_TT     .................................................................................................................................................................................................................................................................................................................................................................................................................................................................................................................................................................................................
JCVI_SCAF_1096627256224/134-664              AUUAUGAUUUUGAUAAAAAAAGACAAUAUUAAGCAAAGUGGAAAGGUUUUUUAUAUUAAAUAGGAUAUUGACAUAUAACUUAAAUUAAUUAAUCUUUCUUUAGUUGAAAUGCAUGG.UGGGAAAUAAAUGAGUA.....UUUCAUUUGCUGUACCUGCAACCGU..........AU.A...................GUCGGAGCGCCACCCAACUA.AGUCCGCUGUUGAA.UGAAGGC.CAGGAAAAGUC..U.A..G.UUCUAC.AAUGAAAAAUUGACAUCGGCAUUGUAUAAAAAAUAAAUAUCUUGAAAGGAAGAUAUGCCGAAGUUAAAAUAUUUUAUAACAUUUAUAAUCUUAGUUUCAUACUGUUUUAAAUUUGAUGCAAAAGCCCUUGAUAUUCCUAUAAUAGUCAUUACACCGAAUAAAAACCCACAAUCUUAUAGUACUGUAGGUAGUUCAGUUUCAAUAAUUAACCAAGAAACUAUUUCCAAUUCUAAUAAUUUUUUUUUAGGUGAAACUCUUGAUAAAAAUUUACCAGGAAUGAAUUAUUUUAGAUCAGGCGGUUACGGAACC
#=GR JCVI_SCAF_1096627256224/134-664 CODON   ..................................................................................................................................................................................................................................................................................................................................AUG............................................................................................................................................................................................................................................................
#=GR JCVI_SCAF_1096627256224/134-664 SS_TT   .................................................................................................................................................................................................................................................................................................................................................................................................................................................................................................................................................................................................
JCVI_SCAF_1096627698506/1215-1678            UAGAAGAUUUAAAAGAACUGAGGAAUUGACUAGUUAAUUUAAAUAGAGAAUAACUUAUUAAUAUAUUUACAAUUAUUUUAAAUAAAUAUAUUUUCUUAUAAUACUGAAU..CAUGG.UGGGGAA.CAAUGUGAA.....AUUCAUUGACUGUUCCUGCAACGGUAAAAGU....AAA.............AUUGA..GUCCGAGUGCCACCCAGUAA.AGUCCGCUGUCGAG.UGAAGGC.CAGGAAAAGUC..U.A..A.CUCUGC.AAUAUUAAAUUGACAUCGGCAAUAGUAAAAAAAUUAAUCUUAAUAAGAUUAACUUAGGAGAUGUCAUAUGUUUUUAAGAGCCAAAAUAAUUUUUUUCAUACUAAUAUCAAAUUUAUAUGCUGAAAAAUUUGAAAACUGCAAAUGGGACAAUAUGAAUGAAAUAAGUUGUGUAGAAAUAAUUGGUCAUAUAUCAAAUUAUUCUAAAUAUUCACAAUUUGGAAUUAACAAAGUUAU...........................................................................
#=GR JCVI_SCAF_1096627698506/1215-1678 CODON .....................................STP.........................................................................................................................................................................................................................................................................................................................................................................................................................................................................................................................................................
#=GR JCVI_SCAF_1096627698506/1215-1678 SS_TT .................................................................................................................................................................................................................................................................................................................................................................................................................................................................................................................................................................................................
JCVI_SCAF_1101668212159/262-1                UAGAAGAUUUAAAAAAACUGAAGAAUUGACUAGUUAAUUAAAAUAGAAAAUAACUCGUUAAUAUAUUUACAAUUAUUAAAAAUAAAUAUAUUUUCUUAAAAUACUGAAU..CAUGG.UGGGGAA.CAAUGUGAA.....AUUCAUUGACUGUUCCUGCAACGGUAAAAGU....AAA.............AUUGA..GUCCGAGUGCCACCCAGUAA.AGUCCGCUGUCGAG.UGAAGGC.CAGGAAAAGUC..U.A..A.CUCUGC.AAUAUUAAAUUGACAUCGGCACUAGUAGAAAA.....................................................................................................................................................................................................................................................................................
#=GR JCVI_SCAF_1101668212159/262-1 CODON     ..................................STP............................................................................................................................................................................................................................................................................................................................................................................................................................................................................................................................................................
#=GR JCVI_SCAF_1101668212159/262-1 SS_TT     .................................................................................................................................................................................................................................................................................................................................................................................................................................................................................................................................................................................................
JCVI_SCAF_1096627993344/1448-920             UUAAUUUAUAAUAAAAAUUUGAAAAUUUAAGCCAAUUGAGCUGUUAAAUUUAUAAAAAAUUUUUAAUUUGUAUUAUAAAAAAAAUCUUAUAAGAUUGUAGAUGCUGAAG..UUUGG.UGGGGAAUCAGUGUGAA.....AUUCACUGGCUGUGCCUGCAACCGU..........AA.A...................GUCGGAGUGCCACCCAGUAA.AGUCCUUUGUCGAA.UGAUGGC.CAGGAAAAGUC..U.A..G.UUCUGC.AAUUUAAAAUUAACAGAGGCAAAAAAAAUUUUUAAGGAGAAAUUUAUGUCUCGGUUAAUAGUUUGCUUAUUUUUAAGCUUAAUUUAUUCCAAUGCUUCUUUUGGUGUUGAAAAUUCUAAUAAUUAUUCUUGUAAGUGGGAUAAUAAGUCUUCAUUGCCAUGCAUCGAAAUAUCAAGUUUAACUUCUAAUUCCUCAAAUUUUUCUAAAUUAGGAAUAAACAAAACAGUAAUAACUAAAANNNNNNNNNNNNNNNNNNNNNNNNNNNNNNNNNNNNNNNNNNNNNNNNNNNAUCAACGAUCAAUCAACACU
#=GR JCVI_SCAF_1096627993344/1448-920 CODON  ........STP............................................................................................................................................................................................................................................................................................AUG..................................................................................................................................................................................................................STP.........................................................AUG......
#=GR JCVI_SCAF_1096627993344/1448-920 SS_TT  .................................................................................................................................................................................................................................................................................................................................................................................................................................................................................................................................................................................................
JCVI_SCAF_1096627699886/568-39               GAAUUUAUGACCUAUAUUAUACGUUUUAAAGUUUAGCAAAUUAAUUAAUUUUUCUCGAAUCAAUGUUGAUUUAAUUAUAGAAACAAUUAUUAUUAGUAUAACGCUGAAAUGCUUGG.UGGGAAAUAAGUGUGUA.....AUUCAUUUGCUGUACCUGCAACCGU..........AA.A...................GUCGGAGCGCCGCCCAGUGA.AGUCCUUUGU.GAA.CGAAGGC.CAGGAAAAGUC..U.A..G.UUCUAC.AAUUAAAAAUUAGCAGAGGCAUUAAAUAUUUAAGGGAAAUAAUUUCCUGGAAAGGAUUAAGUGUCUAGACUAAUUUUUGUAUUAAUAUUACAAAUUUUUUAUUUUCAAAUUUCUUUUACUAAAGAAGAAGUUUAUAAUUGCAAAUGGGACAACAAGAACAAUACCCCAUGUAUAGAAAUCAUAAAUGAUAUAUCUAACUCUUCUGAAUUUGCAAAAAGGGGGAUUAAUAAAGUUGUUAUUUCAAAAAAACAAAUUGAUGAAAUGGGAGCUAUUGAUUUAAUUGAUGUACUGGCACAAGUGCCAGACAUU
#=GR JCVI_SCAF_1096627699886/568-39 CODON    .....GUA................................................................................................................................................................................................................................................................................................................................AUG......................................................................................................................................................................................................................................................
#=GR JCVI_SCAF_1096627699886/568-39 SS_TT    .................................................................................................................................................................................................................................................................................................................................................................................................................................................................................................................................................................................................
JCVI_SCAF_1101668502439/1311-782             UCAAUCUAUUAAUCUUUUUAAGUCGGAAGAUAGUCGUCCUUACGAACAUUAAUAAUUAGUUUUAAUUGACAGCUUUUAUUUAAUAAAUUAGAAAUCAAUCAUACUGA.AUGUAAGG.UGGGAAAUCAGUGUGAA.....AUUCAUUGGCUCUUCCUGGAACCGU..........AA.A...................GCCGGAGCUCCACCCAGUAG.AGACCGAUGUUGAA.UGAAGGC.CAGGAAAAGUC..U.A..G.UUCUGC.AAUUAAAAAUUAACAGCGGCAUUAAUUAAUGUAACUCCUAAAAUUUAGGAGUUUUUAAAAAAGAGUAAUUUUAUGCUGUUAAGAGUAAUUUUUAUUUUAAUAUUAAUUAGUAUUACUUCUGCCGCUUUAUACGCAAAGGAAAUACCUAUAAUUGUUAUUUCUGCUGGAAAAUCUACUCAAUCAUAUAGCACCGUAGGUAGCGAUGUAGAAGUUAUAGAUUCUGAAGCUUUAGAAAAAUCAGAACAUAAUUUUUUAGGGGAUAUACUUGAUAACGCUAUGCCUGGUGCGAAUUAUUUUCAAAGUGGGGGG
#=GR JCVI_SCAF_1101668502439/1311-782 CODON  ....................................................................................................................................................................................................................................................................................................................................................AUG..........................................................................................................................................................................................................................................
#=GR JCVI_SCAF_1101668502439/1311-782 SS_TT  .................................................................................................................................................................................................................................................................................................................................................................................................................................................................................................................................................................................................
JCVI_SCAF_1096628156220/1639-1110            UCGAGGUUUCCAUUAAAGAGGUUUUACAGAGAAGUAAGUCAAGUAAAAUAGUAAGUUAAUUAAUUUGUUGAAAUAAAUAUUUUUUAGUUUAAUUAUUUUAGGACUGAAU..CAUGG.UGGGGAAUUAAUGUGAA.....AUUCAUUAGCUGUUCCUGCAACGGU..........UAAA...................GUCCGAGUGCCACCCAGUAA.AGUCCGGUGUUGAA.CGAAGGC.CAGGAAAAGUC..U.A..G.UUCUGC.AAUUAAAGUUGGCAGCGGCAUUUAUUUGAAAUUCUUAAAUAUUUAAGAAUUUGGGAGAUAACAUGCUGAAGAGGCUGAUUUUGAUAUUUAUUUUUUUUAUAACUUCAUCAAAUGCUGAAUAUAUAAAAAAUUGUAAUUUUAAAAAUGAAAAUGGAACUCCAUGUAUUACUAUAAGCAAAACACCCAAUAGUUCAUCUUUUUCCGACAAGGGAAUAAAUAAAAUAGUUAUAAAUAAAGAGGAUAUUAACAAUUCUGGCGCAUUAGAUGCAAAUGAUGUGCUUAAAUAUAUUUCAGGUUUAGAUGUUUUUC
#=GR JCVI_SCAF_1096628156220/1639-1110 CODON ..................................................................................................................................................................................................................................................................................................................AUG............................................................................................................................................................................................................................................................................
#=GR JCVI_SCAF_1096628156220/1639-1110 SS_TT ......................................................................................................................................................................................................................................................................................................................................................................................................................................................................................................................................<<<<<<<<<<<<<........>>>>>>>>>>>>>.........................
JCVI_SCAF_1096627830576/1717-1188            AUAUCGAGAUUUCCUUUAAAAAGGUUUUACAGAGAAGUAAGUCAAGUAAAACAAUAAAUUUAAUUAAUUGAAAUAAAUAUUUUUUAGUUUAAUAAUUUUUAGGCUGAAU..CAUGG.UGGGGAAUUAAUGUGUA.....AUUCAUUAGCUGUUCCUGCAACGGU..........UAAA...................GUCCGAGUGCCACCCAGUAA.AGUCCGGUGUUGAA.CGAAGGC.CAGGAAAAGUC..U.A..G.UUCUGC.AAUUAAAGUUGGCAGCGGCAUUUAUUUAAAAUUCUUAAAUAUUUAAGAAUUUAGGAGAAAAAAUGCUGAUAAGACUGAUUUUGAUAUUUAUUUUUUUUAUAACUUUAUCAAAUGCUGAAGAUAUAAAAAAUUGUACUUUUAAAAAUGAAAAUGGAACUCGAUGUAUUACUAUAAGCAAAACUCCCAAUAGCUCAUCUUUUUCCGACAAGGGAAUAAACAAAAUAGUUAUAAAUAAAGAAGAUAUUAACAAUUCUGGCGCAUUAGAUACAAAUGAUGUACUUAAGUAUAUUUCGGGUUUGGAUGUCUUUC
#=GR JCVI_SCAF_1096627830576/1717-1188 CODON ..................................................................................................................................................................................................................................................................................................................AUG............................................................................................................................................................................................................................................................................
#=GR JCVI_SCAF_1096627830576/1717-1188 SS_TT .................................................................................................................................................................................................................................................................................................................................................................................................................................................................................................................................................................................................
JCVI_SCAF_1101667038075/479-975              AUGAUUUGUUUUAAACCAUAUUUAAAUUUUUUAAACUAUUUAAAAGACAUGAUUUCAUUAAUAUAUUGACAUAUGCUACAAAAAAAAUAAUCUAUAUUACAUAUUGAAAUGCAUGG.UGGGAAAUCUAAGUGUA.....AUUCUUAGGCUGUACCUGCAACCGU..........AA.A...................GUCGGAGCGCCACCCAGUAU.AGUCCGCUGUUGAA.CGAGGGC.CAGGGAAAGUC..U.A..G.UUCUACUAAUAAUAAUUAGCAUCGGCAUAUAAUUAACAAAUUGGAGAAAAAUUUUCUCCAAUAAACUUAUAGGUCGAUUAUGAAAAAAUUUAUCUACUUUUUUCUUUUAAUAUCGUUCUUAAAUUUUACAAAUUUAUUAGCAAAAGAUAUUCCCGUUAUAGUAAUAUCGCCAGGCAAGACGAUUCAAUCAAAAGGUAUCGUAGGGUAGCGAUGUUGAGGUUGUUGAUAGAAAUACUAUUUCAAAUUCAAGUGAGCUUUUCAUUGGUGAUAUCUAGACAGUA...................................
#=GR JCVI_SCAF_1101667038075/479-975 CODON   .................................................................................................................................................................................................................................................................................................................................................................................................................................................................................................................................................................................................
#=GR JCVI_SCAF_1101667038075/479-975 SS_TT   .................................................................................................................................................................................................................................................................................................................................................................................................................................................................................................................................................................................................
JCVI_SCAF_1096627982330/666-136              UGAAGGCGUUUACAGUUAUAAACUUAAGAAAAAAAAUGGAUCUUUAAUAAUAUAGAGAUCUGAUAUUGUCAUUAUUGCAAAUAUAAUAUAUUAUUAAUUUAGAUUGAAAUGCAUGG.UGGGAAAUCAGUGUUAA.....AUUCAUUGGCUGUACCUGCAACCGU..........AA.A...................GUCGGAGCGCCACCCAAUCU.AGCCCGGUGUUGAA.UGAUGGC.CAGGAAAAGUC..U.A..G.UUCUAC.AAUUUUAGUUAGCAUCGGCAUUAACUAAUUAGUUUCAUAUUUUAUAUGAGACCUAACAUUGGAUGUGUCGUAUGCUGAAUGAAACGCUACAUAUAAGACUAUUAUUUAUAUUAAUAUUAUUAACCUUUUCUUUAGACGCCCUUUCAUUAGAAAAUUGCAAAUGGACCAAUAAUAAUGGUGUUCCAUGCACAACUGUUAGCAAAACACCUAACACCUCUUCUUAUAAUGCCCAGAAUGUAGCUAAAAAAGUUUUUACCAAGCAACAAAUUAUUCAGUCGGGGGCUGUAAGUACUUUGGAUUUAUUAAAAA
#=GR JCVI_SCAF_1096627982330/666-136 CODON   ..........................................................................................................................................................................................................................................................................................................................................AUG....................................................................................................................................................................................................................................................
#=GR JCVI_SCAF_1096627982330/666-136 SS_TT   .................................................................................................................................................................................................................................................................................................................................................................................................................................................................................................................................................................................................
JCVI_SCAF_1096626313314/359-890              AUCAUAACAAAUUUAUGGUGAUCAUAUAUUAUAUUUAAAUGGGCUUUAAAAGGUCAAUAUUGUUGAUUGACUUUGUAAAAUUAUAAUAUACUUAAAAAGUAUGCUGAAAUGCAUGG.UGGGAAAUCGAUGUGAA.....AUUCAUUGGCUGUACCUGCAACCGU..........AA.A...................GUCGGAGCGCCACCCAGCAU.AGUCCGUUGUCGAA.UGAAGGC.CAGGGAAAGUC..U.A..A.UUCAACGAAAUAAAUAAUUAGCAGCGGCAUAAAAAUAUAAAUUCUUGUUAAAUCAAGAAUUUUUGGAGGUUUAUGUACAAAAAGUUGUUAAUUGUUUUCUUUCUAAUAAAUAUUUUAUUUUCGGCUGAAGCAUUAGAAAAAUGUGAUUUUUAUAAUAAUGAUGGUGUACCAUGUAUUAUUAUUUCUAAAACACCAAAUACAUCAAGUUUAAAUAAAGAUGUUGUAAACAAAAUAAUUAUAACCAAAGAAGUGAUAGAUAAAAUGAAUGCUAUUGAUGCUAAUGAUGUUUUAAGAAAGAUUCCAGGGCUGGAUGUUU
#=GR JCVI_SCAF_1096626313314/359-890 CODON   .............................GUA........................................................................................................................................................................................................................................................................................AUG......................................................................................................................................................................................................................................................................
#=GR JCVI_SCAF_1096626313314/359-890 SS_TT   .................................................................................................................................................................................................................................................................................................................................................................................................................................................................................................................................................................................................
JCVI_SCAF_1096627886130/647-1177             CAAUUAUUGAACAUUUAUAGCGUUGAAUUAAUUUACAGUAAAGAAAAAAUUAAGAAAUUAUAUUUGACAUGAAAAAUAUUGAAUAAUAUAAGGAAUUUACAUGUUGAAAUGUAUGG.UGGGAAAUCAAUGUGAA.....ACUCAUUGGCUGUUCCUGCAACGGU..........AA.AA..................GUCCGAGCACCACCCAACAU.AGUCCGUUGUCGAA.UGAA.GC.CAGGAGAAGUC..U.A..A.UUCUGC.AAUGAAAAAUUAACAACGGCANNNNNNNNNNNNNNNNNNNNNNNNNNNNNNNNNNNNNNNNNNNNNNNNNNNUUUUUUAAUACACAGUUCUUUAGGAAAAGAAAUAGAUAAGAAAAAAUCUUGCUCAUGGGAUAAUAGGUCUAAAAUACCAUGUGUAGAAAAUAAAAGGUUAUAUACCAAAUUCCUCAAAAUUUUCGAGAUCAGGAAUUAAUAAAAAAGUAAUAACAAAAAAACAAAUAAUUGAAAGUGGUGCUGUUGAUUUAAUAGAUGUAUUAAAAUCAUUACCUGAUAUCAAUAUCACUCAAUCAG
#=GR JCVI_SCAF_1096627886130/647-1177 CODON  GUA..........................................................................................................................................................................................................................................................................................................................................................................................................................................AUG.................................................................................................................................................
#=GR JCVI_SCAF_1096627886130/647-1177 SS_TT  .................................................................................................................................................................................................................................................................................................................................................................................................................................................................................................................................................................................................
JCVI_SCAF_1096628272437/1340-1709            CCAAGAUCAAGAGAAAAAAUCUAAUAAAAAAUCUAAAUUUGGUGGUUGGACUUAGGCUAAAUUAUAUUGAAAUUCUAUAUAUUUAUUAUAUAAGUAAAUUAUCUUGAAAUGCAUGG.UGGGAAAUCAGUGUGAA.....AAUCAUUGGCUGUACCUGCAACCGU..........AA.A...................GUCGGAGCGCCACCCAAGAU.AGUCCGUUGUUGAA.UGAUGGC.CAGGGAAAGUC..U.A..G.UUCUACUAAUACUUAAUUAGCAUCGGCAUUAACUAAGGUGAUGUAUAAAACAUUGCUUGAAAGAACUGGUGUAUGAUUUGUAGAAAUUUAAAAAUAUUAUUCUGUUUUGUAUUACUUUUAUUAUCUAAAACUAGUAAAGCUGAAGAUAUACCUA..................................................................................................................................................................
#=GR JCVI_SCAF_1096628272437/1340-1709 CODON .......................................................STP.......................................................................................................................................................................................................................................................................................................................................................................................................................................................................................................................................
#=GR JCVI_SCAF_1096628272437/1340-1709 SS_TT .................................................................................................................................................................................................................................................................................................................................................................................................................................................................................................................................................................................................
JCVI_SCAF_1096628236348/518-1                AAAAAUUGAUGAUGAAACUUUUUUUGUGAAACAAACUUGAUGCUUUAGAAAAUAUUUUAAAUUAAUUUGACAUUAAAAAAUAAACUUUUAUAAAUAUAUCAUAUUG........GUCUGGGAAAUAAGUGUGAA.....AUUCAUUUGCUGUUCCUGCAACGGU..........UAAA...................GUCCGAAUGCCAACCAAUAA.AGUCCGCUGU.GAA.UGAUGGC.CAGGAAAAGUC..U.A..G.UUCUAC.AAUGAAAAAUUAACAUCGGCAUAAUUUAAAAAUCUCUCUGAUUAAUGUCAGAGAGAAAUAAUAUAGCUGAAUGUUUUUAAGAAUUUUAAUUACUUUUACAAUUUUAAUAUCAAAUUUAUAUGCUGAAGACUUAGAAAAUUGUAAAUGGGAUAAUAGAAAAGGUGUGCCAUGUUUAACAAUAAGCAAAACUCCUAAUACUUCCUCUUUUAAUGGUGACAAAGUAGUUAAAAAAGUUUUUACAAGGAAAGAUAUAGAAAUAACAGGUGCCAAAGAUACAUUUGAUCUUCUUAAAUUAAUUCCUGG......
#=GR JCVI_SCAF_1096628236348/518-1 CODON     .....................................STP..........................................................................................................................................................................................................................................................................................................AUG.................................................................................................................................................................................................................................STP........
#=GR JCVI_SCAF_1096628236348/518-1 SS_TT     .................................................................................................................................................................................................................................................................................................................................................................................................................................................................................................................................................................................................
JCVI_SCAF_1096628165183/1-487                ......................................UUUUUUCAGAAAACUUUUUAAUUUACAUUUGACAUUUCACAAAUCUUUUAUAUUUAUAAAUUAUAUUG......UCGG.UGGGAAAUUAGUGUGAA.....AUUCACUUGCUGUUCCUGCAACGGU..........UAAA...................GUCCGAAUGCCACCCAAUAA.AGUCCGCUGU.GAA.UGAAGGC.CAGGAAAAGUC..U.A..A.UUCUAC.AAUGAAAAAUUGACAUCGGCACAAAUAAAAAUCUCUAACCCAAUUUAGAGAGAGAGGUUAUUGCUGAAUGUUAUUAAGAAUUCUAAUUAUAUUACUAAUUUUUAUAUCAAGUUUAUAUGCUGAAGACUUAGAAAACUGCAAAUGGGACAAUAGAGAAGGUGUGCCAUGUUUAACAAUAAGCAAAACCCCUAAUACCUCAUCUUAUAACGACAACAAUGUAAUUAAAAAAGUUUUUACCAGGAAAGAUAUAGAAUUAAUUGGUGCUAAAGAUACUUUUGAUCUUCUUAAAUUAAUUCCUGGACUUGACUA
#=GR JCVI_SCAF_1096628165183/1-487 CODON     ...............................................................................................................................................................................................................................................................................................................................................AUG...............................................................................................................................................................................................................................................
#=GR JCVI_SCAF_1096628165183/1-487 SS_TT     .................................................................................................................................................................................................................................................................................................................................................................................................................................................................................................................................................................................................
JCVI_SCAF_1101667474120/1-444                ...................................................................................GCUAUAAAAACGUAACUGAAAUGCA....UGGG.UGGGAAAUCAGUGUGAA.....AUUCACUGGCUGUACCUGCAACCGU..........AA.A...................GUCGGAGCGCCACCCAGUUA.AGUCCGCUGUCGAA.UGAGGGC.CAGGAAAAGUC..U.A..A.UUCUAC.AAUGAAAAAUUAGCAUCGGCAUAAUUAAAACUCUUUUAAAAAAAGAGAAAUUAAAUGAAAAGGAUAUUUUAUGCUUAUCAGAGUGAUGUUAAUUUUUUUAUUAUUUUAUACAAAUUUAAAUGCUGAAAUUUUAGAAAAUUGCAAGUGGGUAAAUAAAGACGGUAAGCCAUGCUUAACUAUAACUAAAACACCAAAUACCUCAGAGUUUAACCAAAUUGGUGUUAAUAAAAUAAUCAUUAAUAAGCAAGAGAUUGUCAAAUCUGGAGCAUUAGAUGUUAAUGACAUAUUAAAAUUGGUUUCAGGUCUUGA
#=GR JCVI_SCAF_1101667474120/1-444 CODON     ..................................................................................................................................................................................................................................................................................................................................................AUG............................................................................................................................................................................................................................................
#=GR JCVI_SCAF_1101667474120/1-444 SS_TT     .................................................................................................................................................................................................................................................................................................................................................................................................................................................................................................................................................................................................
JCVI_SCAF_1096627032404/690-162              AAAUAAAUAAACAAGAGAUUAAAAGAGAUUAAAAUUAAAAAAUAAUCUCAACAUAAAUAAUGUGGUUGACUUUUUGCAAAAAAAAUACACAUUACAAACUGUAUUGAAU..CAUGG.UGGGGAAUUAAUGAGAA.....UUUCAUUUGCUGUUCCUGCAACCGU..........AA.A...................GUCGGAGUGCCACCCAAUAU.AGUCCGCUGUUGAA.UGAAGGC.CAGGAAAAGUC..U.A..G.UUCUAC.AAUUUUUAAAUUAGCAUCGGCGUAAAUAGAAAUUUAUCUCAUGGAGGAGAUGUGUCGAGGCUAAAAUAUUUAUUAACUAUUAUUUUUUUUAUCUUAUUUUGUUUUCAAUUUACUGCUAGGGCUCUUGAUAUUCCAGUUAUUGUAAUAGCUCCUAAUAAAAGUCCUAAAUCUUAUAGUGCAGUAGGUAGUUCAGUUUCAAUAAUUGAUCAAGAAACAAUUGAAAAUUCAAAUAACUUUUUUUUAGGUGAAACUCUUAAUAAUAAUUUACCAGGGAUGAAUUAUUUUAGAUCAGGAGGUUAUGGAACUAUU
#=GR JCVI_SCAF_1096627032404/690-162 CODON   .....................................................................................................................................................................................................................................................................................AUG.........................................................................................................................................................................................................................................................................................................
#=GR JCVI_SCAF_1096627032404/690-162 SS_TT   .................................................................................................................................................................................................................................................................................................................................................................................................................................................................................................................................................................................................
JCVI_SCAF_1096628065383/243-771              AAAUGUUUAAUUUAUCACUAAUUGUUCAAUUUUUGAACAAAAUACCUCAUUUACUAAAAAAAAAUUGACAAAAAACUAUAAAUUAAUUAAAUUUAUAAUCGUAUUGAG..UCUUGG.UGGGAAAUCAGUGUGUA.....AUUCAUUGGCUCUUCCUGGAACCGU...........AUA...................GUCGGAGUGCCACCCAAUAU.AGUCCGCUGUUGAA.UGAUGGC.CAGGAAAAGUC..U.A..G.UUCUGC.AAUGAAAAAUUAGCAUCGGCAUUAAAAUUAACUAGUUUCAUAUAUUUAUAUAUGGAGCUUAACAAUGGAUAUGUUGAAUGAAUUAUUUAAAAGCACUUUUUAUUUUAUUUAUGUUAAUCUCUGCUUCUAAUGCAGUUCCAUUAGAGAAUUGUGAAUGGAACAAUAGUAAAGGAACUCCAUGCAUUACAAUAACUAAAACUCCGAACACAUCCUCUAUAAAUUCUCAAGGCAUAACUAAGAAGGUUUUUACUAGACAACAGAUAGAAGAUUCUGGUGCAACAACUGCCUUAGAAUUGAUAAAUAAAAUUU
#=GR JCVI_SCAF_1096628065383/243-771 CODON   .........................................................................................................................................................................................................................................................................................................................................................AUG.....................................................................................................................................................................................................................................
#=GR JCVI_SCAF_1096628065383/243-771 SS_TT   .................................................................................................................................................................................................................................................................................................................................................................................................................................................................................................................................................................................................
JCVI_SCAF_1096627581275/1800-1272            AUCAUGGAUAUUAAAAUAAUAAAUUCGAUAACGUUUUUUAAUUAUAAAUUUUAUUUACUUAUUUAAUAGAGUAUUUUUUAAAUAUGAAUAUAAUAUUUCUAUACUGAAA..CAUGG.UGGGGAAUUAAUGUGAA.....AUUCAUUAGCUGUUCCUGCAACGGU..........AA.A...................GUCCGAGUGCCACCCAGUAG.AGUCCACUGUUGAA.UGAAGGC.CAGGAAAAGUC..U.A..A.UUCUGC.AAUUUUAAAUUAACAGCGGCAUUAAGUAAACCGGGUUAGAGUUAAAACUCUUAACCUUAUUAAUAUUAUGAGGUUGUUAGUGAGAAUAUUAUUUUUAAGUCUAAUAUUAUUUUUAAUUUCUUUUGAGUCGGUAAGAGUUUAUGCAAAAGAUAUUCCUAUAAUAGUUAUAGCGCCAAGUAAAAUAGACCAAUCAUAUAGUACAGUAGGUACAUCUGUUACAUCUUUGAAUAAUAAAGAGAUACAAGGAAAUGGAAAAUUUUUUUUGGGUGAAGUUUUAAAUGAUAAUUUACCCGGCAUGAAUUAUUUUAG
#=GR JCVI_SCAF_1096627581275/1800-1272 CODON ......................................................................................................................................................................................................................................................................................................................................AUG........................................................................................................................................................................................................................................................
#=GR JCVI_SCAF_1096627581275/1800-1272 SS_TT ............................................................................................................................................................................................................................................................................................................<<<<<<<<<......>>>>>>>>>>............................................................................................................................................................................................................................................................
JCVI_SCAF_1096626922281/1234-707             GCGGAUAAAAAAAAGUCUGUGAAAUCAAAAAAAUCAAGAUAUGGAAGCUGGGCAUAAUAAAAAAAGUUGAAAAAAUACUAUAUUUUAUUAUUGUAAUUUUAUACUGAAU..CAUGG.UGGGGAA.UAAUGUGAG.....AAUCAUUAGCUGUUCCUGCAACGGU..........AA.A...................GUCCGAGUGCCACCCAGUAG.AGACCGCUGUUGAA.UGAAGGC.CAGGAAAAGUC..U.A..G.UUCUGC.AAUGAAAAAUUGACAUCGGCAUACAAUUAAUUGCUCUAAUUUUUGAGCAAUUUAAAAUGGGUGUGAUGUUUAAAAUUAUAACAAAAAUUGCGGUAUAUUUUAUUUUAAUUUUUAAUAUUUUAAGUGUAAACGUUUCGGCACUUGAGGAAUGUAAGUGGAAUAACAAAGAAGGUAUUCCUUGUUUAACUAUAAGUAAAACUCCUAACACCUCAAAUUUUAAUCAGCAAGGCGUCAGAAAAAUUAUAAUCAAUAAAGAAGAUAUGAUUGCUUAUGGUGCACAAGAUGUAAAUGAUGCGCUUAAAAUGAUUU
#=GR JCVI_SCAF_1096626922281/1234-707 CODON  ......................................................STP...........................................................................................................................................................................................................................AUG..........................................................................................................................................................................................................................................................................................................
#=GR JCVI_SCAF_1096626922281/1234-707 SS_TT  .................................................................................................................................................................................................................................................................................................................................................................................................................................................................................................................................................................................................
JCVI_SCAF_1096628084481/345-886              CGGGUUCGAGUCCCGUCACUCCCGCCAUAAUUAACAAUAAUAAUUUUUAUUGUUAUUUUUUGGCGUUGAUAAAGUAAAAAAAAUAUUGUAAUUCUGAGACAUACUGAAAAGCAUGG.UGGGAAA.UAAUGUGCA.....AAUCAUUAGCUGUUCCUGCAACGGUAAAGAU....AA.A............AUCUAA.GUCCGAGCGCCACCCAGUAU.AGUCCGCUGUUGAA.UGAAGGC.CAGGAAAAGUC..U.A..G.UUCUAA.GAUGAAAAAUUAACAACGGCAUAUUUUGUAAAAAAAAGUUUGUAUAAAACUUUUAAAAAAAAAGGCCGUUAUGAAAAUUUUUUUUAUAUUUAUAAUUUUAGUUUUAAGUUUCUUGCCUCUAAAAAGUAAGGAAUUAAAUAAUUGUGAGUGGAAGGAUCAAUCUGGUACUCCAUGUUUAACAAUUUUUUCUGCCCCCAAUACUUCAGAAAUUACAGAGGGCACACUUGGUAAAACUGUUAUCACAAAACAACAAAUAAUAGAAUCCGGAUAUGAUGACGUAAGAAGUCUAUUAGAGCAAGUUCCCGGGAU
#=GR JCVI_SCAF_1096628084481/345-886 CODON   ...........................STP.........................................................................................................................................................................................................................................................................................AUG.......................................................................................................................................................................................................................................................................
#=GR JCVI_SCAF_1096628084481/345-886 SS_TT   .................................................................................................................................................................................................................................................................................................................................................................................................................................................................................................................................................................................................
JCVI_SCAF_1101668356142/714-184              GUCAUCAUCAUACAUGACUGGAUCGAUAAUAAUAGCUGACGGUGGUAGAACAAUAAUUUAAAUAUUCUUGAUAAUUAUUUAUAAAUAUAUAAAAAUGUCUUCGUCGAAAUGCAUGG.UGGGGAAUCAGUGUGAA.....AUUCGCUGGCUGUUCCUGCAACCGU..........AU.A...................GUCGGAGCGCCACCCGAUAA.AGUCCGCUGUUGAA.UGAAGGC.CAGGAAAAGUC..U.A..G.UUCUAC.AAUUUAAAAUUAGCAGAGGCAAAACAUAAAAGGAAACAAUUCUAUGAAAGGAUGUUUAUGUCUCUUUAUAAAAAAAUAUUUUUAAUAUUAGCGUAUUUUUUAUUUUUAAGUAAUCACUCUUUAUCAGCCCAAAAAAAAGAAAAUAAUUGUAGUUGGGAUAAUGAAAAUGAUAUUCCAUGUAUAUCUAUAGUUAAAAAAACUUCUAACUCCUCAAAGUAUUCAUCUGGUGGAAUUAAUAAAGUUAUAAUAACCAAAAAAGAGAUUGAUGAUAUGGGGGCUAUGGAUUUAAUAGAUGUCCUUAAAAGAAUA
#=GR JCVI_SCAF_1101668356142/714-184 CODON   ..........................................................STP..................................................................................................................................................................................................................................................................AUG...............................................................................................................................................................................................................................................................
#=GR JCVI_SCAF_1101668356142/714-184 SS_TT   .................................................................................................................................................................................................................................................................................................................................................................................................................................................................................................................................................................................................
JCVI_SCAF_1096626133132/231-1                AUAUUUUCACAAUUAUUAAAUAGAUUUAAAUUUACAAAUUCAUUUGCCACACUUAAAGAUUUUAUUUUUAAAUUAAUAUUAAUAUGCUAUAAUACUUCUAAUACUGAAAAGCAUGG.UGGGAAAUCAGUGUGAA.....AUUCAUUGGCUGUUCCUGCAACCGU..........AA.A...................GUCGGAGCGCCACCCAGUAU.AGACCCCUGUCGAA.UGAUGGC.CAGGAAAAGCC..U.A..A.UUCUAC.AAUACUUAA............................................................................................................................................................................................................................................................................................................
#=GR JCVI_SCAF_1096626133132/231-1 CODON     .................................................................................................................................................................................................................................................................................................................................................................................................................................................................................................................................................................................................
#=GR JCVI_SCAF_1096626133132/231-1 SS_TT     .................................................................................................................................................................................................................................................................................................................................................................................................................................................................................................................................................................................................
JCVI_SCAF_1096626933891/1419-889             UUAUUUAAUGAAAUUAAAGGUAGCAAAAGGACUAAAAUUCUGAGGAUAAUCGGUCGAAUUUUGUUUGAUUUGAUAAACUUUUUUGGUAAACACAUAUUUAAUACUGAAAUGCAUGG.UGGGAAAUCAGUGUGAA.....AUUCAUUGGCUGUUCCUGCAACCGU..........AA.A...................GUCGGAGCGCCACCCGGUAU.AGACCCCUGUCGAA.UGAUGGC.CAGGAAAAGCC..U.A..G.UUCUGC.AAAAUAGCAGUGGCGAAAAGUGAAUUAAAGGAGGCCACAUGCUAAAAAGAUUAGUAUCAUUUUUAAGUUUAUUACUUUUAAACACACUAUUUACAAUCCCAGUUUUAGGAAAAGACACGCCAAUUAUUGUAAUUGCACCUAGUAAAAAACCACAAUCAGUCUCAACAGUUGGUUCGUCUGUAAUUAUUUUAGAUGAAAAAUUUUUUGAAGAAACUAACGAUUAUUUUCUAGGAGAUGUGAUUUCUAAUAAUUCAACUUCAAUAAACUUUUUCCAAUCUGGUGGACACGGAACUGCUUCAGCUAUUCAAU
#=GR JCVI_SCAF_1096626933891/1419-889 CODON  ...................................................................................................................................................................................................................................................................................................AUG...........................................................................................................................................................................................................................................................................................
#=GR JCVI_SCAF_1096626933891/1419-889 SS_TT  .................................................................................................................................................................................................................................................................................................................................................................................................................................................................................................................................................................................................
JCVI_SCAF_1096627001005/540-1070             UAAAGAAAAACUAUACUUGAUUCUAAGGAAAAAGAUAUUGAAAAUCCAAUGGUCAACAUAACGCUUGACUAUUCUUGUAAAAAAAAAUAUUUGUCACAAUGUACUGAAUG.AAUGG.UGGGAAAUCAGUGUGAA.....AUUCAUUGGCUGUUCCUGCAACCGU..........AAAA...................GUCGGAGCGCCACCCAGUAC.AGUCCGCUGUUGAA.CGAAGGC.CAGGAAAAGUC..U.A..G.UUCUAC.AAUUUAAUUAGCAGUGGCAAUAUUAUUAGGAGCUUUUGCUCAUAGAAAGGCCAUAUGUUAAAUAAAAAUAUAAUCACUUUAAGUAUUAUAUCUAUUUUGUUUUUUAAUAAAGUUUUAUGCGAGGAGAUCCCAACAAUUGUAAUUGCUCCUAGUAAACAGCCACAAUCUAUUUCUACUGUUGGAACAUCCGUAGUAGUUUUGGAUGAAAAAUAUUUUAAAAAUACAAAAGAAUUUUUUCUAGGUGAUGUUUUAGCAGGAAGCUCAACUAGUUCAAACUUUUUCCAAAGUGGGGGGUAUGGCGCAACGUCA
#=GR JCVI_SCAF_1096627001005/540-1070 CODON  ..................................................................................................................................................................................................................................................................................................................................AUG............................................................................................................................................................................................................................................................
#=GR JCVI_SCAF_1096627001005/540-1070 SS_TT  .................................................................................................................................................................................................................................................................................................................................................................................................................................................................................................................................................................................................
JCVI_SCAF_1096628223711/1407-1814            UAAAAGAUAAAGGAAAAAUCAUUAAGAUUAAUAAAAAAAUCAAUAAAAAUUUUCAAUUUAAAACUCUUGACUAAUAUGAUUUUUUCUAUAUUUUAAAAUUGUACUGAAACGCAUGG.UGGGGAAUAAAUGUGAA.....AUUCAUUUGCUGUUCCUGCAACCGU..........AA.A...................GUCGGAGCGCCACCCAGUAU.AGUCCGCUGUUGAA.CGAAGGC.CAGGAAAAGUC..U.A..G.UUCUGC.AAUUAAAUUUAGCAGUGGCUUUAAAAAAUAAAUUGGAACUUACAUUCCGAUUAACCAAAGGAGAGCUAAUGCUAAAAAAAAUUUUAGUAAAUUUUUUGUUUUUAACAUUUUUAUUCAAUAGCGUAUCAUUUUCUCAAGACAUUCCGAUUAUUGUAAUAGCACCAAGCAAAAAACCUCAGUCAGCAU...........................................................................................................................
#=GR JCVI_SCAF_1096628223711/1407-1814 CODON ..........................................................................STP........PTS.......................................................................................................................................................................................................................................................................................................GUA...............................................................................................................................................................................................
#=GR JCVI_SCAF_1096628223711/1407-1814 SS_TT .................................................................................................................................................................................................................................................................................................................................................................................................................................................................................................................................................................................................
JCVI_SCAF_1096627431207/1557-1026            AGGAAGAUUUAAAACCUCUUGCAGAUAUAAUGAAUUAAUUUAUGUUCAAUUUUUGAACAUAUGGUUUGACAUUUUUAUCAAUUUCAUUUAAUAAUAGAAAAUACUGAAA.GCAUGG.UGGGAAAUCAGUGUGAA.....AUUCAUUGGCUGUUCCUGCAACCGU..........AA.A...................GUCGGAGCGCCACCCAGUAU.AGUCCGCUGUCGAA.UACGAGC.CAGGAAGAGCU..U.AUUA.UUCUAC.AAUGAAAAAUUAACAUCGGCAUUAAAAAUUUUUAUUAUUAAUUUAAAUAAUAAUAACGAGGGAGAUUAUGUUGUAUGGUAAUUACAAGAAUAUUAAUUAUCUUAGGUUUAUUUCUUUUAAGCAGUAAAGCAUUUUCUUUAGAAAACUGUGAAUGGAAUAAUCAUAAAGGCACGCCUUGUCUAACAAUAACUAAAACACCAAACACAUCUUAUUUAAACAGCGAGUCUAUCAAUAAAAAAAUUUAUACAAAAAAAAUGAUUUUGGAUUCUGGAGCAAAAUCAACAAUAGAUUUAAUUAAAUAUGUAUCUG
#=GR JCVI_SCAF_1096627431207/1557-1026 CODON ......................................................................................................................................................................................................................................................................................................................................................AUG........................................................................................................................................................................................................................................
#=GR JCVI_SCAF_1096627431207/1557-1026 SS_TT .................................................................................................................................................................................................................................................................................................................................................................................................................................................................................................................................................................................................
JCVI_SCAF_1096628197778/1331-800             GAUAUGCUUUGCUUGUGCAAUAUUUAUUUAAAAAAUUGAUCUUUAAUGUGUAGUAAAUUUUGAUGUAUUGACAAUAUUUUAUUUUUUGUUAUUUAGACAAUUGCCGAAAUGCAUGG.UGGGAAAUCAGUGUGAA.....AUUCACUGGCUGUUCCUGCAACGGU..........UAAA...................GUCCGAGCGCCACCCGGUAA.AGCCCGCUGUUGAA.UGAAGGC.CAGGAAAAGUC..U.A..A.UUCUAC.AAUGUAAAAUUAACAACGGCAUUUAUAAAUAAUUAGGUUCAUAAAUUAUGGACUUAGAAAAUUAGAAAAGGAGUCGUUGUGCUACUAAGGGCUUUUAUAUUAAUCUUCAUAUUAAUUUCAAAUCUGUACGCAGAAAAUUUAAAAAAUUGUGAAUGGGAUAAUAGAGAAGGCACUCCCUGUAUUGUUAUAAGCAAAACGCCAAAUACAUCAUCUUUUUCUGAAGGAUCAGUAAGUAAAAUUAUCAUUAAUCGNNNNNNNNNNNNNNNNNNNNNNNNNNNNNNNNNNNNNNNNNNNNNNNNNNNAGACUGA
#=GR JCVI_SCAF_1096628197778/1331-800 CODON  ........................................................................................................................................................................................................................................................................................................................................AUG.............................................................................................................................................................................................STP.........................................PTS..........
#=GR JCVI_SCAF_1096628197778/1331-800 SS_TT  .................................................................................................................................................................................................................................................................................................................................................................................................................................................................................................................................................................................................
JCVI_SCAF_1096627578146/1-502                ............................UAUAUAGUUCAAAUGUUGAACAGUAAAGCUUUUUUUAUUUACAAAAAACCCUAUAUUUUGUAGAUUAAUCAUGUAUUGAAGUACUUGG.UGGGGAAUCAAUGUGCA.....AUUCAUUGGCUGUACCUGCAACCGU..........AA.A...................GUCGGAGUGCCACCCAAUAU.AGCCCGCUGA.GAA.UGAUGGC.CAGGAAAAGCC..U.A..G.UUCUAC.AAUGAAAAAUUGACAUCGGCAUAUUUUAUUAACGUAAGGUUAAAACCUAACAAAAAAAAUAAGUCGAUAUGAAAAAGAUAAUUUUAAUCUUAGUAGUUUUAUCAAUAUAUUUUCCUAUACAUAGUAAAGAGCUUGAAAAUUGUGAAUGGAAUAAUAAAAAAGGCAUGCCUUGUCUUACAUUAUUUUCUGCACCCAACACUUCGAAUUUAACUGAGAAAACUUUAGGCAAAACAGUUAUCACAAAAAAACAAAUGGUAGAGUCUGGUUACAAUGAUGUAAGGGGGAUUCUAGAACACAUAGAUGGUAUUG
#=GR JCVI_SCAF_1096627578146/1-502 CODON     ................................................................................................................................................................................................................................................................................................................................................AUG..............................................................................................................................................................................................................................................
#=GR JCVI_SCAF_1096627578146/1-502 SS_TT     .................................................................................................................................................................................................................................................................................................................................................................................................................................................................................................................................................................................................
JCVI_SCAF_1101668011934/25-550               UGCUUAAAUAAAAUUAUAAUAUGUUUAUUUAUACAGGCAUUCAAGACUUCAAAAUAACGAAAAAAUUGUAAAAUUAUUAUUAUUAUUGUAUAAUUUUAAUAUAUUGAA.....UGG.UGGGGAAUCAGUGCGAA.....AUUCACUGGCUGUACCUGCAACCGU..........AA.A...................GUCGGAGCGCCGCCCAGUAU.AGUCCGCUGUUGAA.CAAUGGC.CAGGAAAAGUC..U.A..G.UUCUAC.AAUUAAAAUUGCAUCGGCAUAUUAUCAAAAUGUAAAGUAUUUAUACUUUAUAAGAACAGAUAGGCCGAUAUGAAAAUAAUUCACCUAAUUUUACUUACUUCUUUAACUUUAACUUCUUUUAAUAAAAUUUUUGCCGAAGAUAUUCCAAUUUUAGUAAUCUCACCAAGUAAAACCCCACAAUCAGUCUCUACAGUUGGAACUUCUGUAACUGUGCUCAAUGAAAAAGAUCUUGAGAAUUCUAAUAGAUCUUUUUUAGGGGAAUCUUUGAACAAGUCAGUUACGGGUUUAAAUUUGUUUCAAACAGGUGGA
#=GR JCVI_SCAF_1101668011934/25-550 CODON    .................................................................................................................................................................................................................................................................................................................................................AUG.............................................................................................................................................................................................................................................
#=GR JCVI_SCAF_1101668011934/25-550 SS_TT    .................................................................................................................................................................................................................................................................................................................................................................................................................................................................................................................................................................................................
JCVI_SCAF_1096627867925/140-667              UCAAAAUGUUUAAUUUCUGAACUACUAAUUCUCAUAAAAUCAAUCAAUUAUAUCAAAUUUGUAUAUUUACAAGCCUCUUUUUUAAUAGUAUUAAGAAAAUGUAUUGAAU..CUUGG.UGGGGAA.UAAUGUGAA.....AAUCAUUAGCUGUUCCUGCAACGGU..........AA.A...................GUCCGAGUACCACCCAAUAU.AGUCCGCUGUUGAA.CGAUGGC.CAGGAAAAGUC..U.A..G.UUCUGC.AAUUUAAAUUAGCAUCGGCAUUAAAUUAACUAGUUUCAUAAAUUUUUAUGAAAUUUUUAUAUAGGUGCGAUUGAAUGAAAAUUAUAAAAUUACUUUUAGUUCUUGUUUUAUCAAUUUUUACUUUAAAUGCCUCUGCAUUAGAAAAUUGUAAGUGGAAUAAUAAAAAAGGAGUACCUUGUUUAACUAUAAGCAAAACUCCAAAUACCUCAGAAUUUAAUCAAGGGAGUGUAAAUAAAAUAAUUAUAACCAAACAAGAUAUUGUUAAUUCUGGAGCGGUAGAUACAAACGAUAUAUUUAAACUUAUUCCUG
#=GR JCVI_SCAF_1096627867925/140-667 CODON   ............................................GUA.......................................................................................................................................................................................................................................................................................................AUG........................................................................................................................................................................................................................................
#=GR JCVI_SCAF_1096627867925/140-667 SS_TT   .................................................................................................................................................................................................................................................................................................................................................................................................................................................................................................................................................................................................
JCVI_SCAF_1101668659621/380-907              AAAAAAAUAAUUCAAAUUUUAUAAUACCAAAUCAAUAUUCAAGAUGUUUUUGAUUGAAUAAAUAUUUGACUAAACAUAAAAAAAAUUUUAUGUAUUAAAGGUAUUGAAU..CUUGA.UGGGGAA.UAAUGUGAA.....AAUCAUUAGCUGUUCCUGCAACGGU..........AA.A...................GUCCGAGUGCCAUCCAAUAU.AGUCCGCUGUUGAA.CGAGGGC.CAGGAAAAGUC..U.A..G.UUCUAC.AAUUUUAAUUAACAACGGCAUAAAUUAAAACAGCCUUAAGAUUUUAAGGUGAAUAAUAGGAUGCUGUAUGAAAAUUAAAAUAUUUUUCUUAACAAUUUUUUUAACUCUAAAUUUAAUAACUUUAAAUUUAAAGGCUAAUGAUCAAUUAGAUUGUAGUUUUACAAAAAGUUCUGUUCCAUGUAUCGAAAUAAGCUCUAAUAUUUCUAAUAUUUCAGAAUUUAGUAAAAAAAGUUUAAAUAAAACAACUAUAAAUAGACAAGAAAUUGAGGAAAGUGGCUCAGUUGAUUUGAUCGAUGUAUUAAACAAACA
#=GR JCVI_SCAF_1101668659621/380-907 CODON   .....................................................STP........................................................................................................................................................................................................................................................................AUG..............................................................................................................................................................................................................................................................
#=GR JCVI_SCAF_1101668659621/380-907 SS_TT   .................................................................................................................................................................................................................................................................................................................................................................................................................................................................................................................................................................................................
JCVI_SCAF_1101668182195/1259-1579            UUAUAAUGUUUAAUUUCUGAAUUACUAAUUUUCAUGAAAACAAUCAAUUAUAUCAAAUUUGUAUAUUUACAAGCCUCUUUUUUGAUAGUAUUAAGAGAUCGUAUUGAAU..CUUGG.UGGGGAA.UAAUGUGAA.....AAUCAUUAGCUGUUCCUGCAACGGU..........AA.A...................GUCCGAGUGCCGCCCAAUAU.AGUCCGCUGUUGAA.UGAUGGC.CAGGAAAAGUC..U.A..G.UUCUAC.AAUUUUAAUUAACAUCGGCAUUAAAUAAAUAAGUUUCUAUUUAGAAACUAAUAAAAGGAUAUGUUUAUGUUUGUUAAAAUAUUUAUAACAAUUUUACUAUUU...............................................................................................................................................................................................................
#=GR JCVI_SCAF_1101668182195/1259-1579 CODON ............................................GUA..................................................................................................................................................................................................................................................................................................................................................................................................................................................................................................................................................
#=GR JCVI_SCAF_1101668182195/1259-1579 SS_TT .................................................................................................................................................................................................................................................................................................................................................................................................................................................................................................................................................................................................
JCVI_SCAF_1101668012817/571-42               AAAAUAAGCUCUAAAGAAAUUAAAAUUGAAAAAAAAAUAAAAAUUACUUUUUAAAUCAAAAAUUAAUUGACAAAUUUAUAAAAAUUGAUAAUUAGAAAUUGUAUUGAAU..CUUGG.UGGGGAAUUAAUGUGAA.....AUUCAUUAGCUGUUCCUGCAACGGA..........UAAA...................GUCCGAGUGCCACCCAAUAU.AGUCCGCUGUUGAA.CAAUGGC.CAGGAAAAGUC..U.A..G.UUCUAC.AAUUUUAAUUAGCAUCGGCAUUAAUUAACAAGCUUCAUAUUUUUUAUGAGGCUGAACAAUGGAUGUGUCAAAUGAUGUUAAGAGUAUUUAUAUUUUUUUAUUUUAUUUUAAUUACAAGCUCAGUUUUUUCAAAAGAAAUUCCUAUAAUUGUAAUCUCAGCAAGCAAAAAACCACAGUCUUUAUCAACUAUAGGUACGUCAACAACUAUUCUUGAUGAAAAAUUUUUUAAUAAUUCUACUGAAUAUUUUUUAGGAGACGCAUUAAGCACGUCCACAACAGGUGCUAAUUUCUUUCAAAGUGGUGGACACG
#=GR JCVI_SCAF_1101668012817/571-42 CODON    ...................................................STP.............................................................................................................................................................................................................................................AUG...........................................................................................................................................................................................................................................................................................
#=GR JCVI_SCAF_1101668012817/571-42 SS_TT    .................................................................................................................................................................................................................................................................................................................................................................................................................................................................................................................................................................................................
JCVI_SCAF_1096627570490/1197-1726            UCUAAUGAGGGUACACAUGGCACAGAAAAUAGAGGCCCAGUAAGAGAUACGAAAGUUUAAUUUUUAUUUACAAUCUAAUUUUUUGUGAUAAUCUUUUUUUGCAUUGAAU..CGUGA.UGGGAAAUUAAUGUGAA.....AAUCAUUAGCUGUGCCUGCAACGGU..........UAAA...................GUCCGAGUGCCAUCCAAUGU.AGUCCGCUGUUGAA.UGAGGGC.CAGGGAAAGUC..U.A..A.UUCUAC.AAUUUUAAUUAACAACGGCAAAUUUUUAAUUGUGAGACUCAAAAAGUCUCAAUGUAAAAGUGGGUCGUUAUGAAAAAAUUUUUUUUAUAUUUAUUUUUAUUUUUUAAUUUUGUCUUUUUUAAAUCAUUCGCAAAAGAUAUUCCAAUUAUAGUAAUAUCUCCCGGAAAAACAUUACAAUCUAAAAGCAUUGUGGGUAGUGAUAUUAGUGUCAUUGAUGGAAAUACUAUUUCAAAUUCUAAUGAACUUUUUAUUGGUGAUAUUUUGGAUGGUAAUCUUAAUGGAAUGAAUUAUUUUCAAUCAGGUGGUCAC
#=GR JCVI_SCAF_1096627570490/1197-1726 CODON .................................................................................................................................................................................................................................................................................................................................................AUG.............................................................................................................................................................................................................................................
#=GR JCVI_SCAF_1096627570490/1197-1726 SS_TT .................................................................................................................................................................................................................................................................................................................................................................................................................................................................................................................................................................................................
JCVI_SCAF_1101668471885/743-215              ACUGUGAAGUUAUUGAUCUUUCCUCUGGUAUAGAAGAAAAAACUACAAUCAAGGAAGUAUUGAGGCAUUGACAAAAAAAUUAAAUUAAAUAAAAAUCUAAUUGCUGAAU..CAUGG.UGGGGAAUCAGUGUGAA.....AUUCAUUGGCUCUUCCUGGAACCGU..........AA.A...................GUCGGAGUACCACCCAGUAA.AGUCCGCUGUUGAA.UGAUGGC.CAGGAAAAGUC..U.A..G.UUCUAC.AAUUAAAAAUUAGCAACGGCAUAAUUAAUAACUCAAAUUUAUAUUUGAGAAGAAAGGAUUAAGUCGUUGAAUGAGUAAAAUAAUUUUAUAUAUAUAUAUAUUUCUCUUUAUUUCUAAAAAUCUUGUCUAUGCAAUCGAUAUACCCGUGAUAGUAAUUGCUCCAAGUAAAUCGUCGCAAUCAUAUAGUUCAGUCGGGAGUUCAGUUUCAUCUAUAGAUAGUAAAAGAAUUGAGAAAUCUAAUGAAUUUUUUAUUAGUGAUAUUCUUGAUAAUAAUUUGCCCGGUAUGAAUAAUUUUAGAUCAGGAGGUUA
#=GR JCVI_SCAF_1101668471885/743-215 CODON   ....................................................................STP...........................................................................................................................................................................................................................GUA.............................................AUG............................................................................................................................................................................................................................................
#=GR JCVI_SCAF_1101668471885/743-215 SS_TT   .................................................................................................................................................................................................................................................................................................................................................................................................................................................................................................................................................................................................
JCVI_SCAF_1101668459580/611-1151             ACUUCAUAAAGCUGAACUGUCUCUGAAAUAUGGUUUUAAGUAUAUUCAAGAUAAGGAUUUGUUUAUUGACAAAUAAAGUAAUUUUGAUAAAAAUGAAUUAAUACCGAAAU.UUAGG.UGGGGAA.CAAUGUGAA.....AUUCAUUGGCUGUUCCUGCAACGGUGUGAACG...AA.A............GUUUAA.GUCCGAGCGCCACCCGGUAU.AGUCCGCUGUUGAA.CGAA.GC.CAGGAAAAGUC..U.A..G.UUCUGC.AAUGCAAAAUUAGCAGUGGCAUUAAAUUUUGUGCUUAUGCUAAAAAAAAUAUUUAGUUUAUUAUUAUUUUUAAUUUUUCCCGGCAAAAAUACUAUUUGCUGGGGAUAUACCAAUAAUAGUUAUUGCGCCCGGUAAAAGUGUUCAGUCCUAUAGCACAGUAGGAAGUUCAGUUUCUGUAAUGAUAGUAAAGAUAUAAAAAAUUCAAACGAUUAUUUUUUAGGAAAUGUUCUUGAUAAUAAUUUGCCAGGUAUGAACUAUUUUCGUCAAGGAGGUCACGGAGCUGUAAUGGGCAUCCAAUUAAGGGGACUU
#=GR JCVI_SCAF_1101668459580/611-1151 CODON  ............................................................................STP.............................................................................................................................................................................................................................................................................................................................................................................................AUG..................................................................................................................
#=GR JCVI_SCAF_1101668459580/611-1151 SS_TT  .................................................................................................................................................................................................................................................................................................................................................................................................................................................................................................................................................................................................
JCVI_SCAF_1096626582089/573-875              ACUUCAUAAAGCUGAACUUUCUCUAAAAUAUGGUUUUGAGUAUAUUCAAGAUAAAGACUUAAUUAUUGACAAUUAAAAUAAUUUUGAUAAAUAGAAACUAAUACUGAAGU.UUAGG.UGGGGAA.CAAUGUGAG.....AUUCAUUGACUGUUCCUGCAACGGUGUGAAC....GAAA............GUUUAA.GUCCGAGCGCCACCCAGUAU.AGCCCGCUGUUGAA.CGAAGGC.CAGGAAAAGUC..U.A..G.UUCUAC.AAUGCAAAAUUAGCAGUGGCAUAAAAUUUUAUGCUUAUGCUAAAAAGAUUAGUAAAAUUAUUAAUAAUUU...............................................................................................................................................................................................................................................
#=GR JCVI_SCAF_1096626582089/573-875 CODON   ............................................................................STP..................................................................................................................................................................................................................................................................................................................................................................................................................................................................................................................
#=GR JCVI_SCAF_1096626582089/573-875 SS_TT   .................................................................................................................................................................................................................................................................................................................................................................................................................................................................................................................................................................................................
JCVI_SCAF_1096627925949/329-860              UUAUGUUCAACAAUUGAACGGUAUAACCAUUUAAAAUAAAUUAGUCAAAGGAAAUAAAAUUUGUCGAAUUGACAAAAUGCCGAAAAAAUGUAGAUUUUAAGUGCUGAAAUGCAUGG.UGGGAAAUUAAUGUGAA.....AUUCAUUGGCUGUACCUGCAACCGU..........AA.A...................GUCGGAGCGCCACCCAGUAA.AGUCCGCUGUUGAA.UGAAGGC.CAGGAAAAGUC..U.A..A.UUCUUCUAAUUAUUAUUAGCAUCGGCAUUAUAUUAAUUAGUUUCAUAAUUUUAUGGAACUUAACAAUGGAUGAUGAACGAUGAUGAUAAAGUUAUUUUUAAUAUUAAUAUUUUCAAUUUUAGUUUCAAAUGUAUCUGCUUUAGAAAAUUGUAAAUGGAACAACAGUAAGGGUAUACCUUGUACAACAAUUACAAAAACACCUAAUACUUCAAAAUAUAAUUCUAAUGGAAUAAAUAAGACUAUUUUUACCAAGCAACNNNNNNNNNNNNNNNNNNNNNNNNNNNNNNNNNNNNNNNNNNNNNNNNNNNAUAGUUGA
#=GR JCVI_SCAF_1096627925949/329-860 CODON   ....................................................................................................................................................................................................................................................................................................................................................AUG....................................................................................................................................................................................STP...........................................AUG.....
#=GR JCVI_SCAF_1096627925949/329-860 SS_TT   .................................................................................................................................................................................................................................................................................................................................................................................................................................................................................................................................................................................................
JCVI_SCAF_1096626980542/1115-584             AACCGAUCCAAAGAGCAACAUUGAAAAAAAAACCGAAAAUUUAAUUGCAUAAAUAAAUUUUUUUCUUGAUAUUCACUUACCUUUAAGUUAUCUUUUUCUCAUACUGAAAUGCAUGG.UGGGAAAUCAGUGUGAA.....AUUCAUUGGCUGUUCCUGCAACGGU..........UAUA...................GUCCGAGCGCCACCCAGUAU.AGUCCGCUGUUGAA.CAAUGGC.CAGGAAAAGUC..U.A..G.UUCUAC.AAUUAAAUUUAGCAGUGGCUUUUAUUAAUUAGAACUUAAUGUUCUACAAAAGAAAGGUAAGUCAAUGCUAAAAAAAACUAUAACAAGUUUAAUUUUUUUAAUAUUCAUUUCCAAAAGCAGUCUAUUAUUUUCUGAGGACAUUCCCAUAAUUGUCAUUGCACCAAGUAAAAAACCUCAAUCAGCAUCGACUGUAGGAACCUCAGUAGUAGUUCUUGAUGAGGAAUUUUUAAAGAAUUCUAAUGAGUAUUUUUUAGGAGAUAUUUUAUCUGGAGGCACUACUAGCGCAAAUUUUUUUCAAAAUGGAGGACA
#=GR JCVI_SCAF_1096626980542/1115-584 CODON  .................................................STP........................................................................................................................................................................................................................................................................................AUG..................................................................................................................................................................................................................................................
#=GR JCVI_SCAF_1096626980542/1115-584 SS_TT  .................................................................................................................................................................................................................................................................................................................................................................................................................................................................................................................................................................................................
JCVI_SCAF_1096626944243/59-590               GAACAUAUUUCUAAUGAUCCUAAUAUUUAAAAUAUGUCAAGUCCAAAUCUGUACGCAUUAUUAUGAUUUUUUUUUUAAAUAAAUAAUAUAUAUAUCAAUCAUACUGAAAUGCAUGG.UGGGAAAUAAGUGUGAA.....AUUCACUUGCUGUUCCUGCAACGGU..........UAAA...................GUCCGAGCGCCACCCAGUAA.AGUCCGCUGUUGAA.UGAAGGC.CAGGAAAAGUC..U.A..G.UUCUAC.AAUUGAAAGAUUAGCAUCGGCAUAAAUAAACAAAAACUUUUUUUAAGAAAAGGUUUUAAAUUAAUAGGAUGUCAAAUGCUUUAUAGAAUUUUAAUAAUUUUAAUAUUUCUAAUUUCAAAUUUAAAUGCUGAUAAUUUGGAAAAAUGCGAAUGGGAUAAUAGAGAGGGUAUUGCAUGUUUGACUAUAAGCAAAACACCAAACACAUCUGCUUAUAAUAAUAAUAAUGUUAUUAAAAAAGUUUUUAACAAACAAGAAAUUGAGGCUGCUGGAGCAAAAGAUACUUUAGAUCUUCUAAAAUUAAUUCCAGGA
#=GR JCVI_SCAF_1096626944243/59-590 CODON    .....................................................................................................................................................................................................................................................................................AUG.........................................................................................................................................................................................................................................................................................................
#=GR JCVI_SCAF_1096626944243/59-590 SS_TT    .................................................................................................................................................................................................................................................................................................................................................................................................................................................................................................................................................................................................
JCVI_SCAF_1096627815144/369-1                GAUAAUGGUAAUCCUUAUUUAACUAUUUUUACUGGUACAUCAGUAAAACUAGUUAAAUUAGUGAUUUGACUAUGAAAAUAAUUAAUGAUAAUUGGCAAAUGUACUGAAAUGCAUGG.UGGGAAAUUAGUGCGAA.....AUUCACUUGCUGUUCCUGCAACGGU..........UAUA...................GUCCGAGCGCCACCCAGUAU.AGUCCGCUGUUGAA.UGAAGGC.CAGGGAAAGUC..U.A..G.UUCUAC.AAUUAAGUUAGCAGUGGCUUUUUAAGUAAAGGUUAGAUUAAAAAAAUCUAACACAACAAAAGGACUGUUAAUGAAAAAGUUAUAUAUAAUAAUACUAUCUGUACUAAUUUACUUACCGUUAGAAAGCAAAGAAUUAGAAAAUUGUA...................................................................................................................................................................
#=GR JCVI_SCAF_1096627815144/369-1 CODON     .................................................................................................................................................................................................................................................................................................................................................................................................................................................................................................................................................................................................
#=GR JCVI_SCAF_1096627815144/369-1 SS_TT     .................<<<<<<<<<<<<<<<<<......>>>>>>>>>>>>>>>>>........................................................................................................................................................................................................................................................................................................................................................................................................................................................................................................................................
JCVI_SCAF_1096628098054/1-513                ..................AUAAUAAAAAUACAAUUAAACAGUAUUUGAAUUAACUAAAUUUUAAAUUGACUAAUUUAUUUUUGAAUGUUAUUGAAUAAAUGUACUGAAAUGCAUGG.UGGGAAAUCAGUGUGGA.....AUUCACUGGCUGUACCUGCAACCGU..........AA.A...................GUCGGAGCGCCACCCAGUAU.AGUCCGCUGUUGAA.CGAGGGC.CAGGAAUAGUC..U.A..G.UUCUGC.AAUAUUUAAUUAGCAGUGGCAAAAUUAAAUUAUAUUAAGCUUUUGCUUAAUAAACGAAGGGGAGUCACAUGCUAAGUAAAAUUAAAAACCUAAUAGUAUUUCUAGUAAUAGUUCUAUUUGCUACCCAACUUUAUUCUAAGGAUUUUCCUGUUAUUGUUAUAGCUCCAAGUAAAAAACCGCAAUCUAUAUCUACAGUUGGAACAUCUGUGGUAGUUCUGGAUGAAAAGUUUUUAGAAAAUACUAAUGAAUUUUUUUUAGGAGAUGUUUUAGCAGGAAAUUCGACUAGUAUAAAUUUUUUUCAAAACGGAG
#=GR JCVI_SCAF_1096628098054/1-513 CODON     .................................................PTS..............................................................................................................................................................................................................................................GUA...........................................AUG..............................................................................................................................................................................................................................................
#=GR JCVI_SCAF_1096628098054/1-513 SS_TT     .................................................................................................................................................................................................................................................................................................................................................................................................................................................................................................................................................................................................
JCVI_SCAF_1101667521383/702-172              UGAUACUUCAGAAAAGUAUUCUUCAAUUUAUAAUUAUAUUUUCAAAAAAAAAUAAAUAUUUGCAUUUGACUAUUCUAAAAAAUUCAAUAUAUAAAAAUUAUAACUGAAAUGCAUGG.UGGGAAAUCAGUGUGAA.....AUUCAUUGGCUCUUCCUGGAACCGU..........AA.A...................GUCGGAGCGCCACCCAGUUA.AGCCCUUUGCUGAA.CGAAGGC.CAGGAAAAGUC..U.A..G.UUCUAU.AAUGAAAAAUUAGCAACGGCAUUAAAUAAAUACCUCAUUAAGUAGUGGGGUCUAAUUUUAGGAGAUGUUUAUGCUAACAAGAGUUAUAAUAUUUUUUAUAUUAACAAUAACAAGCCUGCACGCAGAAAAUUUAAAAAAUUGUGCUUGGGAUAAUAGAAAAGGAAUUCCUUGUAUUGUUGUUUCAAAAACUCCAAAUUCAUCUGAUUAUUCUGGAGCCGGUAUUAAUAAAACAAUAAUUACUAAAGAAGAAAUAAUAAGAUCGGGCGCUGUAGACACAAACGAUAUAUUAAAAUCAAUUCAAGGUUUAGA
#=GR JCVI_SCAF_1101667521383/702-172 CODON   ............................................................................................................................................................................................................................................................................................................................................AUG..................................................................................................................................................................................................................................................
#=GR JCVI_SCAF_1101667521383/702-172 SS_TT   .................................................................................................................................................................................................................................................................................................................................................................................................................................................................................................................................................................................................
JCVI_SCAF_1096628238228/471-1                AACCUUGAAAUUACAUAAUUAAUUAAUAAUGACCCAUUUUGGAAAAAUUUUAUUUAAAAAGAUGAUUGUUUUCUUAAAAGAAAACGUAUAAGAAUAAAUUCUGUUGAA....UUGG.UGGGGAAUCAGUGUGAA.....AUUCAUUGGCUGUACCUGCAACCGU..........AA.A...................GUCGGAGUGCCGCCCAACAG.AGUCCGCUGU.GAA.UGAUGGC.CAGGAAAAGUC..U.A..G.UUCUAC.AAUGAAAAAUUAGCAGUGGCUAAAAAAAGGAGAUAGCUACAUGCUAAAAAAUUUUAAAAAAAUAACAUUUGUAUUAAUAAUAUUAACAGCUUUUUCUUUUGUGAGUGUUAAUGCAAAAGAAAUCCCUGUUAUUGUAAUUGCACCAAGUAAAACACCUCAAUCUAUUUCUACGGUAGGAACGUCUGUAAAAGUAUUAGAUGAACAAGACUUGAUUGGGUCUAAAGAUUUUUUUUUAGGUGAUUUGUUGAAUAAUU.......................................................
#=GR JCVI_SCAF_1096628238228/471-1 CODON     ....................................................................................................................................................................................................................................................................................................................AUG...............................................................................................................................................................................................................STP........................................................
#=GR JCVI_SCAF_1096628238228/471-1 SS_TT     ..................................................................................................................................................................................................................................................................................................................................................................<<<<<<<<<<<<<<<<<........>>>>>>>>>>>>>>>>>.....................................................................................................................................................................................
JCVI_SCAF_1096627993984/1444-914             UUAUCAAUUAUUAAUUGCAAUAUAGCCUAUACGCUUAAUAUUUGAGUGAAAAAACAUUAUAAUAAGUGUUUUUUGAGUAUUAUUAUGCUAAUAACUAAUUAUGUUGAAAUGCAUGG.UGGGAAAUCAGUGUGAG.....AUUCAUUGGCUGUACCUGCAACCGU..........AA.A...................GUCGGAGCGCCGCCCAACAU.AGUCCGCUGUUGAA.UGAUGAC.CAGGGAAAGUC..U.A..A.UUCUAC.AAUGAAAAAUUGACAUCGGCAUUGAGUAAGGGAACUAAAUUUAAAUUUUAGUUUAAUGUUGGGGUUAAUAUGAAAAAAAUUUUUAAGUUAUUAAUAAUAAAAACGUUUUUGAUUAAUUUUAAUUUAGCUUUUGCAAAAGAUAUACCUGUUUUAGUUAUAUCGCCUGGUAAAACAAUACAAUCAAAAAGCACUGUGGGAAGUGACGUUGAAGUUAUUGAUGUCAAGACUAUUAAACAAUCAAAUGAGCAAUUUAUUGGAGAUAUAUUGGAUAAUAAUUUAAAUGGUAUAAAUUAUUUUCAAUCAGGUGGU
#=GR JCVI_SCAF_1096627993984/1444-914 CODON  .................................................................................................................................................................................................................................................................................................................................................AUG.............................................................................................................................................................................................................................................
#=GR JCVI_SCAF_1096627993984/1444-914 SS_TT  .................................................................................................................................................................................................................................................................................................................................................................................................................................................................................................................................................................................................
JCVI_SCAF_1096627324500/288-1                UUUCUGAAUGUUUUAUACGUAUUUGUUUAUUUUUAAAUAGCAAAAAAAAUAUUGAUUUACUUGGUUAUUGACAAAUAAAUAAGAUUAAAAUAUGAAAAGGAUGUCGAAAUGCAUGG.UGGGAAAUCAGUGUGAA.....AUUCAUUGGCUGUACCUGCAACCGU..........AA.A...................GUCGGAGCGCCACCCGAUGA.AGCCCUUUGUUGGA.UGAAGGC.CAGGGAAAGUC..U.A..G.UUCUAC.AAUGAAAAAUUAACAGAGGCAUUAAAUUAACAAAUGUGAGUUUACUCACUAAGGGGUUUUUUGUGA...................................................................................................................................................................................................................................................
#=GR JCVI_SCAF_1096627324500/288-1 CODON     .................................................................................................................................................................................................................................................................................................................................................................................................................................................................................................................................................................................................
#=GR JCVI_SCAF_1096627324500/288-1 SS_TT     .................................................................................................................................................................................................................................................................................................................................................................................................................................................................................................................................................................................................
JCVI_SCAF_1101668283861/41-571               UUAUUUUUCAUAAUUUGCAGAAAUUAAAUUAUUCUAUUUUAAUGAUUAUUCAAUAACUUUUACAGUUGACACAUUAUCCUAGAUAAAUAUACAGAUAUAUAGACUGAAAUGCAUGG.UGGGAAAUCUGUGUGAA.....AUUCACUUGCUGUUCCUGCAACCGU..........AU.A...................GUCGGAGCGCCACCCAGUCU.AGUCCGCUGUUGAA.UGAAGGC.CAGGAAAAGUC..U.A..A.UUCUGC.AAUGUAAAAUUAGCAUCGGCAUAAUAUUAAUUUUAAUCUUAAGGAGAAGAUUUGUCGGUACUAAAAUUCUUAAUAACUCUAAUACUAACAUUUUUAAAUUUAAUUAGUUUUUCUGCGAAAGCUCUUGAUAUUCCAACAAUUGUAAUUGCUCCUAACAAAAGUCCACAAUCUUAUAGCACUGUGGGUAGCUCAAUAACAUCUCUUGAUAGUGAAACUAUAGAAAGUUCAAAUAAUUAUUUCUUAGGAGAAGUUUUAAAUAAAAAUUUACCAGGCAUGAACUAUUUUAGAUCAGGAGGUCAUGGCACAGUU
#=GR JCVI_SCAF_1101668283861/41-571 CODON    ...............................................................................................................................................................................................................................................................................................................................AUG...............................................................................................................................................................................................................................................................
#=GR JCVI_SCAF_1101668283861/41-571 SS_TT    .................................................................................................................................................................................................................................................................................................................................................................................................................................................................................................................................................................................................
JCVI_SCAF_1096627835374/1202-677             AAUCUUAAAUUUAAAAAUAAAUUAAAAAAAAACAUUCAAAUUUUUUAAGACUCAUCAAAAUUUCAUUGAUUUAAAGAUUAGAUUAUAAUAAUCAUUCAACAUGCUGAA.....AGG.UGGGGAAUCAGUGUGAA.....AUACAUUGGCUGUACCUGCAACCGU..........AA.A...................GUCGGAGCGCCACCCAGCAU.AGUCCGCUGUUGAA.UGAAGGC.CAGGAAAAGUC..U.A..G.UUCUAC.UAUUAAAAUAAGCAUCGGCAUAAAUUAAACUGGUUAAAGUAAAAACUUUAAUCAUAACAUUAUGAGGUACUUANNNNNNNNNNNNNNNNNNNNNNNNNNNNNNNNNNNNNNNNNNNNNNNNNNNAAUUUUAAAUGUAUUAACUGCAAAAGCUGAAAAUUUAUCUAAUUGUAAAUGGGAUAAUAGAGAUGGAGUACCAUGUGUAAUAGUAACCAAAACCAACAAUUCUUCAAAAAUUUCUGAAACUGGAAUUAAUAAAAAAAUAAUAACUAAAGAAGAUAUAGAAAACUCUGGAGCAACUAGUGUAAGUG
#=GR JCVI_SCAF_1096627835374/1202-677 CODON  .........................................................................................................................................................................................................................................................................................................................................................................................................AUG.....................................................................................................................................................................................
#=GR JCVI_SCAF_1096627835374/1202-677 SS_TT  .................................................................................................................................................................................................................................................................................................................................................................................................................................................................................................................................................................................................
JCVI_SCAF_1096627226916/999-471              AAAGGGUAAUCAAUUUGUUGCUGAUAUAAUUAGCAAAAAACUAUUAAACUUUUAAUAUUUUUAAAUUGAAAAUUUUUAUUAAAUAUAAUACAUAUUUUAAAUACUGAAG..UUUGG.UGGGGAAUCAGUGUGAA.....AUUCAUUGGCUGUACCUGCAACCGU..........AA.A...................GUCGGAGCGCCACCCAGUAU.AGUCCGCUGUUGAA.UGAAGGC.CAGGAAAAGUC..U.A..G.UUCUAC.AAUUUUUAAAUUGACAUCGGCAUAAAAUUAAAAACUUCUUUACACGAUUAAAGAAGAAAAGAGAGUGAAUGCUUAUGUUUUUAAAGUUUAAUUUAUAUUUUAUUAUUUUUAUUUUUUUGUUUUCGCUAAAAAUUCAAGCAAAAGAAAUACCAAUUAUUGUAAUUUCAGCAGGUAAAUCUAAUCAAUCAAUAAGUGCCGUAGGAAGCGAUAUAACAGUUUUGGACUCAAAAACUAUUUAUGAAUCAGAACAUAAUUUUUUAGGAGAUAUUAUUAAUGAAAAAAUACCUGGUAUGAAUUUUUUUCAGAGUG
#=GR JCVI_SCAF_1096627226916/999-471 CODON   ....................................................STP.........................................................................................................................................................................................................................................................................................AUG..............................................................................................................................................................................................................................................
#=GR JCVI_SCAF_1096627226916/999-471 SS_TT   .................................................................................................................................................................................................................................................................................................................................................................................................................................................................................................................................................................................................
JCVI_SCAF_1096628254797/1423-894             UCAUAACAUUGAAUUAAAUCAAUUUUUUAAAUUAUUUUAUAAUAAAUAAUUGGAAAUCAGUUUUAUUGACAUUUAUUUAAAUCUUAUAUAAUUUUAGUCUAUACUGAAA..UUUGG.UGGGGAAUCAGUGUGAA.....AUUCAUUGGCUCUACCUGGAACCGU..........AA.A...................GUCGGAGCGCCACCCAGUAU.AGUCCGUUGUUGAA.UGAAGGC.CAGGGAAAGUC..U.A..G.UUCUACUAAUAAUAAUUAGCAUCGGCAUAUGAUUAACAAAAUUGGAGAAAAAUUUUCUCCAAUGAAACUAUAGGUCGAUUAUGAAAAAAUUUAUCUACUUUUUUCUUUUAAUAAUGUUCUUUAAUUUUUCACAUUUAUUAGCAAAAGAUAUUCCCGUUAUAGUAAUAUCACCAGGAAAGACACUUCAAUCAAAAGGUAUCGUAGGUAGCGAUGUUGAGGUUGUUGAUAGAAAUACUAUUUCAAAUUCAAGUGAGCUUUUCAUUGGUGAUAUCUUAGACAGUAAUCUUAAUGGUCUAAAUUAUUUUCAACAAGGCGG
#=GR JCVI_SCAF_1096628254797/1423-894 CODON  ..................................................................................................................................................................................................................................................................................................................................................AUG............................................................................................................................................................................................................................................
#=GR JCVI_SCAF_1096628254797/1423-894 SS_TT  .................................................................................................................................................................................................................................................................................................................................................................................................................................................................................................................................................................................................
JCVI_SCAF_1101667554535/634-105              AAUGAAAUAACACUAAACUUUAUGCUCCAAAAAAAAUUGAAAAAUAUAAUAUAAUCAAGAGGUUGUUGACAUUGAAUAAAAUUGGAUAUAAUUUUUAAAUAUACUGAAG..UUUGG.UGGGGAAUCAGUGUGAA.....AUUCAUUGGCUCUACCUGGAACCGU..........AA.A...................GUCGGAGCGCCACCCAGUAU.AGUCCGUUGUUGAA.UGAAGGC.CAGGGAAAGUC..U.A..G.UUCUACUAAUAAUAAUUAGCAUCGGCAUAUAACUAACAAAAUUGGAGAAAAAUUUUCUCCAAUGAAACUAUAGGUCGAUUAUGAAGAAAUUUAUCUACUUUUUUCUUUUAAUAAUAAUCUUAAAUUUUACACAUUUAUUAGCAAAAGAUAUUCCCGUUAUAGUAAUAUCGCCAGGUAAGACACUUCAAUCAAAAGGUAUCGUAGGUAGCGAUGUUGAGGUUGUUGAUAGAAAUACUAUUUCAAAUUCAAGUGAACUUUUCAUUGGUGAUAUCUUAGACAGUAAUCUUAAUGGUCUAAAUUAUUUUCAACAAGGCGG
#=GR JCVI_SCAF_1101667554535/634-105 CODON   ...................................................STP........................................................................................................................................................................................................................................GUA.................................................AUG............................................................................................................................................................................................................................................
#=GR JCVI_SCAF_1101667554535/634-105 SS_TT   .................................................................................................................................................................................................................................................................................................................................................................................................................................................................................................................................................................................................
JCVI_SCAF_1101667253413/377-892              AAUGAAAUAACACUCAACUUUAUGCUUCAAAAAAAAUUGAAAAUAGAAUCAAAUCAAUGAGAUUAUUGACAUUGAAUGAAAUUAAAUGUAUUUUUUAGAUAUAUUGAAG..UUUGG.UGGGGAAUCAGUGUGAA.....AUUCAUUGGCUCUACCUGGAACCGU..........AA.A...................GUCGGAGCGCCACCCAAUAU.AGUCCGUUGUUGAA.UGAGGGC.CAGGGAAAGUC..U.A..G.UUCUACUAAUAAUAAUUAGCAUCGGCAUAUAAUUAAUAAAAUUGGAGAAAAAUUUUCUCCAAUGAAUCUAUAGGUCGAGUAUGAAAAAAUUCAUCUACUUUUUUCUUUUAAUAAUGUUUUUAAAUUUUACAAAUUUAUUAGCAAAAGAUAUUCCCGUUAUAGUAAUAUCGCCAGGUAAAACACUUCAAUCAAAAGGUAUCGUAGGUAGCGAUGUCGAGGUUGUUGAUAGAAAUACUAUUUCAAAUUCAAGUGAACUUUUCAUUGGUGAUAUCUUAGACAGUAAUCUUAAUGGUCUAAAUUAU..............
#=GR JCVI_SCAF_1101667253413/377-892 CODON   ............................................................STPTS....................................................................................................................................................................................................................................................................GAUG........................................................................................................................................................................................................................................................
#=GR JCVI_SCAF_1101667253413/377-892 SS_TT   .................................................................................................................................................................................................................................................................................................................................................................................................................................................................................................................................................................................................
JCVI_SCAF_1101667515587/375-903              CUUAUUAAAAUUGGAAAAUUUCAUAAUUAUUAAUUAAAUUUACCUGUAGAAUUUAUUAAAUAAUACUUGAAUAUUAUUUUUAUAUAUAUAUAAAAAAAAUGUACUGAAG..UUUGG.UGGGGAAUCAGUGUGAA.....AUUCAUUGGCUCUACCUGGAACCGU..........AA.A...................GUCGGAGCGCCACCCAGUAU.AGUCCGCUGUUGAA.UGAUGGC.CAGGGAAAGUC..U.A..A.UUCUAC.AAUUUUAAUUAGCAACGGCAUUAAAUAAAUACGCAAUUAAUUUUGCGACAAAAAGAGGUUAUAUGCUGUUGAGAUAUUUUUUAAUAUUUUUUACUUUUUACUUUACUAAUGUUAGUGCUCAAAACUUAAAAGAAUGUGACUGGAAAAAUGAUAAAGGUAUACCGUGCAUAACGGUAAUGAAAACUCCAAAUAGUUCUGUUUAUUCAGAAAUUGGAAUAAAUAAAACUGUCAUUUCUAAGCAAGAUAUAAUUGAUUCAGGUGCUGUAGAUACUAACGACGUACUCAAAUUAAUUUCUGGUCCUGACGUUU
#=GR JCVI_SCAF_1101667515587/375-903 CODON   ...........................GUATS................................................................................................................................................................................................................................G..U.A.........................................AUG...............................................................................................................................................................................................................................................................................
#=GR JCVI_SCAF_1101667515587/375-903 SS_TT   ..........................................................................................................................................................................................................................................................................................................................................................................................................................................................................<<<<<<<<<<<<<<<........>>>>>>>>>>>>>>>.................................................................................
JCVI_SCAF_1096627126564/869-1397             AGCGGUAAUAAACUGUAAUAUAUUUAUAUUAAAAUUAUUCCUAUUGCAAAAAAUGAGUUUUAUUAUUGACUUAAAUCUAUUAUCAAAUAAAUAUGAUUAUGUAUUGAA.U.CUUGG.UGGGGAAUCAGUGUGAA.....AUUCAUUGGCUCUUCCUGGAACCGU..........AA.A...................GUCGGAGUGCCACCCAAUAU.AGUCCGCUGUUGAA.UGAUGGC.CAGGAAAAGUC..U.A..G.UUCUAC.GAUUUUAAUUAACAUCGGCACUAAAUUAACUAAUUCCAUUUUUUUUUUGGAAUUAUUAAAAAAAUUGGAUGUAUAUUAUGAUGUUAAAAAGUUUUUUUUUCUUAUAUUUUGUACUAUUUACAACUUCUAUUUUUUCAAAAGAGAUUCCUGUAAUUGUAAUUUCACCUUCAAAAUCUCCUCAAUCAUAUAGUUCUGUUGGCAGUCAAGUUACAGUCAUUGACUCAGAAACAAUUAAAAACUCUUCAGACUCUUUUUUAACUGAUCUUCUAAAUAAUGAAGUUCAAGGAAUGAAUAUUUUUUCAUUAGGUG
#=GR JCVI_SCAF_1096627126564/869-1397 CODON  ................................................................................................................................................................................................................................................................................................................................................AUG..............................................................................................................................................................................................................................................
#=GR JCVI_SCAF_1096627126564/869-1397 SS_TT  .................................................................................................................................................................................................................................................................................................................................................................................................................................................................................................................................................................................................
JCVI_SCAF_1096627441792/1239-1767            UUAAUAAAUAUAACAGAUUUAUCACCAUAUGGCACAAAAUUUAAAAAAAACACUCACAUUAACAAUUGACUUUAUUCAGUAUAAUAUUAGUAAAGUAAGAAUAUUGAAU..CUUGG.UGGGGAAUCAAUGUGAA.....AUUCAUUGGCUGUUCCUGCAACCGU..........AA.A...................GUCGGAGUGCCACCCAAUAG.AGACCGCUGUUGAA.UGAUGGC.CAGGAAAAGUC..U.A..A.UUCUAC.AAUUUUAAUUAACAUCGGCAUAAAUUAAUUUGUUUCAUGUAAAUUUAAACAUGAAACUUUAAAUGUUUGGAAUGCCGAAUGAGCAUUAGAAUAUUAUUAUUUUUUCUGUUUUUUUUAUCAAAUGUUCAAGCUAUGGAAAACUGCAAAUGGAAUAAUGAAAAAGGGGUUCCGUGUGUUACCAUUAGCAGAACACCAAACACUUCCUUGUAUAAUUCUCUUGGGGUAAAUAAACAAAUUUUUACUAAAGAACAAAUUACUGAGUCAGGCGCAACUACUGCAUUAGAUUUAUUAAAGAAAGUCUCAGGAUUA
#=GR JCVI_SCAF_1096627441792/1239-1767 CODON ..............................................................................................................................................................................................................................................................................................................................................AUG................................................................................................................................................................................................................................................
#=GR JCVI_SCAF_1096627441792/1239-1767 SS_TT ...........................................................................................................................................................................................................................................................................................................<<<<<<<<<........>>>>>>>>>............................................................................................................................................................................................................................................................
JCVI_SCAF_1096627799570/534-1064             AAAUUUUUUUUUAACUUAAUAUAUAUAAUUAUUAGAUUUUAUUAUUAACUACUCAAAAAUACUAAUUGACAAUUUCACCAUUCUUUUUUAUCAAUUCUUCAUAUUGAAAUGCAUGG.UGGGAAAUCAGUGUGGA.....AUUCAUUGGCUGUACCUGCAACCGU..........AA.A...................GUCGGAGCGCCACCCAAUAU.AGUCCGCUGUCGAA.UGAAGGC.CAGGAAAAGUC..U.A..A.UUCUAU.AAUGCAAAAUUAGCAGAGGCAUAAAGGUAAAAAAAUAUUUAGUCGUCUUAAAGUUACUUAGGAUGAUAUUAAAAAUGGAUAUUUAUGCUUAAAAAAAAAUUNNNNNNNNNNNNNNNNNNNNNNNNNNNNNNNNNNNNNNNNNNNNNNNNNNNCAAGAAGAACAAAAUCAAAUUAUGACACAAGCACUAGUGAUGAAAAUGGUUUUGCUCAUGACAAAAUGUACAUAUUUCAAACUAGUCUUAGUAAUCUAACUAAAAAUUCUGAAAAUUUAUUGACUUUUCAUUUGCAUCAUUAUGACAGAGAAUAUGA
#=GR JCVI_SCAF_1096627799570/534-1064 CODON  .....................................................................................................................................................................................................................................................................................................................................................................................................................................................................................................AUG.........................................................................................
#=GR JCVI_SCAF_1096627799570/534-1064 SS_TT  .................................................................................................................................................................................................................................................................................................................................................................................................................................................................................................................................................................................................
JCVI_SCAF_1096628243783/1-479                ..................................................UUACAAUUAUCAAUUUCAUUGACAAUGAAACUAAUGAAUAUAAUAUUAAUCUGCUGAAU..CUUAG.UGGGAAAUCAGUGUGAA.....AUUCAUUGGCUGUACCUGCAACCGU..........AA.A...................GUCGGAGUGCCACUCAGUAA.AGUCCGCUGUUGAA.UGAAGGC.CAGGAAAAGUC..U.A..G.UUCUAC.AAUUAAAAAUUAACAUCGGCAAUAUUUUAAACGUUAUUAAUUAUUAUUACGUUGAUGAAAGGGUGCUGAUGAUGGUUAGAUUUUUAAUAUUUUUAAUUUUGAAUUUUUUACAUUUAAAUUAUUUAUUUUCAAAAGAUAUACCAGUAAUAGUAAUUUCACCCGGAAAAACUAUUCAAUCAAAAAGUAUAGUAGGAAGCGAUAUCGAAGUCAUAGAUAGUGAAACUAUCUCAUCUUCUAAUCAACACUUUAUCGGAGAUGUUUUGGAUAAUAAUUUAAAUGGAAUUAAUUAUUUUCAACAAGGAGGCAGUG
#=GR JCVI_SCAF_1096628243783/1-479 CODON     .......................................................................................................................................................................................................................................A.UG......................................................................................................................................................................................................................................................................................................................................................
#=GR JCVI_SCAF_1096628243783/1-479 SS_TT     .................................................................................................................................................................................................................................................................................................................................................................................................................................................................................................................................................................................................
JCVI_SCAF_1096627898401/1304-1658            GCCCUGAAAAGGCUUGUGUCGGCGGUUCGAUUCCGUCCCUGGCCACCAUCACACAGGCACUAACCUUGACUUGUGAAAUUAUUUUUAGUAUUUAAAAUUAAUACUGAAAUGCAUGG.UGGGGAA.CAAUGUGAA.....AUUCAUUGACUGUUCCUGCAACGGUGUGAAC....AU.AA...........GUUUGA.GUCCGAGCGCCACCCAGUAU.AGCCCGCUGUUGAA.CGAAGGC.CAGGAAAAGUC..U.A..G.UUCUGC.AAUGUAAAAUUAACAGUGGCAUAAAGUUUUAUGCUUAUGUUAAAAAAAAUAUUUAGAUUAUUAUUAUUAUUAAUUUUUCCGGCAAAGAUGCUGUUUGCUGCAGAUAUACCAAUAAUAGUUA............................................................................................................................................................................................
#=GR JCVI_SCAF_1096627898401/1304-1658 CODON ................................................STP..............................................................................................................................................................................................................................................................................................................................................................................................................................................................................................................................................
#=GR JCVI_SCAF_1096627898401/1304-1658 SS_TT .................................................................................................................................................................................................................................................................................................................................................................................................................................................................................................................................................................................................
JCVI_SCAF_1101668677996/264-1                ACAGCUUUACAAAAGAAAAUAUCUGAUUAAAAAAUUAAAUAAAGUGUUUGACUAAAAUAAAAAAACUUGAUUUUUUUUUUUAUUUUUAUAAUAUUGUUUCAUACUGAAAAGCAUGG.UGGGAAAUCAGUGUGAA.....AUUCAUUGGCUGUCCCUGCAACCGU..........AA.A...................GUCGGAGCGCCACCCAGUAU.AGUCCGCUGUUGAA.UGAUGGC.CAGGAGGUGUC..U.A..A.UUCUAC.AAUUUAAAAUUAGCAGUGGCUUUAAAAUGAACGUUAAGAUUA...........................................................................................................................................................................................................................................................................
#=GR JCVI_SCAF_1101668677996/264-1 CODON     .................................................................................................................................................................................................................................................................................................................................................................................................................................................................................................................................................................................................
#=GR JCVI_SCAF_1101668677996/264-1 SS_TT     ................................................................................................<<<<<<<<<<<.................>>>>>>>>>>.....>.....................................................................................................................................................................................................................................................................................................................................................................................................................................................
JCVI_SCAF_1101667429719/258-730              AAAUAAAAAUGAUACAACUCUUUCUCCACAAUUCUUUAAAACAGUCAGUUUUUUUAGAAAAGUAAUUGACAAGUAAAUUUAAUAAUAUUAAUUAUUAGUUAUACUGAAAUGCAUGG.UGGGAAAUCAGUGUGAA.....AUUCAUUGGCUGUACCUGCAACCGU..........AA.A...................GUCGGAGCGCCACCCAGUAA.AGUCCGCUGUUGAA.UGAGGGC.CAGGGAGAGUC..U.A..G.UUCUACUAAUAUCUAUUAGCAUCGGCACUAACUAAACUUGUUUCAUUAAUUAAUGAAACUUAAAAGGAUGUACAGAAUGCUGGUAAGAUUGUUAUUUGUAUUGUUUUUUAUUUUUUUUUCAAAUUUUGUAUUUUCUAAAGAUAUUCCAAUAGUUGUUAUUAAAGCAAGUAAAAAACCUCAGUCGCUUUCUACUGUAGGUACAUCUGUGACUGUCCUUGAUGAAAAUUUUUUUAAUGGCACAAGUGAGUACUUUUUAG...........................................................
#=GR JCVI_SCAF_1101667429719/258-730 CODON   .........................................................................................................................................................................................................................................................................................................................AUG.........................................................................................................................................................................................................S...........................................................
#=GR JCVI_SCAF_1101667429719/258-730 SS_TT   .................................................................................................................................................................................................................................................................................................................................................................................................................................................................................................................................................................................................
JCVI_SCAF_1101668547925/1102-575             AGAAUAUAUAUAUAUCACUCAAGCAAAGUCAACUCUACUAAAUUUCCUAAGAGAGCAUUUGAGUUGACUUUAAUGGUUUUUUUCAAUAUUAAGCAGAUCAUAGCUGAAA..GUUGG.UGGGAAAUCAGUGUGAA.....AUUCAUUGGCUGUUCCUGCAACCGU..........AA.A...................GUCGGAGCGCCACCCAGCUA.AGUCCGCUGU.GAA.UGAAGGC.CAGGAAAAGUC..U.A..G.UUCUAC.AAUGAAAAAUUAACAUCGGCAUUAAAUUAACUUAAUUUCAUAUAUUUUUAUGAAAUUUGGAAAGGUGUUAUAUUUAUGAAAAUCACAAAAAAUAUUUUUAAUAUUUAUUAUAUCAAUUUUUACUUUUAAUGCCUCAGCAUUAGAAAAUUGUAAAUGGGAUAACAAAAAAGGAGUGCCUUGCUUAACUAUAAGCAAAACUCCAAAUACCUCAGAAUUUAAUCAAGGGAGUGUAAAUAAAAUAAUUAUAACUAAACAAGAUAUUAUUAAUUCUGGAGCGGUAGAUACAAACGAUGUAUUAAAACUUAUUCC
#=GR JCVI_SCAF_1101668547925/1102-575 CODON  .......................................................................................................................................................................................................................................................................................................................................................................AUG.......................................................................................................................................................................................................................
#=GR JCVI_SCAF_1101668547925/1102-575 SS_TT  .................................................................................................................................................................................................................................................................................................................................................................................................................................................................................................................................................................................................
JCVI_SCAF_1101667533745/72-599               AAACAUAUAUAUAUAUCACCAAAUCAAUGUCAACACUACAAAAUUUACUUGUUAAAAAUUUGAGUUGACUAUGAAGGCUUUUUUUUAUAAUUGAAAAUCAUAGCUGAAA..GUUGG.UGGGAAAUCAGUGUGAA.....AUUCAUUGGCUGUGCCUGCAACCGU..........AA.A...................GUCGGAGCGCCACCCAGCUA.AGUCCGCUGU.GAA.UGAGGGC.CAGGGAAAGUC..U.A..G.UUCUAC.AAUGAAAAAUUAACAUCGGCAGAAAUGAGGAGCAAUCUUAACAAGAAAGGAUGUUAAAUGUAUUUAAAAUUAAUUGUAAUUUUUUUAAUACUUACAAUCAAUUCUUACGCUGAUGAAUUGAAGAAAUGUAAGUGGGAUAAUAGAGAAGGAGUUCCCUGUAUUGUAAUUAGCAAGACACCAAAUACUUCAGAUAUAUCUGAAGAAACAAUAAACAAAAUUAUAAUAAACAAAAACCAAAUAGAACAAAGUGGAGCAGUAGAUGUAAUAGAUGUUCUUAAGUAUGUCGAUGGAUUAGAAAUUAAACAGAAU
#=GR JCVI_SCAF_1101667533745/72-599 CODON    .....................................................................................................................................................................................................................................................................................................................................AUG.........................................................................................................................................................................................................................................................
#=GR JCVI_SCAF_1101667533745/72-599 SS_TT    .................................................................................................................................................................................................................................................................................................................................................................................................................................................................................................................................................................................................
JCVI_SCAF_1101667573135/369-879              UUGUCAAAAGAGGAUAUGCAAUUAGAUAGAAUUGCAAAAAUGCAGUAAUUUCAUUGUAUUUAUUAACUUUAAAAUUUUUAAAAAUAAUAUAUCUAGAUCUAAGCUGAAAUGCAUGG.UGGGAAAUCAGUGUGAA.....AUUCAUUGGCUGUUCCUGCAACCGU..........AA.A...................GUCGGAGCGCCACCCAGCUA.AGUCCUCUGUUGAG.CGAAGGC.CAGGAAAAGUC..U.A..G.UUCUAC.AAUGAAAAAUUAGCAGCGGCAUUGAAAUAAAACUAUAAAAAGUUUUAAAGGAGAUUAAUUGAAAAAAAUAUUUUUUUUUAUUUUAAGUUUGUUGAUUUUAAAAAGCUCUAAUGCUCUAGCGCUAGAAAAAUGUAAAUGGAACAAUAAAGAUGGAGUGCCUUGUAUAACCGUUAGCAAAACAACGAAUAGUUCUUAUUACAACCAAAACAAUAUUAAUAAAAUAAUUAUAACAAAAAAGGAUAUAUUAAAUUCAGGAGCAAUUGACACCAUUGAUGUUUUAAAACUUGUA....................
#=GR JCVI_SCAF_1101667573135/369-879 CODON   ................................................STP...................................................................................................................................................................................................................................................................................AUG........................................................................................................................................................................................................................................................
#=GR JCVI_SCAF_1101667573135/369-879 SS_TT   .................................................................................................................................................................................................................................................................................................................................................................................................................................................................................................................................................................................................
JCVI_SCAF_1096628056260/1523-1803            AAACUUAGAGAUAUGACAGUAUAUACUUCAACAAAAAUGUUUUUUUAUAAUGUUGAAGAAUUAUAAAUUUUAGAUUAUAAAAAAUUAUUGUAAAAAAAAUAAGCUGAAAUGCAUGG.UGGGAAAUCAGUGUGAA.....AUUCAUUGGCUGUACCUGCAACCGU..........AA.A...................GUCGGAGCGCCACCCAGCUA.AGUCCUUUGUUGAA.UGAUGGC.CAGGAAAAGUC..U.A..G.UUCUAC.AAUGCAAAAUUAGCAGAGGCAUAUUUGUGAGGUAUAAAAUUCCAAAGCUAAGACUAUUU..........................................................................................................................................................................................................................................................
#=GR JCVI_SCAF_1096628056260/1523-1803 CODON ..................................................................STP............................................................................................................................................................................................................................................................................................................................................................................................................................................................................................................................
#=GR JCVI_SCAF_1096628056260/1523-1803 SS_TT .................................................................................................................................................................................................................................................................................................................................................................................................................................................................................................................................................................................................
JCVI_SCAF_1096627507316/620-90               UUUAGUUUUAAAGAUAUUGUCAUGCAUAGUGCAUCUCUAUACACGGUUUUAAUAAAGUUUCAAUUAUUUACUUUCUGUGAAAAAAUGCUAUUUUGAUUGAAUACUGAAAUGCAUGG.UGGGAAAUCUUUGUGAA.....AUUCAUUGGCUGUACCUGCAACCGU..........AA.A...................GUCGGAGCGCCACCCAGUAG.AGUCCGCUGUUGAA.UGAAGGC.CAGGAAAAGUC..U.A..G.UUCUGC.UAUUUAAAUUGACAUCGGCAUUAAAUAAAUAAACUUCUUAAUUAUAAGAAGUUAAAAAAAUGAGGUGGCGAAUGUUAGAAAGGCUUUUACUUAUUUUAUUUUCAAUAAGUUUUUGUUCAAGUGCUAUUGCUUUAGAAAAAUGUAAAUGGAAUAAUCAAAAAGGAGUUCCUUGUAUUACAAUAAGUAAAACACCAAAUACUUCUUUAUAUAAUUCUCAAGGAAUAAAUAAAAAAAUUUUCACUAGACAACAAAUUAUUGAAUCCGGAGCAACUACAGCAGUAGAUGUUCUUAAAAAAGUAAAUGGUUUGG
#=GR JCVI_SCAF_1096627507316/620-90 CODON    .......................................................................................................................................................................................................................................................................................................................................AUG.......................................................................................................................................................................................................................................................
#=GR JCVI_SCAF_1096627507316/620-90 SS_TT    .................................................................................................................................................................................................................................................................................................................................................................................................................................................................................................................................................................................................
JCVI_SCAF_1096626884209/424-955              AACCGCUAGCUGGCAUAUUUAUCAUGCUACAGGUUUAAUUAACCUUCAUAUUCUUUUAGACUAUAUUGAUCGAUAAUUUAUAUUCAUAUAUAAAUAUCUUAAGCUGAAAUGCAUGG.UGGGAAAUCAGUGUGAA.....AUUCAUUGGCUGUGCCUGCAACCGU...........AGA...................GUCGGAGCGCCACCCAGCUU.AGUCCGCUGUUGAA.UGAUGGC.CAGGAAAAGUC..U.A..A.UUCUACUAAUGUUAAUUAGCAUCGGCAAAUUAUUAACUGUGAGAUUAAAUUCUUACAUAACAAUAAAAGGCCGGCAAAUGAAAAAAAUUUUUUUUAGUUUAUUUAUUUUAACUUUUUCCUCAAUAGAAGCUUUAAGUUUAGAAAAAUGUGAAUGGAAAAAUACGCAAGGGAAGCCUUGUCUUAUUAUCACUAAAACCCCCAAUACAUCCUUUUUUGAUGAAAAUAAUAUUAAUAAAAUAAGUAUUAAUAAACAAGAUAUAAUUAAUUCAGGUGCAUUGGAUGUAAAUGAUGUUUUAAAAAUUGUAAACGGUCUUGA
#=GR JCVI_SCAF_1096626884209/424-955 CODON   .......................................................................................................................................................................................................................................A.UG......................................................................................................................................................................................................................................................................................................................................................
#=GR JCVI_SCAF_1096626884209/424-955 SS_TT   .................................................................................................................................................................................................................................................................................................................................................................................................................................................................................................................................................................................................
JCVI_SCAF_1101668488469/1024-493             CUGAAAAUGAACUUUCAACAGAAACCCCAGAAACCUCCUUUUAUAAAGAUGAACUAAAUUGAACUAUUGAGUCUAAAUUAAUUUUAUACUAGAUUAAAUACAACUGAAAUGCAUGG.UGGGAAAUCAGUGUGAA.....AUUCAUUGGCUGUUCCUGCAACGGU..........AA.AA..................GUCCGAGCGCCACCCAGUUA.AGUCCGCUGUUGAA.UGAAGGC.CAGGAAAAGUC..U.A..A.UUCUAC.AAUGAAAAAUUAGCAUCGGCAUAAAAAUAUAAUGCCUUUUUAAGGUAGUGGAGAAUUGAUUAUGUUAAUGCUAUUAAAAAUUAUAUUUUUCUUUAUUUCUUUUAUAUCUUUUUCACACGCUAAUGAUCUUAAAAAUUGUGAGUGGAAUAAUAGCAAAGGAAGUCCAUGUAUAACAAUCAGCAAAACUCCAAAUACUUCUAAGUAUUCAGAGGAUUUUGUUAGCAAAACAAUAAUUUCAAAAGAAAAAAUUGAUAUUAUAAAUGCGACUGACGUAAACGAUUUACUUAAACAAAUUCCUGGAUUAGAUAU
#=GR JCVI_SCAF_1101668488469/1024-493 CODON  ...........................................................STP.....................................................................................................................................................................................................................................................................AUG...........................................................................................................................................................................................................................................................
#=GR JCVI_SCAF_1101668488469/1024-493 SS_TT  .................................................................................................................................................................................................................................................................................................................................................................................................................................................................................................................................................................................................
JCVI_SCAF_1096628393525/1218-1748            AUAAAUAAAAUAUUGUUUUAUACAUUUUUUGUCUUCAAAUUAAACAACUAAACUGUAAUUUUAAAGUUUAAAUUUGUUAAAAAAAAAGUAUAUUCGUCUCAUACUGAAAUGCAUGG.UGGGAAAUCAGUGUGAA.....AUUCAUUGGCUGUUCCUGCAACGGU..........AA.A...................GUCCGAGCGCCACCCAGUAU.AGUCCGGUGUUGAA.UGAAGGC.CAGGAAAAGUC..U.A..A.UUCUGC.AAUGAAAAAUUGACAACGGCACUAUUACUAAUGGACGCUUAAUGUCCAAAUGAAAGGGGCCGUUAUGUUAUUUAGAAACUUUAUUUUUUUUAUGAUUUUGUUUUAUUCAAGCACUAUUUUCGCUAAAGAUAUUCCCAUAAUUGUAAUUUCACCUGGUAAAACUUUACAAUCCAAAAGUGUUGUAGGAAGUGAUGUAGAGGUCAUAGAUAAAAAAACUUUACAAGACUCAAAUGAGUAUUUCAUAGGUGAUAUUUUGGAUAAUAAUCUAAAUGGAAUGAAUUAUUUUCAACAAGGUGGUAUAGGAACAGU
#=GR JCVI_SCAF_1096628393525/1218-1748 CODON ............................................................................PTS...........................................................................................................................................................................................................................................GUAAUG.................................................................................................................................................................................................................................................................
#=GR JCVI_SCAF_1096628393525/1218-1748 SS_TT .................................................................................................................................................................................................................................................................................................................................................................................................................................................................................................................................................................................................
JCVI_SCAF_1096628194870/1669-1138            UAAGUUUAGUUCCUUACUCAUUGAGUAAUUAACAGAAUCUAAAAAAAACUACUAACAAUAAAAAUCUUUUUUUUUUUAAAAAAAAUGGUAAUAUUUUUUCAUACUGAAAUGCAUGG.UGGGAAAUCAGUGUGAA.....AUUCAUUGGCUGUUCCUGCAACGGU..........AAUA...................GUCCGAGCGCCACCCAGUAG.AGUCCGAUGUUGAA.UGAAGGC.CAGGAAAAGUC..U.A..A.UUCUAC.AAUGAAUAAUUAGCAGCGGCAUAUAUUUUUAAAAUUCUUUCUUGAUAUGUUUCAAGAAAGAAUAACUGAUAGGUUAAAAAGGAUUUGGUUUAUAUGCUGAAAAAGUUUUUUCUUUUUUUAUUAUUAAUUACAAUUACCACCAAUAUAUAUUCCCAAGAGUUGAAAAAAUGUGAAUGGGAAAAUAAAAAAGGUAAACCUUGUAUAACUAUAAAUAAAACCUCAAAUACCUCAACUUACUCAGAAAAAGGUAUUAGUAAAAUUGUAAUAACAAAAGAAGAAAUUGUUAAAAGUGGAGCAAUAGAUGUCAUU
#=GR JCVI_SCAF_1096628194870/1669-1138 CODON ................................................................................................................................................................................................................................................................................................................................................................AUG..............................................................................................................................................................................................................................
#=GR JCVI_SCAF_1096628194870/1669-1138 SS_TT ................................................................................................<<<<<<<<<<<.................>>>>>>>>>>.....>.....................................................................................................................................................................................................................................................................................................................................................................................................................................................
JCVI_SCAF_1101668691878/489-1019             AGAAUUAAGUGUAGGAGUAACAAUUGACAAUUUCAUAUAUUAAUAAAGUUUUCUAUACCUUUUGCUUUUAAAUUUCAUUAAUUUAGUGUAAAUAAGAACCAUACUGAAAUGCAUGG.UGGGAAAUCAGUGUGAA.....AUUCAUUGGCUGUACCUGCAACCGU..........AA.A...................GUCGGAGCGCCACCCAGUAA.AGACCGUUGUCGAA.UGAAGGC.CAGGAAAAGUC..U.A..G.UUCUAC.UAUUUUAAAUAGCAUCGGCGUUAAAUUAAAAUCAUCUUGUUAUUUCAAGAUGUUUUAAAAGAGGAGAAAUGCUGCAUGUAUUUAAAAUUUAUAUGUCUUUUAUUGCUAUUAAUUAUUUUUAAGUCUGGAAAUAUUCACGCCAAAAGUAUUCCUGUAGUAGUAAUUGCGCCGAGUAAAAAACCACAAUCAAUAUCGACUGUUGGUACAUCUAUCUCGAUUCUAGAUGAAAAUUUUUUUAAAAACUCAAAAGAAAUAUUUUUAGGGGACGUUUUAUCAAAUAACAGUAAUAGUAUUAAUUUUUUUCAAAGU
#=GR JCVI_SCAF_1101668691878/489-1019 CODON  .................................GUA................................................................................................................................................................................................................................................................AUG..........................................................................................................................................................................................................................................................................................
#=GR JCVI_SCAF_1101668691878/489-1019 SS_TT  .................................................................................................................................................................................................................................................................................................................................................................................................................................................................................................................................................................................................
JCVI_SCAF_1096628389621/877-347              AAUCUACACUUGUCUUAAUUAUUNNNNNNNNNNNNNNNNNNNNNNNNNNNNNNNNNNNNNNNNNNNNNNNNNNNUUUUUAUAGGAUGAUAUAAUUAUCACAUACUGAAAUGCAUGG.UGGGAAAUCAGUGUGAA.....AUUCAUUGGCUGUUCCUGCAACCGU..........AA.A...................GUCGGAGCGCCACCCAGUAU.AGCCCGUUGUUGAA.UGAAGGC.CAGGAAAAGUC..U.A..G.UUCUAU.AAUUUAAAAUUAGCAUCGGCAUAUUAUUAACUUUAAUUGGAGAGAAGUUAUCUCCAAUAGACAAAUAGGUCGAUUAUGAAAAAACUUAAUUAUCUCAUACUUCUAUUAAUGCUUUUUAAUUUUACGAAAUUAUUAGCAAAAGAUAUCCCCAUUAUAGUCAUAUCGCCAGGCAAGACAAUUCAAUCAAAAGGUAUUGUGGGUAGCGAUGUUGAGGUUGUUGAUAAAAAUACUAUCUCAAAUUCAAACGAACUUUUCAUUGGCGAUAUUUUAGACAAUAAUCUAAAUGGUCUAAAUUAUUUUCAGCAGGGC
#=GR JCVI_SCAF_1096628389621/877-347 CODON   GUA.................................................................................................................................................................................................................................................................................................................................................AUG..........................................................................................................................................................................................................................................
#=GR JCVI_SCAF_1096628389621/877-347 SS_TT   .................................................................................................................................................................................................................................................................................................................................................................................................................................................................................................................................................................................................
JCVI_SCAF_1101668181310/818-1347             UUCAUAAGGCUGAGUUAUCUUUAAGGUAUGGUUUUAAAUAUAUUCAGGACAAAGAUUUGUUUAUUGACAAAUAAUUUUUGUAUAGUAGUUAGACGGAAUAAUACCGAAAUGCAUGG.UGGGAAAUCAGUGUGGA.....AUUCAUUGGCUGUCCCUGCA.CCGU..........AA.A...................GUCGGAGCGCCACCCGGUAU.AGCCCGCUGUUGAA.CGAAGGC.CAGGAAAAGUC..U.A..G.UUCUGC.AAUGCAAAAUUAGCAGUGGCAUAAAAAAUUGUGCUUAUGCUAAAAAAGUUAAUAAAAAUAUUAAUAAUUUUAAGUUUUCCGUUUAAUGCAUUAUAUGCAGCGGACAUUCCGAUAAUUGUUAUAGCUCCAAGUAAAAAAGCGCAAUCUGUUUCAACCGUAGGAACAUCUGUAACAGUGCUUGAUGAAACAUUUUUUAAAAACUCAAAUGAACUUUUUUUAGGAGAUGCUUUAGCAACUAACUCAACCAGCAUUAAUUUCUUUCAAAAUGGUGGUCAUGGACAAACUUCGGCUAUUCAAUUAAGAGGUAUG
#=GR JCVI_SCAF_1101668181310/818-1347 CODON  ..........................................................................STP..........................................................................................................................................................................................................................AUG.......................................................................................................................................................................................................................................................................................
#=GR JCVI_SCAF_1101668181310/818-1347 SS_TT  .................................................................................................................................................................................................................................................................................................................................................................................................................................................................................................................................................................................................
JCVI_SCAF_1096626342623/1-458                .........................................................................AAUUUUAUUUAUAGUAUUCAAAAAAUAAUACUGAAAUGCAUGG.UGGGAAAUCAGUGUGAA.....AUUCAUUGGCUGUCCCUGCAACCGU..........AA.A...................GUCGGAGCGCCACCCAGUAU.AGCCCGCUGUUGAA.CGAAGGC.CAGGAAAAGUC..U.A..G.UUCUGC.AAUGCAAAAUUAGCAGUGGUAUAAAAAAUUAUGCUUAUGCUAAAAAAAUUAAUAAAAAUACUUAUAAUUUUAAGCUUUCCUUUUAAUGCUGUGUCAGUUGCUGACAUACCAAUAAUUGUUAUAGCCCCAAGUAAAAAAGCGCAAUCUGUUUCAACUGUAGGAACAUCCGUAACAGUGCUUGAUGAAACAUUUUUUAAAAAUUCAAAUGAGUUUUUUUUAGGAGAUGCUAUAGGAACGAACUCAACUAGUAUAAAUUUUUUUCAAAGUGGUGGUCACGGACAAACUUCAGCUAUUCAAUUGAGAGGUUUG
#=GR JCVI_SCAF_1096626342623/1-458 CODON     .......................................................................................................................................................................................................................................................................................................AUG.......................................................................................................................................................................................................................................................................................
#=GR JCVI_SCAF_1096626342623/1-458 SS_TT     .................................................................................................................................................................................................................................................................................................................................................................................................................................................................................................................................................................................................
JCVI_SCAF_1096628133600/1361-831             UUCAUAAAGCAGAAUUGUCAUUAAAAUAUGGUUUUAAAUAUAUUCAGGACAAAGAUUUAUUUAUUGACAAGUAAUUUUACUUUUAGUAUUAAACGAAUUAAUACCGAAAUGCAUGG.UGGGAAAUCAGUGUGAA.....AUUCAUUGGCUGUCCCUGCAACCGU..........AA.A...................GUCGGAGCGCCACCCGGUAU.AGCCCGCUGUUGGA.CGAUGAC.CAGGAAAAGUC..U.A..G.UUCUGC.AAUGCAAAAUUAGCAGUGGCAUAGAAAAUUAUGCUUAUGCUAAAAAGAUUAAUAAGUUUAUUAAUAAUUUUUACUUUUCCGUUUAAUGUAGUCUUUGCAACGGACAUACCGAUAAUUGUUAUUGCGCCUAGCAAGAAAGCGCAAUCAAUUUCAACAGUAGGAACAUCUGUAACUGUACUUGAUGAAGUAUUUUUUAAAAAUUCAAACGAAUUUUUUUUAGGAGAUGUUUUAGCAAAUACCUCAACUUCUGUUAAUUUUUUUCAAANNNNNNNNNNNNNNNNNNNNNNNNNNNNNNNNNNNNNNNNNNNN
#=GR JCVI_SCAF_1096628133600/1361-831 CODON  .......................................................................STP.............................................................................................................................................................................................................................AUG.............................................................................................................................................................................................................................................STP.......................................
#=GR JCVI_SCAF_1096628133600/1361-831 SS_TT  .................................................................................................................................................................................................................................................................................................................................................................................................................................................................................................................................................................................................
JCVI_SCAF_1096627559529/1846-1316            AUACCUAGUAUUUCUAUACAACCAGUUAAAUUGUGCAACAAGGAUUUUUGCCGUAAGCUAAAUAGAUUGCAUUAAAGUUAUCGUUAUUAUAUCAUAAGAUAUACUGAAAUGCAUGG.UGGGAAAUCAGUGUGAA.....AUUCAUUGGCUGUACCUGCAACCGU..........AG.A...................GUCGGAGCGCCACCCAGUAU.AGUCCGCUGUUGAA.UAAUGGC.CAGGGAAAGCC..U.A..G.UUCUAC.AAUGAAAAAUUAGCAUCGGCAUAAUUAAUAACAAAAGGCCUUAGGUUUUUAAAAAUAUGCAGAGCUAAAAUGAAAAAAAUAUUUCUUAGUUUUAUUCUAUUAAUCUUAACCUCAAUAGAAGCUUUAAGUUUAGAAAAGUGUGAAUGGAAAAAUACCAAAGGUAUACCCUGUGUAAUUAUUACUAAAACUCCUAAUACAUCUUUUUUUGAUGAAAAAAAUAUAAAUAAGAUAACUAUAACAAAACAAGAUAUAAUUAACUCAGGUGCAUUGGAUGUGAACGAUGUACUAAAAAUGGUUAAUGGGCUUGAC
#=GR JCVI_SCAF_1096627559529/1846-1316 CODON .......................................................................................................................................................................................................................................................................................................AUG.......................................................................................................................................................................................................................................................................................
#=GR JCVI_SCAF_1096627559529/1846-1316 SS_TT .................................................................................................................................................................................................................................................................................................................................................................................................................................................................................................................................................................................................
JCVI_SCAF_1096626626183/325-855              AUUUAUUUUUGAAAAUAAGAUAGACUCUUUAAACUCAAAGAAAUAAAAUUUAACCUCUUUUUUAAUAUUGACAAAAUAUAUUUGUAAAAUAAUAUUAAAAUGACUGAAAUGCAUGG.UGGGAAAUCUGUGUGAA.....ACUCAUAGGCUGUACCUGCAACCGU..........AA.A...................GUCGGAGCGCCACCCAGUUA.AGUCCGCUGUUGAA.UGAUGGC.CAGGAAAAGUC..U.A..G.UUCUGC.AAUGAAAAAUUAGCAUCGGCAUCAAUGAAUUGAGCCUCUAUGUUUUUAGAGGUAUGAGAAGGAGUGACUUAUGCUUAUAAGAAUUUUUACAAUAUUAUUUACAUUUAUUUGUAGUGCUAAUUCGAUAGAAAAUUGUAAGUGGAACAAUAAAAAAGGCACUCCAUGUAUCACAAUUAAUAAGACAUCAAAUUCUUCUUUAUAUAAUGCUCAAGGAAUAAAUAAAAAAGUUUUUACAAAAAAACAGAUUGCUGAGUCUGGUGCAACCUCAGCCUUAGAUUUGUUAAAAAAGGUUUCAGGCCUAGACUAUUA
#=GR JCVI_SCAF_1096626626183/325-855 CODON   ..............................................STP.................................................................................................................................................................................................................................................................................................AUG............................................................................................................................................................................................................................................
#=GR JCVI_SCAF_1096626626183/325-855 SS_TT   ......................................................................................................................................................................................................................................................................................................................<<<<<<<<<<<<<<<<.........>>>>>>>>>>>>>>>>..................................................................................................................................................................................................................................
JCVI_SCAF_1096628274095/1573-1920            CCAAGAAAACGUUUUAGAAUGGAGAAAAAGAAGAAAAAAAAGAUAUGACUCUGUCAAAUAAAAUAUUUGACUUUUUUUCAUUUUAUAAUAUUUAAAACUUAGGCUGAAAUGCAUGG.UGGGAAAUCAGUGUGAA.....AUUCAUUGGCUGUUCCUGCAACCGU..........AA.A...................GUCGGAGCGCCACCCAGCUU.AGUCCGCUGAUGAA.UGAUGGC.CAGGAAAAGUC..U.A..A.UUCUAU.AAUGAAAAAUUAACAGAGGCAUAAAUAAACCAAAAUUAUUAUCUCAAAUUGAGAUGAUAAAAAAAGGAAAACAUGUGCUUAGUGUUAGAUUACUUUUAUUUUUAUUAAUAUCUUUAUUAUUUAGUU.......................................................................................................................................................................................
#=GR JCVI_SCAF_1096628274095/1573-1920 CODON .............................................................STP.................................................................................................................................................................................................................................................................................................................................................................................................................................................................................................................................
#=GR JCVI_SCAF_1096628274095/1573-1920 SS_TT .................................................................................................................................................................................................................................................................................................................................................................................................................................................................................................................................................................................................
JCVI_SCAF_1096627184957/1842-2256            AAAACUACGUAAAAAUUAAUUAAAAAUUGAUUAAUUAAAUACUCAAUCAAUUUUAAUUUAUAUUAUUGCAAAUUUAUAUUUUACCCAAUAUAACUCAGCUGUACUGAAAUGCAUGG.UGGGAAAUCAAUGUGUA.....AUUCAUUGGCUGUACCUGCAACCGU..........AA.A...................GUCGGAGCGCCACCCAGUAU.AGUCCGCUGUUGAA.CAAUGGC.CAGGAAAAGUC..U.A..G.UUCUAC.AAUGAAAAAUAAACAUCGGCGUAUUAUUAAUUUAUAUUGGAGAAAAUUUAUCUCCAUGAACUAGAUAGGCUGAUUAUGAAAAUAUUUAAAUAUAUUUUAAUUUUUACAAUUUUUAUUAAUUAUACAAAUUUAUUAGCAAAAGAUAUACCUAUUAUAGUUAUAUCACCAGGUAAGACACUCCAAUCUAAAGGUA....................................................................................................................
#=GR JCVI_SCAF_1096627184957/1842-2256 CODON .......................STP.......................................................................................................................................................................................................................................................................................................................................................................................................................................................................................................................................................................
#=GR JCVI_SCAF_1096627184957/1842-2256 SS_TT .................................................................................................................................................................................................................................................................................................................................................................................................................................................................................................................................................................................................
JCVI_SCAF_1096627599646/1343-1803            UUAAAAUACAUUUGCUCAAAAAUUUUAGAUUUUUAUAAGAUCAAAGCUUAUUUUAAGAAAAUCACUUGAUUUUUGAUUAACAUUAAUAUAAAUAGAUUUUGUACUGAAAUGCAUGG.UGGGAAAUCAGUGUGUA.....AUUCAUUGGCUGUGCCUGCAACCGU..........AA.A...................GUCGGAGCGCCACCCAGUAU.AGUCCGCUGUUGAA.UGAUGGC.CAGGAAAAGUC..U.A..G.UUCUAC.AAUUAAAAAUUGACAUCGGCAAUUAUUAACGUGGAACACCAAGUGUUUUACAAAAAAAAGGAUUGGCCGAUAUGAAAAACUUAAUAUUAGUAUUGAUAGGUGUAUUCGUAUUUUUACCUUUAAAUGGUAAAGAAUUGCAGGAUUGUAAAUGGAAAAAUGAACAAGGUACACCUUGUUUGACAAUUUUUUCUGCUCCUAAUACGUCAAAAUUUUCAGAGGAAUCACUUAACAAAAUUGUA......................................................................
#=GR JCVI_SCAF_1096627599646/1343-1803 CODON .....................................................................STP.........................................................................................................................................................................................................................................................................................................................................................................................................................................................................................................................
#=GR JCVI_SCAF_1096627599646/1343-1803 SS_TT .................................................................................................................................................................................................................................................................................................................................................................................................................................................................................................................................................................................................
JCVI_SCAF_1101668433054/412-1                CAAAAACCCAUCAAAAUGAAAAAUUUUUUUACAAACAAUCCUUUAUUUUAGUAAAUUUUUUAAGGUUUACAGAGUUAAUAUUUUGUAUAAAAAAAAGAUAAUACUGAAAUGCAUGG.UGGGAAAUCAGUGUGAA.....AUUCAUUGGCUGUUCCUGCAACCGU..........AA.A...................GUCGGAGCGCCACCCGGUAU.AGUCCGCUGUUGAA.UGAUGGC.CAGGAAAAGUC..U.A..G.UUCUAC.AAUGAGAAAUUAACAACGGCAUAAAUAAAUGUGUUUCUAAAAGAAACAAAGGAGAUAUGCUUAUGUUAAUUAAGUUUAUAAUUUUAAUUUUUUUAUUUUUAUGUUCUUUUAAAGCAUUUGCUUUAGAAAAUUGUAAAUGGGACAAUAGAAAAGGUGUUCCGUGUUUAACAAUUAGUAAAACUUCUAAUAC.......................................................................................................................
#=GR JCVI_SCAF_1101668433054/412-1 CODON     ................................................STP..............................................................................................................................................................................................................................................................................................................................................................................................................................................................................................................................................
#=GR JCVI_SCAF_1101668433054/412-1 SS_TT     .................................................................................................................................................................................................................................................................................................................................................................................................................................................................................................................................................................................................
JCVI_SCAF_1096628072499/492-1022             UUCUUCUCAAAUAUCUUUUUUUCAUUUAUUUUAUCUAAAAAGUUGUAUUUUGCUAAAAAAAUUUAUUUGACAUUUAUAUUAUAAAUUAUAAAUGUAACUGAUACUGAAAUGCAUGG.UGGGAAAUCAGUGUGAA.....AUUCAUUGGCUGUACCUGCAACCGU..........AA.A...................GUCGGAGCGCCACCCAGUAA.AGUCCGCUGUUGAA.UGAUGGC.CAGGAAAAGUC..U.A..G.UUCUGC.GAUGAAAAAUUAGCAUCGGCAUAAAAAUAAAUAGAUUUGGACACUAUGUGUCUAGAUNNNNNNNNNNNNNNNNNNNNNNNNNNNNNNNNNNNNNNNNNNNNNNNNNNNAAAAAUAUUUAAAAAAUAGUAAUGAGUAUUUUCUUGGAGAUAUAUUGUCAUCUAACUCAACAAGCACAAAUUUUUUUCAAAGUGGUGGUCAUGGAACAGUUUCAGCUAUACAACUUAGAGGUCUACCAAAAAGAUAUUCUACAGUUUAUAUUGAUGGUGUUAAAAUGUCUGAUCCAUCAAAUGUUUCCAAUGAUUUUGAUU
#=GR JCVI_SCAF_1096628072499/492-1022 CODON  .................................................................................................................................................................................................................................................................................................................................................................................................................................AUG.............................................................................................................................................................
#=GR JCVI_SCAF_1096628072499/492-1022 SS_TT  .................................................................................................................................................................................................................................................................................................................................................................................................................................................................................................................................................................................................
JCVI_SCAF_1096627825342/670-141              GAGAAAGGUAAACUAAUUAAAAUCGGAAAAACCAAUUCAGGUUUUAAGAAAUUAGGAAUAAAUAUUUAUUGACUAAAUUGAUUAUUAUUGUAACUUAUAAUUGCUGAAAUGCAUGG.UGGGAAAUCAGUGUGAA.....AUUCAUUGGCUGUACCUGCAACCGU..........AA.A...................GUCGGAGCGCCACCCAGUA..AGUCCGCUGUUGAA.UGAGGGC.CAGGAAAAGUC..U.A..G.UUCUAC.AAUGAAAAAUUAGCAACGGCAUAUAUUAAUAAUUGCUAGAAAUAGCAUAACCGCGAGGCUAAUUAUGAAAAAAUUUUUAAAGUUCUUAUCAAUAUUUUUUUUACUUACGAGUGUUGAGGCGAAAGAUUUGCCUAAUUGUGAAUGGAGCAAUCCCAGUGGAACUCCGUGUUUGACCAUCUUUUCAGCUCCUAAUACCUCAUCUAUCAACGAAAAAAAUUUAGGUAAAACAGUAAUUACAAAAAAACAAAUGAUAAAUUUUGGUUAUGAAGACGUAAGAAGUUUACUUGAAAAUGUUGUUGGCUUGGAUAU
#=GR JCVI_SCAF_1096627825342/670-141 CODON   ..................................................................................................................................................................................................................................................................................................AUG............................................................................................................................................................................................................................................................................................
#=GR JCVI_SCAF_1096627825342/670-141 SS_TT   .................................................................................................................................................................................................................................................................................................................................................................................................................................................................................................................................................................................................
JCVI_SCAF_1096627794834/1956-1526            ....................................................................................................AUACCGAAAUGCUUGG.UGGGAAAUCAGUGUGAA.....AUUCAUUGGCUGUACCUGCAACCGU..........AA.A...................GUCGGAGCGCCACCCGGUAA.AGUCCGCUGUUGAA.UGAAGGC.CAGGAAAAGUC..U.A..A.UUCUGC.AAUGAAAAAUUGACAACGGCACAUGAUAAAAACAAAGUUAUAACUUUGUAAAUACGGAGGUACGUUGUGAAAAUUAUAUUAUUUAUUACUACUUUUUUUUUAACAUAUGUUUUCCAAAUUCAGGCUAAAGAGCUUGAAAAUUGUCAGUGGAAAAACGAGAUUGGAAUUCCUUGUUUAACAAUAUUUUCUGCGCCGAAUACUUCAAAUUUAAGUGAGAAAACUUUGGGAAAAACAGUUAUUACAAAACAACAAAUGAUAGACUCUGGUUAUGAAGAUGUAAGAGGAAUUCUAGAGUAUGUAGAUGGUAUC
#=GR JCVI_SCAF_1096627794834/1956-1526 CODON ...............................................................................................................................................................................................................................................................................................................................AUG...............................................................................................................................................................................................................................................................
#=GR JCVI_SCAF_1096627794834/1956-1526 SS_TT .................................................................................................................................................................................................................................................................................................................................................................................................................................................................................................................................................................................................
JCVI_SCAF_1096628049855/1323-793             AUACGCUAUUUCUAUACUUUUAGACGUAAUCUUCAAUAAGGAUAAUUUGACAUAUUAUCUAGUUAUUGCAAUAUUUUUCUACGUGUUGUAUUUAAAUAAUGUGCUGAAAUGCAUGG.UGGGAAAUCAGUGUGAA.....AUUCAUUGGCUGUUCCUGCAACCGU..........AA.A...................GUCGGAGCGCCACCCAGCAU.AGUCCGCUGUUGAA.UGAAGGC.CAGGAAAAGUC..U.A..A.UUCUAC.GAUGAAAAAUUAACAACGGCAUUUAAUAAACGUGAAAACGUUAAACAAAUAUAGGUAGCCGUUAUGAAAUUUUUAAUAAUUUUAUUAACUUUUUCCAUAAGUUUUAUUAAUGCUUACGGAGAAGAAUUAAAUAAAUGUGAGUGGAAAAAUGUUGCUGGAAAACCAUGUNNNNNNNNNNNNNNNNNNNNNNNNNNNNNNNNNNNNNNNNNNNNNNNNNNNGGGCAAAAGUAGAUAGCUCAGAUAUAAUGACCCUGGUGCUAUCAAAGGAAAUAUUAGCUAAUACAUGGUCAAUAAAUAUACUGAAUCUGA
#=GR JCVI_SCAF_1096628049855/1323-793 CODON  UA...............................................................................................................................................................................................................................................................................................................................................................................................................................................................................................................................................................................................
#=GR JCVI_SCAF_1096628049855/1323-793 SS_TT  .................................................................................................................................................................................................................................................................................................................................................................................................................................................................................................................................................................................................
JCVI_SCAF_1096628121198/584-54               AUCUUAAAAUCAAAAAUCUUGCUUAUUAGCCUAUAAUUGUUGAUUUUAUGUUAACUUGAUCACCUAUUGACAUUUUUGAGGAAAUUUUUAUUGUACAAGUGUAUUGAAAUGCAUGG.UGGGAAAUCAGUGUGAA.....AUUCGCUGGCUGUUCCUGCAACCGU..........AA.A...................GUCGGAGCGCCACCCAGUAU.AGUCCGCUGUUGAA.UGAAGGC.CAGGAAAAGUC..U.A..G.UUCUAC.AAUUAGAAAUUAACAUCGGCAAAAGUUAAGAAAAAGAAGUUAAAACUUAAUAAGAGAGCCGAUAUGCGGAAAAAUUUUUUUAUACUAGCAGUCUUAAUCCUAAGUUUCCUACCUGUAGAAAGUAAAGAAUUACAUAAUUGUAAAUGGAAAAAUAAAUCUGGAACACCCUGUUUAACAAUUUUUUCUGCGCCAAAUACUUCAAAGAUCACAGAAGGAACACUUGGCAAAACAGUGAUAACAAAAAAACAAAUGAUCGAGUCCGGAUAUGAUGAUCUUAGGAGUCUAUUAGAACAAGUUGCUGGAAUUGAU
#=GR JCVI_SCAF_1096628121198/584-54 CODON    ......................PTS......................................................................................................................................................................................................................................................................GUA.........................................AUG...................................................................................................................................................................................................................................................
#=GR JCVI_SCAF_1096628121198/584-54 SS_TT    .................................................................................................................................................................................................................................................................................................................................................................................................................................................................................................................................................................................................
JCVI_SCAF_1101667419775/522-1044             GAGACAAGGCGAAAUUAAUUUUGUUAUCAAAACAAUGAGAUCUUUUUUUAGAAAGAAUUAAUUACUUGCUAUUUAUUUAAUAAUCAUUAUAAAAAUAAAUGUACUGAAAUGCAUGG.UGGGAAAUCAGUGUGAA.....AUUCAUUGGCUGUUCCUGCAACCGU..........AA.A...................GUCGGAGCGCCACCCAGUAU.AGUCCGCUGUUGAA.UGAUGGC.CAGGAAAAGUC..U.A..G.UUCUACUAAUGUUUCUUAGCAGUGGCUUUUAUAAACUUAAUUAGAAUUAAUAUUCUAAUUACAAUUAAAGGUUAACCAAUGCUAAAAAAAACUUUAGUCAAAUUGAUUUUUUUUGUUAUUGUUUUUAAUAAUACUUUAUUAUCACAAGAUAUUCCUAUUAUCGUAAUUGCUCCUAGUAAGAAACCUCAAUCAGCUUCAACAGUUGGAACUUCGGUUGUAGUUCUAGAUGAAGAAUUUUUAAAAAAGUCUAAUGAAUUUUUUUUUAGGAGAUGUUUUGUCAAGCGGUACAACUAGUGCAAACUUUUUU.........
#=GR JCVI_SCAF_1101667419775/522-1044 CODON  .............................................................STP...................................................................................................................................................................................................................................................................................AUG.....................................................................................................................................................................................................................STP...................
#=GR JCVI_SCAF_1101667419775/522-1044 SS_TT  .................................................................................................................................................................................................................................................................................................................................................................................................................................................................................................................................................................................................
JCVI_SCAF_1096628119255/480-1011             GAGACAAAGCGAAAUUAAUUUUGUUAUCAACACGAUAAGAUCUUUUUUUAGAAAAAAUUAAUUACUUGCAAAUUGUUUUACAAUCAUUAUAAAAACCAAUGUACUGAAAUGCAUGG.UGGGAAAUCAGUGUGAA.....AUUCAUUGGCUGUUCCUGCAACCGU..........AA.A...................GUCGGAGCGCCACCCAGUAU.AGUCCGCUGUUGAA.UGAUGGC.CAGGAAAAGUC..U.A..G.UUCUACUAAUGUUUCUUAGCAGUGGCUUUUAAAAACUAAAUUAGAAUUAACAUUCUAAUUACUAUGAAAGGUUAACCAAUGCUAAAAAAAAUUUUAAUUAAAUUGAUUUUUUUUGUUUUUGUUUUUAAUAACAUUUUACUAUCACAAGAUAUUCCUAUUAUCGUAAUUGCUCCAAGUAAGAAACCCNNNNNNNNNNNNNNNNNNNNNNNNNNNNNNNNNNNNNNNNNNNNNNNNNNNUUAUUUAGAUUAUCAAAAGCGUUUCACAGAAAAUAUUUUUGCUACAUUUGGCUCUAGGUUUGAUGACAAUUCAAUUGCA
#=GR JCVI_SCAF_1096628119255/480-1011 CODON  .............................................................STP....................................................................................................................................................................................................................................................................................................................................................................................................................................................................................AUG..........................................
#=GR JCVI_SCAF_1096628119255/480-1011 SS_TT  .................................................................................................................................................................................................................................................................................................................................................................................................................................................................................................................................................................................................
JCVI_SCAF_1096628284445/860-334              GCAAGAAGGGACAAUGCGAUAAUGAAUUUAAAAAUAUUAGUAGAAAAAAAAAGUGACAUUUUUAUUUGAUUUCUUUAUUUAUUUAAUCUAAAUACUAAGCAUAUUGAU....AUGG.UGGGGAAUCAGUGUGAA.....AUACAUUGGCUGUACCUGCAACCGU..........AA.A...................GUCGGAGCGCCACCCAAUAU.AGUCCGCUGUUGAA.UGAAGGC.CAGGAAAAGUC..U.A..G.UUCUGC.AAUGAAAAAUUAGCAUCGGCAUAAAUUAAUAUAACUUCUAAAAUUUAGAAGUUUGUAAAAGGAGUUUAUUUUAUGUUGUUGAGAGUAAGUUUUAUUUUAUUACUACUUAUAUCAAAUUUGUAUGCUGAAAAUUUAAAAAACUGUGAAUGGAAUAAUUCUGAUGGUAUUCCAUGUACGGUGAUCAGCAAAACACCAAAUACUUCAUCGUAUAAUGGCCAGACAAUAAAUAAAGUAGUUUUUACCAAACAGCAAAUUAAUGAGUCAGGUUCCACUACUGCUUUAGAUUUGAUAAAAAAAGUUUCGGGUUUG
#=GR JCVI_SCAF_1096628284445/860-334 CODON   ....................................................................................................................................................................................................................................................................................................................................................AUG..........................................................................................................................................................................................................................................
#=GR JCVI_SCAF_1096628284445/860-334 SS_TT   .................................................................................................................................................................................................................................................................................................................................................................................................................................................................................................................................................................................................
JCVI_SCAF_1096627115721/142-672              UCAAUUAAUCUUUUACAAUUAUUUGUUUAUAUUUAAAUAGUUUAUAUACGUUGAUUUAUAUGAUGUUUGACAAAUUAAUUUAAUUUAAUUAAUAUAAUUAAAGUCGAAAUGCUUGG.UGGGAAAUCAGUGUGAA.....AUUCACUGGCUGUACCUGCAACCGU..........AA.A...................GUCGGAGCGCCACCCGAUAA.AGUCCACUGUUGAA.UGAAGGC.CAGGAAAAGUC..U.A..G.UUCUAC.AAUGAAAAGUUAGCAGAGGCAAAAAUUAAUCUAAAGAGAAGGAUUUCUCUCUUAGAAAGUUAGAAAAUGUCUUUGGUAUUGAACUUUUUUUUUAUUUUUUUACUUCUAAUUUUUACAAAUAUUUCAUCAGCAACAAAUAAUGUAAUCACAGAUAAAUGUAAUUGGGAUAACAAGCUAAUCACACCGUGUAUUGAAAUUAUUAAAAAAAUUCCAAAUUCAUCUGAAUUUACUAAGAAUGGCAUUAAAAAAAUAAUUAUAUCAAAAAAACAAAUUGAUGAAGUUGGUGCAGUUGAUUUAAUAGAUGUUUUG
#=GR JCVI_SCAF_1096627115721/142-672 CODON   ..............................................................................................................................................................................................................................................................................................................................................AUG................................................................................................................................................................................................................................................
#=GR JCVI_SCAF_1096627115721/142-672 SS_TT   .................................................................................................................................................................................................................................................................................................................................................................................................................................................................................................................................................................................................
JCVI_SCAF_1101668527442/1112-562             AUGCAAAAACAGGUGAAAAUUUUGUAAAAUAUGCUUUAUCUAAUUAAUAAAUUUUACUUAAUAAACUUGAAAAUUAUAAUUUUUUCAAUAUAAACGAAAUACACUGAAGUACAUGG.UGGGAAA.UAAUGUGAG.....AAUCAUUAACUGUUCGUGCAACGGU.AUUUUUUAUUUAA........AUAAAAAAAA.GUCUGAGCGCCACCCAGUGU.AGUCCGCUGUUGAA.UGAAGGC.CAGGAAAUGUC..U.A..G.UUCUACUAAUAAUAUUAGCAACGGCAUCGAAACUAAUUUAACUCCUAAAAUUUAGGGGUUUAAAAAAAAGUUUAUUUUAUGUUGUUAAGAGUAAGUUUUUUUCUAAUAUUACUUAUAUCAAAUUUAUAUGCUGAAAAUUUAAAGAAUUGUGAAUGGGAUAAUAAAGAGGGUGCUCCAUGUGUGGUAGUCAAUAAGACGCAAAAUACCUCAGAAUUUUCUGAACUUGGGGUUAAUAAAAUAGUUAUCACCAAAGAAGAGAUUAAUAAUUCAGGAGCUGUUGAUGUUAAUGACGUGCUUAAACUUGUUUCUGGACUUG
#=GR JCVI_SCAF_1101668527442/1112-562 CODON  ............................................STP....................................................................................................................................................................................................................................................................................................AUG...........................................................................................................................................................................................................................................
#=GR JCVI_SCAF_1101668527442/1112-562 SS_TT  .................................................................................................................................................................................................................................................................................................................................................................................................................................................................................................................................................................................................
JCVI_SCAF_1101668519723/754-1081             UAAUAACAAAUUUCCUUCAACAGAACAACUAGCCACCAUAGAUGGAGUGGUUUUUAGAAAAUAAUUUGACUUUAUAAAAAAAAAAUAGUACCAAGUUUUUAUACUGAAAG.CAUGG.UGGAAAA.CAAUGUGUG.....AUUCAUUGGCUGUACUCGCAACGGUAAGAAC....GU.A............GUUUAA.GUCCGAAUGCCAUCCAGUAU.AGUCCGCUGUUGAA.UGAAGGC.CGAGGAAAGUC..U.A..G.UUCUAC.AAUUUAAAUAUUAGCAGUGGCAUGAAAAAUUAAGCUUAUGCUAAGAAAAUUAAUAAAGAUAAUAAUAAUUUUAACUUUUCCCUUUUAAUGCCAGUU.....................................................................................................................................................................................................................
#=GR JCVI_SCAF_1101668519723/754-1081 CODON  ................................................................STP..............................................................................................................................................................................................................................................................................................................................................................................................................................................................................................................................
#=GR JCVI_SCAF_1101668519723/754-1081 SS_TT  .................................................................................................................................................................................................................................................................................................................................................................................................................................................................................................................................................................................................
JCVI_SCAF_1096626860966/1-494                ............................................UUAUACUGUAUUCUUUAGCUAUAUAUUUACUCAAUAGAGGUAUUGGUGUAAAAAAUUAACUCUCAC.GAGGU.UGGGAAA.GUCAGUGAAUACAUAAUCUGACACUGCCCCCGCAACGGUGA........ACAACA.................GUCCGAAUGCCAACGAGGUG.AGACC........A.ACAUUAG.CGGUGGUGCUAUGAAAAUUAUCUUAAUCAUAUAAAAAUAUAAACUAUUACUUUCUGAAGAUUGCUGUUAUGCGUCAUGUAUAACUGUGACACCUGUUUGUAAUAAUUAUUAACUUUCAUAAAUGAUGUUUCAUAAUAUCUAUAGAUAUUGUUGUAUCUAAAUGUAGUAAAUAAUUUUUGCUCAUAACUAUAAACAAGUAAUAGUCUCAAAAAAAAUUUAAAUUAAUUAACUUAUAAAGAGAAUAUUAUGAACUUUAAAAAAAUUUUAUUACUAAAUAUUUUACUUAUAUCUUUUACUUUUUCGCACGCAAGUGAAACUUUAAAUCCAAUUGUAGUA
#=GR JCVI_SCAF_1096626860966/1-494 CODON     ....................................................................................................................................................................................................................................................................................................................................................................................................................................................................................................AUG..........................................................................................
#=GR JCVI_SCAF_1096626860966/1-494 SS_TT     .................................................................................................................................................................................................................................................................................................................................................................................................................................................................................................................................................................................................
JCVI_SCAF_1096628185343/960-442              ACAACGGUUAAUCGCUUUUGUCUCUANNNNNNNNNNNNNNNNNNNNNNNNNNNNNNNNNNNNNNNNNNNNNNNNNNNGGGGUUGGUAUAAAAAAUUAGAUGUGCAUUU...GAAGU.AGGGAAAAUUCUGU.AA.....AUUCAGAUACUACACCCGUAACGGUUA........AA.A...................GUCCGAACGCCUACAUGAAA................UGAUGCC.CAUGAAGCGGG..G.AGGCUUCUUAAGGAUGGGAGAAAAACUUUUAUGGAUCUCAGCAAUCCUAUUAUUUAGCAAUUCUUUUGCAUAUGCUGAUUCAACAUUAUACGAAAUAACUGUAACACCUGAAAAAAAACCAACAAGACUCAUAGACACUCUUAAUUCUGUAGAGAUUAUUACAUCCGAUGAUAUAAAAACAUCUGGUUUUAUAACUAUGGAAGAAGUUUUGAAUAGCUCUAGCUCUAUAAGUAUUGGAAGUAAUGGUGGAUUUGGUCAAACAAAAUCAAUAUUUAUGAGAGGUACGGAGAGUAAUCACACAAAAGUACUUGUUAAUGGUGU
#=GR JCVI_SCAF_1096628185343/960-442 CODON   .........GUA............................................................................................................................................................................................................A................UG......................................................................................................................................................................................................................................................................................................................................................
#=GR JCVI_SCAF_1096628185343/960-442 SS_TT   .................................................................................................................................................................................................................................................................................................................................................................................................................................................................................................................................................................................................
JCVI_SCAF_1096627388192/1348-834             UAUUCUUAGCUCUUGUCAUAGUUCUUGUUUUUGCUGUUUUUUUAUUUAUAAUUGGUAUUCAAAUACUAAACAAAGGGGUUGGUAUAAAAAAUUAGAUGUGCAUUUGAA......GU.AGGGAAAAUUCUGUAAA......UUCAGAUACUACACCCGUAACGGU..........UAAAA..................GUCCGAACGCCUA.CAAGAAAUGAUGCCCAU........GAAG.CGGGGAGGCUU..C.A.......UAA.GAUGGGAAAAAAACUUUUAUUGAUCUCAGCAGUCCUAUUAUUUAGCAAUACUUUUGCAUAUGCUGAUUCAACAUUAUACGAAAUAACUGUAACACCAGAAAAAAAACCAACAAGACUCAUUGAUACUCUUAAUUCUGUAGAGAUUAUUACAUCUGAUGAUAUAAAAACAUCUGGUUUUAUAACUAUGGAAGAAGUUUUGAAUAGCUCUAGCUCUAUAAGUAUUGGAAGUAAUGGUGGAUUUGGUCAAACAAAAUCAAUAUUUAUGAGAGGCACAGAGAGUAAUCAUACAAAAGUUCUUGUCAAUGGCGU
#=GR JCVI_SCAF_1096627388192/1348-834 CODON  ............................................................................................STP..............................................................................................................................................................................AUG.................................................................................................................................................................................................................................................................................................................
#=GR JCVI_SCAF_1096627388192/1348-834 SS_TT  .................................................................................................................................................................................................................................................................................................................................................................................................................................................................................................................................................................................................
JCVI_SCAF_1101668310910/503-1024             ACAUAUUCUUAGCUCUUGCGAUAGUUCUUGUCUUUGCUGUCAUGUUAUUUAUAAUUGGAGUACAAAUACUAAACAAAGGGGUUGGUAUAAAAAAUUAGAUGUGCAUUU...GAAGU.AGGGAAAAUUCUGU.AA.....AUUCAGAUACUACACCCGUAACGGUUA........AA.A...................GUCCGAACGCCUACAUGAAA.UGAUGCCCAU........GAAG.CGGGGAGGCUU..CUUAA.....UGAUGGGGGAAAAACUUUUAUGGAUCUCAGCAGUCCUAUUAUUUAGCAAUUCUUUUACAUAUGCUGAUUCAACAUUAUACGAAAUAACUGUAACACCUGAAAAAAAACCAACAAGACUCAUAGACACUCUUAAUUCUGUAGAGAUUAUUACAUCCGACGAUAUAAAAACAUCUGGUUUUAUAACUAUGGAAGAAGUUUUGAAUAGCUCUAGCUCUAUAAGUAUUGGAAGUAAUGGUGGAUUUGGUCAAACAAAAUCAAUAUUUAUGAGAGGUACAGAGAGUAAUCACACAAAAAUUCUUGUUAAUGGUGUGGA
#=GR JCVI_SCAF_1101668310910/503-1024 CODON  ..................................................................................................STP...................................................................................................................A.UG.....................................................................................................................................................................................................................................................................................................................................................................
#=GR JCVI_SCAF_1101668310910/503-1024 SS_TT  .................................................................................................................................................................................................................................................................................................................................................................................................................................................................................................................................................................................................
#=GC SS_cons                                 ....................................................................................................<<<<<<........((.(((...--<<<<<____.....___>>>>>--<<<..,,>>>-<<<_..<<<<<<<<__._........>>>>>>>>...__>>>-..,)))))>>>>>>.-..........<<<.<--<<<<.________>>>..>.-..>.>>>.........................................................................................................................................................................................................................................................................................................................
#=GC SS_cons_1                               .........................................................................................................................................................<<<......................................................................................>>>............................................................................................................................................................................................................................................................................................................................................
#=GC SS_cons_2                               ...................................................................................................................................................<<................................................>>..........................................................................................................................................................................................................................................................................................................................................................................................
#=GC ACTUAL_MOTIF                            ....................................................................................................<...............................................................................................................................................................................>............................................................................................................................................................................................................................................................................................................
#=GC HYPHENATION                             ****************************************************************************************************....................*....*....*...........*....*.*..*...*..**..*..*.......*************.......*..*.*..*...*..........*************..........*........*..............*************************************************************************************************************************************************************************************************************************************************************************************************************************
#=GC R2R_LABEL                               ----------------------------------------------------------------------------------------------------......t.1...2......j........................................QQQQQQQQQQQQQQQQQQQQQQQQQQQQQQQQQQQQQQQQQQ..............3......................................................------------------------------------------------------------------------------------------------------------------------------------------------------------------------------------------------------------------------------------------------------------------------------------------------------------------
#=GC SUBFAM_pknot1_R2R_LABEL                 ---------------------------------------------------------------------------------------------------------------------------------------------------..------------------------------------------------..------------------------------------------------------------------------------------------------------------------------------------------------------------------------------------------------------------------------------------------------------------------------------------------------------------------------------------------------------------------------------------------
#=GC SUBFAM_pknot2_R2R_LABEL                 ---------------------------------------------------------------------------------------------------------------------------------------------------------...--------------------------------------------------------------------------------------...--------------------------------------------------------------------------------------------------------------------------------------------------------------------------------------------------------------------------------------------------------------------------------------------------------------------------------------------
#=GC SUBFAM_p7_R2R_LABEL                     ----------------------------------------------------------------------------------------------------------------------------------------------------------------......kkk<----............---->kkk........---------------------------------------------------------------------------------------------------------------------------------------------------------------------------------------------------------------------------------------------------------------------------------------------------------------------------------------------------------------------------------------
#=GC SUBFAM_LABEL_p7                         ......................................................................................................................................................................x..........................................................................................................................................................................................................................................................................................................................................................................................................................
#=GF R2R ignore_ss_except_for_pairs _1 outline
#=GF R2R ignore_ss_except_for_pairs _2 outline
#=GF R2R outline_nuc Q
#=GF R2R var_backbone_range 1 2
#=GF R2R turn_stem_at_internal t +1 r
#=GF R2R multistem_junction_circular j all-stems-anyangle
#=GF R2R place_explicit 3++ 3 0 1 0 0 0 0
#=GF DUPLICATES NONE

#=GF SUBFAM_pknot1_R2R no5
#=GF SUBFAM_pknot1_R2R outline_nuc all
#=GF SUBFAM_pknot1_R2R set_dir pos0 0
#=GF SUBFAM_PERL_PRED pknot1 return 1;

#=GF SUBFAM_pknot2_R2R no5
#=GF SUBFAM_pknot2_R2R outline_nuc all
#=GF SUBFAM_pknot2_R2R set_dir pos0 -180 f
#=GF SUBFAM_PERL_PRED pknot2 return 1;

#=GF SUBFAM_p7_R2R keep k
#=GF SUBFAM_p7_R2R no5
#=GF SUBFAM_p7_R2R set_dir pos0 90
#=GF SUBFAM_p7_R2R var_hairpin < >
#=GF SUBFAM_REGEX_PRED p7 p7 [A-Za-z]
#=GF SUBFAM_p7_R2R ignore_ss_except_for_pairs _1 ignore
#=GF SUBFAM_p7_R2R ignore_ss_except_for_pairs _2 ignore
#=GF SORT_STATS 144 177 0
#=GC cons                                    nnnnnnnnnnnnnnnnnnnnnnnnnnnnnnnnnnnnnnnnnnnnnnnnnnnnnnnnnnnnnnnnnnnnnnnnnnnnnnnnnnnnnnnnnnnnnnnnnnnnRURYUGAAnnnYnUGG-UGGGRAAnYARUGUGAA-----AUUCAUURGCUGUnCCUGCAACnGU----------nA-A-------------------GUCnGAGYGCCACCCARYAn-AGYCCRYUGUYGAA-YGAnGGC-CAGGAAAAGUC--U-A--R-UUCURC-AAUnnnAAnnnRnnnnnRnnnnnnnnnnnnnnnnnnnnnnnnnnnnnnnnnnnnnnnnnnnnnnnnnnnnnnnnnnnnnnnnnnnnnnnnnnnnnnnnnnnnnnnnnnnnnnnnnnnnnnnnnnnnnnnnnnnnnnnnnnnnnnnnnnnnnnnnnnnnnnnnnnnnnnnnnnnnnnnnnnnnnnnnnnnnnnnnnnnnnnnnnnnnnnnnnnnnnnnnnnnnnnnnnnnnnnnnnnnnnnnnnnnnnnnnnnnnnnnnnnnnnnnnnnnnnnnnnnnnnnnnnnnnnnnnnnnnnnnnnnnnnnnnnnn
#=GC conss                                   2222222222222222222222222222222222222222222222222222222222222222222222222222222222111111111111111111332223233443233302111111323231223200000131133333123211331321211100000000002202000000000000000000011111132211232331331022333333333333023212330123131323220030200203332230312111331113111113111111111111111111111111222222222222222222222222222222222222222222222222222222222222222222222222222222222222222222222222222222223333333333333333333333333333333333333333333333333333333333333333333333333333333333333333333333333333333333333333333333333333333333333333333333333333333333444444444
#=GC col_entropy_0                           2222222222222222222221222222111122221221212212111222122111111111111122111111111111111111111111111111111100001111100000000000110100001000000000000010001010000000010000000000001010000000000000000000000010001000000000101000100110001000011010000000000000000000000100000100000111001111111211111111111111112112211111111222112211111121112122121112112111111111111111111111111111111111112112221222222222222222222222222222222222222222222222222222222222222222222222222222222222222222222222222222222222222212221222222222222222222222222222222222222222222222222222222222222222222222222222222
#=GC col_entropy_1                           .................................................................................................................................................................................................................................................................................................................................................................................................................................................................................................................................................................................................
#=GC col_entropy_2                           0100000000110010111009101000999911009009090090999000800998667999975900977678887776668667225667887788613157474634386602102900328270430200000171199757140350550941200076666511104543621110000111556654011011161501564658396254366346563687020554770056081757444365333336764197725452992046855092576544667458890990099888799000990089889809990900909990990799998998989899878778788798999989980990009000101110100101011101111101101212011012101012211221221121121202101211122222211212222220222122212111121111011191019102001021121111111202112122122122222221222222212222322222121112221222222222222
#=GC col_entropy_3                           7148897787062139241773712844872932510209672884880600403383409247514658515792647061192724980370830484734167818973515067590604076480811499999774217587721030970725350667830601361240086126666313661577608007550091030968154702853654728443034560960042907906340757655413181461613956040216846142674698581996948725138442937334956196785510312458699171140862147129416526045971487721008018274573905964495789369686418012406193096453408991592887192208219419744082080211400434585282403036320600881366305497725351232301681133507260476110313321538956418557838745598453046163858884387225477457224
#=GC cov_SS_cons                             ....................................................................................................?22222........?2.222.....?2221............1222?..221....122.220...?222?020............020?222?.....022....2222?22222?............222.2..?222.........222..?....2.222.........................................................................................................................................................................................................................................................................................................................
#=GC cov_SS_cons_1                           .........................................................................................................................................................022......................................................................................220............................................................................................................................................................................................................................................................................................................................................
#=GC cov_SS_cons_2                           ...................................................................................................................................................22................................................22..........................................................................................................................................................................................................................................................................................................................................................................................
#=GF NUM_COV 31
#=GF WEIGHT_MAP  JCVI_SCAF_1101667573135/369-879 1.00647 JCVI_SCAF_1096628403513/1699-1169 1.12487 JCVI_SCAF_1101668560197/768-1293 1.6956 JCVI_SCAF_1096628287862/1514-996 1.50536 JCVI_SCAF_1101668518363/1518-1000 1.05036 JCVI_SCAF_1101668460391/484-1 1.05036 JCVI_SCAF_1101668181603/893-1406 1.58314 JCVI_SCAF_1096628002478/1167-1685 1.5201 JCVI_SCAF_1096626931125/291-807 1.58214 JCVI_SCAF_1096627830159/1085-1600 1.05103 JCVI_SCAF_1096627408381/41-556 1.05103 JCVI_SCAF_1096628254439/257-750 1.20766 ABEF01043191.1/1031-498 1.38342 JCVI_SCAF_1101668133785/428-1 1.22153 ABEF01008614.1/1-234 0.93798 JCVI_SCAF_1101668593526/701-1161 1.15918 JCVI_SCAF_1101668492791/511-1049 1.10752 JCVI_SCAF_1096626110926/373-832 1.13423 JCVI_SCAF_1101668495477/464-1002 1.00134 JCVI_SCAF_1096627476376/251-779 0.937289 JCVI_SCAF_1101668174084/1891-1475 0.793691 JCVI_SCAF_1096627290449/2835-3121 0.765394 JCVI_SCAF_1096626307088/464-1 0.765394 ABEF01048062.1/1273-1815 0.93798 JCVI_SCAF_1101668472248/1-447 1.27985 JCVI_SCAF_1096628149541/247-1 0.768054 JCVI_SCAF_1096627100734/653-125 0.768054 JCVI_SCAF_1096627885039/1387-1812 0.93798 JCVI_SCAF_1101668176557/671-1216 1.12067 JCVI_SCAF_1096627126031/1686-1224 1.05715 JCVI_SCAF_1096628223806/1594-1858 0.968907 JCVI_SCAF_1101668002322/1260-1642 1.04233 JCVI_SCAF_1096627253662/2372-2903 1.00505 JCVI_SCAF_1096626931276/1119-589 0.936846 JCVI_SCAF_1096627339561/542-1072 1.00505 JCVI_SCAF_1101668048187/1234-704 0.925281 JCVI_SCAF_1096627699890/522-1 0.936846 JCVI_SCAF_1096626643666/1200-1567 0.972819 JCVI_SCAF_1096627719709/1543-1011 1.11156 JCVI_SCAF_1096628259790/1108-1650 0.968907 JCVI_SCAF_1096626962232/2059-1518 0.99702 JCVI_SCAF_1096627991926/241-1 0.947978 JCVI_SCAF_1096627270303/2072-1538 1.00621 JCVI_SCAF_1096627854245/1494-964 1.0996 JCVI_SCAF_1101668501944/1-467 1.22092 JCVI_SCAF_1096627301998/1098-1629 1.02207 JCVI_SCAF_1096627684153/793-1324 1.14447 JCVI_SCAF_1096627808730/915-383 1.01349 JCVI_SCAF_1101668713690/479-1 1.13579 JCVI_SCAF_1096627256224/134-664 1.0222 JCVI_SCAF_1096627698506/1215-1678 0.551249 JCVI_SCAF_1101668212159/262-1 0.551249 JCVI_SCAF_1096627993344/1448-920 0.960699 JCVI_SCAF_1096627699886/568-39 1.06213 JCVI_SCAF_1101668502439/1311-782 1.04695 JCVI_SCAF_1096628156220/1639-1110 0.714282 JCVI_SCAF_1096627830576/1717-1188 0.714282 JCVI_SCAF_1101667038075/479-975 1.02207 JCVI_SCAF_1096627982330/666-136 1.08122 JCVI_SCAF_1096626313314/359-890 1.04695 JCVI_SCAF_1096627886130/647-1177 1.13423 JCVI_SCAF_1096628272437/1340-1709 0.972819 JCVI_SCAF_1096628236348/518-1 1.0435 JCVI_SCAF_1096628165183/1-487 1.02982 JCVI_SCAF_1101667474120/1-444 0.984692 JCVI_SCAF_1096627032404/690-162 0.955756 JCVI_SCAF_1096628065383/243-771 1.00969 JCVI_SCAF_1096627581275/1800-1272 0.990807 JCVI_SCAF_1096626922281/1234-707 0.972819 JCVI_SCAF_1096628084481/345-886 1.02144 JCVI_SCAF_1101668356142/714-184 1.0996 JCVI_SCAF_1096626133132/231-1 0.850137 JCVI_SCAF_1096626933891/1419-889 0.882131 JCVI_SCAF_1096627001005/540-1070 1.07318 JCVI_SCAF_1096628223711/1407-1814 0.951687 JCVI_SCAF_1096627431207/1557-1026 0.960699 JCVI_SCAF_1096628197778/1331-800 1.02207 JCVI_SCAF_1096627578146/1-502 1.07348 JCVI_SCAF_1101668011934/25-550 1.03761 JCVI_SCAF_1096627867925/140-667 0.764919 JCVI_SCAF_1101668659621/380-907 0.960289 JCVI_SCAF_1101668182195/1259-1579 0.764919 JCVI_SCAF_1101668012817/571-42 1.01605 JCVI_SCAF_1096627570490/1197-1726 1.17135 JCVI_SCAF_1101668471885/743-215 1.02207 JCVI_SCAF_1101668459580/611-1151 0.610339 JCVI_SCAF_1096626582089/573-875 0.610339 JCVI_SCAF_1096627925949/329-860 1.0345 JCVI_SCAF_1096626980542/1115-584 0.948692 JCVI_SCAF_1096626944243/59-590 1.06375 JCVI_SCAF_1096627815144/369-1 1.02407 JCVI_SCAF_1096628098054/1-513 1.06632 JCVI_SCAF_1101667521383/702-172 0.984692 JCVI_SCAF_1096628238228/471-1 1.07031 JCVI_SCAF_1096627993984/1444-914 0.994255 JCVI_SCAF_1096627324500/288-1 0.918313 JCVI_SCAF_1101668283861/41-571 0.955756 JCVI_SCAF_1096627835374/1202-677 1.09213 JCVI_SCAF_1096627226916/999-471 0.882131 JCVI_SCAF_1096628254797/1423-894 0.592275 JCVI_SCAF_1101667554535/634-105 0.481734 JCVI_SCAF_1101667253413/377-892 0.481734 JCVI_SCAF_1101667515587/375-903 0.941279 JCVI_SCAF_1096627126564/869-1397 1.04695 JCVI_SCAF_1096627441792/1239-1767 0.947978 JCVI_SCAF_1096627799570/534-1064 0.913916 JCVI_SCAF_1096628243783/1-479 1.23272 JCVI_SCAF_1096627898401/1304-1658 0.867324 JCVI_SCAF_1101668677996/264-1 0.892276 JCVI_SCAF_1101667429719/258-730 0.948692 JCVI_SCAF_1101668547925/1102-575 1.11396 JCVI_SCAF_1101667533745/72-599 1.03707 JCVI_SCAF_1096628056260/1523-1803 0.972819 JCVI_SCAF_1096627507316/620-90 1.01587 JCVI_SCAF_1096626884209/424-955 1.01453 JCVI_SCAF_1101668488469/1024-493 1.02982 JCVI_SCAF_1096628393525/1218-1748 0.856627 JCVI_SCAF_1096628194870/1669-1138 0.9015 JCVI_SCAF_1101668691878/489-1019 0.902856 JCVI_SCAF_1096628389621/877-347 0.957104 JCVI_SCAF_1101668181310/818-1347 0.584493 JCVI_SCAF_1096626342623/1-458 0.584493 JCVI_SCAF_1096628133600/1361-831 0.748208 JCVI_SCAF_1096627559529/1846-1316 0.948692 JCVI_SCAF_1096626626183/325-855 0.960699 JCVI_SCAF_1096628274095/1573-1920 0.962213 JCVI_SCAF_1096627184957/1842-2256 0.913916 JCVI_SCAF_1096627599646/1343-1803 0.925281 JCVI_SCAF_1101668433054/412-1 0.972819 JCVI_SCAF_1096628072499/492-1022 0.850137 JCVI_SCAF_1096627825342/670-141 0.972819 JCVI_SCAF_1096627794834/1956-1526 1.01349 JCVI_SCAF_1096628049855/1323-793 1.02207 JCVI_SCAF_1096628121198/584-54 1.05941 JCVI_SCAF_1101667419775/522-1044 0.801132 JCVI_SCAF_1096628119255/480-1011 0.801132 JCVI_SCAF_1096628284445/860-334 1.01605 JCVI_SCAF_1096627115721/142-672 0.918313 JCVI_SCAF_1101668527442/1112-562 1.10928 JCVI_SCAF_1101668519723/754-1081 1.11156 JCVI_SCAF_1096626860966/1-494 1.72206 JCVI_SCAF_1096628185343/960-442 1.22241 JCVI_SCAF_1096627388192/1348-834 1.22241 JCVI_SCAF_1101668310910/503-1024 1.64722
#=GF USED_GSC TRUE
#=GF DID_FRAGMENTARY FALSE
//
