# Supplementary material for: Comparative genomics reveals 104 candidate structured RNAs from bacteria, archaea, and their metagenomes
Source: Genome Biol. 2010 Mar 15;11(3):R31. doi: 10.1186/gb-2010-11-3-r31 (PMC2864571; doi:10.1186/gb-2010-11-3-r31)
Supplement: Additional file 4 — Raw text alignment files, including annotation. Raw alignments of RNAs, including annotations (for example, predicted transcription terminators, flanking sequences) in "Stockholm" text format. The alignment format and appropriate viewing programs are discussed on Wikipedia [113]. The Stockholm files can be retrieved from the .tar.gz archive file by using programs such as WinZip (Windows), StuffIt Expander (Mac), or tar/gzip (UNIX). [file gb-2010-11-3-r31-S4.GZ › sto/manA.sto]

# STOCKHOLM 1.0
#=GF ID manA
#=GF DE manA RNA
#=GF AU Weinberg Z
#=GF TP Cis-reg;
#=GF WK http://en.wikipedia.org/wiki/ManA_RNA_motif
#=GF DATABASES microbial 32 env 4 viral 28 other 27
#=GF FancifyStockholm -longtable -wrapGeneContext 6in -recycleGeneColors
#=GF FancifyStockholmGeneContext -leftNothing -rightOperonOrCount 1
#=GF DISCARDED_TRUNCATED JCVI_SCAF_1096627166250/156-8 JCVI_SCAF_1096627731029/1480-1316 JCVI_SCAF_1101668272363/1398-1567 JCVI_SCAF_1101668281846/1168-1335 JCVI_SCAF_1096627752831/1717-1570 JCVI_SCAF_1096626242552/644-497 JCVI_SCAF_1096627736121/1900-1748 JCVI_SCAF_1096626966244/1188-1355 JCVI_SCAF_1101668189024/2-131 JCVI_SCAF_1096627053123/2396-2272 JCVI_SCAF_1101667217419/728-856 JCVI_SCAF_1096626984635/2258-2391 JCVI_SCAF_1101668727133/128-3 JCVI_SCAF_1096626091845/1-185 JCVI_SCAF_1096627816183/1710-1560 JCVI_SCAF_1096627565067/1758-1856 JCVI_SCAF_1096627317251/2161-2102 JCVI_SCAF_1096626957471/1558-1500 JCVI_SCAF_1101667226227/626-710 JCVI_SCAF_1096626966028/1142-1082 JCVI_SCAF_1096627572489/1747-1687 JCVI_SCAF_1096626993316/1886-1834 JCVI_SCAF_1101668726636/1-54 JCVI_SCAF_1101667094591/873-955 JCVI_SCAF_1096627812837/1654-1480 JCVI_SCAF_1101667169712/162-2 JCVI_SCAF_1096627534729/1560-1729
#=GF DISCARDED_POLY_N JCVI_SCAF_1096627559053/797-974 JCVI_SCAF_1096627760656/721-853 JCVI_SCAF_1096627777823/754-1050 JCVI_SCAF_1096627548600/898-642 JCVI_SCAF_1096627813397/799-955 JCVI_SCAF_1096627788996/800-647 JCVI_SCAF_1096627787760/727-922 JCVI_SCAF_1096627775210/764-980
#=GF ORIGINAL_MOTIF 236	35015	0	0	env	3	env-gos-upwelling	jeremy	s40_45_55_65_80S100O5Min3	cmfinder		ethresh=2&nr=0&EVD=null3&cmfv=0.3&disableMiniscan=1	end
BABC01000017.1/4178-3606                     UCGUACGGUGCCUCUGUAGCUUAAAUGGUAGAGCAACGGUCUGAAGCACCGUGGAUGCUGGUUCGAUUCCAGACGGAGGCACGAAGCAAUCCAUCCGAUCAA..........UGGACUGC.....................UUUCA..GGGAGUG.AUCGAACAA......UCGCAUCGGAAA..........CGAGGCGAUAAGAU.G.AGC.CGG.....GCCCGGCAGGGUGGUUUGC.GACCGAA.....................................................................................CCG..GCGGCACGUCCAGA..........GGGGA.UCUGACAUGA.................UCUCGUUUGUCCUCGACGUUGCUGGUAA.AACCCAA.UCCAGUCUCCC.GAUUCCCCUCCAUCUGUCAUUCAGGACGGAUGGGGGAGGACGCUCUUUUUGCAGCUAUGGUCUCCGGAGCGACAUCAAUGAGGACCAUGCCGAACACGGCCCGGCACAGGCGUACGUCGUUAAAGGAACGAAAUGUGCCAUCGCCCUUGUAGCUCAAUCGGAUUCAGAGCGUUGGUCUACGGAACCAGAGGUUGCGGGUUCGAACCCCGCCGAGGGCACUCAGAGCAAGAAGCUACUCCGCUAUCUAUCUUCGGCUUCCUGCUCCUCAUGCGUCGGUAGCUUAACGGCAGAGUACCGGUCUCCAA
#=GR BABC01000017.1/4178-3606 CODON          .........AUG.....................................................................STP.......................................................................................................................................................................................................................................................................................................................................................................................................................................................................................................................AUG......................................................................STP...................................................AUG.................................
#=GR BABC01000017.1/4178-3606 SS_TT          ..............................................................................................................................................................................................................................................................................................................................................................................................................................................................................................................................................................................................................................................................................................................................................................................
JCVI_SCAF_1101668077758/494-1046             AAUAAAGGGAAAUUAUUAAAAAAUAAUAAGCUGGACAAGCUUGGUUGCGUGCGUGCAAACUAUCUAUUUAGCCGAAGAGAUGCAAGCUAUAAAAUUUUGUUGCUC........GACG.....................GAGCGACAAAGGGUAUG.ACGGAAUAAA..CU.GCUGU...CGCG.............GCAGUUAACGU.G.CAAUGCUC.............................................AUUGGC...AGGACUU..ACC......AAGUCUGGGGGCCGAU...........................GAGG.GUUGGC.UC.AAAGUAGGGUUUUGACUUGA.AAACUCA.AGCUGUGACCCCAAAAC..................GAU.GGAGGUAA.AUGAGAA.UCCUCCUACCC.AUUAAUUUCAUUAUGCAAGAAAGCGUUAAAUACUUCACCAAAGAAGAAAGAUUUUAUAUUUUAGUAGAUUAUCCUCACGAAGGAGCUUCUAUUUCUACGGUAAACUCUGUUCAAGAUUAUAUUAACGUAGACCUUGACGAAAAGACGGGAGCUUUAUAUUUAAUAGAAAUUUAUAAAGUUUCUGACAUACUAGAGGCCAGUUUUUCUCAUGAAAAAAUAAAAUACAACGAAGAUGAAGAUUGCCUUUCAGUUUCGUUAAGUCCCAACGA....................................
#=GR JCVI_SCAF_1101668077758/494-1046 CODON  ..............................................................................................................................................................................................................................................................................................................................................................................................................................................................................................................................................................................................................................................................................................................................................................................
#=GR JCVI_SCAF_1101668077758/494-1046 SS_TT  ..............................................................................................................................................................................................................................................................................................................................................................................................................................................................................................................................................................................................................................................................................................................................................................................
JCVI_SCAF_1101668133563/1174-1673            CGAAGCCAUUCUUGCCUUCGAGCACAACAGAAAAAUAUUUUUCGCUCUGGGCGAACGCUGGUUGACAACCACCGAAUAGGUGCUAAUGUAAUACCAACAGCGCUUC.......GACG....................GAAGAGCUG..GAGUAUG.GCUGAAUAA......UCUG....AUAGUUGUAUGGG.....CAGAUAAAGC.A.CUA.GAG.....GGCGUAACGGCUGGGUGUA.ACCCAA......................................................................................CUC..UAGGU.GUGCU..GAUUA.......GCGGG....CUU.GAC...............UCCGU.AACAAAUAGGCACU.GGUGGUAA.AAAGCAU.CCCACCUACUC.ACCUUUAACACCCCUGUAGAAAUACGGGGGUGUUAUACUUUUCAAGACAUUCCCCUUUAGCUCAGCGGCAGAGCAGAGAGCUGUUAACUCUAAGGUCCGUGGUUCGAAUCCACGAAGGGGAGCUUCUGAGCUAGAAUAGAACCCUAUGGGUAAAAGCAUCAUGGAGCAGCUCGCGUUACUGCCUGAAGAAGAACGCCUUGAAGCCUUAGCGGGUAUGGACGCCGACUCUCUG.........................................................................
#=GR JCVI_SCAF_1101668133563/1174-1673 CODON ...............................................................................STP.............................................................................................................................................................................................................................................................................................................................................................................................................................AUG.....................................................................STP....................................................................................................................................................................................
#=GR JCVI_SCAF_1101668133563/1174-1673 SS_TT ..................................................................................................................................................................................................................................................................................................................................................................................................................................................................<<<<<<<<<<<<<....>>>>>>>>>>>>>..............................................................................................................................................................................................................................................................................
JCVI_SCAF_1101668685699/746-1319             UUUUACUGAACAUAUCAAGUUUGUAACAGCUCUCUAUGAGAAAACUUAAAUCUGGUUCAAUCCGGGUGUACUCCUAAUCCCCUUGGGAGUACACUCUUUAAGUC.UGCCU...CGAUCA..............AGGUAUGACU.....GACGGUG.ACUGAAUAA......GGCG....UUAUGC............UGCCUAAAGU.A.AAC.AGU..............................................CCUAGGUGAACGGCC...AAGC......GGCU..CUGACUAGGU...........................ACU..GUGGU.AGAGUGU...............C.CUGCCUAGCAUAGUAU......................ACACUCUU.ACAGGUAAUAAAGUAAAUCCUGUCCGUC.AACUAAACUAACUCGUUUGGGCGAGUAUAAAUAGUUCUUAGGCCCAAAGCGGCUGACUAGCCAUGUGGAUCUGGCACUUGACUUAAGUCAAUGGGGUUCAACUCCUCACUAGUCAGCAUGAAAUCCUUGCAGUGUAAAGUAGCGUAUUCGUGAAAAAGCACAUGAAGGUUUACUUACAGUAUACAAGGAGAUGCAGGUUCGAUUCCUGCCUGUUUGGUAACGUGCCGACAUGAUCCUAGGUAAUGCCCUAAAAGGGCAGUAGUGUAAUUUGGAAACACGCCUUGUAUAUUGUAGUAUAUAAACAG
#=GR JCVI_SCAF_1101668685699/746-1319 CODON  ..............................................................................................................................................................................................................................................................................................................................................................................................................................................................................................................................................................................................................................................................................................................................................................................
#=GR JCVI_SCAF_1101668685699/746-1319 SS_TT  ...............................................................<<<<<<<<<<<<<<.....>>>>>>>>>>>>>>..............................................................................................................................................................................................................................................................................................................................................................................................................................................................................................................................................................................................................................................................................
JCVI_SCAF_1096626939122/184-790              UCAUUCGGGGCUUGGUUCCAAUAGGGGUUUUGCAAAGCACAACCAUAUGGUAAGCAAACUUUGUAUGCGCACCUCAUAAGACAAUUAUACAUGCCCUUAUUGCUAGUU.....GACG..................GACUAGUA.C...GGUAGUG.ACGGAAAG.......CCCC....UCCUCC............GGGGCAACGU.G.CAA.UAUU..C............................CCU.GUCGUGGGG...CAAUCACACCUA....GAGA.......UAGGAGUCGUUGUA.AAGG..ACACUAACGA..GU..CU..AAUA..UUGGC.GGUUUCGGUAAU......UCUGC.AAUUAUG.UA.................GGGG...GACAGGAAACUU.CCGGGUAU.ACAUUAG.CCCCGGCUACC.ACCAAUCACAUUCCACACGGAACUGAUGGAUGCUAAGACACUAGAGGUGCGCUUGGUCGAAGGUUGAGGUCUUGAGUGAACUCCCUUCCCAACACCUCCGAGAUGAUGUCCUCUACUCCUGACGUUCCCUUUACACUCCUUUAAUUCCGAAUGUCGGCCUUCUGAAACUUGACAGAGAGAAGUUGGCUGUUGAUACCCUGCGGAGAGGGUUAUAGACAAAGAGGCGAAAGUGGUGUCCUUUCGCUUAGGCAUUAGAUAAGGUAAGUCGAUGUACAUAGAGUAGUAGUUUGAGUUUGCGCAAACUC
#=GR JCVI_SCAF_1096626939122/184-790 CODON   ..............................................................................................................................................................................................................................................................................................................................................................................................................................................................................................................................................................................................................................................................................................................................................................................
#=GR JCVI_SCAF_1096626939122/184-790 SS_TT   ..............................................................................................................................................................................................................................................................................................................................................................................................................................................................................................................................................................................................................................................................................................................................................................................
JCVI_SCAF_1096626582184/527-905              AGCCUUGACGAACUCAAGGAAGCAAUAGCCUCGAUGGAGUAAGCUAAGCUUAAAAAUGUUCACAGCCCUGUGAGAGUAUAAGAGACAGGGCAUUAUAGUUAUGCCU.......UAGC....................GGGCAUUUCA.GGACGUG.GCCGAACAA..CUCCCUCC....CAAC..............GGAGUAAGGC.ACACAAUGGU.............................................AUAGGAACGGAC......AAGU.........GUCUGA.CGUAU...........................ACCG.GAGUGGUAGAUAUGUAUAA......CUACC.U..UCAG.CU.................GGUAGUUGGGGCGUAUCUU.GAGGGUUAACCAUGAA.UCCCUUCGUCC.ACCCUUUAUAUACCUUACGCUAGGUGCGCUAGGGUAUAUAAGCUAUUUUUUUUUGUACAGUGACCAAAAACAAUCACCACGAACCCCGCAAUUGCAGGGUGAG..........................................................................................................................................................................................................
#=GR JCVI_SCAF_1096626582184/527-905 CODON   ..........................................STP.................................................................................................................................................................................................................................................................................................................................................................................................................................................................................................................................................................................................................................................................................................................................
#=GR JCVI_SCAF_1096626582184/527-905 SS_TT   .................................................................................................................................................................................................................................................................................................................................................................................................................................................................<<<<<<<<<<<<<<<<.......>>>>>>>>>>>>>>>.......................................................................................................................................................................................................................................................................
JCVI_SCAF_1101667041980/96-696               GUGGUGAGUUGAUAUUCGGGCGAAUGUGAACAAUAUCUUAUGACAAUAUCAAGUAAAUGUACUUCAAGAAAAAAACAAGAAGCGAUUCUUAGACCUUGUUGUGGG........UAAGGGUAAAACCGAAAU.......CCCACUUUA......UG.ACCGAAUUAAUCUAAACUC....AGA...............GAGAUAAGGU.A.AUG.ACAC..A............................GAG.GUUGUACUCACU..UUGACGAUG.....AUUAA......CCAUCAUUGAGGAG.AACCAAA.....GUAACU.UUUGG..GUGU..UAGGUA...CAAGGUAAAAAAAAU..........CUGAG.............................CUUGAAGUUGUGAGUAA.UCGCAAA.UCUCAC......AUCCCCAAAUUUUCAUAUCUGUAGAACUGAAGCCAGUAGUAAUAAAACCGACUACGUGCAACGCGAUGUUGAAACAAACAUCUUAAAUCGUUAUAAAGCCGGAUGUUCUACACAAUUUAAGGUGAUGAGGAUUUCUUACAUAUACCCGAUAAUUUUAAUUAUCUAAAACUCAUCAUCUUUUUUUAGUUUUUAGCAAGAAAAAAAUGAUUUUUAAUUGACAAGGUUAUAUUUAUAUUCGUCAAAGGUUAUGACCAAUGACAAAUAUUAAAUAAUAAAUAAACAUAAAUAAUAAGGAGAAUAUCGAA
#=GR JCVI_SCAF_1101667041980/96-696 CODON    ..............................................................................................................................................................................................................................................................................................................................................................................................................................................................................................................................................................................................................................................................................................................................................................................
#=GR JCVI_SCAF_1101667041980/96-696 SS_TT    ..............................................................................................................................................................................................................................................................................................................................................................................................................................................................................................................................................................................................................................................................................................................................................................................
JCVI_SCAF_1101667233102/652-1073             UGGUGGGUUGAUAUUCGGCUAAAUGUUGAAAAUAUCGUAUGACAAUACUAAGAGAAUGUACUUCAAGAAAAAACUAAAGAACGAUUCUUUAGACCUUGUUGUGGG........UAAGGGUAAUACCGAACU.......CCCACUUUA......UG.ACCGAAUAAA.CUAAACUC....AGA...............GAGUUAAGGU.A.AUG.GCAC..A............................GAG.GUUGUACUCACU..UUGACGAUG.....ACUAA......CCAUCAUUGAGGAG.AACUUUC.....GUAACU.GAAAG..GUGU..UAGGUA...CAAGGGAGAAAAAAU..........CUGAG.............................CUUGAAGUUGUAGGUAA.UCGUUAA.UCCUAC......AUCCCAAAUUUUUCCAAAGUUUGGAAAGUAUCUUUACAGAAUUAAAAGAUGAGAGGUGUGUUUGUAUUCCCUACUUUCAUUUAUUUAAGUGUGAGUCUUUUUACAUAUACCGAUAAUUUUUAUUAUU..................................................................................................................................................................................
#=GR JCVI_SCAF_1101667233102/652-1073 CODON  ..............................................................................................................................................................................................................................................................................................................................................................................................................................................................................................................................................................................................................................................................................................................................................................................
#=GR JCVI_SCAF_1101667233102/652-1073 SS_TT  ..............................................................................................................................................................................................................................................................................................................................................................................................................................................................................................................................................................................................................................................................................................................................................................................
JCVI_SCAF_1101668483252/408-1008             UGGUGAGUUGGUAUUCGGCUAAAUGUUGAAAAUACCCUACGAUAGUAGUUAGAGAAGGUACUUUCGGAUAAAAUAAAGAAGCGAUUCUUUAGACCUUGUUAUGGG........UAAGGGUAACUCUGAAAU.......CCCAUCUUG......UG.GCUGAAUCAAUCUAAACUC....AGA...............GAGAUAAAGC.A.AUA.GCAC..A............................GAG.GUUAUACUCACUUUGACGUAGA......CUAACCA......UCUAUG.AGGAG.AAUCAAC.....GUAACU.GUUGG..GUGU..UAGGU.AC......................AAGGGCAAAAAAAUCUGAGUCGAGA..................GUU.GUUGGUAA.UCGCUAA.UCCAAC......AUCCCCUUAAAUUUCAAAAAAAAAUUAAAUAUUAGGGAUACAACAAUUUUUAGUUCUCACUAUAUAAACAACUUAAAAAUGAGUAUCCCUUAUAUUUAUUAAUGAAUAAAGGUUUGAUAUCGCUCAAAUGAGGAUAUCGAUGUUUGACUAAAUAGUAAACAAAAUAACAAAACAGGAGAAAAUCAUGACUAAAGUAGUCUUUAAUCGCAACAUCCCUAUGUUAGAUAGGGAUUCUUUUUUAACACCAUUUGAUAAAUUAUUCGACCAAAUGGUAGAAUCACAAUUUCCAGAGGUAGUAAAAUCUG
#=GR JCVI_SCAF_1101668483252/408-1008 CODON  ....................................................................................................................................................................................................................................................................................................................................................................................................................................................................................................................................................................................................................AUG.......................................................................................................................................................
#=GR JCVI_SCAF_1101668483252/408-1008 SS_TT  ..............................................................................................................................................................................................................................................................................................................................................................................................................................................................................................................................................................................<<<<<<<<<<<<....>>>>>>>>>>>.....................................................................................................................................................................
JCVI_SCAF_1101668008650/791-191              AGGAACUCUGCUAAAUGUUGUAGAGGUGUAACGGUCCUUAUAGACAUAUAAUUUGGAAUGUACUUUUAGAAAAAAACAAGAGCGAUUCUUGGACUUCAUUGUGGG........UAAGGGUAAAACCAAAAU.......CCCACUUUA......UG.GCUGAAAAAAUCUAUUCUC....AGA...............GAGAUAAAGC.A.AUA.ACAU..A............................GAG.GUUGUACUCGAUUCUACGAUGAU.....UAACC.......AUCAUUUAAGAAU.AACUAUC.....GUAACU.GGUAG..AUGU..UAGGU.A.......................UGAAGUAAUAAAAUCUGUGCUAAAAG..................UU.GUAGGUAA.UCGCAAA.UCCUAC......AUCCCCCAAAUUCUUUAAUUAAAAAAAGGUUCAACCGAAAUUUUAGUUUCCACUUAUAAAUAAACUUAAAAUAUCGACCGAACCUUUUUUUUUGCAAAAAACUAAAAUAAAAUACAUUUUAACUAUCUCAAUUGAUAUAUAUUAUUGUAUCAAGGUUAUACUUGAUUGACAAAUAAAAAAUGAACAUAAACAAAUGGAGAAUAUGAAAUGGAUUUAACAGCAAUAAAAAAACGCCUCGGGCAGUUACAAACUACAAACAAUCGGACUUCCAGUCUUUGGAAACCACAACCAGGUAAAACUCAAAU
#=GR JCVI_SCAF_1101668008650/791-191 CODON   ............................................................................................................................................................................................................................................................................................................................................................................................................................................................................................................................................................................................................................................................................AUG...............................................................................................
#=GR JCVI_SCAF_1101668008650/791-191 SS_TT   ..............................................................................................................................................................................................................................................................................................................................................................................................................................................................................................................................................................................................................................................................................................................................................................................
JCVI_SCAF_1096627847578/629-33               GUGAUUCAAUCAGUGCUAAAUGUUGUGCUGAUUUUCUUUGACAAAAGAUACAGAAUGUAUUUCCGUAAAACAAAUAGAAGAUGAUUCUAUUGACUUCAUUGUGGG........UA.GGGUAAAACCAAG.U.......CCCACCUUG......UG.ACAGAAUUAA.....GCU.....ACUCUUGGAG.........AGCUAAUGU.A.AUC.ACAU..A............................GGA.GUUGUAUCCACUUCGACGACC.......UUAACCU.......GGUUGA.GAAG.AAUUUUC.....GUAACU.GAAAG..AUGU..GAGGU.AU.....................GAAGUAAA.GAAAAUCCAAGACGGAA..................AUU.GUGAGUAA.UCAUUAA.UCUCAC......AUCCCCAACACAAUUCCAAAAUUUUAAAGCCCCAACGAUUUUUAGUUUCCACCUUUUAUUACAAACUUUAAAAACAAUGGGGCUUUUUUUUAAAAAAAAAUUACAUUUUUACGCAUGAAUAUACUAUUUAUAUAUGUAAAUAAAGGUUUCACCAAAAGUGAAUAUUAAACAAUGAAAAAUAAAAUAGGAGAAUGACAAAUGGACUUAAACGCUAUUCGUAAGAGGUUAAAUCAACUUCAAACAACAAACAACCGCACAUCAAGUCUUUGGAAGCCACAACCUGGCAAAACCCAAAUUCGUAUCGU
#=GR JCVI_SCAF_1096627847578/629-33 CODON    ..............................................................................................................................................................................................................................................................................................................................................................................................................................................................................................................................................................................................................................................................................................................................................................................
#=GR JCVI_SCAF_1096627847578/629-33 SS_TT    ..............................................................................................................................................................................................................................................................................................................................................................................................................................................................................................................................................................................................................................................................................................................................................................................
NZ_AAOJ01000001.1/468755-469351              GCCGCAUACAGUGUGAAGUAUCAGUUGAAGCUGUAUAAAAAUAACACAUACUCGCUGUUUAUUAUUGCUUUUAUAAAAUUUAAAGUGUUAUAGUUUUACCGCUUUAGGC....GACG.................GCUUGAAGC.G...GGGAGUGCAGAGAAUAA......UAGU....AUUCAGCG..........ACUAUAAUCU.G.GCU.UAUC..A............................CGG.GUUGUGCCGACCUAACUU.GCG......GUGA.........CGUUAAGUUAGGACAUCGCC....GACAU...GGCGG..GAUU..AAGGUUCAAUGAG...............A.U...CGG.AGCUGA........................CUCAUUGUUGUAGGUAU.UCCAAAG.UCCUACCUCCC.ACCUUUAAUAGAAAUAUGCUCUUUAUAGUUUGUAUUAUCACUAACGUUCUUUUGUAAGUUUCAGUUUUCGUUAGAGAGGAUGUAGAUUGUGAACAAUAGGUUAUAUGUUCAUCCUCGGUUCAUCUUCAGUCGGUUAAUUUAGUUGUAAGCUAAAAAUAACUGCUACGUGAGAGUGCAGAUCAGUUUAGAAAGGAAAUAGUAACAAACGAGUUAGCUAUUGUUCUAUCUAAAUAUUAUAGAGAGAGGCUUAGCCAUGAAAAAUUUACUUACUGGUUUUGUUGCUGUAGUUAUUGGACUAUUUACUA
#=GR NZ_AAOJ01000001.1/468755-469351 DEL_COLS ------------------------------------------------------------------------------......................................................................................................................................................................................................................................................................................................................................................................................................------------------------------------------------------------------------------------------------------------------------------------------------------------------------------------------------------------------------------------------------------------------------------------------
#=GR NZ_AAOJ01000001.1/468755-469351 CODON   ...................................STP....................................................................................................................................................................................................................................................................................................................................................................................................................................................................................................................................................................................................................................................................................AUG.................................................
#=GR NZ_AAOJ01000001.1/468755-469351 SS_TT   ..............................................................................................................................................................................................................................................................................................................................................................................................................................................................................................................................................................................................................................................................................................................................................................................
NZ_AAOU01000012.1/1113-1709                  GCCGGAUACAGUGUGAAGUAGCAGUUGAGACUGUUUAAAAAUAACUCGUACUCGCUGUUUAUUAUUGCUUUUAUAAAUUUUAAAAUGUUAUAGUUUUAAAGCUUUAGAC....GACG.................GUUUGAAGC.G...GGGAGUGCAGAGAAUAA......UAGU....AAUCAGCG..........ACUAUAAUCU.G.GCU.UAUC..A............................CGG.GUUGUGCCGACCUAACUU.GCG......GUGA.........CGUUAAGUUAGGACAUCGCC....GACAU...GGCGG..GAUU..AAGGUUCGAUGAG...............A.U...CGG.AGCUGA........................CUCAUUGUUGUAGGUAU.UCCAAAG.UCCUACCUCCC.ACCUUAAAUAGAAAUAUGCUCUUUAUAGUUUGUAUUAUCACUGACGGUCUUUUGUAAGUUUCAGUUUUCGUUAGAGAAAAUGUAGAUUUUGAACAAUGGGUUAUAUGUUCAUCUUCGGUUCAUCUUUAGUCAGUUAAUUUAGUUGUAAGCUAAAAAUAACUGCUACGUAAGAGUGCAGAUCAGUUUAGAAAGGAAAUAGUAACAAGUGAGUUAACUAUUAUUCUAUCUAAAUAUUAUAGAGAGAGGCUUAGCCAUGAAAAAUUUACUUACUGGUUUUGUUGCUGUAGUUAUUGGACUAUUUACUG
#=GR NZ_AAOU01000012.1/1113-1709 CODON       ...................................STP....................................................................................................................................................................................................................................................................................................................................................................................................................................................................................................................................................................................................................................................................................AUG.................................................
#=GR NZ_AAOU01000012.1/1113-1709 SS_TT       ..............................................................................................................................................................................................................................................................................................................................................................................................................................................................................................................................................................................................................................................................................................................................................................................
JCVI_SCAF_1101668063070/1257-656             GGUGGUGGGUUGUAGGUUAUGUAGAUGAUGAAUCUAUCCUUGACACACUCCCUCGGUUUGAUAGUCUUAGGGCUAGAUAACUAAGUUCUUUUAAAAAUUUUGUUCUC......GACG...................GAGAACACC....GAGUUG.GCUGAAUAAU.CCU.UUUCCU..A...AA..........AGGGGAUAAAGC.U.AAC.AACU..A............................GGUUAUAGUGACCACUCAAUGAUCC.......GAAU..........GGAUUG.AGAG.AACUAUC...GUAACU...GAUAG..AGUU..GUUGA.AUAUGUGAUAA........UAGA.A...UUG.UA.................UUUA...AGG.CACAUAUU.GGAGGUAAUACAAUAA.UCCUUCACUC..ACCUUUAUUUUGUAGACGAAAAGGUAUGUUUUAACGGACAUUAAUUAGUAGUCGAACAAUCACCAUGGGAAAAUAUAGCGUUAACUAUAUCGGAACAUGAUUCAUUCGUAUAGUGGUCUAAUACCUCUCGCCUGACGCGAGAGAACGUGGGUUCAAAUCCCGCAUGAACAUUGUGAUUAAUUUAUGAUACUCAGGUGCUGGGCUUAGAGUCAGCCAUGCUUAAUUAGUAAAACGAAUCGAGAAGUAAUUACCAUAUUUAUCUGAAGAGGGGUGUAAAAUAAGCUUAUUAUAUGGGAAAGUUCAAG
#=GR JCVI_SCAF_1101668063070/1257-656 CODON  ...............................................................................................................................................................................................................................................................................................................................................................................................................................................................................................................................................................AUG.....................................................................STP....................................................................................................................................
#=GR JCVI_SCAF_1101668063070/1257-656 SS_TT  ..............................................................................................................................................................................................................................................................................................................................................................................................................................................................................................................................................................................................................................................................................................................................................................................
JCVI_SCAF_1101667156636/546-1                UCAAAAAAAUCAAAAAAAACUAUUGACCCGAAAAUAACUCUCCUGUAAGGUCUUUCUAUACGAUUUGAACGUCGUAACGAUCUUUGAGAACUUAACAAUUUUACUCGAC....GACG.................GUUGAGUAA.A...GGGAAUG.ACUGAAUAAU.....CCUCUG..ACAU............UGGGGAUAAGGU.G.CUG.CUGC.............................................GUUGCUAUAU.GCG....AAGACCAAA..CGCUAGGGGGUAAC...........................GUGG..UAGAC.UAAGGGC...........UACAC.UGAACUG.UACC...............GUGU...CACUGUCCUUAU.GUGAGUAAUGCAGAAA.UCUCACUUCCC.ACUAAUUUUGUUCCAGUGCUGAGUUUGUCUUCGAUGCCUCGAUACUUUCAUAGCUAUGGGACAUCCAUAUCUGGGUAACUGUUGUUUUCUUGAACCUUCUUGGUUCAACCUCCUUGACAGUGGUUACUCAGAUUUUUUUUUGAAAACGAGAAUAUCGCUGACUUCAGUUUUAUCCCCAAAGAAAUUUUUUAUUCUAUACUUGUCGUCUGGAAAUGCUAACCAAUGCGCUUCUGGGCUAAACUUACUUUUCCAUACGAGAACCAAG........................................
#=GR JCVI_SCAF_1101667156636/546-1 CODON     ..............................................................................................................................................................................................................................................................................................................................................................................................................................................................................................................................................................................................................................................................................................................................................................................
#=GR JCVI_SCAF_1101667156636/546-1 SS_TT     ..............................................................................................................................................................................................................................................................................................................................................................................................................................................................................................................................................................................................................................................................................................................................................................................
JCVI_SCAF_1096627831874/260-843              AGAGGAAAGGUAAUAAUGAGUAAAUUCAAAGGAACACAAUUUAGAUUAGCAAGCAACGACGCACACAAAAUGUGGAAAGCAGUAAAACAAUUACGACGUUUAAUGGGA....UAGCU..................UCCCGUUAUA...GUGAGUG.GCUGAAUAA......AUCC....UACCCAAC..........GGAUUAAGGC.A.CACAAACC..UG.........................................CUCCAACGGUC.......AAGU..........GACUGA.GGAGGU.........................GGUG.AGUGGUAAGCGAUUACAAAU......UAAC.U.ACUUAGGUA................GUUG...GG..AGUCGCUUUGGGGGUCAACCAAGAA.UCCCCCCUCGC.ACCCUUAGGGGAACUUAAUUUCUUUCGUUAGAAGUUAGACCUAAAAAGAUGAAAAUAGUAAAAUAGUAUUACAACCCUAAGGACUUUACAAUUAAGCUGAUUCGAACAGCCUUAAUAUUCGGGCACAAUCCGAAUUAAAAUAAUGUCGGUCGCCGGACAACGAAUGGCGAAGCACNNNNNNNNNNNNNNNNNNNNNNNNNNNNNNNNNNNNNNNNNNNNNNNNNNNAAUAGACAGCGGAGUCUUAGACCAAAUAAAAGCAAAAAAGUUGGGGUUAACAGAAUGAGGGACGAACUUUGGGAAUUGG
#=GR JCVI_SCAF_1096627831874/260-843 CODON   ..............................................................................................................................................................................................................................................................................................................................................................................................................................................................................................................................................................................................................................................................................................................................................................................
#=GR JCVI_SCAF_1096627831874/260-843 SS_TT   ..............................................................................................................................................................................................................................................................................................................................................................................................................................................................................................................................................................................................................................................................................................................................................................................
JCVI_SCAF_1096627576479/1153-1699            AAGGGAAUCAUCGUUUAAAUGCCUAAGUUAGACUCAAUUCACUUUGGAGUAAAUAAGUUGGCAACUGAGUAUUCGGGCGCUAACUUGCUCCAUUCACUUUGGAAGG.......GCUUAUAAU...............CCUUCC.U...GUGGGUG.ACUCGAAAUA.....ACCUG...UCGUGAG..........CGGGUUAAGGU.A.UGC.AGAU..C............................CCU.GUGGUGGGGCUGGCAGAGUCC.......AAUC..........GGAUGA.GCCA.AA.AGACA.AAUACCA..AGUCUA..AUCU..GUAGU......UCGAAGUAGGUAAUCCAU.GA.ACUG....................AUGUUCACGCCGAAAAGUU.GGAGGUAU.UCAGUAA.UCCUCCCCCAC.GCCAAUUUCUCUACGUCUCGUUCGUGCCCCCGACCUGUUACCUUUCGCAGGUCGGGGGUUUUUUUGUUUGACGACGACAGCAUUUUAGUCUAGAGUAGUACUAUGAAAACAAUUAGAGAUAUACUAUCACAAUUAGGUUAUAUAAAUUCAAAACAACUUAAGGAGCUCGCUGAGACCUUCCCGCAAACCAAAGUUGUUAUUCAAUGGGGCGGACUUCCUCGGGAAAGGGUUCCUGCAUCG.................................................................
#=GR JCVI_SCAF_1096627576479/1153-1699 CODON ..............................................................................................................................................................................................................................................................................................................................................................................................................................................................................................................................................................................................................................................................................................................................................................................
#=GR JCVI_SCAF_1096627576479/1153-1699 SS_TT .............................................................................................................................................<<.<...<<<<<<<.<<.................>...>>>>>>>..........>>>>......................................................................................................................................................................................................................................................................................................................................................................................................................................................................................................................................................................
JCVI_SCAF_1101668015939/639-30               AAAAUAAUUGAUCUUUUACAUUUUAAAAAAUAAGUUGGAGUUUAGGAACUCAUUCUGUUAAAUCAGAAUUUACCUGUUCAUUCUAAUUUAUUUAAACUUUGGAAGG.......GCUUAUAAU...............CCUUCC.U...GUGGGUG.ACCGAAUAAG.CCU.GUC.....GUGAGCG............GGCUAAAGU.A.UGC.AGAU..C............................CCU.GUGGUAGGGUUGGUAGAGUUC.......AAUC..........GAAUGA.GCCA.AAU.GAC..AAUACCAU..GUCUA..GUCU..GUAGU..UUGAAGUAGGUACACAA.UGA.....ACUGAUGU.................UCA...CGCCGAAAAAUU.GGAGGUAU.ACAGUAG.UCCUUCCCCAC.AUCUAUUUCUUAAUCAUGCAUUCAGACCUACUCAAGGUUUUUCCUUGGGUAGGUUUUUUUGUUUGACAAUGAUUCGAAUUCUGUCAUACUAGUACUCAUGAACACAUUGAAAAACAUUCUUGCGAACUACGGGUACAUCAACUCAGCUCAACUUGCUGAAAUCAACGAACACUUUCCGCACAUGAAAGUCGUAAUCAAAUGGGGAGGCAUGCCCCGUGAUCGAGUUCCUGUUCAUCAAGCAGUGAAACUCAUUAAUAAUAUUGAAUCAAAAAACAUUGACUAUUGCAGAGAAGUAUUCUUCGCAU
#=GR JCVI_SCAF_1101668015939/639-30 CODON    ..............................................................................................................................................................................................................................................................................................................................................................................................................................................................................................................................................................................................................................................................................................................................................................................
#=GR JCVI_SCAF_1101668015939/639-30 SS_TT    .......................................................................................................................................................................................................................................................................................................................................................................................................................................................................................<<<<<<<<<<<.....>>>>>>>>>>>............................................................................................................................................................................................................................................................
JCVI_SCAF_1096627496128/1415-814             UUGACAAAUAAUAAAUAAUAUAGUAUAAUACUCGUAUAAAUAAUUGAGAAACAAACUCAAUCAAAUAAAAUAAAAUUGAUCUUUAAAAUUUUAUGACUUUGGAAGG.......GCUUAUAAU...............CCUUCC.U...GUGGGUG.ACUGAAAUA......ACCUGUU.GUG............AGCGGGUUAAGGU.A.UAC.GAUU...............................CUCUGUGGUGGAG.UACCGAUGGGC.......AAAU..........GUCUGA.GGUA....GGAU...UUCCCA...AUCC...AAUU..GUAGU.AC..GAGUAGGCACAUAAUGAA......CUA.AU.................GUUC...ACACCGAAAGUU.GGGAGUAU.GUAGUAG.UCUCCCCCCAC.ACCUAUUUCUUAAUCAUCCUCUAGUCCUGUUCGAGCCUCCUCCCACCCCUUCGGCUCGAAUGGGACUUUUUUGUUGACACACACAAACAAUNNNNNNNNNNNNNNNNNNNNNNNNNNNNNNNNNNNNNNNNNNNNNNNNNNNCACAAAAACAUUAUGAUUAAUCCCGCCGAAGUAACAAACUAUAACAGAACACAAGACGAACUACAAGAGUUCAUCUUAUUUUGCAUCAAUGUCGCAGGAAAAAAAUCAUCUAUCGAAGCGCCUAAAUUAGAGGUAUUCAUAGAGAGAGCAAAAGACAUAACAA
#=GR JCVI_SCAF_1096627496128/1415-814 CODON  ....................................................................................................................................................................................................................................................................................................................................................................................................................................................................................................................................................................................................................AUG.......................................................................................................................................................
#=GR JCVI_SCAF_1096627496128/1415-814 SS_TT  ....................................................................................................................................................................................................................................................................................................................................................................................................................................................................................<<<<<<<<<<<<<<...............>>>>>>>>>>>>>>...............................................................................................................................................................................................................................................
JCVI_SCAF_1096628383680/643-72               UGAGUGAAGCUGAUUUAAAGGAAGCCAUGACUAGAGCCGGAUUACUUAAGUAAGACAAACUAAGAAGCUGGGCAACUCAGAAAACUGCCCACCUUAUUCUUAAGGAAG....UAGCU..................CUUCCUUAUC...GGGUAUG.GCCGAAUAA......GUCCG...CCA..............CGGACUAAGGC.ACAGGGCACGCAAA.........................................CCAAGAACC.........GACU............GGU.GGAGG.AA......................UGCGUG.ACUGGU.AACGCGU............CUAC....ACUG.UA.................GUGG...CAUAACGCGUUU.GGAGGUAU.ACAGCAAGGCCUCCUACCC.ACCUUAUUUUGAUGCCCCUAGACCAUCGUUAACGACGCGAAAGAAUCGAGAUGGAAAUGCUUUACCGGCGCCGGUAUAUAAGUCAGGGGCUCAUCUUUAUUUUUCCACACGUGCGGAAACCGCUUCGCAACUUCUCAGCUCAGCUCCAUUCAGCUCCCAUUUCUUUUUGCUCAGUAGAGCCGUAAGGCUCCGUGAGAAAACAGGUUCUCAGUUCAGAACCUCAAACCAACAGUAGCACGGUAGGGCGGGGUGAGAAAAUAACUUCUCAGUUCAUGCUCUACAAACCAAAACCCAACGGACAGCGG
#=GR JCVI_SCAF_1096628383680/643-72 CODON    ..............................................................................................................................................................................................................................................................................................................................................................................................................................................................................................................................................................................................................................................................................................................................................................................
#=GR JCVI_SCAF_1096628383680/643-72 SS_TT    ..............................................................................................................................................................................................................................................................................................................................................................................................................................................................................................................................................................................................................................................................................................................................................................................
JCVI_SCAF_1101668335187/1075-1662            AAACAGGUGUCAGGUUUAAAACAUCUAGAGGAAUAACCACUCAAGUAAAAAAAACUUGACAUUUGAGUUUUUUAUAGUAUAAUAUGUUUUAGAAUUUAAAUGCAGUUAGGU..GACG...............GCCUAACUGUA.G...GGAUGUGCGUUGAAUAACAUCUUCGUC....C.AC.U............GAUGUAAAAC.G.GCG.UGUC..A............................CAG.GUGGAGCUGAGGCCACCCUUCUG.....GUAA........CAGUAGGG.AGCCACAUCACUC..AAUCCA..GAGUGG..GACA..CG.GC.AG...GGAGGGAACGAAUGCCAA.UA.ACUG.GA.................GUGAG..UACCCCAAACUU.GUAGGUAAUCCAGAG..UCCUACCAUCC.CCCGAACACUUUUCCUAAAUAUAUCCAUUAACCCUUUAACGGAGGAAAAUAUGUUAGAUAAAGCCUUAGGUUGGAUCAGAAGUCUAACAGAGUUGGGAGUUGCACUUAUCGCAUUAGGUGUAGUUCUUCAAGUUAUCUUUGGAGCUGCUGUUCCAUUCAUGCCAGUAGACGUUGUUGGUUCAGUUGUCUCACUGGUAAAUAAAUUAGGAUCUGAGGGCCUGGUUGGAUUGGCUGCAUUGUGGAUUCUAUGGGGAAUUUACGACAAGAAA....................................
#=GR JCVI_SCAF_1101668335187/1075-1662 CODON ...........................................................STP.........................................................................................................................................................................................................................................................................................................................................................................AUG....................................................................................................................................................................................................................................................................................................................................
#=GR JCVI_SCAF_1101668335187/1075-1662 SS_TT .........................................................................................................................................................................................................................................................................................................................................................................................................................................................................................................................................................<<<<<<<<<<<<<<<<......>>>>>>>>>>>>>>>>>..............................................................................................................................................................................
JCVI_SCAF_1096628395834/271-893              UAGCUCAGUUGGUAGAGCAGGGCUUUUGUAAAGCUCAGGUCGUCGGUUCGAGUCCGACGAAAGGCUUGACAGCAAUCCAAGAAGUGUGUUAUAAAUAAGAUGUCGGGAGG...GACG................CCAAACGACA.....GGAGAUG.ACUGAACAAC.....CCUUA...UGUGGUCCACCG...C.UGGGGUAUAGU.UGAGUAGGAC..A............................GGCUGUGGUGGCCGC.CCUGAUUAACCA....GAGA.......UGG..GAGCAGGUG.AAUCC....GAAACCAAA...GGA..GUCC.GAAAGA.UCACGGGUAUAACUUAGC..........AGU.AA.................GUGUA..GACCCCCGUGUU.GUGGGUAU.AACUGAAGUCCCACUCUCC.ACCCAACUAUCUUAUGAAAGUGAUGAAAUUAUUCCUUGACACUGCCGAUACAUCUGAAGUCCAAAAGCAUUUCUCAACUGGACUGAUUGACGGAGUCACGACCAAUCCUACUCUUAUUAUGAAGAGUGGUCGUNNNNNNNNNNNNNNNNNNNNNNNNNNNNNNNNNNNNNNNNNNNNNNNNNNNGUUGAGUUUGGUGAUAUUGAUGAAAGCACAAUGAAUACCAUUCUCAUACGCUGUUAUAUAAACUAUUCUUAAAAUGCCUUAUCUGAGUAGACUCUAAAUAAACGUGAACUUAGUGCCCACC
#=GR JCVI_SCAF_1096628395834/271-893 CODON   ..................................................................STP.........................................................................................................................................................................................................................................................................................................................................................................................................................................................................................................................................................................................................................................................................................................
#=GR JCVI_SCAF_1096628395834/271-893 SS_TT   .............................................................................................................................................................................................................................................................................................................................................................................................................................................................................................................................................................<<<<<<<<<<<................>>>>>>>>>>>...........................................................................................................................................................................
JCVI_SCAF_1101668007515/1491-878             AAAUCUUGUCAGAGGCUCCACAUAAUGGCCUAUAGCUCAGUUGGUAGAAGCGUCUGACUGUUAAUCAGAAUGUCCUAGGUUCGAGUCCUAGUGGGCCAGUUGGAGAUU.....GAUC..................A.UCUCCAUA...GGGUAUG.GCUGAAUAA..CUG.UUGUG...GUCAUCA..........CGCAGUAAGGCUGAAGUAGAAC..A............................GGCUGUGGUGGCCGCCAAGGAAUACCGG....GAGA.......CCGG.AGUCUUGUG.AAUC...C.UUAACCG..G...GA..GUUC.GAAAAGAUCAGAGG...........UUUAC.UAAGCAU.UA.................GUGA...GACCCCUCUGUU.GAAGGUAU.AAUGUAA.UCCUUCUACCC.ACCUUGCGAAAUUAGUUUAGAGGCAAAACUAAAGGUUUCCAACCUUUCGUCACCAGUUCGAUUCUGGUAUUUCGCUUUAGAAAUAGUAAAAACUUUUUCUGAUGAUUUUAUGGAACCGAUAAACCCUGUAAAUAUUUUACUUCUUAUCAGCGAUCUUGAAGGUAGUUGUCAUCACUUAGGAGAGAAUGGUUUUGAUGAGGAUAAGAAAGUUGUCAGAGAAAUAUGUAAUAGAUACUAUAAGAUGUACUUCACACUCUGUAAAGAACAAGGAAGGAAACCUUAUUAAAUUCCUAAAUAUCUAACCU
#=GR JCVI_SCAF_1101668007515/1491-878 CODON  ....................STP..AUG.......................................................................STP............................................................................................................................................................................................................................................................................................................................................................AUG..AUG...............................................................STP............................................................................................................................................................................................................STP........AUG........
#=GR JCVI_SCAF_1101668007515/1491-878 SS_TT  ..............................................................................................................................................................................................................................................................................................................................................................................................................................................................................................................................................................................................................................................................................................................................................................................
JCVI_SCAF_1101668455072/366-966              GUAGAGGCGAUAGGAACUAGCAUCUGGGUCCUUAGUUCAGAUGGAUAGAACAACAGCCUUCUAAGCUGUGUGUCACAGGUUCGAGUCCUGUAGGACCUGUUAGAGAACU....GAUC.................A.UUCUCUAUA...GGGUAUG.CCAGAAUAA......CAGAUGUGGUCAUG........CAC.UCUGUAAUGGUGAAGUAAGUC..A............................GGG.GUGGUGCCCGCUGUG.............GAAG................CACAG.AACU..C...UAACCAA..G..AG..GACUGAAAAGAAUGAGGAUCACUA.......UUAC.U....AC.UA.................GUGA...GACCAUCUUCAUUGAGGGUAU.AGUAAAA.UCCCUCUACCC.ACCCAUGCCAUUCUAGCUCAGCUGGUAGAGCAGGUCUUUUGUAAAGAUCAGGUCGCAGGUUCAAGUCCUGUGAAUGGCUCUGGGGUAGUGAAUACUCCACCAACCACCCAUUCACUAUCCCUCCUGCGGAUGUAGUUCAGUGGUAGAACGUCAGCCUUCCAAGCUGAAUGUCAGGGGUUCAAGUCCCCUUAUCCGCUUGUCCUCUUUAUAUUAUGAACCCAGUUAAAAUCUUACUUCUACUAUCUGAAUUAGAAGGCAGUUCUGCUCACUUGGGCAACUUGGGUUUUGAAGAGGACAAAGAAGUU
#=GR JCVI_SCAF_1101668455072/366-966 CODON   .........................AUG.......................................................................STP.......................................................................................................................................................................................................GUA...................................................................................................................................................AUG......................................................................STP...........................................AUG.......................................AUG...........................STP.........................................................................................................
#=GR JCVI_SCAF_1101668455072/366-966 SS_TT   ...........................................................................<<<<<<<..........>>>>>>>...........................................................................................................................................................................................................................................................................................................................................................................................................................................................................................................................................................................................................................................................................
JCVI_SCAF_1096627787760/627-1227             GUAGAGGCGAUAGGAACUAGCAUCUGGGUCCUUAGUUCAGAUGGAUAGAACAACAGCCUUCUAAGCUGUGUGUCACAGGUUCGAGUCCUGUAGGACCUGUUAGAGAACU....GAUC.................A.UUCUCUAUA...GGGUAUG.CCAGAAUAA......CAGAUGUGGUCAUG........CAC.UCUGUAAUGGUGAAGUAAGUC..A............................GGG.GUGGUGCCCGCUGUG.............GAAG................CACAG.AACU..C...UAACCAA..G..AG..GACUGAAAAGAAUGAGGAUCACUA.......UUAC.U....AC.UA.................GUGA...GACCAUCUUCAUUGAGGGUAU.AGUAAAA.UCCCUCUACCC.AACCAUGCCAUUCUAGCUCAGCUGGUAGAGCAGUCUUUUGUAAAGANNNNNNNNNNNNNNNNNNNNNNNNNNNNNNNNNNNNNNNNNNNNNNNNNNNAUGUAGUUCAGUGGUAGAACGUCAGCCUUCCAAGCUGAAUGUCAGGGGUUCAAGUCCCCUUAUCCGCUUGUCCUCUUUAUAUUAUGGAUCCUAUACAAAUUCUUCGUAUCAUUGAUAACUUAGAAGGAUCAUACCACCACCUCAGGGUGUGUGGAUUUGAUGAGGACAAGGAUACAAUCAGAGAAAUCUGUAAUAGAUACUACAAACU
#=GR JCVI_SCAF_1096627787760/627-1227 CODON  .........................AUG.......................................................................STP.......................................................................................................................................................................................................GUA..........................................................................................................................................................................................................................................AUG.......................................AUG...........................STP.........................................................................................................................................
#=GR JCVI_SCAF_1096627787760/627-1227 SS_TT  ...........................................................................<<<<<<<..........>>>>>>>...........................................................................................................................................................................................................................................................................................................................................................................................................................................................................................................................................................................................................................................................................
JCVI_SCAF_1101667251432/456-1                GUAGAGGCGAUAGGAACUAGCAUCUGGGUCCUUAGUUCAGAUGGAUAGAACAACAGCCUUCUAAGCUGUGUGUCACAGGUUCGAGUCCUGUAGGACCUGUUAGAGAACU....GAUC.................A.UUCUCUAUA...GGGUAUG.CCAGAAUAA......CAGAUGUGGUCAUG........CAC.UCUGUAAUGGUGAAGUAAGUC..A............................GGG.GUGGUGCCCGCUGUG.............GAAG................CACAG.AACU..C...UAACCAA..G..AG..GACUGAAAAGAAUGAGGAUCACUA.......UUAC.U....AC.UA.................GUGA...GACCAUCUUCAUUGAGGGUAU.AGUAAAA.UCCCUCUACCC.AACCAUGCCAUUCUAGCUCAGCUGGUAGAGCAGGUCUUUUGUAAAGAUCAGGUCGCAGGUUCAAGUCCUGUGAAUGGCUUGUCCUCUUUAUACUAUGGACCCUGUAAAAAUACUACUUCUAAUAUCUGAUUUAGAAGGAAGUUAUCAUCAUCUCAGAGUA.................................................................................................................................................
#=GR JCVI_SCAF_1101667251432/456-1 CODON     .........................AUG.......................................................................STP.......................................................................................................................................................................................................GUA...................................................................................................................................................AUG......................................................................STP...............................................................................................................................................................................................................................
#=GR JCVI_SCAF_1101667251432/456-1 SS_TT     ...........................................................................<<<<<<<..........>>>>>>>...........................................................................................................................................................................................................................................................................................................................................................................................................................................................................................................................................................................................................................................................................
JCVI_SCAF_1096627182270/895-1497             AAGCACAUGGUAUAAUUCUUGAGUUCUGCGGGAUUAGUUCAGUGGUAGAACGUCAGCCUUCCAAGCUGAAUGUCGUCGGUUCGAGUCCGAUAUCCCGCUUUGGAUUCUC....GACG.................GAGAGUCCAUA...GGGUGUG.ACCGAAUAAC.....CCUUGU..GGAGGC..........ACGGGGUAAGGU.AUAUUAGGAC..A............................GGG.GUGGUGCCCGCUGUG.............CUUG................CACAG.AAUC..C..GAUACCAA..G..GA..GUCC.GAAAGU.CUGGAAGUCC..UCAUAUUACAC.....CUA.CAA................GUGU...AUCCCUUCCAGU.GAAGGUAUAGUAGAA..CCCUUUCACCC.ACUAACUAAAAGAUGAAAUUUCUACUCGCUAUUUUUGCCUCUUUAUUCUUUGCUCUUCCUGCCAUGGCUAUUGAAGUCACAAUGGGAGCAAAUGGUAACUUAGUUUUUGAGCCAUCUGAAAUAAAUAUUUCUGCGGGAGAUACGGUUACUUUUGUAAACGGAAUGCUUCCUCCUCAUAACGUUGUAAUUGAAGAUCACCCAGAAUGGUCUCAUGAUGAUCUAGCCUUUGCGGGAGGAGAGUCUUUUGACAUAACCUUCCCUGAAUCCGGCGACUUCACUUUCUGGUGUGCUCCACAUAAAGGUGC
#=GR JCVI_SCAF_1096627182270/895-1497 CODON  ...............STP.........AUG.....................................................................STP...................................................................................................................................................................................................................................................................................................................................................................AUG..................................................................................................................................................................................................................................................................................................
#=GR JCVI_SCAF_1096627182270/895-1497 SS_TT  ..............................................................................................................................................................................................................................................................................................................................................................................................................................................................................................................................................................................................................................................................................................................................................................................
JCVI_SCAF_1096628019100/1-563                ........................................AGUGGUAGAACGUCAGCCUUCCAAGCUGAAUGUCGUCGGUUCGAGUCCGAUAUCCCGCUUUGGAUUCUC....GACG.................GAGAGUCCAUA...GGGUGUG.ACCGAAUAAC.....CCUUGU..GGAGGC..........ACGGGGUAAGGU.AUAUUAGGAC..A............................GGG.GUGGUGCCCGCUGUG.............CUUG................CAUAG.AAUC..C..GAUACCAA..G..GA..GUCC.GAAAGU.CUGGAAGUCC..UCAUAUUACAC.....CUA.CAA................GUGU...AUCCCUUUCAGU.GAAGGUAUAGUAGAA..CCCUUUCACCC.ACUAACUAAAAGAUGAAAUUUCUACUCGCUAUUUUUGCCUCUUUAUUCUUUGCUCUUCCUGCCAUGGCUGUUGAAGUCACAAUGGGAGCAAAUGGUAACUUAGUUUUUGAGCCAUCUGAAAUAAAUAUUUCUGCGGGAGAUACGGUUACUUUUGUAAACGGAAUGCUUCCGCCACAUAAUGUUAUUAUUGAAGACCAUCCUGAGUGGUCGCAUGAAGAUCUUGCUUUUUCAGGCGGAGAGUCUUUUGACGUAACCUUCCCCGAAGCCGGAGACUUCACCUUCUGGUGCGCUCCACAUAAAGGUGC
#=GR JCVI_SCAF_1096628019100/1-563 CODON     .........................................................................................................................................................................................................................................................................................................................................................................................................................................................................AUG..................................................................................................................................................................................................................................................................................................
#=GR JCVI_SCAF_1096628019100/1-563 SS_TT     ..............................................................................................................................................................................................................................................................................................................................................................................................................................................................................................................................................................................................................................................................................................................................................................................
JCVI_SCAF_1101668197246/1303-693             AUUUACAAUCAGGGGAAUUCUAUCAGCCAUUUAUCAAGUACUUUUUUUCUAUUUAUACUUGGAUGGUUGACAGAUUUUGAAAGAUACUUUAUAAUAUCUUCGUUG........GACG.....................CAACAUA...GGGAGUG.ACUGAAUUAAACUU.GCUGGC..A.AUAG..........GCUGGUUAAGGU.G.AUG.AGUC..A............................GAG.GUGGUGCUCGCAGGAUGCCUCUU.....GAGA........AAGAAGCGACCUG.AACUAUC...UUACCA...GAUGG..GACU..CAUGC.AACGCAGUAAAA......AUUAC.UAAG.....A.................GUAGCAAUGCCCUGCGUUU.GUAAGCAU.ACUCAAA.UCUUACCUCCC.ACUUUUUUAUUAAUAGUGCAUAUAUAAGAGACAUGAAAGCACAUAAACCUAUGAAAAUUUUUCUGGAUACUGCAGAUACGGAAGCAAUUAAAAAAGGAUAUGAAACUGGAUUAGUAGAUGGUAUUACCACCAAUCCUAGUCUCAUAAUGAAGAGUGGUAGAGAUCCAGAAGAAGUAUAUCAAGAACUGAUUGACUUAGGCAUACCUGAUAUAAGUAUGGAAGUUGUUGGUGAUAAGGAACAGAUGCUUUGGGAAGGUCGUAGACUUGCUAAUAAAUUCGGACAAAAUGCAACUAUUAAAGUUCCA
#=GR JCVI_SCAF_1101668197246/1303-693 CODON  .....................................................................................................................................................................................................................................................................................................................................................................................................................................................................AUG......................................................................................................................................................................................................................................................................................................
#=GR JCVI_SCAF_1101668197246/1303-693 SS_TT  ..............................................................................................................................................................................................................................................................................................................................................................................................................................................................................................................................................................................................................................................................................................................................................................................
JCVI_SCAF_1096627922983/1455-1913            AGCAGCACCAGCACCAGAAGGUGAAGCAGCAGUGGAACCAGAAGUAGUAGAAGCACCACCAGAGGGUUGACAGGAUAAUCAAAACAGUUUAUAAUACCUGUGUUGGG.CC...GACG................GGUUCCAACA.C...GGGAGUG.ACUGAAUUAAACUU.GCUGGC..A.AUAG..........GCUGGUUAAGGU.G.AUG.AGUC..A............................GAG.GUGGUACUCGCUUUCC............UUCG...............GGAUAG.AACCAUC...CUACCA...GAUGG..GACU..CAUGC.AACGCAGUAAAA.......UUAC.UA.AGAG.UA.................GCAA...UGCCCUGCGUUU.GUAAGCAU.ACUCAAA.UCUUACCUCCC.UCAUAAAUCUUUUGAGGAUAUAUAAUGGAAGUAACAAUCUAUGAUGAACUUCGUACUAUGAAAAUUUUUCUUGAUACUGCAGAUACUGAAGCAAUUAAAAAAGGAUACGAAACUGGAUUGGUAGAUGGAAUCACUACCAAUCCUUCUUUAAUAAAAAGAG.................................................................................................................................................
#=GR JCVI_SCAF_1096627922983/1455-1913 CODON ......................................................................STP.....................................................................................................................................................................................................................................................................................................................................................................................................................................................................................................................................................................................................................................................................................................
#=GR JCVI_SCAF_1096627922983/1455-1913 SS_TT ...............................................................................................................................................................................................................................................................................................................................................................................................................................................................................................................................................................................<<<<<<<<<<<<<....>>>>>>>>>>>>..................................................................................................................................................................
JCVI_SCAF_1101668723105/735-143              GAGGUGCGACUGUAGAAGAAAUGUUUGAUAAAUUAAAAGGUUCAAUUCGUAAAUUAAAAGAGACGCUUGACAACUAAAUAGUAGAGUGUUAUACUAAUUUUGUAAG.......GACG....................CUUACAUC...GGGAGUG.ACUGAAUAAA.CUU.GCUGGC..AUAC.G..........UCUAGUUAAGGU.G.AUG.AGUU..A............................GAG.GUGGUGCUCGCUGCUG............GGAA...............CAGUAG.AACU.AC...AAACCAA..GU.AG..AGCU..CAGGU.CUGAUGGU..........CUUUC.UA.ACUG.UA.................GAAA...UGCCCCAUCAGU.GUUGGAAU.ACAGAAA.CCCAACCUCCC.UCUUUAACACAAAUAAAAAGUAAAUCCAAUAGAAUCUAAUGUCUUUUUCUAAUCUUAAAAAACAAUCCUCACUUGGUUCUCUGACUGCAAAACUUGUUAGUCAGGUGGAAAAAAUGAAUAAAGGUUCAAACGGUGUAGAUGAUCGUUUGUGGAAACCAGAAGUUGAUAAAGCAGGUAAUGGUUAUGCGGUAAUCAGAUUUCUCCCUGCACCAGAUGGAGAAGAUUUGCCUUGGGCAAAACUCUACACUCAUGCGUUCCAAGGAACUGGUGGUUGGUUUAUAGAAAAUUCAUUGACAACACUUGGU
#=GR JCVI_SCAF_1101668723105/735-143 CODON   ..........................................................................STP......................................................................................................................................................................................................................................................................................................................................................................................................................AUG........................................................................................................................................................................................................................................................................
#=GR JCVI_SCAF_1101668723105/735-143 SS_TT   ..............................................................................................................................................................................................................................................................................................................................................................................................................................................................................................................................................................................................................................................................................................................................................................................
JCVI_SCAF_1096627173391/1968-1376            GAGGUGCGACUGUAGAACAGAUGUUUGAUAAGUUAAAAGGACAAAUCCGACAGUUAAAAGAAACGCUUGACAACUAAAUAGUAGAGUGUUAUACUAAUUUUGUAAG.......GACG....................CUUACAUC...GGGAGUG.ACUGAAUAAA.CUU.GCUGGC..AUAC.G..........UCUAGUUAAGGU.G.AUG.AGUU..A............................GAG.GUGGUGCUCGCUGCUG............GGAA...............CAGUAG.AACU.AC...AAACCAA..GU.AG..AACU..CAGGU.CUGAUGGU..........CUUUC.UA.ACUG.UA.................GAAA...UGCCCCAUCAGU.GUUGGAAC.ACAGAAA.CCCAACCUCCC.UCUUUAACACAAAUAAAAAGUAAAUCUAAUAGAAUCUAAUGUCUUUUUCUAAUCUUAAAAAACAAUCCUCACUUGGUUCUCUGACUGCAAAACUUGUUAGUCAGGUGGAAAAAAUGAAUAAAGGUUCAAACGGUGUAGAUGAUCGUUUGUGGAAACCAGAAGUUGAUAAAGCAGGUAAUGGUUAUGCGGUAAUCAGAUUUCUCCCUGCACCAGAUGGAGAAGAUUUGCCUUGGGCAAAACUCUACACUCAUGCGUUCCAAGGAACUGGUGGUUGGUUUAUAGAAAAUUCAUUGACAACACUUGGU
#=GR JCVI_SCAF_1096627173391/1968-1376 CODON ..........................................................................STP......................................................................................................................................................................................................................................................................................................................................................................................................................AUG........................................................................................................................................................................................................................................................................
#=GR JCVI_SCAF_1096627173391/1968-1376 SS_TT ..............................................................................................................................................................................................................................................................................................................................................................................................................................................................................................................................................................................................................................................................................................................................................................................
JCVI_SCAF_1101668704815/244-844              AUCCUUGUAGUUCGGCACCAUAUGUGAAACUAUCACCGCAGAAGAACAAAUCUACUUUCAUGGGUUGACAACCUUUAUUACUUGUUAUAUAAUAAUUUAUGUAAGGGGGC...GACG................GUUCUCUUAC.A...GGGAGUG.ACUGAAUAAA.CUU.ACUGGC..AUUU.U..........GCUAGUUAAGGU.G.AUG.AGUC..A............................GAG.GUGGUGCUCGCUGUUG............GCAA...............CGACAG.AAUCGUC...UUACCA...GACGG..GACU..CAGGC.AGGCAAGU..........CUUUC.UA.ACUG.UA.................GAAA...UGCCCUUGUCUU.GUUGGUAU.ACAGGAA.UCCAACCUCCC.ACCCCUUACACUAUGGAGUUUUGAUGCUAUUAUUUUUAUUGAUUUGUAUAAUAGCGGUGUUGUACUUUGUAGUGUUCUUAAACAAGUUUGAUCCUCAUUGAAAGAGGGAGGGUCAAACUUUUUUUUCUUUUUAUUAUUAUGCCUUUAUUUCUAAUUGUUCUCGCCUCUUCUUCCGUAGGUGCAGCAAUCGCUUUAUAUAUAAUUCGUAAAUACGAUCCUCAUGCAUGAGAAAAGCUCUUCUAUUUUGUGGAUGGUGUUGGUGUGCAUCAUCACCCUUGAUGUACACUAUCCAACGAUAUGCUAAA
#=GR JCVI_SCAF_1101668704815/244-844 CODON   ................................................................................................................................................................GUA...........................................................................................................................................................................................................................................................................................................................................................................................................................................................................................................AUG.............................................................................................
#=GR JCVI_SCAF_1101668704815/244-844 SS_TT   ..................................................................................................................................................................................................................................................................................................................................................................................................................................................................................................................................................<<<<<<<<<<<<<<.....>>>>>>>>>>>>>>...........................................................................................................................................................................................
JCVI_SCAF_1096627081214/62-656               ACACCAUAAGUCUGAUGCCAUUGAAAACAUUCAUCAGUUCUUCUGUGAUAAACCACUUGACAACUCCAUAACAAUCUGCUAUAAUAUCUAUGUAAGGGGGCGACG........GUCA.....................CCUUGCA...GGGAGUG.ACUGAAUAAU.CUU.UCUGGC..AUAU.A..........GCUGGAUAAGGU.G.AUG.AGAU..A............................CAG.GUGGUGCUG.CUGUGG............UUUU...............CCACAG.AACCGAC...AAACCA...GUCGG..AUCU..CAGGC.AAGGAUGUAAAA......UUUAC.U..ACUG.UA.................GUAA...UGCCCGUCCUUU.GUUGGUAAUACAGAAA.CCCAACCUCCC.ACUUUUCCACAACCCCUGUGGAAAAAACCUAUAGGGGUUUUUUUAAUUUUGCAAAAUUUUUUAUAUAUCGCUCGUUGGGAUACUUUUGUAGGUUAGGGUAGUUUGCUUUUUUUAGCCACCGCCCGCCCUAAUUAACAUAUAAGGCAUCAAAAACACUGUCAAUUCGUGAUAUCCACCCCUUGACAAUACUGCACUUAUGUGUUAACAUAAAAAUGCCACAGUUGUUAACACUGUGGCACUUGCAAUCCUUUCAAGAUUAUGUUAUAAUAGGACUGUGAAUUGUCCUAUAUUUGUUGUUACCAAUU
#=GR JCVI_SCAF_1096627081214/62-656 CODON    ..............................................................................................................................................................................................................................................................................................................................................................................................................................................................................................................................................................................................................................................................................................................................................................................
#=GR JCVI_SCAF_1096627081214/62-656 SS_TT    .........................................................................................................................................................................................................................................................................................................................................................................................................................................................................<<<<<<<<<.......>>>>>>>>>............................................................................................................................................................................................................................................................................
JCVI_SCAF_1096626975268/310-900              UCAUCAACCAACUCAAAAGAGCGUUUUGUGAUCAAUUUCAACUGGUUUUUACCAGAGCUUGACAAAUCAAGGAGUGAGUGAUAUACUAUAUACGUUGGGUUGACG........AACU.....................CAACA.U...GGGAGUG.ACUGAAUAAA.CUU.ACUGGC..AUUU.U..........GCUAGUUAAGGU.G.AUG.AGAC..A............................GAG.GUGGUGCUCGCUGUUG............GGAA...............CAACAG.AACU.AC...AAACCAA..GU.AG..GUCU..CAUGC.AAAGACGU..........AUUUC.UAAACUG.UA.................GAAA...UGCCCGUCUUUU.GUAGGUAC.ACAGGAA.UCCUACCUCCC.ACCUCACCACACACAGAAAAAUAUCUUUCCUUAUUUUCGAUUAUGGCAGUUAGAACUAAGAUGGGUGGAUUCGGAACUACUCUUGUAGUAGAGAAGAAUCAGAAAAAGACCAGUCAGGGCACAAGUAAAAACACAAAAUAUAGUGCAACUAGUAGAAACAAACGGAAAAAGAGGUAUCGAGGACAAGGAAGGAACUAACAGAGGGUCGAAUGACCCUCUUUUUUUAUGCUUAUAGAUAGUGUUAGCGUAAAAUAAUGAAAAAAUGACAAUCAGAGUCGAUAAAAGUGAAGAAUUUGUCAAAUCUG
#=GR JCVI_SCAF_1096626975268/310-900 CODON   .................................................................................STP.......................................................................................................................................................................................................................................................................................................................................................................................................PGUA...............................................................................................................................................................................................................................................................................
#=GR JCVI_SCAF_1096626975268/310-900 SS_TT   ....................................................................................................................................................................................................................................................................................................................................................................................................................................................................................................................................................................................................................................................................<<<<<<<<....>>>>>>>>......................................................................................
JCVI_SCAF_1096626936369/584-1182             GAGGAGUUACUCAAACCAACGCAAAAGAGCGUUUUGUGAUCAAUUUCAACUGGUUUAUACCAGAGCUUGACAAACCAUAGAGUGUUUGCUAUACUAUAUACGUUGAGUU....GACG.................AACUCAGCA.U...GGGAGUG.ACUGAAUAAA.CUU.ACUGGC..AUUU.U..........GCUAGUUAAGGU.G.AUG.AGAC..A............................GAG.GUGGUGCUCGCUGUUG............GGAA...............CAACAG.AACU.AC...AAACCAA..GU.AG..GUCU..CAUGC.AAAGACGU..........AUUUC.UAAACUG.UA.................GAAA...UGCCCGUCUUUU.GUAGGUAC.ACAGGAA.UCCUACCUCCC.ACCUCACCACACACAAGAAAAAUAUCUUUCCUUAUUUUCGAUUAUGGCAGUUAGAACUAAGAUGGGUGGAUUCGGAACUACUCUUGUAGUAGAGAAGAAUCAAAAAAAGACCAGUCAGGGCACAAGUAAAAACACAAAAUAUAGUGCAACUAGUAGAAACAAACGGAAAAAGAGGUAUCGAGGACAAGGAAGAAAAUAACAGAGGGUCAUUCGACCCUCUUUUUUUAUGCUUAUAGAUAGUGUUAGCGUAAAAUAAUGAAAAAAUGACAAUCAGAGUCGAUAAAAGUGAAGAAUUUGUCAAAUCU
#=GR JCVI_SCAF_1096626936369/584-1182 CODON  ................................................................................STP.....PTS........................................................................................................................................................................................................................................................................................................................................................................................GUA......PTS...............................................................................................................................................................................................................................................................................
#=GR JCVI_SCAF_1096626936369/584-1182 SS_TT  .....................................................................................................................................................................................................................................................................................................................................................................................................................................................................................................................................................................................................................................................................<<<<<<<<....>>>>>>>>.....................................................................................
JCVI_SCAF_1101667114676/14-606               GUGUCAUCAACCAACUCAAAAGAGCGUUUUGUGAUCAAUUUCAACUGGUUUUUACCAGAGCUUGACAAAUCAAGGAGUGAGUGAUAUACUAUAUACGUUGAGUUGA......UCAC.....................UCAACA.U...GGGAGUG.ACUGAAUAAA.CUU.ACUGGC..AUUU.U..........GCUAGUUAAGGU.G.AUG.AGAC..A............................GAG.GUGGUGCUCGCUGUUG............GGAA...............CAACAG.AACU.AC...AAACCAA..GU.AG..GUCU..CAUGC.AAAGACGU..........AUUUC.UAAACUG.UA.................GAAA...UGCCCGUCUUUU.GUAGGUAC.ACAGGAA.UCCUACCUCCC.ACCUCACCACACACAAGAAAAAUAUCUUUCCUUAUUUUCGAUUAUGGCAGUUAGAACAAAGAUGGGUGGAUUCGGAACUACUCUUGUAGUAGAGAAGAAUCAGAAAAAGACCAGUCAGGGCACAAGUAAAAACACAAAAUAUAGUGCAACAUCAAGGAACAAACGGAAAAAGAGGUAUCGAGGACAAGGAAGGAACUAACAGAGGGUCGAAUGACCCUCUUUUUUUAUGCUUAUAGAUAGUGUUAGCGUAAAAUAAUGAAAAAAUGACAAUCAAAGUCGAUAAAAGUGAAGAAUUUGUCAAAUCU
#=GR JCVI_SCAF_1101667114676/14-606 CODON    ................................................................................................................PTS................................................................................................................................................................................................................................................................................................................................................................GUA..............................................................................................................................PTS.......................................................................................................................................................
#=GR JCVI_SCAF_1101667114676/14-606 SS_TT    .....................................................................................................................................................................................................................................................................................................................................................................................................................................................................................................................................................................................................................................................................<<<<<<<<....>>>>>>>>.....................................................................................
JCVI_SCAF_1096627908392/1260-659             UACACAUGCUAAGUGGGACAAUGUUAUGAAACGCAAACCUUUAUUACAUGAAGUAAUGAAAGAGCUUGACAAACCCCCAGAACCUGUGCUAUAAAUAGUAUAUCGGGU......UCGCU................ACCUGAUA.C...GGGAGUG.ACUGAAUAAG.CUU.GCUGGC..AUAA.G..........GCUAGUUAAGGU.G.AUG.AGAC..A............................CAG.GUGGUGCUG.CUGCUC............GCAA...............GAGUAG.AACCGAC...CUACCA...GUCGG..GUCU..CAGAU.AGUACAGUAAAAA.....UCUAC.UC.AAU.....................GUAGCAAUGCCCUGUACUU.GUUGGUAA.ACAUGAA.CCCAACCUCCC.ACCAAAACACAAUCCAAUUAAAUCUAACAAUCAUAUGUCAUUUGCAGAGUUAAAGAGAAAGAGUCAAGCUAAUUUUGAAUUUUUACAGAAAGAGAUAGAGAAGACGAGUAGUAAUAGUAACACCGAUGAACGGUUAUGGAAACCAGNNNNNNNNNNNNNNNNNNNNNNNNNNNNNNNNNNNNNNNNNNNNNNNNNNNUACAGAAGAAGGUAAAGAGUUAGCACGUAAGCAAAAGCGUAGACUAUCUUACUACAGUAACAUCUACGUUGUUAAAGAUACAAAUGAUCCUAGUAACGAAGGAAAAGU
#=GR JCVI_SCAF_1096627908392/1260-659 CODON  ...........................................................................................STP.................................................................................................................................................................................................................................................................................................................................................................................................................................................................................................................................................................................................................................AUG............................................
#=GR JCVI_SCAF_1096627908392/1260-659 SS_TT  ..............................................................................................................................................................................................................................................................................................................................................................................................................................................................................................................................................................................................................................................................................................................................................................................
JCVI_SCAF_1101668469441/866-1202             UGGAUUUACGAUCAGGGGGUAUCUGGCAACCAUUUCUCAAAAGACUUUCUUUCUAUUUAUGCAAGGUUGACAAAUAAAUAAUACUGGUAUAUAAUAUAUCUGUUGAGGC....GACG.................GUCUUGACA.C...GGGAGUG.ACUGAAUAAA.CUU.GCUGGC..AUAA.G..........GCUAGUUAAGGU.G.AUG.AGAC..A............................CAG.GUGGUGCUG.CUGCUC............GCAA...............GAGUAG.AACCGAC...CUACCA...GUCGG..GUCU..CAGAU.AGUACAGUAAAAA.....UCUAC.UC.AAU.....................GUAGCAAUGCCCUGUACUU.GUUGGUAA.ACAUGAA.CCCAACCUCCC.ACCCCAUAAAACACUUAAUCUUCAAACAUCCACAUGUCA..........................................................................................................................................................................................................................................................................
#=GR JCVI_SCAF_1101668469441/866-1202 CODON  ..............................GUA.............................................................................................................................................................................................................................................................................................................................................................................................................................................................................................................................................................................................................................................................................................................................................
#=GR JCVI_SCAF_1101668469441/866-1202 SS_TT  ..............................................................................................................................................................................................................................................................................................................................................................................................................................................................................................................................................................................................................................................................................................................................................................................
JCVI_SCAF_1096627918656/418-1018             UCAACUUCUAAAUAGGAUUGAGACAUCGUUCGUGCGGUCUCUACAAUCGGAACUUACAAGAGGGUGCUUGACACCCUCUUUUUUUAUGCUAUAAUAUUUUUGUUGAGUU....GACG.................AACCCAACA.C...GGGAGUG.ACUGAACAAA.CUU.GCUGGC..AUAA.G..........GCUAGUUAAGGU.G.AUG.AGAC..A............................CAG.GUGGUGCUG.CACGUU............G.AA...............AACGUG.AAUCGAC...UUACCA...GUCGG..GUCU..CAGAC.AGUAAGGUAAAAA.....UCUAC.U..AAU.....................GUAGCAAUGCCCCUUACUU.GUUGGUAC.ACAUUAU.UCCAACCUCCC.ACACCCACCACAAUGAAAAAGGAAACAGUAGGUGAAGNNNNNNNNNNNNNNNNNNNNNNNNNNNNNNNNNNNNNNNNNNNNNNNNNNNUUUUCGUACUAUACUAUGGGUAAUCGAAGGAGGAAUCAUUGGUUGUAAUUUUUAAAUUCCUUGAAGCAGCAAUGUUAUCUGUUGCUGUAGGAGUUGGAGUUGUGGCUACUGGUACUGCCCUCAUUACAGGUGAAUCACCUGAACUAAUUGACUAUGUACAGAUGAUCGCACCUCCAUAUGAAUCAGAUGACAAAAGGAUUUACCCUGACAUUUGGGA
#=GR JCVI_SCAF_1096627918656/418-1018 CODON  ...........STP................................................................................................................................................................................................................................................................................................................................................................................................................................................................................................................................................................................................................................................................................................................................................................
#=GR JCVI_SCAF_1096627918656/418-1018 SS_TT  ...........................................................<<<<<<<.....>>>>>>>................................................................................................................................................................................................................................................................................................................................................................................................................................................................................................................................................................................................................................................................................................
JCVI_SCAF_1096627611218/1443-1944            AAUUUAGAGGUCAGAGAUAUGUUUGAUGAUCUCCUAACAAAAAUAGAAAAGUUUGAAGAACAGGUUGACAAGCAAUCAUAAAUGUGUUAUAAAUAAUAUAUACCUGACU....GAUC.................A.UCGGGUA.U...GGGAGUG.ACUGAAUAAA.CUU.ACUGGC..A.AC.C..........GCUAGUUAAGGU.G.AUG.AGAC..A............................CAG.GUGGUGCUG.CUGAU.............GCGA................GUCAG.AACCGAC...CAACCA...GUCGG..GUCU..CAGGCAAGGAAUGUAU........UUUAC....ACUG.UA.................GUAA...UGCCCAUUCCUUUGUUGGUAU.ACAGUAA.UCCAACCUCCC.CCCUUUUUUAGAUCACAAUCCAAUUAAAUCCGAAGUAAUAUGUCAUUCGCAGAAUUAAAGAAAAAAUCCCAAUCAAAUCUAUCAUUUUUACAAAAAGAACUAGAGAAGACAGUUAGUAACAAACAAGUUGAUGAACGAUUCUGGAAACCAGAAGUAGAUGCAUCAGGUAAUGGUUACGCUGUCAUUCGUUUUUUACCAGCACCAGAUGGUG..............................................................................................
#=GR JCVI_SCAF_1096627611218/1443-1944 CODON .................................................................................STP....................................................................................................................................................................................................................................................................................................................................................................................................AUG....................................................................................................................................................................................S..............................................................................................
#=GR JCVI_SCAF_1096627611218/1443-1944 SS_TT ..............................................................................................................................................................................................................................................................................................................................................................................................................................................................................................................................................................................................................................................................................................................................................................................
JCVI_SCAF_1101668210533/1266-1855            AUGAAUAAAAAUAUUAAUAAAAAGAUACAAUGUAUAUCUGUAUACCAUAACACUACAUCUGGGGGCUUGACAGGUAUAGUGUGAUACAUUAUACUUAUUUUGUUG........GACG.....................CAACGUUA..GGGAGUG.ACUGAAUAAU.CUU.UCUGGC..AAAC............GCUGGAUAAGGU.G.AUG.AGAC..A............................CAG.GUGGUGCUG.CACC..............GAGA.................GGUG.AAUCGAC...UUACCA...GUCGG..GUCU..CAGGC.AAGGACGUAAAA......UUUAC.U..ACUG.UA.................GUAA...UGCCCGUUCUUU.GUUGGUAU.ACAGGAA.UCCAACCUCCC.CCCUUUUUUAUUCAAAUGAAAAAACUAAACUACGCAGCAACUAUAACUUACCUUGGGGCAGUAAUAUUGACAGGAGGAUUGGUAUUUCUCGGUCAUAGUAAUCAUAGACUCUCAGAUAGUAAUGAUGAACUUACUGCAGAGGUACAAGCACUCGUUGAGGCAUACCUAACAAGUGAUAAGGAUUGUUAUUUGUUAGCACCUAAACCAGAUGAUUUUAUUAUAUGGGAAGAAAUGCCCUACAAAGAGAUGAUCUAAUGUUUGUAUACUCAAAUCUUACCUCCACCUCACACACUAUUUUUAAUAUA
#=GR JCVI_SCAF_1101668210533/1266-1855 CODON .............................................................................................................................................................................................................................................................AUG............................................................................................................................................................................................................................................................................................................................................................................................................................................................STP...............................................
#=GR JCVI_SCAF_1101668210533/1266-1855 SS_TT ..............................................................................................................................................................................................................................................................................................................................................................................................................................................................................................................................................................................................................................................................................................................................................................................
JCVI_SCAF_1101668718596/755-170              UCACAAUGAGGGGUUUUCUUGUACUCGGCAUUUCUCACAUUACUUUUUUAUAUUUAUGCAGGAUGGUUGACAAGUAUAUUUAAAUGAUGUAUAAUAGGUUUGUUG........GACG.....................CAACGUU...GGGAGUG.ACUGAAUAAU.CUU.UCUGGC..AAAC............GCUGGAUAAGGU.G.AUG.AGAC..A............................CAG.GUGGUGCUG.CUUC..............GAGA.................GAAG.AAUCGAC...UUACCA...GUCGG..GUCU..CAGGC.AAGAACGUAU........UUUAC....UCUG.UA.................GUAA...UGCCCGUUCUUU.GUUGGUAU.ACAGUAA.UCCAACCUCCC.UUUUUUAUUAUUUUAUCUUUUCAAAUGCAAAUUUUUCUAGACACCGCUGACACACAAGUUAUUCAAAAUGGAUACAAUACAGGUUUAGUUGAUGGUAUCACAACAAACCCCACAUUGAUAAUGAAGAGUGGUAGAAAUCCAGAAGUUGUAUAUCAAGAAUUAAUUGAUAUGGGUUUCACAGAUGUGAGUAUGGAAGUUGUCGGUAAUAGAAAAGAAAUGUAUGAGGAAGGUAAUAGACUUGCAAAGAAGUUUGGAAAAUCUGCAACAAUUAAAGUUCCUUGCACACCAGAUGGUUUAGCAGUAUG
#=GR JCVI_SCAF_1101668718596/755-170 CODON   .............................................................................................................................................................................................................................................................AUG..............................................................................................................................................................................................................................................................................................................................................................................................................................................................................................................
#=GR JCVI_SCAF_1101668718596/755-170 SS_TT   ..............................................................................................................................................................................................................................................................................................................................................................................................................................................................................................................................................................................................................................................................................................................................................................................
JCVI_SCAF_1101668713148/1092-535             ..............................AGAAUGUUACGAAACCCUACCAGAAGAAUGGAAUCAUUGACAGGUCAAUCAAAGUGCCUUAUAAUAAAAGAGUAAC.......GACG....................GUUACGUC...GGGAGUG.ACUGAAUAAU.CUU.UCUGGC..AAAC............GCUGGAUAAGGU.G.AUG.AGAC..A............................CAG.GUGGUGCUG.CUUC..............GAGA.................GAAG.AAUCGAC...UUACCA...GUCGG..GUCU..CAGGC.AAGAACGUAU........UUUAC....UCUG.UA.................GUAA...UGCCCGUUCUUU.GUUGGUAU.ACAGGAA.UCCAACCUCCC.UUUUCUUUACCUCUCCGAACUAGGUGGUAAAGUUGCUCACGAGUCCUUUGUAUCUUGUGGGGACAGUUAUGUACAAAGGACUUCUUAUUCAUUUUUUUAUUAUGCCUUUAUUCUUGAUCGUUCUUGCAUCUUCUGGUAUAGGUGCUGCUAUUGCUUUAUACAUAAUUCGUAAGUACGACCCUCAUGCCUAGAGAAAUUGAAAGUGAAUACAAAUUUACAAAGAUUUGUAAGUAUAAUUCACAGGAAAAAUGGGAGAGACAUGUAGAUAAGUUUAGUAGACUACAACAAAUCGAUAGAAUUGGAAG
#=GR JCVI_SCAF_1101668713148/1092-535 CODON  ....................................................................................................................................................................................................................................................................................................................................................................................................................................................................................................................................................................................................................................................AUG.......................................................................................................................
#=GR JCVI_SCAF_1101668713148/1092-535 SS_TT  .......................................................................................................................................................................................................................................................................................................................................................................................................................................................................................................<<<<<<<<<<<<<<<<.......>>>>>>>>>>>>>>>>................................................................................................................................................................................................................................
JCVI_SCAF_1096627048294/1222-623             UAGUAUUCAUUCUGCAAAACUUUUAUUAGUUUUCAACGCAUAAUACUCAAAUAAAUUAAGGGGGGUUGACACCCUCUUUUUUUAUGCUAUAAUAUAUUUGUAAGCGAAG....GACG.................CUUUGCUUACA...GGGAGUG.ACUGAAUAAA.CUU.ACUGGC..A.AC.C..........GCUGGUUAAGGU.G.AUG.AGUC..A............................GAG.GUGGUGCUCGCUGUUC............GCAA...............GAACAG.AACUACU...GAACCA...AGUAG..GACU..CAGGC.AACAACGUA.........UUUAC.UU.UCUG.UA.................GUAA...UGCCCGUUGUUU.GUUGGUAU.ACAGGAA.CCCAACCUCCC.ACCCAUUAAUAAAACAGAAGUGUUUGUUUCAUAGUGUAGGGGUGGUUUUUACUACCCCUUUUUUUAUGUAAAGUGUUAUAAUUAGUAGUGUACGCUUCGGGUACAUAAUUCACACUCGCUUAAUAAGGAGAAAACAAAUGAACGCACUACAAAGGUAUCACUCUGCAAAUUUACCAGAGUUGAUGAAAAUAAUAAACAGAAACGGUAUAGGUAUGGAUGAUUACCUUGACCGAUUUUUUAAUGUCGAUUAUACAUCGAACUACCCACCAUACAACCUAGUAAGUGUAAAUAAUCACGAGUCAAGA
#=GR JCVI_SCAF_1096627048294/1222-623 CODON  ..........................................................................................................................................................................................................................................................................................................................................................................................................................................................................................................................................AUG.................................................................................................................................................................................................................................
#=GR JCVI_SCAF_1096627048294/1222-623 SS_TT  ...................................................................................................................................................................................................................................................................................................................................................................................................................................................................................................<<<<<<<<....>>>>>>>>.......................................................................................................................................................................................................................................................
JCVI_SCAF_1096627160072/362-961              UUAGUAUUCAGAACGUAAAACUUUUAUUAGUUUUCAUUGCGUAAUACUCAAAUAAAUCAAGGGGGUUGACACCCUCUUUUUUUAUGCUAUAAUAUAUUUGUAGGCGAAG....GACG.................CUUUGCUUACA...GGGAGUG.ACUGAAUAAA.CUU.ACUGGC..A.AC.C..........GCUGGUUAAGGU.G.AUG.AGUC..A............................GAG.GUGGUGCUCGCUGUUC............GCAA...............GAACAG.AACUACU...GAACCA...AGUAG..GACU..CAGGC.AACAACGUA.........UUUAC.UU.UCUG.UA.................GUAA...UGCCCGUUGUUU.GUUGGUAU.ACAGGAA.CCCAACCUCCC.ACCCAUUAAUAAAACAGAAGUGUUUGUUUCAUAGUGUAGGGGUGGUUAUUACCACCCCUUUUUUUAUGUAAAGUAUUAUAAUUAGUAGUGUCGCCUUAUGGGACAUAAACUAAACUCGCUUUUAAAGGAGAAAACAAAUGAACGCAUUACAGAGGUAUCACGCUGCAAAUCUUCCAGAAUUAAUUGAGAAGAUAAACCGUAACAGCAUUGGAUUAGACGAUUACUUCGACAGAUUUUUUAACGAAGUUACAACAAAUUAUCCACCCUAUAAUCUUAUAAGUGUUAAUAAUCAUGAAUCAAGACUA
#=GR JCVI_SCAF_1096627160072/362-961 CODON   ......................................................................................................................................................................................................................................................................................................................................................................................................................................................................................................................................................................................................AUG.....................................................................................................................................................................
#=GR JCVI_SCAF_1096627160072/362-961 SS_TT   ...................................................................................................................................................................................................................................................................................................................................................................................................................................................................................................<<<<<<<<....>>>>>>>>.......................................................................................................................................................................................................................................................
JCVI_SCAF_1096627748636/1207-1778            UGUAAUCUAAUUAUCGUAGGGUCUCUUGUCUUCAUCGAAGCAUUACAUAUUAAUUUUCAUAAGGGGUUGACAACCUGUGACGAGUCUGCUAUAUUAUUAGAGUCG........GACG.....................CGACG.U...GGGAGUG.ACCGAAUAAA.CUU.ACUGGC..A.AC.C..........GCUAGUUAAGGU.G.AUG.AGUC..A............................GAG.GUGGUGCUCGCUGUCA............GGAA...............UGGCAG.AACUACU...CAACCA...AGUAG..GACU..CAGGC.AAUAACGUAU........UUUAC.U..UCUG.UA.................GUAA...UGCCCGUUAUUU.GUUGGUAC.ACAGGAA.UCCAACCUCCC.UUUCAAUCUUAAAAAAGGAUCUGCUUUAUUGGUGUUUUGCAGGUCCUUUUUUUAUGUUAUAAUAUAUUCUAUGGUAAAUACAGAACUACUACUACGCAUUUACAAAGCGGUCAAGCAGGGGAAACCAAAGUAUCCUCCAUCUAGAAAAACUUAUAACGUACAUUUAUACGGAUGAAAAAACUUUGGAGAAUCUGGGCAAAGGCACUCGGAGACAAAUCAGGUAAGAACGAUAGAGAAGCAGACAUCAUUGCUAUGAUAAGAACCUUUAUCUUUUUACAACUCAUAA...................
#=GR JCVI_SCAF_1096627748636/1207-1778 CODON ..............................................................................................................................................................................................................................................................................................................................................................................................................................................................................................................................................................................................................................................................................................................................................................................
#=GR JCVI_SCAF_1096627748636/1207-1778 SS_TT .............................................................................................................................................................................................................................................................................................................................................................................................................................................................................<<<<<<<<<<<<<....>>>>>>>>>>>>>...................................................................................................................................................................................................................................................................
JCVI_SCAF_1096627307099/1777-1188            AAAAUCCACGCAAGGGUGAGAAGAAAAAGUAAAUUGUAAAAACAUUAUUAAAUUUUAGAGGAAGGCUUGACACCUUCCUUUUUUUAUGUUAACUUAUAUUUGUUG........GACG.....................CAACA.U...GGGAGUG.ACUGAAUAAA.CUU.ACUGGC..A.AC.C..........GCUAGUUAAGGU.G.AUG.AGUC..A............................GAG.GUGGUGCUCGCUGUCC............GCAG...............GGGCAG.AACUACU...CAACCA...AGUAG..GACU..CAGGC.AAGGACGUA.........UUUAC.U..UCUG.UA.................GUAA...UGCCCGUUCUUU.GUUGGUAU.ACAGAAA.CCCAACCUCCC.UCUUCUUUUUCUAUAAAAAUAAAUAAGAGUAACUAUGAGGAGAGUCAUGAAACUAUUUCUAGACAGUAGUAACACUGAGGUAGUUUUAGAUGCCGUAGGGACAGGGUUGAUAGAUGGUGUAACAACUAACCCCUCUCUAAUGUUAAAACAGGGACAAGAUCCUGUUACAGUUAUUAAAGAGAUAUGUGAUAUGUUUGGAUGGACUGCCUCAGUAUCUGCAGAGGUAGUUGGAGCAACAGCAGAAGAGAUGCUAGACAUGGCAGAUGAUUAUAUUGAUAUUCAUCCAAGUGUAACUAUUAAAUUAC
#=GR JCVI_SCAF_1096627307099/1777-1188 CODON .............................STP...................................................................................................................................................................................................................................................................................................................................................................................................................................................AUG........................................................................................................................................................................................................................................................................................
#=GR JCVI_SCAF_1096627307099/1777-1188 SS_TT ..............................................................................................................................................................................................................................................................................................................................................................................................................................................................................................................................................................................................................................................................................................................................................................................
JCVI_SCAF_1101668289945/933-344              AUUGGUGAAGAUGUAAAAGAACUAAUACCUUUAAAAGAUUAUUAAAUCAACACAUAAUACUAGAGGGUUGACACCCUCUUUUUUUAUGCUAUACUAUAUUUGUUG........GACG.....................CAACA.U...GGGAGUG.ACUGAAUAAA.CUU.ACUGGC..A.AC.C..........GCUGGUUAAGGU.G.AUG.AGUC..A............................GAG.GUGGUGCUCGCUGUUC............GCAA...............GGACAG.AACUACU...CAACCA...AGUAG..GACU..CAGGC.UGUAACGUA.........UUUAC.U..UCUG.UA.................GUAA...UGCCCGUUACUU.GUUGGUAU.ACAGGAA.CCCAACCUCCC.UCUUUUUUUUAUAUGAAGAAAUUUAUUUUUGACGUAGACGGAACUUUAACAGAAAGUCGAAAACAAAUGGACAUAAGUUUUAUGUCUGAGUUUAUAAUUUUUUGCUGUAAAUUUGAUACUUACUUAGUAACUGGAAGUGAUAGAGAUAAAACAGUUGAGCAAGUAGGACUUGAUGUAUAUAAUCGUGCGAAAAGAGUUUUUAAUUGUUCUGGUGCAGACAUAUAUGAAAAAAAUUUUAAUGUUUACAAAUCUGAUUGGACACCAUCAAAAGAAUUAAUUUCUUUUUUAAAUGAUGAAUUAGAUUA
#=GR JCVI_SCAF_1101668289945/933-344 CODON   ..........................................STP..................................................................................................................................................................................................................................................................................................................................................................A...UG.........................................................................................................................................................................................................................................................................................................................................................
#=GR JCVI_SCAF_1101668289945/933-344 SS_TT   ..............................................................................................................................................................................................................................................................................................................................................................................................................................................................................................................................................................................................................................................................................................................................................................................
JCVI_SCAF_1096626329237/510-945              ACAGACUUUAUUCCACCAGAGGAUACAGAAGAUUAAUAUCUUCACAAUUACUUAAUAUUAAGGGGGUUGCCAACCCCCUUUUUUUAUGCUAUAUUAUAUUUGUUG........GACG.....................CAACA.U...GGGAGUG.ACCGAAUAAA.CUU.ACUGGC..A.AC.C..........GCUAGUUAAGGU.G.AUG.AGUC..A............................GAG.GUGGUGCUCGCUGUCA............GGAA...............UGGCAG.AACUACU...CAACCA...AGUAG..GACU..CAGGC.AAUAACGUAU........UUUAC.U..ACUG.UA.................GUAA...UGCCCGUUAUUU.GUUGGUAU.ACAGGAA.UCCAACCUCCC.UCCUUUUUUACUUAGACCUAAGAUGCAACUCAGAGAGUCGGGCAGAUGGUCUUAUUUUUUUGACUUAUGUUAGAGUGGAGAUCUGAUUAUUUAAGAAACUUUUACUGGAGAUACACAGCAAGGCAACGUCCCUUGUUGGAAAGAGGACCU...........................................................................................................................................................
#=GR JCVI_SCAF_1096626329237/510-945 CODON   ..............................................................................................................................................................................................................................................................................................................................................................................................................................................................................................................................................................................................................................................................................................................................................................................
#=GR JCVI_SCAF_1096626329237/510-945 SS_TT   .............................................................<<<<<<.....>>>>>>................................................................................................................................................................................................................................................................................................................................................................................................................................................................................................................................................................................................................................................................................................
JCVI_SCAF_1101668294092/1-534                .......................................................AAUACAAGGGGGUUGACACCCUCUUUUUUUAUGCUAUAAUAUAUUUGUUG........GACG.....................CAACA.U...GGGUGUG.ACUGAAUAAA.CUU.ACUGGC..A.AC.C..........GCUGGUUAAGGU.G.AUG.AGUC..A............................GAG.GUGGUGCUCGCUGUC.............GCAA................GACAG.AACUACU...CAACCA...AGUAG..GACU..CAGGC.AAUAACGUA.........UUUAC.UU.UCUG.UA.................GUAA...UGCCCGUUAUUU.GUUGGUAU.ACAGGAA.UCCAACCACCC.UCCUUUUUUUAGACCUAAGAUGCAACUUGAGAGUGGGGCAGAGGGUCUUUUUUUUAUUACUAUGAAAUUUAAAGCAAGAAUUUUUAUUCGAUUAAGAGAAUCAGUAUCUGAUGCAGCAGGAAAUGCAGUUAUGGCAAACUGUAAUAAGGUUGCACCUGACAUUAAAGUAGAAAAAUUAAGAAUCAAUAAAAUUAUUGAAAUGUUACUUGAAGCAGAGAGUGAAAAGAUAGCAAGAGAACAAUUAGAUAUACUAAGUGAUAGAUUAUUUGCAAACGUUGUUAUUGAAGAUUGGGAAUAUGAUCUAC
#=GR JCVI_SCAF_1101668294092/1-534 CODON     ......................................................................................................................................................................................................................................................................................................................................................................................................................................AU.G....................................................................................................................................................................................................................................................................................................................................
#=GR JCVI_SCAF_1101668294092/1-534 SS_TT     ..............................................................................................................................................................................................................................................................................................................................................................................................................................................................................................................................................................................................................................................................................................................................................................................
JCVI_SCAF_1101668296375/142-732              AAGGGGACUGGAUAUUAGAAACAAAGUACAAUAUCGGAGCAAAAAAGAAGAAAACAGAUGAAGAGGGUUGACAUCCUCUUUUUUUGUGCUAUACUAUAUUUGUUG........GACG.....................CAACA.U...GGGAGUG.ACUGAAUAAA.CUU.ACUGGC..A.AC.C..........GCUGGUUAAGGU.G.AUG.AGUC..A............................GAG.GUGGUGCUCGCUGUUC............GCAA...............GGACAG.AACUACU...CAACCA...AGUAG..GACU..CAGGC.AACAACGUA.........UUUAC.UU.UCUG.UA.................GUAA...UGCCCGUUGUUU.GUUGGUAU.ACAGGAA.UCCAACCUCCC.UCUUUUAUUUUAAGUGUUUGUUUCAUAGUGUAGGGGUGGUUUUUACUACCCCUUUUUUUAUGCAAAGUGUUAUAAUUAGUAGUGUACGCUUCGGGUACACAAUUCACACUCGCUUAACAAGGAGAAAACAAUGAACGCACUACAAAGGUAUCACUCUGCAAAUUUACCAGAGUUGAUGAAAAUAAUAAACAGAAACGGUAUAGGUAUGGAUGAUUACCUUGACCGAUUUUUUAAUGUCGAUUAUACAUCGAACUACCCACCAUACAACCUAGUAAGUGUAAAUAAUCACGAGUCAAGACUUGAGA
#=GR JCVI_SCAF_1101668296375/142-732 CODON   .......................................................................STP.....................................................................................................................................................................................................................................................................................................................................................................................................................................................................................................................AUG............................................................................................................................................................................
#=GR JCVI_SCAF_1101668296375/142-732 SS_TT   .............................................................................................................................................................................................................................................................................................................................................................................................................................................................................................<<<<<<<<....>>>>>>>>.............................................................................................................................................................................................................................................................
JCVI_SCAF_1101667215635/684-108              ..............GUUCUAAACAUUUUAUUAAUGUUCAUAUAGAAAUACUCAAAUAACAAAGGGGGUUGACACCUCCUUUUUUUAUGCUAUACUAUAUUUGUUG........GACG.....................CAACA.U...GGGAGUG.ACUGAAUAAA.CUU.ACUGGC..A.AC.C..........GCUGGUUAAGGU.G.AUG.AGUC..A............................GAG.GUGGUGCUCGCUGUUC............GCAA...............GGACAG.AACUACU...CAACCA...AGUAG..GACU..CAGGC.AACAACGUA.........UUUAC.UU.UCUG.UA.................GUAA...UGCCCGUUGUUU.GUUGGUAU.ACAGGAA.UCCAACCUCCC.UCCUUUUUUAUAUGAAGAAAUUUAUUUUUGACGUAGACGGAACUUUAACAGAAAGUCGAAAACAAAUGGACAUAAGUUUUAUGUCUGAGUUUAUAAUUUUUUGCUGUAAAUUUGAUACCUACUUAGUCACUGGAAGUGAUAGAGAUAAAACAGUUGAGCAAGUAGGACUUGAUGUAUAUAAUCGUGCGAAAAGAGUUUUUAAUUGUUCUGGUGCAGACAUAUAUGAAAAAAAUUUUAAUGUUUAUAAAUCUGAUUGGACACCAUCUAAAGAGUUAAUUUCUUUUUUAAAUGAUGAAUUAGAUUAC
#=GR JCVI_SCAF_1101667215635/684-108 CODON   .............................................................................................................................................................................................................................................................................................................................................................................................................................AU.G.............................................................................................................................................................................................................................................................................................................................................
#=GR JCVI_SCAF_1101667215635/684-108 SS_TT   ..............................................................................................................................................................................................................................................................................................................................................................................................................................................................................................................................................................................................................................................................................................................................................................................
JCVI_SCAF_1096627045643/698-108              AAGGUGAUUGGAUUUUAGAGACAAAGUACAAUAUCGGAGCAAAAAAGAAGAAAACAGAUGAAGAGGGUUGACACUCUCUUUUUUUGUGCUAUACUAAAUGUGUUG........GACG.....................CAACA.U...GGGAGUG.ACUGAAUAAA.CUU.ACUGGC..A.AC.C..........GCUGGUUAAGGU.G.AUG.AGUC..A............................GAG.GUGGUGCUCGCUGUUC............GCAA...............GGACAG.AACUACU...CAACCA...AGUAG..GACU..CAGGC.AACAACGUA.........UUUAC.UU.UCUG.UA.................GUAA...UGCCCGUUGUUU.GUUGGUAU.ACAGGAA.UCCAACCUCCC.UCCUUUUUUUAGACCUAAGAUGCAACUCAUUGAGUGGGGCAGAGGGUCUUUUUUUAUGCGGUUUUCUACACCCAGAGUGAGACCCCUUGUGUUAUAAUUAGUUAUGUUGCCUUCGGGGACAAAAAUUCACACUCGCUUAUUUAAGGAGAACUAUGACUUACUUACAAAAGUAUCACACUGCUAAUCUUCCAGAAUUAAUGAAGAUUAUCUCUAAGAAUGGAAUUGGUAUGGAUGCAUACCUAGAUAGAUUUUUCAAUUCUUACGAAACUACAACAAAUUACCCACCCUACAAUCUUAUUCAUGUA
#=GR JCVI_SCAF_1096627045643/698-108 CODON   ....................................................................STP..............................................................................................................................................................................................................................................................................................................................................................................................................................................................................................................................................AUG......................................................................................................................................................
#=GR JCVI_SCAF_1096627045643/698-108 SS_TT   ..............................................................................................................................................................................................................................................................................................................................................................................................................................................................................................................................................................................................................................................................................................................................................................................
JCVI_SCAF_1096627054734/589-1                AAGAAGCACCAUCAGCACCACCAGUUGAAGGUGAGGGAACUCCUAUAUUUGAUGGAAAAACAGUUAGUUGACAUAUAAAAAAUACAUGCUAUUAUAAUAGUGUUG........GACG.....................CAACA.U...GGGAGUG.ACUGAAUAAA.CUU.ACUGGC..A.AC.C..........GCUGGUUAAGGU.G.AUG.AGUC..A............................GAG.GUGGUGCUCGCUACC.............GCAG................GGUAG.AACUACU...CAACCA...AGUAG..GACU..CAGGC.AACAACGUA.........UUUAC.UU.UCUG.UA.................GUAA...UGCCCGUUGUUU.GUUGGUAC.ACAGGAA.UCCAACCUCCC.UCUUUUUUUUGACCUAAGAUGCAAUCCGAAAGGGUGGGGCAGAUGGUCUUCUUUUUUAAUAAUUAAUCCAAUGAAAAUUUUUCUCGAUACUGCAGAUACCAAUUUAAUUAGAAAAUACUUUGCGACUGGUUUAAUUGAUGGUGUAACAACUAAUCCUACAUUAAUAAGAAAAAGUGGUAGAGAUCCGGAAGAGGUUUAUCAAGAAAUUAUAGACAUUGGUGUCAAUGAUAUAAGUAUGGAGGUAGUUGGUGAUUCUCCGGAAAUGACAGUUGAGGGUCGUCGUCUAUUUCAUAAGUUUGGAAAAG
#=GR JCVI_SCAF_1096627054734/589-1 CODON     ....................................................................STP..................................................................................................................................................................................................................................................................................................................................................AUG..............................................................................................................................................................................................................................................................................................................................................STP.
#=GR JCVI_SCAF_1096627054734/589-1 SS_TT     ...............................................................................................................................................................................................................................................................................................................................................................................................................................................................................................................................................................................................................................................................................................................<<<<<<<<<<<<<<<..............>>>>>>>>>>>>>>>...................
JCVI_SCAF_1096627559863/382-970              AAGAAGCACCAUCAGCACCACCAGUUGAAGGUGAGGGAACUCCUAUAUUUGAUGGAAAAACAGUUAGUUGACAUAUAAAAAAUACAUGCUAUUAUAAUAGUGUUG........GACG.....................CAACA.U...GGGAGUG.ACUGAAUAAA.CUU.ACUGGC..A.AC.C..........GCUGGUUAAGGU.G.AUG.AGUC..A............................GAG.GUGGUGCUCGCUACC.............GCAG................GGUAG.AACUACU...CAACCA...AGUAG..GACU..CAGGC.AACAACGUA.........UUUAC.UA.ACUG.UA.................GUAA...UGCCCGUUGUUU.GUUGGUAC.ACAGGAA.UCCAACCUCCC.UCUUUUUUUGACCUAAGAUGCAAUCCGAAAGGGUGGGGCAGAUGGUCUUCUUUUUUUAAUAAUUAAUCCAAUGAAAAUUUUUCUCGAUACUGCAGAUACAAAUUUAAUUAGAAAAUACUUUGCGACUGGUUUAANNNNNNNNNNNNNNNNNNNNNNNNNNNNNNNNNNNNNNNNNNNNNNNNNNNGUUAAAGUAAAUGUCACUUUAAUUUUUAGUUCAUCGCAAGCUAUUCUUGCAGCAAAAGCAGGUGCGACAUAUGUGUCACCUUUUGUUGGUAGGUUGGAUGAUAAUUCUACGCAGGGUGUU
#=GR JCVI_SCAF_1096627559863/382-970 CODON   .......................................................................STP..........................................................................................................................AUG........................................................................................................................................................................................................................................................................................................................STP.........................................................................................................................................AUG................................................................................................
#=GR JCVI_SCAF_1096627559863/382-970 SS_TT   ..............................................................................................................................................................................................................................................................................................................................................................................................................................................................................................................................................................................................................................................................................................................................................................................
JCVI_SCAF_1096626980180/1423-2011            AGCACCAGUAGUAGAGGGUGAAACAGUUGUGGGAGAUGCUCCACUUCCAGAACCAACACCACAGGGUUGACAAAUAAUAUAAACACUGCUAUAUUAUAUUUGUUG........GACG.....................CAACA.U...GGGAGUG.ACUGAAUAAA.CUU.ACUGGC..A.AC.C..........GCUGGUUAAGGU.G.AUG.AGUC..A............................GAG.GUGGUGCUCGCUACC.............GCAG................GGUAG.AACUACU...CAACCA...AGUAG..GACU..CAGGC.AACAACGUA.........UUUAC.UA.ACUG.UA.................GUAA...UGCCCGUUGUUU.GUUGGUAC.ACAGGAA.UCCAACCUCCC.UCUUUUCUUUUUGAUAGAUACAUGAUAAACACAACACAUAAAAUGAAAAUUUUUUUAGACACAGCAGACACUGAUAUUAUAAAAAAAUAUUAUGGAACAGGUUUGAUUGAUGGUGUUACAACUAAUCCCACAUUAAUAAUGAGAAGUGGUAAAGAUCCAGAGGAUGUUUAUCAAGAACUAGAAGAUAUUGGUUUAAGAGAUAUUAGUAUGGAAGUCGUUGGUGAUGCUAACGAAAUGAUUGAAGAAGGGAUAAGACUUGCAACAAAGUUUCCAAACUCUGCAACUAUUAAAGUUCCAUGUACACC
#=GR JCVI_SCAF_1096626980180/1423-2011 CODON ....................................................................................................................................................................................................AUG.......................................................................................................................................................................................................................................................................................................................................................................................................................................................................................................................................................................
#=GR JCVI_SCAF_1096626980180/1423-2011 SS_TT ..............................................................................................................................................................................................................................................................................................................................................................................................................................................................................................................................................................................................................................................................................................................................................................................
JCVI_SCAF_1101668211897/1219-1806            GAUCAUCAUAUGGAAGGUGUUCAAGAAGGUGAAUUUAUUCGCAAAUCAAAAUAAAAUUAUUAGGGGUUGACAAACCCCUUUUUUAUUGCUAUAUUAUAUCUGUUG........GACG.....................CAACA.U...GGGAGUG.ACUGAAUAAA.CUU.ACUGGC..A.AC.U..........GCUGGUUAAGGU.G.AUG.GGUC..A............................GAG.GUGGUGCUCGCUACC.............GCAG................GGUAG.AACUACU...CAACCA...AGUAG..GACU..CAGGC.AACAACGUA.........UUUAC.U..ACUG.UA.................GUAA...UGCCCGUUGUUU.GUUGGUAU.ACAGGAA.UCCAACCUCCC.UCUUAAUUACAUCUAAAAGUUAUGGUUACGUGGAGAGAACAGUUUAAUUACAUCUACAUAACUUUUAGAGAAAUAUUUCUGAUAUGCCUUACAAAGAUAAAGAAGAAAAUCGUAAGUAUCAGCGCGAGUGGGCGAGAAAGAAUUCAAAGACUUAUAAAGCAAAUCAAAUUAGUCAUCAGAGGAGAAAGCAAAUAGUAGAGGAUGCAAAGAAGCAUCCUUGUAUUAUAUGCAAUAAAGAUUUUAAUUCUGUGGUAAUGGAUUUAAUUCAUGUUGAUCCUACACCUCAAAAAUACAGUGUUUCAAAG
#=GR JCVI_SCAF_1101668211897/1219-1806 CODON ......................................................STP..............................................................................................................................................................................................................................................................................................................................................................................................................................................................................AUG....................................................................................................................................................................................................................................
#=GR JCVI_SCAF_1101668211897/1219-1806 SS_TT ..............................................................<<<<<<....>>>>>>................................................................................................................................................................................................................................................................................................................................................................................................................................................................................................................................................................................................................................................................................................
JCVI_SCAF_1101667356596/1-571                .................UUAGGAGUUUACAGAAAAUUCUUGGCAUAAAAAGAAUUUUAGAAAGGGGGUUGACACCCUCUUUUUUUAUGCUAUACUAUAUUUGUUG........GACG.....................CAACA.U...GGGAGUG.ACUGAAUAAA.CUU.ACUGGC..A.AC.C..........GCUGGUUAAGGU.G.AUG.GGUC..A............................GAG.GUGGUGCUCGCUACC.............GCAG................GGUAG.AACUACU...CAACCA...AGUAG..GACU..CAGGC.AACAACGUA.........UUUAC.U..ACUG.UA.................GUAA...UGCCCGUUGUUU.GUUGGUAU.ACAGGAA.UCCAACCUCCC.UCUUUAAAAUAAUGAAGUGUUUGUUUCAUAGUGUAGGGGUGGUUUUUACUACCCCAUUUUUUAUGGAAAGUGUUAUAAUUAGUAGUGUCGCCUUCGGGGACAAAAAUUACACUCGCUUAUUAAAGGAGAACUAUGACUUACUUACAAAAGUAUCACACUGCUAAUCUUCCAGAAUUAAUGAAGAUUAUUUCUAAGAAUGGAAUUGGUAUGGAUUCAUACCUAGAUAAUUUUUUCAAUUCUUAUGAAACCACAACAAACUAUCCACCCUACAAUCUUAUUCACGUAAAUAAUGUUGAGUCAAUACU
#=GR JCVI_SCAF_1101667356596/1-571 CODON     .....................................................................................................................................................................................................................................................................................................................PTS.........................................A.........UG........................................................................................................................................................................................GUA.........................AUG.............................STP..........................................................................................................................................
#=GR JCVI_SCAF_1101667356596/1-571 SS_TT     ................................................................................................................................................................................................................................................................................................................................................................................................................................................................................................<<<<<<<<....>>>>>>>>..........................................................................................................................................................................................................................................................
JCVI_SCAF_1101668222853/666-77               AAAGGUGACAUUCUUGAGAAAGCACGAGAUGCAGUCGAGAAGAUCGGCAAAUAAAUCUGGAGGGUGCUUGACACCCUCUUUUUUUAUGCUAUAAUAUAUUUGUUG........GACG.....................CAACA.U...GGGAGUG.ACUGAAUAAA.CUU.ACUGGC..A.AC.C..........GCUAGUUAAGGU.G.AUG.GGUC..A............................GAG.GUGGUGCUCGCUGUCC............GCAG...............GGGCAG.AACUACU...CAACCA...AGUAG..GACU..CAGGC.AACAACGUA.........UUUAC.U..ACUG.UA.................GUAA...UGCCCGUUGUUU.GUUGGUAU.ACAGGAA.UCCAACCUCCC.UCUUUACUAAAUAAUGCAACGACAAAAGAGCAAUGAAAAUCUUCCUAGACAGUAGCAACGUAGAAGAGAUUACUAAAGCAGUUGAUACUGGUCUUAUUGAUGGAGUAACUACUAACCCCUCCCUCAUGCUUAAAGCAGGGGAAGAUCCAACAGAAAUUUUAAAGAGGGUUACUGAUCUAUUUUCAUGGGAUGCAUCUGUAUCUGCUGAAGUAUCAGGUGAAACCUCUGAACAGAUGUUAGAAAUGGCAGAUGAAUAUAUUAAUAUCCACCCAAGCAUUACUAUCAAAGUUCCCUGUACUGUAGAG
#=GR JCVI_SCAF_1101668222853/666-77 CODON    ...................................................STP.......................................................................................................................................................................................................................................................................................................................................................................................................................................AUG..............................................................................................................................................................................................................................................................................
#=GR JCVI_SCAF_1101668222853/666-77 SS_TT    ...........................................................<<<<<<<.....>>>>>>>................................................................................................................................................................................................................................................................................................................................................................................................................................................................................................................................................................................................................................................................................................
JCVI_SCAF_1096626939304/1-538                ....................................................UGGAGACGAAGAGGGUUGACACCCUCUUUUUUUAUGCUAUAGUAUAUUUGUUG........GACG.....................CAACA.U...GGGAGUG.ACUGAAUAAA.CUU.ACUGGC..A.AC.C..........GCUAGUUAAGGU.G.AUG.GGUC..A............................GAG.GUGGUGCUCGCUGUCC............GCAG...............GGGCAG.AACUACU...CAACCA...AGUAG..GACU..CAGGC.AACAACGUA.........UUUAC.U..ACUG.UA.................GUAA...UGCCCGUUGUUU.GUUGGUAU.ACAGGAA.UCCAACCUCCC.UCUUUAUUUUUAUGGAAGAGAUACAGGCAUAUAGAUAUCCUCAUGCAGAGGAUGUAAACCACAUUCUCCACAGAAUCAUUUGUGAUAAUAGUGUUACCGAAGAUAAAGGAGCAUUGAUGACUCAGUGGAAUUGUUUUGAUGUAGAAGAGUUUAAUGUUAUCGCAGACUAUGCGAAGAGUUUAAUUGACAGACCCACUAAGUUGGUAGAUCUAUGGGGUCAAGUGUAUCAGUAUGGACACUACCAAAGUUAUCACAAUCAUAUUCAUAAUGAUUGGGCAUUCGUAUACUACGUGAAUACACCACAC
#=GR JCVI_SCAF_1096626939304/1-538 CODON     .............................................................................................................................................................................................................AU.G.............................................................................................................................................................................................................................................................................................................................................................................................................................................................................................................................................................
#=GR JCVI_SCAF_1096626939304/1-538 SS_TT     ..............................................................................................................................................................................................................................................................................................................................................................................................................................................................................................................................................................................................................................................................................................................................................................................
JCVI_SCAF_1096627737247/710-121              CUAGACAUGGUAGUGACUUAGAUUCACUGGAUGAUUUUGAAAUCAACACAGAUGGAGACGAAGAGGGUUGACACCCUCUUUUUUUAUGCUAUACUAUAUUUGUUG........GACG.....................CAACA.U...GGGAGUG.ACUGAAUAAA.CUU.ACUGGC..A.AC.C..........GCUGGUUAAGGU.G.AUG.AGUC..A............................GAG.GUGGUGCUCGCUGUCC............GCAG...............GGGCAG.AACUACU...CAACCA...AGUAG..GACU..CAGGC.AACAACGUA.........UUUAC.U..ACUG.UA.................GUAA...UGCCCGUUGUUU.GUUGGUAU.ACAGGAA.UCCAACCUCCC.UCUUAAUUUUUAUGGAUGAGAUACAGGCAUAUAGAUAUCCUCAUGCAGAGGACGUAAACCACAUUCUCCACAGAAUCAUUUGUGAUAAUAGUGUUACCGAAGAUAAGGGAGCAUUGAUGACUCAGUGGAAUUGUUUUGAUGUAGAAGAGUUUAAUGUUAUCGCAGACUAUGCGAAGAGUUUAAUUGAUAGACCCACUAAGUUGGUAGAUCUAUGGGGUCAAGUGUAUCAGUAUGGACACUACCAGAGUUACCACAAUCAUAUUCAUAAUGAUUGGGCAUUCGUAUACUACGUGAAUACACCAUAC
#=GR JCVI_SCAF_1096627737247/710-121 CODON   ....................................................................................................................................................................................................AUG.......................................................................................................................................................................................................................................................................................................................................................................................................................................................................................................................................................................
#=GR JCVI_SCAF_1096627737247/710-121 SS_TT   ..............................................................................................................................................................................................................................................................................................................................................................................................................................................................................................................................................................................................................................................................................................................................................................................
JCVI_SCAF_1101668196475/449-1                CUAGUGAUGAAGACCUUGAAGUUUUGUACUUAGAAAACCUUUCAGAAUAUUAUAAAGACGAAGGGGUUGACAAAUAAAUUUCCUUGUUGUAUAAUUAAUUUGUUG........GACG.....................CAACA.U...GGGAGUG.ACUGAAUAAA.CUU.ACUGGC..A.AC.C..........GCUGGUUAAGGU.G.AUG.AGUC..A............................GAG.GUGGUGCUCGCUGUCC............GCAG...............GGGCAG.AACUACU...CAACCA...AGUAG..GACU..CAGGC.AACAACGUA.........UUUAC.U..ACUG.UA.................GUAA...UGCCCGUUGUUU.GUUGGUAC.ACAGGAA.UCCAACCUCCC.UCUUAUUUUCAAAAUCUAUGCUAGUUCACAGACCUUGGGGAACCUACGAAACAUUAUUAGAUGAUGAUUACUAUAAAGUAAAAAGAAUCAUUAUUCUACCUCAACAACAAAUUUCACUACAGUAUCACAAUGAUAGAGAAGAGCAUUGGACUAUAGUAAGUGAA.............................................................................................................................................
#=GR JCVI_SCAF_1101668196475/449-1 CODON     ....................................................................................................................................................................................................AUG.......................................................................................................................................................................................................................................................................................................................................................................................................................STP.............................................................................................................................................
#=GR JCVI_SCAF_1101668196475/449-1 SS_TT     ..............................................................................................................................................................................................................................................................................................................................................................................................................................................................................................................................................................................................................................................................................................................................................................................
JCVI_SCAF_1096627033404/1044-1634            UCUUCUUUGAUAAUCCAGAGUUUUUGAAAGAACUUGAAGAAGAGGAUGACUAUGAUGAUUAAGGGGGUUGACACCCUCUUUUUUUAUGUUAUACUAUAUUUGUUG........GACG.....................CAACA.U...GGGAGUG.ACUGAAUAAA.CUU.ACUGGC..A.AC.C..........GCUGGUUAAGGU.G.AUG.AGUC..A............................GAG.GUGGUGCUCGCUGUCA............GCAA...............UGGCAG.AACUACU...CAACCA...AGUAG..GACU..CAGGC.AAUAACGUA.........UUUAC.UA.UCUG.UA.................GUAA...UGCCCGUUAUUU.GUUGGUAU.ACAGGAA.UCCAACCUCCC.UCUUUUUUAUUUGAUGUACAGUGAUGUUAACUGUGAGAUGCAAAGUAUGUGGAGUUGAAUUAAAGUCUUCACCUAAGUUGCAAGCAUGUAAAUGUGUAAAUAAGAUGACACUUAUAGAUGAAAAGGUAACUGCUGUUGACCUAUCUAAAGUUGUCAUUGUUUCUGGCGUAAAGAAGAAGAAACAAGAAGGUCUUACAUCUAAGGAUCUUGAAUGGCAAGAACAAAGAAGUAAGAGGAAGAUUAAGAAACUUAACUUUGAAGUACGAUGACUGAAUCAAAGAAUAAGGAAAAGGAAGAAAAGGACA
#=GR JCVI_SCAF_1096627033404/1044-1634 CODON ..............................................................STP................................................................................................................................................................................................................................................................................................................................................................................................................AUG......................................................................................................................................................................................................................................................STP.................................
#=GR JCVI_SCAF_1096627033404/1044-1634 SS_TT ..............................................................................................................................................................................................................................................................................................................................................................................................................................................................................................................................................................................................................................................................................................................................................................................
JCVI_SCAF_1101668225031/277-867              CUGCUGCAAGUAAUGGAGACAGAUAUUCUAUUAAUUUAUGGAUUCUUGAAGAAUUUGAAGAUUAGUGUUGACAUCCUCUUUUUUUAUGCUAUACUAUAUUUGUUG........GACG.....................CAACA.U...GGGAGUG.ACUGAAUAAA.CUU.ACUGGC..A.AC.C..........GCUGGUUAAGGU.G.AUG.AGUC..A............................GAG.GUGGUGCUCGCUGUCA............GCAA...............UGACAG.AACUACU...CAACCA...AGUAG..GACU..CAGGC.AAUAACGUA.........UUUAC.UA.ACUG.UA.................GUAA...UGCCCGUUAUUU.GUUGGUAU.ACAGGAA.UCCAACCUCCC.UCUUUUUUAUUUGAUGUACAGUGAUGUUAACUGUGAGAUGCAAAGUAUGUGGAGUUGAAUUAAAGUCUUCACCUAAGUUGCAAGCAUGUAAAUGUGUAAAUAAGAUGACACUUAUAGAUGAAACAGUAACUGCUGUUGACCUAUCUAAAGUUGUCAUUGUUUCUGGCGUAAAGAAGAAGAAACAAGAAGGUCUUACAUCUAAGGAUCUUGAAUGGCAAGAACAAAGAAGUAAGAGGAAGAUUAAGAAACUUAACUUUGAAGUACGAUGACUGAAUCAAAGAAUAAGGAAAAGGAAGAAAAGGACA
#=GR JCVI_SCAF_1101668225031/277-867 CODON   .................................................................STP.............................................................................................................................................................................................................................................................................................................................................................................................................AUG......................................................................................................................................................................................................................................................STP.................................
#=GR JCVI_SCAF_1101668225031/277-867 SS_TT   ..............................................................................................................................................................................................................................................................................................................................................................................................................................................................................................................................................................................................................................................................................................................................................................................
JCVI_SCAF_1096627736474/679-89               UAUCGUAAGAACCAAGUAUUUUUCUUUGAUUGUGAAGAAUAUUUGGAAGAUCCAGAUGAUUAGGGGGUUGACACCCUCUUUUUUUAUGCUAUACUAUAUUUGUUG........GACG.....................CAACA.U...GGGAGUG.ACUGAAUAAA.CUU.ACUGGC..A.AC.U..........GCUGGUUAAGGU.G.AUG.AGUC..A............................GAG.GUGGUGCUCGCUGUCA............GCAA...............UGGCAG.AACUACU...CAACCA...AGUAG..GACU..CAGGC.AAUAACGUA.........UUUAC.UU.ACUG.UA.................GUAA...UGCCCGUUAUUU.GUUGGUAC.ACAGGAA.UCCAACCUCCC.UCUUUUUUAUUUGAUGUACAGUGAUGUUAACUGUGAGAUGCAAAGUAUGUGGAGUUGAAUUAAAGUCUUCACCUAAGUUGCAAGCAUGUAAAUGUGUAAAUAAGAUGACACUUAUAGAUGAAACAGUAACUGCUGUUGACCUAUCUAAAGUUGUCAUUGUUUCUGGCGUAAAGAAGAAGAAACAAGAGGGUCUUACAUCUAAGGAUCUUGAAUGGCAAGAACAAAGAAGUAAGAGGAAGAUUAAGAAACUCAACUUUGAAGUAAGAUGACAGAAUCUAAACAAAAAGAAAAAGAUCAAAAAGAGU
#=GR JCVI_SCAF_1096627736474/679-89 CODON    ............................................................STP..................................................................................................................................................................................................................................................................................................................................................................................................................AUG...................................................................................................................................................................................................................................................STP....................................
#=GR JCVI_SCAF_1096627736474/679-89 SS_TT    ..............................................................................................................................................................................................................................................................................................................................................................................................................................................................................................................................................................................................................................................................................................................................................................................
JCVI_SCAF_1096627732527/315-1                GGUGGGAUUUAUUCCUCAGAUCAUAGAUGGUGAAGAUGAUAUCAUCAAAGUUUAAAUUAAAAGGGGGUUGACACCCUCUUUUUUUAUGCUAUACUAUAUUUGUUG........GACG.....................CAACA.U...GGGAGUG.ACUGAAUAAA.CUU.ACUGGC..A.AC.U..........GCUGGUUAAGGU.G.AUG.AGUC..A............................GAG.GUGGUGCUCGCUGUCA............GCAA...............UGGCAG.AACUACU...CAACCA...AGUAG..GACU..CAGGC.AACAACGUA.........UUUAC.UU.UCUG.UA.................GUAA...UGCCCGUUGUUU.GUUGGUAU.ACAGGAA.UCCAACCUCCC.UCUUUUUUAUUUGAUGUACAGUGAUGUUA....................................................................................................................................................................................................................................................................................
#=GR JCVI_SCAF_1096627732527/315-1 CODON     ..............................................................................................................................................................................................................................................................................................................................................................................................................................................................................................................................................................................................................................................................................................................................................................................
#=GR JCVI_SCAF_1096627732527/315-1 SS_TT     ..............................................................................................................................................................................................................................................................................................................................................................................................................................................................................................................................................................................................................................................................................................................................................................................
JCVI_SCAF_1096627743775/1090-1679            UUUUCUUUGAUGAUCCAGAGUUUUUAAAAGAACUUGAAGAAGAGGAUGACUAUGAUGAUUAAGGGGGUUGACACCCUCUUUUUUUAUGUUAUACUGUAUUUGUUG........GACG.....................CAACA.U...GGGAGUG.ACUGAAUAAA.CUU.ACUGGC..A.AC.C..........GCUGGUUAAGGU.G.AUG.AGUC..A............................GAG.GUGGUGCUCGCUGUCU............GCAA...............UGGCAG.AACUACU...CAACCA...AGUAG..GACU..CAGGC.AACAACGUA.........UUUAC.U..ACUG.UA.................GUAA...UGCCCGUUGUUU.GUUGGUAU.ACAGGAA.UCCAACCUCCC.UCUUUUUUAUUUGAUGUACAGUGAUGUUAACUGUGAGAUGCAAAGUAUGUGGAGUUGAAUUAAAGUCUUCACCUAAGUUGCAAGCAUGCAAAUGUGUAAAUAAGAUGACACUUAUAGAUGAAAAGGUAACUGCUGUUGACCUAUCUAAAGUUGUCAUUGUUUCUGGCGUAAAGAAAAAGAAACAAGAGGGUCUUACAUCUAAGGAUCUUGAAUGGCAAGAACAAAGAAGUAAGAGGAAGAUUAAGAAACUCAACUUUGAAGUACGAUGACUGAAUCAAAGAGUAAGGAAAAGGAAGAAAAGGACA
#=GR JCVI_SCAF_1096627743775/1090-1679 CODON .................................................................................................................................................................................................................................................................................................................................................................................................................................................................................AUG......................................................................................................................................................................................................................................................STP.................................
#=GR JCVI_SCAF_1096627743775/1090-1679 SS_TT ..............................................................................................................................................................................................................................................................................................................................................................................................................................................................................................................................................................................................................................................................................................................................................................................
JCVI_SCAF_1096627712495/1239-1786            CUGACGACAGAGAUAUGGAGGUUUUAUUUCUUGAAGACCUUUCAGAAUACUAUAAAGAUGAAGGGGUUGACAAAUAAUUCAUUUCCUGUUAUAUUAUAUUUGUUG........GACG.....................CAACA.U...GGGAGUG.ACUGAAUAAA.CUU.ACUGGC..A.AC.C..........GCUGGUUAAGGU.G.AUG.AGUC..A............................GAG.GUGGUGCUCGCUGGCA............GGAA...............UGUCAG.AACUACU...CAACCA...AGUAG..GACU..CAGGC.AAUAACGUA.........UUUAC.UU.UCUG.UA.................GUAA...UGCCCGUUAUUU.GUUGGUAC.ACAGGAA.UCCAACCUCCC.UCUUAUUUUUUAAAGCUAUGCUAGUUCACAGACCUUGGGGAACCUACGAAACAUUAUUAGAUGAUGAUAAUUAUAAAGUAAAAAGAAUCAUCAUUCUACCCCAACAACAAAUUUCACUACAGUAUCACAACGAUAGAGAAGAACAUUGGACGAUAGUGAGUGGAACUGGCACUGUCAGAGUUGGUGAUGAUACUUUCAAAGCAAGUCUUGGAUCAAGAUUUUUUAUAAACAAAAAACAAAUACAUCGUGCAACGGCUGAUAA...........................................
#=GR JCVI_SCAF_1096627712495/1239-1786 CODON .............................................................................................................................................................................................................................................................................................................................................................................................................................AU.G................................................................................................................................................................................................................................................................................................ST...........................................
#=GR JCVI_SCAF_1096627712495/1239-1786 SS_TT ..............................................................................................................................................................................................................................................................................................................................................................................................................................................................................................................................................................................................................................................................................................................................................................................
JCVI_SCAF_1096627047562/540-1                CUAGUGAUCAAGACCUUGAAGUUUUAUUCUUAGAAGACCUUUCAGAAUACUACAAAGAUGAAGGGGUUGACAAAUAAAUUUCCUUGUUGUAUAAUUAAUUUGUUG........GACG.....................CAACA.U...GGGAGUG.ACUGAAUAAA.CUU.ACUGGC..A.AC.C..........GCUGGUUAAGGU.G.AUG.AGUC..A............................GAG.GUGGUGCUCGCUGUCA............GGAA...............UGGCAG.AACUACU...CAACCA...AGUAG..GACU..CAGGC.AACAACGUA.........UUUAC.U..UCUG.UA.................GUAA...UGCCCGUUGUUU.GUUGGUAC.ACAGGAA.UCCAACCUCCC.UCUUAAUUUUCAAAAGAUAUGCUAGUUCACAGACCUUGGGGAACCUACGAAACAUUAUUAGAUGAUGAUAAUUAUAAGGUAAAAAGAAUCAUCAUUCUACCCCAACAACAAAUUUCACUACAGUAUCACAAUGAUAGAGAGGAGCAUUGGACGAUAGUGAGUGGAACUGGCACAGUAAGAGUUGGUGAUGAUACUUUCAAAGCAGUUCUUGGAUCAAGAUUUUUUAUAAACAAAAGACAAAUACAUCGUGCAACA..................................................
#=GR JCVI_SCAF_1096627047562/540-1 CODON     ....................................................................................................................................................................................................AUG........................................................................................................................................................................................................................................................................AUG.........................................STP...........................................................................................................................................................................................STP..................................................
#=GR JCVI_SCAF_1096627047562/540-1 SS_TT     ..............................................................................................................................................................................................................................................................................................................................................................................................................................................................................................................................................................................................................................................................................................................................................................................
JCVI_SCAF_1096627706162/1468-1772            CAAAAUGGGUUUACCUUGAUGUUUUUGACAUCAAAAGUUGGGAUCUGAACAAUCCAAGAAAAGGGGGUUGACACCUCCUUUUUUCAUGCUAUAGUAUAUUUGUUG........GACG.....................CAACA.U...GGGAGUG.ACUGAAUAAA.CUU.ACUGGC..A.AC.U..........GCUGGUUAAGGU.G.AUG.AGAC..A............................CAG.GUGGUGCUG.CUGAU.............GCGA................GUCAG.AACCGAU...CAACCA...AUCGG..GUCU..CAGGC.AAACAGGUA.........UUUAC.A..ACUG.UA.................GUAA...UGCCCCUGUUUU.GUUGGUAC.ACAGGAA.UCCAACCUCCC.UCUUACUAAAUACUAUUACAUCA..........................................................................................................................................................................................................................................................................................
#=GR JCVI_SCAF_1096627706162/1468-1772 CODON .......................................................................STP....................................................................................................................................................................................................................................................................................................................................................................................................................................................................................................................................................................................................................................................................................................
#=GR JCVI_SCAF_1096627706162/1468-1772 SS_TT ..............................................................................................................................................................................................................................................................................................................................................................................................................................................................................................................................................................................................................................................................................................................................................................................
NC_006884.1/165010-165595                    ACAAAGCACCUAAGUUAGGGUUUGUUCCUCUUAAAGGUGACAUUCUUGAGAAGGCAAAAUCAGCUGUUGACAAGAUUGGCAAAUAGUAUUAUAAUAUAUUUGUCU........GACG.....................AGACA.U...GGGAGUG.ACUGAAUAAA.CUU.ACUGGC..A.AC.C..........GCUAGUUAAGGU.G.AUG.AGAC..A............................CAG.GUGGUGCUG.CUAC..............GAAA.................GUAG.AACCGAU..UCAACCG...AUCGG..GUCU..CAGGC.AAUAACGUU.........UUUAC.U..ACUG.UA.................GUAA...UGCCCGUUAUUU.GUUGGUAC.ACAGGAA.UCCAACCUCCC.UCUUUUCUUAAGAUUACAUUAAGUGUAACAAUCCGAACCCUUUUGUAAGGGUUUCAUAACAUAAAUAUAAGUGUGUAGCAAUUGCUACAUUACUCGUUCAUCCUAUGUUAGAAGUUGCACUGCUAUCUUCAUUACUCACACAACAUGUUCCUGUCCAUUGGACAAUGACAUGUCAAGAGUGGAACAACAAUCGGGCAGAGAUCUUAAGUGAUCCCAACCAUACACCCGAUGCUAAGGAGUAUCUUAUAGAUUAUUUUCUUACCAAGGUGGAAGAUAGAAACUGCAAACCCUAUAUUAUUUCAUAG
#=GR NC_006884.1/165010-165595 CODON         ...................................................................................STP........................................................................................................................................................................................................................................................................................................................................................................................................................................................................................................................................................................................................................................................................................
#=GR NC_006884.1/165010-165595 SS_TT         ...................................................................................................................................................................................................................................................................................................................................................................................................................................................................................................................................<<<<<<<<<....>>>>>>>>>>....................................................................................................................................................................................................................
JCVI_SCAF_1096627268413/636-1221             UCAAAAAAGAAAGUUUUUGAAUGUAAAACUUUCUCACAGGGAACUGUAGUUUGUCAAGAAGUAUAGUUGACAAGAUCGGCAAAUAGUAUUAUAAUAUAUUUGUCU........GACG.....................AGACA.U...GGGAGUG.ACUGAAUAAA.CUU.ACUGGC..A.AC.C..........GCUAGUUAAGGU.G.AUG.AGAC..A............................CAG.GUGGUGCUG.CUAC..............GAAA.................GUAG.AACCGAU..UCAACCG...AUCGG..GUCU..CAGGC.AAUAACGUU.........UUUAC.U..ACUG.UA.................GUAA...UGCCCGUUAUUU.GUUGGUAC.ACAGGAA.UCCAACCUCCC.UCUUUACAUCAAUUAUUAAUUCAAUGAAAAUAUUUUUAGACACUGCAGACACACAAACUAUACAAAAUGGAUAUAAUACUGGUCUAAUAGACGGUAUUACAACAAACCCCACACUGAUAAUGAAGAGUGGUAGAGACCCAGAGAUUGUAUAUCAAGAACUAAUUGAUAUGGGUUUACAAGAUGUAAGCAUGGAAGUUGUUGGUAAUAGAAAAGAAAUGUAUGAGGAAGGAACUAGACUUGCUGACAAGUUUGGAAAGUAUGCCACAAUCAAAGUUCCCUGUACACCAGAUGGACUAGCAGUAUGU
#=GR JCVI_SCAF_1096627268413/636-1221 CODON  .............................................................................................................................................................................................................................................................................................................................................................................................................................AU.G.............................................................................................................................................................................................................................................................................................................................................
#=GR JCVI_SCAF_1096627268413/636-1221 SS_TT  ..............................................................................................................................................................................................................................................................................................................................................................................................................................................................................................................................................................................................................................................................................................................................................................................
JCVI_SCAF_1101668751778/215-755              UCAAAAAAGAAAGUUUUUGAAUGUAAAACUUUCUCACAGGGAACUGUAGUUUGUCAAGAAGUAUAGUUGACAAGAUCGGCAAAUAGUAUUAUAAUAUAUUUGUCU........GACG.....................AGACA.U...GGGAGUG.ACUGAAUAAA.CUU.ACUGGC..A.AC.C..........GCUAGUUAAGGU.G.AUG.AGAC..A............................CAG.GUGGUGCUG.CUAC..............GAAA.................GUAG.AACCGAU..UCAACCG...AUCGG..GUCU..CAGGC.AAUAACGUU.........UUUAC.U..ACUG.UA.................GUAA...UGCCCGUUAUUU.GUUGGUAC.ACAGGAA.UCCAACCUCCC.UCUUUUCUUAAGAUUACAUUAAGUGUAACAAUCCGAACCCUUUUGUAAGGGUUUCAUAACAUAAAUAUAAGUGUGUAGCAAUUGCUACAUUACUCGUUCAUCCUAUGUUAGAAAUUGCACUGCUAUCUUCAUUACUCACACAACAUGUUCCUGUCCAUUGGACAAUGACAUGUCAAGAGUGGAACAACAAUCGGGCAGAGAUCUUAGGUGAUCCCAACCAUACACCCGAUGCUAAGGAGUAUCUUAUAGAUUAUUUUCUU.............................................
#=GR JCVI_SCAF_1101668751778/215-755 CODON   ..............................................................................................................................................................................................................................................................................................................................................................................................................................................................................................................................................................................................................................................................................................................................................................................
#=GR JCVI_SCAF_1101668751778/215-755 SS_TT   ...................................................................................................................................................................................................................................................................................................................................................................................................................................................................................................................................<<<<<<<<<....>>>>>>>>>>....................................................................................................................................................................................................................
JCVI_SCAF_1096626957881/1214-1799            NNNNNCAAGUAUUUUUCUUUGAAUGUGAAGAAUUUUUAAGAGAGAAUCUCUAUGAUGAUUAAGGGGGUUGACACCCUCUUUUUUUAUGCUAUACUAUAUUUGUUG........GACG.....................CAACA.U...GGGAGUG.ACUGAAUAAA.CUU.ACUGGC..A.AC.U..........GCUGGUUAAGGU.G.AUG.AGAC..A............................CAG.GUGGUGCUG.CUAC..............GAAA.................GUAG.AACUGAC..UCAACCA...GUCAG..GUCU..CAGGC.AAUAACGUU.........UUUAC.U..ACUG.UA.................GUAA...UGCCCGUUAUUU.GUUGGUAU.ACAGGAA.UCCAACCUCCC.UCUUUUUUAUUUGAUGUACAGUGAUGUUAACUGUGAGAUGCAAAGUAUGUGGAGUUGAAUUGAAGUCUUCACCUAAGUUGCAAGCAUGUAAAUGUGUAAAUAAGAUGACACUUAUAGAUGAAAAGGUAACUGCUGUUGACCUGUCUAAAGUUGUCAUUGUUUCUGGCGUAAAGAAGAAGAAACAAGAAGGUCUUACAUCUAAGGAUCUUGAAUGGCAAGAACAAAGAAGUAAGAGGAAGAUUAAGAAACUUAACUUUGAAGUAAGAUGAUUAAUGUUGAUACAUUAACAGCAGAAGUAAAUCUUC
#=GR JCVI_SCAF_1096626957881/1214-1799 CODON .................................................................................................................................................................................................................................................................................................................................................................................................................................................................................AUG..................................................................................................................................................................................................................................................AUG.STP.................................
#=GR JCVI_SCAF_1096626957881/1214-1799 SS_TT ..............................................................................................................................................................................................................................................................................................................................................................................................................................................................................................................................................................................................................................................................................................................................................................................
JCVI_SCAF_1096626978678/1002-418             CUAGUGAUCAAGAUCUUGAAGUUUUGUUCUUAGAAGACCUUUCAGAAUACUAUAAAGACGAAGGGGUUGACAAAUAAUUUUUCUUGUUGUAUACUUAAUUCGUUG........GACG.....................CAACA.U...GGGAGUG.ACUGAAUAAA.CUU.ACUGGC..A.AC.U..........GCUGGUUAAGGU.G.AUG.AGAC..A............................CAG.GUGGUGCUG.CUAC..............GAAA.................GUAG.AACCGAU...CAACCA...AUCGG..GUCU..CAGGC.AAUAACGUU.........UUUAC.U..ACUG.UA.................GUAA...UGCCCGUUAUUU.GUUGGUAU.ACAGGAA.UCCAACCUCCC.UCUUAUUUUUAAAAGAUAUGCUAGUUCACAGACCUUGGGGAACCUACGAAACAUUAUUAGAUGAUGAUUACUAUAAAGUAAAAAGAAUCAUUAUUCUACCUCAACAACAAAUUUCACUACAGUAUCACAAUGAUAGAGAAGAGCAUUGGACUAUAGUAAGUGGAACGGGCACAGUAAGAGUUGGAGAUGAUACUUUUAAAGCAAGCAUUGGAUCAAGAUUUUUUAUAAACAAAAGACAAUUACAUCGUGCAACAGCUGAUAAAGACUCUCAUUUAGUCUUUGUUGAAGUGCAAUUAGGCGAUUGU
#=GR JCVI_SCAF_1096626978678/1002-418 CODON  .............................................................................................................................................................................................................................................................................................................................................................................................................................AU.G.............................................................................................................................................................................................................................................................................................................................................
#=GR JCVI_SCAF_1096626978678/1002-418 SS_TT  ..............................................................................................................................................................................................................................................................................................................................................................................................................................................................................................................................................................................................................................................................................................................................................................................
JCVI_SCAF_1101667156622/345-1                GCGAACUUUUUAAAAUGAUGCAUGAUACUAUUGUAAAUCUCCGCAAGUUUGUUGAAAGUAACGAGCUUGACAACUUAUAAUUCAUUUGUUAUACUAUUAAUGUUG........GACG.....................CAACA.U...GGGAGUG.ACUGAAUAAA.CUU.ACUGGC..A.AC.C..........GCUAGUUAAGGU.G.AUG.AGAC..A............................CAG.GUGGUGCUG.CUGCA.............GCGA................UGCAG.AACCGAU...CAACCA...AUCGG..GUCU..CAGGC.AAUAACGUU.........UUUAC.U..ACUG.UA.................GUAA...UGCCCGUUAUUU.GUUGGUAU.ACAGGAA.UCCAACCUCCC.UCCUUUUUUGACCUAAGAUGCAAUCCGAAAGGGUGGGGCAGAUGGUCUAUCAAAACUAAUCUA..................................................................................................................................................................................................................................................
#=GR JCVI_SCAF_1101667156622/345-1 CODON     .............................................................................STP..............................................................................................................................................................................................................................................................................................................................................................................................................................................................................................................................................................................................................................................................................................
#=GR JCVI_SCAF_1101667156622/345-1 SS_TT     ..............................................................................................................................................................................................................................................................................................................................................................................................................................................................................................................................................................................................................................................................................................................................................................................
JCVI_SCAF_1096627631107/889-1475             UAAUCUACGCUGAAGCACAAUUAUUAUACAACUAUAGUAAGUAAUUGUAAUUCAAAAUAAAAGGGGGUUGACACCUCCUUUUUUUAUGCUAUAGUAUAUUUGUUG........GACG.....................CAACA.U...GGGAGUG.ACUGAAUAAA.CUU.ACUGGC..A.AC.C..........GCUAGUUAAGGU.G.AUG.AGAC..A............................CAG.GUGGUGCUG.CUGCA.............GCGA................UGCAG.AACCGAU...CAACCA...AUCGG..GUCU..CAGGC.AAUAACGUU.........UUUAC.U..ACUG.UA.................GUAA...UGCCCGUUAUUU.GUUGGUAU.ACAGGAA.UCCAACCUCCC.UCUUACUAAAUAAUAAGUAAAGAGUUAUGAGAAAGCAAAAACUUAAAUCACUUUUACACGAUUUGGAAAUUCUUGUUGAUUCUUUAAAAACUGAAAUAUACUCUGACACUAAAGCAUAUACAUCAGGCACCGACGUUGGUGCAUACUACCGAGACGAAGAUGAUGACGAUGGAUAUGCAGACUAAUACAAGAACUAAAAAACUUGUUAAAUUAUUAGAAAGAUUAAUUGCUCAAGAAUAUCUCUACAGUGAAGAGCAGGUAAUCGAAAUGAAAAGACAACUUCGUGUUGUGAAGGAAGAAAUGAA
#=GR JCVI_SCAF_1096627631107/889-1475 CODON  .......................................................................................................................................................................................................................................................................................................................................................................................................................................................................................................................................................AUG....................................................................................................................................................................................................................
#=GR JCVI_SCAF_1096627631107/889-1475 SS_TT  ..............................................................................................................................................................................................................................................................................................................................................................................................................................................................................................................................................................................................................................................................................................................................................................................
JCVI_SCAF_1101667203659/360-824              UCAUCUACGCUGAAGCACAAUUAUUAUACAACUAUAGUAAGUAAUUGUAAUUCAAAAUAAAAGGGGGUUGACACCUCCUUUUUUUAUGCUAUAGUAUAUUUGUUG........GACG.....................CAACA.U...GGGAGUG.ACUGAAUAAA.CUU.ACUGGC..A.AC.C..........GCUAGUUAAGGU.G.AUG.AGAC..A............................CAG.GUGGUGCUG.CUGCA.............GCGA................UGCAG.AACCGAU...CAACCA...AUCGG..GUCU..CAGGC.AAUAACGUAU........UUUAC.U..ACUG.UA.................GUAA...UGCCCGUUAUUU.GUUGGUAU.ACAGGAA.UCCAACCUCCC.UCUUUUUUUUGUGAAAGUUACGGUAAAAAUUUCCAUUCGUUAACCAGCGAAAUCUUUCACUCUUACUAAAUAAUAAGUAAAGAGUUAUGAGAAAGCAAAAACUUAAAUCACUUUUACACGAUUUGGAAAUUCUUGUUGAUUCUUUAAAAACUGAAAUAUACUCUGACACUAAAGCAUAUACA...........................................................................................................................
#=GR JCVI_SCAF_1101667203659/360-824 CODON   .............................................................................................................................................................................................................................................................AUG..................................................................................................................................................................................................................................................................STP.........................................................................................................................................................................................................................................
#=GR JCVI_SCAF_1101667203659/360-824 SS_TT   ..............................................................................................................................................................................................................................................................................................................................................................................................................................................................................................................................................................................................................................................................................................................................................................................
JCVI_SCAF_1096627592454/518-1                ACUACAGAAGAGUUCAAGUUGCAAACCUAAUGUAAUUCAGAUAUUACAAUUAAUUUUUAGAGGGUGCUUGACACCCUCUUUUUUUAUGCUAUAAUAUAUUUGUUG........GACG.....................CAACA.U...GGGAGUG.ACUGAAUAAA.CUU.ACUGGC..A.AC.C..........GCUAGUUAAGGU.G.AUG.AGAC..A............................CAG.GUGGUGCUG.CUGCA.............GCGA................UGCAG.AACCGAU...CAACCA...AUCGG..GUCU..CAGGC.AAUAACGUAU........UUUAC.U..UCUG.UA.................GUAA...UGCCCGUUAUUU.GUUGGUAU.ACAGGAU.UCCAACCUCCC.UCUUUUUAUAUUAUGGUAAGACCUUCGGGUCUUUUUUUGUGUCUAAGUAUAAACUCGUAGGCAUUAAUAUUUCUUUCAAAUUACCAUAAUAUUAGUAUGUUAAAAAUAAAUAGUAGCAGAAUUAGGAUCAAACCAAUGUAACCAAACCCCUUAUAUCAUAAUCGUCAAAUGGAGGAAGCUCAUGCACCACAACAUAGAAUCUCGCAAUCAGUUAUCAGCUUGGAGUCAUACAGUA......................................................................
#=GR JCVI_SCAF_1096627592454/518-1 CODON     ................................STP...........................................................................................................................................................................................................................................................................................................................................................................................................................................................................................................................................................................................................................................................................................................................................
#=GR JCVI_SCAF_1096627592454/518-1 SS_TT     ...........................................................<<<<<<<.....>>>>>>>................................................................................................................................................................................................................................................................................................................................................................................................................................................................................................................................................................................................................................................................................................
JCVI_SCAF_1101668322298/417-1                CAAAAUGGGUUUACCUUGACGUUUUUAACGUCAAAAGUUGGAAUCUAAACAAUCCAAGAAAGGAGGGUUGACACCCUCUUUUUUUAUGUUAUACUAUAUUUGUUG........GACG.....................CAACA.U...GGGAGUG.ACUGAAUAAA.CUU.ACUGGC..A.AC.C..........GCUAGUUAAGGU.G.AUG.AGAC..A............................CAG.GUGGUGCUG.CUGCA.............GCGA................UGCAG.AACCGAU...CAACCA...AUCGG..GUCU..CAGGC.AAUAACGUAU........UUUAC.U..UCUG.UA.................GUAA...UGCCCGUUAUUU.GUUGGUAU.ACAGGAA.UCCAACCUCCC.UCUUUACUAAAUAAGUAUGUCGAAACUUUAUGGACACCUCUACUACUGAUACAGCAAGAGCCAAAAGACUCGUCAAAUUACUUAAAAGAUUAAUUGCUCAAGAAUAUCUCUACACUGAUGAGCAACUUAAAGAU...........................................................................................................................................................................
#=GR JCVI_SCAF_1101668322298/417-1 CODON     ....................................................................STP......................................................................................................................................................................................AUG.......................................................................................................................................................................................................................................................................................STP....................................................................................................................................................................................................................
#=GR JCVI_SCAF_1101668322298/417-1 SS_TT     ..............................................................................................................................................................................................................................................................................................................................................................................................................................................................................................................................................................................................................................................................................................................................................................................
JCVI_SCAF_1101668231230/87-673               AAGGAGACUGGAUUUUAGAAACAAAAUACAAUAUUGGAUCAAAAAAGAAGAAAAAUGAUGAAGAGGGUUGACUCCCUCUUUUUUUAUGCUAUACUAUAUUUGUUG........GACG.....................CAACA.U...GGGAGUG.ACUGAAUAAA.CUU.ACUGGC..A.AC.C..........GCUGGUUAAGGU.G.AUG.AGAC..A............................CAG.GUGGUGCUG.CUGCA.............GCGA................UGCAG.AACCGAU...CAACCA...AUCGG..GUCU..CAGGC.AAUAACGUA.........UUUAC.U..UCUG.UA.................GUAA...UGCCCGUUAUUU.GUUGGUAU.ACAGGAA.UCCAACCUCCC.UCUUUAUUAUUCCUAAUUGAAUAAUUAUGAAGGUGUGUGGUUAUUACCACUACCUUUUUUUAUAGUUUGUGCUUAAAUAGUAAUGUCGCCUUCGGGGACACAUUUUACACUCGCUUAUUUAAGGAGAACUAUGAACUUACAAAAGUAUCACACUGCUAAUCUUCCAGAGUUAAUGAAGAUUAUUUCUAAGAAUGGAAUCGGUAUGGACGAUUACCUAGAUCGUUUUUUCAAUUCUUAUGAAACCACAACAAACUAUCCACCCUACAAUCUUAUUCAUGUAAAUAAUGUUGAGUCAGUGCUUGAGA
#=GR JCVI_SCAF_1101668231230/87-673 CODON    .........................................................................................................................................................................................................................................................................................................................................................................................................................................................................................................................................AUG..................................................................................................................................................................................................................................
#=GR JCVI_SCAF_1101668231230/87-673 SS_TT    ............................................................................................................................................................................................................................................................................................................................................................................................................................................................................................<<<<<<<<<<....>>>>>>>>>...........................................................................................................................................................................................................................................................
JCVI_SCAF_1096627056617/1-582                .....UGGGUUUACCUUGACGUUUUUAAUGUCAAAAGUUGGAAUCUAAACAAUCCAAGAAAGGAGGGUUGACACCCUCUUUUUUUAUGCUAUAGUAUACUUGUUG........GACG.....................CAACA.U...GGGAGUG.ACUGAAUAAA.CUU.ACUGGC..A.AC.C..........GCUAGUUAAGGU.G.AUG.AGAC..A............................CAG.GUGGUGCUG.CUGCA.............GCGA................UGCAG.AACCGAU...CAACCA...AUCGG..GUCU..CAGGC.AAUAACGUU.........UUUAC.U..ACUG.UA.................GUAA...UGCCCGUUAUUU.GUUGGUAU.ACAGGAA.UCCAACCUCCC.UCUUUACUAAAUAAGUAUGUCGAAACUUUAUGGACACCUCUACCACUGAUACUACAAGAGCCAAAAGACUCGUCAAAUUACUUAAAAAGUUAAUUGCUCAAGAACAUCUCUACACUGAUGAGCAACUCAAAGAUAUGAAGAAACAAUUGAGAGUCGUUGAAGAGGAAAUGAAUAAUUUAGACAGUAAACUAAAAAAAGGAUUCGGAUAAUGACAGUUAAGUUAGUAAGUAUUUCUCCUGAUGCUGAGAAAACAAUGGCAUACAUCGCCAGAGUUUCAAAUCCAAAUAAUCAGGAUAAUGAAAAAU
#=GR JCVI_SCAF_1096627056617/1-582 CODON     ....................................................................................................................................................................................................................................................................................................................................................................................................................................................................................................................................................................................................................................................................AUG.......................................................................................................
#=GR JCVI_SCAF_1096627056617/1-582 SS_TT     ..............................................................................................................................................................................................................................................................................................................................................................................................................................................................................................................................................................................................................................................................................................................................................................................
JCVI_SCAF_1096627750439/1167-1754            GUAUUCGAGAUUUAUGAAGAAACCAAUCAAUAUAAAAAAACUUUUUCAAAAAACAAAGAAGAGGGGUUGACAUAUAAAUAGUAAGGUACUAUAAUAUAAAUGUUG........GACG.....................CAACA.U...GGGAGUG.ACUGAAUAAA.CUU.ACUGGC..A.AC.U..........GCUGGUUAAGGU.G.AUG.AGAC..A............................CAG.GUGGUGCUG.CUGCA.............GCGA................UGCAG.AACCGAU...CAACCA...AUCGG..GUCU..CAGGC.AAUAACGUAU........UUUAC.U..ACUG.UA.................GUAA...UGCCCGUUAUUU.GUUGGUAU.ACAGGAA.UCCAACCUCCC.UCUUUAAUACAACAAAACAAAUAUCCACAAUUAUCCGCAUGUCAUUCGCAAAUUUAAAAAAGAAAUCAAGGUCUGGUUCUCUCACAGAGAAGUUAAUUAGACAGGUCGAAAAAAUCAACGACAAAGGUAACAGUAACGUUGAUGAACGUAUUUGGAAACCAGUAGUAGACAAAUCUGGUAAUGGUUAUGCAAUCAUUCGUUUUCUUCCAGAACCCGAAGGUUGUGAACUUCCUUGGUCUAGAGUUUAUACUCACGCAUUUCAAGGAACUGGUGGUUGGUAUAUAGAGAACUCUCUUACCACACUU
#=GR JCVI_SCAF_1096627750439/1167-1754 CODON ......................................................................STP...................................................................................................................................................................................................................A................UG...............................................................................................................................................................................................................................................................................................................................................................................................................................................................
#=GR JCVI_SCAF_1096627750439/1167-1754 SS_TT ..............................................................................................................................................................................................................................................................................................................................................................................................................................................................................................................................................................................................................................................................................................................................................................................
JCVI_SCAF_1096627750132/1268-1660            GAUAAGCAAAGAACAAAACCAAAAACUAAGUUAUACGAUAGGUUGAAAAAGAAUAUUAGAAAAGACUUGACAAAUAAAUAGUAAGGUAUUAUAAUAGGAACGUUG........GACG.....................CAACA.U...GGGAGUG.ACUGAAUAAA.CUU.ACUGGC..A.AC.U..........GCUGGUUAAGGU.G.AUG.AGAC..A............................CAG.GUGGUGCUG.CUGCA.............GCGA................UGCAG.AACCGAU...CAACCA...AUCGG..GUCU..CAGGC.AAUAACGUU.........UUUAC.U..ACUG.UA.................GUAA...UGCCCGUUAUUU.GUUGGUAU.ACAGGAA.UCCAACCUCCC.UCUUUAAUACAACAAAACAAAUAUCCACAAUUAUCCGCAUGUCAUUCGCAAAUUUAAAAAAGAAAUCAAGGUCUGGUUCUCUCACAGAGAAGUUAAUUAGACAGGUCGAAA..................................................................................................................................................................................................
#=GR JCVI_SCAF_1096627750132/1268-1660 CODON .................................................................................STP..........................................................................................................................................................................................................................................................................................................................................................................................................................................................................................................................................................................................................................................................................................
#=GR JCVI_SCAF_1096627750132/1268-1660 SS_TT ..............................................................................................................................................................................................................................................................................................................................................................................................................................................................................................................................................................................................................................................................................................................................................................................
JCVI_SCAF_1101668230000/723-137              GAUAAGCAAAGAACAAAACCAAAAACUAAGUUAUACGAUAGGUUAAAAAAGAAUAUUAGAAAAGACUUGACAAAUAAAUAGUAAGGUAUUAUAAUAUAAAUGUUG........GACG.....................CAACA.U...GGGAGUG.ACUGAAUAAA.CUU.ACUGGC..A.AC.U..........GCUGGUUAAGGU.G.AUG.AGAC..A............................CAG.GUGGUGCUG.CUGCA.............GCGA................UGCAG.AACCGAU...CAACCA...AUCGG..GUCU..CAGGC.AAUAACGUU.........UUUAC.U..ACUG.UA.................GUAA...UGCCCGUUAUUU.GUUGGUAU.ACAGGAA.UCCAACCUCCC.UCUUUAAUACAACAAAACAAAUAUCCACAAUUAUCCGCAUGUCAUUCGCAAAUUUAAAAAAGAAAUCAAGGUCUGGUUCUCUCACAGAGAAGUUAAUUAGACAGGUCGAAAAGAUCAACGACAAAGGUAGCAGUAACGUUGAUGAACGUAUUUGGAAACCAGUAGUAGACAAAUCUGGUAAUGGUUAUGCAAUCAUUCGUUUCCUUCCAGAACCCGAAGGUUGUGAACUUCCUUGGUCUAGAGUUUAUACUCACGCAUUUCAAGGAACUGGUGGUUGGUACAUAGAGAACUCUCUUACCACACUC
#=GR JCVI_SCAF_1101668230000/723-137 CODON   ..............................................................................STP............................................................................................................................................................................................................................................................................................................................................AU.G.............................................................................................................................................................................................................................................................................................................................................
#=GR JCVI_SCAF_1101668230000/723-137 SS_TT   ..............................................................................................................................................................................................................................................................................................................................................................................................................................................................................................................................................................................................................................................................................................................................................................................
JCVI_SCAF_1101668308241/906-1331             UGGAUAAGUUUUUUCAGCAGUUAGAUGAGACAAUAAAGAAGGUUGAAAAAGAUUUAGAUAAAGGGGUUGACAUAUAAAUAGUAAGGUAUUAUAAUAUAAAUGUUG........GACG.....................CAACA.U...GGGAGUG.ACUGAAUAAA.CUU.ACUGGC..A.AC.U..........GCUGGUUAAGGU.G.AUG.AGAC..A............................CAG.GUGGUGCUG.CUGCA.............GCGA................UGCAG.AACCGAU...CAACCA...AUCGG..GUCU..CAGGC.AAUAACGUU.........UUUAC.U..ACUG.UA.................GUAA...UGCCCGUUAUUU.GUUGGUAU.ACAGGAA.UCCAACCUCCC.UCUUUAAUACAACAAAACAAAUAUCCACAAUUAUCCGCAUGUCAUUCGCAAAUUUAAAAAAGAAAUCAAGGUCUGGUUCUCUCACAGAGAAGUUAAUUAGACAGGUCGAAAAAAUCAACGACAAAGGUAGCAGUAACGUUGAUG.................................................................................................................................................................
#=GR JCVI_SCAF_1101668308241/906-1331 CODON  .............................................................................STP..............................................................................................................................................................................................................................................................................................................................................................................................................................................................................................................................................................................................................................................................................................
#=GR JCVI_SCAF_1101668308241/906-1331 SS_TT  ..............................................................................................................................................................................................................................................................................................................................................................................................................................................................................................................................................................................................................................................................................................................................................................................
JCVI_SCAF_1096627606460/1251-1837            UGGACAAGUUUUUUCAACAGUUAGAUGAGACAAUAAAGAAGGUUGAAAAAGAUUUGGAUGAAGGGGUUGACAUAUAAAUAGUAAGGUAUUAUAAUAUAAAUGUUG........GACG.....................CAACA.U...GGGAGUG.ACUGAAUAAA.CUU.ACUGGC..A.AC.U..........GCUGGUUAAGGU.G.AUG.AGAC..A............................CAG.GUGGUGCUG.CUGCA.............GCGA................UGCAG.AACCGAU...CAACCA...AUCGG..GUCU..CAGGC.AAUAACGUU.........UUUAC.U..ACUG.UA.................GUAA...UGCCCGUUAUUU.GUUGGUAU.ACAGGAA.UCCAACCUCCC.UCUUUAAUACAACAAAACAAAUAUCCACAAUUAUCCGCAUGUCAUUCGCAAAUUUAAAAAAGAAAUCAAGGUCUGGUUCUCUCACAGAGAAGUUAAUUAGACAGGUCGAAAAGAUCAACGACAAAGGUAGCAGUAACGUUGAUGAACGUAUUUGGAAACCAGUAGUAGACAAAUCUGGUAAUGGUUAUGCAAUCAUUCGUUUCCUUCCAGAACCCGAAGGUUGUGAACUUCCUUGGUCUAGAGUUUAUACUCACGCAUUUCAAGGAACUGGUGGUUGGUACAUAGAGAACUCUCUUACCACACUC
#=GR JCVI_SCAF_1096627606460/1251-1837 CODON .............................................................................................................................................................................................................................................................................................................................................................................................................................AU.G.............................................................................................................................................................................................................................................................................................................................................
#=GR JCVI_SCAF_1096627606460/1251-1837 SS_TT ..............................................................................................................................................................................................................................................................................................................................................................................................................................................................................................................................................................................................................................................................................................................................................................................
JCVI_SCAF_1096627518205/343-1                GUCUAAGGCAAGAAAUCAAUCAUUGAGUCUUGAUGAACCAAUAGUAAGAAGAAAAAAGAAAAGGGGUUGACAUAUAAAUAGUAAGGUAUUAUAAUAUAAAUGUUG........GACG.....................CAACA.U...GGGAGUG.ACUGAAUAAA.CUU.ACUGGC..A.AC.U..........GCUGGUUAAGGU.G.AUG.AGAC..A............................CAG.GUGGUGCUG.CUGCA.............GCGA................UGCAG.AACCGAU...CAACCA...AUCGG..GUCU..CAGGC.AAUAACGUU.........UUUAC.U..ACUG.UA.................GUAA...UGCCCGUUAUUU.GUUGGUAU.ACAGGAA.UCCAACCUCCC.UCUUUAAUACAACAAAACAAAUAUCCACAAUUAUCCGCAUGUCAUUCGCAAAUUAAAAAAG....................................................................................................................................................................................................................................................
#=GR JCVI_SCAF_1096627518205/343-1 CODON     ..............................................................................................................................................................................................................................................................................................................................................................................................................................................................................................................................................................................................................................................................................................................................................................................
#=GR JCVI_SCAF_1096627518205/343-1 SS_TT     ..............................................................................................................................................................................................................................................................................................................................................................................................................................................................................................................................................................................................................................................................................................................................................................................
JCVI_SCAF_1096627546301/714-128              GUCUAAGGCAAGAAAUCAAUCAUUGAGUCUUGAUGAACCAAUAGUAAGAAGAAAAAAGAAAAGGGGUUGACAUAUAAAUAGUUAGGUAUUAUAAUAUAAAUGUUG........GACG.....................CAACA.U...GGGAGUG.ACUGAAUAAA.CUU.ACUGGC..A.AC.U..........GCUGGUUAAGGU.G.AUG.AGAC..A............................CAG.GUGGUGCUG.CUGCA.............GCGA................UGCAG.AACCGAU...CAACCA...AUCGG..GUCU..CAGGC.AAUAACGUU.........UUUAC.U..ACUG.UA.................GUAA...UGCCCGUUAUUU.GUUGGUAU.ACAGGAA.UCCAACCUCCC.UCUUUAAUACAACAAAACAAAUAUCCACAAUUAUCCGCAUGUCAUUCGCAAAUUUAAAAAAGAAAUCAAGGUCUGGUUCUCUCACAGAGAAGUUAAUUAGACAGGUCGAAAAAAUCAACGACAAAGGUAGCAGUAACGUUGAUGAACGUAUUUGGAAACCAGUAGUAGACAAAUCUGGUAAUGGUUAUGCAAUCAUUCGUUUUCUUCCAGAACCCGAAGGUUGUGAACUUCCUUGGUCUAGAGUUUAUACUCACGCAUUUCAAGGAACUGGUGGUUGGUACAUAGAGAACUCUCUUACCACACUC
#=GR JCVI_SCAF_1096627546301/714-128 CODON   .............................................................................................................................................................................................................................................................................................................................................................................................................................AU.G.............................................................................................................................................................................................................................................................................................................................................
#=GR JCVI_SCAF_1096627546301/714-128 SS_TT   ..............................................................................................................................................................................................................................................................................................................................................................................................................................................................................................................................................................................................................................................................................................................................................................................
JCVI_SCAF_1096627620789/329-1                CAUGAUUUGCAAUAAGAGGUUUCGUUGCCAUUUGUCAAGAUAUCCUUAUUUUUAUAUUUAGGGUGGUUGACAAGGUUGUAUUAUAAUUGUAUAAUAGAUCUGUUG........GACG.....................CAACA.U...GGGAGUG.ACUGAAUAAA.CUU.ACUGGC..A.AC.U..........GCUGGUUAAGGU.G.AUG.AGAC..A............................CAG.GUGGUGCUG.CUGCA.............GCGA................UGCAG.AACCGAU...CAACCA...AUCGG..GUCU..CAGGC.AAUAACGUU.........UUUAC.U..ACUG.UA.................GUAA...UGCCCGUUAUUU.GUUGGUAU.ACAGGAA.UCCAACCUCCC.UCUUUUCAUUAAUUAUUAAUUCAAUGCAAAUAUUUAGACACAGCAGA..................................................................................................................................................................................................................................................................
#=GR JCVI_SCAF_1096627620789/329-1 CODON     ............................GUA...............................................................................................................................................................................................................................................................................................................................................................................................................................................................................................................................................................................................................................................................................................................................................
#=GR JCVI_SCAF_1096627620789/329-1 SS_TT     ..............................<<<<<<<<<<<<<<<<.............>>>>>>>>>>>>>>>....................................................................................................................................................................................................................................................................................................................................................................................................................................................................................................................................................................................................................................................................................................
JCVI_SCAF_1101667152283/858-272              GAGGUGCAACUGUGGAACAGAUGUUUGAUAAUUUAAAGGGUUCAAUUCGUAAGUUAAGAGAAACGCUUGACAACUAAAUAGUAGUGUGUUAUAUUAAUAAUGUUG........GACG.....................CAACA.U...GGGAGUG.ACUGAAUAAA.CUU.ACUGGC..A.AC.U..........GCUGGUUAAGGU.G.AUG.AGAC..A............................CAG.GUGGUGCUG.CUGCA.............GCGA................UGCAG.AACCGAU...CAACCA...AUCGG..GUCU..CAGGC.AAUAACGUU.........UUUAC.U..ACUG.UA.................GUAA...UGCCCGUUAUUU.GUUGGUAC.ACAGGAA.UCCAACCUCCC.UCUUAACACACACAAUCAAAUAUAAUCUAAUAAAAUCUAAUGUCUUUUUCUAAUCUUAAAAAACAAUCCUCACUUGGUUCUCUGACAGCAAAACUUGUUAGUCAGGUGGAAAAAAUGAACAAAGGUGCAAACGGUGUCGAUGAUCGUUUAUGGAAACCAGAAGUAGAUAAAGCAGGUAACGGUUACGCAGUAAUCAGAUUUCUCCCUGCACCAGACGGAGAAGAUUUGCCUUGGGCAAAACUUUAUACUCAUGCUUUCCAAGCAUCUGGUGGUUGGUAUAUUGAGAACUCAUUAACAACACUUGG
#=GR JCVI_SCAF_1101667152283/858-272 CODON   ..........................................................................STP.......................................................................................................................................................................................................................................................................................................................................................................................................................AUG.......................................................................................................................................................................................................................................................................
#=GR JCVI_SCAF_1101667152283/858-272 SS_TT   ..............................................................................................................................................................................................................................................................................................................................................................................................................................................................................................................................................................................................................................................................................................................................................................................
JCVI_SCAF_1096626951480/441-1027             UGGAUAAGUUUUUUCAGCAGUUAGAUGACACAAUAAAGAAGGUAGAAAAAGAUUUAGAUGAAGGGGUUGACAUAUAAAUAAUAAGGUAUUAUAAUAUAAAUGUUG........GACG.....................CAACA.U...GGGAGUG.ACUGAAUAAA.CUU.ACUGGC..A.AC.U..........GCUGGUUAAGGU.G.AUG.AGAC..A............................CAG.GUGGUGCUG.CUGCA.............GCGA................UGCAG.AACCGAU...CAACCA...AUCGG..GUCU..CAGGC.AAUAACGUU.........UUUAC.U..ACUG.UA.................GUAA...UGCCCGUUAUUU.GUUGGUAC.ACAGGAA.UCCAACCUCCC.UCUUUAAUACAACAAAACAAAUAUCCACAAUUAUCCGCAUGUCAUUCGCAAAUUUAAAAAAGAAAUCAAGGUCUGGUUCUCUCACAGAGAAGUUAAUUAGACAGGUCGAAAAGAUCAACGACAAAGGUAGCAGCAACGUUGAUGAACGUAUUUGGAAACCAGUAGUAGACAAAUCUGGUAAUGGUUAUGCAAUCAUUCGUUUUCUUCCAGAACCCGAAGGUUGUGAACUUCCUUGGUCUAGAGUUUAUACUCACGCAUUUCAAGGAACUGGUGGUUGGUAUAUAGAGAACUCUCUUACCACACUC
#=GR JCVI_SCAF_1096626951480/441-1027 CODON  .............................................................................STP.............................................................................................................................................................................................................................................................................................................................................AU.G.............................................................................................................................................................................................................................................................................................................................................
#=GR JCVI_SCAF_1096626951480/441-1027 SS_TT  ..............................................................................................................................................................................................................................................................................................................................................................................................................................................................................................................................................................................................................................................................................................................................................................................
JCVI_SCAF_1096627631984/565-1                UGGAUAAGUUUUUUCAGCAAUUAGAUGAUACGAUAAAGAAGGUUGAAAAGGAUUUAGAUGGAGAGGUUGACAUAUAAAUAGUAAGGUAUUAUAAUAUAAAUGUUG........GACG.....................CAACA.U...GGGAGUG.ACUGAAUAAA.CUU.ACUGGC..A.AC.U..........GCUGGUUAAGGU.G.AUG.AGAC..A............................CAG.GUGGUGCUG.CUGCA.............GCGA................UGCAG.AACCGAU..UCAACCA...AUCGG..GUCU..CAGGC.AAUAACGUU.........UUUAC.U..ACUG.UA.................GUAA...UGCCCGUUAUUU.GUUGGUAC.ACAGGAA.UCCAACCUCCC.UCUUUAAUACAACAAAACAAAUAUCCACAAUUAUCCACAUGUCAUUCGCAAAUUUAAAAAAGAAAUCAAGGUCUGGUUCUCUCACAGAGAAGUUAAUUAGACAGGUCGAAAAAAUCAACGACAAAGGUAGCAGUAACGUUGAUGAACGUAUUUGGAAACCAGUAGUAGACAAAUCUGGUAAUGGUUAUGCAAUCAUUCGUUUCCUUCCAGAACCCGAAGGUUGUGAACUUCCUUGGUCUAGAGUUUAUACUCACGCAUUUCAAGGAACUGGUGGUUGGUAUA.......................
#=GR JCVI_SCAF_1096627631984/565-1 CODON     .............................................................................................................................................................................................................................................................................................................................................................................................................................AU.G..................................................................................................................................................................................................................................................................................................................STP........................
#=GR JCVI_SCAF_1096627631984/565-1 SS_TT     ..............................................................................................................................................................................................................................................................................................................................................................................................................................................................................................................................................................................................................................................................................................................................................................................
JCVI_SCAF_1096626962396/1050-1621            GAUAAGCAAAGAACAAAACCAAAAACUAAGUUAUACGAUAAGUUAAAAAAGAAUAUUAGAAAAGACUUGACAAAUAAAUAGUAAGGUAUUAUAAUAUAAAUGUUG........GACG.....................CAACA.U...GGGAGUG.ACUGAAUAAA.CUU.ACUGGC..A.AC.U..........GCUGGUUAAGGU.G.AUG.AGAC..A............................CAG.GUGGUGCUG.CUGCA.............GCGA................UGCAG.AACCGAU..UCAACCA...AUCGG..GUCU..CAGGC.AAUAACGUU.........UUUAC.U..ACUG.UA.................GUAA...UGCCCGUUAUUU.GUUGGUAC.ACAGGAA.UCCAACCUCCC.UCUUUAAUACAACAAAACAAAUAUCCACAAUUAUCCGCAUGUCAUUCGCAAAUUUAAAAAAGAAAUCAAGGUCUGGUUCUCUCACAGAGAAGUUAAUUAGACAGGUCGAAAAGAUCAACGACAAAGGUAGCAGUAACGUUGAUGAACGUAUUUGGAAGCCAGUAGUAGACAAAUCUGGUAAUGGUUAUGCAAUCAUUCGUUUCCUUCCAGAACCCGAAGGUUGUGAACUUCCUUGGUCUAGAGUUUAUACUCACGCAUUUCAAGGAACUGGUGGUUGGUACAUAGAGAA................
#=GR JCVI_SCAF_1096626962396/1050-1621 CODON .................................................................................STP.........................................................................................................................................................................................................................................................................................................................................AU.G...........................................................................................................................................................................................................................................................................................................................ST................
#=GR JCVI_SCAF_1096626962396/1050-1621 SS_TT ..............................................................................................................................................................................................................................................................................................................................................................................................................................................................................................................................................................................................................................................................................................................................................................................
JCVI_SCAF_1096626974384/1024-437             UGGACAAGUUUUUUCAGCAAUUAGAUGAGACAAUAAAGAAGGUUGAAAAGGAUUUAGAUGAAGGGGUUGACAUAUAAAUAGUAAGGUAUUAUAAUAUAAAUGUUG........GACG.....................CAACA.U...GGGAGUG.ACUGAAUAAA.CUU.ACUGGC..A.AC.U..........GCUGGUUAAGGU.G.AUG.AGAC..A............................CAG.GUGGUGCUG.CUGCA.............GCGA................UGCAG.AACCGAU..UCAACCA...AUCGG..GUCU..CAGGC.AAUAACGUU.........UUUAC.U..ACUG.UA.................GUAA...UGCCCGUUAUUU.GUUGGUAC.ACAGGAA.UCCAACCUCCC.UCUUUAAUACAACAAAACAAAUAUCCAAAUUUAUCCGCAUGUCAUUCGCAAAUUUAAAAAAGAAAUCCAGAUCUGGUUCUCUUACAGAGAAGUUAAUUAGACAGGUCGAAAAGAUCAACGACAAAGGUAACAGUAACGUAGAUGAGCGUAUCUGGAAACCAGUCGUAGACAAAUCUGGUAAUGGUUAUGCAAUCAUUCGUUUUCUUCCAGAACCCGAAGGUUGUGAUCUUCCUUGGUCAAGAGUUUAUACUCAUGCAUUUCAAGGAACUGGUGGUUGGUAUAUAGAGAACUCUCUUACCACACUU
#=GR JCVI_SCAF_1096626974384/1024-437 CODON  ..........................................................................STP................................................................................................................................................................................................................................................................................................................................................AU.G.............................................................................................................................................................................................................................................................................................................................................
#=GR JCVI_SCAF_1096626974384/1024-437 SS_TT  ..............................................................................................................................................................................................................................................................................................................................................................................................................................................................................................................................................................................................................................................................................................................................................................................
JCVI_SCAF_1096626134187/1-494                .............................................................................................AUAUAAAUGUUG........GACG.....................CAACA.U...GGGAGUG.ACUGAAUAAA.CUU.ACUGGC..A.AC.U..........GCUGGUUAAGGU.G.AUG.AGAC..A............................CAG.GUGGUGCUG.CUGCA.............GCGA................UGCAG.AACCGAU...CAACCA...AUCGG..GUCU..CAGGC.AACAACGUU.........UUUAC.U..ACUG.UA.................GUAA...UGCCCGUUGUUU.GUUGGUAC.ACAGGAA.UCCAACCUCCC.UCUUUAAUACAACAAAACAAAUAUCCACAAUUAUCCGCAUGUCAUUCGCAAAUUUAAAAAAGAAAUCAAGGUCUGGUUCUCUCACAGAGAAGUUAAUUAGACAGGUCGAAAAAAUCAACGACAAAGGUAGCAGCAACGUUGAUGAACGUAUUUGGAAACCAGUAGUAGACAAAUCUGGUAAUGGUUAUGCAAUCAUUCGUUUUCUUCCAGAACCCGAAGGUUGUGAACUUCCUUGGUCUAGAGUUUAUACUCACGCAUUUCAAGGAACUGGUGGUUGGUAUAUAGAGAACUCUCUUACCACACUC
#=GR JCVI_SCAF_1096626134187/1-494 CODON     ......................................................................................................................................................................................A.U..........G..........................................................................................................................................................................................................................................................................................................................................................................................................................................................................................................................................................................
#=GR JCVI_SCAF_1096626134187/1-494 SS_TT     ..............................................................................................................................................................................................................................................................................................................................................................................................................................................................................................................................................................................................................................................................................................................................................................................
JCVI_SCAF_1096626957409/2548-3135            AGAUAGCAAAGAAACAUAAAUCAGAUUGGCGAAAGGAAUUAGAAUAAGAAGAAAAAAGAAAAGGGGUUGACAUAUAAAUAGUUAGGUAUUAUAAUAUAAAUGUUG........GACG.....................CAACA.U...GGGAGUG.ACUGAAUAAA.CUU.ACUGGC..A.AC.U..........GCUGGUUAAGGU.G.AUG.AGAC..A............................CAG.GUGGUGCUG.CUGCA.............GCGA................UGCAG.AACCGAU..UCAACCA...AUCGG..GUCU..CAGGC.AACAACGUU.........UUUAC.U..ACUG.UA.................GUAA...UGCCCGUUGUUU.GUUGGUAC.ACAGGAA.UCCAACCUCCC.UCUUUAAUACAACAAAACAAAUAUCCACAAUUAUCCGCAUGUCAUUCGCAAAUUUAAAAAAGAAAUCAAGGUCUGGUUCUCUCACAGAGAAGUUAAUUAGACAGGUCGAAAAAAUCAACGACAAAGGUAGCAGUAACGUUGAUGAACGUAUUUGGAAACCAGUAGUAGACAAAUCUGGUAAUGGUUAUGCAAUCAUUCGUUUUCUUCCAGAACCCGAAGGUUGUGAACUUCCUUGGUCUAGAGUUUAUACUCACGCAUUUCAAGGAACUGGUGGUUGGUAUAUAGAGAACUCUCUUACCACACUC
#=GR JCVI_SCAF_1096626957409/2548-3135 CODON ............................................................................................................................................................................................................................................................................................A................UG...............................................................................................................................................................................................................................................................................................................................................................................................................................................................
#=GR JCVI_SCAF_1096626957409/2548-3135 SS_TT ..............................................................................................................................................................................................................................................................................................................................................................................................................................................................................................................................................................................................................................................................................................................................................................................
JCVI_SCAF_1096627734913/441-1                CUGCAUUUACAAUUAAAGGAAUUCUGUCUGCCAUUUAUCAAUACACUUUUUCUAUAUUUAUGCAGGUUGACAAGUUUGUUUAUAUGAUGUAUAAUAGAUCUGUUG........GACG.....................CAACA.U...GGGAGUG.ACUGAAUAAA.CUU.ACUGGC..A.AC.U..........GCUGGUUAAGGU.G.AUG.AGAC..A............................CAG.GUGGUGCUG.CUGCA.............GCGA................UGCAG.AACCGAU...CAACCA...AUCGG..GUCU..CAGGC.AAUAACGUAU........UUUAC.U..UCUG.UA.................GUAA...UGCCCGUUAUUU.GUUGGUAC.ACAGGAA.UCCAACCUCCC.UCUUUUCAUCAAUUAUUAAUUCAAUGCAAAUAUUUUUAGACACAGCAGACACACAAGUUAUUCAGAAUGGAUACAAUACUGGUCUUAUAGACGGUAUUACAACAAAUCCAACUCUAAUUAUGAAGAGUGGUAGAGACCCAGAGAAUGUAUAUCAAGAA...................................................................................................................................................
#=GR JCVI_SCAF_1096627734913/441-1 CODON     ...............................GUA..........................................................................................................................................................................................................................................................A................UG.........................................................................................................................................................................................................................................................................................................STP...................................................................................................................................................
#=GR JCVI_SCAF_1096627734913/441-1 SS_TT     ..............................................................................................................................................................................................................................................................................................................................................................................................................................................................................................................................................................................................................................................................................................................................................................................
JCVI_SCAF_1096626967180/1101-1688            GCGAACUUUUUAAAAUGAUGCAUGAUACUAUUGUAAAUCUCCGUGAGUUCGUUGAAAAUAACGAGCUUGACAACUUAUAAUUCAUUUGUUAUACUAUUAAUGUUG........GACG.....................CAACA.U...GGGAGUG.ACUGAAUAAA.CUU.ACUGGC..A.AC.C..........GCUGGUUAAGGU.G.AUG.AGAC..A............................CAG.GUGGUGCUG.CUGCA.............GCGA................UGUAG.AACCGAU...CAACCA...AUCGG..GUCU..CAGGC.AAUAACGUA.........UUUAC.UU.ACUG.UA.................GUAA...UGCCCGUUAUUU.GUUGGUAC.ACAGGAA.UCCAACCUCCC.UCCUUUUUUGACCUAAGAUGCAAUCCGAAAGGGUGGGGCAGAUGGUCUAUCAAAACUAAUCUAAUUUAAUCCGAAUUAAUCCAAUGUCUUUUUCAGACUUAAAAAAACAAUCCAAGCUUGGCUCACUAACAUCUAAAUUGGUUAGAGAAGUCGAAAAAAUGAAUACUACAUCUGGUGGAGAUGAACGUCUCUGGAAACCAGAAGUUGACAAAUCAGGUAACGGUUAUGCUGUUAUUCGAUUCUUACCAGCACCAGAGGGAGAAGAUAUUCCUUGGGUGAAAAUGUAUUCUCAUGCAUUUCAAGGC
#=GR JCVI_SCAF_1096626967180/1101-1688 CODON ................................................................................STP..............................................................................................................................................................................................................................................................................................................................................................................................................................................AUG..........................................................................................................................................................................................................................................
#=GR JCVI_SCAF_1096626967180/1101-1688 SS_TT ..............................................................................................................................................................................................................................................................................................................................................................................................................................................................................................................................................................................................................................................................................................................................................................................
JCVI_SCAF_1101668352769/739-1062             CUGUAAAAUUACCUACGUCUUAUACUAGCCUUAUUUAGGAAAUCAAAACUUUAAAAAAUAGGGGGCUUGACAUCUGUAUCAACAUACACUAUAUUAUAUUUGUUG........GACG.....................CAACA.U...GGGAGUG.ACUGAAUAAA.CUU.ACUGGC..A.AC.C..........GCUGGUUAAGGU.G.AUG.AGAC..A............................CAG.GUGGUGCUG.CUGCA.............GCGA................UGCAG.AACCGAU...CAACCA...AUCGG..GUCU..CAGGC.AAUGACGUA.........UUUAC.UU.ACUG.UA.................GUAA...UGCCCGUUAUUU.GUUGGUAC.ACAGGAA.UCCAACCUCCC.UCCUUUUUUGACCUAAGAUGCAACUCAAUGAGUCGGGCAGA........................................................................................................................................................................................................................................................................
#=GR JCVI_SCAF_1101668352769/739-1062 CODON  ......GUA.....................................................................................................................................................................................................................................................................................................................................................................................................................................................................................................................................................................................................................................................................................................................................................................
#=GR JCVI_SCAF_1101668352769/739-1062 SS_TT  ..............................................................................................................................................................................................................................................................................................................................................................................................................................................................................................................................................................................................................................................................................................................................................................................
JCVI_SCAF_1096627706424/452-1                GUGUAAAAUUACCUACGUUUUAUACUAGCCUUAUUUAGGAAAUCAAAACUUUAAAAAAAUAGGGGCUUGACAUCUGUAUCAACAUACACUAUAUUAUAUUUGUUG........GACG.....................CAACA.U...GGGAGUG.ACUGAAUAAA.CUU.ACUGGC..A.AC.C..........GCUGGUUAAGGU.G.AUG.AGAC..A............................CAG.GUGGUGCUG.CUGCA.............GCGA................UGCAG.AACCGAU...CAACCA...AUCGG..GUCU..CAGGC.AAUAACGUA.........UUUAC.UU.ACUG.UA.................GUAA...UGCCCGUUAUUU.GUUGGUAC.ACAGGAA.UCCAACCUCCC.UCCUUCUUUUAUUACAAACCCAUGAAAAUAUUUUUAGACACCGCAGAUACAAAUCUUAUCCAAGACGGAUACAACACAGGACUUAUUGAUGGGAUUACUACCAACCCAACUCUGAUUAUGAAGAGUGGUAGAGAUCCAGAAGAAGUAUAUCAACAACUUAUUGAUAUGG........................................................................................................................................
#=GR JCVI_SCAF_1096627706424/452-1 CODON     ......GUA....................................................................................................................................................................................................................................................AUG..................................................................................................................................................................................................................................................................................................................................................................STP.........................................................................................................................................
#=GR JCVI_SCAF_1096627706424/452-1 SS_TT     ..............................................................................................................................................................................................................................................................................................................................................................................................................................................................................................................................................................................................................................................................................................................................................................................
JCVI_SCAF_1101668231541/488-1075             GCGAACUCUUUAAAAUGAUGCAUGAUACUAUUGUAAAUCUCCGCAAGUUUGUUGAAAAUAACGAGCUUGACAACUUAUAAUUCAUUUGUUAUACUAUUAAUGUUG........GACG.....................CAACA.U...GGGAGUG.ACUGAAUAAA.CUU.ACUGGC..A.AC.C..........GCUGGUUAAGGU.G.AUG.AGAC..A............................CAG.GUGGUGCUG.CUGCA.............GCGA................UGCAG.AACCGAU...CAACCA...AUCGG..GUCU..CAGGC.AAUAACGUA.........UUUAC.UU.ACUG.UA.................GUAA...UGCCCGUUAUUU.GUUGGUAC.ACAGGAA.UCCAACCUCCC.UCCUUUUUUGACCUAAGAUGCAAUCCGAAAGGGUGGGGCAGAUGGUCUAUCAAAACUAAUCUAAUUUAAUCCGAAUUAAUCUAAUGUCUUUUUCAGACUUAAAAAAACAAUCCAAGCUUGGCUCACUAACAUCUAAAUUGGUUAGAGAAGUCGAAAAAAUGAAUACUACAUCUGGUGGAGAUGAACGUCUCUGGAAACCAGAAGUUGACAAAUCAGGUAACGGUUAUGCUGUUAUUCGAUUCUUACCAGCACCAGAGGGAGAAGAUAUUCCUUGGGUGAAAAUGUAUUCUCAUGCAUUUCAAGGC
#=GR JCVI_SCAF_1101668231541/488-1075 CODON  ................................................................................STP..............................................................................................................................................................................................................................................................................................................................................................................................................................................AUG..........................................................................................................................................................................................................................................
#=GR JCVI_SCAF_1101668231541/488-1075 SS_TT  ..............................................................................................................................................................................................................................................................................................................................................................................................................................................................................................................................................................................................................................................................................................................................................................................
JCVI_SCAF_1096627060928/932-1274             UAAGAUUCCUACUUUACGAUCAGUUCUAAAACAAUUUUUCUAUUCCAACACAUAAUAAGUAGGGGGUUGACAGACCCCCUAUUUGCUGCUAUAUUAUAUUUGUUG........GACG.....................CAACA.U...GGGAGUG.ACUGAAUAAA.CUU.ACUGGC..A.AC.C..........GCUGGUUAAGGU.G.AUG.AGAC..A............................CAG.GUGGUGCUG.CUGCUC............GCAA...............GGGUAG.AACCGAU...CAACCA...AUCGG..GUCU..CAGGC.UGUAACGUA.........UUUAC.UU.ACUG.UA.................GUAA...UGCCCGUUACUU.GUUGGUAU.ACAGGAA.CCCAACCUCCC.UCCUUUUUUUAGACCUAAGAUGCAACUCAGAGAGUGGGGCAGAGGGUCUUUUUUUUUA.......................................................................................................................................................................................................................................................
#=GR JCVI_SCAF_1096627060928/932-1274 CODON  .......................................................STP....................................................................................................................................................................................................................................................................................................................................................................................................................................................................................................................................................................................................................................................................................................................
#=GR JCVI_SCAF_1096627060928/932-1274 SS_TT  ...........................................................<<<<<<<<<....>>>>>>>>>.............................................................................................................................................................................................................................................................................................................................................................................................................................................................................................................................................................................................................................................................................................
JCVI_SCAF_1101668300139/371-959              GACCAUCAUAUGGAAGGUGUUCAAGAAGGUGAAUUUAUCCGCAAAUCAUAACUAAAUUAUUGGGGGUUGACAAACCCCUUUUUUAAUGUUAUAUUAUAUUUGUUG........GACG.....................CAACA.U...GGGAGUG.ACUGAAUAAA.CUU.ACUGGC..A.AC.C..........GCUGGUUAAGGU.G.AUG.AGAC..A............................CAG.GUGGUGCUG.CUGCUC............GCAA...............GGGUAG.AACCGAU...CAACCA...AUCGG..GUCU..CAGGC.UGUAACGUA.........UUUAC.U..UCUG.UA.................GUAA...UGCCCGUUACUU.GUUGGUAU.ACAGGAA.CCCAACCUCCC.UCCUUUUUUAUAUGAAGAAAUUUAUUUUUGACGUAGACGGAACUUUAACAGAAAGUCGAAAACAAAUGGACAUAAGUUUUAUGUCUGAGUUUAUAAUUUUUUGCUGUAAAUUUGAUACCUACUUAGUUACUGGAAGUGAUAGAGAUAAAACAGUUGAGCAAGUAGGACUUGAUGUAUAUAAUCGUGCAAAAAGAGUUUUUAAUUGUUCUGGUGCAGACAUAUAUGAAAAAAAUUUUAAUGUUCAUAAAUCUGAUUGGACACCAUCGAAAGAGUUAAUUUCUUUUUUAAAUGAUGAAUUAGAUUAU
#=GR JCVI_SCAF_1101668300139/371-959 CODON   ...................................................STP...........................................................................................................................................................................................................................................................................................................A.........UG.................................................................................................................................................................................................................................................................................................................................................................................................
#=GR JCVI_SCAF_1101668300139/371-959 SS_TT   ..............................................................<<<<<<....>>>>>>................................................................................................................................................................................................................................................................................................................................................................................................................................................................................................................................................................................................................................................................................................
JCVI_SCAF_1096627323972/3558-3875            AAGGAGAUUGGAUUUUAGAAACAAAAUACAAUAUAGGUGCAAAGAAAAAGAAAACAGAGGAAGGGGGUUGACACCUCCUUUUUUUAUGCUAUACUAUAUUUGUUG........GACG.....................CAACA.U...GGGAGUG.ACUGAAUAAA.CUU.ACUGGC..A.AC.C..........GCUGGUUAAGGU.G.AUG.AGAC..A............................CAG.GUGGUGCUG.CUGCUC............GCAA...............GGGUAG.AACCGAU...CAACCA...AUCGG..GUCU..CAGGC.UGUAACGUA.........UUUAC.U..UCUG.UA.................GUAA...UGCCCGUUACUU.GUUGGUAU.ACAGGAA.CCCAACCUCCC.UCCUUUUUUAGACCUAAGAUGCAACUCAGAGAGU...............................................................................................................................................................................................................................................................................
#=GR JCVI_SCAF_1096627323972/3558-3875 CODON .......................................................................STP....................................................................................................................................................................................................................................................................................................................................................................................................................................................................................................................................................................................................................................................................................................
#=GR JCVI_SCAF_1096627323972/3558-3875 SS_TT ..............................................................................................................................................................................................................................................................................................................................................................................................................................................................................................................................................................................................................................................................................................................................................................................
JCVI_SCAF_1101668321206/308-896              AAGGUGAUUGGAUUUUAGAGACAAAGUACAAUAUCGGAGCAAAAAAGAAGAAAACAGAGGAAGGGGGUUGACACCCUCUUUUUUUAUGCUAUACUAUAUUUGUUG........GACG.....................CAACA.U...GGGAGUG.ACUGAAUAAA.CUU.ACUGGC..A.AC.C..........GCUGGUUAAGGU.G.AUG.AGAC..A............................CAG.GUGGUGCUG.CUGCUC............GCAA...............GGGUAG.AACCGAU...CAACCA...AUCGG..GUCU..CAGGC.UGUAACGUA.........UUUAC.U..UCUG.UA.................GUAA...UGCCCGUUACUU.GUUGGUAU.ACAGGAA.CCCAACCUCCC.UCCUUUUUUUAGACCUAAGAUGCAACUCAUUGAGUGGGGCAGAGGGUCUUUUUUUUUAUGCGGUUUUCUACACCCAGAGUGAGACCCCUUGUGUUAUAAUUAGUUAUGUCGCCUUCGGGGACAAAAAUUCACACUCGCUUAUUUAAGGAGAACUAUGACUUACUUACAAAAGUAUCACACUGCUAAUCUUCCAGAAUUAAUGAAGAUUAUUUCUAAGAAUGGAAUUGGUAUGGAUGCAUACCUAGAUAGAUUUUUCAAUUCUUACGAAACUACAACAAAUUACCCACCCUACAAUCUUAUUCACG
#=GR JCVI_SCAF_1101668321206/308-896 CODON   .......................................................................STP.............................................................................................................................................................................................................................................................................................................................................................................................................................................................................................................................................AUG....................................................................................................................................................
#=GR JCVI_SCAF_1101668321206/308-896 SS_TT   ..............................................................................................................................................................................................................................................................................................................................................................................................................................................................................................................................................................................................................................................................................................................................................................................
JCVI_SCAF_1096627769377/1607-1019            AAGGUGAUUGGAUUUUAGAAACAAAGUAUAAUAUCGGAGCAAAAAAGAAGAAAACAGAUGAAGAGGGUUGACACUCUCUUUUUUUGUGCUAUACUAUAUUUGUUG........GACG.....................CAACA.U...GGGAGUG.ACUGAAUAAA.CUU.ACUGGC..A.AC.C..........GCUGGUUAAGGU.G.AUG.AGAC..A............................CAG.GUGGUGCUG.CUGCUC............GCAA...............GGGUAG.AACCGAU...CAACCA...AUCGG..GUCU..CAGGC.UGUAACGUA.........UUUAC.U..UCUG.UA.................GUAA...UGCCCGUUACUU.GUUGGUAU.ACAGGAA.CCCAACCUCCC.UCCUUUUUUAGACCUAAGAUGCAACUCAGAGAGUGGGGCAGAGGGUCUUUUUUUUAUGCGGUUUUCUACACCCAGAGUGAGACCAUUUGUGUUAUAAUUAGUUAUGUCGCCUUCGGGGACAAAAAUUCACACUCGCUUAUUUAAGGAGAACCAUGACUUACUUACAAAAGUAUCAUACUGCUAAUCUUCCAGAAUUAAUGAAGAUUAUUUCUAAGAAUGGAAUUGGUAUGGAUGCAUACCUAGAUCGUUUUUCAUUCUACGAAACACNNNNNNNNNNNNNNNNNNNNNNNNNNNNNNNNNNNNNN
#=GR JCVI_SCAF_1096627769377/1607-1019 CODON ....................................................................STP.......................................................................................................................................................................................................................................................................................................................................................................................................................................................................................................................................................................................................................................................................................................
#=GR JCVI_SCAF_1096627769377/1607-1019 SS_TT ..............................................................................................................................................................................................................................................................................................................................................................................................................................................................................................................................................................................................................................................................................................................................................................................
JCVI_SCAF_1096627697478/1281-1574            AAGGAGAUUGGAUUUUAGAAACGAAAUACAAUAUCGGUGCUAAGAAAAAGAAAACAGAUGAAGAGGGUUGACACUCUCUUUUUUUGUGCUAUACUAUAUUUGUUG........GACG.....................CAACA.U...GGGAGUG.ACUGAAUAAA.CUU.ACUGGC..A.AC.C..........GCUGGUUAAGGU.G.AUG.AGAC..A............................CAG.GUGGUGCUG.CUGCUC............GCAA...............GGGUAG.AACCGAU...CAACCA...AUCGG..GUCU..CAGGC.UGUAACGUA.........UUUAC.U..UCUG.UA.................GUAA...UGCCCGUUACUU.GUUGGUAU.ACAGGAA.CCCAACCUCCC.UCCUUUUUUU.......................................................................................................................................................................................................................................................................................................
#=GR JCVI_SCAF_1096627697478/1281-1574 CODON .......................................................................STP....................................................................................................................................................................................................................................................................................................................................................................................................................................................................................................................................................................................................................................................................................................
#=GR JCVI_SCAF_1096627697478/1281-1574 SS_TT ..............................................................................................................................................................................................................................................................................................................................................................................................................................................................................................................................................................................................................................................................................................................................................................................
JCVI_SCAF_1096626966619/1267-679             CGAAAUGGGUUUACCUGAAUAUAUUUCCCAUGAAGUCAUGGGAUCUACAUAAUCCAAGAAAAGGGGGUUGACACCCUCUUUUUUCAUGCUAUAGUAUAUCUGUUG........GACG.....................CAACA.U...GGGAGUG.ACUGAAUAAA.CUU.ACUGGC..A.AC.C..........GCUGGUUAAGGU.G.AUG.AGAC..A............................CAG.GUGGUGCUG.CUGCUC............GCAA...............GGGUAG.AACCGAU...CAACCA...AUCGG..GUCU..CAGGC.UGUAACGUA.........UUUAC.U..UCUG.UA.................GUAA...UGCCCGUUACUU.GUUGGUAU.ACAGGAA.UCCAACCUCCC.UCUUACUAAAUAAUAAGUAAAGAGUCAUGAGAAAGCAAAAACUUAAAUCACUUUUACACGAUUUAGAAAUUCUUGUUGAUUCUAUAAAAACUGAAAUAUACUCUGACACUAAGGCAUAUACAUCAGGCACCGAUGUUGGUGCUUACUACCAAGACGAUGAUGACGACGAUGGGUAUGCGGACUAAUUCAAGAACUAAAAAACUUGUAAAAUUAUUAGAAAUGUUUAUUGCUCAAGAAUAUCUCUACACUGAAGAGCAAAUAAUAGAAAUGAAAAGACAACUUCGUGUCGUGAAGGAAGAAAUGAA
#=GR JCVI_SCAF_1096626966619/1267-679 CODON  ....................................................................STP................................................................................................................................................................................................................................................................................................................................................................................................................................................................................AUG....................................................................................................................................................................................................................
#=GR JCVI_SCAF_1096626966619/1267-679 SS_TT  ..............................................................................................................................................................................................................................................................................................................................................................................................................................................................................................................................................................................................................................................................................................................................................................................
JCVI_SCAF_1096627780060/178-766              AAGGAGACUGGAUUUUAGAAACAAAAUACAAUAUUGGAUCAAAAAAGAAGAAAAACGAUGAAGAGGGUUGACUCCCUCUUUUUUUAUGCUAUACUAUAUUUGUUG........GACG.....................CAACA.U...GGGAGUG.ACUGAAUAAA.CUU.ACUGGC..A.AC.C..........GCUGGUUAAGGU.G.AUG.AGAC..A............................CAG.GUGGUGCUG.CUGCUC............GCAA...............GGGUAG.AACCGAU...CAACCA...AUCGG..GUCU..CAGGC.UGUAACGUA.........UUUAC.U..UCUG.UA.................GUAA...UGCCCGUUACUU.GUUGGUAU.ACAGGAA.UCCAACCUCCC.UCUUUAUUAUUCCUAAUUGAAUAAUUAUGAAGGUGUGUGGUUAUUACCACUGCCUUUUUUUAUGGUUUAUGCUUAAAUAGUAAUGUCGCCUUCGGGGACACAUUUUACACUCGCUUAUUUAAGGAGAACUAUGAACUUACAAAAGUAUCACACUGCUAAUCUUCCAGAGUUAAUGAAGAUUAUUUCUAAGAAUGGAAUCGGUAUGGACGAUUACCUAGAUCGUUUUUUCAAUUCUUAUGAAACCACAACAAACUAUCCACCCUACAAUCUUAUUCAUGUAAAUAAUGUUGAGUCGGUGCUUGAGA
#=GR JCVI_SCAF_1096627780060/178-766 CODON   .......................................................................STP...............................................................................................................................................................................................................................................................................................................................................................................................................................................................AUG..................................................................................................................................................................................................................................
#=GR JCVI_SCAF_1096627780060/178-766 SS_TT   ............................................................................................................................................................................................................................................................................................................................................................................................................................................................................................<<<<<<<<<<....>>>>>>>>>...........................................................................................................................................................................................................................................................
JCVI_SCAF_1096627324210/1768-2085            AAGGGGACUGGAUAUUAGAAACAAAAUACAAUAUUGGUGCUAAAAAGAAGAAAGAAGAGGAGGAGGGUUGACACCUCCUUUUUUUAUGCUAUACUAUAUUUGUUG........GACG.....................CAACA.U...GGGAGUG.ACUGAAUAAA.CUU.ACUGGC..A.AC.C..........GCUGGUUAAGGU.G.AUG.AGAC..A............................CAG.GUGGUGCUG.CUGCUC............GCAA...............GGGUAG.AACCGAU...CAACCA...AUCGG..GUCU..CAGGC.UGUAACGUA.........UUUAC.U..UCUG.UA.................GUAA...UGCCCGUUACUU.GUUGGUAU.ACAGGAA.UCCAACCUCCC.UCUUUUAUUUUAAGUAUUUGUUUCAUAGUGUAGG...............................................................................................................................................................................................................................................................................
#=GR JCVI_SCAF_1096627324210/1768-2085 CODON .......................................................................STP..............................................................................................PT.S..............................................................................................................................................................................................................................................................................................................GUA.................................................................................................................................................................................................................................................................................
#=GR JCVI_SCAF_1096627324210/1768-2085 SS_TT ..............................................................................................................................................................................................................................................................................................................................................................................................................................................................................................................................................................................................................................................................................................................................................................................
JCVI_SCAF_1096627732798/345-1                UUACCUAUUGAUGUAGCUUUAUUUAGCCUUGAAAUAUUUACAUAUUAUGACAUUCAAAUAUGGGGCUUGACAUCUGUAUCAACAUACACUAUAUUAUAUCUGUUG........GACG.....................CAACA.U...GGGAGUG.ACUGAAUAAA.CUU.ACUGGC..A.AC.C..........GCUGGUUAAGGU.G.AUG.AGAC..A............................CAG.GUGGUGCUG.CUGCUC............GCAA...............GGGUAG.AACCGAU...CAACCA...AUCGG..GUCU..CAGGC.AAUGACGUA.........UUUAC.UU.ACUG.UA.................GUAA...UGCCCGUUAUUU.GUUGGUAC.ACAGGAA.UCCAACCUCCC.UCUUUAUUUUUGAUAGAUACAUGAUAAACACAACAAACACUAUGAAAAUCUUUUUAGACA.....................................................................................................................................................................................................................................................
#=GR JCVI_SCAF_1096627732798/345-1 CODON     ..............................................................................................................................................................................................................................................................................................................................................................................................................................................................................................................................................................................................................................................................................................................................................................................
#=GR JCVI_SCAF_1096627732798/345-1 SS_TT     ..............................................................................................................................................................................................................................................................................................................................................................................................................................................................................................................................................................................................................................................................................................................................................................................
JCVI_SCAF_1096626936888/792-203              GAGGUGCAACUGUAGAACAGAUGUUUGAUAAUUUAAAGGGUUCGAUUCGUAAGUUAAGAGAAACACUUGACAACUAAAUAGUAGUGUGUUAUAUUAAUAAUGUUG........GACG.....................CAACA.U...GGGAGUG.ACUGAAUAAA.CUU.ACUGGC..A.AC.C..........GCUGGUUAAGGU.G.AUG.AGAC..A............................CAG.GUGGUGCUG.CUGCUC............GCAA...............GGGUAG.AACCGAU...CAACCA...AUCGG..GUCU..CAGGC.AAUGACGUA.........UUUAC.UU.ACUG.UA.................GUAA...UGCCCGUUAUUU.GUUGGUAC.ACAGGAA.UCCAACCUCCC.UCUUUUUUUGACCUAAGAUGCAACUCUAUGAGUCGGGCAGAUGGUCUCCUUAACACAAAGUAAAAAUUAAUCUAAUAAAAUCUAAUGUCUUUUUCUAAUCUUAAAAAACAAUCCUCACUUGGUUCUCUGACAGCAAAACUUGUUAGUCAGGUGGAAAAAAUGAACAAAGGUUCAAACGGUGUAGAUGAUCGUUUAUGGAAACCAGAAGUAGAUAAAGCAGGUAACGGUUACGCAGUAAUCAGAUUUCUCCCUGCACCAGACGGAGAAGAUUUGCCUUGGGCAAAACUUUAUACACAUGCUUUCCA
#=GR JCVI_SCAF_1096626936888/792-203 CODON   ..........................................................................STP....................................................................................................................................................................................................................................................................................................................................................................................................................................................................AUG..........................................................................................................................................................................................................................
#=GR JCVI_SCAF_1096626936888/792-203 SS_TT   ..............................................................................................................................................................................................................................................................................................................................................................................................................................................................................................................................................................................................................................................................................................................................................................................
JCVI_SCAF_1096626955402/2032-1443            ACGUUCCUAUGGAGAGGUUGGGAGUUUAUAGAAAAUUCUUAGCAUAAAAAGAAUUUUGGCAAGGGGGUUGACACCCCCUUUUUUUGUGCUAUACUAUAUUUGUUG........GACG.....................CAACA.U...GGGAGUG.ACUGAAUAAA.CUU.ACUGGC..A.AC.C..........GCUGGUUAAGGU.G.AUG.AGAC..A............................CAG.GUGGUGCUG.CUGCUC............GCAA...............GGGUAG.AACCGAU...CAACCA...AUCGG..GUCU..CAGGC.AAUGACGUA.........UUUAC.UU.ACUG.UA.................GUAA...UGCCCGUUAUUU.GUUGGUAC.ACAGGAA.UCCAACCUCCC.UCUUUAAUUUAAGUGUUUGUUUUAUAGUGUAGGGGUGGUUUUUACCACCUCUUUUUUUAUGCAAAGUGUUAUAAUUAGUAGUGUCGCCUUCGGGGACAAAAAUUCACACUCGCUUACUUAAGGAGAACUAUGACUUACUUACAAAAGUAUAACACUGCUAAUCUUCCAGAAUUAAUGAAGAUUAUUUCUAAGAAUGGAAUUGGUAUGGAUUCAUACCUAGAUAGAUUUUUCAAUUCUUACGAAACUACAACAAACUAUCCACCUUACAAUCUUAUUCACGUAAAUAAUGUUGAGUCAAUACUAGA
#=GR JCVI_SCAF_1096626955402/2032-1443 CODON ..............................................................................................................................................................................................................................................................................................................................................................................................................................................................................................................................................................................................AUG.............................................................................................................................................................................
#=GR JCVI_SCAF_1096626955402/2032-1443 SS_TT ..............................................................<<<<<<....>>>>>>................................................................................................................................................................................................................................................................................................................................................................................................................................................................................................................................................................................................................................................................................................
JCVI_SCAF_1096626975016/1914-1325            AAGGAGACUGGAUAUUGGAGACGAAAUAUAAUAUUGGAGCGAAAAAAAAGAAAACAGAUGAAGAGGGUUGACAUCCUCUUUUUUUGUGCUAUACUAUAUUUGUUG........GACG.....................CAACA.U...GGGAGUG.ACUGAAUAAA.CUU.ACUGGC..A.AC.C..........GCUGGUUAAGGU.G.AUG.AGAC..A............................CAG.GUGGUGCUG.CUGCUC............GCAA...............GGGUAG.AACCGAU...CAACCA...AUCGG..GUCU..CAGGC.AAUGACGUA.........UUUAC.UU.ACUG.UA.................GUAA...UGCCCGUUAUUU.GUUGGUAC.ACAGGAA.UCCAACCUCCC.UCUUUAAUUUAAGUGUUUGUUUCAUAUGUGUAGGGGUGGUUUUUACCACCUCUUUUUUUAUACAAAGUGUUAUAAUUAGUAGUGUCGCCUUCGGGGACAAAAAAUUCACACUCGCUUACUUAAGGAGAACUAUGACUUACUUACAAAAGUAUCACACUGCUAAUCUUCCAGAAUUAAUGAAGAUUAUUUCUAAGAAUGGAAUUGGUAUGGAUUCAUACCUAGAUAGAUUUUUCAAUUCUUAUGAAACUACAACAAACUAUCCACCCUACAAUCUUAUUCACGUAAAUAAUGUUGAGUCAAUACUA
#=GR JCVI_SCAF_1096626975016/1914-1325 CODON ....................................................................STP......................................................................................................................................................................................................................................................................................................................................................AU.G.............................................................................................................................................................................................................................................................................................................................................
#=GR JCVI_SCAF_1096626975016/1914-1325 SS_TT .............................................................................................................................................................................................................................................................................................................................................................................................................................................................................................<<<<<<<<....>>>>>>>>.............................................................................................................................................................................................................................................................
JCVI_SCAF_1096627625997/1199-1781            AUAAGGGAGAUUGGAUAUUAGAAACUAAGUAUAAUAUCGGUGCUAAAAAGAAAAAGGAAGAAGAGGGUUGACAACCUCUUUUUUUAUGCUAUACUAUAUUUGUUG........GACG.....................CAACA.U...GGGAGUG.ACUGAAUAAA.CUU.ACUGGC..A.AC.C..........GCUGGUUAAGGU.G.AUG.AGAC..A............................CAG.GUGGUGCUG.CUGCUC............GCAA...............GGGUAG.AACCGAU...CAACCA...AUCGG..GUCU..CAGGC.AAUAACGUA.........UUUAC.UU.ACUG.UA.................GUAA...UGCCCGUUAUUU.GUUGGUAU.ACAGGAA.UCCAACCUCCC.UCUUUUAUUUUAAGUGUUUGUUUCAUAGUGUAGGGGUGGUUUUUACCACCUCUUUUUUUAUGGAAAGUGUUAUAAUUAGUAGUGUCGCCUUCGGGGACAAAAAUUCACACUCGCUUAUUAAGGAGAACUAUGACUUACUUACAAAAGUAUCAUACUGCUAAUCUUCCAGAAUUAAUGAAGAUUAUUUCUAAGAAUGGAAUUGGUAUGGAUUCAUACCUAGAUAAUUUUUUCAAUUCUUAUGAAACCACAACAAAUUAUCCACCCUACAAUCUUAUUCACGUAAAUAAUGUUGAGUCGA.......
#=GR JCVI_SCAF_1096627625997/1199-1781 CODON .......................................................................STP...................................................................................................................................................................................................................................................................................................................................................AU.G.............................................................................................................AUG.............................................................................STP.....................................................................................................................................S.......
#=GR JCVI_SCAF_1096627625997/1199-1781 SS_TT .............................................................................................................................................................................................................................................................................................................................................................................................................................................................................................<<<<<<<......>>>>>>>.............................................................................................................................................................................................................................................................
JCVI_SCAF_1096627026722/625-1214             UCAAUUUGUAAUACCCUUGUUGGUAUUCACUCCUUAAUACUCAAAUGUUAAGAAAUCAAAAAGAGGGUUGACUCCCUCUUUUUUUAUGCUAUACUAUAUUUGUUG........GACG.....................CAACA.U...GGGAGUG.ACUGAAUAAA.CUU.ACUGGC..A.AC.C..........GCUGGUUAAGGU.G.AUG.AGAC..A............................CAG.GUGGUGCUG.CUGCUC............GCAA...............GGGUAG.AACCGAU...CAACCA...AUCGG..GUCU..CAGGC.AAUAACGUA.........UUUAC.UU.ACUG.UA.................GUAA...UGCCCGUUAUUU.GUUGGUAU.ACAGGAA.UCCAACCUCCC.UCUUUAUUAUUCCUAAUUGAAUAAUUAUGAAGGUGUGUGGUUAUUACCACUGCCUUUUUUUAUAGUUUGUGCUUAAAUAGUAAUGUACGCUUCGGGUACACAUUUUACACUCGCUUAUUUAAGGAGAACUAUGAACUUACAAAAGUAUCACACUGCUAAUCUUCCAGAGUUAAUGAAGAUUAUUUCUAAGAAUGGAAUCGGUAUGGACGAUUACCUAGAUCGUUUUUUCAAUUCUUAUGAAACCACAACAAAUUAUCCACCUUACAAUCUUAUUCAUGUAAAUAAUGUUGAGUCAGUGCUUGAGA
#=GR JCVI_SCAF_1096627026722/625-1214 CODON  .........................................................................................................................................................................................................................................................................................................................................................................................................................................................................................................................................AUG..................................................................................................................................................................................................................................
#=GR JCVI_SCAF_1096627026722/625-1214 SS_TT  ............................................................................................................................................................................................................................................................................................................................................................................................................................................................................................<<<<<<<<<<....>>>>>>>>>...........................................................................................................................................................................................................................................................
JCVI_SCAF_1096626976928/2910-3499            AAGGAGAUUGGAUAUUAGAGACAAAAUAUAAUAUUGGAGCAAAGAAAAAGAAAACAGAUGAAGAGGGUUGACAUCCUCUUUUUUUGUGCUAUACUAUAUUUGUUG........GACG.....................CAACA.U...GGGAGUG.ACUGAAUAAA.CUU.ACUGGC..A.AC.C..........GCUGGUUAAGGU.G.AUG.AGAC..A............................CAG.GUGGUGCUG.CUGCUC............GCAA...............GGGUAG.AACCGAU...CAACCA...AUCGG..GUCU..CAGGC.AAUGACGUA.........UUUAC.UU.ACUG.UA.................GUAA...UGCCCGUUAUUU.GUUGGUAU.ACAGGAA.UCCAACCUCCC.UCCUUUUUUAUAUGAAGAAAUUUAUUUUUGACGUAGACGGAACUUUAACAGAAAGUCGAAAACAAAUGGACAUAAGUUUUAUGUCUGAGUUCAUAAUUUUUUGCUGUAAAUUUGAUACCUACUUAGUCACUGGAAGUGAUAGAGAUAAAACAGUUGAGCAAGUAGGACUUGAUGUAUAUAAUCGUGCGAAAAGAGUUUUUAAUUGUUCUGGUGCAGACAUAUACGAAAAAAAUUUUAAUGUUCACAAAUCUGAUUGGACACCAUCUAAAGAGUUAAUUUCUUUUUUAAAUGAUGAAUUAGAUUAU
#=GR JCVI_SCAF_1096626976928/2910-3499 CODON .......................................................................STP...................................................................................................................................................................................................................................................................................................................................................AU.G.............................................................................................................................................................................................................................................................................................................................................
#=GR JCVI_SCAF_1096626976928/2910-3499 SS_TT ..............................................................................................................................................................................................................................................................................................................................................................................................................................................................................................................................................................................................................................................................................................................................................................................
JCVI_SCAF_1096627057469/270-859              UUUUUAAAGUUGACCAACAUAUCUCCAAUCGUGUAAUGUUUUCAUUUACAAAUAAUAUACAAGAGGGUUGACUCCCUCUUUUUUUAUGCUAUACUAUAUUUGUUG........GACG.....................CAACA.U...GGGAGUG.ACUGAAUAAA.CUU.ACUGGC..A.AC.C..........GCUGGUUAAGGU.G.AUG.AGAC..A............................CAG.GUGGUGCUG.CUGCUC............GCAA...............GGGUAG.AACCGAU...CAACCA...AUCGG..GUCU..CAGGC.AAUAACGUA.........UUUAC.UU.ACUG.UA.................GUAA...UGCCCGUUAUUU.GUUGGUAU.ACAGGAA.UCCAACCUCCC.UCCUUUAACCUAAGAUGCAACUCUACGAGUUGGGCAGAUGGUUACUUUAUUAUUCCUAAUUGAAUAAUUAUGAAGGUGUGUGGUUAUUACCACUGCCUUUUUUUAUAGUUUGUGCUUAAAUAGUAAUGUCGCCUUCGGGGACACAUUUUACACUCGCUUAUUUAAGGAGAACUAUGAACUUACAAAAGUAUCACACUGCUAAUCUUCCAGAGUUAAUGAAGAUUAUUUCUAAGAAUGGAAUCGGUAUGGACGAUUACCUAGAUCGUUUUUUCAAUUCUUAUGAAACCACAACAAACUAUCCACCC
#=GR JCVI_SCAF_1096627057469/270-859 CODON   ....................................STP.............................................................................................................................................................................................................................................................................................................................................................................................................................................................................................................................................AUG.......................................................................................................................................................................................
#=GR JCVI_SCAF_1096627057469/270-859 SS_TT   .......................................................................................................................................................................................................................................................................................................................................................................................................................................................................................................................................<<<<<<<<<<....>>>>>>>>>................................................................................................................................................................................................................
JCVI_SCAF_1096627054103/1030-1565            CUAGUGAUCAAGAUCUUGAAGUUUUGUUUUUAGAAGACCUUUCAGAAUACUAUAAAGACGAAGGGGUUGACAAAUAAAUUUCCUUGUUGUAUAAUUAAUUUGUUG........GACG.....................CAACA.U...GGGAGUG.ACUGAAUAAA.CUU.ACUGGC..A.AC.C..........GCUGGUUAAGGU.G.AUG.AGAC..A............................CAG.GUGGUGCUG.CUGCUC............GCAA...............GGGUAG.AACCGAU...CAACCA...AUCGG..GUCU..CAGGC.AAGGACGUA.........UUUAC.U..UCUG.UA.................GUAA...UGCCCGUUCUUU.GUUGGUAC.ACAGGAA.UCCAACCUCCC.UCUUAUUUUCAAAAGCUAUGCUAGUUCACAGACCUUGGGGAACCUACGAAACAUUACUAGAUGAUGAUUACUAUAAAGUAAAAAGAAUCAUCAUUCUACCCCAACAACAAAUUUCAUUACAGUAUCACAAUGAUAGAGAGGAGCAUUGGACUAUAGUGAGUGGAUCUGGCACAGUAAGAGUUGGUGAUGAUACUUUUAAAGCAGUGCUUGGAUCAAGAUUUUUUAUAAACAAAAGACAAUUACAUCGUGCAA.....................................................
#=GR JCVI_SCAF_1096627054103/1030-1565 CODON .............................................................................................................................................................................................................................................................AUG........................................................................................................................................................................................................................................................................................................................................................................................................................................................S.....................................................
#=GR JCVI_SCAF_1096627054103/1030-1565 SS_TT ..............................................................................................................................................................................................................................................................................................................................................................................................................................................................................................................................................................................................................................................................................................................................................................................
JCVI_SCAF_1101668311091/1024-436             ACAAAGGAGAUUGGAUUUUAGAAACUAAGUACAAUAUUGGUGCUAAAAAGAAAAAGGAAGAAGAGGGUUGACAUCCUCUUUUUUUGUGCUAUACUAUAUUUGUUG........GACG.....................CAACA.U...GGGAGUG.ACUGAAUAAA.CUU.ACUGGC..A.AC.C..........GCUGGUUAAGGU.G.AUG.AGAC..A............................CAG.GUGGUGCUG.CUGCUC............GCAA...............GGGUAG.AACCGAU...CAACCA...AUCGG..GUCU..CAGGC.AAGGACGUA.........UUUAC.U..UCUG.UA.................GUAA...UGCCCGUUCUUU.GUUGGUAU.ACAGGAA.UCCAACCUCCC.UCUUUAAUUUAAGUGUUUGUUUCAUAGUGUAGGGGUGGUUAAUACUACCCCCUUUUUUAUGCAAAGUGUUAUAAUUAGUAGUGUCGCCUUCGGGGACAAAAAUCACACUCGCUUAUUAAAGGAGAACUAUGACUUACUUACAAAAGUAUCACACUGCUAAUCUUCCAGAAUUAAUGAAGAUUAUUUCUAAGAAUGGAAUAGGUAUGGACUCAUACCUUGAUAAUUUUUUCAAUUCUUACGAAACUACAACAAAUUAUCCACCCUACAAUCUUAUUCACGUAAAUAAUGUUGAGUCAAUACUAGAA
#=GR JCVI_SCAF_1101668311091/1024-436 CODON  ....................................................................STP......................................................................................................................................................................................................................................................................................................................................................................................................................................................................................................................AUG..............................................................................................................................................................................
#=GR JCVI_SCAF_1101668311091/1024-436 SS_TT  ............................................................................................................................................................................................................................................................................................................................................................................................................................................................................................<<<<<<<......>>>>>>>..............................................................................................................................................................................................................................................................
JCVI_SCAF_1096626984808/569-1                UUACCUAUUGAUGUAGCUUUAUUUAGCCACUAAAUAUUUCCAUAUUAUGACAAUAAAACAAGGGGCUUGACAACUGUAUCAACAUACACUAUAUUAUAUUUGUUG........GACG.....................CAACA.U...GGGAGUG.ACUGAAUAAA.CUU.ACUGGC..A.AC.C..........GCUGGUUAAGGU.G.AUG.AGAC..A............................CAG.GUGGUGCUG.CUAC..............GAAA.................GUAG.AACCGAU..UCAACCA...AUCGG..GUCU..CAGGC.AACAACGUU.........UUUAC.U..ACUG.UA.................GUAA...UGCCCGUUGUUU.GUUGGUAC.ACAGGAA.UCCAACCUCCC.UCUUUAUUUUUGAUAGAUACAUGAUAAACACAACAGAGAAAAUGAAAAUCUUUCUAGACACAGCAGAUACAGAAGUAAUACGUAAGUAUCAUGGAACAGGAUUAAUUGAUGGUGUAACAACUAAUCCAACUUUAAUUAUGAGAAGUGGUAAAGAUCCAGAGGAUGUUUAUCAAGAGAUUCAAGACAUUGGUUUAAGAGAUAUAAGUAUGGAAGUCAUGGGUGACUCCAACGAAAUGAUUGAAGAAGGAAUUCGACUCGCUACAAAGUUCCAAAAUCUGCAACAAUCAA.................
#=GR JCVI_SCAF_1096626984808/569-1 CODON     .....GUA.....................................................................................................................................................................................................................................................................................................................................................................................................................AU.G........................................................................................................................................................................................................................................................................................................................STP..................
#=GR JCVI_SCAF_1096626984808/569-1 SS_TT     ..............................................................................................................................................................................................................................................................................................................................................................................................................................................................................................................................................................................................................................................................................................................................................................................
JCVI_SCAF_1096627307461/853-1437             GCGAACUCUUUAAAAUGAUGCAUGAUACUAUUGUAAAUCUCCGCAAGUUUGUUGAAAAGAACGAGCUUGACAACUUAUAAUUCAUUUGUUAUACUAUUAAUGUUG........GACG.....................CAACA.U...GGGAGUG.ACUGAAUAAA.CUU.ACUGGC..A.AC.U..........GCUGGUUAAGGU.G.AUG.AGAC..A............................CAG.GUGGUGCUG.CUAC..............GAAA.................GUAG.AACCGAU...CAACCA...AUCGG..GUCU..CAGGC.AACAACGUU.........UUUAC.U..ACUG.UA.................GUAA...UGCCCGUUGUUU.GUUGGUAU.ACAGGAA.UCCAACCUCCC.UCCUUCUUUAUGAUGAGAUCUUACAUGACACCUAAAGUAAAUUAUGCUGUAACCAUAGGCUACUUUGCUGCGGCAAUAUUGACAGGAGGAAUGGUAUUUCUCGGCAAUAGUUAUCACAGACUUGCUGAUACUAACGAAGAACUAUCAACAGAUAUACAAUCACUCAUUGAGGCAUAUCUAACAAGUGAUAAAGAUUGUUAUUUGUUAGCACCUAAGCCAAAAGAUUGGCUCAUAUGGGAAGAAAUGCCACACAAAAUCAAUGAUGAGAUCCCUACUCAAAAAACUAAUCUAAUUUAAUCCGAAUU
#=GR JCVI_SCAF_1096627307461/853-1437 CODON  ...............................................................................................................................................................................................................................................................................................................................................................................................................A...UG.................................................................................................................................................................................................................................................................................................................................................STP.....
#=GR JCVI_SCAF_1096627307461/853-1437 SS_TT  ..............................................................................................................................................................................................................................................................................................................................................................................................................................................................................................................................................................................................................................................................................................................................................................................
JCVI_SCAF_1101667124967/494-928              UUACCUAUUGAUGUAGCUUUAUUUAGCCACUAAAUAUUUCCAUAUUAUGACAAUAAAACAAGGGGCUUGACAACUGUAUCAACAUACACUAUAUUAUAUUUGUUG........GACG.....................CAACA.U...GGGAGUG.ACUGAAUAAA.CUU.ACUGGC..A.AC.U..........GCUGGUUAAGGU.G.AUG.AGAC..A............................CAG.GUGGUGCUG.CUUC..............GAGA.................GAAG.AACCGAC..UCAACCA...GUCGG..GUCU..CAGGC.AAUAACGUU.........UUUAC.U..ACUG.UA.................GUAA...UGCCCGUUAUUU.GUUGGUAC.ACAGGAA.UCCAACCUCCC.UCUUUAUUUUUGAUAGAUACAUGAUAAACACAACUAACAACAUGAAAAUCUUUUUAGACACUGCUGACACUGAAUUAAUUCGUAAGUAUCAUGGAACAGGAUUAAUUGAUGGAGUUACCACAAAUCCAACUCUUAUCAUGAAAAGUGGUAGAGA.......................................................................................................................................................
#=GR JCVI_SCAF_1101667124967/494-928 CODON   .....GUA......................................................................................................................................................................................................................................................................................................................................................................................................................................................................................................................................................................................................................................................................................................................................................................
#=GR JCVI_SCAF_1101667124967/494-928 SS_TT   ..............................................................................................................................................................................................................................................................................................................................................................................................................................................................................................................................................................................................................................................................................................................................................................................
JCVI_SCAF_1096627381047/2236-2821            UUACCUAUUGAUGUAGCUUUAUUUAGCCACUAAAUAUUUCCAUAUUAUGACAAUAAAACAAGGGGCUUGACAACUGUAUCAACAUACACUAUAUUAUAUUUGUUG........GACG.....................CAACA.U...GGGAGUG.ACUGAAUAAA.CUU.ACUGGC..A.AC.U..........GCUGGUUAAGGU.G.AUG.AGAC..A............................CAG.GUGGUGCUG.CUUC..............GAGA.................GAAG.AACCGAC..UCAACCA...GUCGG..GUCU..CAGGC.AAUAACGUU.........UUUAC.U..ACUG.UA.................GUAA...UGCCCGUUAUUU.GUUGGUAC.ACAGGAA.UCCAACCUCCC.UCUUUAUUUUUGAUAGAUACAUGAUAAACACAACUAACAACAUGAAAAUCUUUUUAGACACUGCUGACACUGAAUUAAUUCGUAAGUAUCAUGGAACAGGAUUAAUUGAUGGAGUUACCACAAAUCCAACUCUUAUCAUGAAAAGUGGUAGAGAUCCAGAAGAAGUAUAUCAAGAGAUACAAGACAUUGGUUUAAGAGAUAUAAGUAUGGAAGUCAUGGGUGACUCCAAUGAAAUGAUAGAAGAAGGUAUUCGACUCGCUACAAAAUUUCCAAAUUCAGCAACAAUUAAAGUUCCUUGCACACCU
#=GR JCVI_SCAF_1096627381047/2236-2821 CODON .....GUA.....................................................................................................................................................................................................................................................................................................................................................................................................................AU.G.............................................................................................................................................................................................................................................................................................................................................
#=GR JCVI_SCAF_1096627381047/2236-2821 SS_TT ..............................................................................................................................................................................................................................................................................................................................................................................................................................................................................................................................................................................................................................................................................................................................................................................
JCVI_SCAF_1096627755306/366-950              UCUUUGUAUUUGUUGAGGAAGUAGUCCUCUUGACCAUGCACCCAAUUUUCUAUAUGGAUAUACAUGUUGACAAGUCAUAAUAUAGGUGUUAUGAUAUGUAUGUUG........GACG.....................CAACA.U...GGGAGUG.ACUGAAUAAA.CUU.ACUGGC..A.AC.U..........GCUGGUUAAGGU.G.AUG.AGAC..A............................CAG.GUGGUGCUG.CUCC..............GAAA.................GGAG.AACCGAU...CAACCA...AUCGG..GUCU..CAGGC.AACAACGUU.........UUUAC.U..ACUG.UA.................GUAA...UGCCCGUUGUUU.GUUGGUAU.ACAGGAA.UCCAACCUCCC.UCUUUUCUUUUUUGUGAUUGUUAUGCCUUUAUUUUUGAUAGUUCUAGCAUCGUCUGCUAUGGGUGCUUCGAUUGCUCUCUACAUAUUACGUAAGUACGAUCCUCAUACUGACGAAAUCUCAAAUGACUAAUAAAUUGAAACUUUUUUAUAAAGUUGGAUUUCCUCUUGUCAUUAUUAUACAAUUGACUUCAAUACUCUGGAUGCUUUCAUAUAAUGGAAGACAAANNNNNNNNNNNNNNNNNNNNNNNNNNNNNNNNNNNNNNNNNNNNNNNNNNNUGGGUCGAAUGAUCGUAUCGUCGAAAUCU
#=GR JCVI_SCAF_1096627755306/366-950 CODON   .........................................................................................................................................................................................................................................................................................................................................................................................................................................................................................................................................................................................................................................................................................................................................................AUG..................
#=GR JCVI_SCAF_1096627755306/366-950 SS_TT   ..............................................................................................................................................................................................................................................................................................................................................................................................................................................................................................................................................................................................................................................................................................................................................................................
JCVI_SCAF_1096627050529/723-139              GCGAACUCUUUAAAAUGAUGCAUGACACGAUUGUAAAUCUCCGCAAGUUUGUUGAAAAUAACGAGCUUGACAACUUAUAAUUGAUUUGUUAUACUAUUAAUGUUG........GACG.....................CAACA.U...GGGAGUG.ACUGAAUAAA.CUU.ACUGGC..A.AC.U..........GCUGGUUAAGGU.G.AUG.AGAC..A............................CAG.GUGGUGCUG.CUUC..............GAGA.................GAAG.AACCGAU...CAACCA...AUCGG..GUCU..CAGGC.AAUAACGUU.........UUUAC.U..ACUG.UA.................GUAA...UGCCCGUUAUUU.GUUGGUAU.ACAGGAA.UCCAACCUCCC.UCCUUUUUUGACCUAAGAUGCAAUCCGAAAGGGUGGGGCAGAUGGUCUAUCAAAACUAAUCUAAUUUAAUCCGAAUUAAUCUAAUGUCUUUUUCAGACUUAAAAAAACAAUCCAAGCUUGGCUCACUAACAUCUAAAUUGGUUAGAGAAGUCGAAAAAAUGAAUACUACAUCUGGUGGAGAUGAUCGUCUCUGGAAACCAGAAGUUGAUAAAUCAGGUAACGGUUAUGCUGUUAUUCGAUUCUUACCAGCACCAGAAGGAGAAGAUAUUCCUUGGGUGAAAAUGUAUUCUCAUGCAUUUCAAGGC
#=GR JCVI_SCAF_1096627050529/723-139 CODON   .............................................................................STP.................................................................................................................................................................................................................................................................................................................................................................................................................................................AUG..........................................................................................................................................................................................................................................
#=GR JCVI_SCAF_1096627050529/723-139 SS_TT   ..............................................................................................................................................................................................................................................................................................................................................................................................................................................................................................................................................................................................................................................................................................................................................................................
JCVI_SCAF_1096626976647/1303-1887            GCGAACUCUUUAAAAUGAUGCAUGAUACCAUUAUAAAUCUCCGUGAGUUCGUUGAAAAUAACGAGCUUGACAACUUAUAAUUCAUUUGUUAUACUAUUAAUGUUG........GACG.....................CAACA.U...GGGAGUG.ACUGAAUAAA.CUU.ACUGGC..A.AC.U..........GCUGGUUAAGGU.G.AUG.AGAC..A............................CAG.GUGGUGCUG.CUAC..............GAAA.................GUAG.AACCGAU...CAACCA...AUCGG..GUCU..CAGGC.AAUAACGUU.........UUUAC.U..ACUG.UA.................GUAA...UGCCCGUUAUUU.GUUGGUAC.ACAGGAA.UCCAACCUCCC.UCCUUUUUUGACCUAAGAUGCAAUCCGAAAGGGUGGGGCAGAUGGUCUAUCAAAACUAAUCUAAUUUAAUCCGAAUUAAUCCAAUGUCUUUUUCAGACUUAAAAAAACAAUCCAAGCUUGGCUCACUAACAUCUAAAUUGGUUAGAGAAGUCGAAAAAAUGAAUACUACAUCUGGUGGAGAUGAUCGUCUCUGGAAACCAGAAGUUGACAAAUCAGGUAACGGAUACGCAGUUAUUCGUUUUUUACCAGCACCAGAGGGAGAAGAUAUUCCUUGGGUGAAAAUGUAUUCUCAUGCAUUUCAAGGC
#=GR JCVI_SCAF_1096626976647/1303-1887 CODON ................................................................................STP..............................................................................................................................................................................................................................................................................................................................................................................................................................................AUG..........................................................................................................................................................................................................................................
#=GR JCVI_SCAF_1096626976647/1303-1887 SS_TT ..............................................................................................................................................................................................................................................................................................................................................................................................................................................................................................................................................................................................................................................................................................................................................................................
JCVI_SCAF_1096626969882/574-1158             AGAACCUGAAGCACCAGAAGCAGAAACAGAGGUUGUUGAGGAAGUUACAGAAGAAGCACCAGUAGCUUGACAAAUAAUAUAAACACUGUUAUAUUAUAUUUGUUG........GACG.....................CAACA.U...GGGAGUG.ACUGAAUAAA.CUU.ACUGGC..A.AC.U..........GCUGGUUAAGGU.G.AUG.AGAC..A............................CAG.GUGGUGCUG.CUUC..............GAAA.................GAAG.AACCGAU...CAACCA...AUCGG..GUCU..CAGGC.AAUAACGUU.........UUUAC.U..UCUG.UA.................GUAA...UGCCCGUUAUUU.GUUGGUAU.ACAGGAA.UCCAACCUCCC.UCUUUAAUACAACAAAACAAAUAUCCACAAUUAUCCGCAUGUCAUUCGCAAAUUUAAAAAAGAAAUCAAGAUCUGGUUCUCUCACAGAGAAGUUAAUUAGACAGGUCGAAAAGAUCAACGACAAAGGUAACAGUAACGUUGAUGAACGUAUUUGGAAACCAGUAGUAGACAAAUCUGGUAAUGGUUAUGCAAUCAUUCGUUUUCUUCCAGAACCCGAAGGUUGUGAACUUCCUUGGUCUAGAGUUUAUACUCACGCAUUUCAAGGAACUGGUGGUUGGUACAUAGAGAACUCUCUUACCACACUC
#=GR JCVI_SCAF_1096626969882/574-1158 CODON  ......................................................................STP....................................................................................................................................................................................................................................................................................................................................................AU.G.............................................................................................................................................................................................................................................................................................................................................
#=GR JCVI_SCAF_1096626969882/574-1158 SS_TT  ..............................................................................................................................................................................................................................................................................................................................................................................................................................................................................................................................................................................................................................................................................................................................................................................
JCVI_SCAF_1096627569486/465-1                AGAAGUUGUAAAUGCAGAAGGUCCUAUUCCAACACCAGAGGUUUCCACAAACUUUAAUUAAAGGGGUUGACAAAUAAUAUAGACACUGCUAUAUUAUAAAUGUUG........GACG.....................CAACA.U...GGGAGUG.ACUGAAUAAA.CUU.ACUGGC..A.AC.U..........GCUGGUUAAGGU.G.AUG.AGAC..A............................CAG.GUGGUGCUG.CUUC..............GAAA.................GAAG.AACCGAU...CAACCA...AUCGG..GUCU..CAGGC.AACAACGUU.........UUUAC.U..ACUG.UA.................GUAA...UGCCCGUUGUUU.GUUGGUAC.ACAGGAA.UCCAACCUCCC.UCUUUCUUUUUGAUAGAUACAUGAUAAACACAACACAUAAAAUGAAAAUUUUCUUAGACACCGCAGACACUAAUAUUAUUAAAAAGUAUUAUGGAACUGGUUUGAUUGAUGGUGUCACAACUAAUCCCACAUUAAUAAUGAGAAGUGGUAAAGAUCCAGAGGAUGUCUACCAAGAACUACAAGAU........................................................................................................................
#=GR JCVI_SCAF_1096627569486/465-1 CODON     ..........................................................STP...........................................................................................................................................................................................................................................................AU...G.....................................................................................................................................................................................................................................................................................................................STP........................................................................................................................
#=GR JCVI_SCAF_1096627569486/465-1 SS_TT     ..............................................................................................................................................................................................................................................................................................................................................................................................................................................................................................................................................................................................................................................................................................................................................................................
JCVI_SCAF_1096627733466/369-953              AGGUGAAACAGUAAAUAGUGAUGAACCACUACCACCACCUGUUUUUGAUGGACAAUCUACAACAUAGUUGACAUAUAAAAAAUAUAUGUUAUUAUAAUAAUGUUG........GACG.....................CAACA.U...GGGAGUG.ACUGAAUAAA.CUU.ACUGGC..A.AC.U..........GCUGGUUAAGGU.G.AUG.AGAC..A............................CAG.GUGGUGCUG.CUUC..............GAAA.................GAAG.AACCGAU...CAACCA...AUCGG..GUCU..CAGGC.AAUAACGUU.........UUUAC.U..ACUG.UA.................GUAA...UGCCCGUUAUUU.GUUGGUAC.ACAGGAA.UCCAACCUCCC.UCCUUUUUUUAGACCUAAGAUGCAACUCGAUGAGUGGGGCAGAUGGUCUUCUUUUUUAUUCUAUUAAAAUUUAAUGAAAAUAUUUCUAGACACUGCUGAUACAGAUUUAAUCAGAAAAUAUUACACUACUGGAUUAAUUGAUGGUGUAACAACAAACCCAACUCUGAUAAGAAAAAGUGGAAGAGAUCCCGAAGAAGUAUAUCAAGAAAUAAAAGACAUUGGUGUUAAUGAUANNNNNNNNNNNNNNNNNNNNNNNNNNNNNNNNNNNNNNNNNNNNNNNNNNNUUCAAAAUGUUCAUAAAACUC
#=GR JCVI_SCAF_1096627733466/369-953 CODON   ...................................................................STP........................................................................................................................................................................................................................................................................................................................................................................................................................................................................................................................................................................................................................................................................................................
#=GR JCVI_SCAF_1096627733466/369-953 SS_TT   ..............................................................................................................................................................................................................................................................................................................................................................................................................................................................................................................................................................................................................................................................................................................................................................................
JCVI_SCAF_1096627590788/305-1                AGAACCUGAAGCACCAGAAGCAGAAACAGAGGUUGUUGAGGAAGUUACAGAAGAAGCACCAGUAGCUUGACAAAUAAUAUAAACACUGUUAUAUUAUAUUUGUUG........GACG.....................CAACA.U...GGGAGUG.ACUGAAUAAA.CUU.ACUGGC..A.AC.U..........GCUGGUUAAGGU.G.AUG.AGAC..A............................CAG.GUGGUGCUG.CUUC..............GAAA.................GAAG.AACCGAU...CAACCA...AUCGG..GUCU..CAGGC.AAUAACGUU.........UUUAC.U..ACUG.UA.................GUAA...UGCCCGUUAUUU.GUUGGUAC.ACAGGAA.UCCAACCUCCC.UCUUUUUUUUAGACCUAAGAUGCAA........................................................................................................................................................................................................................................................................................
#=GR JCVI_SCAF_1096627590788/305-1 CODON     ...................................................................STP........................................................................................................................................................................................................................................................................................................................................................................................................................................................................................................................................................................................................................................................................................................
#=GR JCVI_SCAF_1096627590788/305-1 SS_TT     ..............................................................................................................................................................................................................................................................................................................................................................................................................................................................................................................................................................................................................................................................................................................................................................................
JCVI_SCAF_1096627750656/862-275              CCAUUNNNNNNNNNNNNNNNNNNNNNNNNNNNNNNNNNNNNNNNNNNNNNNNNNNNAAUAUGGGGCUUGACAACGGUAUCAACAUACACUAUAUUAUAUUUGUUG........GACG.....................CAACA.U...GGGAGUG.ACUGAAUAAA.CUU.ACUGGC..A.AC.C..........GCUGGUUAAGGU.G.AUG.AGAC..A............................CAG.GUGGUGCUG.CUACC.............GAGA................GGUAG.AACCGAU...CAACCA...AUCGG..GUCU..CAGGC.AAUGACGUA.........UUUAC.UU.ACUG.UA.................GUAA...UGCCCGUUAUUU.GUCGGUAC.ACAGGAA.UCCGACCUCCC.UCUUUUUUUGACCUAAGAUGCAACUCAAUGAGUCGGGCAGAUGGUCUUCUUUUUUUUAUACGAAACCAUGAAAAUAUUUUUAGAUACCGCAGACACACAACUUAUCCAAGACGGAUACAACACAGGACUUAUAGAUGGGAUUACUACCAAUCCAACUCUAAUUAUGAAGAGUGGUAGAGAUCCAGAAGAGGUAUAUCAAGAACUUAUUGACAUGGGACUAACCGAUGUCAGUAUGGAAGUUGUAGGAAAUAGAAAAGAAAUGUAUGAGGAAGGACUCAGACUUUCCCAGAAGUUUGGUAAGUAUG
#=GR JCVI_SCAF_1096627750656/862-275 CODON   .GUA.................................................................................................................................................................................................................................................................................................................................................................................................................................................................................................AUG......................................................................................................................................................................................................................................................................
#=GR JCVI_SCAF_1096627750656/862-275 SS_TT   ..............................................................................................................................................................................................................................................................................................................................................................................................................................................................................................................................................................................................................................................................................................................................................................................
JCVI_SCAF_1096627057290/631-1218             ACCGAUUAUUUUCUAGCUCUAUUUAGCCUAGUAAUAUUUACGUAUUCUGACAUUAAAAUAUGGGGCUUGACAAUAGUAUCAAUAUACACUAUAUUAUAUUUGUUG........GACG.....................CAACA.U...GGGAGUG.ACUGAAUAAA.CUU.ACUGGC..A.AC.C..........GCUGGUUAAGGU.G.AUG.AGAC..A............................CAG.GUGGUGCUG.CUACC.............GAGA................GGUAG.AACCGAU...CAACCA...AUCGG..GUCU..CAGGC.AACAACGUA.........UUUAC.UU.UCUG.UA.................GUAA...UGCCCGUUGUUU.GUUGGUAC.ACAGGAA.UCCAACCUCCC.UCUUUACUUACUAUUGAAUUAUGAAAAUAUUUUUAGAUACCGCAGACACACAACUUAUUCAAGACGGGUACAAUACAGGACUUAUAGAUGGGAUUACUACUAAUCCAACUCUGAUUAUGAAGAGUGGUCGUAAUCCAGAAGAUGUAUAUCAAGAACUUAUUAACAUGGGAUUAACUGAUGUUAGUAUGGAAGUUGUAGGAAAUAGAAAGGAAAUGUAUCAGGAGGGUUUAAGACUUGCCAAGAAGUUUCGUAAGAAUGCAACUAUUAAAGUUCCUUGCACACCUGAUGGUCUUGCUGUAUGUAAA
#=GR JCVI_SCAF_1096627057290/631-1218 CODON  ......GUA.....................................................................................................................................................................................................................................................................................................................................................................................................................................................................AUG.............................................................................................................................................................................................................................................................................................
#=GR JCVI_SCAF_1096627057290/631-1218 SS_TT  ..............................................................................................................................................................................................................................................................................................................................................................................................................................................................................................................................................................................................................................................................................................................................................................................
JCVI_SCAF_1101668231536/645-1232             AGACAAUAUACCUAUUUGCUAUUUAGUAGUAAAAUAUUUACAUAUUAUGACAUUUAAAUGAGAGGCUUGACAUCUGUAUCAACAUACACUAUAUUAUAUUUGUUG........GACG.....................CAACA.U...GGGAGUG.ACUGAAUAAA.CUU.ACUGGC..A.AC.C..........GCUGGUUAAGGU.G.AUG.AGAC..A............................CAG.GUGGUGCUG.CUACC.............GAGA................GGUAG.AACCGAU...CAACCA...AUCGG..GUCU..CAGGC.AACAACGUA.........UUUAC.UU.UCUG.UA.................GUAA...UGCCCGUUGUUU.GUUGGUAC.ACAGGAA.UCCAACCUCCC.UCUUUUAUCUUUGGAUAGAUACAUUAUAAACACAACAAAUAAUAUGAGAAUUUUCCUAGACACAGCAGACACUGAUAUUAUUAAAAAAUAUUAUGGUACAGGUUUAAUUGAUGGUGUCACAACUAAUCCCACAUUAAUAAUGAGAAGUGGUAGAGAUCCAGAGGAUGUUUAUCAAGAACUACAAGAUAUUGGAUUAAGAGAUAUUAGUAUGGAAGUUAUGGGUGAUUCUAACACAAUGAUAGAAGAAGGAAUCAGACUCGCUACAAAAUUUCCAAAUUCAGCGACAAUCAAAGUUCCCUGUACUC
#=GR JCVI_SCAF_1101668231536/645-1232 CODON  .........................................................................................................................................................................................................................................................................................................................................................................................................................AUG..................................................................................................................................................................................................................................................................................................................................................
#=GR JCVI_SCAF_1101668231536/645-1232 SS_TT  ..............................................................................................................................................................................................................................................................................................................................................................................................................................................................................................................................................................................................................................................................................................................................................................................
JCVI_SCAF_1101667105674/423-1                ACCGAUUAUUUUCUAGCUCUAUUUAGCCUAGUAAUAUUUACGUAUUGUGACAUUAAAAUAUGGGGCUUGACAAGUGUAUCAACAUACACUAUAUUAUGUGUGUUG........GACG.....................CAACA.U...GGGAGUG.ACUGAAUAAA.CUU.ACUGGC..A.AC.C..........GCUGGUUAAGGU.G.AUG.AGAC..A............................CAG.GUGGUGCUG.CUACC.............GAGA................GGUAG.AACCGAU...CAACCA...AUCGG..GUCU..CAGGC.AACAACGUA.........UUUAC.UU.UCUG.UA.................GUAA...UGCCCGUUGUUU.GUUGGUAC.ACAGGAA.UCCAACCUCCC.UCCUUUUUUUUAUGAUGAGAUAAAUGACACCUAAAUUAAAUUAUGCUGCAACUAUAGGUUAUUUUGCUGCAGCAAUAUUGACAGGAGGACUUGUAUAUCUCGGUCAUAGUAAUCAUAGACUCUCAGAUAGUAAUGAUAAA.....................................................................................................................................................................
#=GR JCVI_SCAF_1101667105674/423-1 CODON     ......GUA.....................................................................................................................................................................................................................................................................................................................................................................................................................................................................................................................................................................................................................................................................................................................................................................
#=GR JCVI_SCAF_1101667105674/423-1 SS_TT     ..............................................................................................................................................................................................................................................................................................................................................................................................................................................................................................................................................................................................................................................................................................................................................................................
JCVI_SCAF_1096627387858/1239-652             CGAAUUGUUUAGAAUGAUGCAUGAUACUAUUGUAAAUCUCCGUGAGUUCGUUAAAAAUAACGAGCUUGACAACUUAUAAUUUAUUUGUUAUACUAUUAUUUGUUG........GACG.....................CAACA.U...GGGAGUG.ACUGAAUAAA.CUU.ACUGGC..A.AC.C..........GCUGGUUAAGGU.G.AUG.AGAC..A............................CAG.GUGGUGCUG.CUAUC.............GAGA................GGUAG.AACCGAU...CAACCA...AUCGG..GUCU..CAGGC.AAUGACGUA.........UUUAC.UU.ACUG.UA.................GUAA...UGCCCGUUAUUU.GUUGGUAC.ACAGGAA.UCCAACCUCCC.UCCUUUUUUGACCUAAGAUGCAAUCCGAAAGGGUGGGGCAGAUGGUCUAUCAAAACUAAUCUAAUUUAAUCCGAAUUAAUCCAAUGUCUUUUUCAGACUUAAAAAAACAAUCCAAGCUUGGCUCACUAACAUCUAAAUUGGUUAGAGAAGUCGAAAAAAUGAAUACUACAUCUGGUGGAGAUGAUCGUCUCUGGAAACCAGAAGUUGACAAAUCAGGUAACGGAUACGCAGUUAUUCGUUUUUUACCAGCACCAGAGGGAGAAGAUAUUCCUUGGGUGAAAAUGUAUUCUCAUGCAUUUCAAGGC
#=GR JCVI_SCAF_1096627387858/1239-652 CODON  ............................................................................STP..................................................................................................................................................................................................................................................................................................................................................................................................................................................AUG..........................................................................................................................................................................................................................................
#=GR JCVI_SCAF_1096627387858/1239-652 SS_TT  ..............................................................................................................................................................................................................................................................................................................................................................................................................................................................................................................................................................................................................................................................................................................................................................................
JCVI_SCAF_1096626957510/252-839              GCGAACUCUUUAAAAUGAUGCAUGAUACUAUUGUAAAUCUCCGUGAGUUCGUUGAAAAUAACGAGCUUGACAACUUAUAAUUCAUUUGUUAUACUAUUAAUGUUG........GACG.....................CAACA.U...GGGAGUG.ACUGAAUAAA.CUU.ACUGGC..A.AC.C..........GCUGGUUAAGGU.G.AUG.AGAC..A............................CAG.GUGGUGCUG.CUAUC.............GAGA................GGUAG.AACCGAU...CAACCA...AUCGG..GUCU..CAGGC.AAUAACGUA.........UUUAC.UU.ACUG.UA.................GUAA...UGCCCGUUAUUU.GUUGGUAC.ACAGGAA.UCCAACCUCCC.UCCUUUUUUGACCUAAGAUGCAAUCCGAAAGGGUGGGGCAGAUGGUCUAUCAAAACUAAUCUAAUUUAAUCCGAAUUAAUCCAAUGUCUUUUUCAGACUUAAAAAAACAAUCCAAGCUUGGCUCACUAACAUCUAAAUUGGUUAGAGAAGUCGAAAAAAUGAAUACUACAUCUGGUGGAGAUGAACGUCUCUGGAAACCAGAAGUUGAUAAAUCUGGUAACGGUUAUGCUGUUAUUCGAUUCUUACCAGCUCCAGAAGGAGAAGAUAUUCCUUGGGUAAAGAUGUAUUCUCAUGCAUUUCAAGGC
#=GR JCVI_SCAF_1096626957510/252-839 CODON   ................................................................................STP..............................................................................................................................................................................................................................................................................................................................................................................................................................................AUG..........................................................................................................................................................................................................................................
#=GR JCVI_SCAF_1096626957510/252-839 SS_TT   ..............................................................................................................................................................................................................................................................................................................................................................................................................................................................................................................................................................................................................................................................................................................................................................................
JCVI_SCAF_1101667125164/116-703              AGAAGCACCAGAGGUAGAGGCAGAAACUACAGAACCAGAGGUUGUUACGGAACCAACACCAGCAGCUUGACAACAAAUUAAACCUAUAAUAUAGUAUAUUUGUUG........GACG.....................CAACA.U...GGGAGUG.ACUGAAUAAA.CUU.ACUGGC..A.AC.C..........GCUGGUUAAGGU.G.AUG.AGAC..A............................CAG.GUGGUGCUG.CUACC.............GAGA................GGUAG.AACCGAU...CAACCA...AUCGG..GUCU..CAGGC.AAUAACGUA.........UUUAC.UU.ACUG.UA.................GUAA...UGCCCGUUAUUU.GUUGGUAC.ACAGGAA.UCCAACCUCCC.UCUUUUUUUAGACCUAAGAUGCAACUCGAUGAGUGGGCAGAUGGUCUUCUUUUUUUAUAUAAUAUGCAUCUUCCAGAAGUUAUGAAAAUUUUCCUAGACACUGCAGACACUGAAUUAAUUCGAAAGUAUUAUGGUACAGGUCUAAUUGAUGGUGUCACUACAAAUCCCACAUUAAUAAUGAGAAGUGGUAGAGAUCCAGAGGAUGUCUACAAAGAAUUAGAAGAUAUUGGUUUGAGAGAUAUCAGUAUGGAAGUUGUUGGUGAUUCCAAUGAAAUGAUAGAAGAAGGAAUAAGACUCGCAACUAA
#=GR JCVI_SCAF_1101667125164/116-703 CODON   ......................................................................STP....................................................................................................................................................................................AUG..............................................................................................................................................................................................................................................................................................................................................................................................................................................................................................................
#=GR JCVI_SCAF_1101667125164/116-703 SS_TT   ..............................................................................................................................................................................................................................................................................................................................................................................................................................................................................................................................................................................................................................................................................................................................................................................
JCVI_SCAF_1101667071738/493-1                ACCGAUUAUUUUCUAGCUCUAUUUAGCCUAGUAAUAUUUACGUAUUGUGACAUUAAAAUAUGGGGCUUGACAAGUGUAUCAACAUACACUAUAUUAUAUCUGUUG........GACG.....................CAACA.U...GGGAGUG.ACUGAAUAAA.CUU.ACUGGC..A.AC.C..........GCUGGUUAAGGU.G.AUG.AGAC..A............................CAG.GUGGUGCUG.CUACC.............GCAG................GGUAG.AACCGAU...CAACCA...AUCGG..GUCU..CAGGC.AAUGACGUA.........UUUAC.UU.ACUG.UA.................GUAA...UGCCCGUUAUUU.GUCGGUAC.ACAGGAA.UCCGACCUCCC.UCCUUCUUUUUUAUGAUGAGAUAGAUGACACCUAAAUUAAAUUAUGCUGCAACCAUAAGUUAUUUUGCUGCAGCAAUAUUGACAGGAGGAAUGGUAUACGUCGGCAAUAGUCAUCACAGACUUGCAGAUACUAACGAUGCACUGUCAGCAGAUAUACAAUUACUUGUUGAAGCAUACCUAACAAGUGAUAAGGAUUGUUAUUUGUUAGCA...............................................................................................
#=GR JCVI_SCAF_1101667071738/493-1 CODON     ......GUA............................................................................................................................................................................................................................................................................................................................................................................................................................................................................AUG....................................................................................................................................................................................STP...............................................................................................
#=GR JCVI_SCAF_1101667071738/493-1 SS_TT     ..............................................................................................................................................................................................................................................................................................................................................................................................................................................................................................................................................................................................................................................................................................................................................................................
JCVI_SCAF_1096627571067/727-140              UUACUACAGAAGAGUAAGAGUUGCAAACCUAAUGUAAUCUCAGUUACAUAUUUUUUUCGGAGGGUGCUUGACACCCUCUUUUUUUAUGCUAUAAUAUAUUUGUUG........GACG.....................CAACA.U...GGGUGUG.ACUGAACAAA.CUU.ACUGGC..A.AC.C..........GCUAGUUAAGGU.G.AUG.AGAC..A............................CAG.GUGGUGCUG.CUGCA.............GCGA................UGCAG.AACCGAU...CAACCA...AUCGG..GUCU..CAGGC.AAUAACGUAU........UUUAC.U..UCUG.UA.................GUAA...UGCCCGUUAUUU.GUUGGUAU.ACAGGAC.UCCAACCACCC.UCCUUAUUUUUAAACCUCGUGAUGCUAUCCUUCGCCUCUCCGAGGUUUUUUCAUGUCAAGGUCUCCUAACAAUAAAUAAUGUUACAGGAGGUAAAGACAAUGAAGUUAGAAUUUACGUGGGACGAAUAUGAAGUUCCAGAGUAUGAUCCAGAAAAGCAUAAUCCAGAGAGGGUCUUUGCUAUGCUGUGUUAUCGUGGUAUUCAUUAUGCUAAGUGGGUUGUUCUAGAUCCAUUUAAGAUUAAGACUUGGAAAAUAAAAUGGGACUAGGCAUUUCUUUUUGUUAAGCAAAUGACCGACUAGGUAUA
#=GR JCVI_SCAF_1096627571067/727-140 CODON   ..................................STP........................................................................................................................................................................................................................AUG...............................................................................................................................................................................................................................................................STP......AUG..........................................................................................................................................................................................STP......................................
#=GR JCVI_SCAF_1096627571067/727-140 SS_TT   ...........................................................<<<<<<<.....>>>>>>>................................................................................................................................................................................................................................................................................................................................................................................................................................................................................................................................................................................................................................................................................................
JCVI_SCAF_1101667207126/729-212              ......................................................................ACACCCUCUUUUUUUAUGCUAUAAUAUAUUUGUUG........GACG.....................CAACA.U...GGGUGUG.ACUGAACAAA.CUU.ACUGGC..A.AC.C..........GCUAGUUAAGGU.G.AUG.AGAC..A............................CAG.GUGGUGCUG.CUGCA.............GCGA................UGCAG.AACCGAU...CAACCA...AUCGG..GUCU..CAGGC.AAUAACGUAU........UUUAC.U..UCUG.UA.................GUAA...UGCCCGUUAUUU.GUUGGUAU.ACAGGAC.UCCAACCACCC.UCCUUUUUUUAAAACCUCGUGAUGCUAUCCUUCGCCUCUCCGAGGUUUUUUUCAUGUCAAGGACUCCUAACAAUAAAUAAUGUUACAGGAGGUAAAGACGAUGAAGUUAGAAUUCACGUGGGACGAAUACGAAGUUCCAGAAUAUGAUCCAGAAAAGCAUAAUCCAGAGAAGGUCUUUGCUAUGCUGUGCUAUCGUGGUAUUCAUUAUGCUAAGUGGGUUGUUCUAGAUCCAUUCAAGAUUAAGAGUUGGAAAAUAAAUUGGGACUAGGCAUUUCUUUUUGUUAAGCAAAUGGCAGACUAGGUAU
#=GR JCVI_SCAF_1101667207126/729-212 CODON   .........................................................................................................................................................................................................................................................................................................................................................................................................................................................................................................................................AUG..........................................................................................................................................................................................STP.....................................
#=GR JCVI_SCAF_1101667207126/729-212 SS_TT   ..............................................................................................................................................................................................................................................................................................................................................................................................................................................................................................................................................................................................................................................................................................................................................................................
JCVI_SCAF_1096627770179/1659-1072            CUUACUACAGAAGAGUUAGAGUUGCUAACCUAAUGUAAUCACGUUACAUAUUUUUCUCGGAGGGUGCUUGACACCCUCUUUUUUUAUGCUAUAAUAUAUUUGUUG........GACG.....................CAACA.U...GGGUGUG.ACUGAACAAA.CUU.ACUGGC..A.AC.C..........GCUAGUUAAGGU.G.AUG.AGAC..A............................CAG.GUGGUGCUG.CUGCA.............GCGA................UGCAG.AACCGAU...CAACCA...AUCGG..GUCU..CAGGC.AAUAACGUAU........UUUAC.U..UCUG.UA.................GUAA...UGCCCGUUAUUU.GUUGGUAU.ACAGGAC.UCCAACCACCC.UCCUUUUUUUAAAACCUCGUGAUGCUAUCCUUCGCCUCUCCGAGGUUUUUUUCAUGUCAAGGACUCCUAACAAUAAAUAAUGUUACAGGAGGUAAAGACGAUGAAGUUAGAAUUCACGUGGGACGAAUACGAAGUUCCAGAAUAUGAUCCAGAAAAGCAUAAUCCAGAGAAGGUCUUUGCUAUGCUGUGCUAUCGUGGUAUUCAUUAUGCUAAGUGGGUUGUUCUAGAUCCAUUCAAGAUUAAGAGUUGGAAAAUAAAUUGGGACUAGGCAUUUCUUUUUGUUAAGCAAAUGGCAGACUAGGUAU
#=GR JCVI_SCAF_1096627770179/1659-1072 CODON .........................................................................................................................................................................................................................................................................................................................................................................................................................................................................................................................................AUG..........................................................................................................................................................................................STP.....................................
#=GR JCVI_SCAF_1096627770179/1659-1072 SS_TT ...........................................................<<<<<<<.....>>>>>>>................................................................................................................................................................................................................................................................................................................................................................................................................................................................................................................................................................................................................................................................................................
JCVI_SCAF_1096627041192/2558-1971            CUCUCCAGAAACUAAAGAGUAUAAAACCUGCGUAAAUAUUAUAUUUUACACAUAAUAUACAAGAGGGUUGACACCCUCUUUUUUUAUGCUAUAAUAUAUUUGUUG........GACG.....................CAACA.U...GGGUGUG.ACUGAACAAA.CUU.ACUGGC..A.AC.C..........GCUAGUUAAGGU.G.AUG.AGAC..A............................CAG.GUGGUGCUG.CUGCA.............GCGA................UGCAG.AACCGAU...CAACCA...AUCGG..GUCU..CAGGC.AAUAACGUAU........UUUAC.U..UCUG.UA.................GUAA...UGCCCGUUAUUU.GUUGGUAU.ACAGGAC.UCCAACCACCC.UCCUUCUUUAUAAACCUCGUGAUGCUAUCCUUCGCCUCUCCGAGGUUUUUUCAUGUCAAGGACUCCUAACAAUAAAUAAUGUUACAGGAGGUAAAGACAAUGAAGUUAGAAUUCACGUGGGACGAAUACGAAGUUCCAGAGUAUGAUCCAGAAAAACAUAAUCCAGAGAGGGUCUUUGCCAUGCUGUGUUAUCGUGGUAUUCAUUAUGCUAAGUGGGUUGUUCUAGAUCCAUUUAAGAUUAAGACUUGGAAAAUAAAAUGGAACUAGGCAUUUCUUUUUGUUAAGCAAAUGUCCGACUAGGUAUA
#=GR JCVI_SCAF_1096627041192/2558-1971 CODON ................................STP..........................................................................................................................................................................................................................AUG...............................................................................................................................................................................................................................................................STP......AUG..........................................................................................................................................................................................STP......................................
#=GR JCVI_SCAF_1096627041192/2558-1971 SS_TT ..............................................................................................................................................................................................................................................................................................................................................................................................................................................................................................................................................................................................................................................................................................................................................................................
JCVI_SCAF_1096626929735/1180-592             AAGGAGACUGGAUUUUAGAGACAAAAUACAAUAUUGGGUCAAAAAAGAAGAAAAAUGAUGAAGAGGGUUGACUCCCUCUUUUUUUAUGCUAUACUAUAUUUGUUG........GACG.....................CAACA.U...GGGAGUG.ACUGAAUAAA.CUU.ACUGGC..A.AC.C..........GCUGGUUAAGGU.G.AUG.AGAC..A............................CAG.GUGGUGCUG.CUGCUC............GCAA...............GGGUAG.AACCGAU...CAACCA...AUCGG..GUCU..CAGGC.AACAAUGUA.........UUUAC.U..UCUG.UA.................GUAA...UGCCCGUUGUUU.GUCGGUAU.ACAGGAA.UCCGACCUCCC.UCUUUAUUAUUCCUAAUUGAAUAAUCAUGAAGGUGUGUGGUUGUAACCACUGCCUUUUUUUAUGAUGAGAUAUCACAUGACUUUUAAAUUAAAUUAUGCUGCAACCAUAGGUUACUUUGCUGCAGUAAUAUUUACAGGAGGAUUGGUAUUUCUUGGUCACAGUAAUCAUAGACUCUCAGAUAGUAAUGAUAAACUUACUACAGAGGUACAAGCACUCAUUGAAGCAUACCUAACAAGUGAUAAGGAUUGUUAUUUGUUAGCACCUAAACCAGAUGAUUUUAUUAUAUGGGAAGAAAUGCCAUACA
#=GR JCVI_SCAF_1096626929735/1180-592 CODON  ....................................................................STP.......................................................................................................................................................................................................................................................................................................................................................................................................................................AUG.............................................................................................................................................................................................................................................................
#=GR JCVI_SCAF_1096626929735/1180-592 SS_TT  ............................................................................................................................................................................................................................................................................................................................................................................................................................................................................................<<<<<<<<<<....>>>>>>>>>...........................................................................................................................................................................................................................................................
JCVI_SCAF_1096627700131/16-601               AACACCUGAAGUAGAGGGUGAAGUUGUCGAAGGAGAAGGUGAUUUACCUGAACCUACUGUAGAGGGUUGACAAAUAAUAUAAACACUGCUAUAUUAUAUUUGUUG........GACG.....................CAACAUA...GGGAGUG.ACUGAAUAAA.CUU.ACUGGC..A.AC.U..........GCUGGUUAAGGU.G.AUG.AGAC..A............................CAG.GUGGUGCUG.CUAC..............GAAA.................GUAG.AACCGAC...CUACCA...GUCGG..GUCU..CAGGC.AAGAACGUU.........UUUAC.U..UCUG.UA.................GUAA...UGCCCGUUCUUU.GUUGGUAU.ACAGGAA.UCCAACCUCCC.CCCUUUUUUAGACCUAAGAUGCAACUCGUUAGAGUCGGGCAGAUGGUCUCUUUUUUUUCUUUAUUAUUAAUCAGAUGAAAAUAUUUUUAGACACUGCAGAUACGCAACAAAUCCAAGACGGAUACAAUACAGGUCUUAUUGAUGGUAUUACCACCAAUCCAACUCUGAUUAUGAAGAGUGGUCGUGACCCAGAAGAAGUAUAUCAAGAACUGAUUGAUAUGGGUUUGACCGAUGUCAGUAUGGAAGUUGUAGGUAAUAGAAAGGAAAUGUAUGAAGAGGGUUUAAGACUCUCACAGAAGUUUGGU
#=GR JCVI_SCAF_1096627700131/16-601 CODON    ...........................................................................................................................................................................................................................................................................................................................................................................................................................................................................................................................AUG................................................................................................................................................................................................................................................
#=GR JCVI_SCAF_1096627700131/16-601 SS_TT    ..............................................................................................................................................................................................................................................................................................................................................................................................................................................................................................................................................................................................................................................................................................................................................................................
JCVI_SCAF_1096626970126/3304-2719            GAGGUGCAACUGUAGAAGAAAUGUUUGAUAAUUUAAAGAGGUCAAUAAGAAAUUUGAGAAAUACGCUUGACAACUAAAUAGUAGUGUGUUAUAUUAUAAAUGUUG........GACG.....................CAACA.U...GGGAGUG.ACUGAAUAAA.CUU.ACUGGC..A.AC.C..........GCUGGUUAAGGU.G.AUG.AGAC..A............................CAG.GUGGUGCUG.CUACC.............GCAG................GGUAG.AACCGAC...CUACCA...GUCGG..GUCU..CAGGC.AAGA.CGUU.........UUUAC....ACUG.UA.................GUAUA..UGCUCGUUCUUU.GUUGGUAU.ACAGGAA.UCCAACCUCCC.UCUUUUUUGACCUAAGAUGCAACUCUAUGAGUCGGGCAGAUGGUCUCUCUAACACAAAGUAAAAAUUAAUCUAAUAAAAUCUAAUGUCUUUUUCUAAUCUUAAAAAACAAUCCUCACUUGGUUCUCUGACUGCAAAACUUGUUAGUCAGGUGGAAAAAAUGAACAAAGGUUCUAACGGUGUAGAUGAUCGUUUAUGGAAACCAGAAGUUGAUAAAGCAGGUAACGGUUACGCAGUAAUCAGAUUUCUCCCUGCACCAGACGGAGAAGAUUUGCCUUGGGCAAAACUCUACACACAUGCAUUCCAA
#=GR JCVI_SCAF_1096626970126/3304-2719 CODON ..........................................................................STP...................................................................................................................................................................................................................................................................................................................................................................................................................................................................AUG...........................................................................................................................................................................................................................
#=GR JCVI_SCAF_1096626970126/3304-2719 SS_TT ..............................................................................................................................................................................................................................................................................................................................................................................................................................................................................................................................................................................................................................................................................................................................................................................
JCVI_SCAF_1096627056381/2078-1492            GAUCAUCACAAAGAAGGAGUUAUAGAAGGACAAUUUAUUCGCAAAUCAAAAUAAAAUUAUUAGGGGUUGACAAACCCCUUUUUUAUUGCUAUAUUAUAUCUGUUG........GACG.....................CAACA.U...GGGAGUG.ACUGAAUAAA.CUU.ACUGGC..A.AC.C..........GCUAGUUAAGGU.G.AUG.AGAC..A............................CAG.GUGGUGCUG.CUACC.............GCAG................GGUAG.AACCGAC...CUACCA...GUCGG..GUCU..CAGGC.AACAACGUU.........UUUAC.U..GCUG.UA.................GUAA...UGCCCGUUGUUU.GUUGGUAU.ACAGGAU.UCCAACCUCCC.UCUUAAUUACAUCUAAAAGUUAUGGUUACGUGGAGAGAACAGUUUAAUUACAUCUACAUAACUUUUAGAGAAAUAUUUCUGAUAUGCCUUACAAAGAUAAAGAAGAAAAUCGUAAGUAUCAGCGCGAGUGGGCGAGAAAGAAUUCAAAGACUUAUAAAGCAAAUCAAAUUAGUCAUCAGAGGAGAAAGCAAAUAGUAGAGGAUGCAAAAAAGCAUCCUUGUAUUAUAUGCAAUAAAGAUUUUAAUACUGUCGUGAUGGAUUUAAUUCAUGUUGAUCCUACACCUCAAAAAUAUAGUGUUUCAAAG
#=GR JCVI_SCAF_1096627056381/2078-1492 CODON ...................................................STP.................................................................................................................................................................................................................................................................................................................................................................................................................................................................................AUG....................................................................................................................................................................................................................................
#=GR JCVI_SCAF_1096627056381/2078-1492 SS_TT ..............................................................<<<<<<....>>>>>>................................................................................................................................................................................................................................................................................................................................................................................................................................................................................................................................................................................................................................................................................................
JCVI_SCAF_1096627572274/1009-1606            UUUAUCAUUUAAUACAUAUCCUAAGUUACCUUUUGGAGAUAAAAGAGGACUGUCAUAUGUUAGGGGUUGACAAGGGUUGACAGCAGUGGUAUAUUAUAUUUGUUGGGUU....GACG.................AACCUGACA.U...GGGAGUG.ACUGAAUAAU.CUU.UCUGGC..AUAU.A..........GCUGGAUAAGGU.G.AUG.AGAC..A............................CAG.GUGGUGCUG.CUGC..............GAAA.................GCAG.AAUCGUC...UUACCA...GACGG..GUCU..CAGGC.AAGGACGUAAAA......UUUAC.U..ACUG.UA.................GUAA...UGCCCGUUCUUU.GUUGGUAAUACAGGAA.UCCAACCUCCC.ACCCCAAUAUUUCUUACAUAUAUAAAAGACCGAUAUAAAAUACUAAUGAAAAUUUUUCUGGACACUGCUGAUACUUCUCUUAUAAGAAAGCAUUUUGCCACGGGAUUAAUAGAUGGUGUUACUACCAAUCCAACGUUGAUUAGAAAGAGUGGUAGAGAUCCUGAAGAUGUAUAUACAGAACUUGCUGAUGACAUAGGUGUUAGAGAUAUUAGCAUGGAAGUUGUGGGUGAUAGUGCUACAAUGACAUCAGAAGGUCAAAGACUUUCUGAAAAGUUUGAGGAAGUAUGUACUGUUAAAGUUCCUUG
#=GR JCVI_SCAF_1096627572274/1009-1606 CODON ...............................................................................................................................................................................................................................................................................................................................................................................................................................................A.UG...........................................................................................................................................................................................................................................................................................................................
#=GR JCVI_SCAF_1096627572274/1009-1606 SS_TT ..............................................................................................................................................................................................................................................................................................................................................................................................................................................................................................................................................................................................................................................................................................................................................................................
NC_006883.1/144744-145342                    GAUUGGAUUUUAGAAACUAAGUAUAAUAUUGGUGCAAAGAAAAAGAAAGUAGAGGAAGGGGGGACUUGACACCCUCUUUUUUUAUGCUAUAAUAUAUUUGUUGAAUC......GACG...................GGUUCAACG...GGGAGUG.ACUGAAUAAA.CUU.UCUGGC..AUAU.A..........GCUGGUUAAGGU.G.ACG.AGAC..A............................CAG.GUGGUGCUG.CUACUC............GCAA...............GAGUAG.AAUCGAC...UUACCA...GUCGG..GUCU..CAGGC.AAGGACGUAAAA......UUUAC.U..ACUG.UA.................GUAA...UGCCCGUUCUUU.GUUGGUAAUACAGAAA.CCCAACCUCCC.ACCCCAAUAUUUUUUUGAUUAUGAGAUUCAAAGCAUUAGUUUUUGUUAGGUUAAGAGGAUCUGUAUCUGAUGCUGCUGGUAACGCAGUGAUGAAUAAUGUAAAAAUGGUUGCCCCUAAACUUAAACCACAUUUGUUGAGGAUAGGUAAGGCAAUUGAUUUUUGGUUUGAUGCUGAGACUGAAGAGAUAGCAAGAGAACAAAUGGAUCUUCUUUCUGAUAGAAUGCUUUCCAAUACUGUGAUAGAAGAUUGGGAAUAUGAAUUAGAGGAAACCGAAGAAACUGGUAUAGGAAAUAUAUCAAAUGAU
#=GR NC_006883.1/144744-145342 CODON         ..................................................................STP............................................................................................................................................................................................................................................................................................................................................................................................................AUG..........................................................................................................................................................................................................................................................................................
#=GR NC_006883.1/144744-145342 SS_TT         ..............................................................................................................................................................................................................................................................................................................................................................................................................................................................................................................................................................................................................................................................................................................................................................................
JCVI_SCAF_1101668462221/1003-403             GUUCCUGAGCAUCAUGCUCGUAAAGAAUAUCUCUAAAUAUAAGUAGUUCGAGAUGGAUCGGAGGGGUUGCUACCCCUCCUUUUUUAUGCUAUAAUAUAUUUGUUGAAUC....GACG.................GGUUCAACG.....GGGAGUG.ACUGAAUAAA.CUU.UCUGGC..AUAU.A..........GCUGGUUAAGGU.G.ACG.AGAC..A............................CAG.GUGGUGCUG.CUACUC............GCAA...............GAGUAG.AAUCGAC...UUACCA...GUCGG..GUCU..CAGGC.AAGGACGUAAAA......UUUAC.U..ACUG.UA.................GUAA...UGCCCGUUCUUU.GUUGGUAAUACAGAAA.CCCAACCUCCC.ACCCUAAUUCUUUUUAAGUAAAAUGAGUAUUAAACUAGCACUAUUGAAAUCGGGUGAUACUCUUAUUGCAGAAGCAAAAGAGAUAGUAUUUGAAGAAACGAAAGAAAUUCAUUCAUAUUAUUUUGAAAAUCCUCAUGUUAUAACAACGAGGUCUAAGGUAAUGUUAACUGAAGAAGAAAGGGAACCAGGUAAUGAUUUUGAAUUGGAUGUAGUAUUAUCUCCUUGGAUAGUUUUGUCGAAAGAUAACAAAAUGGCAGUUCCUAAGGAUUGGGUUGUUACAAUAGUAGACCCACUUGAUCAGGUUG
#=GR JCVI_SCAF_1101668462221/1003-403 CODON  .................................STP...............................................................................................................................................................................................................................................................................................................................................................................................................................................AUG........................................................................................................................................................................................................................................................................................
#=GR JCVI_SCAF_1101668462221/1003-403 SS_TT  ...........................................................<<<<<<<<....>>>>>>>>...............................................................................................................................................................................................................................................................................................................................................................................................................................................................................................................................................................................................................................................................................................
JCVI_SCAF_1096627117046/238-838              UGAAACAGAACCUUUCUUGGUUGAUCUUGAAUUAGCAGAGAGUAAUUACUCAGGAGAAUAAAGGGGGUUGACACCCUCUUUUUUUAUGCUAUAAUAUAUUUGUUGAAUC....GACG.................GGUUCAAC..G...GGGAGUG.ACUGAAUAAA.CUU.UCUGGC..AUAU.A..........GCUGGUUAAGGU.G.ACG.AGAC..A............................CAG.GUGGUGCUG.CUACUC............GCAA...............GAGUAG.AAUCGAU...UUACCA...AUCGG..GUCU..CAGGC.AAGGACGUAAAA......UUUAC.U..ACUG.UA.................GUAA...UGCCCGUUCUUU.GUUGGUAAUACAGAAA.CCCAACCUCCC.ACACCCUACUUUCCCGAUUAGCUCAGUUGGUAGUAGCGGUUGACUGUUAAUCAAUUUGUCGCUGGUUCGAGUCCAGCAUCGGGAGUUAUGAGAUUUAAAGCAUUAGUUUUUGUUCGGUUAAGAGGAUCUGUAUCUGAUGCUGCUGGUAAUGCGGUGAUGAAUAAUGUAAAAAUGGUUGCCCCUAAACUUCAACCACAUUUGUUGAGGAUUGGUAAGGCAAUUGAUUUUUGGUUUGAUGCAGAAACUGAAGAGAUAGCAAGAGAGCAGAUGGAUCUUCUUUCUGAUAGAAUGCUUUCCAAUACUGU
#=GR JCVI_SCAF_1096627117046/238-838 CODON   .............................................................STP........................................................................................................................................................................................................................................................................................................................................................................................................AUG.........................AUG...........................................STP.........................................................................................................................................................................................................................
#=GR JCVI_SCAF_1096627117046/238-838 SS_TT   ..............................................................................................................................................................................................................................................................................................................................................................................................................................................................................................................................................................................................................................................................................................................................................................................
JCVI_SCAF_1101668525944/993-404              GACCAAGUGGCCUGAUGAGAUCAUGCCAUUGAUUGAUGAGGAUUGCAACAUAAUUGGUGAGGUAGCUUGACAGGGUUGUUGAAAGCAUGUAUAUUAUAUCUGUUG........GACG.....................CAACGCA...GGGAGUG.ACUGAAUAAU.CUU.UCUGGC..A.AA.C..........GCUGGAUAAGGU.G.AUG.AGAC..A............................CAG.GUGGUGCUG.CACC..............GAAA.................GGUG.AAUCGAC...UUACCA...GUCGG..GUCU..CAGGC.AGAGAUGUAAAA......UUUAC.U..ACUG.UA.................GUAA...UGCCCGUCUCUU.GUUGGUAC.ACAGAAA.CCCAACCUCCUCACACUAAUAAAUAGAGGGUAGAGAUACCCUCUUUUUUAAUGUCUACUGCUUCUGAAGUAGCCAAGGAUCUGGAUAAGAUAUUUACUGGCACAUAUAAAUUAUCUACAUUUUAUUCGAGUGCUUCUGGUGCUGCUGGUAGGGAGAUAGAGCCGUUUAAUAGUAGUGACAUAGGUGCAUUAGGUAAACCAACUGAUAAUGCAAUGGUUAGACUUCCUAAUCAAUCUACCAUUGCCAUCAUGCCUAGGAUUAAGAAUGUUGGUGAGAGAGAAUGGUUAGCAUUAAAGGCUCAAGAUAAGUACGAAGAU
#=GR JCVI_SCAF_1101668525944/993-404 CODON   ..............................................................................................................................................................................................................................................................................................................................................................................................................................................................................................................................................................................................................................................................................................................................................................................
#=GR JCVI_SCAF_1101668525944/993-404 SS_TT   ..........................................................................................................................................................................................................................................................................................................................................................................................................................................................................<<<<<<<....>>>>>>>..................................................................................................................................................................................................................................................................................
JCVI_SCAF_1096627921795/953-355              GAUAGUAGAGAAGAUGAAGAUGNNNNNNNNNNNNNNNNNNNNNNNNNNNNNNNNNNNNNNNNNNNNNNNNNNNUCGGAGAUAAGACAUAUAUAAUACAUGUGUUGGAUC....GACG.................GAUCUGACA.C...GGGAGUG.ACUGAAUAAU.CUU.UCUGGC..AUAU.G..........GCUGGAUAAGGU.G.AUG.AGAC..A............................CAG.GUGGUGCUG.CUCC..............GAAA.................GGAG.AAUCGAC...UUACCA...GUCGG..GUCU..CAGGC.AGAGGCG.AAAA......CUUAC.UU.ACUG.UA.................GUAA...UGCCCUCCUCUU.GUUGGUAAUACAGGAA.UCCAACCUCCCCACCCCUAAUCCAAUAAAAUCCGAAAAAAUCUUAAAUGUCUUUUUCAAAUCUUAAAAAACAAUCUUCCCUUGGUUCCUUGACUGCAAAACUUGUUAGUCAAGUUGAGAAAAUGAACAAAGGUUCUAAUGGUGCAGAUGAGCGCCUUUGGAAACCUGAAGUAGAUAAAGCAGGUAACGGUUAUGCUGUUAUUCGUUUUCUUCCUGCUGUCGAUGGUGAAGAUAUGCCAUGGGCAAAACUAUACACUCACGCCUUUCAAGGUUCUGGUGGAUGGUAUAUAGAAAACUCUUUGACAACUCUCGGUUCUA
#=GR JCVI_SCAF_1096627921795/953-355 CODON   ......................STP......................................................................................................................................................................................................................................................................................................................................................................................................................................................................AUG............................................................................................................................................................................................................................................................................
#=GR JCVI_SCAF_1096627921795/953-355 SS_TT   ..............................................................................................................................................................................................................................................................................................................................................................................................................................................................................................................................................................................................................................................................................................................................................................................
JCVI_SCAF_1096627734146/581-1                CUUAUGAGAGAAAAAAAAAGACAACACCAAAUUAGUUCAGAUGGAUAGAACAACGCUUUUCUAAAGCGUAGGUCAUCGGUUCGAGUCCGAUAUUUGGUUUUGGUGACU.....GAUC..................A.UCACCAUA...GGGAGUG.ACUGAAUAAA.CUU.ACUGGC..A.AC.C..........GCUAGUUAAGGU.G.AUG.AGAC..A............................CAG.GUGGUGCUG.CUGCA.............GCGA................UGCAG.AAUCGAC...UUACCA...GUCGG..GUCU..CAGGCAAAGGACGUAU........UUUAC....ACUG.UA.................GUAA...UGCCCGUCCUUUUGUUGGUAU.ACAGUAA.UCCAACCUCCC.ACCCAAUCCUCUUUAACUUAACGGUAGAGUAAUUAUUGUCCUGGUUCGACUCCAGGAAGAGGGGUUAUAGAUAGUAUAGUAAAAUAUAUGUAUAGCAAUUUAACUAAAUUUAACUUAGCAGUAUAUAAUUUUGGUAAGAAAGUAGAAAUGAUUUGUGCUAUGGAACUUUCUGGUAAGAUGAGUUCUGAAACUGCAUACAAGAAUAUUAAACUAGAAUUAAAGGCACUUAAGAAGGUUCGUAAAGAAUAUAAAUAACUCAAGAACUAGAUCCGUGUCAUAUUAGGAAAAUUU..............
#=GR JCVI_SCAF_1096627734146/581-1 CODON     ....STP..................AUG.......................................................................STP.........................................................................................................................................................................................................................................................................................................................................................................................................................AUG.......................................................................................................................................................................................STP..................................................
#=GR JCVI_SCAF_1096627734146/581-1 SS_TT     ..............................................................................................................................................................................................................................................................................................................................................................................................................................................................................................................................................................................................................................................................................................................................................................................
JCVI_SCAF_1101668715696/73-668               CGUGAUUUGCAGUUAGGGGUUUAGCAAAUGUCAUUUGUUAUCAUAUCCAUAUUUUUAUAUUUAGGGUGGUUGACAAGGUUGUAUUAUGAUUGUAUAAUAUGGG.AGUAAC...GACG................GUUACA.UC......GGGAGUG.ACUGAAUAAA.CUU.ACUGGC..AUAU.A..........GCUGGUUAAGGU.G.AUG.AGAC..A............................CAG.GUGAUGCUG.CUGCUC............GUAA...............GAGUAG.AAUCGAC...CAAUCA...AUCGG..GUCU..CAGGC.AGAGAAG...........UUUUC.UAAUCUG.UA.................GAAA...UGCCCUUCUCUU.GUUGGUAU.ACAGGAA.UCCAACCUCCC.CCUUUAUUAUUUCAUCUUUUCAAAUGCAAAUUUUUCUAGACACCGCUGACACACAAGUUAUUCAAAAUGGAUACAAUACUGGUUUGGUUGAUGGUAUCACAACAAACCCCACAUUGAUAAUGAAGAGUGGUAGAAACCCAGAGAUUGUAUAUCAAGAACUAAUUGAUAUGGGUUUUACAGAUGUGAGUAUGGAAGUUGUUGGCAAUAGAAAAGAAAUGUACGAGGAAGGUAAUAGACUUGCAAGUAAGUUUGGAAAAUCUGCAACAAUUAAAGUUCCUUGCACACCAGAUGGUUUAGCAGUAUGU
#=GR JCVI_SCAF_1101668715696/73-668 CODON    .............................................................................................................................................................................................................................................................AUG..............................................................................................................................................................................................................................................................................................................................................................................................................................................................................................................
#=GR JCVI_SCAF_1101668715696/73-668 SS_TT    ..............................................................................................................................................................................................................................................................................................................................................................................................................................................................................................................................................................................................................................................................................................................................................................................
JCVI_SCAF_1096627059528/164-756              ACCGAUUAUUUUCUAGCUCUAUUUAGCCUAGUAAUAUUUACGUAUCAAAACAAUUAAUUUAGGGGGUUGACAAUCUAAUUAAUAUAGAUUAUAUUAUAUUUGUUG........GACG.....................CAACACU...GGGAGUG.ACUGAAUAAA.CUU.ACUGGC..AUAU.A..........GCUGGUUAAGGU.G.AUG.UGAU..A............................CAG.GUGGUGCUG.CUGCUUC...........GGAA..............GAAGUAG.AACCGAU...CAACCA...AUCGG..AUCA..CAGGC.AGAGAUG...........AUUUC.UAAACUG.UA.................GAAA...UGCCCAUCUCUU.GUUGGUAU.ACAGGAA.CCCAACCUCCC.CUCUUCUUUUAAGACCUAAGAUGCUACUCUAUGAGUCGGGCAGAUGGUCUCUUUUUUUUAUACACCAAUAUUUUAAUAACAUGAAUAUUUUUUUAGAUACUGCUGAUACACAAUUAAUUCAAGAUGCAUAUAAUACUAGUCUUAUUGAUGGUGUGACAACAAAUCCGACUCUGAUUAUGAAGAGUGGUAGAGACCCAGAGAGUGUAUAUCAAGAGUUAGUUGAUAUGGGUUUGACAGAUAUUAGUAUGGAAGUAGUUGGAAAUAGAAAAGAAAUGUAUGAGGAGGGUUUGAGACUCGCAUGGAAA
#=GR JCVI_SCAF_1096627059528/164-756 CODON   .............................................................................................................................................................................................................................................................................................................................................................................................................................AU.G.............................................................................................................................................................................................................................................................................................................................................
#=GR JCVI_SCAF_1096627059528/164-756 SS_TT   ..............................................................................................................................................................................................................................................................................................................................................................................................................................................................................................................................................................................................................................................................................................................................................................................
JCVI_SCAF_1101668699012/556-1151             UUCACCUGCAUACUACAAUAGUAAUAUACUAGGAAGAUACAUGAAAAAAGAUUAUUGGGAGAGGGGUUGACAACCCUCUUUUUUUGUGUCAUAAUAACUUUGUGCCU......GAUC...................A.GCACACU...GGGAGUG.ACUGAAUAAA.CUU.ACUGGC..AUAU.A..........GCUGGUUAAGGU.G.AUA.CAUU..A............................GAG.GUGGUGCUCGCUGUCA............GCAA...............UGACAG.AACUACU...CAACCA...AGUAG..AAUG..UAGGC.AGAGAAGU..........UUUUC.UAAUCUG.UA.................GAAA...UGCCCUUCUCUU.GUUGGUAU.ACAGGAU.UCCAACCUCCC.UCUUUACUAUUUGAUAUACAGUGAUGUUAACUGUAAGAUGCAAAGGGUGUCAGACUGAACUGAAGUCUGCACCUAAAUUGCAAGUUUGUAAAUGUUCUAACAACAUGACACUCAUAGAUGAAAAGAUAACUGCUGUUGAUCUUUCUAGAGUGAUCAUUGUUUCUGGCGUAAGGAAGAAAAAAGAAGGUCUUACCUCUCAAGAUCUUGAGUGGCAAGAGAAAAGAAAACAAAGAAAAAUUAAAAAAAUUAACUUUGAGGUAAGAUGAUUGAUCCAGAUGAAAAAGAACAAAAGAAUACAGAAGAAG
#=GR JCVI_SCAF_1101668699012/556-1151 CODON  ......................................................................STP........................................................................................................................................................................................................................................................................................................................................................................................................AUG...................................................................................................................................................................................................................................................STP....................................
#=GR JCVI_SCAF_1101668699012/556-1151 SS_TT  ..............................................................................................................................................................................................................................................................................................................................................................................................................................................................................................................................................................................................................................................................................................................................................................................
JCVI_SCAF_1101668713317/805-211              UCAAAGGAUUACAGGAUCAGAAUACAGAAUUUGAACCAUUGACUGAAGAACUUUAUAACUGGAGUGUUGACAAACUCUAAAACAUAGACUAUAAUAAAAGAGUAAC.......GACG....................GUUACAUC...GGGAGUG.ACUGAAUAAA.CUU.ACUGGC..AUAU.A..........GCUGGUUAAGGU.G.AUG.CGAC..A............................GAG.GUGGUGCUCGCUGUCA............GGAA...............UGGCAG.AACUACU...GAACCA...AGUAG..GUCG..UAGGC.AGAGAAGU..........UUUUC.UAAUCUG.UA.................GAAA...UGCCCUUCUCUU.GUUGGUAU.ACAGGAU.UCCAACCUCCC.UCUUCUUCCUCUGCACUCUUUGUGGGGACAGUAACUGUGUAGAGGAUUACACUAUUUCUUUUUUAUUAUGCCUUUAUUCGUGAUUGUUCUUGGUGCCUCUUCUAUCGGUGCUGCUAUUGCUUUAUACAUAAUUCGUAAGUAUGAUCCUCAUUCAUGAUUUCAGAUCGUAUCAAAAUACAUCAUAUUGGAGACGAUUGGAUUACUGACAGAGAGACUCUUGAACAUAAAGUCAUCUCUAAUCAUAAGUGGGCAACUAAAAUCAAUCAUAGGAUAAGCACUACACAGGUAUUUCAUCCUUAUCCUUC
#=GR JCVI_SCAF_1101668713317/805-211 CODON   ..............................................................................................................................................................................................................................................................................................................................................................................................................................................................................................................................................................................................................................................................................................................................................................................
#=GR JCVI_SCAF_1101668713317/805-211 SS_TT   ..............................................................................................................................................................................................................................................................................................................................................................................................................................................................................................................................................................................................................................................................................................................................................................................
JCVI_SCAF_1101668182917/857-263              CUACCGAGGAAUUCAUUACGCCAAGUGGUGUAACAUCAAGAUACUUUUUCAAUAAUACACAGGGGGUUGACAAACCCCCUUUUUUAUGUCAUUAUAUAAAUGUGCCU......GAUC...................A.GCACAUC...GGGAGUG.ACUGAAUAAA.CUU.ACUGGC..AUAU.A..........GCUGGUUAAGGU.G.AUG.CGAC..A............................GGG.GUGGUGCCCGCUGCUG............GGAA...............CAGUAG.AAUCGA....AAACCAA...UCGG..GUCG..UAGGC.UGAGGUGU..........AUUUC.UAAACUG.UA.................GAAA...UGCCCGCCUCUU.GUUGGUAC.ACAGGAA.UCCAACCUCCC.UCUUCAUUAAUAAAUAAGAUGCAAUGUCAAUAAAAUUAGUUCUACUGAAGUCCAACGAAGAAGUUAUAGCAGAUGUGAAAGAGUUGGUAGAUGAGAAUGAUAAACCCAUCUUUAUAGUUCUUGAAAACGCCUAUUGUUGUAAAUUGAUUGAAGAUCCAGUAAUGCUUACCGAAGGUAAAGAGGAAACUGAAACACAAUACAGCGUACAAUACUAUCCUUUUAUGCCUCUAUCAGAUGAGAAAAAAAUAUCCAUAGAUCCUAGUUGGGUCGUAGCUAUAGUAGAACCAAAGAAAAUGGUCAAAGAA
#=GR JCVI_SCAF_1101668182917/857-263 CODON   ....................................................................................................................................................................................................................................................................................................................................................................................................................................................................................AUG.........................................................................................................................................................................................................PTS...........................................................................
#=GR JCVI_SCAF_1101668182917/857-263 SS_TT   .............................................................<<<<<<<....>>>>>>>...............................................................................................................................................................................................................................................................................................................................................................................................................................................................................................................................................................................................................................................................................................
JCVI_SCAF_1101668180709/1637-1043            UUACCGAGGAAUUCAUUACGCCAAGUGGUGUAAUAUCAAGAUACUUUUUCAAUAAUACACAGGGGGUUGACAAACCUCCUUUUUUAUGUCAUUAUAUAAAUGUGCCU......GAUC...................A.GCACAUC...GGGAGUG.ACUGAAUAAA.CUU.ACUGGC..AUAU.A..........GCUGGUUAAGGU.G.AUG.CGAC..A............................GGG.GUGGUGCCCGCUGCUG............GGAA...............CAGUAG.AAUCGA....AAACCAA...UCGG..GUCG..UAGGC.AAAGGUGU..........AUUUC.UAAACUG.UA.................GAAA...UGCCCGCCUUUU.GUUGGUAC.ACAGGAA.UCCAACCUCCC.UCUUUAUUAAUAAAUAAGAUGCAAUGUCAAUAAAAUUAGUUCUACUGAAGUCCAACGAAGAAGUUAUAGCAGAUGUGAAAGAGUUGGUAGAUGAGAAUGAUAAACCCAUCUUUAUAGUUCUUGAAAACGCUUAUUGUUGUAAAUUGAUUGAAGAUCCAGUGAUGCUUACCGAAGGUAAAGAAGAAACUGAGACACAAUAUAGCGUACAAUACUAUCCUUUUAUGCCUCUAUCAGACGAAAAAAAGAUAUCCAUAGAUCCCAGUUGGGUCGUAGCUAUAGUAGAACCAAAGAAAAUGGUCAAAGAA
#=GR JCVI_SCAF_1101668180709/1637-1043 CODON ....................................................................................................................................................................................................................................................................................................................................................................................................................................................................................AUG.......................................................................................................................................................................................................................................................................................
#=GR JCVI_SCAF_1101668180709/1637-1043 SS_TT .............................................................<<<<<<<....>>>>>>>...............................................................................................................................................................................................................................................................................................................................................................................................................................................................................................................................................................................................................................................................................................
JCVI_SCAF_1101667227178/1-517                ............................................................................UCUUUUUUUAUGCUAUAAUAUAUUUGUUG........GACG.....................CAACAACU..GGGUGUG.ACUGAAUAAA.CUU.ACUGGC..AUAU.A..........GCUGGUUAAGGU.G.AUG.CGAC..A............................GAG.GUGGUGCUCGCUGUCA............GGAA...............UGGCAG.AACU.AC...AAACCAA..GU.AG..GUCG..UAGGC.AGAGUGGU..........AAUUC.UAAACUG.UA.................GAAA...UGCCCUGCUCUU.GUUGGUAU.ACAGGAU.UCCAACCACCC.UCCUUUUUUAAAACCUCGUGAUGCUAUCUUUCGCCUCUCCGAGGUUUUUUUCAUGUCAAGGUCUCCUAACAAUAAAUAUUAUUACAGGAGGUAAAGACGAUGAAUAUAGAAUUCACAUGGGACGAAUACGAAGUUCCAGAAUACGAUCCAGUAAAACAUAAUCCAGAGAGGGUCUUUGCCUUUCUGUGUUAUCGUGGUAUCCACUAUGCAAAGUGGGUGACAUUGGAUCCUUUCAAACCUAAGAGAUGGUUGUUCGACUAGGCAUUUCUUUUUGUUAAGCAAACUACCCACUAAGUAUAAAUUUU
#=GR JCVI_SCAF_1101667227178/1-517 CODON     ........................................................................................PTS.............................................................................................................PTS............................................................................................................................................................................................................................................GUA........................................................................GUA...AUG.......................................................................................................................................................................................STP.........................................
#=GR JCVI_SCAF_1101667227178/1-517 SS_TT     ..............................................................................................................................................................................................................................................................................................................................................................................................................................................................................................................................................................................................................................................................................................................................................................................
JCVI_SCAF_1101667226279/672-80               CUUACUACAGAAGAGUUAGAGUUGCUAACCUUAUGUAAUCACGUUACAUAUUUUUCUCGGAGGGUGCUUGACACCCUCUUUUUUUAUGCUAUAAUAUAUUUGUUG........GACG.....................CAACAACU..GGGUGUG.ACUGAAUAAA.CUU.ACUGGC..AUAU.A..........GCUGGUUAAGGU.G.AUG.CGAC..A............................GAG.GUGGUGCUCGCUGUCA............GGAA...............UGGCAG.AACU.AC...AUACCAA..GU.AG..GUCG..UAGGC.AGAGUGGU..........AAUUC.UAAACUG.UA.................GAAA...UGCCCUGCUCUU.GUUGGUAU.ACAGGAU.UCCAACCACCC.UCCUUUUUUAAAACCUCGUGAUGCUAUCUUUCGCCUCUCCGAGGUUUUUUUCAUGUCAAGGUCUCCUAACAAUAAAUAUUAUUACAGGAGGUAAAGACGAUGAAGAUAGAAUUCACGUGGGACGAAUAUGAAGUUCCAGAAUAUGAUCCAGAAAAGCACAACCCAGAGAAGGUCUUUGCCAUGCUGUGUUACCGUGGUAUUCAUUAUGCAAAGUGGGUAACACUAGAUCCAUUCAAGAUUAAGAGUUGGAAAAUAGAUUGGGACUAGGCAUUUCUUUUUGUUAAGCAAAUGACUGACUAGGUAUA
#=GR JCVI_SCAF_1101667226279/672-80 CODON    ...................................STP...............................................PTS.............................................................................................................PTS...............................................................................................................................................................................................................................................GUA........................................................................GUA...AUG..........................................................................................................................................................................................STP......................................
#=GR JCVI_SCAF_1101667226279/672-80 SS_TT    ...........................................................<<<<<<<.....>>>>>>>................................................................................................................................................................................................................................................................................................................................................................................................................................................................................................................................................................................................................................................................................................
JCVI_SCAF_1096627318828/1040-1634            UUGAAGAGUGGAUAGAAUUAGAUAACGAGGAAUCCAUAGAAAUUUUAUCCUCUGGAAAAAAGAUAGUUGACAAACCAUCAGAAGAUUGAUAUACUAUAUUUGUGCCU......GAUC...................A.GCACAUU...GGGUGUG.ACUGAAUAAA.CUU.ACUGGC..AUAU.A..........GCUGGUUAAGGU.G.AUG.CGAC..A............................GAG.GUGGUGCUCGCUGUCA............GGAA...............UGGCAG.AACU.AC...AAACCAA..GU.AG..GUCG..UAGGC.AGAGUGGU..........AAUUC.UAAACUG.UA.................GAAA...UGCCCUGCUCUU.GUUGGUAU.ACAGGAU.UCCAACCACCC.UCCCUAUUAUUUUUAGAGAUAGAUGAUAGUAGAAAAACCUUGGGGAACAUACGAGAUCUUAUUAGAUGUUCCCGAAAGGGGAUAUAAAGUUAAGAGAAUUGUUGUGUAUCCUUAUCAGCAAUUCUCUUUACAGUAUCAUAAGAGAAGAACAGAACACUGGUCUAUUGUAAGUGGAACUGGAACAAUUACACUUAACGGAAAAGAAUAUGAUGUAUCCGUUGGUUCUAAUUGGGUUAUCCUUCCAAAGGCCAUUCACCGAGCAACAGCAGGUGGAACUGAAGAUUUAGUAUUCAUUGAAACACAAA
#=GR JCVI_SCAF_1096627318828/1040-1634 CODON .............................................................................................PTS....................................................................................................................................................................................................................................................................................................................................................................GUA............AUG........................................................................................................................................................................................................................................................................................
#=GR JCVI_SCAF_1096627318828/1040-1634 SS_TT ..........................................................................................................................................................................................................................................................................................................................................................................................................................................................................................................................................................<<<<<<<<<<<<<<<....>>>>>>>>>>>>>>...................................................................................................................................................................................
JCVI_SCAF_1096627086450/1475-881             ACAACUAGAAAAGAGGCGGGUAAUUUUUGUUUAGUAAAUCCAAAAAGAUGGAUAAAAAUUUAGGGGUUGACAACUAUCAAUACAUGUGAUACAUUAUAAAUGUGCCU......GAUC...................A.GCACAUC...GGGAGUG.ACUGAAUAAA.CUU.ACUGGC..AUAU.A..........GCUGGUUAAGGU.G.AUG.CGAC..A............................GAG.GUGGUGCUCGCUGCUG............GGAA...............CAGUAG.AACU.AC...AAACCAA..GU.AG..GUCG..UAGGC.UGAGUGGU..........AAUUC.UAAACUG.UA.................GAAA...UGCCCUGCUCUU.GUUGGUAU.ACAGGAA.UCCAACCUCCC.ACAUGCGGAUGUCGUAUAAAAGUAUUACGACAGGUUUCCAACUUGUAGACGGUGGUGCAAUACCAUCCAUCCGCUUUACCAAAUAAAUAAGAUGACCGUUAAACUCGUUCUGCUUAAAUCUAACGAAGAAGUAAUUGCUGACGUAAAAGAACUUGUAGAUGAGAAUGAUAAACCCAUCUUCGUAGUUCUUGAGAAUCCUUAUUGCUGUAAGUUGAUAGAAGAACCUGUAAUGUUGGUAGAGGGACAGGAACCACCAGAAACAAAAUAUAGUGUUCAGUAUUAUCCUUUCAUGCCUUUAUCUGACG
#=GR JCVI_SCAF_1096627086450/1475-881 CODON  ............................................................STP..............................................................................................................................................................................................................................................................................................................................................................................................................................................................AUG..............................................................................................................................................................................................................................................
#=GR JCVI_SCAF_1096627086450/1475-881 SS_TT  ..............................................................................................................................................................................................................................................................................................................................................................................................................................................................................................................................................................................................................................................................................................................................................................................
JCVI_SCAF_1096627319509/3-595                UGUAACCUAAUUAUCGUAGGGUCUCUUGUCUUUAUCGAGGCAAUACAUAUUAAUUUUCAUAAGGGGUUGACACAGUGUGAUGAGUCUGUUAUACUUACAGAGUAAG.......GACG....................CUUACGUC...GGGUGUG.ACUGAAUAAA.CUU.ACUGGC..AUAU.A..........GCUGGUUAAGGU.G.AUG.AGAC..A............................CAG.GUGGUGCUG.CUGUCC............GCAG...............GGGCAG.AACCGAU....GACCA...AUCGG..GUCU..CAGGC.AGAGGAGU..........AAUUC.UAAACUG.UA.................GAAA...UGCCCUUCUCUU.GUUGGUAU.ACAGGAA.UCCAACCACCC.UCUUUUAUUAUACCUAUAUAAUGAUAAAUUGAAGAGACCGCAGAGGUCUCUUUUUCUUUGGAGAAUUAUGAAUCUUUAUGUAAAUUUUUGUCCACCAUAUUCUAAACGGAGUGAUACUGUAACAGUAGACAUCCCAUCAGACAUGACAGAUGUCUUUAUGCAGUAUGUCCACAUACUUGCAGAUGAGAAAAACAUAUCUGCAAGAAAGGCAUUUAAAGAUUUGGCGACAACAACUUUUGACAACAUAAUGGAGACCGAUUAUGGCUAUAAAAAUAGCAAGAAUGCAAAGCGGGGAAGACGUAAUC
[truncated: 92,394 more chars]
