# Supplementary material for: Comparative genomics reveals 104 candidate structured RNAs from bacteria, archaea, and their metagenomes
Source: Genome Biol. 2010 Mar 15;11(3):R31. doi: 10.1186/gb-2010-11-3-r31 (PMC2864571; doi:10.1186/gb-2010-11-3-r31)
Supplement: Additional file 4 — Raw text alignment files, including annotation. Raw alignments of RNAs, including annotations (for example, predicted transcription terminators, flanking sequences) in "Stockholm" text format. The alignment format and appropriate viewing programs are discussed on Wikipedia [113]. The Stockholm files can be retrieved from the .tar.gz archive file by using programs such as WinZip (Windows), StuffIt Expander (Mac), or tar/gzip (UNIX). [file gb-2010-11-3-r31-S4.GZ › sto/glnA.sto]

# STOCKHOLM 1.0
#=GF ID glnA
#=GF DE glnA RNA
#=GF AU Weinberg Z
#=GF TP Cis-reg;
#=GF WK http://en.wikipedia.org/wiki/GlnA_RNA_motif
#=GF DATABASES microbial 32 env 4 other 27
#=GF FancifyStockholm -longtable -wrapGeneContext 6in -recycleGeneColors -mergeTandem
#=GF FancifyStockholmGeneContext -leftNothing -rightOperonOrCount 1
#=GF DISCARDED_DUE_TO_POLY_N JCVI_SCAF_1096627849821/855-908
#=GF ORIGINAL_MOTIF 236	37257	0	0	env	3	env-gos-upwelling	jeremy	s40_45_55_65_80S100O5Min3	cmfinder		ethresh=2&nr=0&EVD=null3&cmfv=0.3&disableMiniscan=1	end
#=GF ravenna.pl -useRF
JCVI_SCAF_1096627355794/1-362                    .................................................................................................CGCAUCGUUCAGCAAAAA........................GAAACAAU.........................................................................................................................UUUUUGCCGA.AAGUA.......................CGCCGACU..................................................................................................................GAAGGAACGGGAAAAUUAACUUUUUCUUAUUUCUUUGGAGGUACAUCUCAUGGCUAAAGUAGUUUAUCGUGGAGUUGGGUAUGAUACUGUGCUGCGGCAGCAGCAACAGCAGCAACUACAACAACAACCACAACAGCACAACGAAACAUAUCGUGGUGUUAAGUUUGUUAAGGAGGAAAAGCAGUGAAAACUGUGAAUCUUCUCCAACUCAUUAAAGAAAAGAAACAAAAAGAAAAUAGACUGCACCAAGCAGCUCUGGCGCAAAUUACUUCAAAACGCUAGAUUAAAGUAAGGAGGGAGGGGUACAGCCUUU
#=GR JCVI_SCAF_1096627355794/1-362 CODON         ......................................................................................................................................................................................................................................................................................................................................................................................................................................................................................................................................................................................................................................................................................................................................................................
#=GR JCVI_SCAF_1096627355794/1-362 SS_TT         ......................................................................................................................................................................................................................................................................................................................................................................................................................................................................................................................................................................................................................................................................................................................................................................
NZ_AANP01000006.1/217708-217233                  CAGCAUCAUCACGCUACAAACUCACAAACUUUUCACAAACAAACAGGCAAACUGUUCACCAUGAACAGCAUCGAUAGGGUAGAAAUGCAUUGAAGGACAAAACGUUGAGCU...UGAUGGGUGC...............UCC.....................................................................................................................GCAUCUGUCGUUCAGCCGG.AAGUAGCC....................CCUCCGCAA..............................................................................................................GGCGAAGCAACGCUCCUUCCAUCGAAGCGGCCCCGACCCAUCGGGGACUUUCCAACCCUUCGAGGCUCCCACCAUGACUGUUCAACAACGCACCUACCGCGGCGUCGCCUACGACGCCAGCCAGCACGAGCAACCCAGCAAGCAGGCGGUGGAUCACACCUACCGCGGCCAGCACUAUGACGCCCCCCUGCGUCACGACGCCGCCGCUGCCGAAACCGGCAUUGAGCUGCACUAUCGCGGCACCACCUACGAGCACCGCCAGGCUGAGGCCCAGAACCAGGUCAACUCCUGAUUCGGUUGCAAAAAGCACAACUCA
#=GR NZ_AANP01000006.1/217708-217233 CODON       ..........................................................................................STP......................................................................................................................................................................................................................................................................................................................................................................................................................AUG.....................................................................................................................................................................................................................STP........................
#=GR NZ_AANP01000006.1/217708-217233 SS_TT       ......................................................................................................................................................................................................................................................................................................................................................................................................................................................................................................................................................................................................................................................................................................................................................................
JCVI_SCAF_1101667315177/742-267                  CAGCAUCAGCACGCUACAAACUCACAAACUUUUCACAAACAAACCGGCAAACUGUUCACCAUGAACAGUCCUGAUGGGGUAGAACUGCAUUGAAGGACAAAACGUUGAGCU...UGACAGGUG................UUCCG....................................................................................................................CAUCUGUCGUUCAGCCGG.AAGUAGCC....................CCUCCGCAA..............................................................................................................GGCGAAGCAACGCUCCUUCCAUCGAAGCGGCCCCAACCCAUGGGGACUUUCCAACCCUUCGAGGCUCCCACCAUGACCGUUCAACAACGCACUUACCGCGGCGUCGCCUACGACGCCAGCCAGCACGAGCAACCCAGCAAGCAGGCGGUGGAUCACACCUACCGCGGCCAGCACUAUGACGCCCCCCUGCGUCACGACGCCGCCGCUGCCGAAACCGGCGUUGAGCUGCACUAUCGCGGCACCACCUACGAGCACCGCCAGGCUGAGGCCCAGAACCAGGUCAACUCCUGAUUCGGUUGCAAAAAGCACAACUCAG
#=GR JCVI_SCAF_1101667315177/742-267 CODON       ........................................................................................AUG...............................................................................................................................................................................................................................................................................................................................................................................................................................................................................................................................................................................................................................................STP.........................
#=GR JCVI_SCAF_1101667315177/742-267 SS_TT       ......................................................................................................................................................................................................................................................................................................................................................................................................................................................................................................................................................................................................................................................................................................................................................................
JCVI_SCAF_1101668630508/1157-682                 CAGCAUCAGCACGCUACAAACUCACAAACUUUUCACAAACAAACCGGCAAACUGUUCACCAUGAACAGUCCUGAUGGGGUAGAAAUGCAUUGAAGGACAAAACGUUGAGCU...UGACAGGUG................UUCCG....................................................................................................................CAUCUGUCGUUCAGCCGG.AAGUAGCC....................CCUCCGCAA..............................................................................................................GGCGAAGCAACGCUCCUUCCAUCGAAGCGGCCCCGACCCAUGGGGACUUUCCAACCCUUCGAGGCUCCCACCAUGACCGUUCAACAACGCACCUACCGCGGCGUCGCCUACGACGCCAGCCAGCACGAGCAACCCAGCAAGCAGGCGGUGGAUCACACCUACCGCGGCCAGCACUAUGACGCUCCCCUACGUCACGACGCCGCCGCUGCCGAAACCGGCGUUGAGCUGCACUAUCGCGGCACCACCUACGAGCACCGCCAGGCUGAGGCCCAGAACCAGGUCAACUCCUGAUUCGGUUGCAAAGAGCACAACUCAG
#=GR JCVI_SCAF_1101668630508/1157-682 CODON      ........................................................................................AUG...............................................................................................................................................................................................................................................................................................................................................................................................................................................................................................................................................................................................................................................STP.........................
#=GR JCVI_SCAF_1101668630508/1157-682 SS_TT      ......................................................................................................................................................................................................................................................................................................................................................................................................................................................................................................................................................................................................................................................................................................................................................................
JCVI_SCAF_1096627357780/5550-6025                CAGCAUCAGCACGCUACAAACUCACAAACUUUUCACAAACAAACCGGCAAACUGUUCACCAUGAACAGUCCUGAUGGGGUAGAAAUGCAUUGAAGGACAAAACGUUGAGCU...UGACAGGUG................UUCCG....................................................................................................................CAUCUGUCGUUCAGCCGG.AAGUAGCC....................CCUCCGCAA..............................................................................................................GGCGAAGCAACGCUCCUUCCAUCGAAGCGGCCCCGACCCAUGGGGACUUUCCAACCCUUCGAGGCUCCCACCAUGACCGUUCAACAACGCACCUACCGCGGCGUCGCCUACGACGCCAGCCAGCACGAGCAACCCAGCAAGCAGGCGGUGGAUCACACCUACCGCGGCCAGCACUAUGACGCCCCCCUGCGUCACGACGCCGCCGCUGCCGAAACCGGCGUUGAGCUGCACUAUCGCGGCACCACCUACGAGCACCGCCAGGCUGAGGCCCAGAACCAGGUCAACUCCUGAUUCGGUUGCAAAAAGCACAACUCAG
#=GR JCVI_SCAF_1096627357780/5550-6025 CODON     ..........................................................................STP...........AUG..................................................................................................................................................................................................................................................................................................................................................................................................................................................................................................................................................................................................................................................STP......................
#=GR JCVI_SCAF_1096627357780/5550-6025 SS_TT     ......................................................................................................................................................................................................................................................................................................................................................................................................................................................................................................................................................................................................................................................................................................................................................................
JCVI_SCAF_1096626709985/333-808                  CAGCAUCAGUACGCUACAAACUCACAAACUUUUCACAAACAAACCGGCAAACUGUUCACCAUGAACAGUCCUGAUGGGGUAGAACUGCAUUGAAGGACAAAACGUUGAGCU...UGACAGGUG................UUCCG....................................................................................................................CAUCUGUCGUUCAGCCGG.AAGUAGCC....................CCUCCGCAA..............................................................................................................GGCGAAGCAACGCUCCUUCCAUCGAAGCGGCCCCAACCCAUGGGGACUUUCCAACCCUUCGAGGCUCCCACCAUGACCGUUCAACAACGCACUUACCGCGGCGUCGCCUACGACGCCAGCCAGCACGAGCAACCCAGCAAGCAGGCGGUGGAUCACACCUACCGCGGCCAGCACUAUGACGCCCCCCUGCGUCACGACGCCGCCGCUGCCGAAACCGGCGUUGAGCUGCACUAUCGCGGCACCACCUACGAGCACCGCCAGGCUGAGGCCCAGAACCAGGUCAACUCCUGAUUCGGUUGCAAAGAGCACAACUCAG
#=GR JCVI_SCAF_1096626709985/333-808 CODON       ..........................................................................STP...........AUG..................................................................................................................................................................................................................................................................................................................................................................................................................................................................................................................................................................................................................................................STP......................
#=GR JCVI_SCAF_1096626709985/333-808 SS_TT       ......................................................................................................................................................................................................................................................................................................................................................................................................................................................................................................................................................................................................................................................................................................................................................................
NZ_AANO01000002.1/225082-225556                  GCCGAUCGUAGGAACGGCAAAUCCGUGAAGAUUACUGAAGCAGGCCAGGCUUUUGUUCGCUCUGAACAGCUGGAUUCGCUAGAGAUGGUGUGAAGGACAAAACGUUGGACACGUUUCGGAGAGC...............CCCACA..................................................................................................................GCUCUCC......UGUCGG.AAGUAGCC....................CACCGCAU...............................................................................................................GGCGAAGCAACGCUCCUUCCCACGAAUCGGCACCAACCCUGCGGGGACGGUGAUCUCCAUCCCUUCGAGGCUCCAGUCAUGACCACAGGCCAACUUGUCUACCGGGGUGUCCCCUACGGCACCCACCAGCACCAACCGCUCCCCAGCGUCGAACCGGUGGAGCAUGUGUACCGAGGCGUUCACUACCGCAUGCCGCUGAAGCAUGAACCCCUGCCGGUGGAUGAAAGCCUUGAGCUUCACUACCGCGGGCACGUCUACCACCACCGCCAGCAGCAGGCCCAGCUUGACCUGCAGGCGGGCUGAAGAGCGCCAGCCU
#=GR NZ_AANO01000002.1/225082-225556 CODON       ........................................................................................................................................................................................................................................................................................................................................................................................................................................................................................................................AUG...........................................................................................................................................................................................................................STP.............
#=GR NZ_AANO01000002.1/225082-225556 SS_TT       ......................................................................................................................................................................................................................................................................................................................................................................................................................................................................................................................................................................................................................................................................................................................................................................
NC_006576.1/1705556-1706012                      CGUGACAGAUGGGACGGUAUCUCCAGACAAGCGCUAGGAAUGUGCUUCAGAAAACAGCCACAAAUUCCGUAGCAUUUGCUACAGUUUAAGGGCGAGGGUAAUCGUUGGCCCAG..........................UUUAU..............................................................................................................................CUGGGUGG.AAGUAAGGUC..................UUU..................................................................................................................GGCCUGAAGCAACGCGCCUCUCAAUGUCAAACAAAGUUGAGACGCGUACCCAAAAUGGAACUGACAUACCGCGGGAUUAAAUAUCCCUACACCCCCCCGACCGUCGCUUCGGCACCGAGCAGCAUCUAUACCGAAUACAAAGGUCUCGAUCUGCGCUUCCGCUCUAAAGAAGAACCCGUGCAACCGCUGAAAGUUGAAAUGGCUCAGGCCAAACCGGCAACUUCAGCAAAUCCAACGGAAGAAAAACUGGUGAGUCAUCUCUACCGCCACGCCCUGCGUAGCUUGCAGCGGCAACAGCAAAAAUCGAUGCGGGCCAAA
#=GR NC_006576.1/1705556-1706012 CODON           ......................................................................................................................................................................................................................................................................................................................................................................................................................................................................................................................................................................................................................................................................................................................................................................
#=GR NC_006576.1/1705556-1706012 SS_TT           ......................................................................................................................................................................................................................................................................................................................................................................................................................................................................................................................................................................................................................................................................................................................................................................
JCVI_SCAF_1101667522281/733-250                  UGUUAUGAAAAAAUUAUAUCUUUCUUUUUUGUGAAAACAUAAGCCUUUAAAAAGAAUCAUCGAUUGAUUGGUGUUUUGAUCCCUUGUAUUAUUAAGUAUGUUGGUUUAUUUCCACAA......................CGCGAAAAAAACACUUGGUUCAAAACCA...................................................................................................UUGU.GAGACGC.AAGUAAGC....................GGA.A..................................................................................................................GCUGAAGAAACGGAAUCGUUUAUCUCAUGAUCAUUUCUUCUAUUACCAACUCAAUUUAACUGCCCUAACUGAAGGGGGGCAAUAAAAGGAAUUGAAAAAUGACAAUUAAAAACCACUUAUCAAAAACAACAACUCUUCUGGCCGCAACAAUCCUUUCGAUCUCGGCUUUUGCACAAAACAAUGAGCCCAUGUUUGAAGAGAUAAUCGUUACCGCUGAAAAAAGAAGCGAGAGUCUUCAAGACUUAUCUCAAGCAGUGACAGUGCUUAGCGGCAUUGACUUAGACAAUAGACAAAUUUCCACAUUUGUAGAUCUCAG
#=GR JCVI_SCAF_1101667522281/733-250 CODON       ................................................................................................GUA.........................................................................................................................................................................................................................................................................................................................................................................................................................................AUG.......................................................................................................................................................................................................................
#=GR JCVI_SCAF_1101667522281/733-250 SS_TT       ......................................................................................................................................................................................................................................................................................................................................................................................................................................................................................................................................................................................................................................................................................................................................................................
JCVI_SCAF_1101667254791/20-493                   CGCAGAACAAACCUUGGAAAUUCGCGAUUUCGAGCCUUGAUUCAUUCCAAACUGUUCACCAUGAACAACAUUUAUACGGUAGUAAUGCAUUGAAGGACAAAUCGUUGGGCUA...GGGCCUG.................CUCUUA....................................................................................................................CGGACCUCUUCAGCCGG.AAGUAGCCAC..................CCG.C................................................................................................................GUGGCGAAGCAACGCUCCUUCCCACGAAGCGGUCCCGAUCAACGAUCGGAGCACUCACCACCCUCUUCGAGGCCACUCCUAUGACCACGACACAACGCACCUAUCGCGGCAUCCCCUACAACCCGGCGCAGCAUGAGCGCCUAAGCCCGGCCAGGGUUGAUCACACCUAUCGCGGUCAGCACUACGACGCGCCUCUUUGCCAUGCAGCGGCGGCUGAGUCAACAGUGGAACUCCAUUACCGCGGCAGCGUCUAUCAGCACCGCCGCGAACAGGCCAAAAAGCCACUCAACUCCUGAUUCGGUAUCAACGCGUACAUCC
#=GR JCVI_SCAF_1101667254791/20-493 CODON        .......................................................................................................................AUG......................................................................................................................................................................................................................................................................................................................................................................................................................................................................................................................................................................................................................STP...................
#=GR JCVI_SCAF_1101667254791/20-493 SS_TT        ......................................................................................................................................................................................................................................................................................................................................................................................................................................................................................................................................................................................................................................................................................................................................................................
JCVI_SCAF_1096627077622/984-511                  CGCAGAACAAACCUUGGAAAUUCACGAUUUCGAGCCUUGAUUCAUUCCAAACUGUUCACCAUGAACAACAUUUAUGCGGUAGUAAUGCAUUGAAGGACAAAUCGUUGGGCUC...GGGCCUG.................CUCUUA....................................................................................................................CAGACCUCUUCAGCCGG.AAGUAGCCAC..................CCG.C................................................................................................................GUGGCGAAGCAACGCUCCUUCCCACGAAGCGGUCCCGAUCAACGAUCGGAGCACUCACCAUCCUCUUCGAGGCCACUCCUAUGACCACGACACAACGCACCUAUCGCGGCAUCCCCUACAACCCGGCACAGCAUGAGCGCCUAAGCCCGGCCAGGGUUGAUCACACUUAUCGCGGUCAGCACUACGACGCGCCUCUUUGCCAUGCAGCAGCGGCUGAGUCAACAGUGGAACUCCAUUACCGCGGCAGCGUUUAUCAGCACCGCCGCGAACAGGCCAAGAAGCCACUCAACUCCUGAUUCGGUAUCAACGCGUACAUCC
#=GR JCVI_SCAF_1096627077622/984-511 CODON       .............................................................................................................................................................................................................................................................................................................................................................................................................................................................................................................................................................................................................................................................................................................................................STP......................
#=GR JCVI_SCAF_1096627077622/984-511 SS_TT       ......................................................................................................................................................................................................................................................................................................................................................................................................................................................................................................................................................................................................................................................................................................................................................................
JCVI_SCAF_1096627077904/218-691                  CGCAGAACAAACCUUGGAAAUUCACGAUUUCGAGCCUUGAUUCACUCCAAACUGUUCACCAUGAACAACAUUUAUGCGGUAGUAAUGCAUUGAAGGACAAAUCGUUGGGCUC...GGGCCUG.................CUCUUA....................................................................................................................CAGACCUCUUCAGCCGG.AAGUAGCCAC..................CCG.C................................................................................................................GUGGCGAAGCAACGCUCCUUCCCGCGAAGCGGUCCCGAUCAACGAUCGGAGCACUCACCACCCUCUUCGAGGCCACUCCUAUGACCACGACACAACGCACCUAUCGCGGCAUCCCCUAUAACCCGGCGCAGCAUGAGCGCCUAAGCCCAGCCAGGGUUGAUCACACCUAUCGCGGUCAGCACUACGACGCGCCUCUUUGCCAUGCAGCGGCGGCUGAGUCAACCGUGGAACUCCAUUACCGCGGCAGCGUUUAUCAGCACCGCCGCGAACAGGCCAAGAAGCCACUCAACUCCUGAUUCGGUAUCAACGCGUACAUCC
#=GR JCVI_SCAF_1096627077904/218-691 CODON       ........................................STP.....................................................................................................................................................................................................................................................................................................................................................................................................................................................................................................................................................................................................................................................................................................STP...................
#=GR JCVI_SCAF_1096627077904/218-691 SS_TT       ......................................................................................................................................................................................................................................................................................................................................................................................................................................................................................................................................................................................................................................................................................................................................................................
JCVI_SCAF_1096627070116/224-1                    CGCAGAACAAAGCUUGGAAAUUCACGAUUUCGAGCCUUGAUUCAUUCCAAACUGUUCACCAUGAACAACAUUUAUGCGGUAGUAAUGCAUUGAAGGACAAAUCGUUGGGCUC...GGGCCUG.................CUCUUA....................................................................................................................CAGACCUCUUCAGCCGG.AAGUAGCCAC..................CCG.C................................................................................................................GUGGCGAAGCAACGCUCCUUCCCACGAAGCGGUCCCGAUCAACGAUCGGAGCACUCACCACCCUCUUC..........................................................................................................................................................................................................................................................
#=GR JCVI_SCAF_1096627070116/224-1 CODON         .....................................STP.................................................................................................................................................................................................................................................................................................................................................................................................................................................................STP..........................................................................................................................................................................................................................................................
#=GR JCVI_SCAF_1096627070116/224-1 SS_TT         ......................................................................................................................................................................................................................................................................................................................................................................................................................................................................................................................................................................................................................................................................................................................................................................
NZ_AAOK01000001.1/260995-260520                  ACCCAUCAGAGCGAGACAAUUACGGAAUCUCUUCCAUCCAAAAGCCGCAAAGUGUUCACUAUGAACAUCGGUUUUGAGAUAGAACUGCAUCGAAGGACAAAACGUUGAGCU...CAGGCAACG................GUCAUG...................................................................................................................CGUCGCCUUUCCAGCCGG.AAGUAGCCAC..................UCG.C................................................................................................................GCGGCGAAGCAACGCUCCUUCCCACGAAGCGGCCCCGAUCAGUGAUCGGGACAACCACCAUCCCCUUCGAGGCCCAUCUCAUGACUAUGACUACUCUUCAACGCACAUACCGCGGCAUCGCCUACGACCCAGCCCAGCACGAACAGCUGAGCGAUAGCCGGGUGGAGCACACCUACCGCGGAAGCCACUACGAGGCUCCUCUGCACCACCAAGCCGCCGAGAGCGCCACGGUUGAACUGCACUACCGCGGCAGCGUCUACCAGCACAGACAGCACCAGGCCAAAUCCUGAUUCGGUAUCAAAACGAACAACGAUUGGA
#=GR NZ_AAOK01000001.1/260995-260520 CODON       ..............................................................................................................................................................................................................................................................................................................................................................................................................................................................................................................................AUG......................................................................................................................................................................................................STP............................
#=GR NZ_AAOK01000001.1/260995-260520 SS_TT       ......................................................................................................................................................................................................................................................................................................................................................................................................................................................................................................................................................................................................................................................................................................................................................................
NC_009481.1/1858804-1859279                      GGCCCACCAGAGCCUGGUAUUCACCGAUUUUCUUCCAAGCAAAUCAGCAAAAUGUUCACUAUGAACAACACUUUUGCGGUACAACUGCAUUGAAGGACAAAACGUUGGGCU...CAGGCGACG................GUCAUG...................................................................................................................CGUCGCCUUUCCAGCCGG.AAGUAGCCAC..................UCG.C................................................................................................................GCGGCGAAGCAACGCUCCUUCCCACGAAGCGGCUCCGAUCUGCGAUCGGAACAUCCACCAUCCCUUCGAGGCUUCUCCCAUGACCACUGUUCAACACACCUACAGAGGCAUUGCCUACGACCCCGCCCAGCACGAACGGCUGAGCAGUCAGCAGGUCGAUCACACGUACCGCGGCAGUCACUACGAAGCGCCCCUGCAGCAUCAAGUCGCUGAUCAAAACACCGUCGAACUGCACUAUCGCGGCAGCGUUUAUCAGCACAGGCAGCAGCAAGCCAAAUCCUGAUUCGGUAGCGAAUCGAACAACGACUGGGCCUGGUA
#=GR NC_009481.1/1858804-1859279 CODON           .......................................................................................................................................................................................................................................................................................................................................................................................................................................................................................................................AUG......................................................................................................................................................................................................STP...................................
#=GR NC_009481.1/1858804-1859279 SS_TT           ......................................................................................................................................................................................................................................................................................................................................................................................................................................................................................................................................................................................................................................................................................................................................................................
JCVI_SCAF_1096627553262/629-172                  GGCCGGUGAGUAUUACCAGUUCAGAGUUGCUAUUACUGCUGGCUCUUGUGUAGGUAAUUCCUGGAAAGAAACCCACUAAGUUUGUUAGACUUAGUACAAGUGCGUUGAUCCC...........................GGAAU...............................................................................................................................GGGACGC.AAGUAGGCC...................ACAUUUGG..............................................................................................................GGCCGAAGCAACGGAAAAGAUUCCAUCGCUUUACACCAAUGACUUCUAUAGAAGCACGUGCCCUUGUUAAGGCACGCGAAAAUUUUGCCCGCGCUCGCAAAGAGCUUGAAGCCCAGCGUCUUCGUGAAACUCGAUAUCGUGGUGUACCCUACACCACAGACUAUCUAGUACCCGAAAAGUCUGCAAAAGUUCUGACUUAUAGAGGCAAUACCUAUCGCAAAUAGUUAGAAUGUUUAUGUUAAAGGCCGUUAAUUAUGUCCAAGAAACUUCUUUUCUUUGUUAUCGCUGCCUAUAGCUGCUUGACUUCAUACGCUGCA
#=GR JCVI_SCAF_1096627553262/629-172 CODON       ............................................................................STP.......................................................................................................................................................................................................................................................................................................................................................................................................................................................................................................................................................................................................................................................................................
#=GR JCVI_SCAF_1096627553262/629-172 SS_TT       ......................................................................................................................................................................................................................................................................................................................................................................................................................................................................................................................................................................................................................................................................................................................................................................
JCVI_SCAF_1096627531828/56-511                   AUUAAUAUUCAAAAACGACGUUUCCUUGUUCGGUAUUUACGUAACAAAGUUGAAGGUGAAUGCCCUGCUGAUUGGUCGUCGUUGCUACAAUAUUGAUAGGUACGUUGAUAGUC..........................UGUU...............................................................................................................................GACUACGC.AAGUAAGCC...................AGAAG.................................................................................................................GGCUGAAGCAACGGGAAUUAUUCACCUUACCUAGUACAAACAAAUGACUAACAUUGAAGCUCGGGCUAUUGAAAAUGCCCGUAAUGACUUACGCCGUGCUCAAAAAGAAUACGAGCGUGCACUGCUGCGUGACACCCACUACCGUGGUGUACAAACCAUAAUUAGACCAGAAGAGCCUCAGACUCCUCAUGGUGUGUUCACUUAUCGCGGUGUUGUUUAUAACCGCUGAUACUCAGAAGCCUCCCUAACGGGAGGCUUUUUUUUUUAUUUUCCAAAGAUAUCACCUUUAGCAGAAGGUUUAUCAAGACUAUAGCCUG
#=GR JCVI_SCAF_1096627531828/56-511 CODON        ....................................................................................................................................................................................................................................................................................................................................................................................................................................................................................AUG.......................................................................................................................................................................................STP................................PTS..................................................
#=GR JCVI_SCAF_1096627531828/56-511 SS_TT        .......................................................................................................................................................................................................................................................................................................................................................................................................................................................................................................................................................................................................................................................................................<<<<<<<....>>>>>>>.............................................................
JCVI_SCAF_1096628003214/1893-1444                .....ACUGUCAGGGCAAGGUUGCAGUAAUUUUUGUCGUUUCUUGCUGUGUAAUUACCGCCCCUGCUAUUUGUGGGGGCGUCCCUUAUAAUGGAAUGAAGUGCGUUGAUCCU...........................UUUGUU..............................................................................................................................AGGACGC.AAGUAAGGC...................UGA.G.................................................................................................................GCCUGAAGCAACGGGACAUCAUUCACACUUGAGGAACAACUUAUGUCAAACGUCACCGUUGCUGGACUGCUUACGGUCCGCCGCAAUGAACUGCGCGCCAAAGCUGAGCGCCAGCAUCACCUGAGCAAUGAGCUCAAAACCAAAACCGGUGUCACCUACACCUACCGCGGUGUGCAGUACAGCUACGAGUAGAGAUCACCUUUAGGCGACGGCGGCUUGAUCUGGAAAUCACUCCUGCGCUUGUCGCCGUAGUUCCUGAGCCGCUGCUGCUGCAGAGCAAUGCCACCACCGAUCGAACCACUGCCGGGUCUGCGGGU
#=GR JCVI_SCAF_1096628003214/1893-1444 CODON     ............................................................................................................................................................................................................................................................................................................................................................................................................................................................................................................................................................................................................................PTS.......................................................................................................................................
#=GR JCVI_SCAF_1096628003214/1893-1444 SS_TT     ......................................................................................................................................................................................................................................................................................................................................................................................................................................................................................................................................................................................................................................................................................................................................................................
JCVI_SCAF_1101668228312/166-622                  UUGUUAGAUAUUUACGUACCAAAGUCGAAGGAGAGUGCACUAUGUAUCUAACUAAUAGUGUUCGCCGUAAACAUUAGUAUCUGUCUAUACUAAAAGUAAGUGCGUUGAACCU...........................UUAGCU..............................................................................................................................AGGUCGC.AAGUAACCCC..................AGA.G................................................................................................................GGGGCGAAGCAACGGGAAUUCAUUCACACUUAUUGAGGACAACCAAAUGAACAAAGUUACAAUUCGUGGACUGAUGAGAGUCCAUAAUAAAAAUCGUCGUGCUCAAGCGGAGCAACAACGCGAGCUUUCGCAUUUACGUCGCCGCGCCUAUCGCGGUAUUGAAACUCAAGGCAGCCCUUCUGGUGAAGAAGUGCAUGGCACCUUUGUGUAUCGCGGGCAGACUUACUCUAAGUAAUGCCGACUGACAAUUAAAUAACUGCAUAACCUCCCUAUCGGGAGGUCUUUUUUUGUUAAUUUAUCUACUAAAAUUGUAAUUGC
#=GR JCVI_SCAF_1101668228312/166-622 CODON       .............................................................................STP..................................................................................................................................................................................................................................................................................................................................................................................................................................................................................................................................................................................................................................................................................AUG.
#=GR JCVI_SCAF_1101668228312/166-622 SS_TT       ................................................................................................................................................................................................................................................................................................................................................................................................................................................................................................................................................................................................................................................................................................................<<<<<<....>>>>>>......................................
JCVI_SCAF_1096627537457/134-587                  AUUUUUGAAAAUUAGUUGUGCUGCAUCUCUAGCGUUCAUUGCUAUUAAAUCAAAUCUAUACCUCCUAUUUUACUAGUAUUUGCUAAUAUAAAUGUAGGAGUGCGUUGAACCU...........................UUUGU...............................................................................................................................AGGUCGC.AAGUAAGCC...................AGA.G.................................................................................................................GGCUGAAGCAACGGGAAUUCAUUCACACUAUCCGGUACAAUCAAAUGACUAACGAACUGCGUGAACUGCAGAAAGUUCACAAUGCAAACCGCCGUGCCAAUGAGAGCGGCGUCCGUAACGCUUGGGUGCGUGAAAGCAAAGCAGGUAAGUGCUACACCUAUCGUGGCGUCAAGUACUGCUACGCUAUGUGAUAACCAACACAUAGAGUGCACACCCUUCCUCACGGAGGGGUUUUUUAUUACUUAUAAUUAUUUCAGUGCCCUACCCACGCAAACUUUGGUUCGGGCACAUAAUCCAUCCGCAGGCCUAAGCUUGCG
#=GR JCVI_SCAF_1096627537457/134-587 CODON       ......................................................................................................................................................................................................................................................................................................................................................................................................................................................................................................................................................................................................................................................................................................................................................................
#=GR JCVI_SCAF_1096627537457/134-587 SS_TT       ..............................................................................................................................................................................................................................................................................................................................................................................................................................................................................................................................................................................................................................................................<<<<<<<....>>>>>>>......................................................................................
JCVI_SCAF_1096626928539/1498-1044                CAAGAAACUUUUGACAGUGCUUAUAAAAAACUAAAAAUUGCUCUGUUCGAUCUUAUUUUCCUUGAUAGUAAUGAGUAACGGUUGCUACAAUAUAGUUAAGUGCGUUGAACCU...........................UUUGU...............................................................................................................................AGGUCGC.AAGUAACUCU..................GAA..................................................................................................................AGAGUGAAGCAACGGGAAUUCAUUCACACUUAUGGAGUAAAAUCAUGAAUACACUUCAAAUGAUUAAGGAUCGCAUUAAUUCCGCUGAUCGUCUACAUCAAGCACGGCUUUUAAUUACUAAGUACCGUGGCGUUGAUUCAACCGUACACCGCUCUGACAACGAAGUUCACGGAACUUUUGUUUAUCGUGGCCAAAGCUAUACUAAAUAAAGACCAACUCUUAGGGUUUCACCCGGCUAUUGCCGGGUCUUUUUUUAUGUUUCAAUCAGUGUACAGACUUCUAAUCUGUUCAUCCGUAAACAUCUCUGGACGUAAGCUU
#=GR JCVI_SCAF_1096626928539/1498-1044 CODON     .........................................................................................................................................................................................................................................................................................................................................................................................................................................................AUG..........................................................................................................................................................................................STP................................................PTS..........................................................
#=GR JCVI_SCAF_1096626928539/1498-1044 SS_TT     ..............................................................................................................................................................................................................................................................................................................................................................................................................................................................................................................................................................................................................................................................................<<<<<<....>>>>>>........................................................................
JCVI_SCAF_1101668182179/821-1277                 UACAAGCAAGCCCUGGCACUAAGCCGAUGGCCAGUAAUGUCCGCUGAAGAGAUACGUCAAGCUGAGCAAAAGCGAAAGAUUGACAAACUCUAUGGGAAAGUGCGUUGAUCCU...........................UUUGU...............................................................................................................................AGGACGC.AAGUAACUCU..................CUAGG................................................................................................................AGAGUGAAGCAACGGGAAAUCAUUCACACUUAUCAGGUAAAAACAAAUGACUACUAUCGAAGCAAAUGCUAUUGUAAAAGCACGUGAAGAAAUGAAGCGUGCAAAGAAAGAGCUUGAUCGUGCAAAGCUGCACGAGACUCGCUAUCGUGGCAUCCCCACCCGCAAUGACAGCUGGGUUCGUAAGGAUGUGCACGGCACUUUCGUCUAUCGUGGUAUCGAAUAUACCAAAUGAUAAACUGACUAUAAUAUUGAUUCCCUGCAGGCUAGCGCCUGCGGGGUUUUUUUAAUUCUUUUAAUAAUUGUUUAAGCUCUUGCCUA
#=GR JCVI_SCAF_1101668182179/821-1277 CODON      ......................................................................................................................................................................................................................................................................................................................................................................................................................................................................................AUG.......................................................................................................................................................................................STP...................................................................................
#=GR JCVI_SCAF_1101668182179/821-1277 SS_TT      ......................................................................................................................................................................................................................................................................................................................................................................................................................................................................................................................................................................................................................................................................................................<<<<<<<<<<....>>>>>>>>>>........................................
JCVI_SCAF_1096627634647/1-403                    ........................................................AAAAAAUUGUAACAGAUUAUACUAAAAUAAUCGUAUAGAUAAAACACGUUCAUUUGCUAUU......................UGCA...........................................................................................................................AAUAGCAAACGG.AAGUAGG.....................GAU.A...................................................................................................................CCGAAGGAACGCGAAUUUACAAACCAGUAAAGGAGCAAAUCCAAUGACAACAGCAACAUAUCGUGGUGUUAAGUAUGAUGUUGAAGAACGUAAAUUAAAUGUUCUUCAAUUGAUUAAAGAUCAAAUUGAGAAAGAGCAAAGACGCAAAGAAGCACAACUUGCUCAGAUUAAGUGAUUUAGGAGGGUCUUAUGACCCUCUUUUUUUAUAAAUAACUAAAAACGUAAUAACCAUGUUGUCACCUAAAGAUUUCCACGAGCUUUACAUGAGUGUCUAUGAGGGUAUGGACCCUGAGGAAAGAGCUCUGAAAAGAGAAU
#=GR JCVI_SCAF_1096627634647/1-403 CODON         ......................................................................................................................................................................................................................................................................................................................................................................................................................................................................................................................................................................................................................................................................................................................................................................
#=GR JCVI_SCAF_1096627634647/1-403 SS_TT         ...........................................................................................................................................................................................................................................................................................................................................................................................................................................................................................................................<<<<<<<<<<<.......>>>>>>>>>>>..............................................................................................................................................................................................................
NC_009925.1/3254165-3254655                      GAGAAUACAAAAAAACUAUAUUUAAUCAAAAUUUAAUUUUUUAUCGGGUUUUGUAGGCCGAUCUUUAAUUUGAAAAGGGUAUUAUUAGAUACAGAAAUGAAUCGUUCAUCUUGCAUCGCUUGUCUGUUUGAUU......CCU............................................................................................................GAUCAA..AGGUGAGUCA.GCAAGACGG.AAGUAAGG....................CAU.UUA................................................................................................................CCUGAAGGAACGCGCCUCAUCCCAUCUAUUCGGUCGGAGGCCAACCGUGAAAUAUUCCUAUCGUGGUGUCGAGUACACCCCUGUUUCUCCCUCAGUAGAAGUCACAGAAACUGAAAUUAUUGGCCACUAUCGUGGCACUCCCUGCCGCCGCCGGCAGUAUGCAACUACGGAUCUUCAUCAACCCACUCACGUUAUGACCUAUCGUGGCGUUGAGUAUGGACAAGGAGUGAACAACUCUACAACUCGCCAAGAGUCUACCUUGCCUCAAACACCCAAGAUUCCUGAUGUUGUGCCUCAAUCUAUCUCUGUCGGAACA
#=GR NC_009925.1/3254165-3254655 CODON           ........................................................................................................................................................................................................................................................................................................................................................................................................................................................................................AUG...........................................................................................................................................................................................................................................................................
#=GR NC_009925.1/3254165-3254655 SS_TT           ......................................................................................................................................................................................................................................................................................................................................................................................................................................................................................................................................................................................................................................................................................................................................................................
JCVI_SCAF_1101667194234/700-181                  CCUAGAACUUAUGACUUGGCAAGGUUUUGAAUGGCAUCGAAGAUAUCGCCAUUCUUAAAAAAUUACUUGUUUUUAUAAAUUUUUUUUGAUUUAAUAUAAAUACGUUCAUUUUGCGG.......................UCAG............................................................................................................................CCGCAAAACGG.AAGUAGGAGGAUA.AUCAAUAUUUCCU.UGUGGUAAGGGAAU....UCA..GCAUCCCGGAC..................................................................GGGAUCAAUUGAGAUAUCUACCGAAGGAACGCGUUUAGAACGACACGUAAAAAUUGUCGGUCAAGGCGAACCCUAGGUAGACUGUCUUUAAAAAUAAAGCACAAACCUGGACUCAAAUUCCGACUUACGUUUACGUGUUGAGUAUUAAUUAUACUAACUCAAAACGAAAACUGGAGGAAUGAUAUGACUAACAACUAUUACAGAGGUGCUAAAGUAAAUCAAAAUGCUCAGCAAAAUCAGGGCGUAGAAAAACCCGCAGACGGUUAUGUUUACCGAGGGGUCAGACAUCAAGCUCAGCAACAAUCUGACGUGCAACAAACGUCAGGAAUUUACAG
#=GR JCVI_SCAF_1101667194234/700-181 CODON       ......................................................................................................................................................................................................................................................................................................................................................................................................................................................................................................................................................................................................................................................................................................................................................................
#=GR JCVI_SCAF_1101667194234/700-181 SS_TT       ......................................................................................................................................................................................................................................................................................................................................................................................................................................................................................................................................................................................................................................................................................................................................................................
NC_009925.1/2595041-2595523                      AUUAAUUGAGAUUGGCUUUUUUAAUAAGAAAUACUAAUAUUUAUUUUUGCAAAACACCUCAUAUUCAAUUUAAAAAUGUUAUAUUUGAUACAGAAAUUAAAUCGUUCAUCCCUUAACU.....................CGUCUUUAACUCUAUUCUUAGU........................................................................................................AGUCAAGGGACGG.AAGUAGAGC...................CUU.C.................................................................................................................GCUCGAAGGAACGCGCCUCAAAUCUAUACCCAUCAUUAUGAUCGGAGGCGAAUCAUGAAACUUACUUAUCGCGGUGUUAAUUACGACUACAAUCCCCCUGCAGUAGACAUGACUUCUAGUGAAGAAGUCGGUCAAUAUCGUGGAUUGGAGUGGAGAUUUAGAAACGCUCAAAAACCCCCGGUGAUGCAACCCAGUCUUAACUUGGUUUACCGAGGCGUUGCCUAUGAAACAGGCACCCCAGAGCCAGAAGUUGCACCCACCUAUACCCCAGCACCUACCACACCUGUGGCUGCUCCUGCUAUUUUGACCGUUCAAAA
#=GR NC_009925.1/2595041-2595523 CODON           ...............................................................................................................................................................................................................................................................................................................................................................................................................................................................................................AUG....................................................................................................................................................................................................................................................................
#=GR NC_009925.1/2595041-2595523 SS_TT           ......................................................................................................................................................................................................................................................................................................................................................................................................................................................................................................................................................................................................................................................................................................................................................................
JCVI_SCAF_1096627480451/1244-1408                CUGAAGCUGGUAAGUACUACAACCUGCGUGUACCUAUUGGUGCAUGCGCUGACCAUGGAGAUAACUGGGCAGCUACUCACUAAAUUAGCUAGACUAUAUAUACGUUCAUCCCCU.........................AACAU.............................................................................................................................AGGGGACGC.AAGUACUCUA..................CGAAU................................................................................................................GAGAGGAAGGAACGGGAAACUA........................................................................................................................................................................................................................................................................................................
#=GR JCVI_SCAF_1096627480451/1244-1408 CODON     ...................................................................................STP................................................................................................................................................................................................................................................................................................................................................................................................................................................................................................................................................................................................................................................................................
#=GR JCVI_SCAF_1096627480451/1244-1408 SS_TT     ......................................................................................................................................................................................................................................................................................................................................................................................................................................................................................................................................................................................................................................................................................................................................................................
JCVI_SCAF_1096626879438/2139-1679                .GCGUCAGGGUGCACUUUAGGUUUCAGAGAUUUCUGCUGCUUCUCUCUGAGUAAUUACUCUUCCCUGCGAUCUGUGGGGAAGUCCCUGUUAAACUAUAGAUACGUUCAUCUCCUA........................ACAC.............................................................................................................................UAGGAGACGC.AAGUACCUCA..................CGAAU................................................................................................................GGAGGGAAGGAACGGGAAACUACACCUCACUAUGGAGUUUCCAAUGACCCAAUUACAAGCUCGUGCUGUCGAAAAUGCUCGCAAAGAGUAUCGUCGCGCACAAAACGAACUACGUAUUCAUCGCCUGUCUGAAACACGUUACCGUGGGAUCCCCACAGUUUCUUCUACUGCCCCUGCAGAGCGGCAUGGUUGUUUUACAUACCGUGGCGUAAAUUACUGCCACUAAUUUAUACAAUUAACUAUCUGUCCCUCGCUUAACAGCGGGGGGUCUUUUUUUGUUUAUUUAGUACAUAUAAUAUUGAGAGCGAUAAGUAUUAA
#=GR JCVI_SCAF_1096626879438/2139-1679 CODON     ......................................................................................................................................................................................................................................................................................................................................................................................................................................................................................................................................................................................................................................................................................................................................................................
#=GR JCVI_SCAF_1096626879438/2139-1679 SS_TT     ..............................................................................................................................................................................................................................................................................................................................................................................................................................................................................................................................................................................................................................................................................................<<<<<<<<<....>>>>>>>>>..................................................
JCVI_SCAF_1096627888893/289-1                    UCAGGGAUUACACAUUUGCUUGCCUAUAUAGUAGGACUGUGUUAAUAUACACACAUCGUUCAACCUCAUAAGAGGUCGCAAGUAAGCCGACACGGAACGGAUCGUUCAUCCCC..........................AAG................................................................................................................................GGGGACGC.AAAU........................GCCGACU...................................................................................................................GAAGGAACGGGUCUAAACCACCCCUACUUUGGAGCAAGCCAAUGGCAAAAGUCACUUACCGUGGACACGAGUACGAUACUGAGGAGUAUCGUCAAGCUCUUAUCGAAGAGCACAACAAAACCAGAAACCAUGAUCUUAUGUAUCGUGGGAUUAA...............................................................................................................................................................
#=GR JCVI_SCAF_1096627888893/289-1 CODON         ......................................................................................................................................................................................................................................................................................................................................................................................................................................................................................................................................................................................................................................................................................................................................................................
#=GR JCVI_SCAF_1096627888893/289-1 SS_TT         ......................................................................................................................................................................................................................................................................................................................................................................................................................................................................................................................................................................................................................................................................................................................................................................
JCVI_SCAF_1096627318946/687-236                  UAGUAACAACCGUUACUUGACUAAAUAAUUAUGUCAUGUUAUCAUGACAUUACGUUCAGUCUGAUACACUCAGACCGCAAGUAAGCCGACACGGAACGGGUUCGUUCAUCCCUCU........................GGU..............................................................................................................................AGGGGGACGC.AAAU........................GCCGACU...................................................................................................................GAAGGAACGGGAGUAAAAACCCCUACUAUUUCAGGAGAAAAUCAUGACUAAGGUCACUUACCGUGGCGUUGAAUACAACGCAGAAGAGUACAACGCAAAAGUUGUUGCGGAAGCAACACAGCGUGACAGACACGAUUUAAUGUAUCGUGGUAUCAAAGUUAAGAGUAAGGCAUCACCUUGCAGUUAACUUAGUAUAACUAAAAAGUUAUCCCCGCUACAUAUAGUAGUCGGGGAUUUUUUUAUGCAACGAAACAGACUCAAGCAACUGCUUGAACAACUCGAAGAAGUACUAGCAGAACUGAAGGUAGAAGUA
#=GR JCVI_SCAF_1096627318946/687-236 CODON       STP...........................................................................................................................................................................................................................................................................................................................................................................................................................................................................................................................................................................................................................................AUG.....................................................................................................................
#=GR JCVI_SCAF_1096627318946/687-236 SS_TT       ..........................................................................................................................................................................................................................................................................................................................................................................................................................................................................................................................................................................................................<<<<<<<<<<<<<.....>>>>>>>>>>>>>.............................................................................................................................
JCVI_SCAF_1101668319706/602-156                  GAUGCAAAGGAGUAUCUUAUAGAUUACUUCAGAGUGAAAGUACCAGAUGAACAAUGUGAAACCUUUAUUAUUGGACGCAAGUAAGCCGACACGGAACGGGUUCGUUCAUCCC...........................CUUG................................................................................................................................GGGACGC.AAAU........................GCCGACU...................................................................................................................GAAGGAACGGAUAUUCACAACAUCCAACUACUUUAGGAGAAAACCAAUGGCACAAGUCACUUACAGAGGAGUCGUAUAUGACUCUGAAGAGUAUAAUGCAAAAGUGCUUGCAGAAGCAGCACAACGCGAGAGACAUGAUCUAAUGUAUCGUGGUCUUAAAGUUAACAGUAAGGCAUCACCUUGCAGUUAAGAUUAUAGGAGGGUUGUUACCCUCCUUUUUUUAUGCUAUAGUGAUAAAUAAAAAUAAAGCCAUGGAUAAGGGUAAGCUAAAGGUUUUAUUGUUUGACCUAAAAAACAUACUCAAUGAACUUGA
#=GR JCVI_SCAF_1101668319706/602-156 CODON       .................................................................................STP....................................................................................................................................................................................................................................AU...................................................................................................................G.................................................................................................................................................AUG......................................STP...........................................................................................................................
#=GR JCVI_SCAF_1101668319706/602-156 SS_TT       ..................................................................................................................................................................................................................................................................................................................................................................................................................................................................................................................................................................................................................................................<<<<<<<....>>>>>>>..................................................................................................
JCVI_SCAF_1101668391020/640-1086                 GAUGCAAAGGAGUAUCUUAUAGAUUACUUCAGAGUGAAAGUACCAGAUGAACAAUGUGAAACCUUUAUUAUUGGACGCAAGUAAGCCGACACGGAACGGGUUCGUUCAUCCC...........................CUUG................................................................................................................................GGGACGC.AAAU........................GCCGACU...................................................................................................................GAAGGAACGGAUAUUCACAACAUCCAAUUACUUUAGGAGAAAACCAAUGGCACAAGUCACUUACAGAGGUGUUAAGUAUGACACCAAUGACAGAAAAGAUUCUGUACAGUCAGCAUCACAACUUACUUACAGAGGUAUCAAGCACACAAGUAAGGUUGGUGCUUAGUUAGAAUAAGGAGGGUUGUUACCCUCCUUUUUUUAUGCUAUAGUGAUAAAUAAAAAUAAAGCCAUGGACAAGGGUAAGCUAAAGGUUUUAUUGUUUGACCUAAAAAACAUACUCAAUGAACUUGAGUCAGAGGUUUAUUCAGACACA
#=GR JCVI_SCAF_1101668391020/640-1086 CODON      ....................................................................................STP...............................................................................................................................................................................................................................................................................................................................................................................................................................................................................................................................................................................................................................................................................
#=GR JCVI_SCAF_1101668391020/640-1086 SS_TT      ............................................................................................................................................................................................................................................................................................................................................................................................................................................................................................................................................................................................................................<<<<<<<....>>>>>>>........................................................................................................................
JCVI_SCAF_1096628009553/83-529                   UCGCAAAAAAAAUUCCGCCAAAUUUUUGACCUGUGAAGAUUUUGUAACAAUGACUACAGUUUUACUUGACUAUAUACUAUGAAUGUGUUAGAAUUAACACAACGUUCAUCCC...........................GAAA................................................................................................................................GGGACGC.AAGUA.......................AGCCGA....................................................................................................................CACGGAACGGAUUCGUUCAUCCUCUUUGAGGACGCAAAUGUUCGACUGAAGGAACGGGGCAAAAAUCCCUACUACUUUGGAGAAAACCAAUGGCAAAAGUCACUUAUCGUGGUGUCGAGUACGACACUGAAGAGUACAACGCAAAGGUGAUUGAAGAAUCACAAAAGCGUGAAAGACACGAUUUAAUGUAUCGUGGUCUUAAAGUUAAAAGUAAGGCAUCACCUUGCAGUUAACAUUAAGGAGGGUUGAAACCCUCCUUUUUUUAUGGUAUAAUUAGUACAAAUACAAAGAAUCAAUGCGAGAACAAAUUCUC
#=GR JCVI_SCAF_1096628009553/83-529 CODON        ....................................................................................................................................................................................................................................................................................................................................................................................................................................................................................................................................................................................................................................................................................................................................................AUG...............
#=GR JCVI_SCAF_1096628009553/83-529 SS_TT        ............................................................................................................................................................................................................................................................................................................................................................................................................................................................................................................................................................................................................................................................................................<<<<<<<....>>>>>>>........................................................
JCVI_SCAF_1096627905606/392-1                    AGACAGACUGUCUACGAAGAAGCCUGGUCAGAUUGAUUAAGAUUUGUAUCAAGAAAUACAUUUUUCUUGCAUAAAUAGUUAGGGUAUGGUAACAUACCUAUACGUUCAUCCC...........................AAAA................................................................................................................................GGGACGC.AAGUA.......................AGCCGA....................................................................................................................CACGGAACGGAAUCGUUCAUCCCAUGUUUCACCUAGCAGUUAUCGCAACCGCCUUCUCUUGUAUCGAAGCUCAAACACUCAUCGAUAAGAUGAAUGAGUAUAAGAUAGAAGAAGAGACACGAGCUGAGAUGAUCAGUGUAGUGAUGGAAUCGACAACUCAUUGUGAGUGGGACGCAAAUGCCGACUGAAGGAACGGGGUUCUUAUACCACCCUACUUUCAGGAGAAAGCAAAUGACAACCAGUCACUUAUCGUGGAAG.......................................................
#=GR JCVI_SCAF_1096627905606/392-1 CODON         .....................................................................................AUG..............................................................................................................................................................................................................................................................................................................................................................................................................................................................................................................................................STP.............................................................................................................................
#=GR JCVI_SCAF_1096627905606/392-1 SS_TT         ......................................................................................................................................................................................................................................................................................................................................................................................................................................................................................................................................................................................................................................................................................................................................................................
JCVI_SCAF_1096626937891/385-833                  UCAACCACCAGAAGCACCACAAGGUUAAGAUAUUAUUAAAUUGUAUCGGAUUACACAUAUCUACUUGACUAUAUAAUAUACCUGUGUUAAUAUUAACACAAUCGUUCAGUCCC..........................AUAA...............................................................................................................................GGGACCGC.AAGUA.......................AGCCGA....................................................................................................................CACGGAACGGAUACGUUCAUCCCUUCGGGGACGCAAAUGCCGACUGAAGGAACGGGUCUUAUCCACCCUAACCUGAGGACAAGCCAAUGGCACAAGUCACUUACCGUGGUAUCAAGUAUGAUACCGAUAAGCGCAACAAGCAGACCUGCACCAAGUCAGAAAUGACUUACCGUGGUGUUAAGUUCCAAAAGGAACUCUGCAACGCUUAGAAUCAAAAAUCACAUUGUGGUUUCAAGAAUCCUGGAAAAUUUUUUCCAGGAUUUUUUUGUGUCAAAAGUGUCACAUAAAUACCUAGUAACAUAGAGAUGAAUCC
#=GR JCVI_SCAF_1096626937891/385-833 CODON       ............................STP.......................................................................................................................................................................................................................................................................................................................................................................................................................................................................................................................................................................................................................................................................................................................................
#=GR JCVI_SCAF_1096626937891/385-833 SS_TT       ...........................................................................................................................................................................................................................................................................................................................................................................................................................................................................................................................................................................................................................................................................................<<<<<<<<<....>>>>>>>>>.....................................................
JCVI_SCAF_1096627342341/201-647                  AUCCUAAUGAGACAUCCUACGGAGGUUAAGACUUCCUUAAAUUGUAUCAGUCGAUACAAAAUUACUUGACUAUAUAGUAUACCUGUGUUAAUAUUAACACAUCGUUCAACCC...........................AAAA................................................................................................................................GGGUCGC.AAGUA.......................AGCCGA....................................................................................................................CACGGAACGGAUACGUUCAUCCCAGUAUGUUUCAUCUAGCAGUUAUUGCAUCUACCUUCUCUUGUAUGGACGCUCAACUUCUUAUCGAUAAGAUGUAUGAGUUUAAUAUAGAGGAUGAGACACGAGCAGAAAUGAUUCUGGUUGUGAUAGAAGAAACACCUGAAUGCUGGGACGCAAAUGCCGACUGAAGGAACGGGGAUUAAACCACCCUACUUUCAGGAGAAAGCAAAUGACAAAAGUCACUUAUCGUGGAGUCGAGUAUGACUCUGAAGAGUACAACGCAAGAGUGCUUGCAGAAGCAUCAAGGCGUAAC
#=GR JCVI_SCAF_1096627342341/201-647 CODON       ....................................................................................................AUG.........................................................................................................................................................................................................................................................................................................................................................................................................................................................................................................AUG......................STP..........................................................................................................................
#=GR JCVI_SCAF_1096627342341/201-647 SS_TT       ......................................................................................................................................................................................................................................................................................................................................................................................................................................................................................................................................................................................................................................................................................................................................................................
JCVI_SCAF_1101668558910/801-358                  UCCCAAUACGAUUGGUGAAGAUGUUAAUUAUUAUGAAUAAACUGUAUCAGAGAAUACAAACAUGGUUGCAUAUAUAGAAUAUGUGUGUUAAUAUUGACACAUCGUUCAACCC...........................AUAC................................................................................................................................GGGUCGC.AAGUA.......................AGU.......................................................................................................................CACGGAACGGAGCGUUCAUCCCAUGAUACCUUUCCUUCUGGCAUCAACACUGUCUUGCUCUGACGCUGAAGUUCUCACUGAGAAAUUCAACAAGAGUAAUGUUCCUCAAGAACAAAGGGUAGAGUUGAUCAGAGUUGUUAAAGAUUCUACAGAAGCUGGGUGUUGGGACGCAAAUGACUAAAGGAACGGAGCUAAAAUUCCAACUACUUUAGGAGUAAUCCAAUGGCAAAAGUUAAUUAUAGGGGUGUCGAGUAUGACACUACAGAGUACAAAGCAAAAGUACUCGCUGAAGCACAGCAGGACCGUAAUCACG
#=GR JCVI_SCAF_1101668558910/801-358 CODON       .....................................STP..............................................................................................................................................................................................................................................................................................................................................................................................................................................................................................................................................................................................................................................................................................................................
#=GR JCVI_SCAF_1101668558910/801-358 SS_TT       ......................................................................................................................................................................................................................................................................................................................................................................................................................................................................................................................................................................................................................................................................................................................................................................
JCVI_SCAF_1096628118909/727-279                  GGAUGCAAAAGAAUUUCUUGUAGAUUUUUUUCGCACAAAGGUGCCAGAUGAACAAUGUGAGACAUGGCAGUUAGGACGCAAGUAAGCCAACUCGGAACGGAUCGUUCAUCCUC..........................UAAU...............................................................................................................................GAGGACGC.AA..........................CAGUUUGCU.................................................................................................................GAAGGAACGGGAACACGGAUCACCCCACGGGGUUAAAGGUGCAAAGUCCAAUUACUUUAGGAGAAACCAAAUGGCACAAGUCACAUACAGAGGAGUCAAGUAUGACUCUGAAGAGUACAACGCAAAGGUACUCGCAGAAGCAGCUCAGAAGCAGCGUCACGAUUUAAUGUAUCGUGGGCUCAAAGUUACUAAAAAAGUAGCUGGAGGUGUGUAAUGUUGAUCACCGCAGAAAUCUUACUAGCUAGUGUAGCAUUUCUGGGAAUCAUCUACCUUGAAGCGCAACUCUUGUACAAUUAUAAAUAAUUGUUACAGG
#=GR JCVI_SCAF_1096628118909/727-279 CODON       .......................................................................................................................................................................................................................................................................................................................AUG......................................................................................................................................................................................................................................................................................................................................STP.........................................................................................AUG.......
#=GR JCVI_SCAF_1096628118909/727-279 SS_TT       ......................................................................................................................................................................................................................................................................................................................................................................................................................................................................................................................................................................................................................................................................................................................................................................
JCVI_SCAF_1096628275403/1799-1394                ..................................................................................................GAGUCGUUUAUCUCAUAA.......................AUAUCUUCAACGAUCUACUUAUAGCGCAAU.CAAUAUUUGGUUCAAA.CCA.............................................................................UUGUGAGACGC.AAGUAAGC....................GGA.A..................................................................................................................GCUGAAGAAACGGAGUCGUUUAUCUCAUAAUAAAUUCUUCUAUUGCCAGCUCAAUUUAACUUCGUAUUUAAAAGGAGCGAUAUGAAAAAAUUAGAAUAUAUAUGGCUGGAUGGGUUUCAGCCAGAACCAAGCCUAAGAAGCAAAGUUAAAGUCACGGAUGGAACUCCUCCAGACUGGUCUUUCGAUGGCUCAUCAACCCAACAAGCCGAUGGCUCAAGUUCUGACUGUAUUAUUAGGCCUGUAAACGAAUAUAUUGGGCCUAGAAAUUCUGACAGCUUGGUCAUGUGCGAAGUUUUGUCGCCUGACCGGUCUGCAC
#=GR JCVI_SCAF_1096628275403/1799-1394 CODON     ...........................................................................................................................................................................................................................................................................................................................................................................................................................................................................AUG........................................................................................................................................................................................................................................................................................
#=GR JCVI_SCAF_1096628275403/1799-1394 SS_TT     ...............................................................................................................................................................................................................................................................................................................................................................................................................................................................................................................................................................................................................................................................................<<<<<<<<<<<<.............>>>>>>>>>>>>..................................................
JCVI_SCAF_1096626544885/906-488                  .......................................................................................CUGAAGAAACGGAGUCGUUUAUCUCAUAA.......................GUAUUUUCCAGUAUCUCCUUAAGGCGCACAGCAAAAAUUGGUUCAAAACCA.............................................................................UUGUGAGACGC.AAGUAAGC....................GGA.A..................................................................................................................GCUGAAGAAACGGAGUCGUUUAUCUCAUAAUAAGUUCUUCUAUUGCCAGCUCAAUUUAAAAAAUGAAAUUAAAAGGAGCGAUAAUGAAAAAACUAGAAUACAUAUGGCUGGAUGGAUAUCAGCCAGAACCAAUGAUGAGGAGCAAGGUCAAGGUUAUUGAUGGUGAAAUUCCAGGAAAUAGCGGCUCUGAUUUACCAGAUUGGUCUUUUGACGGUUCAUCAACUCAACAAGCUGAAGGCGGUGACUCUGAUUGUAUACUCAAGCCAGUAACAACUUAUCCAGGGCCACUACACUCAGAUAGCUUGGUGAUGUGUGA
#=GR JCVI_SCAF_1096626544885/906-488 CODON       ........................................................................................................................................................................................................................................................................................................................................................................................................................................................................................................AUG...........................................................................................................................................................................................................................................................
#=GR JCVI_SCAF_1096626544885/906-488 SS_TT       ......................................................................................................................................................................................................................................................................................................................................................................................................................................................................................................................................................................................................................................................................................................................................................................
JCVI_SCAF_1096627242437/1729-1224                CUUGUAUCAUGUCCUUGUUGGUUAAUUCCUACACUCGCAAAACAUACAUUUGGUUCAAAACCAUUGUGAGACGCAAGUAAGCGGAAGCUGAAGAAACGGAGUCGUUUAUCUCAUAA.......................AUAUCUUCUAGUAUCUCCUUAUGGCGCAUAGCAAUAAUUGGUUCAAAACCA.............................................................................UUGUGAGACGC.AAGUAAGC....................GGA.A..................................................................................................................GCUGAAGAAACGGAGUCGUUUAUCUCAUAAUAAGUUCUUCUAUUGCCAGCUCAAUUUAAAAAAUGAAUUUAAAGGAGCGAUAAUGAAAAAACUAGAAUACGUAUGGCUGGAUGGAUAUCAGCCAGAACCAAUGAUGAGGAGCAAAGUUAAGGUUAUUGAUGGAGAAAUUCCCGGAAAUAGCGGCUCUGAUUUACCAGAUUGGUCUUUCGAUGGUUCAUCAACACAACAAGCUGAAGGCGGUGACUCUGACUGUAUACUCAAGCCAGUAACAACUUAUUCAGGGCCACUACAUUCAGAUAGUUUGGUGAUGUGUGAA
#=GR JCVI_SCAF_1096627242437/1729-1224 CODON     ...........................................................................................................................................................................................................................................................................................................................................................................................................................................AUG........................................................................................................................................................................................................................................................................................................................
#=GR JCVI_SCAF_1096627242437/1729-1224 SS_TT     ......................................................................................................................................................................................................................................................................................................................................................................................................................................................................................................................................................................................................................................................................................................................................................................
JCVI_SCAF_1096628163644/991-1496                 UUGUAUCAUGUCCUUGUUGGUUAAUUCCUACAACUCGCAAAACAAACAUUUGGUUCAAAACCAUUGUGAGACGCAAGUAAGCGGAAGCUGAAGAAACGGAGUCGUUUAUCUCAUAA.......................GUAUCUUCUAGUAUCUCCUUAUGGCGCAUAGCAAUAAUUGGUUCAAAACCA.............................................................................UUGUGAGACGC.AAGUAAGC....................GGA.A..................................................................................................................GCUGAAGAAACGGAGUCGUUUAUCUCAUAAUAAGUUCUUCUAUUGCCAGCUCAAUUUAAAAAAUGAAUUUAAAGGAGCGAUAAUGAAAAAACUAGAAUACGUAUGGCUGGAUGGAUAUCAGCCAGAACCAAUGAUGAGGAGCAAAGUUAAGGUUAUUGAUGGAGAAAUUCCAGGAAAUAGCGGCUCUGAUUUACCAGAUUGGUCUUUUGACGGUUCAUCAACUCAACAAGCUGAAGGCGGUGACUCUGAUUGUAUACUCAAGCCAGUAACAACUUACCCUGGCCCUUUACACUCAGAUAGUUUGGUGAUGUGUGAA
#=GR JCVI_SCAF_1096628163644/991-1496 CODON      ...........................................................................................................................................................................................................................................................................................................................................................................................................................................AUG........................................................................................................................................................................................................................................................................................................................
#=GR JCVI_SCAF_1096628163644/991-1496 SS_TT      ......................................................................................................................................................................................................................................................................................................................................................................................................................................................................................................................................................................................................................................................................................................................................................................
JCVI_SCAF_1096626945342/1427-922                 UUGUAUCAUGUGCUUGUUGGUUAAUUCCUACAACUCGCAAAACAUACAUUUGGUUCAAAACCAUUGUGAGACGCAAGUAAGCGGAAGCUGAAGAAACGGAGUCGUUUAUCUCAUAA.......................GUAUCUUCUAGUAUCUCCUUAUGGCGCAUAGCAAUAAUUGGUUCAAAACCA.............................................................................UUGUGAGACGC.AAGUAAGC....................GGA.A..................................................................................................................GCUGAAGAAACGGAGUCGUUUAUCUCAUAAUAAGUUCUUCUAUUGCCAGCUCAAUUUAAAAAAUGAAUUAAAAGGAGCGAUAAUGAAAAAACUAGAAUACGUAUGGCUGGAUGGAUAUCAGCCAGAACCAAUGAUGAGGAGCAAAGUCAAGGUUAUUGAUGGAGAAAUUCCAGGAAAUAGCGGCUCUGAUUUACCAGAUUGGUCUUUUGAUGGUUCGUCAACACAACAAGCAGAAGGCGGUGACUCUGAUUGUAUACUCAAGCCAGUAACAACUUAUCCAGGGCCACUGCAUUCAGAUAGUUUAGUGAUGUGUGAA
#=GR JCVI_SCAF_1096626945342/1427-922 CODON      ...........................................................................................................................................................................................................................................................................................................................................................................................................................................AUG........................................................................................................................................................................................................................................................................................................................
#=GR JCVI_SCAF_1096626945342/1427-922 SS_TT      ......................................................................................................................................................................................................................................................................................................................................................................................................................................................................................................................................................................................................................................................................................................................................................................
JCVI_SCAF_1096627245638/2703-2198                UUGUAUUAUGUCCUUGUUGGUUAAUUCCUACAACUCGCAAAACAAACAUUUGGUUCAAAACCAUUGUGAGACGCAAGUAAGCGGAAGCUGAAGAAACGGAGUCGUUUAUCUCAUAA.......................GUAUCUUCCAGUAUCUCCUUAAAGCGCAUAGCAAUAAUUGGUUCAAAACCA.............................................................................UUGUGAGACGC.AAGUAAGC....................GGA.A..................................................................................................................GCUGAAGAAACGGAGUCGUUUAUCUCAUAAUAAGUUCUUCUAUUGCCAGCUCGAUUAACAUCUUUAAUUAAAGGAGCGACAUGAAAAAGUUAGAAUAUAUAUGGCUGGAUGGAUUUAAGCCAGAGCCAAGCCUAAGAAGUAAGGUCAAAGUGACAGAUGAAAACCCACCUGAUUGGUCUUUUGAUGGCUCAUCAACUCAACAAGCAGAUGGAUCAAGCUCUGAUUGUAUUCUGAGGCCUGUAAAUGAAUACACGGGACCUAGAAACUCCGACAGUCUGGUUAUGUGUGAAGUUUUAUCACCAGAUAGGUCUGCACA
#=GR JCVI_SCAF_1096627245638/2703-2198 CODON     ..........................................................................................................................................................................................................................................................................................................................................................................................................................................................................................................................AUG.........................................................................................................................................................................................................................................
#=GR JCVI_SCAF_1096627245638/2703-2198 SS_TT     ......................................................................................................................................................................................................................................................................................................................................................................................................................................................................................................................................................................................................................................................................................................................................................................
NC_008312.1/4678976-4678523                      AAAGUCCAGACCAAAAAGCUUUUAGCAGAAAAGAUAAAUAAAUAUAGAAUUUUUUAAAGCUUGGAAAAGUUCUCAGUGAUAAUUGGAUAGAAAAAAUUUAAGCGUUCAUCUUC..........................UCA................................................................................................................................GAAGACGG.AAGUAAGGA...................AAC.A.................................................................................................................UCCUGAAGGAAUUUACCUCAAAUACUCUGCAAUUAAGAGGUAAGAUCUAUGAAACUUAAAUAUCGUGGGAUUAGUUAUGAAUAUAAUUCCCCUGUUGUAGAAACAGUAACUAGUGUAACUGUAGGCAAGUAUCUUGGUCUAGAUAUUCGAUUUCGGUAUGCGAAAAAGGCAUCAGUAAUGGAAAAAAAUUAUAAUUUUACCUAUCGGGUUGUCAAAUAUAAUACUCAACCCAAUACUGAUAAUGUUUCAGAGUCUGAAAAAACUCGUUUAUUAGGAAUGGAAAAUGAACGUACAGAUAUGAAACCUAGUCAAUUCAU
#=GR NC_008312.1/4678976-4678523 CODON           .........................................................................................................................................................................................................................................................................................................................................................................................................................................................................................AUG..........................................................................................................................................................................................................................................................................
#=GR NC_008312.1/4678976-4678523 SS_TT           ......................................................................................................................................................................................................................................................................................................................................................................................................................................................................................................................................................................................................................................................................................................................................................................
JCVI_SCAF_1101667555549/341-1                    UAUAUGUCGAUAAGUUAUUUAUUGACAAUUAAACUGAAAAAUGAAUAUUUUUUUAAAAAAACUUGUAAAAAAAGUCUCUUAACUUUAUAAUUGCACAGUAAUCGUUCAUUCCCUGCAU.....................CAUUUUA.......................................................................................................................AUGCAAGGAACGG.AAGUAGGAAGAUA...............GGAAAACCUCUUUC....UUU..UUUAAAGAAAGGCAAGCAAGUACCGA.....UAAGGGAACGAGACCGAA..........................................UAUCUACCGAAGGAACGCGUUGAGAAGGGUGUGCAUUUUAGGAUGCAUGUACGAAAUCGAAACGAAAACUGGAGGCACGAUAUGACUACUUACAGAGGUAUCAAAGUUACUCCUGAAAAUAUCGCUAGA................................................................................................................................................................................................
#=GR JCVI_SCAF_1101667555549/341-1 CODON         ........GUA...........................................................................................................................................................................................................................................................................................................................................................................................................................................................................................................................................................................................................................................................................................................................................................
#=GR JCVI_SCAF_1101667555549/341-1 SS_TT         ......................................................................................................................................................................................................................................................................................................................................................................................................................................................................................................................................................................................................................................................................................................................................................................
JCVI_SCAF_1096627294440/1139-601                 GGGCAACAUGGCUUGCGUAAAAGCCAUAAAUAAAGAAAUAAAAAAAUCUUUGAUCUGAAAUAUUUACAUACUGUUAUUUUUUUUGCUAAAAUGCACAUUAAUCGUUCAUUCAAUGCUCU....................UUUUU........................................................................................................................AGUGCAUUGAACGG.AAGUAGGAAGAUA...............GGAAAACCUCUUUC....UGC..ACGAUGUGUAGAAAGGCUAGCUAGUA.....CCUUUUAUAGGGAACGAGACCGAA....................................UAUCUACCGAAGGAACGCGUUACGAGGGUGUAUGCCGUGAGGCACAUGAAACAUAAUCGAAACGAAAACUGGAGGCGAUAUGUCUACUUACAGAGGUAUCAAAGUUACUGAAAGCAACCUUCACGUUGAGAAACAAGCAACUCAACCGGGUGUUUACAGAGGCGUAAAGCAUGAUGCUAUAGAGUCAGAUAAGUCAGGAAAGUUACAAAACGGUGUUUACCGUGGCGUUAAACAUUCUGCUUAAUUGAGGAAUAGUUAAAAUUUAGGGAGGUCUUCGGACCUCCCUUUUAUUUUAGGGCAUGCCGUCAUCGUAAGUUUCGC
#=GR JCVI_SCAF_1096627294440/1139-601 CODON      .......................................................STP............................................................................................................................................................................................................................................................................................................................................................................................................................................................................................................................................................................................................................................................................PTS.............................
#=GR JCVI_SCAF_1096627294440/1139-601 SS_TT      ..............................................................................................................................................................................................................................................................................................................................................................................................................................................................................................................................................................................................................................................................................................................<<<<<<<<....>>>>>>>>....................................
JCVI_SCAF_1096626283011/603-145                  GUAGGCUGGGGGUAUGUACCAGAGGAAUAUAGAACACCUGAGUUGACAGAAGAAGAACAAUCUGAUAUAAAUAAGAAUACAGACAAGAAGAACUCGUCUGUUCGUUCAUC.............................UUAACU................................................................................................................................GACGG.AAGUAGGGUG..................UAC..CUAUAAA.........................................................................................................CACCUGAAGGAACGCAUUACACUCGUUCAUUCUCAUAGACUGAGAACGGAAGUAGGUAAUGACACCGAAGGAACGCAUCUCUUAAGAAGGAGAUGGAUAUGAGUAGUCAAAUGUUAUACAUGCAUAAGAAGUAUAGAGAGGAGAAAGCUCGCAAGAGAAUAUCCGACACUAUAUGGUAUUUUAUGGGUAUUUCGGACACUUUAAGAAAAGGUUAAGAAAAAGGUAGGGUUGUUGUGAUUAAAUGUCGUCAUUCAUGGGCGAAUCACAGCAACUCUCACCGAAUCACACACAGACUUAACUCAGAGAACCUCAGAGAAA
#=GR JCVI_SCAF_1096626283011/603-145 CODON       ......................................................................................................................................................................................................................................................................................................................................................................................................................................................................................................................................................................................................................................................................................................................................................................
#=GR JCVI_SCAF_1096626283011/603-145 SS_TT       ......................................................................................................................................................................................................................................................................................................................................................................................................................................................................................................................................................................................................................................................................................................................................................................
JCVI_SCAF_1096627528507/1219-1626                AAUCGAUGGCCGGUGAUGACGCCUGACGAAUUACGUAUCAUCGAGCAACAAAAAAGGAUAAAACGCCUUUACGGAAAGUAAUUUUUGCUACAGUUAAGGGGUCGUUCAUCCGGUGA.......................UUGAU...........................................................................................................................UCACUGGACGC.AAGUAAGC....................CGUUAUUGUU.............................................................................................................GCUGAAGGAACGGGAAGCUAACCAAACUACUGGAGGUUUCCAAUGUCUAACAUCGAAGCAAGGUCGAUCAUCAAAGCGUUUGAUCGGAUCCGUCGCUCUGCUAAGGAGCGUGAACUCGCAUUGCUGAAUGAGCGAGCCUAUCGUGGAGUCCCCACCAAGAAUAUGAACUGGAUCUCUGAGGACAAGCACGGUACGUUCAAGUACCGGGGCGUCGCUUACACCAAGUGAUAAACCGUACACGCCCCCGCCACAAGGGGG..........................................................
#=GR JCVI_SCAF_1096627528507/1219-1626 CODON     ....................................................................................................................................................................................................................................................................................................................................................................................................................................................................................AUG.......................................................................................................................................................................................STP.....................................................................................
#=GR JCVI_SCAF_1096627528507/1219-1626 SS_TT     ......................................................................................................................................................................................................................................................................................................................................................................................................................................................................................................................................................................................................................................................................................................................................................................
JCVI_SCAF_1101668519955/1549-1168                .................................................................................UACAAAUCAGUACAAUAAUAUCGUUCAUCUC...........................ACUUAAUG............................................................................................................................GAUACGG.AAGUAGGU....................AACGGAAGAUCG...........................................................................................................ACUAAAGGAACGAAACUUACAUCCAGUCCAAAAAAUGAGUGUCGUAAAAAUUUACUCUUAAGGAGGUAAAAUGACUACUGAACAAUUAGCGACCAUUGUACUGGGUCAGCAAAAAGUAGGCGCAGAAGCUUACUAUUGGUGGUGUACAGGGUUUAUGAUUUUAAUUCAUGUAGGUUUCUUAAUGUAUGAAGUUGGAGCUACCAGAAUGAAAAAUGCUGUUUCAUCUGGUGUUAAAAAUCUCUUAGCUUUCGCAUUUAUGAUUCCAACAUUUUGGUUAUUUGGAUGGUACGUGUAUCUUGCUUUUCCAAAUGGAUUU
#=GR JCVI_SCAF_1101668519955/1549-1168 CODON     ................................................................................................................................................................................................................................................................................................................................................................................................................................................................................................................AUG...................................................................................................................................................................................................................................................
#=GR JCVI_SCAF_1101668519955/1549-1168 SS_TT     ..................................................................................................................................................................................................................................................................................................................................................................................................................................................................................................................................................................................................................................................<<<<<<<<<<<.......>>>>>>>>>>........................................................................................
JCVI_SCAF_1101668755609/1-433                    .........................................UUAUAUUAUAAAUUAAAAAACUAUAGUUCUCAACACUAAAUUUGAUUAAAUAUAUAUGAGUCGUUCAUCUCUUUUAGAG...................AUCU........................................................................................................................CUUUAAAGGAGACGG.AAGUAAGAGAC.................AUAGU...............................................................................................................GUCCCUGAAGGAACGCGUGAAUUAAAAAACACGUACCAAAGGAAAAUUAUGAGAAAAAUAAGUUGGAGAGGCGCUGAAUACGAUCCUAAAGAAAGAUCGAAAAAGGUAGCUAAACAUACUGUACAAGGUAUCUAUAGAGGGGUAAAGCACCUUAUAGAAUUACCGAGUAAAAAGGUAAAAGUAUAAUAGUAACAGUUAAUACGCAAGAGCUGAUUCCGGAGUCAGCUCUUUUUUUGUGCAAAAAAAAGCGUGACCUAAGCCACGCUUUUAAAAUUAUAAUAAUAAAUUAAAAACUAAAUGCUAAACCAGCGGUAAUAGU
#=GR JCVI_SCAF_1101668755609/1-433 CODON         .....................................................................................................................................................................................................................................................................................................................................................................................................................................................................................................................................................................................................................................................................................................................................PTS..............................
#=GR JCVI_SCAF_1101668755609/1-433 SS_TT         .....................................................................................................................................................................................................................................................................................................................................................................................................................................................................................................................................................................................................................................................<<<<<<<<<....>>>>>>>>>...........................................................................................
NZ_ABYK01000008.1/24364-24868                    UCUGAGCCGGGGACAGGGAACCGUCAGGAAAUCUUAACCCCAAUUUCAAGGAAGGUUAUUGACAUAUAAUAAAUUGUGUUAUAUUUGAUAAAAUAUGCAAAUCGUUCAUCUCCCCCA.CCCGUUAACU..CAACUGG..CCGUUUGU...................................................................................................CCAGUUAUUGGUUAACGUUCUGAGGAAGACGG.AAGUAGGG....................ACCCAUG................................................................................................................CCCGAAGGAACGCGCCACAUUUUGACAGUUGGUUGAAGGGAGUCAGUACAAUGUUUGUACCUUCUUUGGUGGCUUUUUCCGUCGCUUGCUUGGCGAUUUACUUGAGUUUUCACACUUCUGAGGAGGUUGUUAAAGUUGGAGCGAGGGGGACUGCAUUUGUCUGUUUAUUGAUCAGUCUGGUUUAUGCACCUUGGUCAGUUUUGCUGGUCUUAAUUGUUCCAGUAUUGGCUUACCGACUGGCAUAACAGAGAUUGGGGUGGUUUCCUCCUGACAAAUGAUAUGUUUCGAGAACUGAGACAGGGAUUUUGACAAAAUU
#=GR NZ_ABYK01000008.1/24364-24868 CODON         ............................................................................................................................................................................................................................................................................................................................................................................................................................................................................................AUG.............................................................................................................................................................................................STP.......................................................................
#=GR NZ_ABYK01000008.1/24364-24868 SS_TT         ......................................................................................................................................................................................................................................................................................................................................................................................................................................................................................................................................................................................................................................................................................................................................................................
JCVI_SCAF_1096628394569/1465-1915                AAGUAAAAAGAAAUUGGACCAAUGAUGUUAAUCUCCUUUCAAAAUAUGGUUACAACUAAAACUUGCUUUUUUUAGGGCUUUGUACUAAUAUUGCACAAUAAUCGUUCAUCUUUUGCACU....................AACUU........................................................................................................................AAUGCAAAAGACGG.AAGUAGGAAGAUAG..............GAA.AACCU........................................................................................................CUUUCUUCCCAAGGGAGGAAAGGUUAGCAAGUACCCAAUGUGGGAACGAGACCGAAUAUCUAACGAAGGAACGCGUUGAGAAGGGUGUACGUCGGGAGACGUAUGUACGAAAUCGAAACGAAAACUGGAGGCAUGAUAUGACUACUUACUAUAGAGGCGUCAAAGUCAACUCUGAUAAUUCUUCUUCAAGUAAAGCUUCGAAAGCAGGAAUUUACAGAGGAGUCAAACACGACGGACAAAACAAGAAGUCAGCUAAAACACCUGGUAUUUACCGCGGUGUAGAAACAGCUG...............................
#=GR JCVI_SCAF_1096628394569/1465-1915 CODON     ...........................................................STP........................................................................................................................................................................................................................................................................................................................................................................................................................................................................................................................................................................................................................................................................................................
#=GR JCVI_SCAF_1096628394569/1465-1915 SS_TT     ......................................................................................................................................................................................................................................................................................................................................................................................................................................................................................................................................................................................................................................................................................................................................................................
JCVI_SCAF_1096627386197/321-1                    AAGUAAAAAGAAAUUGGACCAAUGAUGUUAAUCUUCUCUCAAAAUAUGGAUACAAUUAGAACUUGCUUUUUUUAGGGCUUUGUACUAAUAUUGCACAGUAAUCGUUCAUCUUUUGCACU....................AACUU........................................................................................................................AAUGCAAAAGACGG.AAGUAGGAAGAUAG..............GAA.AACCU........................................................................................................CUUUCUUCCCAAGGGAGGAAAGGUUAGCAAGUACCCAUUGUGGGAACGAGACCGAAUAUCUAACGAAGGAACGCGUUGAGAAGGGUGUACGUCGGGAGACGUAUGUACGAAAUCGAAACGAAAACUGGAGGCAUGAUAUGACUACUUACUAUAGAGGCGUC.................................................................................................................................................................
#=GR JCVI_SCAF_1096627386197/321-1 CODON         ........................................................STP...........................................................................................................................................................................................................................................................................................................................................................................................................................................................................................................................................................................................................................................................................................................
#=GR JCVI_SCAF_1096627386197/321-1 SS_TT         ......................................................................................................................................................................................................................................................................................................................................................................................................................................................................................................................................................................................................................................................................................................................................................................
JCVI_SCAF_1096627272733/184-709                  GAUUUUUUAGGUCUAUAGACUAAAAGGGGCAUGAACUUUAUAAAUAUCUAAAAUUUGUUCAAAAUUUGUACAAAUUUUAAAAAAUAUAGUAAGAUUUAUUUACGUUCAUCUUAAUC.......................UGCA............................................................................................................................GGUUAAGACGG.AAGUAGGGAGAUA...............GGAAAACCUCUUUC....UUU..GAUCAAAGAAAGGCAAGCUAGUACCG.....AAAGGGAACGAGACCGAA..........................................UAUCUACCGAAGGAACGCGUUGAGAAGGGUGUAUAUCGAAAGAUAUAUGUACGAAAUCGAUACGAAAACUGGAGGAAAUGAUAUGGCUACUCUAUACAGAGGCGUUGAUACUAUUCUUGAGAAUACCGACAGGAACGAAAGUCCUGUUAGUGUUCUUUACAGGGGAGUUAAGCACACUGCUAUUAAGAAUAAGUCUACUCAGUCAGGUGAAGGAAUUUACCGUGGCAUUAAGUGGGUUGCUUAAUUCUUAGAAAUAAGAAAGGGAGGCGAAAGCCUCCCUUUUUUUGCUUAAAUAGUAUGAUGAAUUGUGUUCUCUGCGAC
#=GR JCVI_SCAF_1096627272733/184-709 CODON       .......................STP............................................................................................................................................................................................................................................................................................................................................................................................................AUG...................................................................................................................................................................................................................................AUG..........STP..........................................................................
#=GR JCVI_SCAF_1096627272733/184-709 SS_TT       ..........................................................................................................................................................................................................................................................................................................................................................................................................................................................................................................................................................................................................................................................................................................<<<<<<<....>>>>>>>..........................................
JCVI_SCAF_1096627764200/1255-739                 UUAUUGUUGAACCUAUGGAAGGUAUCUUAGACCCAAUUGGUUGGUCAAUUGAGAAGAAGCUGAAUCUAUCAGAUUUUUUUGGGUAAUAGUAUAAAUAUUAUACGUUCAUCAUAUA........................GCAA.............................................................................................................................UAUAUGACGG.AAGUAAG.CAAC................CUGAAAACCUCUUA....CAU..UUGUAAGGCAAGCAAGUACCGAAAGG.....GAACGAGACCGAAA...............................................GUUGACUGAAGGAACGCGUUGAGAAGGGUGUAGUCGGGAGACUAUGUACGAAAUCGAUACGAAAACCGGAGGUUGAAAUGGCAAACUUCUAUAGAGGUAUUAAGUACAAUCCCAUCACUGAGAAAUCAUCAAAUGCUAAAAAGAAAAAGCUAGGUGGAAUCUACAGAGGUGUUGUACAUGGUACUGUACAAGNNNNNNNNNNNNNNNNNNNNNNNNNNNNNNNNNNNNNNNNNNNNNNNNNNNUGAUGGCGAAGCUGCAUUGCUAAUGCACCAGCUGAUGCUGGCGCACCGGCGUCUGUACCAGGUGAAGUACCUGGAGC
#=GR JCVI_SCAF_1096627764200/1255-739 CODON      ...................................................................................STP................................................................................................................................................................................................................................................................................................................................................................................................................................................................................................................................................................................................................................................................................
#=GR JCVI_SCAF_1096627764200/1255-739 SS_TT      ......................................................................................................................................................................................................................................................................................................................................................................................................................................................................................................................................................................................................................................................................................................................................................................
JCVI_SCAF_1096627580829/375-826                  AAGAUGCUAAAGAGUAUCUUAUUGAUUACUUUUAUACUAAAGUAUCAGAAGAAGAUUGCAAACCUUGGAGUAUUGGACGCAAGUAAGUAACUCGGAACGGGUCGUUCAUCCUU..........................UUUUUAU............................................................................................................................GAGGACGC.AA..AAG.....................UUU.A...................................................................................................................CUGAAGGAACGGGAACACGGAUCCCUCGCAAGAGGUAAAGGUGCAAAUUCCAACUACUUUAGGAGAAACCAAAUGGCAAAAGUCACAUACAGAGGAGUUCAGUACGAUACUGAAACUCGUGUACAGCAGCAGCAAGAGCAGCAACCUCAACAAAAACAAUUAGUUUAUCGCGGAGUAAAGAACGAUAAAUAAUUGCAAACUAACAUAAUACAAGGAGUGCUUGACACUCCUUUUUUUAUCCAAUAUAAUACAUGAAUAUACAAAAAGAAACAGUAAAAUUAAUCAAGGCAGCACUCAAACAUAAACAUCUUUACU
#=GR JCVI_SCAF_1096627580829/375-826 CODON       ......................................................................................STP..................................................................................................................................................................................................................................................................................................................................................AUG.............................................................................................................................................................................................STP........................................................AUG.............................................................
#=GR JCVI_SCAF_1096627580829/375-826 SS_TT       ......................................................................................................................................................................................................................................................................................................................................................................................................................................................................................................................................................................................................................................................................................................................................................................
JCVI_SCAF_1096627258300/8784-8327                AGACAUCCGUUUUGGAUUUGAAGUUACAAUGUACAUUAUGAAUCGAUAAAUAAUACGCAUCAUUCGAUGCUCCAUAAGUCAUGGGUCAAAAGACUACGACAUCGUUCAUUCAC..........................UUAAUU.............................................................................................................................GUGGACGG.AAGUAAGUGU..................AGU..................................................................................................................ACGCUGAAGGAACGCAUCUCAAGUAAAAAGGAGAUGGUAUCAUGGCUGAUUGUAACACCAGUGAUUAUCCCCCAAACUUGUAUGUAAUUCUAGAUGGUAAAAAAUAUUAUCUAGAACAUACUGUUUGGGAUAAAUAUUAUUAGAGGGGUCGGGGGAGAUUGGUUCUCCCCCUUUCCUUAUAAAUAGUUAUAUGGCAACAUCAACAUCACCACUUUCCAGACAACCAGAUAAUUUAGAUUAUCUAAGUCCAACGCAGUUCAAGUUUAACAUUCAUCAAUUACCGAAAGUUGAAUUUUUCUGUACAGCUGCAAAUGUGCC
#=GR JCVI_SCAF_1096627258300/8784-8327 CODON     .............................................................................................................................................................................................................................................................................................................................................................................................................................................................................................................................................................................AUG......................................................................................................................................................................................
#=GR JCVI_SCAF_1096627258300/8784-8327 SS_TT     ..............................................................................................................................................................................................................................................................................................................................................................................................................................................................................................................................................................................................<<<<<<<<.....>>>>>>>>...................................................................................................................................................
JCVI_SCAF_1096628179846/1116-659                 GAUAACCAACCAUAAAAAGGGGUCAAAUGACCCCUUUUUUUUGUAUAAAUAAUGGUGCAUCAUUCGAUGCUCCAUAAGUCAUGGGUAAAAAGACUACAACAUCGUUCAUUCAC..........................UUAAUU.............................................................................................................................GUGAACGG.AAGUAAGUGU..................AGU..................................................................................................................ACGCUGAAGGAACGCAUCUCGCUAAGGCAAAGGAGAUGAUUAUGGCUAACUUUUAUCGUGGCGUUGAAUAUACUCCUAUAACUCCAACCUCAAAAUCUUUACGAAAGUUUAGANNNNNNNNNNNNNNNNNNNNNNNNNNNNNNNNNNNNNNNNNNNNNNNNNNNUUCUAUUGCUGAGCUUACUGAAAAAGAGGCUGAAAGUAUAAUUGGCGGUGGGGACUCUGCCUCAGCAUUAAGAAAAUACAACCUCACCAAAAAUGUUACGCAUCUAUCAACAGGGGGAGGUGCUUCUUUAGAACUAAUUUCAGGAAAAACGCUU
#=GR JCVI_SCAF_1096628179846/1116-659 CODON      ..............................................................................................................................................................................................................................................................................................................................................................................................................................................................................................................................................................................................................................................................................AUG.....................................................................................
#=GR JCVI_SCAF_1096628179846/1116-659 SS_TT      ..................<<<<<<....>>>>>>....................................................................................................................................................................................................................................................................................................................................................................................................................................................................................................................................................................................................................................................................................................................................
JCVI_SCAF_1101667501166/333-717                  AUGAACCGAUAAAUUCACAAGGGGUCGCAAGACCCCUUUUUUUGUAUAAAUAAUACGCAUCAUUCGAUGCUCCAUAAGUCAUGGGUCAAAAGACUACAACAUCGUUCAUUCAC..........................UUAAUU.............................................................................................................................GUGAACGG.AAGUAAGUGU..................AGU..................................................................................................................ACGCUGAAGGAACGCAUCUCAAGUAAAAAGGAGAUGGUAUCAUGGCUAAUUGUAACAGUGACUAUCCCCCAAAUUUGUAUAUAAUUCUAGAUGGUAAAAAAUAUUAUCUGGAGUAUACUGUUUGGGAUAAAUAUUAUUAGAAACUUUGGGGGAGAUUGGUUCUCCCCCUUUCCUUAUAAAUAGUUAUAUGACAACAUCAACAUCACCACUUUCCAGACAACCAGAUAAGUUAGAUUAUCUAAGUC.........................................................................
#=GR JCVI_SCAF_1101667501166/333-717 CODON       ......................................................................................................................................................................................................................................................................................................................................................................................................................................................................................................................................................................................................................................................................................................................................................................
#=GR JCVI_SCAF_1101667501166/333-717 SS_TT       ....................<<<<<<....>>>>>>..................................................................................................................................................................................................................................................................................................................................................................................................................................................................................................................................................................................................................................................................................................................................
JCVI_SCAF_1096627244519/1322-865                 AUGAACCGAUAAAUUCACAAGGGGUCGCAAGACCCCUUUUUUUAUAUAAAUAAUACGCAUCAUUCGAUGCUCCAUAAGUCAUGGGUCAAAAGACUACAACAUCGUUCAUUCAC..........................UUAAUU.............................................................................................................................GUGAACGG.AAGUAAGUGU..................AGU..................................................................................................................ACGCUGAAGGAACGCAUCUCAAGUAAAAAGGAGAUGGUAUCAUGGCUAAUUGUAACAGUGAUUAUCCCCCAAAUCCGUAUAUAAUUCUAGAUGGUAAAAAAUAUUAUCUGGAGUAUACUGUUUGGGAUAAAUAUUAUUAGAAACUUUGGGGGAGAUAAUGUUCUCCCCCUUUCCUUAUAAAUAGAUAUAUGGCAACAUCAACAUCACCAUUAUCUCGACAACCAGAUAAUUUAGAUUAUCUAAGUCCAACGCAGUUUAAGUUUAACAUUCAUCAAUUACCGAAGGUUGAAUUUUUCUGUACAGCUGCAAACGUGCCUG
#=GR JCVI_SCAF_1096627244519/1322-865 CODON      ........................................................................................................................................................................................................................................................................................................................................................................................................................................................................................................................................................................................................................AUG...........................................................................................................................................
#=GR JCVI_SCAF_1096627244519/1322-865 SS_TT      ....................<<<<<<....>>>>>>..................................................................................................................................................................................................................................................................................................................................................................................................................................................................................................................................................................................................................................................................................................................................
JCVI_SCAF_1096627385745/2301-2758                AUGAACCGAUAAAUUCACAAGGGGUCGCAAGACCCCUUUUUUUGUAUAAAUAAUACGCAUCAUUCGAUGCUCCAUAAGUCAUGGGUCAAAAGACUACAACAUCGUUCAUUCAC..........................UUAAUU.............................................................................................................................GUGAACGG.AAGUAAGUGU..................AGU..................................................................................................................ACGCUGAAGGAACGCAUCUCAAGUAAAAAGGAGAUGGUAUCAUGGCUAAUUGUAACAGUGAUUAUCCCCCAAAUCCGUAUAUAAUUCUAGAUGGUAAAAAAUAUUAUCUGGAGUAUACUGUUUGGGAUAAAUAUUAUUAGAAACUUUGGGGGAGAUAAUGUUCUCCCCCUUUCCUUAUAAAUAGCUAUAUGGCAACAUCAACAUCACCAUUAUCUCGACAACCAACUCAGUUAGAUUAUGUAAGUCCAACGCAGUUUAAAUUCAACAUUCAUCAGUUACCGAAAGUUGAAUUUUUUACUACAACUGCAAACGUGCCUG
#=GR JCVI_SCAF_1096627385745/2301-2758 CODON     ........................................................................................................................................................................................................................................................................................................................................................................................................................................................................................................................................................................................................................AUG...........................................................................................................................................
#=GR JCVI_SCAF_1096627385745/2301-2758 SS_TT     ....................<<<<<<....>>>>>>..................................................................................................................................................................................................................................................................................................................................................................................................................................................................................................................................................................................................................................................................................................................................
JCVI_SCAF_1096628376916/955-1412                 AUAACCAACCAUAAAAAGGGGUCAUUUGACCCCUUUUUUUUUGUAUAAAUAAUGGUGCAUCAUUCGAUGCUCCAUAAGUCAUGGGUAAAAAGACUACAAUAUCGUUCAUUCAC..........................UUAAUU.............................................................................................................................GUGAACGG.AAGUAAGUGU..................AGU..................................................................................................................ACGCUGAAGGAACGCAUCUCAACUAAAAAGGAGAUGAUUAUGGCUAACUUUUAUCGUGGCGUUGAAUACUCCCCAAAAAAUGUAAAGGACAAUGCUUUGCAAGGUAACUUUAUUUACAGGGGCGUAAAAUACAAUGAAACACAAGUAGAGUUAAACCAAAGACAACGAGAAGGAAUUUAUCGUGGUCAAAAAUGGUCUAGCUAAAAUACUGUAGAGUGUUGGGGAGGGAUUAACCCCCCUCCCUUUUUAUUAUAAAUAAUGGUAUGGCAACAUCAACAUCACCACUUGCUCGACAACCAGAUAAGUUAGAUUAUCUGA
#=GR JCVI_SCAF_1096628376916/955-1412 CODON      ......................................................................................................................................................................................................................................................................................................................................................................................................................................................................................................................................................................................................................................................................................................................................................................
#=GR JCVI_SCAF_1096628376916/955-1412 SS_TT      .................<<<<<<....>>>>>>.....................................................................................................................................................................................................................................................................................................................................................................................................................................................................................................................................................................................................................................................................................................................................
NC_006820.1/142259-142715                        UAACAAAUGUUACCGAAGCACUUGACUAUAUAAGAGUGAUGGUCUAUAAUAGACCUGUCGUUCAUCCCAUAUGGGACGCAAGUAAGCCGACUCGGAACGGAUCGUUCAUUCGCUAUU......................CGCA...........................................................................................................................AAUAGCGAACGC.AA..AAG.....................CCG.A...................................................................................................................CUGAAGGAACGGGACUAAUCAUCUCAUUUCUUUAGGAGUAAACUAAUGGCAAAAGUUACAUAUCGUGGUUGUCAGUAUGACACAGAAACCCCAAAACAAGAGUUUCGUUCUUGGCAUCGUAAAGUAGAUACACAAGAACACGUUUAUCGUGGUAGUCACUACUAUCCCAUUCAAACAAUGGAUUCUGAUACUAAGGAGGCAAUCUACGAUGUCUGAUACUAAAAGCAUGAACCAUCUACAAAUCAUUAAACUCAAGAUUGAAAAAGAAAAAAGACUGAAGCAAGCUGCUCUUUGUCAACUUGGUCAAUGUAAAAC
#=GR NC_006820.1/142259-142715 CODON             ........................................................................................................................................................................................................................................................................................................................................................................................................................................................................................AUG................................................................................................................................................................AUG..STP...................................................................................................
#=GR NC_006820.1/142259-142715 SS_TT             ......................................................................................................................................................................................................................................................................................................................................................................................................................................................................................................................................................................................................................................................................................................................................................................
JCVI_SCAF_1096626958398/1178-1627                ACCCGAUGCUAAGGAGUAUCUUAUAGAUUACUUCCAUACCAAAGUAGAUGGGGAGUGUGUGCCAUGGCAGAUUGGACGCAAGUAGGCCAACUCGGAACGGAUCGUUCAUCUCC..........................UUAG...............................................................................................................................GGAGACGC.AA..AAGU....................CUG....................................................................................................................ACUGAAGGAACGGAAACACGGAUCCCUCGCAAGAGGUAAAGGUGCAAAGUCCACUUACUUUAGGAGAAACCAAAUGGCACAAGUCACAUACAGAGGUGUAGCAUAUGACACCGAAGAGUACAAUAAUAAGGUACUCGAAGAGGCAACUAAACGUCAAAGACAUGAGUUAAUGUACCGAGGCGUUAAAGUUCAGCGUAAGAUGAUAGGAGCUUAGUACAAUGGUAGAAACACUACAGAUUGUCGGGAUCAUAUCCUUGGGUUGCGUUGCCUUCCUCGCUAUCAUCUAUAGCGAAGUUCAAUUACUAGAACAGAGGUA
#=GR JCVI_SCAF_1096626958398/1178-1627 CODON     .....................................................................................STP...................................................................................................................................................................................................................................................................................................................................................AUG..................................................................................................................................................................................................................STP.................................................................................AUG...............
#=GR JCVI_SCAF_1096626958398/1178-1627 SS_TT     ......................................................................................................................................................................................................................................................................................................................................................................................................................................................................................................................................................................................................................................................................................................................................................................
JCVI_SCAF_1096627583466/1594-1840                AGAUGCUAAGGAGUAUCUUAUUGAUUACUUCUAUACCAAAGUACCAGAUGAAAAUUGUGAGCCAUGGCAGAUUGGACGCAAGUAAGCCAACUCGGAACGGAUCGUUCAUCUCC..........................CUAG...............................................................................................................................GGAGACGC.AA..AAGU....................CUG....................................................................................................................ACUGAAGGAACGGAAACACGGAUCCCUCGCAAGAGGUAAAGGUGCAAAGUCCACUAACUUUAGGAGAAACCAAAUGGCACAAGUCACAUAUCGUGGUGUUCAAUAUGACACCA...........................................................................................................................................................................................................
#=GR JCVI_SCAF_1096627583466/1594-1840 CODON     .....................................................................................STP..............................................................................................................................................................................................................................................................................................................................................................................................................................................................................................................................................................................................................................................................................
#=GR JCVI_SCAF_1096627583466/1594-1840 SS_TT     ......................................................................................................................................................................................................................................................................................................................................................................................................................................................................................................................................................................................................................................................................................................................................................................
JCVI_SCAF_1096627979444/857-403                  AUGUCCAGCUAGGUUUACGAAAAGCUUUGCUGGACUAUCAACUAAUGAAUGAAGAUUAAUUGUUCGCCACGAACCAGUAGUCGUUGCUACACUAAAUAUAUACGUUCAUCUCU..........................UUAUA..............................................................................................................................AGAGACGC.AAGUAAGG....................CAG.AG.................................................................................................................CCUGAAGGAACGGGAAGCUAACUAACGGAGGUUUCCAAUGUCUACAGUACAAUUAAUGGGUCUUGUUCGCGCCCAGAAAAAAGCAAAGCGUUCUAAUCUUGAACUCUCUCAUCAUCAAGAACGAGAGCUUUCUACAGAGAAAAAAGCAGGUAAGUGCUACACCUACCGUGGUGUUGAGUAUUGCUAUCGCUGAUAGUAAUAGACACUUAUGAAAGUUUCAGGGCUCCUUAUCAGGAGCUCUUUUUUUGACUCAUUUUGUACUACAAUUAAAUGGCGAUAAAGAAAUAUUGUCGCUGUAUAUACCUGCAUUAAUUAA
#=GR JCVI_SCAF_1096627979444/857-403 CODON       ........................................................STP..........................................................................................................................................................................................................................................................................................................................................................................................................................................................................................................................................................................................................................................................................................................A
#=GR JCVI_SCAF_1096627979444/857-403 SS_TT       ......................................................................................................................................................................................................................................................................................................................................................................................................................................................................................................................................................................................................................................................................<<<<<<<<....>>>>>>>>............................................................................
JCVI_SCAF_1096626966619/1840-1394                CUUGACGAACAAAGCAAAUCGGAACUGAUUUACUAUUUCUCAACAAAGGUAGAAGAAGAAUGCAAUGAGAUAGGACGCAAGUAAGCCGACUCGGAACGGGUUCGUUCAUCUC...........................UUAG................................................................................................................................GAGACGC.AA..AAG.....................CCG.A...................................................................................................................CUGAAGGAACGGGAACACGGAUCACUCGAAAGAGUUAAAGGUGCAAAGUCCAAUUACUUUAGGAGAAACCAAAUGGCAACUGUCACAUACAGAGGAGUCAAGUACGACUCUAAGGAAUACAACGCAAAAGUGCUUGCCCAAGCAGAGCAAGCUAGAAAUCAUGAUUUAAUGUAUCGUGGUCUCAAGGUUGUAAGAAAAGUCGCUGUAAAAGGGGGCAAGUAAGAUGUUAGUAGUCACAGAAAUCUUACUCGCAAGCGUAGUUUUCUUGGCACUCAUCUACGCUGAAGCAAAAUUACUGUACAAUUAUAAAUAAUU
#=GR JCVI_SCAF_1096626966619/1840-1394 CODON     .................................................................................STP.......................................................................................................................................................................................................................................................................................................................................................AUG........................................................................................................................................................................................................................STP.............................................................................................
#=GR JCVI_SCAF_1096626966619/1840-1394 SS_TT     ......................................................................................................................................................................................................................................................................................................................................................................................................................................................................................................................................................................................................................................................................................................................................................................
JCVI_SCAF_1096627706162/893-1341                 NNNNNNNNNNNNNNNNNNNNNNNNNNNNNNNNNNAUUUCUCAACAAAGGUAGAAGAAGAAUGUGAUGAUAUAGGACGCAAGUAAGCCGACUCGGAACGGGUUCGUUCAUCUCU..........................UACG...............................................................................................................................GGAGACGC.AA..AAG.....................CCG.A...................................................................................................................CUGAAGGAACGGGAACACGGAUCACUCGAAAGAGUUAAAGGUGCAAAGUCCAAUUACUUUAGGAGAAACCAAAUGGCAACUGUUACAUACAGGGGAGUCAAGUACGACUCUAAAGAAUACAACGCAAAAGUGCUUGCCCAAGCAGAGCAAGCUAGAAAUCAUGAUUUAAUGUAUCGUGGUCUCAAGGUUGUAAGAAAAAUCUCUGUAAAAGGAGGCAAGUAAAGAUGCUAGUAGUCUCAGAAAUCUUACUCGCAAGCGUAGUUUUCUUGACACUCAUCUACGCUGAAGCACAAUUACUGUACAAUUACAAAUAAU
#=GR JCVI_SCAF_1096627706162/893-1341 CODON      ...........................................................................................................AUG...........................................................................................................................................................................................................................................................................................................................................................................................................................................................................................................................................................STP.........................................................................................A
#=GR JCVI_SCAF_1096627706162/893-1341 SS_TT      ......................................................................................................................................................................................................................................................................................................................................................................................................................................................................................................................................................................................................................................................................................................................................................................
JCVI_SCAF_1101667130020/599-151                  UGAACAAACAAAGUCAGACUUGGUAAACUACUUUAAAACUAAAGUAGAAGAAGAUUGCAAUUUUGAACCAUAAGACGCAAGUAAGCCGACUCGGAACGGGUUCGUUCAUCUCC..........................UACG...............................................................................................................................GGAGACGC.AA..AAG.....................CCG.A...................................................................................................................CUGAAGGAACGGGAACACGGAUCCCUCGCAAGAGGUAAAGGUGCAAAUUCCAACUACUUUAGGAGAAACCAAAUGGCACAAGUCACAUACCGUGGUGUCGCAUAUGACACCGAUAGGAACAAAGCAAAGCAGACUAACAAGGUCGAUUUAACUUACCGUGGUGUAAGACAAGAAAAAGAACUUACAAGUCUUAAGUGAUUGAAACUUUAGAGAUAUGCGUAGCAUCUGCUAUCUUUCUCACAAUCAUAACUGCUGAAGUUCAAUUCCUAUACGGAAAAUAAACACAGGAGGGUUGCAUCCCUCCUUUUUUUGUGC
#=GR JCVI_SCAF_1101667130020/599-151 CODON       .....................................................AUG..............STP.....................................................................................................................................................................................................................................................................................................................................................................................................................................................................................................................................................................STP.....................................................................................................................
#=GR JCVI_SCAF_1101667130020/599-151 SS_TT       ......................................................................................................................................................................................................................................................................................................................................................................................................................................................................................................................................................................................................................................................................................................................................................................
JCVI_SCAF_1096627593511/1051-1499                UCUGAUGCUCACGAGUAUCUUAUAGACUACUUGAGAACUAAGGUGUCAGAUGAUUGUGAUGCUUAUAUCAUCGGACGCAAGUAAGCCGACUCGGAACGGGUUCGUUCAUCUCC..........................UACG...............................................................................................................................GGAGACGC.AA..AAG.....................CCG.A...................................................................................................................CUGAAGGAACGGGAACACGGAUCCCUCGCAAGAGGUAAAGGUGCAAAUUCCAACUACUUUAGGAGAAACCAAAUGGCACAAGUCACAUACCGUGGUGUCGUAUAUGACACCGACAGGAACAAAACAAAGCAGACUAACAAGGUCGAUCUAACUUACCGUGGUGUAAGACAAGAAAAAGAACUUACAAGUAUCAAAUGAUUGAAACUCUAGAGAUUUGUUUGGCAUCUGCCAUCUUUCUCACAAUCAUAACUGCUGAAGUUCAAUUCCUGUAUGGAAAAUAAAACGAAGGGGUUGAUCCCCUUCUUUUUUUGUGCU
#=GR JCVI_SCAF_1096627593511/1051-1499 CODON     ...........................................................................................................AUG...................................................................................................................................................................................................................................................................................................................................................................................................................................................................................................................................STP..................................................................................................................
#=GR JCVI_SCAF_1096627593511/1051-1499 SS_TT     .......................................................................................................................................................................................................................................................................................................................................................................................................................................................................................................................................................................................................................................................................................................................................<<<<<<<.....>>>>>>>............
JCVI_SCAF_1096626955717/690-242                  UCUGAUGCACAGGAGUAUCUAAUAGAUUAUUUUCGUACGAAAGUCGAAGGUGAAUGUGAUGCAUAUAUCAUCGGACGCAAGUAAGCCGACUCGGAACGGGUUCGUUCAUCUCC..........................UACG...............................................................................................................................GGAGACGC.AA..AAG.....................CCG.A...................................................................................................................CUGAAGGAACGGGAACACGGAUCCCUCGCAAGAGGUAAAGGUGCAAAUUCCAACUACUUUAGGAGAAACCAAAUGGCAAAAGUCACAUACCGUGGUGUCGUGUAUGACACCGAUAGAAAUAGAGGACAGCAAACAAAGAAGGUCGAUCUAACUUACCGUGGUGUAAGUCAAAAGAAAGAACUUACAAGUGUUAAAUGAUUGAAACUCUAGAGAUAUUAGUAGCAUCUGCUAUCUUUCUCACAAUCAUAAACGCUGAAAUUCAAUUUCUAUAUGGAAAAUAAAACGAAGGGGUUGAUCCCCUUCUUUUUUAUGCUA
#=GR JCVI_SCAF_1096626955717/690-242 CODON       ..............................................................AUG................STP..........................................................................................................................................................................................................................................................................................................................................................................................................................................................................................................................................................STP.....................................................................................................................
#=GR JCVI_SCAF_1096626955717/690-242 SS_TT       .......................................................................................................................................................................................................................................................................................................................................................................................................................................................................................................................................................................................................................................................................................................................................<<<<<<<.....>>>>>>>............
JCVI_SCAF_1096627736976/1113-1561                UGAACAAUCAAAGUCAGAUUUAAUCAACUACUUUAAAACUAAAGUAGAAGAAGAUUGUAAAUUUGAACCAUAAGACGCAAGUAAGCCGACUCGGAACGGGUUCGUUCAUCUCC..........................UACG...............................................................................................................................GGAGACGC.AA..AAG.....................CCG.A...................................................................................................................CUGAAGGAACGGGAACACGGAUCACUCGCAAGAGUUAAAGGUGUAAAUUUCCAACUACUUUAGGAGAAACCAAAUGGCACAAGUCACAUACCGUGGUGUCGCAUACGACACUGACAGAAACAAAGCAAAGCAGACUAACAAGGUCGAUCUAACUUACCGUGGUGUAAGACAAGAAAAAGAACUUACAAGUCUUAAGUGAUUGAAACAUUAGAGAUAUGUAUGGCAUCUGCUAUCUUUCUCACAAUCAUAACUGCUGAAGUACAGUUUCUGUAUGGAAAAUAAACACAGGAGGGUUGCAUCCCUCCUUUUUUUAUG
#=GR JCVI_SCAF_1096627736976/1113-1561 CODON     .........................................................................STP..........................................................................................................................................................................................................................................................................................................................................................................................................................................................................................................................................................................................................................................................................................
#=GR JCVI_SCAF_1096627736976/1113-1561 SS_TT     ......................................................................................................................................................................................................................................................................................................................................................................................................................................................................................................................................................................................................................................................................................................................................................................
JCVI_SCAF_1096626929666/1254-1663                UCUGAUGCUCACGAGUAUCUUAUUGAUUACUUGAGAACUAAGGUGUCAGGCGAUUGCGAUGCUUUUAUCAUCGGACGCAAGUAAGCCGACUCGGAACGGGUUCGUUCAUCUCC..........................UACG...............................................................................................................................GGAGACGC.AA..AAG.....................CCG.A...................................................................................................................CUGAAGGAACGGGAACACGGAUCACUCGCAAGAGUUAAAGGUGCAAAGUCCAAUUACUUUAGGAGAAACCAAAUGGCACAAGUCACAUACCGAGGUGUCCAGUAUGACACCAAAGAGUACAAUGCAAAGGUACUCGCAGAAGCUGCUAAGAGGCAGCGUCACGAUCUAAUGUAUCGUGGUCUUAAAGUUACCAAGAAGGUAGCUGGAGGUGUGUAAUGCUGGUCACAAUAGAAAUUCUCGCCGCAAGCGUAGUAUUUCUAACGAUCAUCUACGCUG.......................................
#=GR JCVI_SCAF_1096626929666/1254-1663 CODON     .....................................................AUG............................STP............................................................................................................................................................................................................................................................................................................................................................................................................................................................................................................................................................................STP................................................................................................
#=GR JCVI_SCAF_1096626929666/1254-1663 SS_TT     ......................................................................................................................................................................................................................................................................................................................................................................................................................................................................................................................................................................................................................................................................................................................................................................
JCVI_SCAF_1096626956894/687-1135                 UCUGAUGCACAGGAGUAUCUAAUAGAUUAUUUUCGUACGAAAGUCGAAGGUGAAUGUGAUGCUUAUAUCAUCGGACGCAAGUAAGCCGACUCGGAACGGGUUCGUUCAUCUCC..........................UACG...............................................................................................................................GGAGACGC.AA..AAG.....................CCG.A...................................................................................................................CUGAAGGAACGGGAACACGGAUCCCUCGCAAGAGGUAAAGGUGCAAAUUCCAACUACUUUAGGAGAAACCAAAUGGCACAAGUCACAUACCGUGGUGUCGUAUAUGACACCGACAGGAACAAAACAAAGCAGACUAACAAGGUCGAUCUAACUUACCGUGGUGUAAGACAAGAAAAAGAACUUACAAGUCUUAAGUGAUUGAAACUCUAGAGAUAUGCAUAGCAUCUGCUAUCUUUCUCACAAUCAUAACUGCUGAAGUUCAAUUCCUGUAUGGAAAAUAAAACGAAGGGGUUGUACCCCUUCUUUUUUUGUGAU
#=GR JCVI_SCAF_1096626956894/687-1135 CODON      ....................................................................................STP....................AUG...................................................................................................................................................................................................................................................................................................................................................................................................................................................................................................................................STP..................................................................................................................
#=GR JCVI_SCAF_1096626956894/687-1135 SS_TT      .......................................................................................................................................................................................................................................................................................................................................................................................................................................................................................................................................................................................................................................................................................................................................<<<<<<<.....>>>>>>>............
JCVI_SCAF_1096627778758/681-1122                 CAGAAAUUACAAAACUACUUGCCUAUAUAGUUUGAAUGUGUUAGUAUUAACACAACGUUCAACCUCGCAAGAGGUCGCAAGUAAGCCGACUCGGAACGGGUUCGUUCAUCUCC..........................UACG...............................................................................................................................GGAGACGC.AA..AAG.....................CCG.A...................................................................................................................CUGAAGGAACGGGAACACGGAUCACUCGCAAGAGUUAAAGGUGCAAAGUCCAAUUACUUUAGGAGAAACCAAAUGGCACAAGUCACAUACAGAGGAGUUAAGUACGACUCUGAGCAGUACCGCAACAUGGUGCUAGCUGAAGCACAGCAAAGAAAUCAUGAUCUAAUGUAUCGUGGUCUCAAAGUUGUAAAAAAAGUAGCAGGAGGCAAGUAGAUGCUAGAAGUCACAGAAAUCCUCGCUGCCAGCGUAGUUUUCUUGACGAUCAUUUACGCUGAAACUAGACUCUUGUAUAGCAAGAGUUAAAAAAA.......
#=GR JCVI_SCAF_1096627778758/681-1122 CODON      ...........................................................................................................AUG..................................................................................................................................................................................................................................................................................................................................................................................................................................................................................................................................................STP...................................................................................................
#=GR JCVI_SCAF_1096627778758/681-1122 SS_TT      ......................................................................................................................................................................................................................................................................................................................................................................................................................................................................................................................................................................................................................................................................................................................................................................
JCVI_SCAF_1101668210897/809-361                  UCUGAUGCUCACGAGUAUCUUAUAGAUUACUUGAGAACUAAGGUGUCAGGUGAUUGUGAUACUUUUAUCAUCGGACGCAAGUAAGCCGACUCGGAACGGGUUCGUUCAUCUCC..........................UACG...............................................................................................................................GGAGACGC.AA..AAG.....................CCG.A...................................................................................................................CUGAAGGAACGGGAACACGGAUCACUCGAAAGAGUUAAAGGUGCAAAGUCCAAUUACUUUAGGAGAAACCAAAUGGCACAAGUCACAUACCGAGGUGUCCAGUAUGACACCAAAGAGUACAAUGCAAAGGUACUCGCAGAAGCUGCUAAGAGGCAGCGUCACGAUCUAAUGUAUCGUGGUCUUAAAGUUACCAAGAAGGUAGCUGGAGGUGUGUAAUGCUGGUCACAAUAGAAAUUCUCGCCGCAAGCGUAGUAUUUCUAACGAUCAUCUACGCUGAAGCACGACUCUUAUACAGGAGUUAAAAAGAGGAGGGGU
#=GR JCVI_SCAF_1101668210897/809-361 CODON       .................................................................................STP.......................AUG..................................................................................................................................................................................................................................................................................................................................................................................................................................................................................................................................................STP...................................................................................................
#=GR JCVI_SCAF_1101668210897/809-361 SS_TT       ...................<<<<<<<<<<<<<<<...........>>>>>>>>>>>>>>...........................................................................................................................................................................................................................................................................................................................................................................................................................................................................................................................................................................................................................................................................................................
JCVI_SCAF_1096627607567/742-294                  UGAACAAUCAAAGUCAGAUUUAAUAAACUACUUUAAAACUAAAGUAGAGGUAGAAUGCGAUUUUGAACCAUAAGACGCAAGUAAGCCGACUCGGAACGGGUUCGUUCAUCUCC..........................UACG...............................................................................................................................GGAGACGC.AA..AAG.....................CCG.A...................................................................................................................CUGAAGGAACGGGAACACGGAUCACUCGAAAGAGUUAAAGGUGCAAAGUCCAAUUACUUUAGGAGAAACCAAAUGGCACAAGUCACAUACAGAGGAGUUCAGUACGAUACUGAAACUCGUGUACAAAAUCAAAAAGUUCAGCAACCACAACAAGAACAACUUGUUUAUAGAGGUGUUGCAGUUAAAGGAGGCAAGUAGAUGCUUACAGUCAUAGAAAUACUCGCCGCCAGCGUAGUUUUCUUGACGAUUAUCUACGCUGAAACAAAACUCCUAUACAAUUAUAAAUAAUUGUAACAGGAGGUAAAGUCAAUGUUA
#=GR JCVI_SCAF_1096627607567/742-294 CODON       ...........................................................AUG........STP.....................................................................................................................................................................................................................................................................................................................................................................................................................................................................................................................................................................STP.....................................................................................................................
#=GR JCVI_SCAF_1096627607567/742-294 SS_TT       ......................................................................................................................................................................................................................................................................................................................................................................................................................................................................................................................................................................................................................................................................................................................................................................
JCVI_SCAF_1096628277120/511-63                   GAUGCGAAAGAAUUUUUAAUAGAUUUCUUCCGCACUAAAGUACCAGACGAGACUUGCGAGACAUGGCAGAUUGGACGCAAGUAAGCCGACUCGGAACGGGUUCGUUCAUCUCC..........................UACG...............................................................................................................................GGAGACGC.AA..AAG.....................CCG.A...................................................................................................................CUGAAGGAACGGGAACACGGAUCACCCUACGGGGUUAAAGGUGCAAAGUCCAAUUACUUUAGGAGAAACCAAAUGGCACAAGUCACAUACAGAGGAGUCAAGUAUGAUUCCGAUGAGUACAACGCAAAAGUACUUGCCGAAGCUACACACCGUCAAAGACAUGAUUUAAUGUAUCGUGGUCUUAAGGUUGUAAAAAAAGUAGCAGGAGUUAAGUAGAAUGUUAGUUGUCACAGAAAUACUCGCAGCUAGCGUAGUUUUCUUGGCGAUCAUCUACGCAGAGGCAAAAAUCUUGUAUAAUUACAAGUAAACAUAAGG
#=GR JCVI_SCAF_1096628277120/511-63 CODON        .....................................................AUG.........................STP............................................................................................................................................................................................................................................................................................................................................................................................................................................................................................................................................................................STP...................................................................................................
#=GR JCVI_SCAF_1096628277120/511-63 SS_TT        .....................................................................................................................................................................................................................................................................................................................................................................................................................................................................................................................................................................................................................................................................<<<<<<<<<<.............>>>>>>>>>>................................................................
JCVI_SCAF_1096627049209/714-266                  UGAACAAACUAAGUCAGAUUUGAUAGAAUACUUUAAAACUAAAGUUGAAGAAGAUUGCAAUUUUGAACCAUAAGACGCAAGUAAGCCGACUCGGAACGGGUUCGUUCAUCUCC..........................UACG...............................................................................................................................GGAGACGC.AA..AAG.....................CCG.A...................................................................................................................CUGAAGGAACGGGAACACGGAUCCCUCGCAAGAGGUAAAGGUGCAAAUUCCAACUACUUUAGGAGAAACCAAAUGGCACAAGUCACAUACCGUGGUGUCGCAUAUGACACCGAUAGGAACAAAGCAAAGCAGACUAACAAGGUCGAUCUAACUUACCGUGGUGUAAGACAAGAAAAAGAACUUACAAGUCUUAAGUGAUUGAAACAUUAGAGAUAUGCAUAGCAUCUGCUAUCUUUCUCACAAUCAUAACUGCUGAAGUUCAGUUCCUAUAUGGAAAAUAAACACAGGAGGGUUGCAUCCCUCCUUUUUUUAUGC
#=GR JCVI_SCAF_1096627049209/714-266 CODON       ............................................AUG.......................STP.....................................................................................................................................................................................................................................................................................................................................................................................................................................................................................................................................................................STP...................................................AUG...............................................................
#=GR JCVI_SCAF_1096627049209/714-266 SS_TT       ......................................................................................................................................................................................................................................................................................................................................................................................................................................................................................................................................................................................................................................................................................................................................................................
JCVI_SCAF_1096626962982/1003-555                 UGAACAAACUAAGUCAGAUUUAAUGAACUACUUUAAAACUAAAGUAGAAGAAGAAUGUAAUUUUGAACCAUAAGACGCAAGUAAGCCGACUCGGAACGGGUUCGUUCAUCUCC..........................UACG...............................................................................................................................GGAGACGC.AA..AAG.....................CCG.A...................................................................................................................CUGAAGGAACGGGAACACGGAUCACUCGCAAGAGUUAAAGGUGUAAAUUUCCAACUACUUUAGGAGAAACCAAAUGGCACAAGUCACAUACCGUGGUGUCAAGUAUGACACCGAUAGGAACAAAGCAAAGCAGACUAACAAGGUCGAUCUAACUUACCGUGGUGUAAGACAAGAAAAAGAACUUACAAGUCUUAAGUGAUUGAAACAUUAGAGAUAUGUAUAGCAUCUGCUAUCUUUCUCACAAUCAUAACUGCUGAAGUUCAGUUCCUAUAUGGAAAAUAAACACAGGAGGGUUGCAUCCCUCCUUUUUUUAUG
#=GR JCVI_SCAF_1096626962982/1003-555 CODON      ......................................................................STP.............................................................................................................................................................................................................................................................................................................................................................................................................................................................................................................................................................................................................................................................................................
#=GR JCVI_SCAF_1096626962982/1003-555 SS_TT      ......................................................................................................................................................................................................................................................................................................................................................................................................................................................................................................................................................................................................................................................................................................................................................................
JCVI_SCAF_1101668166887/188-639                  AUACAAAAAAGUCAAAGAGCAACUUACUUUGGCUCUUCUUGAUUUUGAUUUUGAUUAAACUGUUCGCCGCAAACCAGUAGCAUCUGCUACAUUUAAUAUAUACGUUCAUCCC...........................UUUU................................................................................................................................GGGACGC.AAGUAAGC....................CAGAG..................................................................................................................GCUGAAGGAACGGGAAAUUUCUAAACACUGUGGAGGUUUCCAAUGACUAACAUCGAAGUGCGUGCAAUCGAAAAAGCACGUGAUGAUCUUAAGCGUGCUCAAAAAGAGUAUCGCCGUGCACUGCUCCGUGAUACCCACUAUCGCGGUGUAUCAACUGUGAUUUUCCCUGAAGAACCUCAGGAAGUUCACGGUACGUUUGUUUAUCGUGGUAUUAAGUACACCAAAUAAUUAAGUGUCCUCAGCAUAACUGCUGAGGCCUUUUUUUAUUUAUUUAUUGGUUAGCAUAUUUGAGGCGGUAAGUACAUAUCGCUAUUUA
#=GR JCVI_SCAF_1101668166887/188-639 CODON       .....................................................................................................................................................................................................................................................................................................................................................................................................................................................................AUG......................................................................................................................................................................................................STP..........................................................................AUG........
#=GR JCVI_SCAF_1101668166887/188-639 SS_TT       ......................................................................................................................................................................................................................................................................................................................................................................................................................................................................................................................................................................................................................................................................................<<<<<<<<....>>>>>>>>............................................................
JCVI_SCAF_1101668284766/586-138                  UAACAAAGAAUACAGAACUACUUGACUAUAUAGUAUGUAUGUGUUAGAAUUAACACACGUUCAUCCCGAAAGGGACGCAAGUAAGCCGACUCGGAACGGGUACGUUCAUCCUC..........................GCAA...............................................................................................................................GAGGACGC.AA..AAG.....................CCG.A...................................................................................................................CUGAAGGAACGGAUGUAAAAAGUCCAAUUACUUUAGGAGAAACCAAAUGGCAACUGUAACAUACAGAGGAGUCAAGUAUGACUCUGAGGAGUACAACGCAAAAGUUGUUGCGGAAGCAGCACAGCGUCAGAGACACGAUUUAAUGUAUCGUGGUCUUAAAGUUAACAGUAAGGCAUCACCUUGCAGUUAAUAUUAUAAGGAGGGUUGACCCCUCCUUUUUUUGUGUUAUAAUUAGAUGAAAGAAUAGUUUUAUGGACAAGAAAAAACUUAAACUAUUAGUUCGUCAACUAGAAUUAUCAGUAGACGCUAUAAAAG
#=GR JCVI_SCAF_1101668284766/586-138 CODON       ......................................................................................................................................................................................................................................................................................................................................................................................................................................................................................................................................................................................................................................................................................................................................................................
#=GR JCVI_SCAF_1101668284766/586-138 SS_TT       ............................................................................................................................................................................................................................................................................................................................................................................................................................................................................................................................................................................................................<<<<<<<<<<<<.....>>>>>>>>>>>>.............................................................................................................................
JCVI_SCAF_1101668286815/155-1                    AUCAAAAAAUACACAACUGCUUGCAUAUAUAGUAUGAAUGUGUUAGUAUUAACACAACGUUCACCCCGAAAGGGGCGCAAGUAAGCCGACUCGGAACGGGUACGUUCAUCCUC..........................GCAA...............................................................................................................................GAGGACGC.AA..AAG.....................CCG.A...................................................................................................................CUGAAGGAACGGAUGUAAAAA......................................................................................................................................................................................................................................................................................................
#=GR JCVI_SCAF_1101668286815/155-1 CODON         ......................................................................................................................................................................................................................................................................................................................................................................................................................................................................................................................................................................................................................................................................................................................................................................
#=GR JCVI_SCAF_1101668286815/155-1 SS_TT         ......................................................................................................................................................................................................................................................................................................................................................................................................................................................................................................................................................................................................................................................................................................................................................................
JCVI_SCAF_1096627750024/1392-944                 UGAACAAUCUAAGUUAGAUUUGAUAAACUACUUUAAAACUAAAGUAGAAGAAUAUUGUGAUUUUGAUUCAUAAGACGCAAGUAAGCCGACUCGGAACGGGUACGUUCAUCCUC..........................GCAA...............................................................................................................................GAGGACGC.AA..AAG.....................CCG.A...................................................................................................................CUGAAGGAACGGAUGUAAAAAGUCCAAUUACUUUAGGAGAAACCAAAUGGCAACUGUAACAUACAGAGGAGUCAAGUAUGACUCUGAAGAGUACAACGCAAAAGUUGUUGCGGAAGCAGCACAGCGUCAGAGACACGAUUUAAUGUAUCGUGGUCUUAAAGUUAACAGUAAGGCAUCACCUUGCAGUUAAUAUUACAAGGAGGGUUGACCCCUCCUUUUUUUAUGUUAUAAUUAGAUGAAAGAAUAGUUUUAUGGACAAGGAAAAACUUAAACUAUUAGUUCNNNNNNNNNNNNNNNNNNNNNNNNNNNNNNNNN
#=GR JCVI_SCAF_1096627750024/1392-944 CODON      ......................................................................STP.............................................................................................................................................................................................................................................................................................................................................................................................................................................................................................................................................................................................................................................................................................
#=GR JCVI_SCAF_1096627750024/1392-944 SS_TT      ............................................................................................................................................................................................................................................................................................................................................................................................................................................................................................................................................................................................................<<<<<<<<<<<<.....>>>>>>>>>>>>.............................................................................................................................
JCVI_SCAF_1096627709848/873-1321                 NNNNNNNCAGAACUACUUGCAUAUAUAGUAUGAAUGUGUUAGUAUUAACACAUCGUUCAUCCCCCGAAAGGAGGACGCAAGUAAGCCGACUCGGAACGGAUUCGUUCAUCCUC..........................GCAA...............................................................................................................................GAGGACGC.AA..AAG.....................CCG.A...................................................................................................................CUGAAGGAACGGGAACACGGAUCCCUCGCAAGAGGUAAAGGUGCAAAGUCCAAUUACUUUAGGAGAAACCAAAUGGCAACAGUCACAUACAGAGGAGUCAAAUACGACUCUGAAAAGUACAACGCAAAAGUGCUUGCUGAAGCUGCACAGAAACAAAGACACGAACUAAUGUAUCGUGGUCUUAAGGUUGUAAAAAGCGUGGCAGGAGGCAAGUAAAUGUUAGUUACUGCAGAAAUUCUCGUGGCGAGCGUAGCAUUUCUAGCACUGAUCUACGUUGAAGCCAAACUCUUGUACAGUUAUAAAUAAUUGUUACAG
#=GR JCVI_SCAF_1096627709848/873-1321 CODON      ....................AUG............................................................................................................................................................................................................................................................................................................................................................................................................................................................................................................................................................................................................................................STP................................................................................................
#=GR JCVI_SCAF_1096627709848/873-1321 SS_TT      ......................................................................................................................................................................................................................................................................................................................................................................................................................................................................................................................................................................................................................................................................................................................................................................
JCVI_SCAF_1096627719263/1211-1659                GAUGCGAAGGAAUAUCUUAUCGAUUUCUUUCGCACGAAGGUGCCAGAUGAACAAUGUGAGACAUGGCAGUUAGGACGCAAGUAAGCCGACUCGGAACGGAUUCGUUCAUCCUC..........................GCAA...............................................................................................................................GAGGACGC.AA..AAG.....................CCG.A...................................................................................................................CUGAAGGAACGGGAACACGGAUCACCCUCACGGGUUAAAGGUGCAAAGUCCAAUUACUUUAGGAGAAACCAAAUGGCACAAGUCACAUACAGAGGAGUCAAGUAUGACUCUGAAGAGUACAACGCAAAGGUACUCGCAGAAGCAGCUCAAAAGCAGCGUCACGAUCUAAUGUAUCGUGGGCUCAAAGUUACUAAGAAAGUAGCUGGAGGUGUGUAAUGUUGAUCACCGCAGAAAUCUUACUAGCUAGUGUAGCAUUUCUGGGGAUCAUCUACCUUGAAGCGCAACUCUUGUACAGUUAUAAAUAAUUGUUACAGG
#=GR JCVI_SCAF_1096627719263/1211-1659 CODON     ..............................................................AUG...................STP............................................................................................................................................................................................................................................................................................................................................................................................................................................................................................................................................................................STP......................................................................................AUG.......
#=GR JCVI_SCAF_1096627719263/1211-1659 SS_TT     ......................................................................................................................................................................................................................................................................................................................................................................................................................................................................................................................................................................................................................................................................................................................................................................
JCVI_SCAF_1101667128953/434-864                  UGAACAGAGUAAGUUAGGACUAAUUGACUACUUUAAAACUAAAGUAGAAGAAGAAUGCAAUUUUAAACCAUAAGACGCAAGUAAGCCGACUCGGAACGGGUUCGUUCAUCCUC..........................GCAA...............................................................................................................................GAGGACGC.AA..AAG.....................CCG.A...................................................................................................................CUGAAGGAACGGGAACACGGAUCACUCGAAAGAGUUAAAGGUGCAAAGUCCAAUUACUUUAGGAGAAACCAAAUGGCAAAAGUCACAUACAGAGGGGUUCAGUACGAUACUGAAACUCGUGUACAACAACAGCAACAGCAACAGCCUCAACAAAAACAACUUGUUUACAGAGGUAUUGAAGUUAAAGGAGGCAAGUGAUGUUGGUAACUGCAGAAAUUCUCGUGGCGAGCGUAGCAUUUCUAGCAUUAAUCUACGUUGAAGCCAGACUCUUGUACAGUUAUAAAUAAUUGUUACAGG..................
#=GR JCVI_SCAF_1101667128953/434-864 CODON       ...........................................................AUG...........STP.....................................................................................................................................................................................................................................................................................................................................................................................................................................................................................................................................................................STP..................................................................................................................
#=GR JCVI_SCAF_1101667128953/434-864 SS_TT       ......................................................................................................................................................................................................................................................................................................................................................................................................................................................................................................................................................................................................................................................................................................................................................................
JCVI_SCAF_1096627725731/524-76                   UGAACAAUCAAAGUCAGAUUUGAUAAACUACUUUAAAACUAAAGUAGAGGUAGAAUGCGAUUUUGAACCAUAAGACGCAAGUAAGCCGACUCGGAACGGGUUCGUUCAUCCUC..........................GCAA...............................................................................................................................GAGGACGC.AA..AAG.....................CCG.A...................................................................................................................CUGAAGGAACGGGAACACGGAUCCCUCGCAAGAGGUAAAGGUGCAAAGUCCAAUUACUUUAGGAGAAACCAAAUGGCAACAGUCACAUACAGAGGAGUCAAGUAUGACUCUGAAGAGUACAACGCAAAAGUGCUUGCCCAAGCAGAGCAAGCUAGAAAUCACGAUUUAAUGUAUCGUGGUCUCAAGGUUGUAAGAAAAGUAGCAGGAGGCAAGUAAUGUUGGUUACUUUAGAAAUUCUCGCUGCGAGCGUAGUUUUUCUAUCAAUCAUCUACGCUGAAGCUAAAUUCCUCUAUAGCAGAGGUUAAACAAAUAUAG
#=GR JCVI_SCAF_1096627725731/524-76 CODON        ...........................................................AUG........STP.......................................................................................................................................................................................................................................................................................................................................................................................................................................................................................................................................................................................STP...................................................................................................
#=GR JCVI_SCAF_1096627725731/524-76 SS_TT        ......................................................................................................................................................................................................................................................................................................................................................................................................................................................................................................................................................................................................................................................................................................................................................................
JCVI_SCAF_1096626964267/1610-2058                UGAACAAUCAAAGUCAGAUUUGAUAAACUACUUUAAAACUAAAGUGGAAGAAGAAUGCGAUUUUGAACCAUAAGACGCAAGUAAGCCGACUCGGAACGGGUUCGUUCAUCCUC..........................GCAA...............................................................................................................................GAGGACGC.AA..AAG.....................CCG.A...................................................................................................................CUGAAGGAACGGGAACACGGAUCCCUCGCAAGAGGUAAAGGUGCAAAUUCCAACUACUUUAGGAGAAACCAAAUGGCACAAGUCACAUACCGUGGUGUCGCAUAUGACACCGAUAGGAACAAAGCAAAGCAGACUAACAAGGUCGAUCUAACUUACCGUGGUGUAAGACAAGAAAAAGAACUUACAAGUCUUAAGUGAUUGAAACAUUAGAGAUAUGUGUAGCAUCUGCUAUCUUUCUCACAAUCAUAACUGCUGAAGUUCAGUUCCUAUAUGGAAAAUAAACAUAGGGAGGGUUGCAUCCCUCCUUUUUUUAUG
#=GR JCVI_SCAF_1096626964267/1610-2058 CODON     ...........................................................AUG...........STP.....................................................................................................................................................................................................................................................................................................................................................................................................................................................................................................................................................................STP..................................................................................................................
#=GR JCVI_SCAF_1096626964267/1610-2058 SS_TT     ......................................................................................................................................................................................................................................................................................................................................................................................................................................................................................................................................................................................................................................................................................................................................................................
JCVI_SCAF_1096627035542/908-1356                 GAUGCGAAAGAAUUUCUUAUAGAUUUCUUCCGCACGAAGGUGCCAGAUGAACAAUGUGAGACAUGGCAGUUAGGACGCAAGUAAGCCGACUCGGAACGGAUUCGUUCAUCCUC..........................GCAA...............................................................................................................................GAGGACGC.AA..AAG.....................CCG.A...................................................................................................................CUGAAGGAACGGGAACACGGAUCACCCUACGGGGUUAAAGGUGCAAAGUCCAAUUACUUUAGGAGAAACCAAAUGGCACAAGUCACAUACAGAGGAGUCAAAUAUGAUUCCGAUGAGUACAACGCAAAGGUACUCGCAGAAGCAGCUCAAAAGCAGCGUCACGAUUUAAUGUAUCGUGGACUCAAAGUUACUAAAAAAGUAGCUGGAGGUGUGUAAUGUUGAUCACCGCAGAAAUCUUACUAGCUAGUGUUGUAUUUCUGGGGGUCAUCUACCUUGAAGCGCAACUCUUGUACAAUUAUAAAUAAUUGUUACAGG
#=GR JCVI_SCAF_1096627035542/908-1356 CODON      ..............................................................AUG...................STP............................................................................................................................................................................................................................................................................................................................................................................................................................................................................................................................................................................STP......................................................................................AUG.......
#=GR JCVI_SCAF_1096627035542/908-1356 SS_TT      ......................................................................................................................................................................................................................................................................................................................................................................................................................................................................................................................................................................................................................................................................................................................................................................
JCVI_SCAF_1096627766995/1159-1607                UGAACAAUCUAAAUUAGAUUUGAUUGACUACUUUAAAACUAAAGUAGAAGAAGAAUGCGACUUUAAACCAUAAGACGCAAGUAAGCCGACUCGGAACGGGUUCGUUCAUCCUC..........................GCAA...............................................................................................................................GAGGACGC.AA..AAG.....................CCG.A...................................................................................................................CUGAAGGAACGGGAACACGGAUCACUCGAAAGAGUUAAAGGUGCAAAGUCCAAUUACUUUAGGAGAAACCAAAUGGCAACAGUCACAUACAGAGGAGUUAAAUACGACUCCGAGAAGUACAACGCAAAAGUGCUUGCUGAAGCUGCACAGAAACAAAGACACGAACUAAUGUAUCGUGGUCUUAAGGUUGUAAAAAGCGUGGCAGGAGGCAAGUAAAUGUUAGUUACUGCAGAAAUUCUCGUGGCGAGCGUAGCAUUUCUAGCACUUAUCUACGUUGAAGCCAAACUCUUGUACAGUUAUAAAUAAUUGUUACAG
#=GR JCVI_SCAF_1096627766995/1159-1607 CODON     .........................................................................STP...............................AUG.....................................................................................................................................................................................................................................................................................................................................................................................................................................................................................................................................................STP................................................................................................
#=GR JCVI_SCAF_1096627766995/1159-1607 SS_TT     ......................................................................................................................................................................................................................................................................................................................................................................................................................................................................................................................................................................................................................................................................................................................................................................
JCVI_SCAF_1101667158329/857-497                  ........................................................................................ACUCGGAACGGAUUCGUUCAUCCUC..........................GCAA...............................................................................................................................GAGGACGC.AA..AAG.....................CCG.A...................................................................................................................CUGAAGGAACGGGAACACGGAUCACCCUCACGGGUUAAAGGUGCAAAGUCCAAUUACUUUAGGAGAAACCAAAUGGCACAAGUCACAUACAGAGGAGUCAAGUAUGACUCUGAAGAGUACAACGCAAAGGUACUCGCAGAAGCAGCUCAAAAGCAGCGUCACGAUUUAAUGUAUCGUGGGCUCAAAGUUACUAAAAAAGUAGCUGGAGGUGUGUAAUGUUGAUCACCGCAGAAAUCUUACUAGCUAGUGUUGUAUUUCUGGGGAUCAUCUACCUUGAAGCGCAACUCUUGUACAAUUAUAAAUAAUUGUUACAGG
#=GR JCVI_SCAF_1101667158329/857-497 CODON       .........................................................................................AUG....................................................................................................................................................................................................................................................................................................................................................................................................................................................................................................................................................................STP.........................................................................................AUG.......
#=GR JCVI_SCAF_1101667158329/857-497 SS_TT       ......................................................................................................................................................................................................................................................................................................................................................................................................................................................................................................................................................................................................................................................................................................................................................................
JCVI_SCAF_1101668321986/662-214                  GAUGCGAAAGAAUUUCUUAUCGAUUUCUUCCGCACGAAGGUGCCAGAUGAACAAUGUGAGACAUGGCAGUUAGGACGCAAGUAAGCCGACUCGGAACGGAUUCGUUCAUCCUC..........................GCAA...............................................................................................................................GAGGACGC.AA..AAG.....................CCG.A...................................................................................................................CUGAAGGAACGGGAACACGGAUCACCCUCACGGGUUAAAGGUGCAAAGUCCAAUUACUUUAGGAGAAACCAAAUGGCACAAGUCACAUACAGAGGAGUCAAGUAUGACUCUGAAGAGUACAACGCAAAGGUACUCGCAGAAGCAGCUCAAAAGCAGCGUCACGAUCUAAUGUAUCGUGGGCUCAAAGUUACUAAGAAAGUAGCUGGAGGUGUGUAAUGUUGAUCACCGCAGAAAUCUUACUAGCUAGUGUAGCAUUUCUGGGGAUCAUCUACCUUGAAGCGCAACUCUUGUACAGUUAUAAAUAAUUGUUACAGG
#=GR JCVI_SCAF_1101668321986/662-214 CODON       ..............................................................AUG................STP............................................................................................................................................................................................................................................................................................................................................................................................................................................................................................................................................................................STP.........................................................................................AUG.......
#=GR JCVI_SCAF_1101668321986/662-214 SS_TT       ......................................................................................................................................................................................................................................................................................................................................................................................................................................................................................................................................................................................................................................................................................................................................................................
JCVI_SCAF_1096627060460/278-1                    UGAACAAUCUAAAUUAGAUUUGAUUGACUACUUUAAAACUAAAGUAGAAGAAGAAUGCGACUUUAAACCAUAAGACGCAAGUAGGCCGACUCGGAACGGGUUCGUUCAUCCUC..........................GCAA...............................................................................................................................GAGGACGC.AA..AAG.....................CCG.A...................................................................................................................CUGAAGGAACGGGAACACGGAUCACUCGAAAGAGUUAAAGGUGCAAAGUCCAAUUACUUUAGGAGAAACCAAAUGGCACAAGUCACAUACAGAGGGGUUCAGUACGAUACUGAAACUCGUCUACAACAACAGCAACAGCAACAG...........................................................................................................................................................................
#=GR JCVI_SCAF_1096627060460/278-1 CODON         ......................................................................STP.............................................................................................................................................................................................................................................................................................................................................................................................................................................................................................................................................................................................................................................................................................
#=GR JCVI_SCAF_1096627060460/278-1 SS_TT         ......................................................................................................................................................................................................................................................................................................................................................................................................................................................................................................................................................................................................................................................................................................................................................................
JCVI_SCAF_1101668743799/1195-1564                GAUGCGAAAGAAUUUCUUAUCGAUUUCUUCCGCACGAAGGUGCCAGAUGAACAAUGUGAGACAUGGCAGUUAGGACGCAAGUAAGCCGACUCGGAACGGAUUCGUUCAUCCUC..........................GCAA...............................................................................................................................GAGGACGC.AA..AAG.....................CCG.A...................................................................................................................CUGAAGGAACGGGAACACGGAUCACCCCACGGGGUUAAAGGUGCAAAGUCCAAUUACUUUAGGAGAAACCAAAUGGCACAAGUCACAUACAGAGGAGUCAAGUACGACUCUAAGGAGUACAACGCAAAGGUACUCGCAGAAGCAGCUCAGAAGCAGCGUCACGAUCUAAUGUAUCGUGGGCUCAAAGUUACUAAGAAAGUAGCUGGAGGUGUGUAAUGUUGAUCACCGCAGAAAUC...............................................................................
#=GR JCVI_SCAF_1101668743799/1195-1564 CODON     ..............................................................AUG...................STP............................................................................................................................................................................................................................................................................................................................................................................................................................................................................................................................................................................STP................................................................................................
#=GR JCVI_SCAF_1101668743799/1195-1564 SS_TT     ......................................................................................................................................................................................................................................................................................................................................................................................................................................................................................................................................................................................................................................................................................................................................................................
JCVI_SCAF_1101668291709/227-1                    GAUGCACACGAGUAUCUUAUAGAUCACUUUCGUACCAAAGUAUCAGAUGAACAAUGUGAGACAUGGCAGUUAGGACGCAAGUAAGCCGACUCGGAACGGAUUCGUUCAUCCUC..........................GCAA...............................................................................................................................GAGGACGC.AA..AAG.....................CCG.A...................................................................................................................CUGAAGGAACGGGAACACGGAUCACCCUACGGGGUUAAAGGUGCAAAGUCCAAUUACUUUAGGAGAAACCAAAUGGCACAAGUCACAUACAGA..............................................................................................................................................................................................................................
#=GR JCVI_SCAF_1101668291709/227-1 CODON         .................................................................................STP..................................................................................................................................................................................................................................................................................................................................................................................................................................................................................................................................................................................................................................................................................
#=GR JCVI_SCAF_1101668291709/227-1 SS_TT         ......................................................................................................................................................................................................................................................................................................................................................................................................................................................................................................................................................................................................................................................................................................................................................................
JCVI_SCAF_1096626242393/309-757                  GAUGCACACGAGUAUCUUAUAGAUCACUUUCGUACCAAAGUAUCAGAUGAACAAUGUGAGACAUGGCAGUUAGGACGCAAGUAAGCCGACUCGGAACGGAUUCGUUCAUCCUC..........................GCAA...............................................................................................................................GAGGACGC.AA..AAG.....................CCG.A...................................................................................................................CUGAAGGAACGGGAACACGGAUCACCCCACGGGGUUAAAGGUGCAAAGUCCAAUUACUUUAGGAGAAACCAAAUGGCACAAGUCACAUACAGAGGAGUCAAGUAUGACUCUGAAGAGUACAACGCAAAGGUACUCGCAGAAGCAGCUCAGAAGCAGCGUCACGAUCUAAUGUAUCGUGGGCUCAAAGUUACUAAGAAAGUAGCUGGAGGUGUGUAAUGUUGAUCACCGCAGAAAUCUUACUAGCUAGUGUUGUAUUUCUGGGGAUCAUCUACCUUGAAGCGCAACUCUUGUACAAUUAUAAAUAAUUGUUACAGG
#=GR JCVI_SCAF_1096626242393/309-757 CODON       ..............................................................AUG...................STP............................................................................................................................................................................................................................................................................................................................................................................................................................................................................................................................................................................STP................................................................................................
#=GR JCVI_SCAF_1096626242393/309-757 SS_TT       ......................................................................................................................................................................................................................................................................................................................................................................................................................................................................................................................................................................................................................................................................................................................................................................
JCVI_SCAF_1096626237175/343-1                    GAUGCACACGAGUAUCUUAUAGAUUAUUUUCGUACCAAAGUAUCAGAUGAACAAUGUGAGACAUGGCAGUUAGGACGCAAGUAAGCCGACUCGGAACGGAUUCGUUCAUCCUC..........................GCAA...............................................................................................................................GAGGACGC.AA..AAG.....................CCG.A...................................................................................................................CUGAAGGAACGGGAACACGGAUCACCCUCACGGGUUAAAGGUGCAAAGUCCAAUUACUUUAGGAGAAACCAAAUGGCACAAGUCACAUACAGAGGAGUCAAGUAUGACUCUGAAGAGUACAACGCAAAGGUACUCGCAGAAGCAGCUCAGAAGCAGCGUCACGAUUUAAUGUAUCGUGGGCUCAAAGUUACUAAAAAAGUAGCUGGAGG..........................................................................................................
#=GR JCVI_SCAF_1096626237175/343-1 CODON         ..............................................................AUG................STP...................................................................................................................................................................................................................................................................................................................................................................................................................................................................................................................................................................STP............................................................................................................
#=GR JCVI_SCAF_1096626237175/343-1 SS_TT         ......................................................................................................................................................................................................................................................................................................................................................................................................................................................................................................................................................................................................................................................................................................................................................................
JCVI_SCAF_1101667205597/171-1                    GAUGCGAAAGAAUUUCUUAUCGAUUUCUUCCGCACGAAGGUGCCAGAUGAACAAUGUGAGACGUGGCAGUUAGGACGCAAGUAAGCCGACUCGGAACGGAUUCGUUCAUCCUC..........................GAAA...............................................................................................................................GAGGACGC.AA..AAG.....................CCG.A...................................................................................................................CUGAAGGAACGGGAACACGGAUCACCCCACGGGGUAA......................................................................................................................................................................................................................................................................................
#=GR JCVI_SCAF_1101667205597/171-1 CODON         .................................................................................STP..................................................................................................................................................................................................................................................................................................................................................................................................................................................................................................................................................................................................................................................................................
#=GR JCVI_SCAF_1101667205597/171-1 SS_TT         ......................................................................................................................................................................................................................................................................................................................................................................................................................................................................................................................................................................................................................................................................................................................................................................
JCVI_SCAF_1101668322629/427-875                  GAUUCAAAGGAAUUUCUUGUAGAUUUCUUCCGCACAAAAGUAUCAGAUGAACAAUGUGAGACAUGGCAGUUAGGACGCAAGUAAGCCGACUCGGAACGGAUUCGUUCAUCCUC..........................GAAA...............................................................................................................................GAGGACGC.AA..AAG.....................CCG.A...................................................................................................................CUGAAGGAACGGGAACACGGAUCACUCGAAAGAGUUAAAGGUGCAAAGUCCAAUUACUUUAGGAGAAACCAAAUGGCACAAGUCACAUACAGAGGAGUCAAGUACGACUCUAAAGAGUACAAUGCAAAAGUACUCGCAGAAGCAGCUCAAAAACAGCGUCACGAUCUAAUGUAUCGUGGGCUCAAAGUUACUAAGAAAGUAGCUGGAGGUGUGUAAUGUUGAUUACCGCAGAAAUCUUACUAGCUAGUGUUGCAUUUCUGGGGAUCAUCUACCUUGAGACUAAACUCUUGUACAGUUAUAAAUAAUUGUUACAGG
#=GR JCVI_SCAF_1101668322629/427-875 CODON       ..............................................................AUG...................STP............................................................................................................................................................................................................................................................................................................................................................................................................................................................................................................................................................................STP................................................................................................
#=GR JCVI_SCAF_1101668322629/427-875 SS_TT       ......................................................................................................................................................................................................................................................................................................................................................................................................................................................................................................................................................................................................................................................................................................................................................................
JCVI_SCAF_1096627282429/672-1135                 CCUACUUGGUAUUAAACCAGCGUUACAAGGCUGCUUAUUUGAGUUUGAUUUUAAUCGAUAACUGUUCGCCGUAAACAUAGCUUAAUAGCUACAGUAGUAAUACGUUCAUCUCAACA.......................CAU.............................................................................................................................UGUUGGGACGC.AAGUAGUCUG..................AGA.AAG..............................................................................................................CAGAUGAAGGAACGGGAAAUUUCCCCUCAUUAGGAGUUUCCAAUGACUAACAUUCAAAUCAUGAGCGUUGAAAAUGCUCGUAAAUCGCUUGCCCGUGCUCGUAAAGAGCUUGAGCUAGCACGCAUCAAUGACACCCAUUAUCGUGGUGUUGAAUAUACGCCUGUGUCUAUCGCUCACGAAACACAUGGCACAUUCGUUUAUCGAGGCCGCACUUACACUAAGUAAGUCGAUCAACAGUUAACCCCCUAACGGGGGUUUUUUCUUGCAUUCUUUAAUAAACCGGCUUCUCUGCUCUCAAGGCUUUCGCUCUCUUUACCU
#=GR JCVI_SCAF_1096627282429/672-1135 CODON      .............................................................STP..................................................................................................................................................................................................................................................................................................................................................................................................................AUG....................................................................................................................................................................................STP...........................................PTS............................................
#=GR JCVI_SCAF_1096627282429/672-1135 SS_TT      .........................................................................................................................................................................................................................................................................................................................................................................................................................................................................................................................................................................................................................................................................................<<<<<....>>>>>...............................................................
JCVI_SCAF_1096626861083/1135-1434                AGGAGACCUUGAUCAGGAGUGCCUGCUUGGUAUUAAACCUACAUUGCAAGGUUGUGUGUUUGAGUUUGACUUCAACCGCACAGAAUAGCUAUACUAGUAAUACGUUCAUCUCAAC........................ACAUA............................................................................................................................GUUGGGACGC.AAGUAAGCA...................AUAACAG...............................................................................................................UGCUGAAGGAACGGGAAAUUUCCCCUCACUAGGAGUUUCCAAUGUCUAACAUCCACAUCAUGAGUGUCGAAAGAGCUCGCGAAAAAGUAGCACGUGCUCGUAAAGAGCUAGAGCGUGCCCGUAUUAUGGAUACCCACUAUCGUGGUGUCGAAUA...................................................................................................................................................................
#=GR JCVI_SCAF_1096626861083/1135-1434 CODON     ........................................................................................STP...........................................................................................................................................................................................................................................................................................................................................................................................................................................................................................................................................................................................................................................................................
#=GR JCVI_SCAF_1096626861083/1135-1434 SS_TT     ......................................................................................................................................................................................................................................................................................................................................................................................................................................................................................................................................................................................................................................................................................................................................................................
JCVI_SCAF_1096626846484/3505-3967                AACGUUUCAAGCAACUGCUCGAAAAGCAAGGGGUAAGGGUGUGAUUGAAAGCCGCCCUCGUGAUUUCCCUAAUAAAUAAAAGUAACUGCUACAAUAGUAAUACGUUCAUCUCAACA.......................CAU.............................................................................................................................UGUUGGGACGC.AAGUAAGCA...................AGUUAAG...............................................................................................................UGCUGAAGGAACGGGAAAUUUCCCCUCAUUAGGAGUUUCCAAAUGUCUGAUCUAACAAUCAUGAGCGUUGAAAAUGCUCGUCGCAACAUGGCGCGUGCUCGUAAAGAGCUUGAGCGUGCUCGUAUCUUUGAUACACACUACCGUGGUGUUAAGUCCACGACUCAUGCUGAACCAGCUGAAGUACAUGGUACCUUUGUUUAUCGAGGUCGCACCUACACUAAAUAAACCAAUGCCCCGCUCACGCGGGGCUUUUCUUUUGUUCUUUAAUAGAUAGGCUUCUCUGGUCUCAACGCUUCACUGCGUCUAACUUUUGCACC
#=GR JCVI_SCAF_1096626846484/3505-3967 CODON     ....................................................................................................................................................................................................................................................................................................................................................................................................................................................................AUG...................................................................................................................................................................................................STP.........................................................................................
#=GR JCVI_SCAF_1096626846484/3505-3967 SS_TT     .................................................................................................................................................................................................................................................................................................................................................................................................................................................................................................................................<<<<<<<<<<<<<.........>>>>>>>>>>>>...................................................................................................................................................................................................
JCVI_SCAF_1101668013918/1314-1636                GCUUCUGAUACUGGAGCAAGUUGGCAAGAUACACAUUGAUAUAAUUAAGUCUAUGGAAGAUAAGUUCGCCGUAAACAUCAGUUAAUAGCUACACUAGUAAUACGUUCAUCUCAAC........................ACAUC............................................................................................................................GUUGAGACGC.AAGUAAGCA...................AGUUAAG...............................................................................................................UGCUGAAGGAACGGGAAAUUUCCCCUCAUUAGGAGUUUCCAAUGUCUAACAUUCAAAUCAUGAGCAUUGAAUCUGCUCGCAAGAAAAUGGCGCGUGCUCGUAAUGAGCUUGAGCUUGCCAAAAUCAACGAUACCGUUUAUCGCGGUACUCGUUAUUCAAUCCACCACGAACCAGCAG............................................................................................................................................
#=GR JCVI_SCAF_1101668013918/1314-1636 CODON     .......................................STP............................................................................................................................................................................................................................................................................................................................................................................................................................................................................................................................................................................................................................................................................................................................
#=GR JCVI_SCAF_1101668013918/1314-1636 SS_TT     ........................................................................................................................................................................................................................................................................................................................................................................................................................................................................................................................................................................<<<<<<<<<.....>>>>>>>>>>......................................................................................................................................................................
JCVI_SCAF_1101668716459/907-461                  UAUCAGUUGUUACAUUCUUACUUGACUAUAUAGUAUGAAUGUGUUAGUAUUAACACACGUUCAUCCUGCAAAGGACGCAAGUAAGCCGACUCGGAACGGAAUCGUUCAUCCC...........................AUAA................................................................................................................................GGGACGC.AAA..AG.....................CCG.A...................................................................................................................CUGAAGGAACGGGAUUAAAAAACCCUACUACUGAGGACAAGCAAAUGGCAACAGUUACUUACCGUGGUGUCGAUUAUGACACUGAAGAGUACAACGCAAAAGUUGUUGACGAAGCAGCAAAGCGUGAAAGACACGAUUUAAUGUAUCGUGGUCUUAAAGUUAAAAGCAAGGCAUCACCUUGUAGCUAACAAAUCAGAGGGGUUGCGACCCCUCUUUUUUUAUGUUAUAAUUAGAUGAAAGAAUAGUUUUAUGGAUAGAGAAAAACUCAAACUAUUAGUUCGUCAACUGGAAUUAUCAGUAGAUGCAAUAAAGGCA
#=GR JCVI_SCAF_1101668716459/907-461 CODON       ......................................................................................................................................................................................................................................................................................................................................................................................................................................................................................................................................................................................................................................................................................................................................................................
#=GR JCVI_SCAF_1101668716459/907-461 SS_TT       ........................................>>>...........................................................................................................................................................................................................................................................................................................................................................................................................................................................................................................................................................................................................................................................................................................................
JCVI_SCAF_1101668548586/1428-980                 AGGAUCAAAUGGUAAUAGUGUUAAGGUUGUUAAGGUUGCUUACAAGAAUUGAUUUAACGAUCUACUUGACUAAAUAGUUAAAAUGUGUUAAUAUUAACACAUCGUUCAUCUCA..........................UCAU...............................................................................................................................UGAGACGC.AAGUAAG.....................CCG.A...................................................................................................................CU..CGGAACGGAAUCGUUCAUCCCAUGUUUCAUUUAGCUGUUAUCGCUUCUACUUUCUCUUGUGCUGAUGCUAGUGUUCUUAUUGAAAAAAUGAGAACAUAUAGAAUCGAAGAAGAGACACGAACUGAAAUGAUUCAGAUCGUGAAAGGAGAGACGCAGGGGAUGUGACUGGGACGCAAAAGCCGACUAAAGGAACGGAUUAAAAACCCAACUACUUUAGGAGUAAUCCAAUGGCACAAGUCACAUACAGAGGUGUUACAUACAACACCGAGAACCGUCCUAAUAAGACAGUAAGACCAGCAGAACAUGUAGAG
#=GR JCVI_SCAF_1101668548586/1428-980 CODON      .................................................STP..................................................................................................................................................................................................................................................................................................................................................................................................................................................................................................................................................................................................................................................................................................................
#=GR JCVI_SCAF_1101668548586/1428-980 SS_TT      ......................................................................................................................................................................................................................................................................................................................................................................................................................................................................................................................................................................................................................................................................................................................................................................
JCVI_SCAF_1101668695858/679-1127                 CCACCUGAAGUUGAUUAUGGAUUACAGAUAGGACAAGUAGAAAAUGUUAACAAAUAGUUACAAGCUUGCAUAUAUAGUAUAACUGUGUUAAUAUUAACACAUCGUUCAACCUC..........................ACUA...............................................................................................................................GAGGUCGC.AAGUAAG.....................CCG.A...................................................................................................................CU..CGGAACGGAUACGUUCAUCCUUAUGGAAUUACUUCUCGCUACAUUAUUUUCAUGUGAAAGUGCUCAGAGUCUUAUCGAUGACAUCAAACUCUCAACUCCUCACAGAGAAGAGUUAGUACAGGUAAUACAAGAUGCUACUGAGAAGGGAUGCUUUGAGGACGCAAAAGCCGACUGAAGGAACGGGGAUUAAACCACCCUACUACUUUGGAGUAAAGCCAAUGGCACAAGUUACUUACCGUGGUGUCGAGUACGACACUGAAGAGUAUAGAUCACUGCUCAUCAAGGAGCAUAAUCAAACCAGAAAUCACGAU
#=GR JCVI_SCAF_1101668695858/679-1127 CODON      .........................................................STP......................................................................................................................................................................................................................................................................................................................................................................................................................................................................................................................AUG.................................................................................................................................................................................
#=GR JCVI_SCAF_1101668695858/679-1127 SS_TT      ......................................................................................................................................................................................................................................................................................................................................................................................................................................................................................................................................................................................................................................................................................................................................................................
JCVI_SCAF_1101668499361/714-1162                 UUUACUGGCAGACGAUAUGAUAGAUGACGAAUUAUAAAUAAAUGUAUCAAAAAUUGCACAAUUACUUGCAUAUAUAGUAUACAUGUGUUAAUAUGCACAUAUCGUUCAACCUC..........................AUAA...............................................................................................................................GAGGUCGC.AAGUAAG.....................CCG.A...................................................................................................................CU..CGGAACGGAUCGUUCAUCCUUAUGGAAUUCUUAAUCGCCACCAUCUUAUCAUGUGAAAGUGCCGAGGAUAUUAUCUCUCGGAUACCUUCUAAUGAAAGUCGUGCUGAAUUAGUUCAGCAGAUUAAGAUGAGUGCUGAAGAAGGAUGCUUUGAGGACGCAAAAGCCGACUAAAGGAACGGAUUAAAACCCCAACUACUUUAGGAGUAAACCCAAUGGCACAAGUCACAUACCGUGGUGUCGAGUAUGACACCAAAGAGUACAACAAAAAAGUACUCGCUGAAGCAGCUCAGCACAGAAACCAUGAUCUUAUG
#=GR JCVI_SCAF_1101668499361/714-1162 CODON      .....................................STP..............................................................................................................................................................................................................................................................................................................................................................................................................................................................................................................................................................................................................................................................................................................................
#=GR JCVI_SCAF_1101668499361/714-1162 SS_TT      ......................................................................................................................................................................................................................................................................................................................................................................................................................................................................................................................................................................................................................................................................................................................................................................
JCVI_SCAF_1096627117896/1127-1548                AUUUAUGAAAUUGGUAUUGCAUCUUUAUAGAAAUCCUAAAAUCUAUAGAAAGAAUAAAAAUAAACUUGACUAUAUAGUAUAACUGUGUUAAUAUUAACACAUCGUUCAACCUC..........................AUAA...............................................................................................................................GAGGUCGC.AAGUAAG.....................CCG.A...................................................................................................................CU..CGGAACGGAUACGUUCAUCCUUAUGGAAUUACUUCUCGCUACAUUAUUUUCAUGUGAAAGUGCUCAGAGUAUUAUCGACAAGAUUAAACCCUCAACUCCUAACAGAGAAGAGUUAGUUGAAGUAAUACAAAUGAGUGCUGAGAAGGGAUGCUUUGAGGACGCAAAAGCCGACUGAAGGAACGGGGCUAAAAAUCCCUACUACUUUGGAGUAAAGCCAAUGGCACAAGUUACUUACCGUGGUGUCGAGUACGACACUGAAGAGUAUAGAAAAAUGCUCAUAGAUG...........................
#=GR JCVI_SCAF_1096627117896/1127-1548 CODON     ....................................................................................................AUG.......................................................................................................................................................................................................................................................................................................................................................................................................................................................................................................................STP.....................................................................................................................................
#=GR JCVI_SCAF_1096627117896/1127-1548 SS_TT     ......................................................................................................................................................................................................................................................................................................................................................................................................................................................................................................................................................................................................................................................................................................................................................................
NC_006883.1/247063-247514                        GCCGACAAAAAAUUCGGCAAUUUUUUUGCUCUGUAGGGUCGAUGUAGUAAAAAGACAUAUUGACUUGACUAAAUAAUUAAAAUGUGUUAUUAUUAACACAAUCGUUCAACCUGA.........................UACAU.............................................................................................................................UCAGGUCGC.AAGUAAG.....................CCG.A...................................................................................................................CU..CGGAACGGAUCGUUCAUCUCAUGGACAUACUACUCGCUACUAUUUUAACUUGUGAAGAGGCAAAGGGGAUUAUCACUAAGAUAUCACCUUCGACUCAAUAUAGAACCGAAUUGGUUCAAAUGGUAAGAGGUAGCACUCAAGGAUGUUUAUGGGACGCAGAAGUUGACUAAAGGAACGGAUUAAAACCCCUACUACUUUGGAGAAACCCAAUGGCAAAAGUCACUUAUCGUGGUGUCACAUACGACACUGAGCAUCGUCCUAAUCAGGCAACACAACCAACAGAGCAUCAAGAAUCUUACCGUGGUGUAAAA
#=GR NC_006883.1/247063-247514 CODON             ................................................................................................................................................................................................................................................................................................................................................................................................................................................................................................................................................................................................................................................................AUG...................................................................................................
#=GR NC_006883.1/247063-247514 SS_TT             ......................................................................................................................................................................................................................................................................................................................................................................................................................................................................................................................................................................................................................................................................................................................................................................
JCVI_SCAF_1096627913912/912-1363                 GACAUGGGUUAAAGUCAUGGGUGAUAGGACAAGUAGAAAAUUGUAACACAUAAUACAUAAUAACUUGCAUAUAUAGUAUAACUGUGUUAGUAUUAACACAAUCGUUCAACCUGA.........................UACAU.............................................................................................................................UCAGGUCGC.AAGUAAG.....................CCG.A...................................................................................................................CU..CGGAACGGAAUCGUUCAUCUCAUGAACCUACUCAUUGCUAGUUUUGGUACUUUAGUUCUAACCUGUCAAGGUGCUGAUCAUCUUUUAGAGAAUGCUGUGAAUAACAGUUAUCUUACAAAGGAGGCUCAAGAAGAACUAACAGAAGUUAUCAAAGCAAACACUGAACCAGGUUGUUGGGACGCAAAAGCCGACUGAAGGAACGGGGUCUAAUCCACCUCACUUUCAGGAGAAAGCAAAUGGCACAAGUCACUUAUCGUGGUGUCUCAUACGACACUGAAGAGUACAGAGCACUGCUCAUCAACGAGCACAAU
#=GR JCVI_SCAF_1096627913912/912-1363 CODON      .........................................................................................................................................................................................................................................................................................................................................................................................................................................................................................................................................................................................................................AUG..........................................................................................................................................
#=GR JCVI_SCAF_1096627913912/912-1363 SS_TT      ......................................................................................................................................................................................................................................................................................................................................................................................................................................................................................................................................................................................................................................................................................................................................................................
JCVI_SCAF_1096627081105/1130-680                 AGGGCAAAAAAAAUUCCCCAAAAUUUUUGACCUGUAGGGUCGCUGUAACAAAUUUACAUAUCUACUUGACUAAAUAGUUCAAAUGUGUUAGUAUUAACACAACGUUCAUCUCC..........................CGUAUU.............................................................................................................................GGAGACGC.AAGUAAG.....................CCG.A...................................................................................................................CU..CGGAACGGAUCGUUCAUCUCAUGGACAUACUACUCGCCACUCUUUUAACUUGUAAUGAGGUAGAAGGUAUUAUCUCUAAGGUAUCAUCUUCUGAUCCUGUGCGAACUGAAUUAAUUGAAGUUCUUAAAAUGAAUAGCGAACAAGGGUGUAACUGGGACGCAAAAGUUGACUGAAGGAACGGGGCUAAAAUCCCUACUACUUUGGAGAAACCCAAUGGCAAAAGUCACUUACCGUGGACACGAAUAUGAUACUGAAGAGUAUCGUAAGGUGCUGAUUGCAGAGCAACAGCAAAUAAGAAACCAUGAUCUAAU
#=GR JCVI_SCAF_1096627081105/1130-680 CODON      ...................................................................................................................................................................................................................................................................................................................................................................................................................................................................................................................................................................................AUG................................................................................................................................................................................
#=GR JCVI_SCAF_1096627081105/1130-680 SS_TT      ......................................................................................................................................................................................................................................................................................................................................................................................................................................................................................................................................................................................................................................................................................................................................................................
JCVI_SCAF_1101668278476/580-1030                 CGGGGAAAAAAAUCGGGCAAAAUUUUUGCUCUGUAGGGUUUUUGUAUCACAUGUUACAGAACUACUUGACUAUAUAGUAUAACUGUGUUAGUAUUAACACAACGUUCAUCUCC..........................CGUAUA.............................................................................................................................GGAGACGC.AAGUAAG.....................CCG.A...................................................................................................................CU..CGGAACGGAUCGUUCAUCUCAUGGACAUACUACUCGCUACUCUUUUAACUUGUAAAGAGGCAGAAGGUAUUAUCUCUAACGUAUCAUCUUCUGAUCCUGUGAGAACCGAAUUAAUUGAGGUUCUUAAAAUGAGUACUGAGAAAGGAUGUGAAUGGGACGCAAAAGCCGACUGAAGGAACGGGGAUUAAACCACCCUACUACUUUGGAGUAAAGCCAAUGGCAAAGUCACUUACCGUGGACACGAGUACGAUACUGAGGAGUAUCGUAAGGCUCUCAUCGCAGAGCAUAAUCAACAGAGAAACUACGAUUUA
#=GR JCVI_SCAF_1101668278476/580-1030 CODON      ......................................................................................................................................................................................................................................................................................................................................................................................................................................................................................................................................................................................................................................................................................................................................................................
#=GR JCVI_SCAF_1101668278476/580-1030 SS_TT      ......................................................................................................................................................................................................................................................................................................................................................................................................................................................................................................................................................................................................................................................................................................................................................................
JCVI_SCAF_1096627981730/1109-1558                UGGGAAAAAAUAUCCUGGCUAUUUUUGAGGCCACAGGAUUUAUGUAACACAUGUUACACUUCUUCUUGACUAUAUAAUAUACAUGUGUUAAUAUACACACAUCGUUCAUCCUCU.........................UAA...............................................................................................................................AGAGGACGC.AAGUAAG.....................CCG.A...................................................................................................................CU..CGGAACGGAAUCGUUCAUCCUUAUGGAAUUCUUAAUCGCUACCAUCCUAUCAUGUGAAAGUGCCGAGGAUAUUAUUUCUCGAAUACCUUCUAAUGAAAGUCGUGCUGAAUUAGUUCAGCAGGUAAAGAUGAGUACCGAAGAGGGAUGCUUUGAGGACGCAAAAGCCGACUGAAGGAACGGGGACUUAAAAACCCUACUACUUUGGAGAAAGCCAAUGGCACAAGUUACUUACCGUGGUGUCGAGUACGACACUGAAGAGUACAGAAAAAUGCUCAUAGAGGAGCAUGAUCAGCGUAGAAACCAUGAUUUAA
#=GR JCVI_SCAF_1096627981730/1109-1558 CODON     ............................................................................................AUG............................................................................................................................................................................................................................................................................................................................................................................................................................................................................................................................STP........................................................................................................................................
#=GR JCVI_SCAF_1096627981730/1109-1558 SS_TT     ......................................................................................................................................................................................................................................................................................................................................................................................................................................................................................................................................................................................................................................................................................................................................................................
JCVI_SCAF_1096627738076/604-158                  NNNNNNNNNNNNNNNNNNNNNNNNNNNNNNNNNAAAUAAAAAUGUAUCAGAUAAUACAUAAUUACUUGACUAUAUAAUAAGAAUGUGUUAAUAUACACACAUCGUUCAUCCC...........................AAAA................................................................................................................................GGGACGC.AAGUAAG.....................CCG.A...................................................................................................................CU..CGGAACGGAUUCGUUCAUCUCUUUGGAGACGCAAAAGCCGACUGAAGGAACGGGGUAAAAACCCUACUACUGAGGACAAGCAAAUGGCAACAGUUACUUACCGUGGUGUCGAGUAUGACACUGAAGAGUACAACGCAAAAGUUGUUGCGGAAGCAGCAAAGCGUGAAAGGCACGAACUAAUGUAUCGUGGUCUUAAAGUUAAAAGCAAGGCAGUUCCUUGCAGUUAACAACAGGGAGGGUUGAAACCCUCCUUUUUUUAUGGUAUAAUAUAUACAAUUACCACUUUAAUAUGGAGAAGGCAAAACUAAAAG
#=GR JCVI_SCAF_1096627738076/604-158 CODON       .......................................................................................................................................................................................................................................................................................................................................................................................................................................................AUG..............................................................................................................................................................................................................AUG....STP....................................................................................
#=GR JCVI_SCAF_1096627738076/604-158 SS_TT       .....................................................................................................................................................................................................................................................................................................................................................................................................................................................................................................................................................................................................................................................<<<<<<<<<....>>>>>>>>>...........................................................................................
JCVI_SCAF_1096627059820/25-471                   AUGUUAAGAAAGAUACAUUCGCUGGAUUUAAAUUAUAAAACUGUAUCGGGUUGUUACACAGUAACUUGCCUAUAUAAUUUAUAUGUGUUAAUAUUAACACAUCGUUCAUCCC...........................AUUA................................................................................................................................GGGACGC.AAGUAAG.....................CCG.A...................................................................................................................CU..CGGAACGGAUUCGUUCAUCUCCUCGGAGACGCAAAAGCCGACUGAAGGAACGGCAUUAAAACCGCCUACUACUGAGGACAAGCAAAUGGCAACAGUUACUUACCGUGGUGUUGAAUACGACACUGAAGAGUACAACGCAAAAGUUGUUGAUGAAGCAACGAAGCGUGACAGACAUGAUCUAAUGUAUCGUGGUCUUAAAGUUAGAAGCAAGGCAUCACCUUGCAGUUAACGUUUCAAGGAGGGUUCGCCCUCCUUUAUUAAUUUAAAAUUAUCUAAUCUAACAAUGAACAACGUGAGAUAUAUCUUUGAUG
#=GR JCVI_SCAF_1096627059820/25-471 CODON        ................................................................................AUG.................................................................................................................................................................................................................................................................................................................................................................................................................................................................................................................................................................................................STP........................AUG....................................................
#=GR JCVI_SCAF_1096627059820/25-471 SS_TT        ............................................................................................................................................................................................................................................................................................................................................................................................................................................................................................................................................................................................................................................................................................<<<<<<....>>>>>>..........................................................
JCVI_SCAF_1096627029879/1265-820                 GAUGUAAAGAAAGAUACAUUUGCUGGAUUUAAACUAUAAAAUGGUAUCGGUUGUUACAAAGUAACUUGCCUAUAUAAAGUAUAUGUGUUAAUAUUAACACAUCGUUCAUCCC...........................AAU.................................................................................................................................GGGACGC.AAGUAAG.....................CCG.A...................................................................................................................CU..CGGAACGGAUUCGUUCAUCUCUUCGGAGACGCAAAAGCCGACUGAAGGAACGGCAUUAAAACCGCCUACUACUGAGGACAAGCAAAUGGCAACAGUUACUUACCGUGGUGUCGAGUACGACACUGAAGAGUACAACGCAAAAGUGGUUGCAGAAGCAGCACAACGCGAAAGACAUGAUCUAAUGUAUCGUGGUCUUAAAGUUAAAAGUAAGGCAUCACCUUGCAGUUAAUUUUUGAGGAGGGUAUAUCCCUCCUUUUUUCAACUAAUUGGAUUUAAAAAUGGACAAAGUGAAAUAUAUAUUUGAUGUUGAU
#=GR JCVI_SCAF_1096627029879/1265-820 CODON      ....................................................................................................AUG..........................................................................................................................................................................................................................................................................................................................................................................................................................................................................................................................................................................STP.....................................AUG..........................................
#=GR JCVI_SCAF_1096627029879/1265-820 SS_TT      ...........................................................................................................................................................................................................................................................................................................................................................................................................................................................................................................................................................................................................................................................................................<<<<<<.....>>>>>>..........................................................
JCVI_SCAF_1096627090889/1854-1409                GAUGUCAAGAAAGAUACAUUCGCUGGAUUUAAACUAUAAAACUGUAUCGGUUGUUACACACUAACUUGCCUAUAUAAUGUAUAUGUGUUAAUAUUAACACAUCGUUCAUCCC...........................AAU.................................................................................................................................GGGACGC.AAGUAAG.....................CCG.A...................................................................................................................CU..CGGAACGGAUUCGUUCAUCUCUUCGGAGACGCACAAGUUGACUGAAGGAACGGCAUUAAAACCGCCUACUACUGAGGACAAGCAAAUGGCAACAGUUACUUACCGUGGUGUCGAGUAUGACACUGACGAGUACAACGCAAAAGUGGUUGCAGAAGCAGCACAACGCGAAAGACAUGAUCUAAUGUAUCGUGGUCUUAAAGUUAAAAGCAAGGCAUCACCUUGCAGUUAAUUUUCAAGGAGGGUAUAUCCCUCCUUUUUUCAACUAAGUAGAUUUAAAAAAAUGGACAAAGUGAAAUAUAUAUUUGAUGUCG
#=GR JCVI_SCAF_1096627090889/1854-1409 CODON     ....................................STP.............................................................AUG..........................................................................................................................................................................................................................................................................................................................................................................................................................................................................................................................................................................STP...................................................AUG............................
#=GR JCVI_SCAF_1096627090889/1854-1409 SS_TT     .......................................................................................................................................................................................................................................................................................................................................................................................................................................................................................................................................................................................................................................................<<<<<<<<<<<<.....>>>>>>>>>>>>..................................................................................
JCVI_SCAF_1101668656216/1181-1515                GAUGUCAAGAAAGAUACAUUUGCUGGAUUUAAACUAUAAAAUGGUAUCGGUUGUUACAAAGUAACUUGCCUAUAUAAUGUAUAUGUGUUAAUAUUAACACAUCGUUCAUCCC...........................AAU.................................................................................................................................GGGACGC.AAGUAAG.....................CCG.A...................................................................................................................CU..CGGAACGGAUUCGUUCAUCUCUUCGGAGACGCAAAAGCCGACUGAAGGAACGGCAUUAAAACCGCCUACUACUGAGGACAAGCAAAUGGCAACAGUUACUUACCGUGGUGUCGAGUACGACACUGAAGAGUACAACGCAAAAGUUGUUGAUGAAGCAGCUAAGCGUGACAGACACGAUUUAAUGUAUCGUGGUCUUAAAG...............................................................................................................
#=GR JCVI_SCAF_1101668656216/1181-1515 CODON     .......................................STP..........................................................AUG...............................................................................................................................................................................................................................................................................................................................................................................................................................................................................................................................................S...............................................................................................................
#=GR JCVI_SCAF_1101668656216/1181-1515 SS_TT     ......................................................................................................................................................................................................................................................................................................................................................................................................................................................................................................................................................................................................................................................................................................................................................................
JCVI_SCAF_1101667268174/492-47                   GGAUGUCAAGAAAGAUACAUUCGCUGGAUUUAAACUAUAAACUGUAUCGGUUGUUACACAGUAACUUGCCUAUAUAAAGUAUAUGUGUUAAUAUUAACACAUCGUUCAUCCC...........................AAU.................................................................................................................................GGGACGC.AAGUAAG.....................CCG.A...................................................................................................................CU..CGGAACGGAUUCGUUCAUCUCUAGUUAGUAUUCACCAGAUAAAAUUUUUGUUAAUUUUCAGAUUCAAAUACUUAGAGACGCAAAAGCCGACUGAAGGAACGGCAUUAAAACCGCCUACUACUGAGGACAAGCAAAUGGCAACAGUUACUUACCGUGGUGUCGAGUAUGACACUGAAGAGUACAACGCAAAAGUUGUUGAUGAAGCAGCUAAGCGUGACAGACACGAUCUAAUGUAUCGUGGUCUUAAAGUUAAAAGUAAGGCAUCACCUUGCAGUUAAUUUUUGAGGAGGGUAUAUCCCUCCUUUUUUCAA
#=GR JCVI_SCAF_1101667268174/492-47 CODON        .....................................STP...............................................................................................................................................................................................................................................................................................................................................................................................................AUG........................................................................................................................................................................................................................................................................STP.................................
#=GR JCVI_SCAF_1101667268174/492-47 SS_TT        ......................................................................................................................................................................................................................................................................................................................................................................................................................................................................................................................................................................................................................................................................................................................................................................
JCVI_SCAF_1096627973485/615-1060                 GAUGUUAAAAAAGAUACAUUCGCUGGAUUUAAACUAUAAAACGGUAUCGGUUGUUACAAAAUAACUUGCCUAUAUAAUGUAUAUGUGUUAAUAUUAACACAUCGUUCAUCCC...........................AAU.................................................................................................................................GGGACGC.AAGUAAG.....................CCG.A...................................................................................................................CU..CGGAACGGAUUCGUUCAUCUCUUCGGAGACGCAAAAGCCGACUGAAGGAACGGCAUUAAAACCGCCUACUACUGAGNNNNNNNNNNNNNNNNNNNNNNNNNNNNNNNNNNNNNNNNNNNNNNNNNNNCGUGGUGUCGAAUACGACACUGAAGAGUACAACGCAAAAGUUGUUGCAGAAGCAGCUAAGCGUGAGAGACAUGAUCUAAUGUAUCGUGGUCUUAAAGUUAAAAGUAAGGCAUCACCUUGCAGUUAAUUUUUAAGGAGGGUUGAACCCUCCUUUUUUUCAAUUAAUUUAUUUAAAAUGAAAUAUA
#=GR JCVI_SCAF_1096627973485/615-1060 CODON      .......................................STP...................................................................................................................................................................................................................................................................................................................................................................................................................................................................................................................................................................................................................................................................................................AUG......................
#=GR JCVI_SCAF_1096627973485/615-1060 SS_TT      ................................................................................................................................................................................................................................................................................................................................................................................................................................................................................................................................................................................................................................................................<<<<<<.....>>>>>>.....................................................................................
JCVI_SCAF_1096627170580/763-318                  GAUAGAUGACGAAACAAGCAUAUAAGAAAAUUUUUAUAAAAUGGUAUCGGUUGUUACAAAACAACUUGCCUAUAUAAUGUAUAUGUGUUAAUAUUAACACAUCGUUCAUCCC...........................AAU.................................................................................................................................GGGACGC.AAGUAAG.....................CCG.A...................................................................................................................CU..CGGAACGGAUUCGUUCAUCUCUUCGGAGACGCAAAAGCCGACUGAAGGAACGGCAUUAAAACCGCCUACUACUGAGGACAAGCAAAUGGCAACAGUUACUUACCGUGGUGUCGAGUAUGACACUGAAGAGUACAACGCAAAAGUUGUUGAUGAAGCAACUAAGCGCGACAGACAUGAUCUAAUGUAUCGUGGUCUUAAAGUUAAAAGCAAGGCAUCACCUUGCAGUUAAUUUUUAAGGAGGGUAUAUCCCUCCUUUUUUUCAACUAAUUGGAUCUAAAAAUGGACAAAGUGAAAUAUAUUUUUGAUGUUGA
#=GR JCVI_SCAF_1096627170580/763-318 CODON       ......................STP...........................................................................AUG..........................................................................................................................................................................................................................................................................................................................................................................................................................................................................................................................................................................STP......................................AUG.........................................
#=GR JCVI_SCAF_1096627170580/763-318 SS_TT       .......................................................................................................................................................................................................................................................................................................................................................................................................................................................................................................................................................................................................................................................<<<<<<<<<<<<.....>>>>>>>>>>>>..................................................................................
JCVI_SCAF_1101667348900/91-269                   UGUCAAGAAAGAUACAUUCGCUGGGAUUUAACUAUAAAACUGUAUCGGGUUGUUACACACUAACUUGCCUAUAUAAUGUAUAUGUGUUAAUAUUAAACACAUCGUUCAUCCC...........................AAU.................................................................................................................................GGGACGC.AAGUAAG.....................CCG.A...................................................................................................................CU..CGGAACGGAUUCGUUCAUCUCUUCGGAGACGCACAAGUUGACUG...........................................................................................................................................................................................................................................................................
#=GR JCVI_SCAF_1101667348900/91-269 CODON        ......................................................................................................................................................................................................................................................................................................................................................................................................................................................................................................................................................................................................................................................................................................................................................................
#=GR JCVI_SCAF_1101667348900/91-269 SS_TT        ......................................................................................................................................................................................................................................................................................................................................................................................................................................................................................................................................................................................................................................................................................................................................................................
JCVI_SCAF_1101668401770/824-379                  GAUGUUAAGAAAGAUACAUUCGCUGGAUUUAAACUAUAAAACGGUAUCGGUUGUUACAAAGUAACUUGCCUAUAUAAAGUAUAUGUGUUAAUAUUAACACAUCGUUCAUCCC...........................AAU.................................................................................................................................GGGACGC.AAGUAAG.....................CCG.A...................................................................................................................CU..CGGAACGGAUUCGUUCAUCUCCUCGGAGACGCAAAAGCCGACUGAAGGAACGGCAUUAAAACCGCCUACUACUGAGGACAAGCAAAUGGCAACAGUUACUUACCGUGGUGUCGAGUACGACACUGAAGAGUACAACGCAAAAGUUGUUGAAGAAGCAACUAAGCGCGACAGACACGAUCUAAUGUAUCGUGGUCUUAAAGUUAAAAGUAAGGCAUCACCUUGCAGUUAAUUUUUAAGGAGGGUAUAUCCCUCCUUUUUUCAACUAAUUGGAUCUAAAAAUGGACAAAGUGAAAUAUAUUUUUGAUGUUGAU
#=GR JCVI_SCAF_1101668401770/824-379 CODON       ....................................................................................................AUG..........................................................................................................................................................................................................................................................................................................................................................................................................................................................................................................................................................................STP.....................................AUG..........................................
#=GR JCVI_SCAF_1101668401770/824-379 SS_TT       ...........................................................................................................................................................................................................................................................................................................................................................................................................................................................................................................................................................................................................................................................................................<<<<<<.....>>>>>>..........................................................
JCVI_SCAF_1101667208281/563-112                  CAACCGCUGGCCUGUGCUUUCCCCUGCAGAGAUACGGUUAGCCGAACAAAAAGCAAAGCUCGAUCGUCUCUACGGACGGUAGUCAUUGCUACACUAUAAAUACGUUCAUCCC...........................UCCG................................................................................................................................GGGACGC.AAGUAGGA....................CAGAG..................................................................................................................UCCGAAGGAACGGGAGACUAACAUUUACUGGAGGUUUCCAUGACUAACAUUGAAGCAAAGUCGAUUGUAAAAGCAUUCAAUCGCAUCCGUCGUUCCGCUAAUGAGCGUGAACUUGCUUGGAUUAACGAGCGUGCAUACCGUGGUGUGCCCACUAAUAACAUGCGGGCAUUCAAAAGAGAUGUGCACGGUGUCUUCACCUAUCGUGGUGUUGAGUACGUUAAGUGAUAACAACUGAAUAGUUUUAAGGCCUUCCUAACGGAAGGUCUUUUUUUGUUUCUUUCUUACAAUAAAUGUAGGACUAAGCAGUUAUAGUAGA
#=GR JCVI_SCAF_1101667208281/563-112 CODON       .....................................................................................................................................................................................................................................................................................................................................................................................................................................................................AUG................................................................................................................................................................................................STP...........................................................................................
#=GR JCVI_SCAF_1101667208281/563-112 SS_TT       ...............................................................................................................................................................................................................................................................................................................................................................................................................................................................................................................................................................................................................................................................................................<<<<<<<<....>>>>>>>>...................................................
JCVI_SCAF_1101667241724/468-924                  ACGAUAGGUGGUGGAAUGAUGGGUGAUCCGUAUUAUUACGGUGGACGACCCGGCAGCUAAUGUUCGCCGUAAACUAGUAGUCGUUGCUACACUAUAAAUAUACGUUCAUCUCAA.........................CACAU.............................................................................................................................UUGAGACGC.AAGUAGGG....................CUGAG..................................................................................................................CCUGAAGGAACGGGAAGCUAACUAACGGAGGUUUCCAAUGUCUACAGUACAACUGAUGGGUCUUGUUCGCGCCCAGAAAAAAGCAAAGCGUUCUAACCUUGAACUCUCUCAUCAUCAAGAACGAGAGCUAUCUACUGAGCAAAAAGUAGGUAAGUGUUACACCUAUCGUGGAGUACAGUAUUGCUAUCGUUGAUAGUAAUAGACACUUACAAAAGCUCCAGGGCUCUCUAUCGAGAGCUCUUUUUUUGACUCAUUUUGUACUACAAUUAAAUUGCGAUAAAGAAAUAUUGUCGCUGUAUAUACUCGCAUUUACAAA
#=GR JCVI_SCAF_1101667241724/468-924 CODON       ......................................................................................................................................................................................................................................................................................................................................................................................................................................................................................................................................................................................................................................................................................................................................................................
#=GR JCVI_SCAF_1101667241724/468-924 SS_TT       ......................................................................................................................................................................................................................................................................................................................................................................................................................................................................................................................................................................................................................................................................<<<<<<<<....>>>>>>>>............................................................................
JCVI_SCAF_1096627006028/1749-1300                UAGGAUGUGAUAUUAUUAUCCAACAACUUUAUGCAACUAAUCAUACAUUAAGUUACAUAGAACGGUAGUCUUUUAUACAAAAUAAGUUGCAUAUAUAAAUGACGUUCAUCAC...........................AAAU................................................................................................................................GUGACGG.AAGUACC.....................AAUGA...................................................................................................................GGGAAGGAACGCACCAAUACCACAAGUAAAGGAGCAAACCCAAUGGCACUUAUUCUUAUUAGAGAAAAGUUACUCAAAGAAAAACGUCUGCGCGAGGCACAACUUUAUAUGGCAUCGCGUCUUGCCUAAUUUUAAAGAGAGGUUUACACCUCUCUUUUUUUAUGUUAUGAUAUUUUGAGUGAGAAAUAUUCUAUGGAUAAAGACAAACUAAAACUGAUUGUUCGUAAUCUUGAGUUGCUUGUUGAUUCACUGAAGUCUGAAAUUUACUCUGAUACUCAGAGUUAUAUGGACUACGAUAAAAUUACAACGGCUCUC
#=GR JCVI_SCAF_1096627006028/1749-1300 CODON     .................................................................STP..................................................................................................................................................................................................................................................................................................................................................................................................................................................................................................................................................AUG.............................................................................................................................................
#=GR JCVI_SCAF_1096627006028/1749-1300 SS_TT     ...................................................................................................................................................................................................................................................................................................................................................................................................................................................................................................................................................................................<<<<<<<....>>>>>>>.................................................................................................................................................................
JCVI_SCAF_1101667032616/542-88                   AAAGAAUCCAACGACUUGCUUAACUUUGAUUCAACACCUCGUCUGUCAAUAUAAAACAAAAUAACUUGACUUAAUAAGACAAUUACUGUAUAAAUAUAUAUACGUUCAGCC............................GAGA.................................................................................................................................GGCCGG.AAGUAGACU...................UCAUUAUU..............................................................................................................AGUCGAAGGAACGCAUUAUCAUCGUUCAUCUCGAAAGAGACGGAAGUAGGUAAUGGUUACCGAAGGAACGCACCUAACUGUAAAAAGGAGGGUGUUAACAUGACAAUGUGGACUCGCUAUUGUAGAGAGCAAGCACAGAAAGACUAUCAAAAGUCUCAAAUGCUUAAAAUCUUAUUGUUACGUGCAAUUUACGAAACAAAUAAGUGAAUUUCAAGGGGCUGAAACGCCCCUUUUUUAUGGCUGACAUUUCUAUAAAUACUAUUGUUCAUAUAAAUCUUUAUAUGUUCUUAUGCGGAACCAAACCGCGUAGGCCUAGA
#=GR JCVI_SCAF_1101667032616/542-88 CODON        ......................................................................................................................................................................................................................................................................................................................................................................................................................................................................................................................................................................................................................................................................................................................................................................
#=GR JCVI_SCAF_1101667032616/542-88 SS_TT        ...............................................................................................................................................................................................................................................................................................................................................................................................................................................................................................................................................................................................................................................................<<<<<......>>>>>.......................................................................................
JCVI_SCAF_1096627794682/288-742                  UGCUAAAGAAUCUCUUGAAGAAGAUUAAUGGUACGCACCUAGGUAUAGCAGUAAUCCUCAUUUACUUCGCUUUACAAUAUAUUUGUAGAUAAAUAAUAUAUACGUUCAUCCA...........................GUAU................................................................................................................................UGGACGG.AAGUAGUCAA..................ACA.A................................................................................................................GUGACGAAGGAACGCCGAACUCGUUCAUUCACUCUAAAUGUAGCAGUGAACGGAAGUAGGAAAUUAAUCCGAAGGAACGCAUCUUUGUAAAAGGAGAUGAUAUGACUAAGUAUCAAGAGAAAGCACUCAUUCGACGUGCUGUAAAACAACAACUUAAGAAAGAUCAAGGCAAAACUGUGGAAUAUGUUUACAGAGGUGUUCGCUAUGAAAAAACCGAACUACCUGACUAUAUCACAAACAAUCCUUACUAUCCUUAAGGAUACUAGAAAAGGGACUUCGGUCCCUUUUCCUUUGAUAAAUAAUAGUAUGAUUACAGGA
#=GR JCVI_SCAF_1096627794682/288-742 CODON       ............................STP.......................................................................................................................................................................................................................................................................................................................................................................................................................................................................AUG................................................................................................................................................................................................STP..........................................................
#=GR JCVI_SCAF_1096627794682/288-742 SS_TT       ......................................................................................................................................................................................................................................................................................................................................................................................................................................................................................................................................................................................................................................................................................................................................................................
NC_010546.1/2707345-2706870                      GCUUUGUCAUUUGACUAUCAAGAUUGCUUAUACUCAUAUGAAGUCUCAUUACUUGACAUUCUCAAAAAAAUCUGUAACAAUAGAUACAGAAAAGAAAUAAAUCGUUCAUCCUUUC........................CAGCAGACAUUCAUCAACAAU............................................................................................................GGAGGGACGG.AAGUAAGGA...................UUU.U.................................................................................................................UCCUGAAGGAACGCGCCUACCGAUCACAACCAUGACAACUAUUCGGAGGCAACGAGGAUGCAACUUACUUAUCGUGGUGUUAGCUAUGAUUAUAAUCCCCCUACAGUAGAACUCGCUUCUACUUCAAGCCAAGAGCAUGAUUGGCGGUUUCGUAAUCACCAUAAUUCAGUUACGCUUCAACCCAAUGCUAACUUGACUUGGCGGGGUGUAAAAUACGACAAUAACCCAACUUCAGACGAUGCUAUUAAAGAGAAGUCACGCUGGUUAAUCUUGCGUCGUCAGCAAAAACAAAUUGACCGAGCCGACUCAAUGUCGUU
#=GR NC_010546.1/2707345-2706870 CODON           ..................................................................................................................................................................................................................................................................................................................................................................................................................................................................................................AUG.................................................................................................................................................................................................................................................................
#=GR NC_010546.1/2707345-2706870 SS_TT           ......................................................................................................................................................................................................................................................................................................................................................................................................................................................................................................................................................................................................................................................................................................................................................................
JCVI_SCAF_1101667143436/536-81                   AUCAAACAGUAAUAGACCUUUUCAAAAAUAUUUCUUGACUUUUUAAGCUCACCUUGAUAUAAUAUGCUCAUGAAAAACGGAAACAAUCCUGUUUUCGUUCUUCGUUCAUCUUAC.........................CCU...............................................................................................................................GUAAGACGG.AAGUAGACA...................UUC.U.................................................................................................................UGUCGAAGGAACGCAUACCUUUAGGAGAAAUGUUAUGACUACGUACUAUAGAGGCGCAAAGGUGCAAACGCAUGUUUCAGAGAAUAUAGACCCCAGACCUACAAAGGGAGUCUACAGAGGAGUCAAAUGGAACUCUAAAGAUCUGAAGCCCGCCCCAACACAGUCUUCCGGUGUAUACCGAGGAGUCAAGUGGGGCAACUAAGCCGAUAGUCCCGACAGAAGGGAAGCAAUGGCUUCCCUUCACCCUUCCUCAAAAAUACUUCUUGACAUUUUUGUUUAAACCCUGUAUAAUAUAUGUUCGCAUUUCGGAGAAAACU
#=GR JCVI_SCAF_1101667143436/536-81 CODON        ......................................................................................................................................................................................................................................................................................................................................................................................................................................................................................................................................................................................................................................................................................................................................................................
#=GR JCVI_SCAF_1101667143436/536-81 SS_TT        ......................................................................................................................................................................................................................................................................................................................................................................................................................................................................................................................................................................................................................................................................................................................................................................
JCVI_SCAF_1096627794682/344-807                  CUCAUUUACUUCGCUUUACAAUAUAUUUGUAGAUAAAUAAUAUAUACGUUCAUCCAGUAUUGGACGGAAGUAGUCAAACAAGUGACGAAGGAACGCCGAACUCGUUCAUUCACU.CUA.....................AAUG..........................................................................................................................UAGCAGUGAACGG.AAGUAGGA....................AAUUAA.................................................................................................................UCCGAAGGAACGCAUCUUUGUAAAAGGAGAUGAUAUGACUAAGUAUCAAGAGAAAGCACUCAUUCGACGUGCUGUAAAACAACAACUUAAGAAAGAUCAAGGCAAAACUGUGGAAUAUGUUUACAGAGGUGUUCGCUAUGAAAAAACCGAACUACCUGACUAUAUCACAAACAAUCCUUACUAUCCUUAAGGAUACUAGAAAAGGGACUUCGGUCCCUUUUCCUUUGAUAAAUAAUAGUAUGAUUACAGGAGCAGGAAAAGUUGGAGUUUCAUUUGCAGGACCAGGUGGUAUUAUAUUAGGUCCUGGUGCACCUAC
#=GR JCVI_SCAF_1096627794682/344-807 CODON       ....................................................................................................................................................................................................................................................................................................................AUG.................................................................................................................................................................................................................................................................................................................STP...........................................................................................................................
#=GR JCVI_SCAF_1096627794682/344-807 SS_TT       ......................................................................................................................................................................................................................................................................................................................................................................................................................................................................................................................................................................................................................................................................................................................................................................
JCVI_SCAF_1096627556098/950-1412                 NNNNNNAUCCAUGGCACACAAAUGGCACAUACGGGGUAGCAGUAGCAAGGGUUUUAUCUUAAUGCCAAAUAAUCGGCUUUUUUUGGCUAUAAAUAUUAUAAUCGUUCAUUCACU.CUA.....................AAUG..........................................................................................................................UAGCAGUGAACGG.AAGUAGGC....................AUGGG..................................................................................................................GCCGAAGGAACGCAUUUUUGUUCAACUUUAAAACGGAGAAUGGAAAUGACAAAGCAAGAUAAGGCUGACCUCAAGUUAGUAUAUCGUGGAACCCCUCACAAUGGUGUUUCAGUUAAGUCCAAACCAGUGACCAAUGGUGUAUACCGUGGUCAGAAGUGGUCUGCUUAACACCUAUAUACUAUAGUCGAAAGGCAAGGGGGGUCUGGCAUGUCAGAUACCCCCGUCUACUAUUAACACACACAUGCAAACACACAGGAGAAAAAUAUGUCUCAAGGAAAAUCAGGGUUCGAAAUCCGAGCCGACUUACUAAACCAAG
#=GR JCVI_SCAF_1096627556098/950-1412 CODON      ..................................................................................................................................................................................................................................................................................................................................................................................................................................................................................................................................................................................................................................................................................................................AUG.................................................
#=GR JCVI_SCAF_1096627556098/950-1412 SS_TT      ......................................................................................................................................................................................................................................................................................................................................................................................................................................................................................................................................................................................................................................................................................................................................................................
JCVI_SCAF_1096627041542/1134-671                 UAAAUAUAGAAUAUGACAGUACUACUGUCAAAAUAAUCUUUAAGGAGAAAAAUUAAUCAGUUUUUCUUUGUUUUUAUUUAAUUACUGUUAACAUGAUCUAAACGUUCAUUCACU.CUA.....................AAUG..........................................................................................................................UAGCAGUGAACGG.AAGUAGUCA...................UUA.G.................................................................................................................UGACGAAGGAACGCAUCUUCGUUCAUCUCGAAAGAGACGGAAGUAGGUGAUAAUACCGAAGGAACGCAUCUUUUUAACGGAGAUGUUAUGACUAAAUAUGAAGAAGUACGUUCAAUCAAUCGUGCUGUCAAAAAAUCCCUUAAGAAGAAAAUGGAAAAACCAGCAUACGAAGGUGUGAGAUUUUCUAAUCUACCCUCCUACGUAACUGAUAAUCCUUUUUAUCCUUAAGGUUUAAGGGGGCAGCAAUGCCCCCUUUUUAAAUACCUAUAUUAAGAGUUGGUGGGUCUGGCAGAACUCGAAUCUGCGACCUCACCCUU
#=GR JCVI_SCAF_1096627041542/1134-671 CODON      ..................................GUA............................................................................................................................................................................................................................................................................................................................................................................................................................AUG......................................................................................................................................................................................................STP..............................................PTS.............PTS........PTSAUG..........
#=GR JCVI_SCAF_1096627041542/1134-671 SS_TT      ....................................................................................................................................................................................................................................................................................................................................................................................................................................................................................................................................................................................................................................................................................<<<<<<<....>>>>>>>................................................................
JCVI_SCAF_1096626879418/1466-1929                GUUUCAUAAUUCCUACUGCUUUCAUAUUUUUUUUAAUUGUUAUAAAUCUUCUUUAAUUCUAACAUUUGCUAGUCUUUAUGACUUUGGUUAAUAUUGAUCAUACGUUCAUUCACU.CUA.....................AAUG..........................................................................................................................UAGCAGUGAACGG.AAGUAGUCA...................AUU.G.................................................................................................................UGACGAAGGAACGCAUCUUUUUAAAAGGAGAUGUUAUGACUAGUUAUGAAGAAGCGCGAUCAAUCAAUCGUGCGGUCAAAAAAUCCCUUAAGAAAAAGCUUGGGCAGCCAGUUUGCAGAACUAGAAGAUCUGGUGAUCUUCCAGCUUAUGUAACUGAUAACCCUUUCUAUCCUUAAGGACUUAGGGGACCUACAGGUCCCCUAAAUUUCUUUUGGUAAGAAUUACCUUAGUAAAAAGUUGGUGGGUCUGGGUGGACUCGAACCACCGACCUCACCCUUAUCAGGGGUGCGCUCUAACCAAGCUGAGCUACAGACCCA
#=GR JCVI_SCAF_1096626879418/1466-1929 CODON     ........................................GUA.........................................................................................................................................................................................................................................................................................................................................................................................................................................................................................................................................................................................................................................PTAAUG...............PTS..............................GUA...STP...............GGUA
#=GR JCVI_SCAF_1096626879418/1466-1929 SS_TT     .............................................................................................................................................................................................................................................................................................................................................................................................................................................................................................................................................................................................................................<<<<<<<<<<....>>>>>>>>>>>................................................................................................................
JCVI_SCAF_1096626966023/1877-2340                AAAUCUAUGUACUUUUUUAAGUGCAAACUAUUACAAAUUACUUGAUUACCCUAUAAAUCACUAAAAUUUACGUUUUUGAAGAAGUUUGUUAACAUGAACAUUCGUUCAUUCACU.CUA.....................AAUG..........................................................................................................................UAGCAGUGAACGG.AAGUAGUCA...................AUU.G.................................................................................................................UGACGAAGGAACGCAUCUUCGUUCAUCCCGAAAGGGACGGAAGUAGGUGAUAAUACCGAAGGAACGCAUCUUUUUAACAGGAGAUGUUAUGACUAAAUAUGAAGAAGCGCGAAUAAUCAAUCGUGCAGUCAAAAAAUCCCUUAAGAGACAACUGGGAGAACCAGUUUAUAUUCGCAGAAGAUCUUCUGAUCUACCUGCUUAUGUGACUGACAACCCCUUUUAUCCUUAAGGACUUAGGGGGCUUAGGCCCCCUAAAUUUUUAUCUUUACAGCAGAGAGAAUUAAAUCAAAAUUCGAUUACCAUUCUUCCUCUUGUAC
#=GR JCVI_SCAF_1096626966023/1877-2340 CODON     .......................................................................................................................................................................................................................................................................................................................................................................................................................................................................................AUG....................................................................................................................................................................................STP.....................................................PTS.............................
#=GR JCVI_SCAF_1096626966023/1877-2340 SS_TT     ..................................................................................................................................................................................................................................................................................................................................................................................................................................................................................................................................................................................................................................................................................<<<<<<<<<....>>>>>>>>>..............................................................
JCVI_SCAF_1101667484142/580-117                  AAAUCUUAAAUAUUUUUUUAUUAAAAAAAUUAUAAGAACACUCAAUUUAACUAGAAUCUACUUAAAUUUACGUUUUUUUAUUUUUUUGUUAACAUGGGAUUUCGUUCAUUCACU.CUA.....................AAUG..........................................................................................................................UAGCAGUGAACGG.AAGUAGUCA...................AUU.G.................................................................................................................UGACGAAGGAACGCAUCUUCGUUCAUCCCGCAAGGGACGGAAGUAGGUGAUAAUACCGAAGGAACGCAUCUUUUUAACAGGAGAUGUUAUGACUAAAUAUGAAGAAGCGCGAAUAAUCAAUCGUGCAGUCAAAAAAUCCCUUAAAAGACAACUGGGAGAACCAGUUUAUAUUCGCAGAAGAUCUUCUGAUCUACCUGCUUAUGUGACUGACAAUCCCUUUUAUCCUUAAGGACUUAGGGGGCUUAGGCCCCCUAAAUUUUUAUCUUUACAAUAGAUAGAAUCAAAUCAAAAUUCGAUUACCAUUCUUCCUCUUGUAC
#=GR JCVI_SCAF_1101667484142/580-117 CODON       .......................................................................................................................................................................................................................................................................................................................................................................................................................................................................................AUG.................................................................................................................................................................................STP........................................................................................
#=GR JCVI_SCAF_1101667484142/580-117 SS_TT       ..................................................................................................................................................................................................................................................................................................................................................................................................................................................................................................................................................................................................................................................................................<<<<<<<<<....>>>>>>>>>..............................................................
JCVI_SCAF_1101668268859/1-463                    .AAUUUGUAAUUUUUUUAAAUGUUUUCAUUGCUUUGAUCUUCCUCUCCUAGAAAGAAUAUAAGUUUAGACAAAUGAAGGGAAGAUGUUAAUAUUUGACCAAUCGUUCAUUCACU.CUA.....................AAUG..........................................................................................................................UAGCAGUGAACGG.AAGUAGUCA...................AUU.C.................................................................................................................UGACGAAGGAACGCAUCUUCGUUCAUCCCGAAAGGGACGGAAGUAGGUGAUCAUACCGAAGGAACGCAUCUUUUUAACGGGAGAUGUUAUGACUAAAUAUAAAGAAGUACGAGCAAUCAAUCGUGCAGUCAAAAAAUCCCUUAAGAGACAACUGGGAGAACCGGUUUAUAUUCGCAGAAGGUCUUCUGAUCUACCUGCUUAUGUGACUGACAAUCCCUUUUAUCCUUAAGGGCUUAGGGGGCUUAGGCCCCCUAAAUUUUUAUCCUUACAACAGAUAGAAUCAAAUCAAAAUUCGAUUACCAUUCUUCCUCUUGUAC
#=GR JCVI_SCAF_1101668268859/1-463 CODON         .......................................................................................................................................................................................................................................................................................................................................................................................................................................................................................AUG....................................................................................................................................................................................STP.....................................................PTS.............................
#=GR JCVI_SCAF_1101668268859/1-463 SS_TT         ..................................................................................................................................................................................................................................................................................................................................................................................................................................................................................................................................................................................................................................................................................<<<<<<<<<....>>>>>>>>>..............................................................
JCVI_SCAF_1096627127231/686-223                  AUCUUAGAUAGUCGGUAUGGGAAGAUUUGAAGUAUGACCUUACCAUAGUCAGAAUUGAUGCUAUUUGCUAGUUUUUACUUUUUUGGUUAAAAUUUGAUCAAUCGUUCAUUCACU.CUA.....................AAUG..........................................................................................................................UAGCAGUGAACGG.AAGUAGUCA...................AUU.G.................................................................................................................UGACGAAGGAACGCAUCUUCGUUCAUCCCGCAAGGGACGGAAGUAGGUGAUAAUACCGAAGGAACGCAUCUUUUUAACAGGAGAUGUUAUGACUAAAUAUGAAGAAGCACGAAUAAUUAAUCGUGCAGUCAAAAAAUCCCUUAAGCAACAACAGGGAAAACCAGUUUAUAGAACGAGAAGAUUUUAUAAUCUUCCUGCAUAUGUGACUGAUAACCCCUUUUAUCCUUAAGGACUUAGGGGGUCUAUUGGCCCCCUAAUUUUUUAAUAAAACUAUUUGCAAGAAAUUUAUUGGUGGGUCUGGGAAGACUUGAACUUCC
#=GR JCVI_SCAF_1096627127231/686-223 CODON       ........................................................GUA............................................................................................................................................................................................................................................................................................................................................................................................................................AUG.................................................................................................................................................................................STP.........................................................PTSAUG..........PTS.......PTS..
#=GR JCVI_SCAF_1096627127231/686-223 SS_TT       ..................................................................................................................................................................................................................................................................................................................................................................................................................................................................................................................................................................................................................................................................................<<<<<<<<<<....>>>>>>>>>>............................................................
JCVI_SCAF_1096626910112/5025-4562                AAAUUUGUAAUUUUUUUAAAUGUUUUCAUUGCUUUGAUCUUCCUCUUCUAGAAAGAAUAUAAGUUUAGACAAGUGAAGGGAAGAUGUUAAUAUUUGAUCAAUCGUUCAUUCACU.CUA.....................AAUG..........................................................................................................................UAGCAGUGAACGG.AAGUAGUCA...................AUU.G.................................................................................................................UGACGAAGGAACGCAUCUUCGUUCAUCCCGAAAGGGACGGAAGUAGGUGAUAAUACCGAAGGAACGCAUCUUUUUAACGGGAGAUGUUAUGACUAAAUAUGAAGAAGCACGAUUAAUCAAUCGUGCAGUCAAAAAAUCCCUUAAGAGGCAAUUAGGACAACCAGUUUACAGAAGUAGAAGAUACUACGAUCUUCCUGCUUAUGUGACUGAUAACCCUUUUUAUCCUUAAGGACUUAAGGGGCCUUAUGGCCCCUUAAAUUUUGAAUUUAUAAGUAAGUUAUAAAAUCCUAAUAAAGGAAUUAGAAUUCUAUGACCAU
#=GR JCVI_SCAF_1096626910112/5025-4562 CODON     .......................................................................................................................................................................................................................................................................................................................................................................................................................................................................................AUG.................................................................................................................................................................................STP...................................................................PTS..................
#=GR JCVI_SCAF_1096626910112/5025-4562 SS_TT     ..................................................................................................................................................................................................................................................................................................................................................................................................................................................................................................................................................................................................................................................................................<<<<<<<<<<....>>>>>>>>>>............................................................
JCVI_SCAF_1096627124111/583-1046                 GGUGUGGGAAGACUUGAACUACAGACCUAACCCCAAUCAAAGAUAUGGUUGAGAUUGACGAAUUUGCAAGUUUUUACAACUUUGGUUAAAAUUUGAUCAAAUCGUUCAUUCACU.CUA.....................AAUG..........................................................................................................................UAGCAGUGAACGG.AAGUAGUCA...................AUU.G.................................................................................................................UGACGAAGGAACGCAUCUUCGUUCAUCCCGAAAGGGACGGAAGUAGGUGAUAAUACCGAAGGAACGCAUCUUUUUAACAGGAGAUGUUAUGACUAAAUAUGAAGAAGCGCGAAUAAUCAAUCGUGCAGUCAAAAAAUCCCUUAAGAAAGAACUAGGGCAACCUAUUUACAGAACUAGAAGAUUUUAUAACCUUCCAGCUUAUGUAACUGACAACCCUUUUUACCCUUAAGGACUUAGGGGACCAAUAGGUCCCCUAACUUUAUUUUGUAAGUCAAAAAUUAGGUGGAGUUAGAAUUUUUAGAUUUAGACCUUUGCCC
#=GR JCVI_SCAF_1096627124111/583-1046 CODON      ....................................................GUA................................................................................................................................................................................................................................................................................................................................................................................................................................AUG....................................................................................................................................................................................STP.....................................................................................
#=GR JCVI_SCAF_1096627124111/583-1046 SS_TT      ..................................................................................................................................................................................................................................................................................................................................................................................................................................................................................................................................................................................................................................................................................<<<<<<<<<<....>>>>>>>>>>............................................................
JCVI_SCAF_1096627080456/3586-4044                AGGAUUGUUAUCAGAUAAGUAUUAAUUUUUGUCAUUGUUGUAUGUUAAAAAUAUUUAAUAUAUUUGCAAGUUUCCUAAAAUCUGAUUAAUAUUUGAUCAAAUCGUUCAUUCACU.CUA.....................AAUG..........................................................................................................................UAGCAGUGAACGG.AAGUAGUCA...................AUU.G.................................................................................................................UGACGAAGGAACGCAUCUUCGUUCAUCCCGAAAGGGACGGAAGUAGGUGAUAAUACCGAAGGAACGCAUCUUUUUAACAGGAGAUGUUAUGACUAAAUAUGAAGAAGCACGAACAAUCAAUCGUGCAGUCAAAAAAUCCCUUAAGAGGCAAUUAGGGCAGCCUGUUUACAGAAGUAGGAGAUUCUAUAAUCUUCCAACUUAUGUGACUGACAACCCUUUUUAUCCUUAAGGACCUUAAGGGGCCUUAUGGCCCCUUAAAUUUUAAACUGAUAAGUAAGAAACAAAAUACCAAUAAAUGGGAUUAGAAUUCUA.....
#=GR JCVI_SCAF_1096627080456/3586-4044 CODON     ................................GUA....................................................................................................................................................................................................................................................................................................................................................................................................................................................AUG....................................................................................................................................................................................STP.....................................................................................
#=GR JCVI_SCAF_1096627080456/3586-4044 SS_TT     ...................................................................................................................................................................................................................................................................................................................................................................................................................................................................................................................................................................................................................................................................................<<<<<<<<<<....>>>>>>>>>>...........................................................
JCVI_SCAF_1101668537207/1-409                    .......................................................ACUACUAUUUGCUAGAUUUUACAAUUUUGGUUAAAAUUUAAUCAAAUCGUUCAUUCACU.CUA.....................AAUG..........................................................................................................................UAGCAGUGAACGG.AAGUAGUCA...................AUU.U.................................................................................................................UGAUGAAGGAACGCAUCUUCGUUCAUCCCAAAAGGGACGGAAGUAGGUGGUAAUACCGAAGGAACGCAUCUUUUUAACAGGAGAUGUUAUGACUAAAUAUGAAGAAGCCCGAAUAAUCAAUCGUGCUGUCAAAAAAUCCCUUAAGUUACAACAAGGCAAACCUGUUUACAGAACUAGAAGAUUUUAUAAUCUUCCUGCUUAUGUGACUGAUAACCCUUUUUACCCUUAAGGACUUAGGGGGUCUAUUGACCCCCUAACUUUUUUCUACCAAAAGUUAUAUAAAAGAAAUGUAAUGGUGGGUCUGGGAAGACUUGAAC
#=GR JCVI_SCAF_1101668537207/1-409 CODON         .......................................................................................................................................................................................................................................................................................................................................................................................................................................................................................AUG....................................................................................................................................................................................STP..........................................................PTAAUG..........PTS.......P
#=GR JCVI_SCAF_1101668537207/1-409 SS_TT         ..................................................................................................................................................................................................................................................................................................................................................................................................................................................................................................................................................................................................................................................................................<<<<<<<<<<....>>>>>>>>>>............................................................
JCVI_SCAF_1096627130209/1246-1709                UUUCAAUGCAAAUGCGUGUUGAAACCAAUAGAACUUAUUCAUUUUUAUCAAAAUAACUAAUAUUUGCUAGAUUUUUCAACUUUGGUUAAAAUUUAACCUAAUCGUUCAUUCACU.CUA.....................AAUG..........................................................................................................................UAGCAGUGAACGG.AAGUAGUCA...................AUU.G.................................................................................................................UGAUGAAGGAACGCAUCUUCGUUCAUCCCGUAAGGGACGGAAGUAGGUGAUAAUACCGAAGGAACGCAUCUUUUUAACAGGAGAUGUUAUGACUAAAUAUGAAGAAGCACGAAUAAUAAAUCGUGCAGUUAAAAAAUCCCUUAAGCAACAACAAGGAAAACGAGUUUAUAGAUCCAGAAGAUUUUAUAAUCUUCCUGCAUAUGUGACUAAUAACCCCUUUUAUCCUUAAGGACUUAGGGGGUCUAUUGGCCCCCUAACUUUUUGAAUAAAACUAUAUACAAGAAAUUUAAUGGUGGGUCUGGGAAGACUUGAACUUC
#=GR JCVI_SCAF_1096627130209/1246-1709 CODON     .......................................................................................................................................................................................................................................................................................................................................................................................................................................................................................AUG....................................................................................................................................................................................STP.......................................................PTAAUG..........PTS.......PTS.
#=GR JCVI_SCAF_1096627130209/1246-1709 SS_TT     ..................................................................................................................................................................................................................................................................................................................................................................................................................................................................................................................................................................................................................................................................................<<<<<<<<<<....>>>>>>>>>>............................................................
JCVI_SCAF_1101668528491/213-1                    UGGGUCUGGGAAGACUUGAACUUCAGACCAUACAAAUGAAAGAUAUAGUUGAAACUGACAAAUUUGCAAGUUUUUAUAACUUUGGUUAAUAUUUGAACAAAUCGUUCAUUCACU.CUA.....................AAUG..........................................................................................................................UAGCAGUGAACGG.AAGUAGUCA...................AUU.G.................................................................................................................UGAUGAAGGAACGCAUCUUCGUUCAUCCCGAAAGGGACGGAAGUAGGUGAUAAUACCGAAGGAACG...........................................................................................................................................................................................................................................................
#=GR JCVI_SCAF_1101668528491/213-1 CODON         ......................................................................................................................................................................................................................................................................................................................................................................................................................................................................................................................................................................................................................................................................................................................................................................
#=GR JCVI_SCAF_1101668528491/213-1 SS_TT         ......................................................................................................................................................................................................................................................................................................................................................................................................................................................................................................................................................................................................................................................................................................................................................................
JCVI_SCAF_1101667572791/762-310                  UUUUAGAGACGGAAGUAGACCUUAAAAAGUCGAAGGAACGCAUGCAAAAGUUACUAUUAAUUUCUUUUAAUUAAUAGAGAGAGAACUGAAGGACAGCGAAUUCGUUCAACCUA..........................GAAA...............................................................................................................................UAGGUCGG.AAGUAGG.....................GUA.AUA.................................................................................................................CCGAAGGAACGCGCCAACCAAAAGUAUACCUCAUUACUUAGCAUGAAAUUAAAGUAAACAGGCUAAUCUGUUUAUUUAACAAUUUUAUGGAGGUUCACAUGAAAAAACUAUACUUAAUUACAUUUUUACUUACAUCAUUUUACACAUUUAGCUCUUCUGCUGGCCCAACUGGAGAAAAAGUUUUUGAUCCAUUAGUCAACAGUUAUCUAACAGCUGUAGAACUAUCAAAAGAUGGUAAUAUUAAUGCUGUUAAAAAUAGAGAAGUAAUAUACAGUUUUUUAAAUAAAGAUCAGCAAUUAAUAGUUCACAAUUUUU
#=GR JCVI_SCAF_1101667572791/762-310 CODON       ..........................................................................................................................................................................................................................................................................................................................................................................................................................................................................................AUG.........................................................................................................................................................................................................................................................................
#=GR JCVI_SCAF_1101667572791/762-310 SS_TT       ......................................................................................................................................................................................................................................................................................................................................................................................................................................................................................................................................................................................................................................................................................................................................................................
JCVI_SCAF_1101667247305/709-252                  GUAGGCUGGGGGUAUGUACCAGAGGAAUAUAGAACACCUGAGUUGACAGAAGAAGAACAAUCUGAUAUAAAUAAGAAUACAGACAAGAAGAACUCGUCUGUUCGUUCAUC.............................UUAACU................................................................................................................................GACGG.AAGUAGAAUA..................CUGCAAGGG............................................................................................................UAUUCGAAGGAACGCAUUACACUCGUUCAUUCAGAAGAAAUUCUGAACGGAAGUAGGUAAUGACACCGAAGGAACGCAUCUCUUAAGAAGGAGAUGGAUAUGAGUAGUCAAAUGUUAUACAUGCAUAAGAAAUAUAGAGAGGAGAAAGCUCGUAAGAGAAUAUCCGACACUAUAUGGUAUUUUAUGGGUAUUUCGGACACUUUAAGAAAAGGUUAAGAAAAAGGUAGGGUUGUUGUGAUUAAAUGUCGUCAUUCAUGGGCGAAUCACAGCAACUCUCACCGAAUCACACACAGACUUAACUCAGAGAACCUCAGAGAA
#=GR JCVI_SCAF_1101667247305/709-252 CODON       ......................................................................................................................................................................................................................................................................................................................................................................................................................................................................................................................................................................................................................................................................................................................................................................
#=GR JCVI_SCAF_1101667247305/709-252 SS_TT       ......................................................................................................................................................................................................................................................................................................................................................................................................................................................................................................................................................................................................................................................................................................................................................................
JCVI_SCAF_1096626845051/483-29                   UUACACUUAUGAUGAUUUUGAAUCUGCCUUUGUUUUUAAUAAUCCCAAAGCAACCUCGUCUUGUGGUUGUGGUACAUCUUUUAGCGUAUAAAUAGUUAUAAUCGUUUAUCC............................UGAAAC...............................................................................................................................GGACGG.AAGUAAACCA..................UUU.A................................................................................................................AGGUUGAAGAAACGCUCUUUAUUAAAGGAGUAUGUAUGGACUUAAUAAAAGACCUACGAGCUUUAAGAAAAGAGAAAAGUAAAUUAGACUCUGCUAAAGCUCAAUUAAGAAAACGAAGUAAAGAUAGUAUUGCUAGACCCAAAGCAAAGAACAAUCUUUUUUCAAAAGAUCCUCGUAUGCAGGGCAUAUAAAAGAAAACCCACUAGAGGUUUCCAGCCUCUAGUGGGAAAAAACAACCCAUUUAAGGGUAACUCUAAAUUUUGUUAGACACCUACGCCGUUAUGUCUGAAAUCAACAAUUGGCAUAAAGUCAUAAGCA
#=GR JCVI_SCAF_1096626845051/483-29 CODON        ........................................................................................STP...........................................................................................................................................................................................................................................................................................................................................................................................................................................................................................................................................................................................................................................................................
#=GR JCVI_SCAF_1096626845051/483-29 SS_TT        ......................................................................................................................................................................................................................................................................................................................................................................................................................................................................................................................................................................................................................................................................................................................................................................
JCVI_SCAF_1101668292618/360-813                  GUAAACUUUGUAUAAGAAACGAAGCGAAUACCAGCACUACAAUCCUAAUAAUCUACUCACCAUCUAUUUCUCUAAAUUAAUCCAUAUAAAUAAUAAUACAAUCGUUUAUCC............................UGAAAC...............................................................................................................................GGACGG.AAGUAAACC...................AUCAA.................................................................................................................GGUUGAAGAAACGCUCUUUUAAAAGGAGUAUGUAUGGACUUAAUAAAAGACCUACGAGCUCAAAAAAAAGAGAUACAAAAAGAAAUCUCCGCAAGAGCUCAGUUAAGAAAAAGAAGUAAAGAUAGUAUAGCUAGACCAAAGGCGAAGAAAAAUCUUUUUUCAAAUGAUCCUCGUUUACAAGGGAUUUAGUUGUAUAAAUAGAUUUACCACACCAAGAAACGGUGCCUCACCUCCACAUAUAGGCACCGUUUCAUUUCACACAACAACAAAGGAAUUUUGGUACAGACAAGUUGAAUCGAACAACUGACUUCUGAGCC
#=GR JCVI_SCAF_1101668292618/360-813 CODON       .......AUG......................................................................................................................................................................................................................................................................................................................................................................................................................................................................................................................................................STP...................................................................................................................................................................................................
#=GR JCVI_SCAF_1101668292618/360-813 SS_TT       ....................................................................................................................................................................................................................................................................................................................................................................................................................................................................................................................................................................................................................................................................<<<<<<<<.............>>>>>>>>.....................................................................
JCVI_SCAF_1096627103299/253-1                    CUACUUUUAUAUGUAAAGAGUGUUGGUGUAUUAUGAAAAUAAAAUGUAAAUUAAAGAAAUCAAAGUGCCCAUUAGGUAAAUGGUAAUAUAAAUAAUUAUAAUCGUUUAUCC............................UGAAAC...............................................................................................................................GGACGG.AAGUAAACCA..................CCA.A................................................................................................................UGGUUGAAGAAACGCUCUUUAAUUAAAGGAGUAUGUAUGGACUUGUUAAAAGACCUACGAGCUUUAAGAAAAGAGAAAGAUAAACAAAUCUCUGCUAAAGCUCAAUUAAGAAAACG..........................................................................................................................................................................................................
#=GR JCVI_SCAF_1096627103299/253-1 CODON         ......................................................................................................................................................................................................................................................................................................................................................................................................................................................................................................................................................................................................................................................................................................................................................................
#=GR JCVI_SCAF_1096627103299/253-1 SS_TT         ......................................................................................................................................................................................................................................................................................................................................................................................................................................................................................................................................................................................................................................................................................................................................................................
JCVI_SCAF_1096627172087/655-1108                 UUUGUCUAAAAAGCGAAGCGAAUACUGUCACUAUCAACCAAACAAUCCACUCACCAUCUAUUUCCGUAAGCUAAUUGAAAAAGAUAUAAAUAAUAAUACAAUCGUUUAUCC............................UGAAAC...............................................................................................................................GGACGG.AAGUAAACC...................ACAAA.................................................................................................................GGUUGAAGAAACGCUCUUUUAAAAGGAGUAUGUAUGGACUUAAUAAAAGACCUACGAGCUCAAAGAAAAGAGAUAAGCCGACAGGUCUCUCAAAGAGCUCAGUUAAGAAAAAGAAGUAAAGAUAGUAUCGCUAGACCAAAGGCGAAAAAAAACAUUUUUACAAACGAUCCAAGAAUGCAGAGCAUUUAGUUGUAUAAAUAAUUAUACCACACCAAGAGAGGUGAGUUCCUCCACAUAUAACUCACCUCUCACUUAAUCAAUUUGGUACAAUCGGAUUGAAUCGAACAAUCACCUUCUGCGCCACAGGCAGACGUUCU
#=GR JCVI_SCAF_1096627172087/655-1108 CODON      .AUG............................................................................................................................................................................................................................................................................................................................................................................................................................................................................................................................................................STP.........................................................................................................................................PTS.......................................................
#=GR JCVI_SCAF_1096627172087/655-1108 SS_TT      ......................................................................................................................................................................................................................................................................................................................................................................................................................................................................................................................................................................................................................................................................................................................................................................
JCVI_SCAF_1096627784782/266-1                    CAAAAAGCGAUACACUCGUAGCGAAUACGAACAUUAUCAACCAAACAAUCCACUCACCAUCUAUUUCCGUAAGCUAAUUGAAAAGGAUAUAAAUAAUAAUAACGUUUAUCC............................UGAAAC...............................................................................................................................GGACGG.AAGUAGGC....................GAA.U..................................................................................................................GCUGAAGAAACGCACUAACAACGGAGGCCGAUAUGGACUUAAUAAAAGACCUAAAGGCUUUAGUAAGAGAAAGACGAGUUAGUGAAUCUACUAGGGCCCAAUUAAGAAAAAGAAGUAAGGAUAGUAUGCCA.........................................................................................................................................................................................
#=GR JCVI_SCAF_1096627784782/266-1 CODON         .........................................................................................................................................................................................................................................................................................................................................................................................................................................................................................................................STP..........................................................................................................................................................................................................................................
#=GR JCVI_SCAF_1096627784782/266-1 SS_TT         ......................................................................................................................................................................................................................................................................................................................................................................................................................................................................................................................................................................................................................................................................................................................................................................
JCVI_SCAF_1101667236253/761-311                  AAAGAAGCGAUACACUCGUAGCGAAUACGAACACUAUCAACCAAACAAUCCACUCACCAUCUAUUUCCGUAAGCUAAUUGAGAAGGAUAUAAAUAGUAAUAACGUUUAUCC............................UGAAAC...............................................................................................................................GGACGG.AAGUAGGC....................GAA.U..................................................................................................................GCUGAAGAAACGCACUAACAACGGAGGCCGAAAUGGACUUAAUAAAAGACCUAAAGGCUUUAGUAAGAGAAAGACGAGUUAGUGAAUCUACUAGGGCCCAAUUAAGAAAAAGAAGUAAGGAUAGUAUCGCCAGACCAAAGGCGAAGAAAAAUCUUUUUUCAAAAGACCCAAGAAUGCAAAGCAUUUAGUUGUAUAAAUAACUAUACCACACCAAGAGAGGUGAGUUCCUCCACAUAUAACUCACCUCUCACUUAAUCUAAAAUUUUGGUACAAUCGGAUUGAAUCGAACAAUCACCUUCUGCGCCACAGGCAGACG
#=GR JCVI_SCAF_1101667236253/761-311 CODON       .........................................................................................................................................................................................................................................................................................................................................................................................................................................................................................................................STP....................................................................................................................................................................................PTS...................................................
#=GR JCVI_SCAF_1101667236253/761-311 SS_TT       ......................................................................................................................................................................................................................................................................................................................................................................................................................................................................................................................................................................................................................................................................................................................................................................
JCVI_SCAF_1096627824195/294-744                  CAAAAAGCGAUACACUCGUAGCGAAUACGAACACUAUCAACCAAACUCACCACUCACCAUCUAUUUCCGUAAGCUAAUUGAAAAGGAUAUAAAUAAUAAUAACGUUUAUCC............................UGAAAC...............................................................................................................................GGACGG.AAGUAGGC....................GAA.U..................................................................................................................GCUGAAGAAACGCACUAACAACGGAGGCCGAAAUGGACUUAAUAAAAGACCUAAAGGCUUUAGUAAGAGCAAGACGAGUUAGUGAAUCUACUAGGGCCCAAUUAAGAAAAAGAAGUAAGGAUAGUAUUGCCAGACCAAAGGCAAAGAAAAAUCUUUUUUCAAAAGACCCACGAAUGCAGAGCAUUUAGUUGUAUAAAUAACUAUACCACACCACGAGAGGUGAGACCUCCACAUAUUCUCACCUCUCACUAAAAACUAAAAUCUACAUUUACUGAUUUUCUUAACCCAGGUCCUUGAGGAUAUACGCCAUGGUAUA
#=GR JCVI_SCAF_1096627824195/294-744 CODON       ............................................................................................................................................................................................................................................................................................................................................................................................................................................................................................................................STP.......................................................................................................................................................................................................................................
#=GR JCVI_SCAF_1096627824195/294-744 SS_TT       ......................................................................................................................................................................................................................................................................................................................................................................................................................................................................................................................................................................................................................................................................................................................................................................
JCVI_SCAF_1096627865163/446-896                  CAAAAAGCGAUACACUCGUAGUGAAUACGAACACUACCAACCAAACUCACCACUCACCAUCUAUUUCCGUAAGUUAAUUGAGAAGGAUAUAAAUAGUAAUAACGUUUAUCC............................UGAAAC...............................................................................................................................GGACGG.AAGUAGGC....................GAA.U..................................................................................................................GCUGAAGAAACGCACUAACAACGGAGGCCGAAAUGGACUUAAUAAAAGACCUAAAGGCUUUAGUAAGAGAAAGACGAGUUAGUGAAUCUACUAGGGCCCAAUUAAGAAAAAGAAGUAAGGAUAGUAUUGCCAGACCAAAGGCAAAGAAAAAUCUUUUUUCAAAAGACCCACGAAUGCAGAGCAUAUAGUGUUUAGUAUUUACGAAAAGAUUAUAGGAUAUUGUAUAUUAGGUUAUAUGGGUUAUGUAUUAAUUUGUAUGAUAUUAGGAACAUUUGAUAUUCUUUAAUCAAAAAGUUGUAUAAAUAACUAUACCACA
#=GR JCVI_SCAF_1096627865163/446-896 CODON       ............................................................................................................................................................................................................................................................................................................................................................................................................................................................................................................................STP.......................................................................................................................................................................................................................................
#=GR JCVI_SCAF_1096627865163/446-896 SS_TT       ......................................................................................................................................................................................................................................................................................................................................................................................................................................................................................................................................................................................................................................................................................................................................................................
JCVI_SCAF_1101668336149/571-121                  GAAGCCAAGUUUCUCUCGUAGCGAAUACGAACACUACCAACCAAACAAUCCACUCACCAUCUAUUUCCGUAAGCUAAUUGAAAAGGAUAUAAAUAAUAAUAACGUUUAUCC............................UGAAAC...............................................................................................................................GGACGG.AAGUAGGC....................GAA.U..................................................................................................................GCUGAAGAAACGCACUAACAACGGAGGCCGAUAUGGACUUAAUAAAAGACCUAAAGGCUUUAGUAAGAGAAAGACGAGUUAGUGAAUCUACUAGGGCCCAAUUAAGAAAAAGAAGUAAGGAUAGUAUUGCCAGACCUAAGGCAAAGAAAAAUCUUUUUUCAAAAGACCCACGAAUGCAGAGCAUUUAGUUGUAUAAAUAACUAUACCACACCACGAGAGGUGAGUUCCUCCACAUAUAACUCACCUCUCACUUAAUCAAUGUUUAGUAUUUACGAAAAAAUAAUAGGAUAUUGUUUACUAGGAUAUAUGGGUUAUA
#=GR JCVI_SCAF_1101668336149/571-121 CODON       .........................................................................................................................................................................................................................................................................................................................................................................................................................................................................................................................STP..........................................................................................................................................................................................................................................
#=GR JCVI_SCAF_1101668336149/571-121 SS_TT       ......................................................................................................................................................................................................................................................................................................................................................................................................................................................................................................................................................................................................................................................................................................................................................................
JCVI_SCAF_1096627279180/1079-551                 CUUUAAGCUGCUGACUCCUUUUUUGACAACGCCUGAUCGUGCAAAAAAGCUUGACCUUUACCAAUUCAGCGUAGAUUCUUAUGUGGCCCAAAGGGCAAAACACGUUCAUCUGGC.........................ACGAGUAAAAGUAG....................................................................................................................GUCAGACGG.AAGUAGGCAGAU................AAAAAUACAUCUCU....UCA..AAAAGAGAGGUUCGCAUCAAGCGUCC.....GCUUGUUGCAUUAAACA............................................AUCUACCGAAGGAACGCAUUGAAAGAAGGUGUGUUGUCGUAAGGCAGCGCGUGUUUAAUCAAUCGUAAUGUUGGAGGUUGACAUGACUUCAUGCACUUAUCGUGGCGCAGACUAUCACCCAUCUCAGAAGGCAGGCACCCAAAUUUUGGGCGCGGGCGUGUACCGAGGUGUGAAUUGGAAGCGUCGCUCUGUGAAGCCUGCUGCUAACCCAGAAAGAAAUCUUAUCUGGCGCGGCACAACUUAUACAAAGUAAAGACCAUUUGGUCGUCUCGCUCAACAAACCAAGGGGUCCAUGAAUGACCCCUUUCUCUAGCUUCCUU
#=GR JCVI_SCAF_1096627279180/1079-551 CODON      ......................................................................................................................................................................................................................................................................................................................................................................................................................................................................................................................................................................................................................................................................................................................................................................
#=GR JCVI_SCAF_1096627279180/1079-551 SS_TT      ...................................................................................................................................................................................................................................................................................................................................................................................................................................................................<<<<<<<<<....>>>>>>>>>.............................................................................................................................................................................................................................................................................
JCVI_SCAF_1101667117392/299-1                    .........AUAAGUUAUUUAUUGACAAUGAAAUGGAAAAAUGGAUAUUUUUAAAAAAAAACUUGAAAAAAAAGUCUCUUAACUCUAUAAUUGCACUUAAAUCGUUCAUUCCUUGC.......................UACAUUUUGAU.....................................................................................................................GCAAGGAACGG.AAGUAGGAAGAUA...............GGAAAACCUCUUUC....UUU..UUAAAGAAAGGCAAGCAAGUACCGAU.....AAGGGAACGAGACCGAA...........................................UAUCUACCGAAGGAACGCGUUGAGAAGGGUGUGUAUCUUAAGAUGCAUGUACGAAAUCGAAACGAAAACUGGAGGCACGAUAUGACUACUUACAGAG................................................................................................................................................................................................................................
#=GR JCVI_SCAF_1101667117392/299-1 CODON         ......................................................................................................................................................................................................................................................................................................................................................................................................................................................................................................................................................................................................................................................................................................................................................................
#=GR JCVI_SCAF_1101667117392/299-1 SS_TT         ......................................................................................................................................................................................................................................................................................................................................................................................................................................................................................................................................................................................................................................................................................................................................................................
JCVI_SCAF_1096627793828/1637-1106                CGGCAACAUGUCAUGUGUUAAAGCAAUCAAUAAAGAAAUAGAAAAAUCUUUUAUCUAGAAUAUUUACAAACUCCUACUAUUUUUGAUAAAAUGCACUUAAAUCGUUCAUUCAGUGCCCU....................GUUUU........................................................................................................................AGUGCAUUGAACGG.AAGUAGG.AAAAC...............CUGAAAACCUCUAU....CUG..AAAAGAUAGGUAAGCAAGUACCCAUA.....AGGGGAACGAGACCGAAA..........................................GUUUUACCGAAGGAACGCGUUGAGAAGGGUGUACGCUGGGAAGCGUAUGUACGAAAUCGAAACGAAAACUGGAGGUCAAACCGAUGUAUUACAGAGGUAUCAAACAAACUCCACAAAAUGUCGCGAAGGAACAAAAAGUUAUUUCUUCAGGCAUUUACCGUGGAAUAAGACAUGAUGCAAUAGAGUCUGAAAACAGAAAGACAUCUACUACUGUUUACCCUAAAUGGUAUCGUGGUGUCAGAGAUGUAUAAAGUAAGACAUCAAAAGCUAGGUAAAAUCGACGCAAUAAUUGGAUUGUUUUUAAUCUCAUCUGUAUUGAUU
#=GR JCVI_SCAF_1096627793828/1637-1106 CODON     ......................................................................................................PTS...............................................................................................................................................................................................................................................................................................................................................................AUG.............................................................................................GUA..................................................................................................................STP......................................................................
#=GR JCVI_SCAF_1096627793828/1637-1106 SS_TT     ......................................................................................................................................................................................................................................................................................................................................................................................................................................................................................................................................................................................................................................................................................................................................................................
JCVI_SCAF_1101668358160/826-295                  CGGCAACAUGUCAUGUGUUAAAGCAAUCAAUAAAGAAAUAGAAAAAUCUUUUAUCUAGAAUAUUUACAAACUCCUACUAUUUUUGAUAAAAUGCACUUAAAUCGUUCAUUCAGUGCUCU....................UUUUU........................................................................................................................AGUGCAUUGAACGG.AAGUAGG.AAAAC...............CUGAAAACCUCUAU....CUG..AAAAGAUAGGUAAGCAAGUACCCAUA.....AGGGGAACGAGACCGAAA..........................................GUUUUACCGAAGGAACGCGUUGAGAAGGGUGUACGCUGGGAAGCGUAUGUACGAAAUCGAAACGAAAACUGGAGGUCAAACCGAUGUAUUACAGAGGUAUCAAACAAACUCCACAAAAUGUCGCGAAGGAACAAAAAGUUAUUUAUUCAGGCAUCUACCGUGGAAUAAGACAUGAUGCAAUAGAGUCUGAAAACAGAAAGACAUCUACUACUGUUUACCCUAAAUGGUAUCGUGGUGUCAGAGAUGUAUAAAGUAAGACAUCAAAAGCUAGGUAAAAUCGACGCAAUAAUUGGAUUGUUUUUAAUCUCAUCUGUAUUGAUU
#=GR JCVI_SCAF_1101668358160/826-295 CODON       .......................................................STP............................................PTS...............................................................................................................................................................................................................................................................................................................................................................AUG.........................................................................................................GUA......................................................................................................STP......................................................................
#=GR JCVI_SCAF_1101668358160/826-295 SS_TT       ......................................................................................................................................................................................................................................................................................................................................................................................................................................................................................................................................................................................................................................................................................................................................................................
JCVI_SCAF_1096627975658/1292-762                 CGGCAACAUGUCAUGUGUGAAAGCAAUCAAUAAAGAAAUAGAAAAAUCUUUUAUCUAGCAUAUUUACAAACUUCUACUAUUUUUGAUAAAAUGCACUUAAAUCGUUCAUUCAGUGCCCU....................UUUUU........................................................................................................................AGUGCAUUGAACGG.AAGUAGG.AAAAC...............CUGAAAACCUCUAU....CUG..AAAAGAUAGGUAAGCAAGUACCCGUA.....AGGGGAACGAGACCGAAA..........................................GUUU.ACCGAAGGAACGCGUUGAGAAGAGUGUACGCUGGGAAGCGUAUGUACGAAAUCGAAACGAAAACUGGAGGUCAAACCGAUGUAUUACAGAGGUAUCAAACAAACUCCACAAAAUGUCGCGAAGGAACAAAAAGUUAUUUCUUCAGGCAUUUACCGUGGAAUAAGACAUGAUGCAAUAGAGUCUGAAAACAGAAAGAAAUCUACUACUGUUUACCCUAAAUGGUAUCGUGGUGUCAGAGAUGUAUAAAGUAAGACAUCAAANNNNNNNNNNNNNNNNNNNNNNNNNNNNNNNNNNNNNNNNNNNNNNNNNNNAAGCU
#=GR JCVI_SCAF_1096627975658/1292-762 CODON      .......................................................STP.................................................................................PTS..........................................................................................................................................................................................................................................................................................................................AUG.............................................................................................GUA..................................................................................................................STP......................................................................
#=GR JCVI_SCAF_1096627975658/1292-762 SS_TT      ......................................................................................................................................................................................................................................................................................................................................................................................................................................................................................................................................................................................................................................................................................................................................................................
JCVI_SCAF_1096627998782/1525-1943                CGGUAACAUGUCAUGUGUGAAAGCAAUCAAUAAAGAAAUAGAAAAAUCCUUUAUCUAGAAUAUUUACAAACCUCUACUGUUUUUGAUAAAAUGCACUUAAAUCGUUCAUUCAGUGCCCU....................UUUUU........................................................................................................................AGUGCAUUGAACGG.AAGUAGG.AAAAC...............CUGAAAACCUCUAU....CUG..AAAAGAUAGGUAAGCAAGUACCCGUA.....AGGAGAACGAGACCGAAA..........................................GUUUUACCGAAGGAACGCGUUGAGAAGGGUGUACGCUGGGAAGCGUAUGUACGAAAUCGAAACGAAAACUGGAGGUCAAACCGAUGUAUUACAGAGGUAUCAAACAAACUCCACAAAAUGUUGCGAAGGAACAAAAAGUUAUUUCUUCAGGCAUUUACCGUGGAAUAAGGCAUGAUGCAAUAGAGUCUGAAAACAGAAGGACAUCUAC.................................................................................................................
#=GR JCVI_SCAF_1096627998782/1525-1943 CODON     ..........................................................STP............................................PTS............................................................................................................................................................................................................................................................................................................................................................................................................................................................GUA...........................................................................................................................................................................................
#=GR JCVI_SCAF_1096627998782/1525-1943 SS_TT     ......................................................................................................................................................................................................................................................................................................................................................................................................................................................................................................................................................................................................................................................................................................................................................................
JCVI_SCAF_1101668331157/311-841                  CGGCAACAUGUCUUGUGUGAAAGCAAUCAAUAAAGAAAUAGAAAAAUCUUUUAUCUAGAAUAUUUACAAACUUUGACUAUUUUUGAUAAAAUGCACUUAAAUCGUUCAUUCAGUGCCCU....................UUUUU........................................................................................................................AGUGCAUUGAACGG.AAGUAGG.AAAAC...............CUGAAAACCUCUAU....CUG..AAAAGAUAGGCAAGCAAGUACCUGUA.....AGGGGAACGAGACCGAAA..........................................GUUU.ACCGAAGGAACGCGUUGAGAAGGGUGUACGCUGGGAAGCGUAUGUACGAAAUCGAAACGAAAACUGGAGGUCAAACCGAUGUACUACAGAGGUAUCAAACAAACUCCACAAAAUGUUGCGAAGGAACAAAAAGUUAUUUCUUCUGGCAUUUACCGUGGAGUAAGACAUGAUGCAAUAGUGUCUGAAAACAAAAGGACAUCUACUACUGUUUAUCCUAAAUGGUAUCGUGGUGUUAGAGAUGUAUAAAGCCAGACAUCAAAAGCUAGGUAAAAUCGAUGCAAUAAUUGGAUUAUUCUUAAUUUCGACUGUAUUGAUU
#=GR JCVI_SCAF_1101668331157/311-841 CODON       ..........................................................STP...........................................................................................................................................................................................................................................................................................................................................................................................................AUG.....................................................................................................................................................................................................................STP...................................................................
#=GR JCVI_SCAF_1101668331157/311-841 SS_TT       ......................................................................................................................................................................................................................................................................................................................................................................................................................................................................................................................................................................................................................................................................................................................................................................
JCVI_SCAF_1096627172186/886-355                  CGGCAAUAUGUCAUGUGUGAAAGCAAUCAAUAAAGAAAUAGAAAAAUCUUUUAUCUAGAAUAUUUACAAAAUUCUACAAUUUUUGAUAAAAUGCACUUAAAUCGUUCAUUCAGUGCCCU....................AUUUU........................................................................................................................AGUGCAUUGAACGG.AAGUAGG.AAAAC...............CUGAAAACCUCUAU....CUG..AAAAGAUAGGUAAGCAAGUACCCGCU.....AGGGGAACGAGACCGAAA..........................................GUUUUACCGAAGGAACGCGUUGAGAAGGGUGUACGCUGGGAAGCGUAUGUACGAAAUCGAAACGAAAACUGGAGGUCAAACCGAUGUACUACAGAGGUAUCAAACAAACUCCACAAAAUGUUGCGAAGGAACAAAAAGUUAUUUCUUCAGGCAUUUACCGUGGAAUAAGGCAUGAUGCAAUAGAGUCUGAAAACAGAAAGACAUCUACUACUAUUUACCCUAAAUGGUAUCGUGGUGUCAGAGAUGUAUAGAGUCAAGCAUCAAAAGCUAGGUAAAAUCGACGCAAUAAUUGGAUUGUUUUUAAUCUCAUUUGUAUUGAUU
#=GR JCVI_SCAF_1096627172186/886-355 CODON       .......................................................STP........................................................PTS...................................................................................................................................................................................................................................................................................................................................................AUG.............................................................................................GUA..................................................................................................................STP......................................................................
#=GR JCVI_SCAF_1096627172186/886-355 SS_TT       ......................................................................................................................................................................................................................................................................................................................................................................................................................................................................................................................................................................................................................................................................................................................................................................
NZ_ABOY01000018.1/62185-61709                    CCUGAAAUCUUUCAGAAGUUACAAAUUUUUGUUUAGGGGUUGACACUUGUGGUAAACGAUGUAUAUUAGAUAUAUGCUGACUUAAUAUAACUAUACAGAGUACCUUCAUCUCUAUACA.....................GCAAAUUCAACUCAU...............................................................................................................UGUAGAGAGACGG.AAGUAGGU....................CAAAAGA................................................................................................................ACCGAAGGAAUGCACCUGAUCCGCUUCUCAAACUUAGCUCAGAGUUCAGUAGGAAAAAAUGCUUGUAAUCUCUAUACUCACCUUGCUCAUUGCUUCCAUUUCGGCUUUUUUAAGCCUUAACACCCAAGAAGAAAUAGUCAAAGUCUCAUCAGGGUUUAUGUCUGCCCUACUAUUUUUUCUGACUUUGAUAGUCGCCCCUUGGCCACUUAAAUUGGGGUUAAUUUCUAUCCCCUUACUGUGGACUCGGCUGAGUAAUUGGUCAACCCAGAAAGGAAUUAACUAGGAUUCCACUGCCAAUAAUAUCAUAAAGUUUCCU
#=GR NZ_ABOY01000018.1/62185-61709 CODON         ....................................................................................................................................................................................................................................................................................................................................................................................................................................................................................................AUG...........................................................................................................................................................................................................................STP.................................
#=GR NZ_ABOY01000018.1/62185-61709 SS_TT         ......................................................................................................................................................................................................................................................................................................................................................................................................................................................................................................................................................................................................................................................................................................................................................................
JCVI_SCAF_1101668736363/1-413                    .........................................UGUUACUAAAGCAAAUACUAAUUCCAUCUCUCACCUCACUAGUAUUUAUAAAUAAUGGUAUCGUUCAUCUAU..........................UCAA...............................................................................................................................AUAGACGG.AAGUACCU....................AUCAA..................................................................................................................GGGGAAGGAACGCACUUAACUUUUGGUAACUAAUCGAAAGGAGAGUGUUAUGAAUACGAUAAUUUACCAAUUAUUAAGACUUGCAAAACAGUAUCAGCGUGAUAAAUUACAUCUGAUGUUGAACUGUAGACCAAGAUAUAGGACAUGAUUAGUUCCUUUUUGGAAAGGCUGAUUAUCUAUUUUGAAAUAGUGUUUCCAAUAUAAAUAUAAUGGAGAACAAAAAAAUUGUUCUCCAUUUUCAUAAGAAAGGAAUAAAAAUGUCGGUUGCAACAGCAAUUUAUAAAGAAACUUGCCAUGUGUGUGAGAUAGUAAAUAA
#=GR JCVI_SCAF_1101668736363/1-413 CODON         ..................................................................................................................................................................................................................................................................................................................................................................................................................................................................................................................................................................................................................................................AUG.................................................................................................................
#=GR JCVI_SCAF_1101668736363/1-413 SS_TT         ......................................................................................................................................................................................................................................................................................................................................................................................................................................................<<<<<<<<<<<<<<.......>>>>>>>>>>>>>>.............................................................................................................................................................................................................................................................................
JCVI_SCAF_1096627055100/1367-872                 CGCUGAGUCAAAUAUUAUUUUUUAAUAACACCUACUCAAAAAUAGUUCUUGACUUUCACUCCUCUUUUUGGUAUAAUAUAUUAAAUAGAUAGAAAUAUCUAUCGUUCAUUCUCG.........................CAA...............................................................................................................................CGAGAACGG.AAGUAAGAAAC.................CUGAAAACCUCUCA....CUU..UCUGUGAGGCUAGUUAACCGAAA......................................................................GUUUCCGAAGGAACGCAUGAGAAGAGUUAGGGCAUUUAUGCCUGAGUACGAAAUCGAAUGUAAACUGGAGGAUAAAAUGAAGUUUUGCUACAGAGGAACUAAAUACAACGAACUGAAGCGCAAAGCGAAAUCUGCCGAUACCAAAUUGGUAUAUCGUGGAAUCAAACACGCUGCGUAAUAAGUAGGGCUGCAAAAAUAAUUCUUGACUUUUCCUUGAUAUUUUGAUAUAAUACUUGUAUGAAAAAUAAUCAAUGGACAGAUAAAGAACGGGUUCGACUUAAAAAACAUUACAACACAGUCGAACCCUUGCAGUUACAAA
#=GR JCVI_SCAF_1096627055100/1367-872 CODON      ...........................................................................................................................................................................................................................................................................................................................................................................................................................................................................................................................................................................................................................................................................................AUG........................................................................
#=GR JCVI_SCAF_1096627055100/1367-872 SS_TT      ...................................................................................................................................................................................................................................................................................................................................................................................................................................................................................................................................................................................................................................................................................................................<<<<<<<<<<..................>>>>>>>>>>.............
[truncated: 2,095,973 more chars]
