# Supplementary material for: Comparative genomics reveals 104 candidate structured RNAs from bacteria, archaea, and their metagenomes
Source: Genome Biol. 2010 Mar 15;11(3):R31. doi: 10.1186/gb-2010-11-3-r31 (PMC2864571; doi:10.1186/gb-2010-11-3-r31)
Supplement: Additional file 4 — Raw text alignment files, including annotation. Raw alignments of RNAs, including annotations (for example, predicted transcription terminators, flanking sequences) in "Stockholm" text format. The alignment format and appropriate viewing programs are discussed on Wikipedia [113]. The Stockholm files can be retrieved from the .tar.gz archive file by using programs such as WinZip (Windows), StuffIt Expander (Mac), or tar/gzip (UNIX). [file gb-2010-11-3-r31-S4.GZ › sto/Dictyoglomi-1.sto]

# STOCKHOLM 1.0
#=GF ID Dictyoglomi-1
#=GF DE Dictyoglomi-1 RNA
#=GF AU Yang J, Weinberg Z
#=GF TP Gene; sRNA;
#=GF WK http://en.wikipedia.org/wiki/Dictyoglomi-1_RNA_motif
#=GF DATABASES microbial 32 env 4
#=GF FancifyStockholm -upDownGeneStats -mergeTandem
#=GF FancifyStockholmGeneContext -leftCount 1 -rightCount 1
#=GF ORIGINAL_MOTIF 183	282	0	1	refseq	32	dicty	jeremy	s30_35_45_55S100O5Min3	cmfinder		end
NC_011297.1/1770611-1769977                AAUAAUAAAAAAGAGUUGGUGGCAACUGAAAUUUAUAUAAUUUUAAAUUAAUAUAAAAAAUACCCCUUGACAAUUUUUAAAGUUAUGUUAAAAUUAUAAUUGCUACAGGCGUCAAGGGGUCCGAAAGGUACUCC.UGA.UGUACCUUGGC....ACUGAGUAAAGUCUUGGGUACC.UAGG.GAAAGGUGAAGGAGCUAGACUCCUUACCAAGUACUUAGGGGGUGGAGAGUAGUAGGAGUGUUGGAGAAGCCCGGUGCUCCUAUGAAAUCUGGAAAAUCCUGAGGCUGAAA.GGU....GAGAAGGUACAAGGAGGCUUCCAAGUAGGGUCUGUUGAGCCUGUGGCACUUUAUUUUUAAAUUAAACCCUUUUUUAUUCUCUUUUAUUCAAAAAGUUUUGAAUCCUUUCAAACUCUUUUAAACCCCUACCAAUAGGUAUAAAAUAUAUGAAGAAUUUUAGAAGGGAGGGACUUUUUUGAAAGGCUUCAAACUUUUUCUUUUAAUUCUCUUCCUGGUUUUCUUUACAUCGGGGUGUGUAAAAGAAUCAUCUCAGGGAGGUGUUAUUACGCCAAUAGGUGAGUUUACAGUAAAUAUUACUGUGAAUCCUGAUCAGGAUAGAACUCCCAUAGUCCCUAUAUUUAUGGGGCA
#=GR NC_011297.1/1770611-1769977 CODON     ................................................STP..........................................................................................................................................................PTS.................................................................................................................GUA.......................................................................................................................................................AUG..........................................................................................................................................................................
#=GR NC_011297.1/1770611-1769977 SS_TT     ........................................................................................................................................................................................................................................................................................................................................................................................................................................................................................................................................................................................................................................................................
NZ_ABYR01000004.1/195382-196016            AAUAAUAAAAAAGAGUUAGUGGCAACUGAAAUUUAUAUAAUUUUAAAUUAAUAUAAAAGAUACCCCUUGACAAUUUUUAAAAUUAUGUUAAAAUUAUAAUUGCCACAGGCGUCAAGGGGUCCAAAAGGUACUCC.UGA.UGUACCUUGGC....ACUGAGUAAAGUCUUGGGUAGC.UGGG.GAAAAGUGGAGGAGCAAGACUCCUUACUGAGUACUUAGGGUUUAGAGAGUAGUAGGGGUGUUGGAGAAACCUGGUACUCCUACGAAAUCUGAAAAAUCCUGAGGCUGAAA.GGU....GAGAGGGUACAGGGGAGUUUCCAAGUAGGAUCUGUUGAGCCUGUGGCACUUUAUUUUCAAAUCAAAACUCUUUUGGCUCCUCUCUUUUCCUAGAAAAAAUUUUUAAAUCCUUUUUAACUCUUUUAAAACUCCUGCCAAUAGGUAUAAAAUAUAUGAAGAAUUUUAGAAGGGAGGGACUUUUUUUGAAAGGCUUCAAACUUUUUCUUUUAAUUCUAUUCCUAGUUUUUUUUACAUCGGGGUGUGUGAAAGAAUCAUCUCAGGGAGGUGUUAUUACGCCAACAGGUGAAUUUACAGUAAAUAUUACUGUGAAUCCUGAUCAGGAUAGAACUCCCAUAAGUCCCUAUAUUU
#=GR NZ_ABYR01000004.1/195382-196016 CODON ................................................STP.................................................................................................................................................................................................................................................................................................................................................................................................................AUG.................................................................................................................................................................................................
#=GR NZ_ABYR01000004.1/195382-196016 SS_TT ........................................................................................................................................................................................................................................................................................................................................................................................................................................................................................................................................................................................................................................................................
NZ_ABYR01000001.1/451962-451327            UGCCCCUUGGGAGUGUGGUACAUAUUUACUUAAGGAGAUAAUUUUAAAAAUUUUUUUUCGGACCCCUUGACAAUUUUUAAAGUUGUGUUAAAAUUAUAAUUGCCACAGGCAUCAAGGGGUCCGAAAGG..CUCC.UGAGUGCACUU.GGCUGGGACUAAGUAAGUCCCGGAG..GCUCAAG.GAAAGGU.AAGGGGUAAAAACCCUUACUAAGUACUUGAGAUCUAGAAAGUAACAGGGGUAUUGAUAAAGCUCGGUACCUCUGUGAAAUCUGGAAGAA.UCUGGGAUGAAA.GGUCUCAGAG..GGUGCAAGGGAGAGGCUGAGUAGGGUCCGUUGAGCCUGUGGCACCUUUUUUAUUGGGAACUUUUGAAAUGGAUAUUAUCAUAUCUUUGGGAAGAAGGGACUUCUUUUUUGUAUGCACUCUCUGAGGAGAGAAUAUUUCUAUAGAGGGGAAAGGAAUUAAAAUUUCUCAAUCUCAGCCUAUUUUCCUUUAUGAUUGCCAAAAUAUCAACCUUUUUUAUAAAUUCUUGCUCUUAAUGUAGAGAUGAGUGUAUUGCCUUGACAGGAAUUACUAAUUGGGAGAGGUUUUGUGAAAAGGUCAUUAUAGAAAAUUGUAUAAUGGAGACAAGGUCAGCAGGGAUUAGUUC
#=GR NZ_ABYR01000001.1/451962-451327 CODON ......................................STP...............................................................................................................................................................................................................................................................................................................................................................................................................................................................................................................................................................................................................................
#=GR NZ_ABYR01000001.1/451962-451327 SS_TT ........................................................................................................................................................................................................................................................................................................................................................................................................................................................................................................................................................................................................................................................................
NC_011297.1/383860-384495                  UACCUCUUGGAAGCGUAGUACAUAUUUACCUAAGAAGAUAGUUUAGAAAAAUUUUUUUCGGACCCCUUGACAAAUUUUAAAACUAUGUUAAAAUUAUAAUUGCCACAGGCAUCAAGGGGUCCGAAAGG..CUCCCUGA.UGUGCCU.GACUGGGACUGAGUAAGUCUCAGGG..GC.CAAG.GAAAGGU.AAGGAGUAAAA.UCCUUACUAAGUACUUGGAGGCCAGAAGGUAACAGGGGUAUUGGAAAAGCCCGGUACCUCUGUGAAAUCUGGUAAAACCCUGGGAUGAGA.GGUCUCGGGA.GGGUGCAAGGGAGAAGCUGAGUAGGGUCCGUUGAGCCUGUGGCACCUUUUUUAUUUGGGAGGAAAGGGAAUGGUAAUCGAAGAUAUAUAUUAUGACUUAGUGAAUUAUUUUGGAAAAGAUGUAAAAAGGAUAAAUCACGCUACUAAAGUUUGGGUUUUUGCGAGAAUUAUAGGGAAAAGAGAAGCCUUAAAUGAAGAGACUCAGCUAAUACUUGAAAUUUCUGCAAUACUUCAUGACAUUGGUAUAAAGGUUUGUGAGGAAAGAUAUGGUUCUACAGCAGGAAAUUUACAAGAACUUGAAGGGCCUAAAGAAGCGAUUAAAAUUCUUGAGAAAUAUCCCUUAGA
#=GR NC_011297.1/383860-384495 CODON       ......................................STP............................................................................................................................................................................................................................................................................................................................................AUG................................................................................................................................................................................................................................................................................
#=GR NC_011297.1/383860-384495 SS_TT       ........................................................................................................................................................................................................................................................................................................................................................................................................................................................................................................................................................................................................................................................................
#=GC SS_cons                               ....................................................................................................<<<<<<<<<<.<<<<.<<..<<....<<..<<<<.<...(((((((.--((((((((------(((((((((..,<.<<<<.----<<<.<<<<<_______>>>>>>>>----->>>>>,,<<<<<<-----<<<<<<<<<<<<<______>>>>>>>>>>>>>---->>>>>>,,,,)))))))))----.))))))))--.))))))).>>>>>...>>.....>>..>>.>>>>>>>>>>>>>>............................................................................................................................................................................................................................................................................................................
#=GC ACTUAL_MOTIF                          ....................................................................................................<......................................................................................................................................................................................................................................................>............................................................................................................................................................................................................................................................................................................
#=GC HYPHENATION                           ****************************************************************************************************......................*...*..............................*.....*.................*....*........*......*.......*....*....*.*.....*....*............*.....*............*...*.....*...*........*....*............................*....*....................************************************************************************************************************************************************************************************************************************************************************************************************************
#=GC R2R_LABEL                             ----------------------------------------------------------------------------------------------------......................eeee...............................eeeee.........J..........eeee........................eeeee.............eeeee................................eeee...................eeee..............................eeeee.....................------------------------------------------------------------------------------------------------------------------------------------------------------------------------------------------------------------------------------------------------------------------------------------------------------------
#=GC R2R_XLABEL_turn                       ......................................................................................................................................................1..2...t..........................................................................................................................................3..4............................................................................................................................................................................................................................................................................................................................................................
#=GF DUPLICATES NONE
#=GF R2R set_layout compacter

#=GF R2R multistem_junction_circular J all-stems-anyangle
#=GF R2R shade_along_backbone e rgb:230,230,230

#=GF R2R var_stem turn:1 turn:2 turn:3 turn:4

#=GF R2R if_layout 101motifs
#=GF R2R set_dir pos0 -60
#=GF R2R no5

#=GF R2R if_layout compacter
#=GF qR2R turn_stem_at_internal turn:t +1 r
#=GF R2R multistem_junction_bulgecircleynormals_solver turn:t-- s0 0 ai s1 45 ai

#=GF R2R if_layout any
#=GF SORT_STATS 4 248 0
#=GC cons                                  nRYnnYnnRRRAGnGUnGnnnRYAnYURnnnnnnRnRnnAnUUUnRAnnAnUnUnnnnnRnACCCCUUGACAAnUUUUAAARYURUGUUAAAAUUAUAAUUGCCACAGGCRUCAAGGGGUCCGAAAGG--CUCC-UGA-UGYRCYU-GRCnnnnACURAGUAARnYYYnGRG--GC-YARG-GAAAGGU-AAGGRGYAARAnYCCUUACUAAGUACUURRRRnYYAGARRGUARYAGGGGURUUGRnRAAGCYCGGUACYYCURUGAAAUCUGGnARAnnYYnRGGnUGARA-GGUnnnnGRR-nGGURCAAGGGAGnnnCYRAGUAGGGUCYGUUGAGCCUGUGGCACYUUnUUUnUnnRnnAnnnnnnnnnnnGnUnnUnnnnnnUnYnnRnnAnRAnnnnnYnnnYYnUUUnnRnnnAnnYnYnRnnRRnAnRAnnnnnnYnnnnARRGnnnRRGnnUUnRnRnnnnYYRnnnnnARnnnnnnnnnnYUnnnnRnnnnnAnnnnnYYnnYnnUUnnnAUnnnUnCnnnnYYUnRnnRnRnnGRnRnRnRnRUYnnYnnGRnRRGRnnURnYnnUnnRRnRRGRnnUUnnnRnRARnUYRnnnnnnnnnAnnRnRYRAYnnARAYnnnnnnnRnAnnnnYnnnnnn
#=GC conss                                 111111111111111113111111111111111111111111111111111111111111111111111111111111111111111111111111111111131111111111111111113111110011110111011111110111444411111111111111111100310131101111311031111113111411111113311111111111131311111111111131111111111131131113111111311111111311111411111111111101114444111041111113113311111111111113111111111111111111111111111311111111111111111311113111111113111113133111113111131331113111311113111133131331111113111133131113331133131111113331111133111111111111111131111131111133111111111133111313111133313113131133131313113311311311333311331311311331333111331113113313331111111113111133133113313111111111311111111111
#=GC col_entropy_0                         000010000000010010000000000001000000000010000000000000000010000000000000000000000100000000000000000000000000000000000000000000000000000000000000000000000000000000000000100000000000000000000000000000000100000000000000000000110000000000000000000000000000000000000000000000000000000000000000000000000001000010000000000001100000000000000000000000000000000000000001001011111111001010010101010001101110110111111111011000111111011111100111001100011111110101001111100100111111111111111101111111111100011111001101010111111110011100011000111111011111111101011111110111101001110111011111011111110010001111000110110111100110111111001110101111111101001110111111
#=GC col_entropy_1                         ........................................................................................................................................................................................................................................................................................................................................................................................................................................................................................................................................................................................................................................................................
#=GC col_entropy_2                         989959999980050058999990990995999989999050008809908090999949900000000000080000000080800000000000000000080000009000000000008000009900008000800880809080999900080000099989508099808989000000800980008098090580000008800000009888048800980009900080090008890080880008099009800000000880809889990090008000009995088940009008008804590990000008009000000000000000090090009895999055454455980890948484949084090548048944594405940880444450894094089944984488854994008484885044488488444044544444494484490400454490840444895984848944440990044488804888444444854444944084949444408400484889448444849454845449448848885454988448448494588048900044884498404494550584889408944444
#=GC col_entropy_3                         919909999910000000999990990990999919999000001109901090999999900000000000010000000010100000000000000000000000009000000000000000009900001000100110109010999900010000099919001099001909000000000900001090090010000000000000009111091000910009900000090001190000100000099009000000000010109119990090001000009990011990009000000009090990000000009000000000000000090090009090999000909900910090990919999019090090090999099900990000999900099099019999909901109999001909100099901900999099099999999909990900909990190999190909191999990990099900109010999999009999999009999999900900919019990999099909090999990191000909910990991999011090900099109990909999000019019901999999
#=GC cov_SS_cons                           ....................................................................................................0001000000.0000.10..00....10..01?0.0...002101?...01000000......12112212?...?.2110.....200.10002.......20001002.....0112?..??1100.....2200120110012......2100110210022....0011??....?21221121.....00000010...?101200.00?10...01.....00..01.00000000001000............................................................................................................................................................................................................................................................................................................
#=GF NUM_COV 12
#=GF WEIGHT_MAP  NC_011297.1/1770611-1769977 0.993269 NZ_ABYR01000004.1/195382-196016 0.993269 NZ_ABYR01000001.1/451962-451327 1.00673 NC_011297.1/383860-384495 1.00673
#=GF USED_GSC TRUE
#=GF DID_FRAGMENTARY FALSE
//
