# Supplementary material for: Comparative genomics reveals 104 candidate structured RNAs from bacteria, archaea, and their metagenomes
Source: Genome Biol. 2010 Mar 15;11(3):R31. doi: 10.1186/gb-2010-11-3-r31 (PMC2864571; doi:10.1186/gb-2010-11-3-r31)
Supplement: Additional file 4 — Raw text alignment files, including annotation. Raw alignments of RNAs, including annotations (for example, predicted transcription terminators, flanking sequences) in "Stockholm" text format. The alignment format and appropriate viewing programs are discussed on Wikipedia [113]. The Stockholm files can be retrieved from the .tar.gz archive file by using programs such as WinZip (Windows), StuffIt Expander (Mac), or tar/gzip (UNIX). [file gb-2010-11-3-r31-S4.GZ › sto/epsC.sto]

# STOCKHOLM 1.0
#=GF ID epsC
#=GF DE epsC RNA
#=GF AU Yang J, Weinberg Z
#=GF TP Cis-reg;
#=GF WK http://en.wikipedia.org/wiki/EpsC_RNA_motif
#=GF DATABASES microbial 32 env 4 other 27
#=GF FancifyStockholm -longtable -wrapGeneContext 6in -recycleGeneColors
#=GF FancifyStockholmGeneContext -leftNothing -rightOperonOrCount 1
#=GF ORIGINAL_MOTIF 186	7322	0	1	refseq	32	bacillales	jeremy	s40_45_55_65S100O5Min3	cmfinder		end
NZ_ABHZ01000002.1/283915-284430            AAGUUCGCACCCGAUCUCACGAUUAAUGAGUCAGGUGUGAUCUUUUGCUUUACAGGGAGUUGUCGGAUUAUGUCGACAACAUGAGCCGCGCCGCAAUACAGGUGAUUUCUCCUGCACCUUUAUCAAUGGAGGAACUCGACUUUGCUGUGGGUCC...C........AAA.....G.....GGACCUUAGGUGCAGACAGUUACCGGCGGUGAAGUGUGAGGUGAGGUUGGAUGCCUUUAUUUCGUACAUAAAAUAAAAAUGGAUGACAAUCAGGAUGACUGCGCUUUCAUCAUGUUGAAAUGCAGUCAUCCGUGCAUCCAGGUUUGAUCCGGAGAUACGGGAAUCCCGUGCAUCCGGAUGAGAUCAAAAAAAGCAAAAAAAGAAUGGAAUAACCAUAGUGGAAAGACUGCAUGCCUGUUCAAGGCCUAGCAAUUCAAGUGAAAAAGGGGGAAAACGUUGAUGGGCUAUCGCACACGACUCAGUAUGCUGAUUUUAGUGGACUCAUUUAUUGUCAUGGCAUCAAUUUUUGUCAGCUAC
#=GR NZ_ABHZ01000002.1/283915-284430 CODON ...........................................................................................................................................................................................................................................................................................................................................................................................................................................................................AUG...........................................................................
#=GR NZ_ABHZ01000002.1/283915-284430 SS_TT .........................................................................................................................................................................................................................................................................................................................................................................................................................................................................................................................................................
NZ_ABRG01000007.1/296241-295722            GGCAGCUCCGUGUCAAGACGCAGUCCGGUUGAACCGCCCGGUUCCGGAAAGGCCAUCGUUAACGCGUCCGAAUAAACGUUGUUACUUAAAGCAUACAUCAGGUAAUGCCUACUGAACCUCUACCACCGUAGGCACUCGAUUAUGCUGUGGG......CAUCCGUCAAACAGGAUG........GCUUAGACGUUC...AUCGUCGAUGGCGUAAAGUGAGGAAGGGUUAGAUGCCCUCUCUUGUUUACAUAGAGCUUCACAUGGAAUACCCAAUUUUCCGGUAAAACGAACGAAUUAGGAUAGAGGAGGAACGGACAAUGGCAACCAUUAAAAAGGCUAUCAUUCCUGCUGCCGGACUGGGUACUCGAUUCUUGCCAGCUACAAAAGCAAUGCCCAAAGAGAUGCUUCCGAUCGUGGAUAAGCCUACGAUCCAGUACAUUGUGGAAGAAGCGAUUGAGUCCGGUAUCGAGGACAUCAUUAUCGUUACAGGCAAAGGCAAGCGGGCGAUUGAGGACCAUUUCGACCAUGCAUUUGAAC
#=GR NZ_ABRG01000007.1/296241-295722 CODON ........................................................................STP..................................................................................................................................................................................................................................................AUG.........................................................................................................................................................................................................................
#=GR NZ_ABRG01000007.1/296241-295722 SS_TT ........................................................................................................................................................................................................................<<<<<<<<<<<.....>>>>>>>>>>>......................................................................................................................................................................................................................................................................................................
NC_006582.1/3853583-3853072                GUUUUAUGUCAUGAUUCUAAAAAAACCACAAAAUCCUUUAAAGUUAGUGUAUAUUAGUCAAUAAUCGACAUUUUUUAGCCGAUAUAAGUAGAAUGGGUUCGGUUACGCCUUCUUUACCGUUAUCAAGGAAGGUACUCGGCCAUGCUAAGGG..A...A....GCAUUA......U.....U..CCUUAGGCGCAU...GUCGCCGCCAGCAUGGUGUGAGGGGAGGUUCGAUGCCUCAAGGGCUAAGCCCAAAAUACUAGAGCGAAUUGAAAAGAUAGAAAAACGCUUACAUCCUUGGCGCGUGAGCCUUUUUCUAUCUUUUUUAUUUUGUCAACACGGAGGGAUUCAAUUAUGUCAAAAGUAAAAAAAGCGAUUAUUCCAGCAGCUGGCCUUGGAACGCGCUUCCUGCCAGCGACGAAAGCAAUGCCGAAAGAAAUGUUGCCAAUUGUCGACAAACCGACCAUCCAAUACAUCAUUGAAGAAGCGAUUGAAGCUGGCAUCGAAGACAUCAUUAUUGUGACAGGCAAAGGAAAACGA
#=GR NC_006582.1/3853583-3853072 CODON     ...............................................................................................................................................................................................................................................................................................................................................................AUG.......................................................................................................................................................................................
#=GR NC_006582.1/3853583-3853072 SS_TT     .........................................................................................................................................................................................................................................................................................................................................................................................................................................................................................................................................................
NC_002570.2/3844514-3843995                GGUCUUUUUUUAAGAGAAAUUUCUAUCUGUCUGCAAGUUCCCUUCACUUUUCUCCCAAAUUAGCCGAUUAAUCUAUUAUUAUAGGUUCUAAGUGUACGAAGGUAAUGUCUCC.UUACCUUUAUCGACGGAGGCACUCGGCCAUGUUGUGGGUCG...U.C..AAUCAGC...G.A.....UGACCUUAGACGCGUC.CGUUGUCAUUGAUGUGGCGUGAGGUGAGGUUCAAUGCCUCAUGUUUAUUUUAUUUUCAUAGAGAGAAAGAAAAAAAGCAUUAAUCAACUCCUUAAUGCGAUUAAGUAGUUGCUUAGUGCUUUUUACACUCUUAGAAAGUUUAACUUCUAUAAAAAAAGAUUGAGGGUAAGAAAAACUUGGCUUUUGCUAUUGGACCUAGCCAUAAGCCAAGUUUUUCUGAACAAAAGGAUAGGAGGUGCGUUCAUGUCAUAUAAAAAAAGGAUUGCUUUGCUCGCGACAAAUGACUCGGUGAUUGUGAUCUUUUCGAUUUAUGUCUGCAAUUUUCUUAUGUUUUCAAGUG
#=GR NC_002570.2/3844514-3843995 CODON     ........................................................................................................................................................................................................................................................................................................................................................................................................................................................AUG..............................................................................................
#=GR NC_002570.2/3844514-3843995 SS_TT     .................................................................................................................................................................................................................<<<<<<<<<<<<<<........>>>>>>>>>>>>>.....................................................................................................................................................................................................................................................................................................
NZ_ABKS01000003.1/262797-263309            UCGUGCUUAAUAACGUGAAACGCCGGUCGAAUGAAGAGGCUUACUACUAUUACUAUAGUGCUGAUGUGAAGUAGGGAGAGCGGCUACAACAACUGCUCAAGGUCAAGUCUGCUGCACCUUUAUCACUGCAGGCACUCGGUCACGCUGUGGGUUU.........AAUAGC...........AAACCUUAGGCAUU....AUUGCCAAGGGUGUGAUGUGAGGAGGGGUUAAAUGCCCCUAUUUUCAAUAACUAAAUGUUCGAGCUAUGUUUUUCUGCCGAAGGAAGACAUAGCUCGUAUAUUUAUAUCCAUCAUUUAUCCAAUAUCCACCACAUACAUAGACAAAAUAGAGAGAGAAAAGAAAGAAAAGAGAGGGAACAAAACAUGACGAAAGUGAAAAAGGCCAUUAUCCCGGCCGCGGGCCUUGGAACCCGGUUCCUGCCCGCGACUAAAGCUAUGCCGAAGGAAAUGCUUCCGAUUGUAGACAAGCCCACGAUUCAGUACAUCGUGGAAGAAGCUGUUGCUGCGGGAAUCGAGGA
#=GR NZ_ABKS01000003.1/262797-263309 CODON .......................................................................STP....................................................................................................................................................................................................................................................................................................................AUG........................................................................................................................................................
#=GR NZ_ABKS01000003.1/262797-263309 SS_TT ..............................................................................................................................................................................................................................................................<<<<<<<<<<<<<<<<<<<<.....>>>>>>>>>>>>>>>>>>>>..............................................................................................................................................................................................................................................
NZ_ABFU01000061.2/5975-6493                UUCAAUCCCGCAGGAGUCUCGCACCUUUCGCUACAAACAACAUAAGAAAUUAGAAAAUCGUAACUUCCACUGAACUAUCAAUAGAAUGAUAAGUAACUAAGGUAAUGUCUCCUCUACCUUUAUCAAGGGAGGCACUCGGUCAUGCUGUGGGUCU...U....UAGGAUU.....A.....AGACCUUAGACACGAA.AGUUGUCGAUGGUGGGAUGUGAGGGUGGGUUAAAUGCCCAAAUUUUUUUACAAAAAGGAUGCCAGAAUAUGAAUGAUUUUAAAGAAUUACCCAAAUCGGUGAAAAAGACGAUACGCUAUUUGCAGCAGGAUGCUGAUUUAGAGCAACUGAUGAAAAUAGAAAAGAUGUUAGUGAAAACAAUUAAAAUGCAAAAAGACAAACUAUCAAAAACUCUUUAAAUAUGUAAGGAAAGGACCUGACCUUCUCUCUUUUCCUUACAUAUUUAUUUUAUCUAAAAAGAAAGGAUGUGAAAGCAUAUGACGUACCAGAGAAGAUUAAGCUUAUUGCUAUUGCUUGACUC
#=GR NZ_ABFU01000061.2/5975-6493 CODON     .........................................................................................................................................................................................................................................................................AUG................................................................................................................................................STP..........................................................................................................................
#=GR NZ_ABFU01000061.2/5975-6493 SS_TT     .........................................................................................................................................................................................................................................................................................................................................................................................................................................................................................................................................................
NZ_AAOX01000001.1/153492-154006            UUAAAGAAAUACCCAGCCGGGUUAAAAAGAAGAAGUUCAUGGGUCUGUUCUAAUUUGAUCGUUCGAAAUAUCAGUCAUUUUGAAUUUUACAUAAAGAACCGGUGAUGUCUCC.UCGCCGUUAUCCAAGGGGGCACUCGGCCAUUCUGUGGG......AUC..AGG.......GAUCUUUU...CCUUAGACGCUU...GUCGUCAUUGGAGUGGUGUGAGGGCGGGUUGGAUGCCCUUUUACAUAAAAAUGAUAAAUAUCUAAUGGAAACACAUGAACCUUCGUGUUUUUUCAUUAGAUAUUUAUUUGCAUGUGUACUUUAUUAUACUAAAGCUAUAGGAGGAUUAUGGAUGACAUUUCAGAAACGCUUAACUUUUCUGGUUGCGUUGGAUUCACUUAUUGUAUUGUCCGCUAUUUAUCUUAGUUAUAUUACCCUUCAUCCCACGUUUCAGAUUUUUAAAUACGAAACAUUGAUGCUGACAUCCAUUACCCUGCUCUUAAGCCAUCAUAUCUUCGCCAGCAUCUACAGGCUCUAUAA
#=GR NZ_AAOX01000001.1/153492-154006 CODON ..................................................STP...................................................................................................................................................................................................................................................................................................................................................................................................................................AUG..............................................................
#=GR NZ_AAOX01000001.1/153492-154006 SS_TT .........................................................................................................................................................................................................................................................................................................................................................................................................................................................................................................................................................
NZ_ABDA02000004.1/319754-319232            GAAAAUCCGUACUUAUUAAUUAGCGGGAAGGCAAUUUACAAAGAAGAUCCAGAACAAAUUCGACGCAAAAAAUUGUUCGGUAUUUUUUAAAUAAGUAAUGGGUGAUGUCUCC.UAACCUUUAUCAAUGGGGGCACUCGGUCGUGCUGUGGG.UA...GAAA.UUUUA....UUUCGUGCCUA.CCUUAGACGCUU...GUCGUCGGGAGUAUGGCGUGAGGUUGGGUUAGAUGCCCAUAAUUUAUUUGUAAUAGAAACUCUACCUAUGGGGUUAUAACUAUGACUCCAUAGGUAGGGUUUUUGUUAUUGCUACAUGAAAAUAUAAUAAUUUAUUUUUGGGGGUACUAGAUUUGAAAAAAGUAAGAAAAGCAAUUAUUCCAGCUGCUGGACUGGGGACAAGAUUUUUACCAGCAACGAAAGCGAUGCCGAAAGAAAUGUUACCAAUCGUAGAUAAACCGACUAUUCAAUACAUAAUAGAAGAAGCAAUAGAAUCAGGAAUUGAAGAUAUUAUUGUUGUAACAGGAAAAGGAAAACGUG
#=GR NZ_ABDA02000004.1/319754-319232 CODON .......................................................................................STP....................................................................................................................................................................................................................................................................AUG........................................................................................................................................................................................
#=GR NZ_ABDA02000004.1/319754-319232 SS_TT .................................................................................................................................................................................................................................................................<<<<<<<<<<<<<<<<<<....>>>>>>>>>>>>>>>>>>................................................................................................................................................................................................................................................
NZ_AAJM01000088.1/3813-4334                GAGAAUCCGUACUUAUUAAUUAGCGGGAAAGCAAUUUAUAAAGAAGAUCCAGAACAAAUUCGCCGCAAAAAAUUAUUCGGUAUUUUUUAAAUAAAGAAUUGGUGAUGUCUCC.UAACCGUUAUCAACGGAGGCACUCGGUCGUGCUGUGGG.UA...GAAA.UUAUA....UUUC.AACCUA.CCUUAGACGCUU...GUCGUCGGGAGUAUGGCGUGAGGAUGGGUUGGAUGCCCAUAAUUUAUUUUUACUAGAAACCCUACCUAUAGAGUUAUAAAAAUAACUCUAUAGGUAGGGUUUUUGUUAUUGCUACAUAUAAAUAUAAGGAUGCAGGGGGACUAUAAUUGAAAAAAGUAAGAAAGGCGAUAAUUCCAGCUGCUGGUCUUGGGACAAGGUUUUUGCCAGCAACGAAAGCGAUGCCGAAAGAAAUGCUACCUAUCGUUGAUAAACCAACAAUUCAAUACAUAGUAGAAGAAGCGAUAGAAUCAGGAAUUGAAGAUAUUAUUAUUGUUACUGGAAAAGGUAAACGUGCUAUUG
#=GR NZ_AAJM01000088.1/3813-4334 CODON     .......................................................................................STP..............................................................................................................................................................................................................................................................AUG..............................................................................................................................................................................................
#=GR NZ_AAJM01000088.1/3813-4334 SS_TT     .................................................................................................................................................................................................................................................................<<<<<<<<<<<<<<<<<<....>>>>>>>>>>>>>>>>>>................................................................................................................................................................................................................................................
NZ_ABDJ01000008.1/39114-39637              AGAGAAUCCGUACUUAUUAAUUAGCGGGAAGACAAUUUACAAAGAAGAUCCAGAACAAAUUCGACGUAAAAAAUUGUUCGGUAUUUUUUAAAUAAGAAUUGGUGAUGUCUCC.UAACCGUUAUCAAUGGGGGCACUCGGUCGUGCUGUGGG.UA...GAAAUUUUU....AUUUCGCACCUA.CCUUAGACGCUU...GUCGUCGGGAGUAUGACGUGAGGAUGGGUUAGAUGCCCAUAAUUUAUUUACGGUAGAAACUCUACCUAUGGAGUUAUAAAUAUGACUCCAUAGAUAGGGUUUUUGUUAUUGCUACAUAUAAAUAUUAAAAUGCGGAGGGUUAUAAUUGAAAAAAGUAAGAAAGGCAAUUAUUCCAGCGGCUGGUCUUGGGACAAGGUUUUUACCAGCAACGAAAGCAAUGCCGAAAGAAAUGUUACCUAUCGUUGAUAAACCGACAAUUCAAUACAUAAUAGAAGAAGCGAUGGAAUCAGGAAUUGAAGAUAUUAUUGUUGUCACAGGAAAAGGAAAGCGCGCAAUCGA
#=GR NZ_ABDJ01000008.1/39114-39637 CODON   ........................................................................................STP............................................................................................................................................................................................................................................................AUG...............................................................................................................................................................................................
#=GR NZ_ABDJ01000008.1/39114-39637 SS_TT   .................................................................................................................................................................................................................................................................<<<<<<<<<<<<<<<<<<....>>>>>>>>>>>>>>>>>>................................................................................................................................................................................................................................................
NZ_ABDL02000017.1/36473-36996              GAGAAUCCGUAUUUAAUCAUUAGCGGGAAAGCAAUUUAUAAAGAAGAUCCAGAACAAAUUCGUCGUAAAAAAUUGUUUGGUAUUUUUUAAAUAAAGAGUUGGUGAUGUCUCC.UAACCGUUAUCAACGGAGGCACUCGGUUGUGCUGUGGG.UA...GAAAUUUUU....AUUUCGAACCUA.CCUUAGACGCUU...GUCGUCGGGAGUAUGGCGUGAGGUUGGGUUAGAUGCCCAUAAUUUAUUUCUAAUAGAAACUCUACCUAUGGAGUUAUAAAAAUGACUCUAUAGGUAGGUUUUUUUAUUGCUACAUAUAAAUAAUUAAAUGCGGAGGGUUAGAUUUGAAAAAAGUAAGAAAAGCGAUUAUUCCAGCUGCUGGACUGGGGACAAGAUUUUUACCAGCAACGAAAGCGAUGCCAAAAGAAAUGCUACCUAUCGUUGAUAAGCCAACAAUUCAAUACAUAGUAGAAGAAGCGAUAGAAUCAGGAAUUGAAGAUAUUAUUAUUGUGACUGGAAAAGGAAAGCGCGCGAUUGAAG
#=GR NZ_ABDL02000017.1/36473-36996 CODON   .......................................................................................STP...........................................................................................................................................................................................................................................................AUG.................................................................................................................................................................................................
#=GR NZ_ABDL02000017.1/36473-36996 SS_TT   ...................................................................................................................................................................................................................................................................<<<<<<<<<<<<<<<<....>>>>>>>>>>>>>>>>..................................................................................................................................................................................................................................................
NC_010184.1/5040494-5039971                GAAAAUCCGUACUUAUUAAUUAGCGGGAAAGCAAUUUAUAAAGAAGAUCCAGAACAAAUUCGUCGCAAAAAAUUGUUCGGCAUUUUCUAAAUAAGGAAUUGGUGAUGUCUCC.UAACCGGUAUCAACGGGGGCACUCGGUCGUGCUGUGGG.UA...GAAAUUUUU....AUUUCGAACCUA.CCUUAGACGCUU...GUCGUCGGGAGUAUGGCGUGAGGAUGGGUUAGAUGCCCAUAAUUUUAUUUAUGAUAGAAACUCUACCUAUGGAGUUAUAACUAUGACUCUAUAGGUGGUUUUUUUAUUAUUAAUACAUAUAGAUAAAGCGAUAUUUUUAGGGGGACUAGAUUUGAAAAAAGUAAGAAAAGCGAUUAUACCCGCUGCUGGUCUUGGGACAAGAUUUCUACCAGCGACGAAAGCGAUGCCGAAAGAAAUGUUACCGAUAGUCGACAAACCGACAAUUCAAUACAUAGUAGAAGAAGCGAUAGAAUCAGGAAUUGAAGAUAUUAUUAUUGUAACUGGAAAAGGAAAACGUGC
#=GR NC_010184.1/5040494-5039971 CODON     .......................................................................................STP...................................................................................................................................................................................................................................................................AUG.........................................................................................................................................................................................
#=GR NC_010184.1/5040494-5039971 SS_TT     ....................................................................................................................................................................................................................................................................<<<<<<<<<<<<<<<......>>>>>>>>>>>>>>>.................................................................................................................................................................................................................................................
NZ_AAUF01000043.1/28080-27557              GAAAAUCCGUAUUUAAUCAUUAGCGGGAAAGCAAUUUAUAAAGAAGAUCCAGAACAAAUUCGUCGUAAAAAAUUAUUCGGUAUCUUUUAAAUAAAGAAUUGGUGAUGUCUCC.UAACCGUUAUCAACGGAGGCACUCGGUCGUGCUGUGGG.UA...GAAAUUUUU....AUUUCGAACCUA.CCUUAGACGCUU...GUCGUCGGGAGUAUGACGUGAGGAUGGGUUGGAUGCCCAUAAUUUAUUUAUGUUAGAAGCUCUACUUAUGGAGUUGUAAAGACGACCCUAUAAGUAGGGUUUUUGUUAUUGUUACAUAUGGAUGCAGUAAUAUAUUUGGGGGUACUAGAUUUGAAAAAAGUAAGAAAAGUAAUUAUUCCAGCUGCGGGACUGGGGACAAGGUUUUUACCGGUAACAAAGGCAAUGCCGAAAGAAAUGUUACCAAUUGUUGAUAAACCAACAAUUCAAUACAUAGUAGAAGAAGCGAUAGAAUCAGGAAUUGAAGAUAUUAUUAUUGUGACUGGAAAAGGUAAACGUGCC
#=GR NZ_AAUF01000043.1/28080-27557 CODON   .......................................................................................STP..................................................................................................................................................................................................................................................................AUG..........................................................................................................................................................................................
#=GR NZ_AAUF01000043.1/28080-27557 SS_TT   .................................................................................................................................................................................................................................................................<<<<<<<<<<<<<<<<<<....>>>>>>>>>>>>>>>>>>................................................................................................................................................................................................................................................
NC_004722.1/5186584-5186061                AAAUCCGUACUUAGUAAUUAGCGGGAAAACAAUUUAUAAAGAAGAUCCAGAACAAAUUCGUCGUAAAAAAUUAUUUGGUAUUUUUUAAUUGAAGAGUGUUGGUGAUGUCUCC.UAACCGUUAUCAAAGGAGGCACUCGGUCGUGCUGUGGG.UA...GAAAUUUUU....AUUUCGAACCUA.CCUUAGACGCUU...GUCGUCGGGAGUAUGACGUGAGGAUGGGUUAGAUGCCCAUAAUUUAUUUAUGUUAGAAACUCUACUUAUGGAGUUGUAAAGACGACCCUAUAGGUAGGGUUUUUGUUAUUGUUACAUAUGGAUAUAAUAAUGCAUUUGGGGGGUACUAGAUUUGAAAAAAGUAAGAAAAGCAAUUAUUCCAGCUGCGGGACUGGGGACAAGGUUUUUACCGGUAACAAAGGCAAUGCCGAAAGAAAUGUUACCAAUUGUUGAUAAACCAACAAUUCAAUACAUAGUAGAAGAAGCGAUAGAAUCAGGAAUUGAAGAUAUUAUUAUUGUUACUGGAAAAGGAAAACGCGC
#=GR NC_004722.1/5186584-5186061 CODON     .....................................................................................STP.....................................................................................................................................................................................................................................................................AUG.........................................................................................................................................................................................
#=GR NC_004722.1/5186584-5186061 SS_TT     .................................................................................................................................................................................................................................................................<<<<<<<<<<<<<<<<<<....>>>>>>>>>>>>>>>>>>................................................................................................................................................................................................................................................
NC_008600.1/5036832-5036309                GAGAAUCCGUAUUUAAUCAUUAGCGGGAAAGCAAUUUAUAAAGAAGAUCCAGAGCAAAUUCGUCGUAAAAAAUUGUUUGGUAUUUUUUAAAUAAAGAACUGGUGAUGUCUCC.UAACCGUUAUCAACGGAGGCACUCGGUCGUGCUGUGGG.UA...GAAAUUUUU....AUUUCGAACCUA.CCUUAGACGCUU...GUCGUCGGGAGUAUGGCGUGAGGAUGGGUUAGAUGCCCAUAAUUUAUUUAUAAUAGAAACUCUACCUAUGGAGUUAGAAGAAUGACUCUAUAGGUAGGGUUUUUGUUAUUGUUACAUAUAAAUAAAAGGAUAUAGGGGGGCUACAAAUGAAAAAAGUAAGAAAAGCAAUUAUCCCAGCUGCUGGUCUAGGGACGAGAUUUUUACCAGCGACAAAAGCGAUGCCGAAAGAAAUGUUGCCAAUCGUUGAUAAGCCGACAAUUCAAUACAUAAUAGAAGAAGCAAUAGAAUCAGGAAUUGAAGAUAUUAUUAUUGUUACUGGAAAAGGAAAACGUGCGAUUG
#=GR NC_008600.1/5036832-5036309 CODON     .......................................................................................STP..............................................................................................................................................................................................................................................................AUG..............................................................................................................................................................................................
#=GR NC_008600.1/5036832-5036309 SS_TT     .................................................................................................................................................................................................................................................................<<<<<<<<<<<<<<<<<......>>>>>>>>>>>>>>>>>................................................................................................................................................................................................................................................
NC_005957.1/5012439-5011916                GAGAAUCCGUAUUUAAUCAUUAGCGGGAAAGCAAUUUAUAAAGAAGAUCCAGAACAAAUUCAUCGUAAAAAAUUGUUCGGUAUUUUUUAAAUAAAGAAUUGGUGAUGUCUCC.UAACCGUUAUCAACGGAGGCACUCGGUCGUGCUGUGGG.UA...GAAAUUUUU....AUUUCGAACCUA.CCUUAGACGCUU...GUCGUCGGGAGUAUGACGUGAGGAUGGGUUAGAUGCCCAUAAUUUAUUUCUAAUAGAAACUCUACCUAUGGAGUUAUAAACAUGACUCUAUAGGUAGGGUUUUUGUUAUUGUUACAUAUAAAUAGUUAAAUGCGGAGGGUUACAAUUGAAAAAAGUGAGAAAAGCAAUUAUACCAGCAGCUGGUCUUGGGACGAGAUUUUUACCAGCAACGAAAGCGAUGCCGAAAGAAAUGUUACCUAUCGUCGAUAAACCAACAAUUCAAUACAUAAUAGAGGAAGCGAUAGAAUCAGGAAUUGAAGAUAUUAUUAUUGUUACUGGAAAAGGAAAGCGUGCUAUUGA
#=GR NC_005957.1/5012439-5011916 CODON     .......................................................................................STP.............................................................................................................................................................................................................................................................AUG...............................................................................................................................................................................................
#=GR NC_005957.1/5012439-5011916 SS_TT     .................................................................................................................................................................................................................................................................<<<<<<<<<<<<<<<<<<....>>>>>>>>>>>>>>>>>>................................................................................................................................................................................................................................................
NC_003909.8/4986327-4985805                GAGAAUCCGUAUUUAAUCAUUAGCGGGAAAGCAAUUUAUAAAGAAGAUCCAGAACAAAUUCGUCGUAAAAAAUUGUUUGGUAUUUUUUAAAUAAAGAAUUGGUGAUGUCUCC.UAACCGUUAUCAACGGAGGCACUCGGUCGUGCUGUGGG.UA...G.AAAUUUUA...UUU.CAUGCCUA.CCUUAGACGCUU...GUCGUCGGGAGUAUGACGUGAGGAUGGGUUAGAUGCCCAUAAUUUAUUUAUGUUAGAAACUCUACUUAUGGAGUUGUAAAGACGAACCUAUAAGUAGGGUUUUUGUUAUUGUUACAUAUGGAUGAAGUAAUAUAUUUUGGGGGGACUAGAUUUGAAAAAAGUAAGAAAAGCAAUUAUUCCAGCUGCGGGACUGGGGACAAGAUUUUUACCGGUAACAAAGGCAAUGCCGAAAGAAAUGUUACCAAUUGUUGAUAAACCAACAAUUCAAUACAUAGUAGAAGAAGCGAUAGAAUCAGGAAUUGAAGAUAUUAUUAUUGUUACUGGAAAAGGAAAGCGUGC
#=GR NC_003909.8/4986327-4985805 CODON     .......................................................................................STP...................................................................................................................................................................................................................................................................AUG.........................................................................................................................................................................................
#=GR NC_003909.8/4986327-4985805 SS_TT     .................................................................................................................................................................................................................................................................<<<<<<<<<<<<<<<<.........>>>>>>>>>>>>>>>................................................................................................................................................................................................................................................
NZ_ABDM02000010.1/36724-37246              GAGAAUCCGUAUUUAAUCAUUAGCGGGAAAGCAAUUUAUAAAGAAGAUCCGGAACAAAUUCGUCGUAAGAAAUUGUUCGGUAUUUUUUAAAUAAAGAAUUGGUGAUGUCUCC.UAACCGUUAUCAACGGGGGCACUCGGUCGUGCUGUGGG.UA...GAAA.UUUUA....UUUCAUGCCUA.CCUUAGACGCUU...GUCGUCGGGAGUAUGACGUGAGGAUGGGUUGGAUGCCCAUAAUUUAUUUGUAAUAGAAACUCUACCUAUGGAGUUAUAAAUAUGACUCUAUAGGUAGGGUUUUUGUUAUUGUUACAUAUGAAUAAAUAGAUGUAGGGGGGCUAUAAUUGAAAAAGGUAAGAAAAGCGAUCAUCCCAGCAGCUGGUCUUGGGACAAGAUUUUUACCAGCAACGAAAGCGAUGCCGAAAGAAAUGUUACCAAUCGUCGAUAAACCGACAAUUCAAUACAUAAUAGAAGAAGCGAUAGAAUCAGGAAUUGAAGAUAUUAUUAUCGUUACUGGAAAAGGAAAGCGUGCGAUUG
#=GR NZ_ABDM02000010.1/36724-37246 CODON   .......................................................................................STP..............................................................................................................................................................................................................................................................AUG..............................................................................................................................................................................................
#=GR NZ_ABDM02000010.1/36724-37246 SS_TT   .................................................................................................................................................................................................................................................................<<<<<<<<<<<<<<<<<<....>>>>>>>>>>>>>>>>>>................................................................................................................................................................................................................................................
NC_006270.3/3521619-3521104                CGAACUGCUCGGCGCCGUGCUGAACGGGCGGAAAGUGAAGAAAGCGCGCCAAUAUAAUUACGCAACCAUGUAAUCUUAUGAAGCGGCUGCAGCCGCUUUAGGUGAUGUCUCC.UUGCCUUUACCGAUGGAGGCACUCGGCUCUACCGUGGG.CA...GAC..UACCU.....GUC.....UG.CCUUAGACGCAA...GUCGUCGAUGGCGGGGCGUGAGGACGGGUUAAAUGCCCAUCUUUAUUUAAUUUACGUGCUCGGUUUAAAUUUGAAAAUCGCCCGUAUCUUUUUAGCUCAUGGGAUUUUGCCCUGAAAGAUCCUAUCAGCUAGAAAGAUACAUUAGGAGGUAGGAAAUUGACAUAUCGGAGAAGGCUUUCCAUUAUUACCGCACUCGAUUCGUACUUGGUUUUGCUGUCCAUCUUUAUCGGAUAUCAGCUGAUUUUGCCAUCAUAUGAUUUAUACCCUUCGGAAAUGCUGCUGAUGACUUCACUGAUACUGCUUGGCGCUCAGCAUUUAUUCGCCCAUUGCUUCCACCUU
#=GR NC_006270.3/3521619-3521104 CODON     ......................................................................STP.........................................................................................................................................................................................................................................................................................AUG....................................................................................................................................................................................
#=GR NC_006270.3/3521619-3521104 SS_TT     .........................................................................................................................................................................................................................................................................................................................................................................................................................................................................................................................................................
NC_009725.1/3286024-3285509                CGAGAGACGCGCUCCAGCAGUCAAAGGCAAAGCUUUUGGGGGCGCUGCUGAAUAAAAAGAAAAUCAAAAAAACGGAGCACUACUCGUAUUGAGCGGUGCAGGUGAUGUCUCC.UUACCUUUAUCAACGGAGGCACUCGGCUCUGCUGUGGG.CG...GCG..CUUUU.....CGC.....CG.CCUUAGAUGCUG...GUCGUCGGUGGCGGGGUGUGAGGACGGGUUAAAUGCCCAAUUUUAUCUUAAGAUGAUGCAUUGUUAUCGGCUUAGCUGUUAUGUCUGUUUUUACGAAAACCGUAUCAGCUAAACCGAUAAAUGAGGAGGGGAAAGAUUGACUUACCGGAGAAGACUUUCAAUGAUUUUUGCAUUGGAUACGUAUCUCGUUUUACUUUCCGUUGUUAUAGGAUAUCAAUUUUUUGAGGAUUCUUAUCACUUUUAUGACUCCGGAGCGUUGCUGCUGACUGCCGUGAGCAUGCUGAUCAGCCAUCAUGUAUGCGCUUUUAUGUUUCACCAGUAUAAGCAGGUAUGGACGUA
#=GR NC_009725.1/3286024-3285509 CODON     .........................................................................................STP..........................................................................................................................................................................................................................................................................AUG................................................................................................................................................................................
#=GR NC_009725.1/3286024-3285509 SS_TT     .........................................................................................................................................................................................................................................................................................................................................................................................................................................................................................................................................................
NC_000964.2/3527581-3527066                AAAGAUGCACUGGAACAAUCCAAUGCGAAGCUGUUAGGCGCUCUUUUAAACAAAAAGAAAAUGAAAAAAUCGGAACACUAUUCCUACUAGUUUUUGUAAAGGUGAUGUCUCC.UGACCUGUAUCAAUGGAGGCACUCGGCUCUGCUGUGGG.CA...GC...UGAAGUU....GC.....UG.CCUUAGAUGCUG...GUCGUCGCUGGCGGGGCGUGAGGAUGGGUUAAAUGCCCACUUAUCUCAUAUAUACAUAGGACGUAUUGUCGGUUUAGCUGCUGCCGAUUUUUUGGAGAGACGAAAACCGCCGCAGCUAAACCGAUAAAAGAAUUAGGGGGGAAAAGGUUGAGUUACCGGAGAAGACUGUCAAUGAUUAUUGCGCUGGAUACUUACCUCGUUUUAAAUUCAGUUAUUGCAGGAUAUCAAUUUUUAAAAGAUUCCUAUCAAUUUUAUGACUCCGGAGCAUUACUGCUUACCGCUGUCAGCUUGCUCCUCAGCUAUCAUGUGUGUGCUUUCCUGUUCAAUCAGUAUAAACAG
#=GR NC_000964.2/3527581-3527066 CODON     .......................................................................................STP.......................................................................................................................................................................................................................................................................................AUG.....................................................................................................................................................................
#=GR NC_000964.2/3527581-3527066 SS_TT     .........................................................................................................................................................................................................................................................................................................................................................................................................................................................................................................................................................
NC_009848.1/3064758-3064248                AAGAAGUAUUAGACGGGACAACAGGUAAACUACUUGGAGCUAUGCUAAAUGGAAAAAAAGAGAAAAAGGGAAGGCUGUAUAUGUAUUAACAAGAUUGAUAGGUGAUGUCUCC.UAAUCUUUAACAAUGGAGGCACUCGAUCCUGCUGUGGG.CA...U....GACA........A.....UG.CCUUAGAUGCUC...GUCAUCAAUAGUGGGAUGUGAGGACGGGUUUGAUGCCCAUUUUACGUAAGAAUAGUGAUGUUUUAAAAAGGGGGAGGAGCGUUGACUUACGCCCAAAGAUUAUCAAUCAUCGUGGCACUAGAUUCAUAUCUCAUCUUAGUGGCUGUCUUUUUUGGUUUUCAAUUUGUCCAAGAAGCGGCGUUAACUGUUUAUACAUUUGAAAUGCUCGUCAUUUCUUCGCUCAGUCUACUCAUUGGGCACCAUUUGUUUUCGUAUAUUUUUCACGUGUACAAGCAAGUAUGGGCUUAUACAGGAGUAAGAGAGUUAUUUUCUUUAAUGAAGACCUUUGUAUGUUCUUUU
#=GR NC_009848.1/3064758-3064248 CODON     ......................................................................................STP..............................................................................................................................................................................................AUG...............................................................................................................................................................................................................................................................
#=GR NC_009848.1/3064758-3064248 SS_TT     .........................................................................................................................................................................................................................................................................................................................................................................................................................................................................................................................................................
NZ_ABRX01000002.1/446140-445629            AAGAAGUGUUAGACGGGACAACAGGUAAACUGCUUGGGGCUAUGCUAAAUGGCAAGAAAGAGAAAAAGGGAAGGCUGUAUAUGUAUUAACAAGAUUGAUAGGUGAUGUCUCC.UAAUCUUUAACAAUGGAGGCACUCGAUCCUGCUGUGGGCAU........GACCA.............AUGCCUUAGAUGCUC...GUCAUCAAUAGUGGGAUGUGAGGACGGGUUUGAUGCCCAUUUUACGUAAGAAUAGUGAUGUUUUAAAAAGGGGGAGGAGCGUUGACUUACGCCCAAAGAUUAUCAAUCAUCGUGGCACUAGAUUCAUAUCUCAUCUUAGUGGCUGUCUUUUUUGGUUUUCAAUUUGUCCAAGAAGCGGCGUUAACUGUUUAUACAUUUGAAAUGCUCGUCAUUUCUUCGCUCAGUCUACUCAUUGGGCACCAUUUGUUUUCGUAUAUUUUUCACGUGUACAAGCAAGUAUGGGCUUAUACAGGGGUAAGAGAGCUAUUUUCUUUAAUGAAGACCUUUGUAUGUUCUUUU
#=GR NZ_ABRX01000002.1/446140-445629 CODON ......................................................................................STP..............................................................................................................................................................................................AUG...............................................................................................................................................................................................................................................................
#=GR NZ_ABRX01000002.1/446140-445629 SS_TT .........................................................................................................................................................................................................................................................................................................................................................................................................................................................................................................................................................
NZ_ABDK02000003.1/291474-290962            GGGUGCGAUUUUGAAUGGGAAAGUAUAAAGACCAUUUUUAAAUUAAACUUUCGGCCGUGAAAUUGUUCGUUAUAAAGAAAAAACAAUAGAAUUGUGAUGUGGUGAUGUCUCC.UGACCGCUAUCAAUGGAGGCACUCGAUUAUGCUGUGGGUUG...U....GAAA........A.....CAACCUUAGAUGCCA...GUCGUCAAAAGUGUAAUGUGAGGGAGGGUUAGAUGCCCAUGUUUUAUUAAAGUUUCUAACUAUGUGUUUUUAAUAAAGAGAAUAUAGUUAGAAACUUUAAGGUUAAAAGGGUUAAGUAAGGAAUUGAUUAAAGGGGGAAGUUAUAUGACGUAUCGCCGGAGGAUAUCGUUAUUGCUUUUAAUGGAUUCACUGAUAGUAUUAACUGCUAUUUUUUUUAGUUCUUUUUUUGUAAAUGCUAGCUUCAGUGUUAUCACUUUAUCAUCAAUUAUUAGCUCUAUCACUUUAUUAGUUAGUCAUCAUUUGUUUGCUUUUAUUUAUAAGUUGUAUAAAAAGGCUUUG
#=GR NZ_ABDK02000003.1/291474-290962 CODON .........................STP..........................................................................................................................................................................................................................................................................................................................AUG................................................................................................................................................................................................
#=GR NZ_ABDK02000003.1/291474-290962 SS_TT .........................................................................................................................................................................................................................................................<<<<<<<<<<<<<<<<<<<<....>>>>>>>>>>>>>>>>>>>>....................................................................................................................................................................................................................................................
NC_010184.1/3464719-3464207                UGGAAAAGUAUAAAUAACAUAAAUGUACUUUAGAAAAAUGAAUUUAAUAUCCUUAUAUCAGGAUGUUCUUUAUAAAGAAUUUUUUAAAGGGAUACGAUGUGGUGAUGUCUCC.UUACCGCUAUCAACGGAGGCACUCGAUUAUGCUGUGGGUUG...U....GAAA........A.....CAACCUUAGAUGCGA...GUCAUCAAGAGUGUAAUGUGAGGGAGGGUUAGAUGCCCCUAUUUUAUUAAAGUUUCUAACUAUGUGCUUUUAAUAAAGAGAAUAUAGUUAGAAACUUUAAAUUUGAAAGAGUUAAGUAUGGAAUUGAUUAAAGGAGGAAGUUACAUGACGUAUCGGCGGAGGAUAUCGUUAUUGCUUUUAAUGGAUUCAAUGAUUGUGUUAAGUGCUAUUUUCUUUAGUUAUUUCUUUGUAAAUGCUAGCUUUAGUGUUAUCACUUUAUCAUCAAUUAUUAGCUCUAUCACUUUAUUAGUCAGUCAUCAUUUAUUUGCUUUAAUAUAUAAGUUGUAUAAUAAAGCUUGG
#=GR NC_010184.1/3464719-3464207 CODON     ..........STP.........................................................................................................................................................................................................................................................................................................................................AUG................................................................................................................................................................................................
#=GR NC_010184.1/3464719-3464207 SS_TT     .........................................................................................................................................................................................................................................................<<<<<<<<<<<<<<<<<<<<....>>>>>>>>>>>>>>>>>>>>....................................................................................................................................................................................................................................................
NC_006510.1/3368853-3368330                GGCUCUUUCUUUAAGACAGUUUGGCUUGCGCGGCGAGAGAUUCCUAGCAGCGGCUUCUUUGUCUUAAAGACAGGCCGUUUUCUUGCUUUGCGCUUUUUCCGGUGAUGUCUCC.UUACCGUUAUCAACGGAGGCACUCGGCCAUGCCGUGGG.UGGGGAC...GAUGACG....GUCCCGGCA.CCUUAGACGCCC...GUCGUCGAGGGUGUGGCGUGAGGGCGGGUUAGAUGCCCGAUUUUUCACUCGUUUUUAUCUAAUUCAGUGAUUAUGAGUCAGGCGUAUCGUUUAUAAUAGAAAGAUAGAGGAUCCGUAAUCUGCGAAAAGAGGCGAUACGCGCAUGGAACAAACUUGGGCGUUAAAGGUUGAGCGAUUUGGAAAGAUCAAACAGGGGGAAAUCGAUAUUGCCCCGUUGAUGUUGUUUGUCGGCGACAACAACAGCGGGAAAAGCUAUUUGAUGUCGCUUCUUUGGGGGGUGUUGUCCGAGGGGCGCAAGCUGUUUCCAAAAGACCCUCCGAACACGUCCACGUACAAGGA
#=GR NC_006510.1/3368853-3368330 CODON     ....................................................................................................................................................................................................................................................................................................................................................AUG..................................................................................................................................................................................................
#=GR NC_006510.1/3368853-3368330 SS_TT     .........................................................................................................................................................................................................................................................................................................................................................................................................................................................................................................................................................
NC_009328.1/3376652-3376129                AAUAUACCUGAGUUGAAAGCUUAGGUCAAUCAUUUUAUUCCUUUGUUGGUCUGUUUUCCAUUUUGAUCGGCAAAAUGGAAACGGCCUUCUUUUGUUUUUCGGUGAUGUCUCC.UUACCGUUAUCAAUGGAGGCACUCGGCCAUGCCGUGGG.UGGGGAC...GAUGACG....GUCCUAUCA.CCUUAGACGCCC...GUCGUCGAGGGUGUGGCGUGAGGGCGGGUUAGAUGCCCGAUCUAACCUUGUUUUCUACACUCAUCGAUCAUGAAACAAAAUGGAAGAUGCGAAAUAAAGUUCCGAGAAGGGACAAUUUUUUUAUGCCCAUGUGCGUCGGCGAAUCGGUAUCACCCGUGCGGUACCGAUUCGCGGGGGUAUAUGGACCAACAAAUACAUAGGGGGUUACAUUACGUGAAAACAGUACGCAAAGCGAUCAUUCCAGCGGCGGGCUUAGGGACGCGCUUCCUUCCGGCGACAAAGGCGAUGCCGAAGGAGAUGCUGCCGAUUGUCGAUAAGCCGACGAUCCAAUACAUCGUU
#=GR NC_009328.1/3376652-3376129 CODON     ...........................................................................................................................................................................................................................................................................................................................................................................................................................AUG...........................................................................................................................
#=GR NC_009328.1/3376652-3376129 SS_TT     ..............................................................................................................................................................................................................................<<<<<<<<<<.....>>>>>>>>>>>.................................................................................................................................................................................................................................................................................................
NZ_ABVH01000011.1/100091-99568             ACGGCUCUUUCUUUAGGACAGUUUUACCUAAGCAACGAGUGAUUCGCUGCGAUGGUUGUCUUGUCUUAAAGACAGGCCGUUUUUCUUCGUUUUUUGUUCCGGUGAUGUCUCC.UUACCGUUAUCAACGGAGGCACUCGGCCAUGCCGUGGG.UG...GGGACGAUGACG.GUCCUAU...CA.CCUUAGACGCUC...GUCGUCGAGGGUGUGGCGUGAGGGCGGGUUAGAUGCCCGAUCUAACCUUGUUUUCUACACUCAUCGAUCAUGAAACAAAAUGGAAGAUGCGAAAUAAAGUUCCGAGAAGGGACAAUUUUUUUAUGCCCAUGUGCGUCGGCGAAUCGGGAUCACCCGUGCGGUGCCGAUUCGCGGGGGCAUAUGGACCAACAAAUACAUAGGGGGUUACAUACGUGAAAACAGUACGCAAAGCGAUCAUUCCAGCGGCGGGUUUAGGAACGCGCUUCCUUCCGGCGACAAAGGCGAUGCCGAAGGAGAUGUUGCCGAUUGUCGACAAGUCGACGAUCCAAUACAUCGUCG
#=GR NZ_ABVH01000011.1/100091-99568 CODON  ..........................................................................................................................................................................................................................................................................................................................................................................................................................AUG............................................................................................................................
#=GR NZ_ABVH01000011.1/100091-99568 SS_TT  ....................................................<<<<<<<<<<......>>>>>>>>>>>..........................................................................................................................................................................................................................................................................................................................................................................................................................................................................
NZ_ABLJ01000003.1/87491-88014              UUCUCGGAGUAACCCACGCAAGACCAAACUUUGUUUGGUCUGAGCCUCCUCGCAGGCCCUCCAGCGCGUCUCGGGGAUGAACGAGCCGCUUCCACUUUUCGGUGAUGUCUCC.UUACCGUUAUCAAUGGAGGCACUCGGCCAUGCCGUGGGUGG...G.GACGAUGACG.GUC.CUG...CCACCUUAGACGCUA...GUCGUCGAGGGUGUGGUGUGAGGGCGGGUUAGAUGCCCGGUUUUUAUCUAUAUUUUUGUUUAUGCCUCUGUUGGACAUGUUAUAAUGGGAGAAAGGGGGAAAGGAGGGGUGAAGAUGAGUCAAGAAUUGAGAGAUUUGUUGCGUUCGGUUUUGAAGGAAGAAUUAGAACCGAUUCGAGAUAGGCUAGACCGUGUUGAGCAAACACAGCAAAAAUUAAGCAGCGAUGUCGAACAAAUUCAGAAGGAUGUUGCCAGGCUGCAGCAAGGCCAGCAAGAACUGCGCAAUGAUGUAGCUCAACUUCAAAAUAAUGUAUCUCAACUCCAAAAUGAUGUCUCCCAA
#=GR NZ_ABLJ01000003.1/87491-88014 CODON   ........................................................................................................................................................................................................................................................................................................................AUG..............................................................................................................................................................................................................................
#=GR NZ_ABLJ01000003.1/87491-88014 SS_TT   .................................................................<<<<<<<<........>>>>>>>>................................................................................................................................................................................................................................................................................................................................................................................................................................................................
NZ_AAWV01000020.1/35782-35272              UUUGGUAUUCCGGGUAUAUGAAUGAAGCUAUGGGGGCUGCUCCGCUGUUUUUGGGAAACAGUUUUAUCCAGCGUUGCUUGAUUUUGGAACAGCUAUUUUCGGGUAUGUCUCU.CAUCCGUUAUCGUGCGAGGCACUCGGCCAUGCUGUGGGUGU........GUGU..............GCACCUUAGACGCCU...GUCGUCAAGAGUGUGGUGUGAGGGCGGGUUAGAUGCCCGAUCAUUUAUUUUUAUACCCGAAUGCUGGAAGAACAAACAUCGAUUGUUUUUAUCGUACUGCGCAAAUCUUAAAAAUCAAUUAGAAUAAGGAGGAAUUUACGUGAAAAAAGUGAGAAAGGCAAUUAUCCCGGCUGCAGGCCUCGGAACACGGUUUUUGCCUGCAACAAAAGCGAUGCCGAAAGAAAUGUUGCCAAUUGUGGACAAGCCUACGAUCCAAUACAUAGUCGAAGAAGCCGUUGAAUCCGGCAUCGAAGACAUCAUCAUUGUAACCGGAAAAGGAAAACGCGCAAUUGAAGACCA
#=GR NZ_AAWV01000020.1/35782-35272 CODON   .................................................................................................................................................................................................................................................................................................................................................AUG.....................................................................................................................................................................................................
#=GR NZ_AAWV01000020.1/35782-35272 SS_TT   .........................................................................................................................................................................................................................................................................................................................................................................................................................................................................................................................................................
#=GC SS_cons                               ......................................................................................................:::<<<<<<<.______________>>>>>>>((((((((((((..<<<<<<...<<<<<._____..>>>>>.....>>>>>>,,<<<<.__..___>>>>,..))))))))-)))),,<<<<<_____>>>>>............................................................................................................................................................................................................................................................................................................
#=GC SS_cons_1                             ...................................................................................................<<<<............>>>>..................................................................................................................................................................................................................................................................................................................................................................................................................................
#=GC SS_cons_2?                            ........................................................................................................................................................................................................<<<<........>>>>.................................................................................................................................................................................................................................................................................................................................
#=GC ACTUAL_MOTIF                          ...................................................................................................<........................................................................................................................................>............................................................................................................................................................................................................................................................................................................
#=GC HYPHENATION                           ***************************************************************************************************.............*..............*......*...........*.*.............*.......*...............*.*...*.......*...*..*............*.*....*....*....************************************************************************************************************************************************************************************************************************************************************************************************************
#=GC R2R_LABEL                             ---------------------------------------------------------------------------------------------------......1............................2..........J.......<..........................>.........................................3..............------------------------------------------------------------------------------------------------------------------------------------------------------------------------------------------------------------------------------------------------------------------------------------------------------------
#=GC SUBFAM_pknot_R2R_LABEL                ---------------------------------------------------------------------------------------------------....------------....----------------------------------------------------------------------------------------------------------------------------------------------------------------------------------------------------------------------------------------------------------------------------------------------------------------------------------------------------------------------------------------------------------------------------------
#=GF DUPLICATES NC_006270.3/3521619-3521104=NC_006322.1/3521471-3520956 NC_000964.2/3527581-3527066=NZ_ABQK01000005.1/2509104-2508589=NZ_ABQL01000005.1/2509148-2508633=NZ_ABQM01000009.1/352926-352411=NZ_ABQN01000009.1/352934-352419
#=GF SORT_STATS 30 137 0
#=GF R2R ignore_ss_except_for_pairs _1 outline
#=GF R2R ignore_ss_except_for_pairs _2? ignore
#=GF R2R place_explicit 1 1-- 45 1 0 0 0 90 f
#=GF R2R place_explicit 2 2-- 0 1 0 0 0 0
#=GF R2R place_explicit 3 3-- -45 1 0 0 0 -90
#=GF R2R multistem_junction_circular J all-stems-anyangle
#=GF qR2R multistem_junction_bulgecircleynormals_solver J s0 0 ai s1 -90 ai s2 0 ai
#=GF R2R var_hairpin < >
#=GF qR2R mark_flip

#=GF SUBFAM_PERL_PRED pknot return 1;
#=GF SUBFAM_pknot_R2R no5
#=GF SUBFAM_pknot_R2R set_dir pos0 0
#=GF SUBFAM_pknot_R2R subst_ss _1 primary
#=GF SUBFAM_pknot_R2R outline_nuc all
#=GF SORT_STATS 30 138 0
#=GC cons                                  nnnnnnnYnYnnnnnnnnnnnnnnnnnnnnnnRnnnnnnnnnnnnnnnnYnRnnnnRnnnnnnnnnnnnRnnnnnnnnnnnnnnnnYnnnnnnnnnnnYnGGURAUGUCUCC-UnACCnUUAUCAAYGGAGGCACUCGGYYRUGCUGUGGG-nn---nnn--nnnnn-----nnn-----nn-CCUUAGACGCnn---GUCGUCRRnRGYRnGRYGUGAGGRnGGGUURRAUGCCCnnnnUUnnnnnnnnnnnnnnnnnnnnnnnnnnnnnnnnnnnnnnnnRnnYYnnnnnnnnnRnnnnnnnnnnnnnYRnnnnnnnnnnnnnnnnnnnRnnnnnnRnnnnnnnnnnnnnnnnRnRRnRnnnnnnnnnnnnnnnnnnnRnnnnnnnnnnnnnnnnnnnnnnnnnnnnnnnnnnnnnnnnnnnnnnnnnnnnnnnnnYnnnnnnnnnnnnnnnnnnnnnnnnnnnnnnnnnnnnnnnnnRnnnnnnnRnnnnnnnnnnnnnnnnnnnnnnnnnnnnnnnnnnnnnnnnnnnnnnnn
#=GC conss                                 111111131311111111111111111111113111111111111111131311113111111111111311111111111111113111111111113111231222113203132113113133323311211111311322232211103200034400222240000044300000230211111332212000213331131122113121111113131111311111131111331111111111111111111111111111111111111111311331111111112111111111111133111111111111111111131111113111111111111111131331311111111111111111113111111111111111111111111111111111111111111111111111111111311111111111111111111111111111111111111111311111113111111111111111111111111111111111111111111111111
#=GC col_entropy_0                         111111111111111111111111111111111111111111111111111111111111111111111111111111111111111111111111111100010000000001100000000000100000000000000100000000011200021111111211101111211111211000000000012000000000011001010010000001100000100000001111011111111111111111111111111111111111111111111111111111111111111111111111111111111111111111111111111111111111111111111111111111111111111111111111111111111111111111111111111111111111111111111111111111111111111111111111111111111111111111111111111111111111111111111111111111111111111111111111111111111
#=GC col_entropy_1                         .........................................................................................................................................................................................................................................................................................................................................................................................................................................................................................................................................................
#=GC col_entropy_2                         889687979789998897898889798787997887898897997787979797976687989899668586979899996778784779689888667600220524008270772098007087728500500000799625272200008044408912879169822198177543080200000584460727406550864920806920000004850000280000058537806832384842797689486779767788965987899679598667638876873788677789899756995538987785798798978597886896899895749879979574678988897899978999987998899997899788798889879998999799999899978988979979999999689999988899877869999999998379899998898999799989996999987998949897886788887899969898995878898999889
#=GC col_entropy_3                         543849623218481430478116237516891014016146322696113862505726653735196217053275028494946953696310851900770475002781308093002032072500400000290173637700078100084745979125185474239557387800000804536070509480759863332430000005580000750000081482451184609311642753644618286363088260205132805427542269051459776260751916984759730549776800645335971566287858965272512437791958839812788425179608834509608548924945444038872939003653071446930770754265166033839785927672026431224885244054972356687602899085925179697782238603845165393476128756809250491
#=GC cov_SS_cons                           .........................................................................................................0210120...............0210120000022222222..000222...22222........22222.....222000..0222........2220...22222222.0000..?2000.....0002?............................................................................................................................................................................................................................................................................................................
#=GC cov_SS_cons_1                         ...................................................................................................2012............2102..................................................................................................................................................................................................................................................................................................................................................................................................................................
#=GC cov_SS_cons_2?                        ........................................................................................................................................................................................................122?........?221.................................................................................................................................................................................................................................................................................................................................
#=GF NUM_COV 26
#=GF WEIGHT_MAP  NZ_ABHZ01000002.1/283915-284430 1.40084 NZ_ABRG01000007.1/296241-295722 1.47828 NC_006582.1/3853583-3853072 1.41897 NC_002570.2/3844514-3843995 1.36715 NZ_ABKS01000003.1/262797-263309 1.43372 NZ_ABFU01000061.2/5975-6493 1.36715 NZ_AAOX01000001.1/153492-154006 1.35441 NZ_ABDA02000004.1/319754-319232 0.85202 NZ_AAJM01000088.1/3813-4334 0.417238 NZ_ABDJ01000008.1/39114-39637 0.615365 NZ_ABDL02000017.1/36473-36996 0.837959 NC_010184.1/5040494-5039971 0.617544 NZ_AAUF01000043.1/28080-27557 0.745635 NC_004722.1/5186584-5186061 0.564612 NC_008600.1/5036832-5036309 0.387093 NC_005957.1/5012439-5011916 0.615365 NC_003909.8/4986327-4985805 0.564612 NZ_ABDM02000010.1/36724-37246 0.387093 NC_006270.3/3521619-3521104 1.37908 NC_009725.1/3286024-3285509 1.37273 NC_000964.2/3527581-3527066 1.37273 NC_009848.1/3064758-3064248 0.728125 NZ_ABRX01000002.1/446140-445629 0.728125 NZ_ABDK02000003.1/291474-290962 0.882321 NC_010184.1/3464719-3464207 0.882321 NC_006510.1/3368853-3368330 1.3124 NC_009328.1/3376652-3376129 1.08827 NZ_ABVH01000011.1/100091-99568 1.08827 NZ_ABLJ01000003.1/87491-88014 1.34924 NZ_AAWV01000020.1/35782-35272 1.39135
#=GF USED_GSC TRUE
#=GF DID_FRAGMENTARY FALSE
//
