# Supplementary material for: Comparative genomics reveals 104 candidate structured RNAs from bacteria, archaea, and their metagenomes
Source: Genome Biol. 2010 Mar 15;11(3):R31. doi: 10.1186/gb-2010-11-3-r31 (PMC2864571; doi:10.1186/gb-2010-11-3-r31)
Supplement: Additional file 4 — Raw text alignment files, including annotation. Raw alignments of RNAs, including annotations (for example, predicted transcription terminators, flanking sequences) in "Stockholm" text format. The alignment format and appropriate viewing programs are discussed on Wikipedia [113]. The Stockholm files can be retrieved from the .tar.gz archive file by using programs such as WinZip (Windows), StuffIt Expander (Mac), or tar/gzip (UNIX). [file gb-2010-11-3-r31-S4.GZ › sto/SAM-SAH.sto]

# STOCKHOLM 1.0
#=GF ID SAM/SAH riboswitch
#=GF DE SAM/SAH riboswitch
#=GF AU Yang J, Weinberg Z
#=GF TP Cis-reg; riboswitch;
#=GF WK http://en.wikipedia.org/wiki/SAM-SAH_riboswitch
#=GF DATABASES microbial 32 env 4 other 27
#=GF FancifyStockholm -longtable -wrapGeneContext 6in -recycleGeneColors -nocolorStartCodonsAndTerminators
#=GF FancifyStockholmGeneContext -leftNothing -rightOperonOrCount 1
#=GF GR_CMD_KEY CODON
#=GF GR_CMD AUG color Green
#=GF ORIGINAL_MOTIF 218	126	0	0	refseq	32	rhodobact	jeremy	s40_55_55S100O5Min3	cmfinder		ethresh=2&nr=0&EVD=null3&cmfv=0.3	end
NZ_AATR01000003.1/90967-91414                 UUAUUUUUAGCUUUGUUUUGUGGAUUAUUACUAUUGGCUUGUUUUGCAAACAUGUAUAAAAAAAGUAGUAUAGAAUAAUAAUAUCAUAAUGAUAUUAAUUUAA..GGCUUACAACGGCUACCUGAAGUAAG.UU..GACAUAAA..AACGGAGCAAAUUAUGUCAAGAAAAGAUUACCUAUUUACCUCUGAGUCAGUUUCAGAAGGGCAUCCAGAUAAAAUAUGCGACAGAAUUUCUGAUGCAGUACUAGAUGCGUUCUUAAGUGAGGAAGAAAUGGCUCGUGUUGCCUGUGAAACUUUUGCAACAACAAAUCGUGUUGUAAUUGGAGGAGAGGUUGGGCUAGCAGAUCAGUCAAAAUUAAAAUUAGUAAAAUCAAAUGUAGAUUCUAUAGUUCGAGAAUGUGUAAAAGACAUUGGAUACGAACAAGAUGGUUUCCAUUGGGAAACAUUACAUAU
#=GR NZ_AATR01000003.1/90967-91414 CODON      ...........................................................................STP.................................................................................AUG.....................................................................................................................................................................................................................................................................................................
#=GR NZ_AATR01000003.1/90967-91414 SS_TT      .......................................................................................................................................................................................................................................................................................................................................................................................................................................................................
JCVI_SCAF_1101667010544/722-275               UAUGGAAAAUAUUUUUUGCUUUAUUACUAUUGGCUUGUUUCAAUAAUAUAUAUAUGAAGCAUUAUGGAUCAUAUUAUAAAUAACAUUAUGAUACUAAACAUGA..AACUUAUAACGGCUACCUGAAGUAAG.UU..UUUUUAUA..AACGGAGCAAUUAAUGUCACGAAAAAAUUACCUAUUUACCUCUGAGUCUGUUUCAGAAGGCCAUCCAGAUAAAAUAUGCGAUAGAAUAUCAGAUGCAGUAUUGGAUGCAUUCUUAAGUGAAGAGGAGAUGGCCCGUGUCGCCUGUGAAACUUUUGCUACAACGAAUAGAGUUGUCAUAGGAGGAGAGGUUGGUCUAUCAGAUCAAUCAAAAUUAAAAUUAGUAAAAUCAAAUGUUGAUGCGAUUGUCCGAGAAUGCGUUAGAGACAUCGGUUAUGAACAAGAAGGAUUUCAUUGGGAAACACUAAAAAU
#=GR JCVI_SCAF_1101667010544/722-275 CODON    ................................................................................STP............................................................................AUG.....................................................................................................................................................................................................................................................................................................
#=GR JCVI_SCAF_1101667010544/722-275 SS_TT    .......................................................................................................................................................................................................................................................................................................................................................................................................................................................................
NZ_ABSK01000009.1/52699-52251                 UGACAGUGUUGCUGAGCAUCUGCAUAUUGGCCGGUGGAGUGGCGCGGCGACGCUUUGUCGUUGACCUAGGUGGGGGCCAAGGAUAGCCCAAUUACACGUAUUU..UAUCCACAACGGCUUCCUGAAGUGGA.UC..GACAUUUAA.ACUGGAGCAGUAUCAUGUCACGUAGUAACCACACAUUCACCUCGGAAUCCGUAUCCGAGGGGCAUCCCGAUAAGGUAUGCGACCGCAUUUCAGACGCCGUUCUUGACGCGAUGAUUGCAAUAGAACCCGAAGCCCGCGUCGCGGCAGAAACCUUUGCCACCACCAACCGCGUGGUGAUUGGUGGCGAGAUUGGGUUAUCUGACCCGAACAAACUGGCCAGCAUGAUGGAUGACAUCGACCGCAUCACGCGCGCGUGCAUCAAAGACAUUGGCUAUGAGCAAGACAAGUUCCACUGGAACACGGUUGAGG
#=GR NZ_ABSK01000009.1/52699-52251 CODON      .......................................................................................................................................................................................................................................................................................................................................................................................................................................................................
#=GR NZ_ABSK01000009.1/52699-52251 SS_TT      .......................................................................................................................................................................................................................................................................................................................................................................................................................................................................
NC_009952.1/1047063-1046615                   CCUGCUGAUCGCGAUGAUUGUAUCACUUCUGGGGCUAAUGACGCGGUCCAGGGCCCGCGCCCAUUGACGCCAUGGCCACAGGGGGAUACGCCCCAUGCCACCG..ACGCUGCAACGGCUUCCUGGCGCAGCGGU..CGCUAUUC..AAUGGAGCACUCUCAUGACAGCCCGCCAAAAUUACCAGUUCACCUCCGAAUCCGUAUCGGAGGGGCAUCCCGACAAGGUGUGUGACCGCAUCUCGGAUGCCAUUCUCGAUGCCUUCCUGGCCGAAGAGCCCGAGGCCCGCGUCGCCUGCGAAACCUUCGCCACCACGGACCGCGUCGUCAUCGGCGGCGAGGUCGGUCUGUCCGACCAGGAGCGGCUCAAGGACUACAUGGGCAAGAUCGACACGAUCGCCCGCGACUGCAUCCGCGACAUCGGCUACGAGCAGGACAGAUUCCACUGGAAGACCGUGG
#=GR NC_009952.1/1047063-1046615 CODON        ................................................................STP.............................................................................................AUG....................................................................................................................................................................................................................................................................................................
#=GR NC_009952.1/1047063-1046615 SS_TT        .......................................................................................................................................................................................................................................................................................................................................................................................................................................................................
JCVI_SCAF_1096627477496/1457-1011             GCUUGGCGUGUUGGCUCUUACCGGACUCUUGGUUCUGGGGGGGUUAAUCCGUGAACAGGCGAAAUUAUCAUUGACGCCUCGUGGCGGGACUUCUAGGAAGCCG..UAGCUGCAACGGCUUCCUGGCGCAGCUUA..CAUUUU....AUUGGAGCACUCCCCAUGGCAAGAUCAAAUUAUAUUUUCACCUCAGAAUCUGUUUCUGAAGGGCAUCCUGAUAAGCUUUGCGACCGAAUUUCGGAUGCUGUACUCGACGCUUUCUUGACCGAAGAACCAGAAGCGCGGGUUGCGGCUGAAACAUUCGCCACCACAAACCGGAUCGUGAUUGGCGGCGAAGUUGGCUUGAGUGACAAAGCAAAACUGUCGCACCACAUGGGGCAGAUCGAACAAAUCGCCCGCGAAUGCAUCAAAGACAUCGGUUAUGAGCAAGAUAAGUUUCACUGGGAGACUGUUGAG
#=GR JCVI_SCAF_1096627477496/1457-1011 CODON  .........................................................................................................STP......................................AUG..................................................................................................................................................................................................................................................................................................................
#=GR JCVI_SCAF_1096627477496/1457-1011 SS_TT  .......................................................................................................................................................................................................................................................................................................................................................................................................................................................................
JCVI_SCAF_1096627420315/1477-1792             GCUUGGGGUGUUGAUCCUUGUCGGAAUGUUGGUGCUGGUGGCUUUUUUACGUAGGCGGGUUAAAUUAUCAUUGACGCCUGGGGGCGGGACUUCUAGGAAGUCC..UAGCUGCAACGGCUUCCUGGCGCAGCUUA..CAUUUU....AUUGGAGCACUCCCCAUGGCACGAUCAAAUUAUAUUUUCACUUCAGAAUCUGUUUCUGAGGGGCAUCCUGAUAAACUAUGCGACCGAAUUUCUGAUGCUGUCCUCGACGCUUUUUUAACCGAAGAACCAGAGGCGCGGGUGGCCGCUGAAACAUUUGCCACCACAAACCGCAUUGUUA...................................................................................................................................
#=GR JCVI_SCAF_1096627420315/1477-1792 CODON  ............................................................................................................STP........................................................................................................................................................................................................................................................................................................................................................
#=GR JCVI_SCAF_1096627420315/1477-1792 SS_TT  .......................................................................................................................................................................................................................................................................................................................................................................................................................................................................
JCVI_SCAF_1096626908805/1478-1032             GCUUGGGGUGUUGAUCCUUGUCGGAAUGUUGGUGCUGGUGGCUUUUUUACGUAGGCGGGUUAAAUUAUCAUUGACCCCUGGAGGCGGGACUUCUAGGAAGUCC..UAGCUGCAACGGCUUCCUGGCGCAGCUUA..CAUUUU....AUUGGAGCACUCCCCAUGGCACGAUCAAAUUAUAUUUUCACCUCAGAAUCCGUUUCUGAAGGUCAUCCUGAUAAACUAUGCGACCGAAUUUCCGACGCUGUACUUGACGCUUUUUUAACCGAAGAACCAGAGGCGCGGGUGGCCGCUGAAACAUUUGCCACCACAAAUCGCAUUGUUAUUGGCGGCGAAGUGGGCUUGAGUGACAAAGCAAAACUCUCGCACCACAUGGGGCAGAUCGAGCAAAUCGCGCGAGAUUGCAUCAAAGACAUCGGCUAUGAGCAAGACAAAUUUCAUUGGAAAACGGUUGAA
#=GR JCVI_SCAF_1096626908805/1478-1032 CODON  .........................................................................................................STP......................................AUG..................................................................................................................................................................................................................................................................................................................
#=GR JCVI_SCAF_1096626908805/1478-1032 SS_TT  .......................................................................................................................................................................................................................................................................................................................................................................................................................................................................
JCVI_SCAF_1096627427430/1364-917              UUUUUCUUAAUUCUUUUGUUCUUUUGGUUCUUGACUCUACUGGUGUUUAGAAAAAAGUUUUAGACUUGACGAUGGGUAUUGAAAGAGCUAACGAGAUCACAAU..GUUCUACAACGGCUUCCUGACGUAGG.GC..AAUUCUUU..UUUGGAGCAAAUCAUGUCAAGAAAUAAUUAUUUAUUUACUUCUGAAUCUGUGUCGGAAGGUCAUCCAGAUAAACUUUGUGAUAGGGUAUCAGAUUCGAUUCUUGAUGCCUUUUUGUCAAAAGAAGCUUUAGCACGUGUAGCUUGUGAAACUUUUGCGACCACAAAUAGGGUAGUUGUAGGAGGAGAAGUUGGUCUGUCCAGCGAAAAAAAAUUGAAAAGCUUUAUGGGUAAGAUUGAUGGAAUUGUUAGAGAUUGUGUUAAGGAUAUAGGUUAUGAGCAAGAUGGGUUUCAUUGGCAAAAUUUAACUGU
#=GR JCVI_SCAF_1096627427430/1364-917 CODON   ...................................................................................................................................................AUG.................................................................................................................................................................................................................................................................................................................
#=GR JCVI_SCAF_1096627427430/1364-917 SS_TT   ......................................................................................................<..<<<<<<<<<<<<....>>>>>>>>>>.>>..>..............................................................................................................................................................................................................................................................................................................................
JCVI_SCAF_1096626925902/889-1193              GGUGAUAGUAUUUUUUUUAUGAUGAUUUUAUCUCUGAUAACUAUGCGGCUAAUUGUUAAAAGAUACUAUUGACCGUAGUAGUUUUAACGAUUAACCAAAGAGA....CACGCAACGGCUUCCUGACGCGUG.....AAAUUAAAUUAUUGGAGCAGAAAUUUUGUCUCGAGAAUCUUACAUUUUUACUUCAGAGUCUGUCUCUGAACGACAUCCCGACAAAGUCUGUGAUAGAAUAUCUGACGCUGUUUUAGACGCCUUUAUUGCUUUGGAACCUGAGCGCGGGUUGCUUGUGAAACUUUUGCGACUACCAAUA.............................................................................................................................................
#=GR JCVI_SCAF_1096626925902/889-1193 CODON   ........................................................................STP............................................................................................................................................................................................................................................................................................................................................................................................
#=GR JCVI_SCAF_1096626925902/889-1193 SS_TT   .......................................................................................................................................................................................................................................................................................................................................................................................................................................................................
JCVI_SCAF_1101668680689/1-435                 ...........UUUUUAUAAUGAUUUUAUCUCUUUUGCUUAUGCACUUAAUUCAUAAAAGAUACUAUUGACCCUUGUGGUUUUUAUGAUUAACCAAAGUAUAG....CACGCAACGGCUUCCUGACGCGUG.....AGCUUUAAUUAUCGGAGCAGAAAUCUUGUCUCGUGAAUCUUACAUUUUCACUUCAGAGUCUGUAUCUGAAGGACACCCUGAUAAAGUUUGCGAUAGAGUAUCCGAUGCAGUUUUAGAUGCCUUUAUAUCAUUGGAACCAGAGGCCAGAGUGGCUUGUGAAACUUUUGCUACUACUAACAGAGUAGUGGUUGGUGGAGAAGUUGGCCUUUCUGAUAAAAAUUUGUUGUCAAAGCAAAUGGGUCGGAUUGAUCAAAUCGUAAGAGCUUGUCUUAAAGACAUUGGAUAUGAACAAAAAAAAUUUCAUCAUGAAACUGUCGAA
#=GR JCVI_SCAF_1101668680689/1-435 CODON      ...............................................................................................................................................AUG.....................................................................................................................................................................................................................................................................................................................
#=GR JCVI_SCAF_1101668680689/1-435 SS_TT      .......................................................................................................................................................................................................................................................................................................................................................................................................................................................................
JCVI_SCAF_1096626987208/1122-677              UGAUAGUAUUUUUUUAAUGAUGAUUUUGUCUCUCAUAACUAUGCGCCUAAUUGUUAAAAGAUACUAUUGACCGUAGUAGUUUUAACGAUUAACCAAAGUGUGG....CACGCAACGGCUUCCUGACGCGUG.....AGAUAAAAUUAUUGGAGCAGAAAUCUUGUCUCGAGAAACUUACAUUUUUACUUCAGAGUCUGUGUCUGAGGGACAUCCCGACAAAGUUUGUGAUAGAAUAUCUGACGCUGUUUUAGAUGCCUUUAUUGCUUUGGAACCUGAAGCGCGGGUUGCUUGUGAAACUUUUGCGACCACCAAUAGAGUAGUGGUUGGUGGAGAGGUUGGUCUGUCUGAUAAAAAUUUGUUGUCAAAACAAAUGGAUCAGAUUGAUGAAAUUGUUAGAGCUUGCAUAAAAGAUAUCGGAUAUGAACAGAAAAAAUUUCAUCAUGAGACCGUUGAA
#=GR JCVI_SCAF_1096626987208/1122-677 CODON   ...................................................................STP.........................................................................AUG.....................................................................................................................................................................................................................................................................................................................
#=GR JCVI_SCAF_1096626987208/1122-677 SS_TT   .......................................................................................................................................................................................................................................................................................................................................................................................................................................................................
JCVI_SCAF_1096627600923/1235-1680             UGAUAGUAUUUUUUUUAUGAUGAUUUUAUCUCUCAUAACUGUGCGCCUAAUUCUUAAAAGAUACUAUUGACCGUAGUCGCUUUAACGAUUAACCACAGUGUGG....CACGCAACGGCUUCCUGACGCGUG.....AGAUUGAAUUAUUGGAGCAGAAAUCUUGUCUCGAGAAUCUUACAUUUUAACUUCAGAGUCUGUUUCUGAAGGACAUCCCGACAAAGUUUGUGAUAGAAUAUCUGACGCUGUUUUAGAUGCCUUUAUUGCUUUGGAACCCGAGGCGCGGGUUGCGUGUGAAACUUUUGCGACCACUAAUAGAGUAGUGGUUGGUGGAGAGGUUGGUCUGUCUGAUAAAAAUUUAUUGUCAAAACAAAUGGAUCAAAUUGAUAAAAUUGUGAGAGCUUGCAUAAAAGAUAUCGGAUAUGAACAGAAAAAAUUUCAUCAUGAUACCGUUGAA
#=GR JCVI_SCAF_1096627600923/1235-1680 CODON  ......................................................................STP......................................................................AUG.....................................................................................................................................................................................................................................................................................................................
#=GR JCVI_SCAF_1096627600923/1235-1680 SS_TT  .......................................................................................................................................................................................................................................................................................................................................................................................................................................................................
JCVI_SCAF_1096627832706/1114-1411             GGUGAAAGAAUUUUUUUCAUUAUGAUUUUAGCUCUCUUGCUUAUUCGAUUAAUCUAUAAAAGAUACUAUUGACCCUUGUAAUCUUAAUGAUUAUCCAAAGACA..UGUACGCAACGGCUUCCUGGCGCGUG.AA..CCGUAAUU..AUUGGAGCAGAAAUCUUGCCUCGUGAGUCUUACAUUUUUACUUCAGAAUCUGUAUCUGAAGGACACCCAGAUAAAGUUUGCGAUAGAAUAUCCGAUGCUGUUUUGGAUGCCUUUAUAGCGUUGGAGCCAGAGGCCAGAGUGGCUUGUGAAACUUUUGCU......................................................................................................................................................
#=GR JCVI_SCAF_1096627832706/1114-1411 CODON  ........................................................................STP............................................................................................................................................................................................................................................................................................................................................................................................
#=GR JCVI_SCAF_1096627832706/1114-1411 SS_TT  .......................................................................................................................................................................................................................................................................................................................................................................................................................................................................
JCVI_SCAF_1096627086091/980-1314              GGUGAUAGUAUUUUUUUUACAAUGAUUUUAUCUCUUUUGCUUAUACGCUUAAUUCAUAAAAGAUACUAUUGACCCUCGUGAUUUUAAUGAUUAACCACAGUCC..UACACGCAACGGCUUCCUGACGCGUGAGG..UGUAAUC...AUUGGAGCAGAAAUCUUGCCUCGUGAAUCUUACAUUUUUACUUCAGAGUCAGUAUCUGAGGGACACCCGGAUAAAGUUUGUGAUAGAAUAUCCGAUGCUGUUUUAGAUUCCUUUUUAGCAUUGGAGCCAGAGGCCAGAGUAGCUUGUGAAACCUUUGCUACCACCAAUAGAGUAGUUGUGGGAGGAGAAGUUGGAC.................................................................................................................
#=GR JCVI_SCAF_1096627086091/980-1314 CODON   ........................................................................STP.................................................................AUG......................................................................................................................................................................................................S.................................................................................................................
#=GR JCVI_SCAF_1096627086091/980-1314 SS_TT   .......................................................................................................................................................................................................................................................................................................................................................................................................................................................................
JCVI_SCAF_1096627847607/124-571               GGUGAUAGUAUUUUUUUUAUGAUGAUUUUAUCUCUCAUCACUAUGCGCCUAAUUGUUAAAAGAUACUAUUGACCGUAGUAGUUUUAACGAUUAACCAAGUUGA..UGCACGCAACGGCUUCCUGACGCGUGAGA..UUAAAUU...AUUGGAGCAGAAAUCUUGUCUCGAGAAACUUACAUUUUUACUUCAGAGUCUGUGUCUGAGGGACAUCCCGACAAAGUUUGUGAUAGAAUAUCUGACGCUGUUUUAGAUGCCUUUAUUGCUUUGGAACCUGAAGCGCGGGUUGCUUGUGAAACUUUUGCGACCACCAAUAGAGUAGUGGUUGGUGGUGAGGUUGGUCUGUCUGAUCAAAAUUUAUUGUCAAAACAAAUGGAUCAGAUUGAUGAAAUUGUAAGAGCUUGCAUAAAAGAUAUCGGAUAUGAACAGAAAAAAUUUCAUCAUGAGACCGUUGAA
#=GR JCVI_SCAF_1096627847607/124-571 CODON    ........................................................................STP.................................................................AUG........................................................................................................................................................................................................................................................................................................................
#=GR JCVI_SCAF_1096627847607/124-571 SS_TT    .......................................................................................................................................................................................................................................................................................................................................................................................................................................................................
JCVI_SCAF_1096627093504/146-593               GGUAAUAGUAUUUUUUUUAUAAUGAUUUUAUCCCUCUUGCUUCUGCACUUAAUUCAUAAAAGAUACUAUUGACCCUUGUGAUUUUUAUGAUUAACCAAAGAAU..UGCACGCAACGGCUUCCUGACGCGUG.AG..UUUUAAUU..AUCGGAGCAGAAAUCUUGUCUCGUGAAUCUUACAUCUUCACUUCAGAGUCUGUAUCUGAAGGACACCCUGAUAAAGUUUGCGAUAGAAUAUCUGAUGCUGUUUUAGAUGCUUUUAUAUCAUUGGAGCCUGAGGCCAGAGUGGCUUGUGAAACUUUUGCUACUACCAACAGAGUAGUGGUUGGUGGAGAAGUUGGCCUUUCUGAUAAAAAGUUGUUGUCAAAGCAAAUGGGUCAGAUUGAUGAAAUCGUAAGAGCUUGUAUUAAAGACAUUGGAUAUGAACAGAAAAAAUUUCAUCAUGAAACUGUCGAA
#=GR JCVI_SCAF_1096627093504/146-593 CODON    ........................................................................STP..................................................................AUG.......................................................................................................................................................................................................................................................................................................................
#=GR JCVI_SCAF_1096627093504/146-593 SS_TT    .......................................................................................................................................................................................................................................................................................................................................................................................................................................................................
JCVI_SCAF_1101668567300/493-46                GGUGAUAGUAUUUUUUUUAUAAUGAUUUUAUCUCUCUUGCUUAUGCACUUAAUUAAUAAAAGAUACUAUUGACCCUUGCGAUUUUAAUCAUUAACCAAAGUAU..UGCACGCAACGGCUUCCUGACGCGUG.AG..UUGUAAUU..AUCGGAGCAGAAAUCUUGUCUCGUGAAUCUUACAUUUUUACUUCAGAGUCUGUAUCUGAAGGACACCCGGAUAAAGUUUGCGAUAGAAUAUCCGAUGCUGUUUUAGAUGCCUUUAUAGCAUUGGAGCCAGAGGCCAGAGUGGCUUGUGAAGCUUUUGCUACUACUAACAGAGUAAUGGUCGGUGGAGAAGUUGGCCUUUCUGAUAAAAAUUUGUUGUCAAAGCAAAUGGGUCGGAUUGAUGAAAUCGUAAGAGCUUGCAUUAAAGACAUUGGAUAUGAACAGAAAAAAUUUCAUCAUGAAACUGUCGAA
#=GR JCVI_SCAF_1101668567300/493-46 CODON     .....................................................................STP.....................................................................AUG.......................................................................................................................................................................................................................................................................................................................
#=GR JCVI_SCAF_1101668567300/493-46 SS_TT     .......................................................................................................................................................................................................................................................................................................................................................................................................................................................................
JCVI_SCAF_1096627095309/885-438               GGUAAUAGUAUUUUUUUUAUAAUGAUUUUGUCUCUGUUGCUUCUGCACUUAAUUCAUAAAAGAUACUAUUGACCCUUUUGAUUUUUAUGAUUAACCAAAGUAU..UGCACGCAACGGCUUCCUGACGCGUG.AG..UUUUAAUU..AUCGGAGCAGAAAUCUUGUCUCGUGAAUCUUACAUUUUCACUUCAGAGUCUGUAUCUGAAGGACACCCUGAUAAAGUUUGCGAUAGAAUAUCCGAUGCUGUUUUAGAUUCCUUUAUAUCAUUGGAACCUGAGGCCAGAGUGGCUUGUGAAACUUUUGCUACUACUAACAGAGUAGUGGUUGGUGGAGAAGUUGGCCUUUCUGAUAAAAAUUUGUUGUCAAAGCAAAUGGGUCGGAUUGAUGAAAUCGUAAGAGCUUGUAUUAAAGACAUUGGAUAUGAACAGAAAAAAUUUCAUCAUGCAACUGUCGAA
#=GR JCVI_SCAF_1096627095309/885-438 CODON    .....................................................................STP.....................................................................AUG.......................................................................................................................................................................................................................................................................................................................
#=GR JCVI_SCAF_1096627095309/885-438 SS_TT    .......................................................................................................................................................................................................................................................................................................................................................................................................................................................................
JCVI_SCAF_1096627841121/608-161               GGUAAUAGUAUUUUUUUCAUAAUGAUUUUAUCUCUCUUGCUUCUGCACUUAAUUCACAAAAGAUACUAUUGACCCUUGUGAUUUUUAUGAUUAACCAAAGUAU..UGCACGCAACGGCUUCCUGACGCGUG.AG..UUUUAAUU..AUCGGAGCAGAAAUCUUGUCUCGUGAAUCUUACAUUUUCACUUCAGAGUCUGUAUCUGAAGGGCACCCGGAUAAAGUUUGCGAUAGAAUAUCCGAUGCUGUUUUAGAUGCCUUUAUAGCAUUGGAACCAGAGGCCAGAGUGGCUUGUGAAACUUUUGCUACUACUAACAGAGUAGUGGUUGGUGGAGAAGUUGGCCUUUCUGAUAAAAAUUUGUUGUCAAUGCAAAUGGGUCGGAUUGAUGAAAUCGUAAGAGCUUGUAUUAAGGACAUUGGAUAUGAACAGAAAAAAUUUCAUCAUGAAACUGUAGAA
#=GR JCVI_SCAF_1096627841121/608-161 CODON    .....................................................................STP.....................................................................AUG.......................................................................................................................................................................................................................................................................................................................
#=GR JCVI_SCAF_1096627841121/608-161 SS_TT    .......................................................................................................................................................................................................................................................................................................................................................................................................................................................................
JCVI_SCAF_1096627064213/3403-2956             GGUAAUAGUAUUUUUUUUAUAAUGAUUUUAUCUCUCUUGCUUCUGCACUUAAUUCAUAAAAGAUACUAUUGACCCUUGUGAUUUUUAUGAUUAACCAAAGUAU..UGCACGCAACGGCUUCCUGACGCGUG.AG..UUUUAAUU..AUCGGAGCAGAAAUCUUGUCUCGUGAAUCGUACAUUUUCACUUCAGAGUCUGUAUCUGAAGGACACCCUGAUAAAGUUUGCGAUAGAAUAUCCGAUGCUGUUUUAGAUGCCUUUAUAUCAUUGGAACCAGAGGCCAGAGUGGCUUGUGAAACUUUUGCUACAACUAACAGAGUAGUGGUUGGUGGAGAAGUUGGCCUUUCUGAUAAAAAUUUGUUGUCAGAGCAAAUGGGUCGGAUUGAUGAAAUCGUAAGAGCUUGUAUUAAAGACAUUGGAUAUGAGCAGAAAAAAUUUCAUCAUGAAACUGUAGAA
#=GR JCVI_SCAF_1096627064213/3403-2956 CODON  .....................................................................STP.....................................................................AUG.......................................................................................................................................................................................................................................................................................................................
#=GR JCVI_SCAF_1096627064213/3403-2956 SS_TT  .......................................................................................................................................................................................................................................................................................................................................................................................................................................................................
wf1_Contig785/153-601                         UCUUACUGUUGCUGAUGAUCAGCGCCGCAGCCCUAUUGCUAAAAAGCCGCAGGUUUAACGGUUGACCCGAUCCGGCGGGGGGCGUAUCGAAUAUGAAUCCGAA..UUGCUACAACGGCUUCCUGACGUGGC.GA..UCUAUAUGA.ACUGGAGCACUAUUCAUGACUCGUAAAAAUUUCACCUUCACCUCGGAAUCUGUUUCCGAGGGGCACCCAGAUAAAUUGUGUGACCGUAUUUCUGACGCUAUUCUGGACGCGUUUUUAGCCGAAGAGCCAGAGGCCCGCGUGGCCUGCGAAACCUUCGCCACCACCAACCGUGUGGUGAUCGGCGGCGAGGUUGGCCUGUCGGACAAAUCCAAGCUGACCGAAUAUCUGGGCAAGGUUGACCAAAUCGCCCGCGAUUGCAUCAAAGACAUUGGCUAUGAGCAAGAGCAUUUCCAUUGGAAAACCGUCGAG
#=GR wf1_Contig785/153-601 CODON              ..............................................................STP................................................................................................AUG...................................................................................................................................................................................................................................................................................................
#=GR wf1_Contig785/153-601 SS_TT              .......................................................................................................................................................................................................................................................................................................................................................................................................................................................................
NZ_ABSH01000031.1/85011-84563                 GACAGUGUUGCUGAUCGUCUGCAUAUUAGGGGGCGGGUUGGCGCGCCGACGCUUUAGCGUUGACCCAAAGCAGCGCCACGGGUAGCGGCGUGCUAAAGUAACU..CGUCCGCAACGGCUUCCUGACGCGGAUCG..ACAUUUAA..ACUGGAGCAGUCCCAUGGCACGUAACACCUACACAUUCACCUCGGAAUCCGUAUCCGAGGGGCAUCCCGAUAAGGUAUGCGACCGCAUUUCUGACGCCGUUCUUGAUGCGAUGAUUACAGUCGAACCAGAAGCCCGCGUCGCUGCGGAAACCUUUGCCACCACCAACCGCGUUAUUAUUGGCGGUGAGAUCGGGUUGUCCGACCCGACCAAGCUGGCCAGCAUGAUGGGCGACAUCGACCGCAUCACGCGCGACUGCAUUAAGGACAUUGGCUACGAGCAGGACAAGUUCCAUUGGAACACUGUCGACG
#=GR NZ_ABSH01000031.1/85011-84563 CODON      .......................................................................................................................................................................................................................................................................................................................................................................................................................................................................
#=GR NZ_ABSH01000031.1/85011-84563 SS_TT      .......................................................................................................................................................................................................................................................................................................................................................................................................................................................................
NZ_AAMO01000011.1/96776-97225                 CGCCCUGCUUGUCGCCCUUUCGGUGCUCCGGCUCCUGCGCCGGUUCGCCCGCCGCGUUUAGACGUUGACGCUCCGCAAGACGGGGUAUAGGCGAUAUUGACCG..CUGUCCCAACGGCUUCCUGACGGGAC.GG..UAUGACAUCCAUCGGAGCGCUUUUCAUGACCCGCAAGAAUUACAUCUUCACCUCGGAAUCCGUUUCCGAGGGCCACCCGGACAAGGUCUGUGACCGGAUUUCCGACGCCGUCCUCGACGCCCUCCUGGCCGAGGAACCGCAGGCGCGGGUCGCCUGCGAGACCUUCGCGACCACCAACCGGGUGGUGAUCGGCGGCGAGGUCGGCCUCGCCGACCAGGAGAAGCUGCAUGACUACAUGGACCGGAUCGAGGACAUCGCCCGCGCCUGCAUCAAGGACAUCGGCUAUGAGCAGGACAAGUUCCACUAUCAGACGGUCGAG
#=GR NZ_AAMO01000011.1/96776-97225 CODON      ..........................................................STP............................................................................AUG...........................................................................................................................................................................................................................................................................................................................
#=GR NZ_AAMO01000011.1/96776-97225 SS_TT      .......................................................................................................................................................................................................................................................................................................................................................................................................................................................................
NZ_AAXZ01000012.1/36117-36565                 GCUCAUCGGCAUCUUCCUGCUUGGAAUGGCGAUUUGGUAUCGAAAACGUCGCGUUUUUCAUUGAACGCAUGCGCGUUGCACAGUACACGGUCUUCAUAAUUGU..CCCCCUCAACGGCUUCCUGACGAGGCGGG..CUUAACAA..AACGGAGCAAUUUUCAUGUCACGAAAUAACUAUAUCUUUACCUCGGAAUCAGUUUCCGAAGGUCACCCUGACAAAGUUUGUGAUCGCAUUUCCGAUUCCAUCCUUGAUGCAUUUUUGACCGAAGAACCCGAAGCACGGGUCGGUUGCGAAACUUUUGCUACAACAAAUCGCGUCGUUGUUGGUGGUGAGGUUGGUCUGUCUGAUCAAGCCAAAUUGGCUGAAUACAUGGGCAACGUUGAACAAAUCGUUCGUGAUAGCGUACGCGAAAUUGGCUAUGAGCAAGACAAGUUCCACUGGAACACUUUGCAG
#=GR NZ_AAXZ01000012.1/36117-36565 CODON      .............................................................STP.................................................................................................AUG...................................................................................................................................................................................................................................................................................................
#=GR NZ_AAXZ01000012.1/36117-36565 SS_TT      .......................................................................................................................................................................................................................................................................................................................................................................................................................................................................
NZ_AAMS01000003.1/11907-12355                 GGUCGGGCUGUUGCUGCUUCUGGGGAUCGCGAUCUGCGCCAUUAACCGCAAACGCGAUAGCGAUUGACGCAUUCGCCGCCACACCAUAGACGGGUGGUUGGUU..CUGUCACAACGGCUUCCUGGCGUGAC.AG..GUUUUUCAU.AUCGGAGCACGUCCCCAUGGCAAGACAAGACUAUAUUUUCACCUCGGAAUCCGUUUCCGAGGGGCAUCCUGAUAAGGUUUGCGACCGCAUUUCCGACGCGGUGCUGGAUGCCUUUCUGGCCGAGGAACCGCAGGCGCGGGUCGCCUGUGAAACCUUUGCUACCACCAACCGUGUUGUCAUCGGGGGCGAAGUCGGGUUGACCGACAAGUCCCGCCUGACCGAAUUCAUGGGCCGGAUCGAAGGGAUCGCACGCGAUGCCAUCAAGGAUAUCGGCUAUGAGCAGGACGCAUUCCAUCAUGCCACCUGCGA
#=GR NZ_AAMS01000003.1/11907-12355 CODON      ................................................................STP...............................................................................................AUG..................................................................................................................................................................................................................................................................................................
#=GR NZ_AAMS01000003.1/11907-12355 SS_TT      .........................................................................................................<<<<<<<<<<<<....>>>>>>>>>>.>>.................................................................................................................................................................................................................................................................................................................................
NC_007802.1/678043-678490                     CCCUCCUCCUCGCGAUUAUUGUCACAUUGUCCGGACUAGCCCUGGCGCGCCGUUCCACACCCCAUUGAAUGCGGUGCAAAACGCGCGUAUGCGACACCCGACU..CCUCCACAACGGCUUCCUGACGUGGG.GG..AUUAUUUG..AAUGGAGCAUUCCCAUGGCGCGUAACAAUUAUCUUUUCACCUCGGAAUCCGUGUCCGAAGGGCAUCCCGACAAAGUCUGUGACCGGAUCUCGGACGCGAUCUUGGACGCCUUCCUGUCGGAAGAGCCUGAGGCGCGCGUGGCCUGCGAGACCUUCGCCACCACCAACCGCGUUGUGAUCGGCGGUGAAGUGGGUCUGAGCGAUCAGGACAAGCUGGCCGAAUACAUGGGCCAAGUGGACCCAAUCGUGCGCGCCUGCGUCAAGGACAUCGGCUAUGAGCAGGACAAGUUCCACCACGAGACCGUGGAAA
#=GR NC_007802.1/678043-678490 CODON          .................................................................STP............................................................................................AUG....................................................................................................................................................................................................................................................................................................
#=GR NC_007802.1/678043-678490 SS_TT          ......................................................................................................<..<<<<<<<<<<<<....>>>>>>>>>>.>>..>..............................................................................................................................................................................................................................................................................................................................
NZ_AANB01000001.1/292534-292981               CGAUGAAACAACGGCGUAAAUCCGCAGAACGCUCAUAGCGGGUUAACAUCUAGGGAUUAGUAUUUGACCUCUAGAUCAUCCCCGCGUACUUGGUACGAAGU..CCUC.UCACAACGGCUUCCUGACGUGA.CGAGG..UUAACCC.AAUGGAGCAUUUUUCAUGUCUCGUAAGAACUUUACUUUUACUUCGGAAUCCGUUUCUGAAGGCCACCCGGACAAGGUCUGUGAUCAGAUUUCGGAUGCUGUUCUGGAUGCCUUUUUGGCCGAAGAACCAGAAGCCCGCGUAGCUGCGGAAACAUUUGCAACUACCAAUCGCGUCGUCAUUGGCGGUGAGGUGGGGCUGUCCGAUCAGGACAAGCUGCAUGAUUACAUGGGCCGGAUCGACGCGAUUACUCGCGCUUGCAUCAAAGAGAUCGGCUAUGAGCAGGACAAAUUCCACCACGAGACCGUGGAA
#=GR NZ_AANB01000001.1/292534-292981 CODON    ...................................STP...........................................................................................................................AUG...................................................................................................................................................................................................................................................................................................
#=GR NZ_AANB01000001.1/292534-292981 SS_TT    .......................................................................................................................................................................................................................................................................................................................................................................................................................................................................
JCVI_SCAF_1096627354361/1634-1183             CCGCUUGCCGUGCUUUUGAUCAUCGGCCUGGCGUUUUGCCUGCGUGUUGCGCGAUUGCCGAUUGACCAUCGGUCGCGCCCGGCGUAACGGGCUUCGCUAUCCG..CUGUCACAACGGCUUCCUGGCGUGGC.GGCUAAACCAUUUUAUCGGAGCACUCCAUGUCCAGAAAGAGCUAUACCUUCACCUCGGAAUCCGUGUCCGAAGGCCACCCCGACAAGGUCUGUGACCGGAUUUCUGACGCCGUUCUGGACGCCCUGCUGUCCGAAGAGCCGACCGCGCGGGUCGCGUGCGAGACCUUUGCCACCAGCGGGCUGGUCGUGAUCGGCGGCGAGGUCGGCCUGUCCGACCAGGAAAUGCUGAAGAACUACAUGGGCCGGAUCGGCCAGAUCGCGCGCGAUUGCAUCCGCGACAUCGGCUACGAACAGGAAAAGUUCCACUGGAACACCUGCCAUGU
#=GR JCVI_SCAF_1096627354361/1634-1183 CODON  ....................................................................................STP......................................................AUG.......................................................................................................................................................................................................................................................................................................................
#=GR JCVI_SCAF_1096627354361/1634-1183 SS_TT  .......................................................................................................................................................................................................................................................................................................................................................................................................................................................................
JCVI_SCAF_1096627970754/351-1                 UGGGCGUUUUGGGUGAUCUGGGUCUCACUAUUCGCGCUCGCGAUGCGUCAACGUGUAAUUAAGGAUUGACGCGCCCGUCACAUGGGCCUAGUCCGGUUGAACG..UCGUCACAACGGCUUCCUGGCGUGAC.GA..UACACAUCU.AAUGGAGCAUUUUACAUGACAAGAAGCACAUAUGUAUUUACGUCGGAGUCUGUUUCUGAGGGACACCCCGAUAAGGUUUGCGAUCGCAUUUCUGAUGCGGUUUUGGACGCCUUUUUGGCAGAAGAGCCAGAGGCACGGGUCGCUUGCGAAACAUUUGCCACAACGAACCGCGUUGUGAUUGGUGGCGAAGUGGGCCUGUCCGACAAAGAGA..................................................................................................
#=GR JCVI_SCAF_1096627970754/351-1 CODON      ..................................................................STP............................................................................................AUG.............................................................................................................................................................................................STP...................................................................................................
#=GR JCVI_SCAF_1096627970754/351-1 SS_TT      .......................................................................................................................................................................................................................................................................................................................................................................................................................................................................
JCVI_SCAF_1096627362274/2763-2315             CCGGCCGUUUUGCUGGCGGUUCUCCUGAUUGGCGCGAUCGCGCUGCGGGACCGUUUCGAAAAGGGCCAUUGAACCCAACACGGCGACAGCGUAAGUCGUCGCG..ACCCCACAACGGCUUCCUGGCGUGGG.GA..CACACACAU.AAUGGAGCACUCCCCAUGGCGCGAGAAAACUACCUCUUUACCUCCGAGUCCGUUUCGGAAGGUCAUCCCGACAAGGUCUGCGACCGCAUUUCCGAUGCCGUUCUCGACGCGUUUCUCGCGGAAGAACCGGAGGCGCGCGUUGCUUGUGAGACCUUCGCCACGUCCGGGCUCGUCGUGAUCGGGGGCGAGGUCGGCCUGCGCGAUCAGGAGCAGUUGAAGAACUACAUGGGCCGGAUCGGCCAGAUCGCACGCGACUGCAUCAAGGACAUCGGCUACGAGCAGGAGAAGUUCCACUGGAACACCUGCCAC
#=GR JCVI_SCAF_1096627362274/2763-2315 CODON  .....................................................................STP...............................................................................................................................................................................................................................................................................................................................................................................................
#=GR JCVI_SCAF_1096627362274/2763-2315 SS_TT  .......................................................................................................................................................................................................................................................................................................................................................................................................................................................................
NZ_AAYC01000001.1/141950-142398               CUUACUCGUCGGGCAAAGAAGAUUGCAUCAAAGUCAUAGCCGGUUAACGUCUUGCGAAUAUGAAUUGACGGCGAAAGCCGACCCGCGUAGUGCAAUGCGAUA..CCUGUCACAACGGCUUCCUGGCGUGACGAGG..UGACCUC..AGUGGAGCAAAUUUCAUGACACGUAAGAAUUACACUUUCACCUCGGAGUCAGUCUCAGAAGGGCAUCCGGACAAGGUCUGUGACCGGAUCUCCGAUGCGGUUCUGGAUGCCUUCUUGGCGGAAGAGCCAGAGGCCCGCGUUGCAGCAGAGACCUUUGCGACCACCAACCGGGUGGUUAUUGGUGGAGAAGUUGGCCUCUCUGAUCAAGAGAAGCUGCAUGACUACAUGGGCAAAAUCGAUGAGAUUGCGCGCGCAUGUAUCAAAGACAUCGGCUAUGAGCAGGAAAAGUUCCACCACGAGACCGUGGAG
#=GR NZ_AAYC01000001.1/141950-142398 DEL_COLS ----------------------------------------------------------------------------------------------------........................................................-----------------------------------------------------------------------------------------------------------------------------------------------------------------------------------------------------------------------------------------------------------------------------------------------------------
#=GR NZ_AAYC01000001.1/141950-142398 CLEAVAGE ....................................................................................................??..???????????-..--..-..-.....-.....==...=+..----..-???...........................................................................................................................................................................................................................................................................................................
#=GR NZ_AAYC01000001.1/141950-142398 CODON    ....................................STP..........................................................................................................................AUG...................................................................................................................................................................................................................................................................................................
#=GR NZ_AAYC01000001.1/141950-142398 SS_TT    .......................................................................................................................................................................................................................................................................................................................................................................................................................................................................
wf2_AHAA9457_y1/419-1                         GCUUAUAGUGAUGUUAACCGGUCUCAGUGUUUAUACUGUCUUCAGACACAGCACAGAUAGAGAUUGACCGCGCUCGCAACGGCGCAUAGGCAAAACAGCAAUG..CCGCCCCAACGGCUUCCUGACGGGGC.GG..AUUCACUUUAAAUGGAGCACUUUCAUGAGCCGCCAGAACUAUACCUUCACUUCGGAAUCCGUCUCCGAAGGGCACCCCGAUAAGGUGUGUGACCGCAUUUCCGACGCCAUCCUCGAUGCGCUUUUGAGCGAGGAGCCCGAAGCGCGGGUGGCUUGCGAGACCUUUGCGACUACCAAUCGCGUGUGAUCGGCGGGGAGGCGGCCUGUCGGAUCAAAGCAAGUGAACCGAAUAUAUGGCNCGCAUCGAAACAUCCAGCGCCUGACCGAAUUCUUGAUCCAUUAGUGUCCC...............................
#=GR wf2_AHAA9457_y1/419-1 CODON              ................................................................STP.............................................................................................AUG............................................................................................................................................................STP.....................................................................................................................................
#=GR wf2_AHAA9457_y1/419-1 SS_TT              .......................................................................................................................................................................................................................................................................................................................................................................................................................................................................
JCVI_SCAF_1101668636529/89-538                UGGUAAUUGCGCUGCUCGCCGCGCUGUCCGUCACCCUUGUCCUGAGCCGGCGGCGGUAUCGCAUUGACCCGGCUGCGGCACGGCUCUAACGGGACUCAUUGCG..CUGCCACAACGGCUUCCUGGCGUGGC.GG..UCUGACAGUCAAUGGAGCACUCCCAUGUCUCGUAACAGUUAUAUCUUCACCUCGGAAUCCGUCUCCGAGGGGCAUCCCGACAAGGUUUGCGACCGGAUUUCGGACGCGAUCCUCGACACCUUUCUGGCCGAGGAGGCCAAUGCACGGGUGGCCUGCGAGACCUUUGCCACCUCCUCGCUCGUCGUGAUCGGCGGCGAGGUGGGCCUGUCGAACCAGGACCGGCUCAAGGAUUAUAUGGGCCGCAUCGGCGAGAUCGCCCGGGACUGCAUCCACGACAUUGGCUACGAGCAGGAAAAGUUCCACUGGAACACCUGCCAUG
#=GR JCVI_SCAF_1101668636529/89-538 CODON     ..................................................................................................AUG..................................................................................................................................................................................................................................................................................................................................................................
#=GR JCVI_SCAF_1101668636529/89-538 SS_TT     .......................................................................................................................................................................................................................................................................................................................................................................................................................................................................
JCVI_SCAF_1096627147823/917-1366              UGGUAUUUGCGCUGCUCGCCGCGCUGUCCGUCACCCUUGUCCUGAGCCGGCGACGGUAUCGCAUUGACCCGACUGCGGCACGGCCCUAACGGAACUCAUUGCG..CUGCCACAACGGCUUCCUGGCGUGGC.GG..UCUGACAGUCAAUGGAGCACUCCCAUGUCUCGUAACAGUUAUAUCUUCACCUCGGAAUCCGUCUCCGAGGGGCAUCCCGACAAGGUCUGCGACCGGAUUUCGGACGCGAUCCUCGACACCUUUCUGGCCGAGGAGGCCAAUGCACGGGUGGCCUGCGAGACCUUUGCCACCUCCUCGCUCGUCGUGAUCGGCGGCGAGGUCGGCCUGUCGAACCAGGACCGGCUCAAGGAUUAUAUGGGCCGCAUCGGCGAGAUCGCCCGGGACUGCAUCCACGACAUUGGCUACGAGCAGGAAAAGUUCCACUGGAACACCUGCCAUG
#=GR JCVI_SCAF_1096627147823/917-1366 CODON   .........................................................................................STP......AUG..................................................................................................................................................................................................................................................................................................................................................................
#=GR JCVI_SCAF_1096627147823/917-1366 SS_TT   .......................................................................................................................................................................................................................................................................................................................................................................................................................................................................
NZ_AAMV01000006.1/34738-35185                 UUUUCCUUGUUUUGCUGGGGUUGUCACGGGUUGGCCACAGGCGUGCGAGACCGGUCAGAUAGGCAUUGACGCUGGCAAUAUGCGGGCGUAACCACGCUCUAAU..CCCCCACAACGGCUUCCUGGCGUGGC.GG..UGACAUUC..AAUGGAGCAUCUUCAUGGCAAGACAUAACUAUCUUUUCACCUCCGAAUCCGUUUCGGAGGGGCAUCCGGAUAAGGUUUGUGACCGGAUUUCCGACGCGAUCCUCGAUGCGUUUCUGACCGAGGAGGCCAAUGCGCGGGUUGCCUGCGAGACCUUUGCCACCACCAAUUGCGUUGUUGUGGGCGGAGAGGUCGGUCUGACGGACAAAUCCCGGCUGGCGGAUUUCAUGGGGCGGAUCGACGGAAUCGUGCGCGACUGCGUGCGUGAUAUCGGCUAUGAACAAGACGCGUUCCAUUGGAACACCUUGAAAU
#=GR NZ_AAMV01000006.1/34738-35185 CODON      ...........................................................STP..................................................................................................AUG....................................................................................................................................................................................................................................................................................................
#=GR NZ_AAMV01000006.1/34738-35185 SS_TT      .......................................................................................................................................................................................................................................................................................................................................................................................................................................................................
NZ_ABCL01000003.1/82668-82221                 UUUUCCUUGUUUUGCUGGGGCUGUCGCGGUUGGAUCACAGGCGCAGGGCCGCGCGCAUAUAGGCAUUGACGCAGGUUCUAGAGGGGCGUAACCACACGCUAAU..CCCCCACAACGGCUUCCUGGCGUGGC.GG..UGACAUCA..AAUGGAGCAACUUCAUGUCAAGACAGAAUUACCUUUUCACUUCCGAAUCCGUUUCGGAGGGGCAUCCGGAUAAAGUGUGUGACCGGAUUUCCGACGCUAUUCUUGAUGCAUUUCUGACCGAAGAAGCCAAUGCGCGGGUCGCCUGUGAGACCUUUGCCACGACCAAUUGCGUGGUUGUCGGCGGUGAGGUCGGGCUGAGUGAUCAGUCGCGGCUCAAGGAUUUCAUGGGCCGGAUUGACGGGAUCGUGCGCGAUUGCGUGCGCGACAUCGGUUAUGAGCAGGAUGCCUUUCAUUGGAAUACUCUGAAAU
#=GR NZ_ABCL01000003.1/82668-82221 CODON      ...........................................................STP..................................................................................................AUG....................................................................................................................................................................................................................................................................................................
#=GR NZ_ABCL01000003.1/82668-82221 SS_TT      .......................................................................................................................................................................................................................................................................................................................................................................................................................................................................
NC_009429.1/776319-776768                     CCGCUUCUGGCAUGUCUCUUUGCCCUCUGCGGCCUUCUCUUCGCGACCCGCGACCCUCACCGCGCUUGACCCGGCUCCCCCGCGGGGUGUAGCGCGGGGGCAA..CCGUCACAACGGCUUCCUGGCGUGGC.GG..GGAUAACCCCAACGGAGCACUUUCCAUGUCCCGCAUGAACUACGUCUUCACCUCCGAGUCGGUCUCGGAAGGUCACCCCGACAAGCUGUGCGAUCGCGUGUCGGAUGCCGUCCUCGAUGCCUUCCUGGCCGAGGAGCCCAACGCCCGCGUCGCCUGCGAGACCUUCGCCACGACCGGACGUGUCGUUGUCGGGGGCGAGGUCGGCCUGUCCGACCCCCAGAAGCUGGACGAGUUCAUGGGGCGCGUGGACGGGAUCGUCCGCGAUUGCGUGAAGGACAUCGGCUACGAGCAGCAGGAGUUCCACUGGCGCACGAUCGAG
#=GR NC_009429.1/776319-776768 CODON          ..................................................................STP............................................................................................AUG...................................................................................................................................................................................................................................................................................................
#=GR NC_009429.1/776319-776768 SS_TT          .......................................................................................................................................................................................................................................................................................................................................................................................................................................................................
NC_009050.1/343269-342820                     CGGUUCUGGUGGCCCUCUUCGCCCUUGCGGGGCUUCUUGUGGCGACGCGCAGGCCUCGGGGCGCUUGACCCGCCUCCCCUCAGGGGUGUAGCGCGGAGGGCAA..CCGUCACAACGGCUUCCUGGCGUGAC.GG..GGUUAACCCCAACGGAGCACUUCCCAUGUCCCGCAUGAACUACGUCUUCACUUCCGAGUCCGUCUCGGAAGGUCACCCCGACAAGCUGUGCGAUCGCGUGUCGGAUGCCGUCCUCGAUACCUUCCUGGCCGAGGAACCCACCGCCCGGGUCGCCUGCGAAACCUUCGCCACGACCGGCCGCGUCGUUGUCGGAGGCGAAGUCGGCCUCUCCGAUCCCCAGAAGCUGGACGAGUUCAUGGAGCGCGUGGACGGCAUCGUCCGCGAUUGCGUGAAGGACAUCGGCUACGAGCAGCAGGAAUUCCACUGGCGCACCAUCGAG
#=GR NC_009050.1/343269-342820 CODON          .................................................................STP.............................................................................................AUG...................................................................................................................................................................................................................................................................................................
#=GR NC_009050.1/343269-342820 SS_TT          .......................................................................................................................................................................................................................................................................................................................................................................................................................................................................
NC_007494.1/688724-688275                     CGGUUCUGGUGGCCCUCCUCGCCCUCGCGGCGCUUCUUGUGGCGACGCGCAGGCCUCGGGGCGCUUGACCCGCCUCCCCUCAGGGGUGUAGCGCGGAGGGCAA..CCGUCACAACGGCUUCCUGGCGUGAC.GG..GGUUAACCCCAACGGAGCACUUCCCAUGUCCCGCAUGAACUACGUCUUCACUUCCGAGUCCGUCUCGGAAGGUCACCCCGACAAGCUGUGCGAUCGCGUGUCGGAUGCCGUCCUCGAUACCUUCCUGGCCGAGGAACCCACCGCCCGGGUCGCCUGCGAAACCUUCGCCACGACCGGCCGCGUCGUUGUCGGAGGCGAAGUCGGCCUCUCCGAUCCCCAGAAGCUGGACGAGUUCAUGGAGCGCGUGGACGGCAUCGUCCGCGAUUGCGUGAAGGACAUCGGCUACGAGCAGCAGGAAUUCCACUGGCGCACCAUCGAG
#=GR NC_007494.1/688724-688275 CODON          .................................................................STP.............................................................................................AUG...................................................................................................................................................................................................................................................................................................
#=GR NC_007494.1/688724-688275 SS_TT          .......................................................................................................................................................................................................................................................................................................................................................................................................................................................................
NZ_AAMT01000035.1/1534-1086                   CUUCAUUGUGGCGCUUUCGGCGCUGUUCGCCGGGCUUCUGGCCUUCGCGCGGCGCAAAUCCGUUGACCCGGUUGCGGCACCCCUGUAACGCAGGGUGACCCAA..CCGCCACAACGGCUUCCUGACGUGGC.GG..GGAUAUCAU.AACGGAGCACUUUUCAUGGCACGAUCCAACUACGUAUUCACUUCGGAAUCCGUUUCCGAAGGCCACCCGGAUAAGGUCUGCGACCGGAUUUCCGAUGCGGUUCUCGACGCCUUCCUGUCAGAAGACCCCUAUUCCCGCGUGGCCUGCGAAACCUUCGCGACCACCGACCGCGUCGUCAUCGGCGGCGAGGUGCGCGGCCCCGCCAGCGUGAUCGAACGCGUGGAAGAGAUCGCGCGCGAUUGCGUCAAGGACAUCGGCUAUGAGCAGAAGGGCUUUCACUGGGCCAACAUGAAGGUCGACAACUACCUU
#=GR NZ_AAMT01000035.1/1534-1086 CODON        .....................................................................................STP.........................................................................AUG...................................................................................................................................................................................................................................................................................................
#=GR NZ_AAMT01000035.1/1534-1086 SS_TT        .......................................................................................................................................................................................................................................................................................................................................................................................................................................................................
NC_008686.1/1874499-1874947                   GCCGUGGCGCUGGCGCUGGCGGCCUUCCUGCUGCUUGCCGGAACGUCUCGCGCCAAGUUGCGCGGUUGACGUCGGCGGGCGCGUCCACUAACGCUUCCCCUGA..CCGCCACAACGGCUUCCUGGCGUGGC.GG..CGUCAUUUC.AACGGAGCAUCUUCAUGGCCAGACAGGACUAUGUGUUCACCUCGGAAUCCGUCUCCGAGGGCCACCCCGACAAAUUGUGCGACCAGAUCUCGGACGCUGUUCUGGACGCGCUUCUGGCCGAGGACCCGGCCGCCCGCGUCGCCUGCGAGGCCUUCGCCACCACCGGCACGGUCGUGAUCGGCGGCGAGAUCGGGCUGAGCGACAAGAAAAAGCUUGGCGAAUACAUGGGCCGCAUCGCCGAGAUCGCCCGCAACACCAUUCGCGACAUCGGCUAUGAGCAGGAAAAGUUCCACUGGAACACCUGCCAUG
#=GR NC_008686.1/1874499-1874947 CODON        ................................................................................................................................................................AUG....................................................................................................................................................................................................................................................................................................
#=GR NC_008686.1/1874499-1874947 SS_TT        .......................................................................................................................................................................................................................................................................................................................................................................................................................................................................
NC_008044.1/211259-211707                     CGUGCUGCCACGUUUGCGUUUGAAGCGCCGGCGAACACUUGCUUAAUCUCUCAAAGCUAUAGAUUGACCCAGCACACGAGUGCGCUUAAUGCGCUCUUUCAUG..CCGCCACAACGGCUUCCUGGCGUGGC.GG..AUCUCAUCC.AAUGGAGCACAUCUCUUAUGAGCCGUACCAACUACACCUUCACCUCGGAAUCCGUUUCCGAGGGGCAUCCGGAUAAAGUCUGCGACCGGAUUUCCGAUGCCGUUCUCGAUGCGCUGAUCGCCGAAGAACCCGAGGCGCGCGUUGCCGCCGAGACCUUUGCCACCACAAAUCGCGUGGUGAUCGGGGGUGAGGUUGGCCUGUCCGAUCAGGCCAAGCUGAAGGACUACAUGGGCAAGAUCGACGAGAUCGCCCGCGCCUGUAUCAAGGAUAUCGGCUACGAGCAGGACAAGUUUCAUCAUGAAACUGUCG
#=GR NC_008044.1/211259-211707 CODON          ...........................................STP.....................................................................................................................AUG.................................................................................................................................................................................................................................................................................................
#=GR NC_008044.1/211259-211707 SS_TT          .......................................................................................................................................................................................................................................................................................................................................................................................................................................................................
JCVI_SCAF_1096627351014/2773-2325             CGCUCGCUCUGUUAAUCGUGGCUUUCUCGACGCUGCUAUACGUCAAUCGCCGCAGCAGUCAUUGACCAUCCGCCAAGCUAAGCGUAUCCGGCUGCGCUAUAUC..UCGCCACAACGGCUUCCUGACGUGGC.GG..CAGAACCCU.AAUGGAGCACUCAUGUCCCGACAGAACUAUAUUUUCACCUCGGAAUCCGUGUCCGAGGGGCAUCCUGACAAGGUUUGCGACCGCAUUUCCGAUGCCGUUCUCGACGCCUUUCUGACCGAAGAACCCGAAGCACGCGUUGCGUGCGAAACCUUUGCCACGACCAACCGUGUUGUGAUCGGCGGCGAAGUGGGCCUGUCGGACAAAGACAAACUGGCCACCUAUCUUGAUCGCAUUCCCGACAUCGUGCGGGCGUGCAUCAAGGAUAUCGGUUACGAACAGGACGAAUUCCAUCACGCGACCUGUGAGAUC
#=GR JCVI_SCAF_1096627351014/2773-2325 CODON  ..................................................................................................AUG..................................................................................................................................................................................................................................................................................................................................................................
#=GR JCVI_SCAF_1096627351014/2773-2325 SS_TT  .......................................................................................................................................................................................................................................................................................................................................................................................................................................................................
NZ_AAYA01000008.1/122066-121618               UCUGAUGCGACACCAUCGCAUCGCAUUGCGCAGAGAAAACGAUUGACCCGUUCCCCUGCGGAGCGUAGGCCGAACCGAGGUCUGGAAAAUGGCCCAACAAACC..CCGUCACAACGGCUUCCUGGCGUGAC.GG..AGAAACCCG.AAUGGAGCACCCCCCAUGUCCCGACAGAGUUACGUUUUUACGUCCGAGUCCGUCUCGGAAGGGCAUCCCGACAAGGUCUGUGACCGGAUCUCGGAUGCCGUUCUCGACGCGUUCAUCGCGGAAGAUCCGCUGGCGCGCGUCGCCUGCGAGACCUUCGCCACCACCAACCGUGUCGUCAUCGGCGGAGAAGUCGGCCUGACCGAUCAGGCCAAGCUGGCGGAGUACAUGGGGCGCAUCGACGACAUCGCCCGCGCCUGCAUCAAGGACAUCGGCUAUGAGCAGGAGAAGUUCCACCACGAGACGGUGGAG
#=GR NZ_AAYA01000008.1/122066-121618 CODON    ...........................................STP...................................................................................................................AUG...................................................................................................................................................................................................................................................................................................
#=GR NZ_AAYA01000008.1/122066-121618 SS_TT    .......................................................................................................................................................................................................................................................................................................................................................................................................................................................................
NZ_AATQ01000051.1/20233-19785                 UGGCGAUCCUGCUCGGGCUUCUGGCGUUUACGUUGUCUUUGCCGCGACGCCGGGUUUCGGUUGACGCCGAGUCCGCAACCACGUAGCGAUAUCCGUCAUAUCC..CCGUCACAACGGCUUCCUGGCGUGAC.GG..CUGGUACCC.AAUGGAGCAAAUAUGUCCCGACAGAAUUACACCUUCACUUCGGAAUCCGUGUCCGAGGGCCACCCGGAUAAGGUCUGCGACCGGAUUUCCGACGCCAUCCUCGAUGCGCUCCUUGCCGAGGAUCCGCUGGCGCGCGUCGCCUGCGAGACCUUUGCCACCACCGAUCGCGUGGUGAUCGGCGGCGAGAUCGGCCUGACCGACCAGGACAAGCUGCAUGACUACAUGCAGCGCAUCCCCGACAUCGCCCGCGCCUGCAUCCGGGACAUCGGCUACGAGCAGGACAAGUUCCAUUGGGAAACCUGCGAGAUC
#=GR NZ_AATQ01000051.1/20233-19785 CODON      ...................................................................................STP........................................................................AUG......................................................................................................................................................................................................................................................................................................
#=GR NZ_AATQ01000051.1/20233-19785 SS_TT      ...................<<<<<<<<<<<<<..........>>>>>>>>>>>>.................................................................................................................................................................................................................................................................................................................................................................................................................
NZ_ABCR01000003.1/393578-393130               GGCGCACUGUUGCUGCUGGCCCUGUCAUUCUUGCGCAACAGGUCUCCGGCGCGCUCAGAUAGCGAUUGACGCGCCUUCACAGGCCGCUUAACCACUGACGAAC..CCGUCACAACGGCUUCCUGGCGUGAC.GG..CUGACAUAC.AAUGGAGCACUCUCAUCAUGUCCCGUGACAAUUACAUCUUUACCUCCGAAUCCGUUUCGGAGGGGCAUCCCGAUAAGGUCUGUGACCGGAUUUCGGACGCCAUCCUCGAUGCUUUCCUGGCCGAGGAGCCCAACGCCCGCGUGGCUGCGGAAACCUUCGCCACCACCAACCGCGUCGUCAUCGGCGGCGAGGUCGGACUUCAGGAUCAGGACCGCCUGCGCGUCUACAUGGACCGGAUCGAAGACAUCGCUCGGGCUUGCAUCCGGGACAUCGGAUACGAGCAGGACAAGUUCCACUGGGAAACCUGCG
#=GR NZ_ABCR01000003.1/393578-393130 CODON    ..................................................................STP..............................................................................................AUG.................................................................................................................................................................................................................................................................................................
#=GR NZ_ABCR01000003.1/393578-393130 SS_TT    .......................................................................................................................................................................................................................................................................................................................................................................................................................................................................
NZ_AALY01000001.1/139879-139432               GACCUGCCGGUGUUGCUCUGGGGACUCGCGUUUCUGCUGGCGCUGGGCGCGGGCCGAAUAGCCAUUGACCGCAGGCGGCGCGCGUCCUAACCAAUCGCCAUCC..CCGUCACAACGGCUUCCUGGCGUGGC.GG..AUGACCCU..AAUGGAGCGAUUUCAUGGCAAGACAGAACUACACCUUCACCUCUGAAUCCGUGUCGGAGGGGCAUCCCGACAAGGUGUGCGACCGCAUUUCGGACGCGAUCCUCGACAGUUUCCUGCGCGAGGAAGAAGACGCCCGCGUCGCCUGCGAGACCUUUGCCACAUCCGGCAUGGUGGUGAUCGGCGGCGAGGUCGGCCUGUCCGACCAGGAAAAGCUCAAGAAUUACAUGGGCCGCAUCGGGCAGAUCGCCCGCGAUUGCAUUAAGGACAUCGGCUAUGAGCAGGAAAAGUUCCACUGGAACACCUGCCAUG
#=GR NZ_AALY01000001.1/139879-139432 CODON    .......................................................................................STP..........................................................................................................AUG................................................................................................................................................................................................................................................................
#=GR NZ_AALY01000001.1/139879-139432 SS_TT    .......................................................................................................................................................................................................................................................................................................................................................................................................................................................................
NC_006569.1/9272-9722                         ACCCUGCUGGUUCUAUUGGCUGCGGCAGCGCGGAUACAGGGUCGCAACCUGUUGCCAAAUAGCGAUUGACCUUGCCAAUGGCCCCGCGUAUCCCGGCUUGGAC..CUGCCACAACGGCUUCCUGGCGUGGCGAG..GGAAACCUUCAAUGGAGCACUUUUCAUGUCCCGACAGAACUAUAUCUUCACUUCGGAAUCCGUUUCCGAAGGGCACCCGGACAAGGUGUGCGACCGCAUUUCCGAUGCUGUUCUCGACGCCUUUCUGACCGAGGAGCCCGAGGCGCGUGUUGCCUGCGAAACCUUUGCCACCACCAAUCGCGUCGUGAUCGGCGGCGAGGUGGGCCUGUCCGAUCAGGCCAAGCUGCGCGAAUACAUGGGCCGGAUCGACCAGAUCGCCCGGGACUGUAUCAAGGAUAUCGGCUACGAGCAGGACAAGUUCCACCACGAGACGGUGGAG
#=GR NC_006569.1/9272-9722 CODON              ..................................................................STP............................................................................................AUG...................................................................................................................................................................................................................................................................................................
#=GR NC_006569.1/9272-9722 SS_TT              .......................................................................................................................................................................................................................................................................................................................................................................................................................................................................
NZ_ABIE01000005.1/70719-70271                 GCGCUGCGACGCAGCACCACACUUGCGCGCGGGUCAUAGCUGCUUAACCUCUGGGCAUUAUAGAUUGACGACACACGUCUCCCCGCGUACUGCGGAUCGAUUA..CUGCCACAACGGCUUCCUGGCGUGGC.AG..GCUAAACCC.AACGGAGCACCUUUCAUGACCCGCACGAAUUAUACUUUCACCUCGGAAUCGGUUUCCGAGGGACACCCGGAUAAGGUCUGUGACCGUAUUUCGGAUGCCGUUCUGGACGCCUUUCUGAGCGAAGAGCCCGAAGCCCGCGUAGCGGCCGAAACCUUUGCAACCACGAACCGCGUGGUCAUCGGGGGGGAAGUGGGUUUGUCGGACCAAGACAAACUGCACGAUUACAUGGGCCGUAUCGAUGAGAUCGCCCGCGCCUGCAUCAAGGAUAUCGGCUACGAACAGGAUAAGUUCCAUCAUGAGACGGUGGAG
#=GR NZ_ABIE01000005.1/70719-70271 CODON      ....................................STP..........................................................................................................................AUG...................................................................................................................................................................................................................................................................................................
#=GR NZ_ABIE01000005.1/70719-70271 SS_TT      .......................................................................................................................................................................................................................................................................................................................................................................................................................................................................
NZ_ABIF01000007.1/191966-192414               GCGCUGCGACGCAGCACCACACUUGCGCGCGGGUCAUAGCUGCUUAACCUCUGGGCAUUAUAGAUUGACGACACACGUCUCCCCGCGUACUGCGGAUCGAUUA..CUGCCACAACGGCUUCCUGGCGUGGC.AG..GCUAAACCC.AACGGAGCACCUUUCAUGACCCGCACGAAUUAUACUUUCACCUCGGAAUCGGUUUCCGAGGGACACCCGGAUAAGGUCUGUGACCGUAUUUCGGAUGCCGUUCUGGACGCCUUUCUGAGCGAAGAGCCCGAAGCCCGCGUAGCGGCCGAAACCUUUGCAACCACGAACCGCGUGGUCAUCGGGGGGGAAGUGGGUUUGUCGGACCAAGACAAACUGCACGAUUACAUGGGCCGUAUCGAUGAGAUCGCCCGCGCCUGCAUCAAGGAUAUCGGCUACGAGCAGGAUAAGUUCCAUCAUGAGACGGUGGAG
#=GR NZ_ABIF01000007.1/191966-192414 CODON    ....................................STP..........................................................................................................................AUG...................................................................................................................................................................................................................................................................................................
#=GR NZ_ABIF01000007.1/191966-192414 SS_TT    .......................................................................................................................................................................................................................................................................................................................................................................................................................................................................
NZ_ABXM01000011.1/241852-241402               GGGAUGGCUUUUUCGCAGAGUAUUGCACGCAGGUCAUAGCUCGUUAAGCAUAGCGGAUUAUAGAUUGACGAGUCCUGCCGGUCCGCGUAGUGCGGUCCGAUUA..CUGCCACAACGGCUUCCUGGCGUGGCAGG..CUGAACCCCCAACGGAGCACCACUUUCAUGACACGACCCAACUACACUUUCACUUCGGAAUCUGUUUCCGAGGGCCACCCCGAUAAGGUCUGUGACCGUAUCUCGGAUGCUGUUCUUGACGCCUUUCUGAGCGAAGAGCCCGAGGCCCGCGUUGCUGCGGAGACCUUUGCCACGACCAAUCGUGUGGUCAUUGGUGGUGAAGUGGGCCUGUCCGAUCAGGAAAAACUGCAGGACUACAUGGGCCGCAUCGACGAGAUCGCCCGCGCCUGCAUCAAGGAUAUCGGCUACGAGCAGGACAAGUUUCACCACGAGACGGUUG
#=GR NZ_ABXM01000011.1/241852-241402 CODON    .......................................................................................................................................................................................................................................................................................................................................................................................................................................................................
#=GR NZ_ABXM01000011.1/241852-241402 SS_TT    .......................................................................................................................................................................................................................................................................................................................................................................................................................................................................
NZ_ABXF01000008.1/119384-119833               GCAAUCUUGCGCCACAGGCCCCUUGCGCUGCGGUCAUAGCUGAUUAACUCUGUCCGAAUAUAGAUUGACCCGCGCGGUCUUGCCGCGUAAUGCGGCCCGAUAC..CUGCCACAACGGCUUCCUGGCGUGGCGGG..CUGAACCUC.AAUGGAGCACUCUUUCAUGACCCGUAUGAACUACACCUUCACUUCGGAAUCGGUUUCCGAAGGCCACCCGGACAAGGUCUGCGACCGCAUUUCCGAUGCGGUGCUGGACGCUUUUCUGGCGGAAGAGCCCGAAGCACGUGUGGCAGCUGAAACUUUCGCCACCACGAACCGUGUCGUCAUCGGGGGCGAAGUCGGCCUGUCCGAUCAGGACAAGCUGCACGACUACAUGGGCAAGAUCGACGAGAUCGCCCGCGCCUGCAUCAAGGACAUCGGCUACGAGCAGGAGAAAUUCCACCACGAGACGGUGGA
#=GR NZ_ABXF01000008.1/119384-119833 CODON    .......................................................................................................................................................................................................................................................................................................................................................................................................................................................................
#=GR NZ_ABXF01000008.1/119384-119833 SS_TT    .......................................................................................................................................................................................................................................................................................................................................................................................................................................................................
NZ_AAOT01000020.1/3383-2935                   UCGCCCUCGGCGUCAUUGCCGCCACGCUCCUGCUCGGUCUGCUGCGCCGCCGCCGGUGGCGGCUUGACCCGGCCGACGCCGCGGCAUAGGCGCGUAACGUUCG..CUGUCACAACGGCUUCCUGGCGUGGC.GG..UAAGAUCCC.AAUGGAGCGUCAAAUGUCCCGAAACAACUACACCUUCACCUCCGAGAGCGUCUCGGAGGGCCACCCGGACAAGGUCUGCGAUCGCAUUUCCGACGCCGUGCUCGACACCUUCCUCGCCGAGGAAGCCAACGCCCGCGUCGCCUGCGAGACCAUGGCGACGACGGGCAUGGUGGUGAUCGGCGGCGAGGUCGGCCUGUCCGACACGGAGCGGCUGAAGUCCUUCAUGGGCAACAUCAGCCAGAUCGCGCGCGACUGCAUCCGCGACAUCGGAUACGAGCAGGACAAGUUCCACUGGAACACCUGCCACGU
#=GR NZ_AAOT01000020.1/3383-2935 CODON        ......................................................................................STP......................................................................AUG.....................................................................................................................................................................................................................................................................................................
#=GR NZ_AAOT01000020.1/3383-2935 SS_TT        .......................................................................................................................................................................................................................................................................................................................................................................................................................................................................
JCVI_SCAF_1096627934609/346-1                 CUCGCGCUCUUCCUCGCCCUCGGCCUCGCCGCGGCGGCCGCGAGAGCGCCGCACCGUCAGCCUUGACGCGGCGGGCUCCAGCGCCUAAGCCCCAUGCUUCGUG..CUGUCACAACGGCUUCCUGGCGUGGC.GG..CGAAAACCU.AAUGGAGCACCAUAUGUCCCGCAAAAACUACAUCUUCACCUCGGAGUCGGUUUCCGAGGGACACCCCGACAAGGUCUGCGACCGGAUCUCGGACGCCGUCCUCGACGGGUUCCUCGCGGCCGAUCCCAUGGCCCGCGUCGCCUGCGAAACCUUCGCGACGACGAACAGGCUCGUCGUGGGUGGAGAGGUCCGCGGCCCGCAGCAGG.......................................................................................................
#=GR JCVI_SCAF_1096627934609/346-1 CODON      ...............................................................STP...........................AUG............................................................................................................................................................................................................................................................STP........................................................................................................
#=GR JCVI_SCAF_1096627934609/346-1 SS_TT      .......................................................................................................................................................................................................................................................................................................................................................................................................................................................................
JCVI_SCAF_1096627355058/2054-2458             GGCGAUUGUGCUUUUCGGGUUACUGGCGGCCGCGGUCCUGCAUCGGCGCCGAUACGAUAGCGAUUGACCUCUCCCGCACUGCCGCCUAGGCAGCACGGAUCUC..CUGUCACAACGGCUUCCUGGCGUGGCGGG..CAACAUCC..AAUGGAGCACCCCCAAUGGCACGACAGAACUAUAUCUUCACCUCCGAAUCCGUAUCGGAGGGGCACCCGGACAAGGUCUGCGACCGGAUUUCCGACGCCAUCCUCGAUGCCUUCCUCAGCGAAGAGGAAACAGCGCGCGUCGCCUGCGAAACCUUCGCGACCUCGGGCCUCGUGGUGAUCGGCGGCGAAGUGGGCCUGUCGAACCAGGACACCCUCAAGAACUACAUGGGCCGCAUCGGUCAGAUCGCCCGCGACUGCAUCCGCG............................................
#=GR JCVI_SCAF_1096627355058/2054-2458 CODON  ............................................................STP....STP............................AUG.....................................................................................................................................................................................................................................................................................................................S............................................
#=GR JCVI_SCAF_1096627355058/2054-2458 SS_TT  .......................................................................................................................................................................................................................................................................................................................................................................................................................................................................
NZ_ABXE01000008.1/209907-209459               CUGCGCUCUUGAUCCUAAUCGCUCUCUUUUGUGUCACACUUUUGCCUUACCGAUCUCCGAAACGUUGACGCACGGAUCAAGCAGAUCUAAGUCGAACUAAAGA..CUGCCACAACGGCUUCCUGACGUGGU.GG..AAAAAUCUU.ACUGGAGCACUAUCCUUGACACGCCAAAAUUACACCUUCACCUCGGAGUCCGUCUCUGAAGGGCAUCCUGAUAAAAUUUGCGAUCGCAUUUCCGACGCCGUUCUCGAUGCGUUCCUUACAGAGGAGCCCGAAGCACGCGUUGCUGCAGAAACUUUCGCCACGACCAACCGCGUCGUCAUUGGUGGUGAAGUGGGGCUAGCCGAUCAAUCCAAGCUCAAAGAAUACAUGGGCAAGAUCGAAGAAAUCGCGCGCGCUUGCAUCAAAGAUGUGGGCUACGAACAGGACAAGUUCCACCACGCGACCUGCAAG
#=GR NZ_ABXE01000008.1/209907-209459 CODON    .......................................................................................................................................................................................................................................................................................................................................................................................................................................................................
#=GR NZ_ABXE01000008.1/209907-209459 SS_TT    .......................................................................................................................................................................................................................................................................................................................................................................................................................................................................
NZ_AALZ01000001.1/70423-69976                 CGUUUCUUUUCAUCACUUUGGCGGGGUUUGCCCUUGUCAUCCUGCGCCGACGACGCAACUUAAAGUUUGACCAAAUGGGCAGGCAAAGCUAAGCCCCGUUAAU..CGGCCACAACGGCUUCCUGACGUGGC.UA..AGAAAUCU..AUUGGAGCACUAAAUGUCCCGCAAAAACUACACGUUCACUUCGGAAUCCGUUUCCGAGGGCCACCCGGAUAAGGUCUGCGACCGGAUUUCCGACGCCGUACUUGAUGCCUUUCUGACCGAAGAACCCGAAGCGCGUGUCGCAGCGGAGACCUUUGCUACCACCAAUCGCGUGGUCAUCGGCGGCGAGGUUGGCCUGUCGAACAAGGACAAGCUGGAUGAAUACCUUGGCAAGAUCGACGGCAUCGCCCGCGCCUGCAUCAAGGACAUCGGCUACGAGCAGGAUGAAUUCCACCACGCCACCUGCGAGAU
#=GR NZ_AALZ01000001.1/70423-69976 CODON      .........................................................................................STP...................................................................AUG.....................................................................................................................................................................................................................................................................................................
#=GR NZ_AALZ01000001.1/70423-69976 SS_TT      .......................................................................................................................................................................................................................................................................................................................................................................................................................................................................
NZ_AALV01000001.1/126267-125820               CGUUUCUUUUCAUCACUUUGGCGGGGUUUGCCCUUGUUAUCCUGCGCCGACGACGCAACUUAAAGUUUGACCAAAGGGGCAGGCAAAGCUAAGCCCCGUUAAU..CGGCCACAACGGCUUCCUGACGUGGC.UA..AGAAAUCU..AUUGGAGCACUAAAUGUCCCGCAAAAACUACACGUUCACUUCGGAAUCCGUUUCCGAGGGCCACCCGGAUAAGGUCUGCGACCGGAUUUCCGACGCCGUACUUGAUGCCUUUCUGACCGAAGAACCCGAAGCGCGUGUCGCAGCGGAGACCUUUGCCACCACCAAUCGCGUGGUCAUCGGCGGCGAGGUUGGCCUGUCGAACAAGGACAAGCUGGAUGAAUACCUUGGCAAGAUCGACGGCAUCGCCCGCGCCUGCAUCAAGGACAUCGGCUAUGAGCAGGAUGAAUUCCACCACGCCACCUGCGAGAU
#=GR NZ_AALV01000001.1/126267-125820 CODON    .........................................................................................STP...................................................................AUG.....................................................................................................................................................................................................................................................................................................
#=GR NZ_AALV01000001.1/126267-125820 SS_TT    .......................................................................................................................................................................................................................................................................................................................................................................................................................................................................
NZ_AAYB01000002.1/503568-504015               GGUGACUAUGCUGCUUUUGUUGUUAACCUUUGGGGCAUAUCUAGGGGCAAAACGCGAUAGCGAUUGACCUUCCUGUUGGCGCACCCUAUGCGGGUCUCCAAUU..CUGUCACAACGGCUUCCUGACGUGGC.AG..AGAUUUUU..AAUGGAGCACAUCCCCAUGGCGCGUAAUAACUAUAUUUUCACCUCGGAAUCUGUAUCCGAAGGUCACCCUGAUAAGGUCUGCGACCGUAUCUCAGAUUCGAUCCUUGAUGCCCUUCUGACAGAGGAACCUGAAGCGCGGGUCGCUUGUGAAACCUUUGCCACGACAAACCGCGUUGUCAUCGGGGGUGAAGUUGGAUUGUCUGACCAAUCCAAGCUGAAUGAUUACAUGGAUCGGAUCGAAGACAUCGCGCGCGCCUGUAUCAAGGAUAUCGGCUAUGAGCAGGAUGAGUUCCACCACGCGACUUGCGA
#=GR NZ_AAYB01000002.1/503568-504015 CODON    ................................................................STP...............................................................................................AUG..................................................................................................................................................................................................................................................................................................
#=GR NZ_AAYB01000002.1/503568-504015 SS_TT    .....................................................................................................<<..<<<<<<<<<<<<....>>>>>>>>>>.>>..>>.............................................................................................................................................................................................................................................................................................................................
NZ_ABXS01000051.1/24718-25165                 CCGUUCUGGCCGUGUUGCUGAUUGGUCUUGCGCUUUGCAUAAUGCGCAGGCCGAAAUACUUAGAGUUUGACCCUGGGGGGACAGACAGAUAAGCCCGACUAAU..CUGCCACAACGGCUUCCUGACGUGGCUAU..UUAAUCU...AUUGGAGCACUACAUGUCCCGCAAGAACUAUACUUUCACUUCGGAAUCCGUUUCCGAAGGGCACCCCGACAAGGUGUGUGACCGCAUUUCCGAUGCGGUUUUGGACGCAUUCCUGACGGAAGAACCCGAAGCGCGCGUUGCGGCCGAAACCUUUGCCACCACAAACCGCGUGGUCAUCGGCGGCGAAGUCGGCCUGUCCAACAAGGAAAAACUGACCGAAUACAUGGGCAAGAUCGAAGAUAUUGCCCGCGCCUGCAUCAAAGAUAUCGGUUAUGAGCAGGACAAGUUUCACCACGCGACAUGUGAAAU
#=GR NZ_ABXS01000051.1/24718-25165 CODON      .......................................................................................................................................................................................................................................................................................................................................................................................................................................................................
#=GR NZ_ABXS01000051.1/24718-25165 SS_TT      ...........................................................................................................<<<<<<<<<<....>>>>>>>>>>....................................................................................................................................................................................................................................................................................................................................
NZ_ABID01000011.1/17184-16736                 CUGCUCUUGGGGCUAUGCCUUGCAGGGCUUGCUGUAGCCCGCCGCCGCAGGCCCGGGAAUGCCGAUUGACCAUCCACCAGCGGUUGUCUAAGCCGUUGGCAGA..GCAUCACAACGGCUUCCUGACGUGGU.GC..GUAAUUUUU.AUUGGAGCACUACAUGUCCCGUCAGAACUAUACUUUCACUUCGGAAUCCGUUUCCGAGGGGCACCCGGAUAAGGUCUGCGACCGGAUUUCCGAUGCCAUCCUCGACGCUUUUAUCAGCGAGGAACCCGAAGCACGGGUCGCCGCCGAAACCUUUGCUACCACCAACCGCGUCGUAAUCGGCGGGGAGGUUGGUCUGGCCAACAAGGCCAAGCUUGACGAAUACCUCGCCGGUGUCGAAGACAUCGCCCGCGCCUGCAUCAAAGACAUCGGUUAUGAGCAGGAAGAGUUCCACCACGCGACAUGCGAGAU
#=GR NZ_ABID01000011.1/17184-16736 CODON      ..................................................................STP..........................................................................................AUG.....................................................................................................................................................................................................................................................................................................
#=GR NZ_ABID01000011.1/17184-16736 SS_TT      .......................................................................................................................................................................................................................................................................................................................................................................................................................................................................
NC_008209.1/3781891-3781442                   GUUUUUGCUUGUCGCUCUUGGGUUUAUCCGCCUGCGACAGACCACCGUACGGUGGUCAUAUAGCGAUUGACCUUGCCAUAGCGCGACCGUAAGCAGUUGCAGC..GAACCACAACGGCUUCCUGACGUGGU.UC..UUCAUUGGCGAUUGGAGCGAUAAAUGUCCCGCAAAAACUACGUUUUCACCUCGGAGUCCGUUUCAGAAGGACAUCCGGACAAACUCUGUGACCGGAUUUCGGAUGCGGUUCUUGAUGCGUUCAUCGCCGAAGAACCCGAAGCGCGUGUCGCUGCGGAAACUUUUGCCACGACGAAUCGUGUGGUGAUCGGCGGUGAGGUGGGGCUGUCGGAUAAAGACAAGCUGCACGACUACAUGGACCGGAUCGAAGCGAUUGCACGCGCCUGCAUCAAGGACAUCGGCUAUGAGCAGGACAAGUUCCACCAUGCCACAUGCCAGGU
#=GR NC_008209.1/3781891-3781442 CODON        ...................................................................STP.........................................................................................AUG.....................................................................................................................................................................................................................................................................................................
#=GR NC_008209.1/3781891-3781442 SS_TT        .......................................................................................................................................................................................................................................................................................................................................................................................................................................................................
NZ_ABIG01000009.1/69606-70055                 AUUUUUGCUUGUCAGCCUCGUGUUGCUCUGCCUGCGACAGACCACCGUACGGUGGUCAUAUAGCGAUUGACCUUGGCAUAGCGCGACCGUAAGCAGUUGCAGC..GAACCACAACGGCUUCCUGACGUGGU.UC..UUCAUUGGCGAUUGGAGCGAUAAAUGUCCCGCAAAAAUUAUGUUUUCACCUCGGAGUCCGUUUCAGAAGGACAUCCGGACAAACUCUGCGACCGGAUUUCGGAUGCAGUUCUCGACGCUUUCAUUGCCGAAGAACCCGAAGCGCGUGUGGCGGCCGAAACCUUUGCCACCACGAACCGCGUGGUCAUUGGGGGUGAGGUGGGAUUGUCGGAUAAAGACAAGCUGCACGAAUACAUGGACCGUAUCGAGGAAAUCGCGCGCGCCUGUAUCAAGGACAUCGGCUAUGAGCAGGACAAGUUUCACCAUGCCACAUGUCAGGU
#=GR NZ_ABIG01000009.1/69606-70055 CODON      ...................................................................STP.........................................................................................AUG.....................................................................................................................................................................................................................................................................................................
#=GR NZ_ABIG01000009.1/69606-70055 SS_TT      .......................................................................................................................................................................................................................................................................................................................................................................................................................................................................
#=GC SS_cons                                  .......................................................................................................<<<<<<<<<--<<<____>>>-->>>>>.>>>>...............................................................................................................................................................................................................................................................................................................................
#=GC SS_cons_1?                               ....................................................................................................................<<<<<............................>>>>>.............................................................................................................................................................................................................................................................................................................
#=GC ACTUAL_MOTIF                             ....................................................................................................<.....................................................>............................................................................................................................................................................................................................................................................................................
#=GC HYPHENATION                              ****************************************************************************************************.......................................................************************************************************************************************************************************************************************************************************************************************************************************************************
#=GC R2R_LABEL                                -------------------------------------------------------------------------------------------------------.................................1....T...2...ssss..------------------------------------------------------------------------------------------------------------------------------------------------------------------------------------------------------------------------------------------------------------------------------------------------------------
#=GC R2R_XLABEL_dodgy                         ..................................................................................................................ddd....ddd...........................................................................................................................................................................................................................................................................................................................................
#=GC R2R_XLABEL_label                         ......................................................................................................................................................S................................................................................................................................................................................................................................................................................................................
#=GC SUBFAM_pknot1_R2R_LABEL                  --------------------------------------------------------------------------------------------------------------------.....----------------------------.....-------------------------------------------------------------------------------------------------------------------------------------------------------------------------------------------------------------------------------------------------------------------------------------------------------------
#=GF DUPLICATES NC_008686.1/1874499-1874947=NZ_AAIT01000003.1/250941-251389
#=GF SORT_STATS 63 57 0
#=GF R2R ignore_ss_except_for_pairs _1? outline
#=GF R2R depair dodgy:d
#=GF R2R var_backbone_range 1 2
#=GF R2R_consensus shade_along_backbone s rgb:230,230,230
#=GF R2R_consensus tick_label label:S SD
#=GF R2R inline_nuc dodgy:d

#=GF R2R_oneseq NZ_AAYC01000001.1/141950-142398 place_explicit T T-- -45 1 0 0 0 -90
#=GF R2R_oneseq NZ_AAYC01000001.1/141950-142398 g_for_transcription 2
#=GF R2R ifdef equilibrium
#=GF R2R SetDrawingParam nucShrinkWithOneSeq 1
#=GF R2R SetDrawingParam drawStandardCleavage false
#=GF R2R else
#=GF R2R_oneseq NZ_AAYC01000001.1/141950-142398 circle_nuc g_for_transcription cleavage:?
#=GF R2R endif
#=GF R2R_consensus place_explicit 1++ 1 -45 1 0 0 0 -90

#=GF SUBFAM_pknot1_R2R no5
#=GF SUBFAM_pknot1_R2R outline_nuc all
#=GF SUBFAM_pknot1_R2R set_dir pos0 -180 f
#=GF SUBFAM_pknot1_R2R subst_ss _1? primary
#=GF SUBFAM_PERL_PRED pknot1 return 1;
#=GF SORT_STATS 63 55 0
#=GC cons                                     nnnnnnnnnnnnnnnnnnnnnnnnnnnnnnnnnnnnnnnnnnnnnnnnnnnnnnnnnnnnnnnnnnnnnnnnnnnnnnnnnnnnnnnnnnnnnnnnnnnnnnn--YYnYCACAACGGCUUCCUGRCGUGRY-RR--nnnnnnYnn-AnYGGAGCAnYnYYnnnnnnnnRnRnRnnnnnYnYYYYYnYYYnRRnnnnnnYYYnnRRRRRnnnYnnnnRnARnnnnYnnnnnnnnnUYYnnnnnnnnnYYYnnnnnnYYYYYnnnnnnRRRRRnnnnnnnnnnnnnnnnnnnnnnRRnnYYUYYnnnnnnnnnnnnnnnnnnnnnnnnnnnGRnRRnnnnnnnnnnnnnnnnnRnRnnnnnnnnnnnnnnnnnnnRnnnnnnnnnnnnnnnnnnnnnnnnnnnnnnnnnnRRnnnnnnnnnnnnnnnnRnnRnnnnnnnnnnnnnnnnnnnnnnnnn
#=GC conss                                    11111111111111111111111111111111111111111111111111111111111111111111111111111111111111111111111111111120033123311111111211111213323033002111113240111111112131331111111131313111113133233123313311111133311321331112111131331111311111111133311111111123311111133132111111331231111111111111111111111331133333111111111111111111111111111331231111111122222222232322222222222222222223222222222222222222222222222222222233222222222222223333333333333333333333333333333
#=GC col_entropy_0                            11112111111111111111111111111111111111111111111111111111111111111111111111111111111111111111111111111220011110100000000000000001011111002111111211010000000111111111111111111111111111111111111111111111111111111111111111111111111111111111111111111111111111111111111111111111111111101111111111111111111011111111111111111111111211111111111111111111212212111112122222222212112221111222222212212222211111222222222211212222122222111211211122112122222111122222222
#=GC col_entropy_1                            .......................................................................................................................................................................................................................................................................................................................................................................................................................................................................
#=GC col_entropy_2                            78990999899768978888898999877978788999989898989897999999798999998898987998699899888799999899899999998011268435010000000200009300513245321997467181138000004645557747949477765675466833164516467559767436669420309571349848067936349767569716569868768834569788857022779847771346269786692607457546769524454935747426627879849649879089615149379864657979091070898880812111201091990016989112212091181000077859011100101088092001902112988078089911890702202999812121101
#=GC col_entropy_3                            83053626441738298797225287486550676574840986612015105628927730231159295705923210737724855986328969964553209708340000000400009203247559682621403054623000001584245884284682028145710380119477719187714284377218950907001854700034899188597131087381469504963645064586641624504848950202897475650997033744250960623467949579482081384797738343230689437948191115107785691781384896536918036423151658296664299341860271935432142362832040657404016297980632182986630818842
#=GC cov_SS_cons                              .......................................................................................................??2222221..000....000..12222.22??...............................................................................................................................................................................................................................................................................................................................
#=GC cov_SS_cons_1?                           ....................................................................................................................00000............................00000.............................................................................................................................................................................................................................................................................................................
#=GF NUM_COV 6
#=GF WEIGHT_MAP  NZ_AATR01000003.1/90967-91414 1.28049 JCVI_SCAF_1101667010544/722-275 1.28049 NZ_ABSK01000009.1/52699-52251 1.25694 NC_009952.1/1047063-1046615 1.4579 JCVI_SCAF_1096627477496/1457-1011 0.852477 JCVI_SCAF_1096627420315/1477-1792 0.540595 JCVI_SCAF_1096626908805/1478-1032 0.540595 JCVI_SCAF_1096627427430/1364-917 1.52275 JCVI_SCAF_1096626925902/889-1193 0.692742 JCVI_SCAF_1101668680689/1-435 0.695276 JCVI_SCAF_1096626987208/1122-677 0.462398 JCVI_SCAF_1096627600923/1235-1680 0.462398 JCVI_SCAF_1096627832706/1114-1411 0.514889 JCVI_SCAF_1096627086091/980-1314 0.536261 JCVI_SCAF_1096627847607/124-571 0.681485 JCVI_SCAF_1096627093504/146-593 0.233609 JCVI_SCAF_1101668567300/493-46 0.288219 JCVI_SCAF_1096627095309/885-438 0.200236 JCVI_SCAF_1096627841121/608-161 0.200236 JCVI_SCAF_1096627064213/3403-2956 0.200236 wf1_Contig785/153-601 1.31955 NZ_ABSH01000031.1/85011-84563 1.25694 NZ_AAMO01000011.1/96776-97225 1.14665 NZ_AAXZ01000012.1/36117-36565 1.40163 NZ_AAMS01000003.1/11907-12355 1.3931 NC_007802.1/678043-678490 1.3406 NZ_AANB01000001.1/292534-292981 1.21406 JCVI_SCAF_1096627354361/1634-1183 1.30356 JCVI_SCAF_1096627970754/351-1 1.28515 JCVI_SCAF_1096627362274/2763-2315 1.26094 NZ_AAYC01000001.1/141950-142398 1.05398 wf2_AHAA9457_y1/419-1 1.78495 JCVI_SCAF_1101668636529/89-538 0.635152 JCVI_SCAF_1096627147823/917-1366 0.635152 NZ_AAMV01000006.1/34738-35185 0.983685 NZ_ABCL01000003.1/82668-82221 0.983685 NC_009429.1/776319-776768 0.961455 NC_009050.1/343269-342820 0.497305 NC_007494.1/688724-688275 0.497305 NZ_AAMT01000035.1/1534-1086 1.49193 NC_008686.1/1874499-1874947 1.22902 NC_008044.1/211259-211707 1.38313 JCVI_SCAF_1096627351014/2773-2325 1.74865 NZ_AAYA01000008.1/122066-121618 1.13425 NZ_AATQ01000051.1/20233-19785 1.74865 NZ_ABCR01000003.1/393578-393130 1.47614 NZ_AALY01000001.1/139879-139432 1.20567 NC_006569.1/9272-9722 1.11776 NZ_ABIE01000005.1/70719-70271 0.531493 NZ_ABIF01000007.1/191966-192414 0.531493 NZ_ABXM01000011.1/241852-241402 1.38313 NZ_ABXF01000008.1/119384-119833 1.5811 NZ_AAOT01000020.1/3383-2935 1.30356 JCVI_SCAF_1096627934609/346-1 1.41376 JCVI_SCAF_1096627355058/2054-2458 1.26958 NZ_ABXE01000008.1/209907-209459 1.27531 NZ_AALZ01000001.1/70423-69976 0.55333 NZ_AALV01000001.1/126267-125820 0.55333 NZ_AAYB01000002.1/503568-504015 1.3931 NZ_ABXS01000051.1/24718-25165 1.06567 NZ_ABID01000011.1/17184-16736 1.19478 NC_008209.1/3781891-3781442 0.780043 NZ_ABIG01000009.1/69606-70055 0.780043
#=GF USED_GSC TRUE
#=GF DID_FRAGMENTARY FALSE
//
