# Supplementary material for: Comparative genomics reveals 104 candidate structured RNAs from bacteria, archaea, and their metagenomes
Source: Genome Biol. 2010 Mar 15;11(3):R31. doi: 10.1186/gb-2010-11-3-r31 (PMC2864571; doi:10.1186/gb-2010-11-3-r31)
Supplement: Additional file 4 — Raw text alignment files, including annotation. Raw alignments of RNAs, including annotations (for example, predicted transcription terminators, flanking sequences) in "Stockholm" text format. The alignment format and appropriate viewing programs are discussed on Wikipedia [113]. The Stockholm files can be retrieved from the .tar.gz archive file by using programs such as WinZip (Windows), StuffIt Expander (Mac), or tar/gzip (UNIX). [file gb-2010-11-3-r31-S4.GZ › sto/STAXI.sto]

# STOCKHOLM 1.0
#=GF ID STAXI
#=GF DE STAXI RNA
#=GF DE_ACRONYM Ssbp, Topoisomerase, Antirestriction, XerDC Integrase
#=GF AU Weinberg Z
#=GF TP Gene; sRNA;
#=GF WK http://en.wikipedia.org/wiki/STAXI_RNA_motif
#=GF DATABASES microbial 32 env 4 viral 28
#=GF FancifyStockholm -upDownGeneStats -mergeTandem
#=GF FancifyStockholmGeneContext -leftCount 1 -rightCount 1
#=GF ORIGINAL_MOTIF 240	23197	0	1	refseq	32	gamma-entero	jeremy	s40_45_55_70_85S100O5Min3	cmfinder		end
#=GF TRUNCATED NZ_CAAR01000142.1/97-1 NZ_CAAS01000820.1/830-583 NZ_CAAS01003123.1/120-1 NZ_CAAS01003123.1/93-1 NZ_CAAV01003009.1/1-166 NZ_CAAV01003009.1/37-166 NZ_CAAV01003009.1/82-166 NZ_CAAY01000384.1/353-443
#=GF NC_003143.1/1240174-1240037 U..................CAUACGGAAUGGAGU..GUGGUCUGAGA.CUGACGCU.UUCG.....AGCGACCAC................AAA....AUAGCUACC.GAAACCUGAAAAGUAGC.GCU..GUAAG.....AGC.GGU..........AAACCCGUUGAACCUUUGAAA.ACGGGUGU............cacccc..........................ACUAAGGUGAUA
#=GF NC_005126.1/5221769-5221930 AG......u..........CAUAUGGAAUGGAGU..GUGGUCUGAGA.CUGACGCC.UUCG.....GGCGACCAC................AA...AGAAAGUUGUC.GUAACCUGAAAGACAAC.GC...uggau......GC.GGU..........AAACCUGCC.CACCUUUGAAA.GCAGGUAUCGUCA.......acaaaaacgcaccuaugacg.......UGACGAUAAAGGUUCCU
NZ_ABFH02000001.1/1901811-1902334            GCGAAGCGCGGCAGCUCCGGUUCGCAAAUAACCUUUUUGAUGCAAAAACAGUUUUUCCUUUCUGUACCAGCGGUACUGGCAUAGUCUCCCUCCUGCUCCAUGCUGUC.GUU...GACAGCGC..CCAACGCUUCA..CAACCUGAAA.GAAGCGCCUGUUAUC.AGGACGGUUG.................AUCCAUUUACCGGUGCAGACCUCUGCAAACACCG.GGUUGCAGAACAUCG...CGACGGAGGUC.............................................................................................UGAGUUUUAACAUGAUACGUCCUUUUACUGCGCCAGCCUGCUGGUCUGAAUCUGCACCUCACCGAAAUUCUCCCGGCUAACCUGUAUCUGCUGACACCCUCAGAGCCCUUUACCUUACGGACUGCGGCCUGCAUUGCCGCAAGGCAUUUGCUGCCGCGUGACCGUAAAACUGCACCAGACGAUAAAUUUUCAGACACUGCACCAGUCCAGUGCGUCACUUUAACCGCGCUAAGCGGGAAAGUGACGCACGCAGCCCUUUCGACCUGCACCAGAAAACUCAACUGCGCCAGCCCACGGCUG
#=GR NZ_ABFH02000001.1/1901811-1902334 CODON ...............................................................................GUA......................................................................................................................................................................................................................................................................................................................................................................................................................................................................................................................................................................................
#=GR NZ_ABFH02000001.1/1901811-1902334 SS_TT ........................................................................................................................................................................................................................................................................................................................................................................................................................................................................................................................................................................................................................................................................
NZ_CAAS01001077.1/1529-2009                  GCGAAGCGCGGCAGUUCAGGCUCGCAAAUAAUCUUUUUGACGUACAAACAGUUUUUCCUUUCUGCGCCAGCGGCACUGGCGUAGUCUCCCUCCUGCUCCAUGCUGUC.GUC...GACAGCGC..CCAACGCUUCA..CAACCUGAAA.GAAGCGCCUGUUAUC.AGGACGGUUG.................AUCCGUUUACCGGUGCAGACCUCUGCAAACACCG.GGUCGCAGAACAUCG...CGACGGAGGCC.............................................................................................CGAGUUUUAACACUAUAUGUCCUUUACUGCGCCAGCCUGCUGGUCUGAAUCUGCUCCGCGCCGAAAUUUUCCCGGCUAACCUGUAUCUGCUGACACCCUCUGCGCCUUUUACCUUACGGACUGCGGCCUGCAAAGACAGCAGGCUUUGCUGCUGCGUGGUCGUAAAACUGCACCAACGAUAAAUUUUCAGACACUGCACCAGUCCAGUGCGUCACUUUAACCGCGUAAAGCGGGAAAGUGACGCACGCAGCCUUUUC...........................................
#=GR NZ_CAAS01001077.1/1529-2009 CODON       ........................................................................................................................................................................................................................................................................................................................................................................................................................................................................................................................................................................................................................................................................
#=GR NZ_CAAS01001077.1/1529-2009 SS_TT       ........................................................................................................................................................................................................................................................................................................................................................................................................................................................................................................................................................................................................................................................................
NZ_CAAY01001733.1/629-953                    GCGAAGCGCGGCAGUUCAGGCUCGCAAAUAAUCUUUUUGACGUACAAACAGUUUUUCCUUUCUGCGCCAGCGGCACUGGCGUAGUCUCCCUCCUGCUCCAUGCUGUC.GUC...GACAGCGC..CCAACGCUUCA..CAACCUGAAA.GAAGCGCCUGUUAUC.AGGACGGUUG.................AUCCGUUUACCGGUGCAGACCUCUGCAAACACCG.GGUCGCAGAACAUCG...CGACGGAGGCC.............................................................................................CGAGUUUUAACACUAUAUGUCCUUUACUGCGCCAGCCUGCUGGUCUGAAUCUGCUCCGCGCCGAAAUUUUCCCGGCUAACCUGUAUCUGCUGACACCCUCU.......................................................................................................................................................................................................
#=GR NZ_CAAY01001733.1/629-953 CODON         ........................................................................................................................................................................................................................................................................................................................................................................................................................................................................................................................................................................................................................................................................
#=GR NZ_CAAY01001733.1/629-953 SS_TT         ........................................................................................................................................................................................................................................................................................................................................................................................................................................................................................................................................................................................................................................................................
NC_004631.1/4520398-4520921                  GCGAAGCGCGGCAGUUCAGGCUCGCAAAUAAUCUUUUUGACGUACAAACAGUUUUUCCUUUCUGCGCCAGCGGCACUGGCGUAGUCUCCCUCCUGCUCCAUGCUGUC.GUC...GACAGCGC..CCAACGCUUCA..CAACCUGAAA.GAAGCGCCUGUUAUC.AGGACGGUUG.................AUCCGUUUACCGGUGCAGACCUCUGCAAACACCG.GGUCGCAGAACAUCG...CGACGGAGGCC.............................................................................................CGAGUUUUAACACUAUAUGUCCUUUACUGCGCCAGCCUGCUGGUCUGAAUCUGCUCCGCGCCGAAAUUUUCCCGGCUAACCUGUAUCUGCUGACACCCUCUGCGCCUUUUACCUUACGGACUGCGGCCUGCAAAGACAGCAGGCUUUGCUGCUGCGUGGUCGUAAAACUGCACCAACGAUAAAUUUUCAGACACUGCACCAGUCCAGUGCGUCACUUUAACCGCGUAAAGCGGGAAAGUGACGCACGCAGCCUUUUCGACCUGCACCAGACAACUCAACUGCGCCAGCUCAUGGCUGGAU
#=GR NC_004631.1/4520398-4520921 CODON       .............................................................................................................................GUA.............................................................................................................................................................................................................................................................................................................................................PTS........................................................................................................................................................................................
#=GR NC_004631.1/4520398-4520921 SS_TT       ........................................................................................................................................................................................................................................................................................................................................................................................................................................................................................................................................................................................................................................................................
NZ_AALF01000047.1/31403-31909                AUAGUCCUUUUUAUUUGGUGAAGGCUAUCAGAAUACAUUUCCAUUACCUUCCAGUGCUUGCCGAAUAUAACAAUGGUGAUUAUCAUAUUCAACGUUGGACCGUUGUC.AUC...GACAACAC..CCUAUGCAUUC.AUGCUCUGUAAGGAUGCGCC.GAAA.....GGUGAGCAA...................G.CCCGAGUUGCC.CAGACCUGAAAUGCAAC..ACU..UUAG.........AGC.GGUAAC.............................................................................................CCCCCUGAACCUUUGAGAGCGGGGAUCGCAGGAUCACUGCGGUGAAGGUAUCCUUAUCCCUCAAUAAAUAGCUUCUACUGAUUAGUAGAGCAACUAUAUCAAUGGGCCUAUGCCCAACAAUCUCGGCAACAUUUGCGGCUCUCUGCUAUGCCAAUUGGAACAUUUGGCAUCUGCCAGAGCAGCAUUUGGUGCGAGAUAUGAGCAGCGCGUCACUUGUGUGAUUGCGAAGCAUAUACCAAGUGACGCGCGCAGCGCAUAACGGACAAACCCGCUUAAUUCGGGCAUCAACGACGUCUGCUA
#=GR NZ_AALF01000047.1/31403-31909 CODON     ........................................................................................................................................................................................................................................................................................................................................................................................................................................................................................................................................................................................................................................................................
#=GR NZ_AALF01000047.1/31403-31909 SS_TT     ........................................................................................................................................................................................................................................................................................................................................................................................................................................................................................................................................................................................................................................................................
NZ_AALF01000086.1/36-543                     AGAGUAAGUGAAUAGUCUUAAUUAUCUUAAUUUAUACUAAUUUUGUAAAGUAGGGGGUUGUUGAAUUCGUUUAAUUUAUGUACGAUUUUAUGUGUUCAAUCGUUGUC.UUC...GACAACAC..CCGAUGCUGCC.AUGACCUGUAAGGUAGCACU.GUAC.....AGUGGUCAA...................A.CCCCAGUUGCC.UGGACCUGAAAUGCAAC..ACU..UUUAG........AGU.GGUAAC.............................................................................................CCCCCUGAACCUUUGAAAGCGGGGAUCGCAGUUCACUGCGAUAAAGGUACACUUUUCUAACAUGUCUUAAUUGGCAUCCUAUCUGAUUGACCCACCCUCAAGGGAGCAUGCUUUCCUGCCGAGGGAUAGGUGUUCCCUUAUUUUUUGCAUAAGGAGACAUCAAUGACCACUUUUGUACUUGCCGCAGAAUACCGGAAUGCAGCAGACCGUAUGUUUACCCUGGCGAAUGUACAUUUCUGCGCAAGUGUUGGGCAUGAUGAGCGGUAUUCAUGGUGUGGUAGUGCGCAGCGUCAUCUUGCA
#=GR NZ_AALF01000086.1/36-543 CODON          ..............................................................................................................................................................................................................................................................................................................................................................................................................................................................................................................................AUG.......................................................................................................................................
#=GR NZ_AALF01000086.1/36-543 SS_TT          ........................................................................................................................................................................................................................................................................................................................................................................................................................................................................................................................................................................................................................................................................
BAAW01011162.1/462-1                         CGGCAACGGCGCCUUUUUUUAUUCUGCAACUCGCAGCAGCACCUCCUCUGGUUUCAGGUUGACAUUCUCGCCGGGCAGUUUAAUGAUGGUCGUGCUUAAUUGCCGU..UUUU...ACGACCA..CCAAUGUUUCA.GCGGUCUGUGA.GAAACGCC.UUCG.....GGUGGCUGC................AAA..AGAAUUCUCCC.GUAGCCUGAAAGGGAGA..GCAU.AUUGA.......AUGU.GG.UAC.........AUCUGCG.CACCUUUGAAA.GCAGAUAUCGCCAGUACAUGCGCAC...............UAUGACGCGGCGAUGAAGGUUUCUUAAUGACUCACCAGACAGUCGGAAUUUAGCUGAUUCUGACUCCCCGACGGGAAAAACACUCCCGUCCGGGCAGAGUUAUCUCCGUCGUGUCUUAUUUUACCUCCAUGGAGAACUUAACGUCUCGGUGAUUCACCCGGGAGUCNGCUACUACGCGGUCACUAACAAANAUAUUUUNUUUAAAUUAUU..................................................................................................................
#=GR BAAW01011162.1/462-1 CODON              ........................................................................................................................................................................................................................................................................................................................................................................................................................................................................................AUG........................................................STP..................................................................................................................
#=GR BAAW01011162.1/462-1 SS_TT              ........................................................................................................................................................................................................................................................................................................................................................................................................................................................................................................................................................................................................................................................................
NC_004547.2/602059-602613                    CCACGGCAUCCAUUUCGGGUGCCGUUUUUAUUUUCACUGACGCGUAAACAAUUUAGGUUUGACGAUAUUGCUCAGUGAUUUAAAAAUGACCGUGCUUACUCGUCAU..CUCUG..AUGACCA..CCAAUGAUCUA.UCAGUCUGUGA.AGAUCGCC.UUCG.....GGUGACUGA................AUC.....ACUUUUCC.AAAGCCUGCAAGGAAAAGGGCGU.GAUUAAGAA...ACGC.GGC..........AAAUUUGCC.AUCCUUUGAGA.GCAAAU...GUC........AUCA........................GGU....AA.UUUAAACGCCUCUACGAGCGUGGUGAUGAAGGUUCCGCUUAACUAACCAGACAAGUCAGGAUAACAGCUGAUCCUGACCCUUGACGGGAAAUACAAUUCCCUCAAGGGGAAUGUAUUUUUCGUCGAAUAAAUUAACAUUCCAUGGAGAAAUACAUUAUGUCUGCAAAUAACAACAACCAAGCUCAAAACAAUUCUCAAACUGGUAAAUCAGAAUAUUUUAAUCUUCUGAUUAAUGGAUUGGGAUAUGUCAGUAAUAUUCGUCACGUUACUGGCACAUCAGGACAAUUCCUGAGUUGUGUCAUUAAU
#=GR NC_004547.2/602059-602613 CODON         ..................................GUA..........................................PTS...........................................................................................................................................................................................................GUA..................................................................................................................................................................................................................AUG...................................................................................................................................................
#=GR NC_004547.2/602059-602613 SS_TT         .................................................................................................................................................................................................................................................................................................................................................................................................................................................<<<<<<<<<<....>>>>>>>>>>...............................................................................................................................................................................................
NC_004547.2/648493-649050                    ACGGGAGCGGUCGGCGAGUGUCGAGCCGACUUUGUCGGUGGAUAUGUGGGUAACUAUUUGACGAUCCCGAAUUGCGUUGUUAAUAUCGAUUUCGCUGUACCAUCGUCCACUC.GGACGAUCA..CCAAUGAUCUU.UCAGUCUGUGA.GGAUCGCC.UUCG.....GGUGACUGA................AUC.....ACUUUUCC.AGAGCCUGUAAGGAAAAGGGCGU.GAUUAAGAA...GCGC.GGU..........AAAUCUGCC.AUCCUUUGAGA.GCAGAU...GUC........ACCA........................GGU....AG.UUUAAACGCCGCUACGAGCGUGGUGAUGAAGGUUCCGCUUAUACACUCAAAUACUGGCUCGUCUUAUCGAGAGCAGAUCGAUAGCUUCAGCAACAAUUUGAUGUUGUUCGGAGUUUUCUGUUUUACGCACAAUUCAAGAUACGAAUACGUCUAGAGCGACGUCCGACCUUUGCACGCACGUAUAAGGCCAUUUGGUACAUUUGGCCGCUUACGGGAGUCGCAAUGAAAGGCCGAAGCUGCGCGGCGUCACUUGUGUAUGAGCAACGCGAAUACCAAGUGACGCGCGCAGCGCGUAUACGGUCAGAG
#=GR NC_004547.2/648493-649050 CODON         .............................................AUG........................................................................................................................................................................STP.....................................................................AU...G.......................................................................................................................................................................................................STP........................................................................................................................................................
#=GR NC_004547.2/648493-649050 SS_TT         ..........................................................................................................................................................................................................................................................................................................................................................................................................................................<<<<<<<<<<<......>>>>>>>>>>>>.................................................................................................................................................................................................
NC_004547.2/650761-651315                    AUGUUUUAUUCGUAUCUGAUACGAAUAAUUUAAUGAUGCAGAGAUAGCUGAGAAUAUAUUGAAUUUAAUUCCAUCUUUGAGUAUGUUGAAAAGGCUAACUUGUCGU..CUCUG..ACGACCA..CCAAUGAUCUU.UCAGUCUGUGA.GGAUCGCC.UUCG.....GGUGACUGA................AUC.....ACUUUUCC.AAAGCCUGCAAGGAAAAGGGCGU.GAUUAAGAA...GCGC.GGU..........AAAUCUGCC.AUCCUUUGAGA.GCAGAU...GUC........ACCA........................GGU....AG.UUUGAACGCCGCUACGAGCGUGGUGAUGAAGGUUCCGCUUAACUACCAAUCAAUCCCUCCGGGAAGCUACUUCCCGAUGGCAGGGAUGUGGUUUUCCAAAUAUUUUAUUUUGGAGCAACCACUAUGAACUCUUCUACUGCAUAUCGUGACGGAUACUGGGCAGGUCAAUUGUUGCUUUCACUGAAGAAAAAAGUGAAGACACGGCAGCAUGUUUACAAGACCUACAGCUCCCUUCAGCUUUUACUCAUCUGGACUAGUGUUGUCGCCGUUUGCUGCUUUUUGUAUCUGAGCCGACUUGGUGGUUUC
#=GR NC_004547.2/650761-651315 CODON         .............................................................................................................................................................................................................................................................................................................................................................................................................................................AUG........................................................................................................................................................................................................................
#=GR NC_004547.2/650761-651315 SS_TT         ........................................................................................................................................................................................................................................................................................................................................................................................................................<<<<<<<<<.......>>>>>>>>>.......................................................................................................................................................................................................................
NC_009832.1/4503712-4503135                  AUGAAAAAAUAAUCAACGCAAAAGAUGAGGAAUUUUUUGAUGAUUAACUUGUUAUGAUUGACGACAUUCAGUCAAAUCAUUUAAUCUGUCUGUGUUGUACUGUCGUC.UUUG..GACGACCA..CCAAUGCUCAG.UGGGUCUGUGA.UGAGCGCC.UUCG.....GGUGACCCUGCUGUCGAUAGACAGCCA...CCAAUGAUCUA.GCCAUCUGCGA.GGAUC..GCC..UUCG.........GGU.GAUGGC..AAAAGAAAGCUUCC.GUAGCCUGAGAGGGAGC..ACGCCA.......GGUC.......................UGGUGU..GG.UACAUCUGCCCGCCUUUGGGAGCAGAUAUCGCUCAUCCAACGUAGUAUUCGGAGCGGUUAAGGCUGCUGAAAAGUCUCUCAAUGCCUUGGUGCUAAUUAGCCAGGCACACAUCUACAUUGGGCAGCCCUUGCCUGGAUAAAUCAGUCACAACUGGCUGAUAUCGCUUACUUCUUUAAAGCUGUUAAAGGCUCUAAUGACGUGUUGCUGACGAUGCAACCUUUGAACGAACGUAUAAAGCCAAUGGGUACCUUUGGCUGCUUACGUGAGUUUCAUUGGGAGCAGAGGAGCGCGCGUCACUUGUGAAG
#=GR NC_009832.1/4503712-4503135 CODON       ........................................................................................................................................................................................................................................................................................................................................................................................................................................................................................................................................................................................................................................................................
#=GR NC_009832.1/4503712-4503135 SS_TT       ........................................................................................................................................................................................................................................................................................................................................................................................................................................................................................................................................................................................................................................................................
NC_009832.1/4501649-4501073                  ACGUUACGUUAUUAAGACAACAGGAACUAUUAUACCAAAACCAGGUGUACAUGGCCUCUUGACAGAACAGCGAUUUGCUCGGAAAAUAAACAUGCUUACUCGUUGUC.UUCG..GACAACCA..CCAAUGCUCAA.UGGGUCUGUGA.UGAGCGCC.UUCG.....GGUGACCUAGCUGUCAGUCGACAGCCA...CCAAUGAUCCA.GUCACUUGUGA.GGAUC..GCC..UUCG.........GGU.AGUGGC..AAAA.AACGCUUCC.GUAGCUUGGAAGGAAGC..ACGCCG.......UUUA.......................CGGUGU..AG.UACAUCUGCCCGCCUUUGAGAGUAGAUGUCAUCGUAGUUUUGAUGAACAAGGCUUAACUUUCUUACCUAUGUUGAUUGCGCGUGACGCAAUCAAAUCCCAAGGGAAAUACCUUUCCCCUGGGAACGGUGUUUCCCUUUUUUUACAGGAGAAACACCAUGUCUGUUUUUACCUUUUCGGUUGUACCUGAAUUUUUCUCAAUCCUGCAACGUGUCAAAUCGGCCGUUCAACGAAUACCUCUUCAUACCGACUGGUUCGUCAAUGUUUCCGGUAAUUUUGCCGUUCGCGCCUAUGUUGUCUGCUGUGAU
#=GR NC_009832.1/4501649-4501073 CODON       ........................................................................................................................................................................................................................................................................................................................................................................................................................................................................................................................................................................................................................................................................
#=GR NC_009832.1/4501649-4501073 SS_TT       ........................................................................................................................................................................................................................................................................................................................................................................................................................................................................................................................................................................................................................................................................
NC_009832.1/4560824-4560245                  GCGCAGUCUUUGACUGUGCCGUUUUUGUUUUCUCAAUUCACAAAAUUGAUAUUCCAGGUUGACAGCAGCAGCACCUGAAUUAAAAAUGAACAGGCUUACUUGUUGUC.UUCG..GACAACCA..CCAAUGCUCAG.UGGGUCUGUGA.UGAGCGCU.UUCG.....GGUGACCCUGCUGUUAAUUGACAGCCA...CUAAUGAUCCC.GUUACCUGUGA.GGAUC..GCC..UUCG.........GGU.GGUAAC..AAAAGAACACUUCC.UGAGCCUGAGAGGGAGU..ACACAG.......UUUGA......................CUGUGU..GGUACAUCUGCCCGCCUUUGAGAGUAGAUAUCGUUGAUAGUGAACGCGACUUUGCGCAACGAUUAAGGCUUAUUCAAUCUGAUCAGACUGUCAGGCUAUGGCGUAUACCCAUACCUGGCUCCCGACGGGAAAUACUUUUCCCGUCAGGGAAGGUGUAUUUCUCCGUCACCGAAUCUACACUCCUGGAGAAAACAUCAUGUCUAGCCAAACUCAACAAGCCUCCACCAAAACUGAAUACUUCAACCUGACUAUCAAGGGCAUGGGGUACCUCAGCAACAUUCGUCAAGUCAAUGGCCCGAAUGGCACCUU
#=GR NC_009832.1/4560824-4560245 CODON       .......................................................................................................................................................................................................................................................................................................................................................................................................................................................................................................................................................AUG..............................................................................................................
#=GR NC_009832.1/4560824-4560245 SS_TT       .......................................................................................................................................................................................................................................................................................................................................................................................................................................................................................<<<<<<<<<<....>>>>>>>>>>>........................................................................................................................................................
NC_010554.1/2805761-2805204                  AUAUUUAAUAAAGAGAAAAAGGAGGAUGUAAAAUAUUCUCCUUUUUCUUUAUCGGGUAUUGACGAAAAAAGAAAGUUUGAUUAAAUUUACCACGUUACACCGUUGC..UUAAU..GCAACAUUGCCAAUGCUUCG.GUUGUCUGAGA.GAAGCGCC.UACG.....GGUGACAAC................AAUG.CCAAU...CCG.GCAAUCUGAGA.GGAAC..GCC..UACG.........GGU.GAUUGCCACUGCCAAUCCUCGG.GUCAUCUGAGA.CGAGG....GCC........UACG........................GGC....GAUGACAGAACUCCGUUCGUCCUUGAAAUCGACGGAGGGUGAUAACAGAAUAGCGUUAUCAUCAGGAUUAACUGCACUUCAGUGACCAUGUCACAGCUAUCCGGUCACCCGGAUAUCCACAAAAAAGCAGAGUAUGCGAUAACGUGUAUCUGCCUCUUCUGAUGUGUUCUGACGAAUACGUCCUGCUUUCUGCAACCUUUGUAUGCCCGGUAUGACGCGUUUCCAUUGCGCAGCUUUGGAAAGCGGCAUCUUCGGAGCAAUACAUUGAGCAGCAGAAUGAUGGGCGUGCGUCACUUUCGUCAAGUGAAA
#=GR NC_010554.1/2805761-2805204 CODON       ...................................................................................................................................................................................................................................................................................................................................................................................................................................................PTS..................................................................................................................................................................................................................
#=GR NC_010554.1/2805761-2805204 SS_TT       ........................................................................................................................................................................................................................................................................................................................................................................................................................................................................................................................................................................................................................................................................
NC_010554.1/2803327-2802768                  CCGUAAAGGGGGAGUACGGGUGAUCAGAGAAGUGGUAAAAAUCCUGAAUGGGCAGGAUUGACAAAGAUAAAAAAACGGCUAAAAAUGAAUCUGCUUAUCUCGUUGC..GUAAU..GCAACUU.GCCAAUGCUUCG.GUUGUCUGAGA.GAAGCGCC.UACG.....GGUGACAAC................AAUG.CCAAUGUUCCG.GCAAUCUGAGA.GGAAC..GCC..UACG.........GGU.GAUUGCCACUGCCAAUCCUCGG.GUCAUCUGAGA.CGGGA....GCC........UACG........................GGC....GAUGACAGAACUCCGUUCGUCCUUGAAAUCGACGGAGGGUGAUAACAGAAUAGCGUUAUCAUCAGGAUUAUUUUUACGCAACGCUUCAUAUAACCUGCCCGCUGACGGGGAAAUCACCCGUCAUCAGGGAAUUUCUCCGUUUUUUCAGGAGAAAUUCAAUGAAGGUAUCUACAUUUCCGGAAUCGUCUUUUUUUGACGAUCUGCACUCUCUCACGCAACUGCAUCACCUCUCAGGUGAGCUCGACAUGGUUCUUGCUUUUGUCCGUCUGGAUAUUGGCGAGCACCCGGACGAAGAUAAUUUUCCGCCAA
#=GR NC_010554.1/2803327-2802768 CODON       .........................................................AUGP.........................................................................................................................................................STP...........................................................................................................................AUG.............................................................................................................................................................................................STP.................................................AUG.............................................................
#=GR NC_010554.1/2803327-2802768 SS_TT       .....................................................................................................................................................................................................................................................................................................................................................................................................................................................................................................................................................................................................................<<<<<<<<<<<<..............>>>>>>>>>>>>>>...........
NC_010554.1/2873924-2873364                  CUGUUAUCCAUUUUAUUCUUCUGUGUUUAUCCUUUUCUCUCUGAACUGCUUUUUUACUUGACAAAUAAAAAAAGCAGAUUAAUCCUUAUUCUGCUUAUACCGUUGC..UUAAU..GCAACAUUGCCAAUGCUUCA.GUUGUCUGAGA.GAAGCGCC.UACG.....GGUGACAAC................GAUG.CCAAUGUUCCG.GCAAUCUGAGA.GGAAC..GCC..UACG.........GGU.GAUUGCCACUGCCAAUCCUCGG.GUCAUCUGAGA.CGGGA....GCC........UACG........................GGC....GAUGACAGAACUCCGUUCGUCCUUGAAAUUGACGGAGGGUGAUAACAGAAUAGCGUUAUCAUCAGGAUCAUCUUAUACAACGCAAGUCGUCAGUUCGGGAGCGUUCCUGUUACUGACCCCGGUGGGAAACACGUUCCUGCCGAGACGAUGUUUCUCAUUUUUUUACCUUUUUUAUCCGAUGGAGAAACAUCAUGACCAGCAAAAAUAAUACAACAUCUGAAAAUAAAUACUUUAAUCUGCAUGUGAACGGGAUUGGGUAUUUAUCGAAUAUCCGUCAGGUUAACGGCCCUAAAGGGCAGUUUUUAACCG
#=GR NC_010554.1/2873924-2873364 CODON       ....................................................................................................................................................................................................................................................................................................................................................AUG...........................................................................................................................................................................................AUG...........STP.....................................................................................................
#=GR NC_010554.1/2873924-2873364 SS_TT       ........................................................................................................................................................................................................................................................................................................................................................................................................................................................................................................................................................................................................................................................................
NC_009832.1/440632-441187                    GAGAGGGUUACUAGGAGAAAGCUAUCACUCUGCCUAGAUAUUCAUAGUGUAUCAAGGGUUGACACAGUUACGAUUUGCUCUGAAAAUGAACAGGCUUACUUGUUGUC.UUCG..GACAACCA.GCUAAUGCUUCA.GCACUCUGUGA.GAAGCGCC.UUCG.....GGUGAGUGC................CAA..CCAAAGUUUCA.GCGGUCUGUGA.GAAAC..ACC..UUCG.........GGU.GACUGC..A....AAUAGCCUC.GUAGCCUGCAAGAGGCA....GCC........CAUGU.......................GGC....GGUAACUCCGUUUAGCCUUUGAGAACGGAGAUCACUUAACGGUGAUGAAGGUUCUUUCAGCAUUUCACUUCCGGGUACAUUCCCAAUCUCUGCAAUUAUCCUGACGGAAAACACAUCUCGUCAGGGCUGGUGUUAUUCGUCUUUAUAUCAGGACUAACACCAUGAACAGAACGAACCUUCUCUGUGUCGUUGUUUCAUUUGUGAAACACCAGACUGAACAGCUUCUUCCCCACGCGAGUGUCGGAAUAAGCUUGGCCAGACUGGCAAAGGAUGCAUUGCUUUUGCAACGCAUUCUUGUCGACCUCGAAC
#=GR NC_009832.1/440632-441187 CODON         ..................................STP................................................................................................................................................................................................................................................................................................................................................................................................................................................................................................................PTS................................................................................................................
#=GR NC_009832.1/440632-441187 SS_TT         ........................................................................................................................................................................................................................................................................................................................................................................................................................................................................................................................................................................................................................................................................
NC_009832.1/366815-367370                    GUUGAUUUUCGGAUCAACGCCGUUUUUAUUUUAUGGCUCUUAAAACAGAAUAUUACGGUUGACACUCUCGGUGCUUGCAUUAAAAAUGAACAGGCUUACUCGUUGUC.UUCG..GACAACCA.GCCAAUGCUUCA.GCACUCUGUGA.GAAGUGCC.UUCG.....GGUGAGUGC................CAA..CCAAAGUUUCA.GCAGUCUGUGA.GAAAC..GCC..UUCG.........GGU.GACUGC..C....AAUAGCCUU.GUAGCCUGAAAGAGGAA....GCC........CAUGU.......................GGC....GGUAACUCCGUUUAGCCUUUGAGAACGGGGAUCACUUAACGGUGAUGAAGGUCCAUUUCACAAUCAAGACAGUCUGCACUGCCGUACGACUUUGCAGACUCCUGACGGGAAACAUUUUCCCGUCAGGGAAGGUGUAUUUCUCCGUCACCGAAUCUACACUCCUGGAGAAAACAUCAUGUCUAGCCAAACUCAACAAGCAUCCACCAAAACUGAAUACUUCAACCUGACCAUCAAGGGCAUGGGGUACCUCAGCAACAUUCGUCAAGUCAAUGGCCCGAAUGGCACCUUUAUCAGCUGUGUCGUCAAUGG
#=GR NC_009832.1/366815-367370 CODON         ..................................................................................................................................................................................................................................................................................................................................................................................................................................................................................................................................AUG...................................................................................................................................
#=GR NC_009832.1/366815-367370 SS_TT         ...................................................................................................................................................................................................................................................................................................................................................................................................................................................................<<<<<<<<<....>>>>>>>>>...............................................................................................................................................................................
NC_009832.1/4581710-4581156                  AGUUGUGCCGGAAGGUGUGGGGGGGAAAGAUACUAGCAGCAUUUUAAGUCUCCUGUGGUUGACAUAGCUCUCUUUUGAUUCGAAGAUGAAGAGGCUUACUUGUUGUC.CUUG..GACAACCA.GCUAAUGCUUCA.GCACUCUGUGA.GAAGCGCC.UUUG.....GGUGAGUGC................CAG..CCAAAGUUUAA.GCGGUCUGUGA.GAAAC..GCC..UUCG.........GGU.GACUGC..A....AAUAACCUC.UUAGCCUGAAAGAGGCA....GCC........CAUGU.......................GGC....GGU.AACUCCGUUUAGCCUUUGAGAACGGAGAUCACUUAACGGUGAUUAAGGUUCCUUCAGCAUUUCACUUCCGGGCACAGCUCCCAAUCUCUGCAAUUAUCUAUCCUGACGGAAAACCCAUCCCGUCAGGGCUGGUAUUAUUCGUCUUUCUAUUAGGACUGACACCAUGAACAGUGUUCUGGGCAGCGCAUGCAUUGGGACACCGCCAAUUUUAUGACCAUCAGUUUCCCAGGGAAAUACCUUUCCCCUGGGAUCGGUGUUUCCCUUUUUUACAGGAGAAAUACCAUGUCUGUACUUUCGCUGUGGCC
#=GR NC_009832.1/4581710-4581156 CODON       ........................................................................................................................................................................................................................................................................................................................................................................................................................................................................................................................................................................................................................................................................
#=GR NC_009832.1/4581710-4581156 SS_TT       ........................................................................................................................................................................................................................................................................................................................................................................................................................................................<<<<<<<<<<<<..........>>>>>>>>>>>>>.............................................................................................................................................................................
NC_009832.1/4584347-4583793                  AUAGUAGUGGCCUGCGAGUGAGAGGACACCCUAUGAGGGGGAUGUGGGGAAUGGGAAUUGACUGUGAGCAAGAUGAUCGCUUAAGCUAAUUUCGUUGUACUGUCGUU.UUCG..GACGACCA.UCCAAUGUCUCA.GCACUCUGUGA.GAGGCGCC.UUCG.....GGUGAGUGC................CAU..CCAAUGUUUCAUGUGACCUGUGA.GAAAC..GCC..UUCG.........GGU.GGUCGC.......AAUAUCCUC.GUAGCCUGGAAGAUGAU....GCC........CAUGU.......................GGC....GGU.ACCUCCGUUUACCCUUUGAGAACUGAGAUCACGACAGUGAUGAAGGUUCAUUAGCGACUCAACCGCGCCAGUUUUGGUACGGUACUUUUCACCAAUAACGUAUGUAUUACGUCUUUCAGCUAUAAAGUUCGCCAAGGCGAGAUUUUAUGCUUCAACAUUUUGAUUCUUUUAUCUUUUACGACGUAUUGCUAACGAUGCGACUUUUGAACGCACGUAUAAGGCCAUUGGUACAUUUGGCCGCUUACGUGAGUCUCAUUAGGAGCAGAGGAGCGCGCGUCACUUGUGAAGUGACGAAGACACUACCA
#=GR NC_009832.1/4584347-4583793 CODON       ........................................................................................................................................................................................................................................................................................................................................................................................................................................................................................................................................................................................................................................................................
#=GR NC_009832.1/4584347-4583793 SS_TT       ........................................................................................................................................................................................................................................................................................................................................................................................................................................................................................................................................................................................................................................................................
NC_009832.1/437513-438068                    AAUAGUAGUGGCCUGCGAGUGAGAGGACACCCUAUGGGGGGAUGUGGGGAAUGGUAAUUGACUGUGAGCAAGAUGAUCGCUUAAGCUAAUUUCGUUGUACUGUCGUU.UUCG..GACGACCA.UCCAAUGUCUCA.GCACUCUGUGA.GAGGCGCC.UUCG.....GGUGAGUGC................CAU..CCAAUGUUUCAUGUGACCUGUGA.GAAAC..GCC..UUCG.........GGU.GGUCAC.......AAUAUCCUC.GUAGCCUGAAAGAGGAU....GCC........CAUGU.......................GGC....GGUACCUCCGUUUACCCUUUGAGAACGGAGAUCACGACAGUGAUGAAGGUUCAUUAGCGACUCAACCGCGCCAGUCCUGGUACGGUUCUUUUCACCAAUAACGUAUGUAUUACGUCUUUCAGCUAUAAAGCUCGCCAAGGCGAGGUUUUACGCUUCAACGCUUUGAUUCUUUUAUAUUUUACGACGUAUUGCUGACGAUGCGACUUUUGAACGCACAUAUAAGGCCAUUUGGUACAUUUGGCCGCUUACGUGAGUCUCAUUAGGAGCAGAGGAGCGCGCGUCACUUGUGAAGUGGCGGAGACACUACCA
#=GR NC_009832.1/437513-438068 CODON         ........................................................................................................................................................................................................................................................................................................................................................................................................................................................................................................................................................................................................................................................................
#=GR NC_009832.1/437513-438068 SS_TT         ..................................................................................................................................................................................................................................................................................................................................................................................................................<<<<<<<<<......>>>>>>>>>..............................................................................................................................................................................................................................
BABG01007993.1/555-1106                      UAAUUUAUAUUAGAACAUCACAUUCAUAAUGAAAUCAACAUGUUCAUAUGGUUGGGUUGACGGCAGAUUUCCCUUUUUGUUAACCUGUAUUUGCAUUAACUGUCGC..UUUU...GCGACCA.GCCAAUGUUCCA.GCAGUCUGAGA.GGGACGCC.UUCG.....GGUGAUUGC................CAG..CCAAUGUUUCA.GCAAUCUGAGA.GAAAC..GCC..UUCG.........GGU.GAUUGC.......AAUAUCCUC.GUAGCCUGAAAGAGGAU....GCC........UUUAU.......................GGU....GG.UACAUCCGUUUAGCCUCUGGGAACGGAUAUCACUACGGUGAUUGAGGUACGUUGAUUUUUCCUUCGGAUUACCGUGGUGCUUCCGGACAACCGGACUACUGUGUAUUCCCGGCAGACUGGCAUAAAAACGCCUUUAAAAUCUGCGUCUUAAGAUAUUUUCUGACUUUCCGCAUGCGCUUCUUAUGACUGUGCGCACGGCAUAAGACCAUUUGAAAUUUGGUCGCUUGCGUGUGCAUGUGGAGUUUGAAGCUGUGCGGGCGUCACUUUCGUCAGCGUUAAAGCUGACAAAGUGACGCUCGCACGUCU
#=GR BABG01007993.1/555-1106 CODON           ........................................................................................................................................................................................................................................................................................................................................................................................................................................................................................................................................................................................................................................................................
#=GR BABG01007993.1/555-1106 SS_TT           ....................................................<<<<<<<<<<<<<<<......>>>>>>>>>>>>>>.................................................................................................................................................................................................................................................................................................................................................................................................................................................................................................................................................................................
NC_002695.1/1398950-1399501                  UAAUUUAUAUUAGAACAUCACAUUCAUAAUGAAAUCAACAUGUUCAUAUGGUUGGGUUGACGGCAGAUUUCCCUUUUUGUUAACCUGUAUUUGCAUUAACUGUCGC..UUUU...GCGACCA.GCCAAUGUUCCA.GCAGUCUGAGA.GGGACGCC.UUCG.....GGUGACUGC................CAG..CCAAUGUUUCA.GCAAUCUGAGA.GAAAC..GCC..UUCG.........GGU.GAUUGC.......AAUAUCCUC.GUAGCCUGAAAGAGGAU....GCC........UUUAU.......................GGU....GG.UACAUCCGUUUAGCCUCUGGGAACGGAUAUCACUACGGUGAUUGAGGUACGUUGAUUUUUCCUUCGGAUUACCGUGGUGCUUCCGGACAACCGGACUACUGUGUAUUCCCGGCAGACUGGCAUAAAAACGCCUUUAAAAUCUGCGUCUUAAGAUAUUUUCUGACUUUCCGCAUGCGCUUCUUAUGACUGUGCGCACGGCAUAAGACCAUUUGAAAUUUGGUCGCUUGCGUGUGCAUGUGGAGUUUGAAGCUGUGCGGGCGUCACUUUCGUCAGCGUUAAAGCUGACAAAGUGACGCUCGCACGUCU
#=GR NC_002695.1/1398950-1399501 CODON       ...............................................................................................PTS......................................................................................................................................................................................................................................................GUA.............................................................................................................................................................................................................................................................................................................
#=GR NC_002695.1/1398950-1399501 SS_TT       ....................................................<<<<<<<<<<<<<<<......>>>>>>>>>>>>>>.................................................................................................................................................................................................................................................................................................................................................................................................................................................................................................................................................................................
NZ_ABHP01000002.1/105933-105382              UAAUUUAUAUUAGAACAUCACAUUCAUAAUGAAAUCAACAUGUUCAUAUGGUUGGGUUGACGGCAGAUUUCCCUUUUUGUUAACCUGUAUUUGCAUUAACUGUCGC..UUUU...GCGACCA.GCCAAUGUUCCA.GCAGUCUGAGA.GGGACGCC.UUCG.....GGUGACUGC................CAG..CCAAUGUUUCA.GCAAUCUGAGA.GAAAC..GCC..UUCG.........GGU.GAUUGC.......AAUAUCCUC.GUAGCCUGAAAGAGGAU....GCC........UUUAU.......................GGU....GG.UACAUCCGUUUAGCCUCUGGGAACGGAUAUCACUACGGUGAUUGAGGUACGUUGAUUUUUCCUUCGGAUUACCGUGGUGCUUCCGGACAACCGGACUACUGUGUAUUCCCGGCAGACUGGCAUAAAAACGCCUUUAAAAUCUGCGUCUUAAGAUAUUUUCUGACUUUCCGCAUGCGCUUCUUAUGACUGUGCGCACGGCAUAAGACCAUUUGAAAUUUGGUCGCUUGCGUGUGCAUGUGGAGUUUGAAGUGAUGCGGGCGUCACUUUCGUCAGCGUUAAAGCUGACAAAGUGACGCUCGCACGUCU
#=GR NZ_ABHP01000002.1/105933-105382 CODON   .........................................................................................................................................................................................................................................................................................................................................................................................................AUG.................................................................................................................................STP........................................................................................................................
#=GR NZ_ABHP01000002.1/105933-105382 SS_TT   ....................................................<<<<<<<<<<<<<<<......>>>>>>>>>>>>>>.................................................................................................................................................................................................................................................................................................................................................................................................................................................................................................................................................................................
NZ_CAAR01000141.1/305-1                      CGUGCAGACUUCUCAUGUACCUGUCUUUAGCACGUUAAAAAACUUCAGUUACGGUCUUGAAUUUUCAUUCUCGCUCUGGUUAAUAUGAUAGCGCUUAAAACGUUGC..CUUAG..GCAACCA..CCAAUGUUCCA.GUGAUCUGAGA.GGAACGCC.UUUG.....GGUGAUCAC................AUAA.CCAAUGUUCCG.GCAAUCUGAGA.GGAAC..GCC..UUCG.........GGU.GAUUGC..ACACCAAUGUCACC.GUAGCCUGAGAGGUGAC....GCC........UUCG........................GGU....GG.UACAGCCCUUUAAUCUUUGGAAACGGCUGUCGCAUUUUGCGAUGAAGAUAUUUU............................................................................................................................................................................................................................................................
#=GR NZ_CAAR01000141.1/305-1 CODON           ........................................................................................................................................................................................................................................................................................................................................................................................................................................................................................................................................................................................................................................................................
#=GR NZ_CAAR01000141.1/305-1 SS_TT           ........................................................................................................................................................................................................................................................................................................................................................................................................................................................................................................................................................................................................................................................................
NZ_CAAX01000002.1/18022-18328                CGUGCAGACUUCUCAUGUACCUGUCUUUAGCACGUUAAAAAACUUCAGUUACGGUCUUGAAUUUUCAUUCUCGCUCUGGUUAAUAUGAUAGCGCUUAAAACGUUGC..CUUAG..GCAACCA..CCAAUGUUCCA.GUGAUCUGAGA.GGAACGCC.UUUG.....GGUGAUCAC................AUAA.CCAAUGUUCCG.GCAAUCUGAGA.GGAAC..GCC..UUCG.........GGU.GAUUGC..ACACCAAUGUCACC.GUAGCCUGAGAGGUGAC....GCC........UUCG........................GGU....GG.UACAGCCCUUUAAUCUUUGGAAAUGGCUGUCGCAUUUUUUGCGAUGAAGAUAUUUU..........................................................................................................................................................................................................................................................
#=GR NZ_CAAX01000002.1/18022-18328 CODON     ........................................................................................................................................................................................................................................................................................................................................................................................................................................................................................................................................................................................................................................................................
#=GR NZ_CAAX01000002.1/18022-18328 SS_TT     ........................................................................................................................................................................................................................................................................................................................................................................................................................................................................................................................................................................................................................................................................
NC_004631.1/4447969-4448525                  CGUGCAGACUUCUCAUGUACCUGUCUUUAGCACGUUAAAAAACUUCAGUUACGGUCUUGAAUUUUCAUUCUCGCUCUGGUUAAUAUGAUAGCGCUUAAAACGUUGC..CUUAG..GCAACCA..CCAAUGUUCCA.GUGAUCUGAGA.GGAACGCC.UUUG.....GGUGAUCAC................AUAA.CCAAUGUUCCG.GCAAUCUGAGA.GGAAC..GCC..UUCG.........GGU.GAUUGC..ACACCAAUGUCACC.GUAGCCUGAGAGGUGAC....GCC........UUCG........................GGU....GG.UACAGCCCUUUAAUCUUUGGAAAUGGCUGUCGCAUUUUUUGCGAUGAAGAUAUCCUCAACAUUCACACUUCGAUACUCGUCUUUCAGCAUUUCCGGUGGGAAAUCUUCCCACUGUGGCAGGUUUUAUACCGGUAUUCCGGGUACAGACUGUUGAUCAUUUUGGUCCAGUGUCUUCUUUGAAGGAGCGCUCGUUCGUAUCGCUCGCUUUGAGACGUUUAAACCACAAAUCUUACAUCCUGCCCAUCGGGGAAAGCCUCCCCGAUACGGUGAUGGUUUUCUCCGUUUUACUUCUGGAGAAAACUAUGA
#=GR NC_004631.1/4447969-4448525 CODON       .....................................................................................................................................................................................................................................................................................................................................................................................................................................................AUG................................................................................................................................................................................................................
#=GR NC_004631.1/4447969-4448525 SS_TT       ........................................................................................................................................................................................................................................................................................................................................................................................................................................................................................................................................................................................................................................................................
NC_004631.1/4405624-4406178                  GGCCUUCGCGUUAGCGAGGGCCAUUUUUUUAUGGCGAGACAAAAAAUAUUUAACGGGUUGACAGGGUUAACUAAUGUUCUAAAAAUGGUCGCGAACCUUAUGUCGC..UUA....GCGACCA..CCAAUGUUCCA.GUGAUCUGAGA.GGAGCGCC.UUCG.....GGUGAUCAC................AACA.CCAAUGUUCCG.GCAAUCUGAGA.GGGAC..GCC..UUCG.........GGU.GAUUGC..ACACCAAUGUCAUC.GUAGCCUGAGAGGUGAC....GCC........UUCG........................GGU....GG.UACAGCCCUUUAAUCUUUGGAAACGGCUGUCGCAGCAUUUUGCGAUGAAGAUAUUUUAAACUUAUUGAUCAUCAGCGUUUUGCCAGCGUUGAUAUCCCUGCGGGAAUCCAUCAUCCCGCCAGGGUAGAUGUUUUCUCCGCAACGAUUUCAUUCCAUGGAGAAACAUCAUGUCUAAAGAAACUAACUACUUUAAUCUGAAUAUCAACGGUCUGGGCUAUAUCACGAAUGUACGUCAGGUUGUCAACGGUAACAGUAAGUUUACCUGUUGUACGCUGAAUGCCCUUAGUGGUCCGACAGAUAAUGCAG
#=GR NC_004631.1/4405624-4406178 CODON       .............................................................................................................................................................................................................................................................................................................................................................................................................................................................................................................................AUG........................................................................................................................................
#=GR NC_004631.1/4405624-4406178 SS_TT       ........................................................................................................................................................................................................................................................................................................................................................................................................................................................................................................................................................................................................................................................................
NC_005126.1/1220899-1221453                  CCUUGCCGUCCUUUGGGCGGCGCUAUUUUUUACCGCUUCCCAAAAAUCAUUUUCCUCGUUGACAGUCUGGCCCCCUGAUUCAAAAAUGCGUGGGAUAACUUGUUGUC.UUCG..GACAAUCG..CCAAUAUUCCC.GCAGUCUGAGA.GGAAUGCC.UUUG.....GGUGACUGC................UC...UCAAUGUCAGA.AAGGUCUGAGA.CUGAC..GCU..UUCG.........UGU.GACCUG...UCACAAAGCCAUU.GUAGCCUGAGAGGUGGU....GCC........UGCG........................GGC....GG.UAAACCCGUUUAUCCUUUGGAAACGGGUAUCACUGAUAACAGUGAUGAAGGUGUAUUUUUAACUUAUCAGAUAGCCUGUGUUUGACACUGGCUUCCCGGCGGGAAACAUCACUUCCCGCCCUGGGUGAUGUGUUCUCCGUCGUUUCUUUUUUUCACUUCAUAGAGAGAACAUCAUGUCUGCAAUUACCACUGAAAAUAAAUAUUUCAACCUGAAUAUCAAUGGAUUGGGGUAUCUCAGCAAUGUCCGCAAGGUGAAUGGUCCGAAUGGCAGUUUUUUCAGCGCGGUCAUCAAUGCAUUGAGUGGAC
#=GR NC_005126.1/1220899-1221453 CODON       ...................................................................................................................................................................................................................................................................................................................................................................................................................................................................................................................................AUG..................................................................................................................................
#=GR NC_005126.1/1220899-1221453 SS_TT       ........................................................................................................................................................................................................................................................................................................................................................................................................................................................................................................................................................................................................................................................................
NC_005126.1/1338868-1339425                  UUUUGCUCGUUUUUUGAAAAGAGUAAAUGAUUAUUCUAUGCGGUAUGAAAAGCUUUCUUGACGUUGAAAUAGACCUUGAUUAAUUUAAGGCAGUAUUCGUUAUCGC..GUAA...GCGAUCG..UUAAUGUUCCC.GUAGUCUGAGA.GGAACGCC.UUCG.....GGUGACUGA................UC...UCAAUGCCAUC.AUAGCCUGAGAGAUGGC..GUC..UUCG.........GAC.GGCA..........AAUCCGUUUAUCCUUUGAAA.ACGGGU...AUCACUA....ACAA....................UAGUGAU...GAAGGUGCAAUUUCACAGGCAAUUUUCUGACUUGCCAGUAUCCUCAAACAAUAACCUGCGGGUUGAUUUUGCUUUCUACGAUUGGCUUGCCUGGGUGGUUUCGUUCAGUAGUCUGGAUGACUGUUGUCAGAUUCGACAGGUUAUUGGAUAUUUUGCGGACAACGCAUUGGGUCCAGAAGAAAUGGGCGGCGUCACUUGUUGGCGUGAUAACGAAAACCAAGUGACGCUGCCAGCGUACAACAUCCUAAACCACGUAAUACAAGCUUUCCCUGUAUCUUCUACCUUCUGACCAAUACGUAGUACCCCGGUC
#=GR NC_005126.1/1338868-1339425 CODON       ..........................................................................................................................................................................................................................................................................................................................................AUG...................................................................................................................................................................................................................................................................................................STP.....................
#=GR NC_005126.1/1338868-1339425 SS_TT       .........................................................................................................................................................................................................................................................................................................................................................................................................................................................<<<<<<<<<<<<<<<<<............>>>>>>>>>>>>>>>>..................................................................................................................................................................
NC_005126.1/1340645-1341204                  UGUUGCCCGUGUCUACAAUAAACAGUGCAGUGAUGAUUAAUUGGCUUUUGAAUUUAGCUUGAAUCGAAACAGCCCUGGGCUUAAUAUCAAUGUGUUAACUUGUUGUU.UUCG..GACAACGG..CCAAUGUCAGA.CGAGUCUGAGA.CUGACGCC.UUUG.....GGUGACUCG................UC...AUAAAACCAUU.GUAACCUGAGAGAUGGU..GCC..UUUG.........GGC.GG.UAC.........ACCCGUUUAUCCUUUGAAA.ACGGGU...AUCACUG....AUUA....................CAGUGAU...GAAGGUGCAUUUUUAGUAACACACGGUGGCAGGCUUGCCAUUUGGUGAUCUCACCUCCGAGGGACAGAGUUAGUUCUCUGUUGUCUCUCUCAUAUCAACCACUUCCUGAUGGGGAAUGCCUUUCCCUGAGGGAUGAGGUUAUUCCUCAUUUUUUACAUUUGAGGAAAUAUUAUGCAAACUUUAUCGUGAUUAACUGAAAUAUUGAUGAAAUCUGUCCGGUCUGAAGCACUGAUUGGGCGCAAAGUUAAGUCGGGGAGAUUGCCUCGGCUGGCGAUACUUAUCAGGCAUCCUGACAGGGAUUGACCUGACG
#=GR NC_005126.1/1340645-1341204 CODON       .....................................STP..................................................................................................................................................................................................................................................................................................................................................................................................................................................................................................................................................AUG...........................................................................
#=GR NC_005126.1/1340645-1341204 SS_TT       ............................................................................................................................................................................................................................................................................................................................................................................................................<<<<<<<<<<<......>>>>>>>>>>>>...............................................................................................................................................................................................................................
NZ_CAAV01003008.1/2247-1686                  UUGCCUUUGAUGAAGCGGAAUAUGAUAUUUAGCCUUUUAAGCAGGGGGGGAGUUGUAUUGAUCAACGUGGCAUCAAUGAUCUACUAUACGAACGUUGUAAUGGUGCA.UUAGC.UGCACCCA..CCAAUGCCCCG.GUGAUCUGAGA.GGGGCGCC.UUCG.....GGUGAUUGC................AUA..CCAAUGUCACC.GUAGCCUGAGAGGUGGC..GCC..UUCG.........GGU.GG.UAC.........AGCCCUUUAAUCUUUGGAA.ACGGC...UGUCGUG.....UACUUC...................UGCGACG...AAGAUAUUUUUACUACAUGUAAGUACCGUUUUUCGGUAUCAGAUUUUUGACCUGUCUUCACGAACAGUGGACGAUCGCUUCUUCUUUCUACGGUUUUAUACCGUAUCUUUUAGUACUCACUUCUUAAGCCUCCGUGCUCAGACAACCUUUGCAUGUACGGGUAUGCCAGCCAUUUGGCGCGACGAACGUCGCAACAUUUGGGGCAUCUUCCGGACGAUGCAUUGGACAGUUUGAGUAUACGCGGCGUCACUUGCGUUCGAGUAAAACGAGAACCAAGUGACGCCGCAAGGCGUAAAACAUCUUCAGCAC
#=GR NZ_CAAV01003008.1/2247-1686 CODON       ........................................................................................................................................................................................................................................................................................................................................................................................................................................................................................................................................................................................................................................................................
#=GR NZ_CAAV01003008.1/2247-1686 SS_TT       ........................................................................................................................................................................................................................................................................................................................................................................................................................................................................................................................................................................................................................................................................
NZ_CAAW01001007.1/4325-4886                  CUUGCCUUUGAUGAAGCGGAAUAUGAUAUUUAGCCUUUUAAGCAGGGGGGAGUUGUAUUGAUCAACGUGGCAUCAAUGAUCUACUAUACGAACGUUGUAAUGGUGCA.UUAGC.UGCACCCA..CCAAUGCCCCG.GUGAUCUGAGA.GGGGCGCC.UUCG.....GGUGAUUGC................AUA..CCAAUGUCACC.GUAGCCUGAGAGGUGGC..GCC..UUCG.........GGU.GG.UAC.........AGCCCUUUAAUCUUUGGAA.ACGGC...UGUCGUG.....UACUUC...................UGCGACG...AAGAUAUUUUUAUUACAUGUAAGUACCGUUUUUCGGUAUCAGAUUUUUGACCUGUCUUCACGAACAGUGGACGAUCGCUUCUUCUUUCUACGGUUUUAUACCGUAUCUUUUAGUACUCACUUCUUAAGCCUCCGUGCUCAGACAACCUUUGCAUGUACGGGUAUGCCAGCCAUUUGGCGCGACGAACGUCGCAACAUUUGGGGCAUCUUCCGGACGAUGCAUUGGACAGUUUGAGUAUACGCGGCGUCACUUGCGUUCGAGUAAAACGAGAACCAAGUGACGCCGCAAGGCGUAAAACAUCUUCAGCAC
#=GR NZ_CAAW01001007.1/4325-4886 CODON       ........................................................................................................................................................................................................................................................................................................................................................................................................................................................................................................................................................................................................................................................................
#=GR NZ_CAAW01001007.1/4325-4886 SS_TT       ........................................................................................................................................................................................................................................................................................................................................................................................................................................................................................................................................................................................................................................................................
NC_004631.1/4445827-4446388                  CUUGCCUUUGAUGAAGCGGAAUAUGAUAUUUAGCCUUUUAAGCAGGGGGGAGUUGUAUUGAUCAACGUGGCAUCAAUGAUCUACUAUACGAACGUUGUAAUGGUGCA.UUAGC.UGCACCCA..CCAAUGCCCCG.GUGAUCUGAGA.GGGGCGCC.UUCG.....GGUGAUUGC................AUA..CCAAUGUCACC.GUAGCCUGAGAGGUGGC..GCC..UUCG.........GGU.GG.UAC.........AGCCCUUUAAUCUUUGGAA.ACGGC...UGUCGUG.....UACUUC...................UGCGACG...AAGAUAUUUUUACUACAUGUAAGUACCGUUUUUCGGUAUCAGAUUUUUGACCUGUCUUCACGAACAGUGGACGAUCGCUUCUUCUUUCUACGGUUUUAUACCGUAUCUUUUAGUACUCACUUCUUAAGCCUCCGUGCUCAGACAACCUUUGCAUGUACGGGUAUGCCAGCCAUUUGGCGCGACGAACGUCGCAACAUUUGGGGCAUCUUCCGGACGAUGCAUUGGACAGUUUGAGUAUACGCGGCGUCACUUGCGUUCGAGUAAAACGAGAACCAAGUGACGCCGCAAGGCGUAAAACAUCUUCAGCAC
#=GR NC_004631.1/4445827-4446388 CODON       ........................................................................................................................................................................................................................................................................................................................................................................................................................................................................................................................................................................................................................................................................
#=GR NC_004631.1/4445827-4446388 SS_TT       ........................................................................................................................................................................................................................................................................................................................................................................................................................................................................................................................................................................................................................................................................
NC_010102.1/4503510-4504064                  GCCGAAAGGUGCCGCUUUUUUUAUUUUUUGGCAUUGAUGAUUUUUUACGCACACCGGCGUUGACAUCUGCUGCGUCUGAAUAAAUGAUAAAGAGGCUAAUCGUUGUC.AUC...GACAACUG..CCAAUGCCCUG.GUGAUUUGAGA.AGGGCGCC.UUCG.....GGUAAUCAC................AUG..CCAAUGCCACAUAAAACCUGAGA.GUGGC..GCC..UUCG.........GGU.GGU..........AAACCUGUUUAACCUCUGAGA.ACAGGU...ACUC.......CUGGC......................GAGUU...GAGGUCCAUUUCACAAAUACAGCCAGUCGGCAAAAAUUUGCUGACUUCCCUGCGGGAAACGUUAUCCCGCAAGGGAUAGAUGUUUCUCCGCUACCAGUUUAGUUUUCACUCCGGAGAUAACAUCAUGACUGCUACUACAACUGCAUCUUCUUCCACCACCUCUUCCUCUGCCAGCCAGAAAAAAGAGUAUUUCAAUCUUAACGUAAGCGGUAUCGGCUACCUGAGCUCGAUUCGUCGUGUACAGGGCCAAAACGGUGAAUUUACCUGCGCUGUCAUUAAUGCCCUGACUGGUCCUACCGACAAUGCGUC
#=GR NC_010102.1/4503510-4504064 CODON       ..........................................................................................................G.UA.................................................................................................................................................................................................................................................................................................................................................................AUG......................................................................................................................................................................................
#=GR NC_010102.1/4503510-4504064 SS_TT       ..............................................................................................................................................................................................................................................................................................................................................................................................................<<<<<<<<<....>>>>>>>>>>...................................................................................................................................................................................................................................
NC_010102.1/4566569-4567126                  UUAAGGGCUUCAUCGUCCUGGUUCAAACCACAAUGUGGGAAGAUCUUUGCGUUGACACUAUUGCCUGAGGUGCGGGAAUUGUGUACGCUUAAUUUGCUAACGUUGU..CUCUG..ACAACUG..CCAAUGCCUGA.GUGAUUUGAGA.CAGGCGCC.UUCG.....GGUAAUCAC................AUG..CCAAUGCCAUC.AUAACCUGAGAGAUGGC..GCU..UUCG.........GGC.GGUUC........AAACCUGUUUAACCUUUGCAA.ACAGG..AACCUG.......AUUA.......................CAGGUU..AAGGUCCUUUUCUACUUCACUUCACACUACCAAACACCUGAUUUACUCAUCCGGCAUUUUUGGCCUGAUUCUCACCCUGAGGGAUACUUUCCCUUUGGGACGGUUCCCUUUUUUCAUAAGGAAUCGUACCCAUGCAUUACACCAGAAUGAUCAAUCCGCUCGCGUUACUGAGUUGUGACUCACCCGCUUCUGCAAAAAUCAUUGUGGAUUACGUAAAAACUCAGCUUAACGUUCGUCUGGAUAACAAACUCAUGGUCGACGCAGAUCCUCAGGUUCCUGCUGACGGCCUUCCUGAUUACCUGACUUUUC
#=GR NC_010102.1/4566569-4567126 CODON       .................................................................STP..................................................................................................................................................................................................................................................................................................................................................................................................................AUG...............................................................................................................................................................................
#=GR NC_010102.1/4566569-4567126 SS_TT       ................................................................................................................................................................................................................................................................................................................................................................................................................................................................................................................................................................................................................<<<<<<<<<<<............>>>>>>>>>>>>.....................
NC_009708.1/4162959-4162404                  AUCGUCUUGGAAUUGGCUGGCUGGCACAUUGUUGUCCAAGACUCACACGACAAACACCCUUGCCUGACUUAGAGGGAUUGUGUACGAUUUGUUGGUUAAAUGUUGUC.UUU...GACAACGG..CCAAUGUUCCC.GUGAUUUGAGA.GGAACGCU.UUCG.....GGUAAUCAC................AUG..CCAAUGCCAUC.AUGACCUGUGAGAUGGC..GCU..UUCG.........GGC.GG.UAC...ACCUAAAUCUGUU.AACCUUUGCAA.ACAGA...GACC........UUCG........................GGUU...AAG.GCUCACUUUACCGCAUAGUUACAUCCACUUUCGACUCCGUGAUAAUCAUCGUCAUUUAAUGACAUAUCCAUUUGGGAUCUCGAUCCCCUUUUAUCCACCUGUGGCGCACUCCGCCACUGGCUGGGGUGCGCCUUUUUUGAGGUUCAUCCCAUGAAAAAAUCGACUUCUUGCCGUAAGGCUCACAAACGCGCUGAUUUAUAUCAACAGGUCACAGAUAAAAUUAUUGUGGCACUGGAAAAAGGCACUAUUCCCUGGCGCAAGCCCUGGCGUUCAGUAAGAAAGCCAGAGGGCAGUUCGCUGCCAAC
#=GR NC_009708.1/4162959-4162404 CODON       .............................................................................................................................................................................................................................................................................................................................................................................................................................................................................................................AUG........................................................................................................................................................
#=GR NC_009708.1/4162959-4162404 SS_TT       .............................................................................................................................................................................................................................................................................................................................................................................................................................................................<<<<<<<<<<<<.....>>>>>>>>>>>>>.............................................................................................................................................................................
NC_009708.1/4214784-4214228                  AUGAAUCCAGUGUCAAUUUUUUACGUAUUCGUGAUAUCAGUUCUUCCUUACCCGAUAUAUUGACUUCUCCCUCAUCCGGUUGAAAACUGAAUAGGCUACUUGUUGU..CGAUG..ACAACUG..CCAAUGUUCCA.GUGAAUUGAGA.GGAACGCC.UUCG.....GGUAAUCAC................AUG..CCAAUGCCAUC.AUGACCUGUGAGAUGGC..GCU..UUCG.........GGC.GGUUAA....CCCAAAUCUGUC.AACCUUUGCAA.ACAGA....GACC.......UUCG.......................GGUU....AAGGCAGACUUCACUGUAAUUGAUCACCAAUACAGCCCAGUCAGUGGCUAAGUUACUGACUUCCCUGCGGGAAACUUUCCCCGUAAGGGAUGAUUGUUUCUCCGCACUGCUUAUUUUCACUCUGGAGAAAACACCAUGACUUCAACCAGCGCGGUUGCAACUAAUAAUAUUCCUACAAACAAUAUUUCUACAAACAAUGUUCCUACAAAUAAAGCACCCAAUUCUCCUCCUCAGUCUCGGGCUGAAUAUUUCAAUCUGAAUGUCACCGGUAUCGGCUACCUCAAUAAUAUUCGUAAGGUCUCAGGUAAU
#=GR NC_009708.1/4214784-4214228 CODON       ................................................................................STP...................................................................................................................................................................................................................................................................................AUG.................................................................................................................AUGP..........................................................................................................................................................................
#=GR NC_009708.1/4214784-4214228 SS_TT       ................................................................................................................................................................................................................................................................................................................................................................................................................<<<<<<<<<<........>>>>>>>>>>>...........................................................................................................................................................................................................................
NC_008800.1/3821415-3820859                  AUGAAUCCAGCACAAGUUUUCUACGUAUGCGUGAUAUCAGUUCUUCCUUACCUGAGAUAUUGACUUCCCCCUCAUCCGAUUGAAAACUGAACCGGCUACUUGUUGU..CUACG..ACAACUG..CCAAUGUUCCG.GUGACUUGAGA.GGAACGCC.UUCG.....GGUAAUCAC................CUG..CCAAUGCCAUC.AUGACCUGAGAGAUGAC..GCU..UUCG.........AGC.GGUCAA....CCUAAAUCUGUC.AACCUUUGCAA.ACAGA...GACC........UUCG........................GGUU...AAGGCCUAUUUUACCAAUACAGUUUAGUCAGUAGCUCAGUUGCUGACUUCCCUGCGGGAAACUUUCUUCCGCAUGGGAUGAUCGUUUUUCCGCUACCUGUUUGUUUCACUCCGGAGAAAACAUCAUGACGGUAACCAGCACCGCUACAACCAAUAAUGAUCCAACACAAAGUAUUUCAACUAACAAUCUUUCUACCAACAAUGCACCCAAUUCACCUUCUCAGCCUCGGGCUGAAUAUUUCAACUUGAAUGUAACCGGAAUCGGCUACCUCAAUAACAUUCGUAAGGUCUCGGGCAAUAAUGGUGAGUU
#=GR NC_008800.1/3821415-3820859 CODON       ................................................................................STP............................................................................................................................................................................................................................................................................................................................................................................................AUG......................................................................................................................................................................................
#=GR NC_008800.1/3821415-3820859 SS_TT       ..................................................................................................................................................................................................................................................................................................................................................................................................<<<<<<<<<<<<.......>>>>>>>>>>>>.......................................................................................................................................................................................................................................
NC_008800.1/3772595-3772039                  UGAAGAUAUCGGCCAGAUAGCUGUGUGUGACUAUGACAAAAAUUCUGCAACAGAUGCGCUUGCUUGAGUUGUUGUGUUUAUGUACGAUUUAUAGGCUAAACGUUGU..CUAUG..ACAACUG..CCAAUGUUCCG.GUGACUUGAGA.GGAACGCC.UUCG.....GGUAAUCAC................CUG..CCAAUGCCAUC.AUGACCUGAGAGAUGGC..GCU..UUCG.........AGC.GGUUAA....CUUAAAUCUGUC.AACCUUUGCAA.ACAGA...GACC........UUCG........................GGUU...AAGGCCUACUUUACUACCUGGUUCCAUCCUCGUUCGAUUCGACUCCAUGACAAUCAUCGUCAUUUAAUGAUUUACCUAUUAGGGAUUUAGAUCCCACUUAAUCCACCUGUGGCGCACUCCGCCAUUGGCUGGGCUGCGCUUUUUUUUGAGGCUCAUCCCAUGAAGAAAUCUACCUCCCGCCGUAAGGCUCAAAAACGUGCUGAUUUAUAUCAACAAGUCACUGACAAAAUCAUCGCUGCGCUGGAAAAGGGCACAGUUCCCUGGCGUAAACCCUGGCGCCUGGCGGCGAGACCUGUUGGUAGUUCGCUG
#=GR NC_008800.1/3772595-3772039 CODON       STP...............................................................................................................................................................................................................................................................................................................................................................................................................................................................................................................AUG...................................................................................................................................................
#=GR NC_008800.1/3772595-3772039 SS_TT       ..................................................................................................................................................................................................................................................................................................................................................................................................................................................................<<<<<<<<<<........>>>>>>>>>>..........................................................................................................................................................................
NC_010102.1/4564405-4564963                  CCUUCAAAUUUUGGAGGGUUUCCUGCAGACUCGUCUUCCAUGUCACAGAUAAAAACUUGAUAAAGGAUCACGCUCCGAUCUAAUAUCUUUCUCGUUGUACCGUUGCG.UUGUA.UGCAACAU.GCCAAUGCCUCG.GCGAUCUGAGA.GAGGCGCC.UUCG.....GGUGAUCGC................CAUG.CCAAUGCCACC.GUGACCUGAGAGGUGGC..GCC..UUCG.........GGC.GGU..........AACUUCGUUUACCCUUUGAAA.ACGAAG...AUCG.......CAUA.......................CAGUUU..GAAUCUGGCGAUGAAGGUCCCUUUCACUUCUGUAUCUGUUUUUCAGAUACGUCUUGCAGCCGUUGUCUGGCCGCAAUUUUCUUAUCGUUUUCACUCUUUAUGACGCUGCUGGCCGUUGCGAACUUUGCGGCGUGGAUAUGACCAUUUGGAACAUUUGGGCAUCUUCCACGGCCGCAUUGAGAGCAGAGGAGCGCGGCGUCACUUGUGCACGAGUGAAACGAGUACCAAGUGACGCGCGCAGCGCAUAACUGGCAGAGCUGACGCACUGCCAUUUCGACAACAUUUUUACCAACUGACCAACACGUACUU
#=GR NC_010102.1/4564405-4564963 CODON       ...............................................................................................................................................................................................................................................................................................................................................AU..G...................................................................................................STP..............................................................................................................................................................................................................
#=GR NC_010102.1/4564405-4564963 SS_TT       ........................................................................................................................................................................................................................................................................................................................................................................................................<<<<<<<<<.....>>>>>>>>>.........................................................................................................................................................................................................................................
NC_009708.1/4172767-4172218                  UCCAUUGAGAUGUCUGUUAAAACCUGUAGCGAUCCAAAAUUAGGAUCGGUAUAUAUUGCUAUCAGGUGUUUUAACGGUCUAGAAUCAUCCUCGCUAUAAACGUUGU..UUUGA..GCAACAU.GCCAAUGUCCUG.GCGAUUUGAAA.GGGACGCC.UUCG.....GGUAAUCGC................AUG..CCAAUGUCACC.UUAACCUGAGAGGUGAC..GCC..UUCG.........GGC.GG.UA.........CCCCCGUU.AACCUUUGAGA.AUGGG....GAU........CGCA........................AUC....AAGUCGCGAUAAGGUCUCUUCUACUUCAAUUUGCUGAUCCCUCGAUGCAAAUACGCUUUACAGUUUUCACUGCUGCUUCAUUGGAUUUCAAUACUUUUUGACGUCAGCUUCCGGUUGCGAGCUUUGCGAACGGUGGGAUUGCCAAUUGAAGUAUUUGGCAUUUUCCACGUAAGCAUUGAGAGCAAAAGGUGCGCGGCGUCACUUGCGAACGAGUGAAACGAGUACCAAGUGACGCGCGCAGCACACGACCGGCAGUACAGGCGUACUGCCACUUCAACGAUACUUUUACCCUCUGGCCAACACGUAACG
#=GR NC_009708.1/4172767-4172218 CODON       ........................................................................................................................................................................................................................................................................................................................................................................................................................................................................................................................................................................................................................................................................
#=GR NC_009708.1/4172767-4172218 SS_TT       ........................<<<<<<<<<<<.......>>>>>>>>>>>...................................................................................................................................................................................................................................................................................................................................................................................................................................................................................................................................................................................................................
NC_008800.1/3774400-3773841                  CAUUAUUGAAAUGACGUCGAAAGUCCUGGCUGGGCCUUAGUAUUCUUGAUGUAAAUCUUGUUCACUAUCGGCGAUACGGGCUAAUAUGCUUAAGUCAUAAUGUUGC..AUCGC..GCAACAU.GCCAAUGUCCUG.GUGAUUUGAGA.GGGACGCC.UUCG.....GGUAAUCGC................AUG..CCAAUGUCACC.UUAGCCUGAGAGGUGAC..GCC..UUCG.........GGC.GG.UA..........CCCUCGUUAACCUUUGAAAAUGGGG.AUCGCAA.......CAGAG......................UUGCGGU.AAGGUCUCUUCUACUUCAAUUUCCACUUUUUAUCGCAAAUAAGCUUUGCAUUUUUCACUGCUGUUUUACUUCUAUUUGAUGUUUUGACGUCAGCUUCCGGUUGCGAACUUUUGCAUAUUCCAUUUAUGCAUUGAGAACAGCGGGGCGCGGUGUCACUUGAGAACGAGUGAAACGAGUACCAAGUGACGCGCGCAGCGCACGACCGGUAGUAUUGACGAACCGCUAUUUCAACGACAUUUCUACCCUCUGACCAACACGUAGUAAUGGUUUUAAAACGCUUAACCGCGAGUUUUUAUCGUUCACCGGGUC
#=GR NC_008800.1/3774400-3773841 CODON       ........................................................................................................................................................................................................................................................................................................................................................................................................................................................................................................................................................................................................................................................................
#=GR NC_008800.1/3774400-3773841 SS_TT       ........................................................................................................................................................................................................................................................................................................................................................................................................................................................................................................................................................................................................................................................................
#=GC SS_cons                                 .....................................................................................................<<<<<<<____.>>>>>>>,,.,,,,,,,,,,,,.<<<<<<-----.----.<<<<____....>>>>>>>>>><<<<<<....>>>>>>,,,..,,,,,,,,,,..<<<<<<-----.----...<<<<<____....>...>>>>.>>>>>>.........,,,,,...<<<<<<-----.----..<<<<<<<<<<<<<<____................>>>>>>>>>>>>>>.>>>>>>...............................................................................................................................................................................................................................................................................................................
#=GC SS_cons_1                               .................................................................................................................................<<<<<..............>>>>>................................................<<<<<..............>>>>>........................................<<<<<..............>>>>>.......................................................................................................................................................................................................................................................................................................................................................................
#=GC ACTUAL_MOTIF                            ....................................................................................................<......................................................................................................................................................................................................................................................>............................................................................................................................................................................................................................................................................................................
#=GC HYPHENATION                             ****************************************************************************************************....................*........*......*................*...*.....***.........*...............********.........*...........*.....**....*...*****..............********.........*.....*.....*....**.............*......**************....................***************************************************************************************************************************************************************************************************************************************************************************************************************
#=GC R2R_LABEL                               ----------------------------------------------------------------------------------------------------....................3..4..................t................................1...................2..................u...............................................................v..................................................................---------------------------------------------------------------------------------------------------------------------------------------------------------------------------------------------------------------------------------------------------------------------------------------------------------------
#=GC SUBFAM_pknot1_R2R_LABEL                 ---------------------------------------------------------------------------------------------------------------------------------.....--------------.....------------------------------------------------------------------------.---------------...--------------------------------------------------------------------------------------------------------------------------------------------------------------------------------------------------------------------------------------------------------------------------------------------------------------------------------------------------------------------------------------------------------------------
#=GC SUBFAM_pknot2_R2R_LABEL                 ---------------------------------------------------------------------------------------------------------------------------------------------------------------------------------------------------------.....--------------......---------------...--------------------------------------------------------------------------------------------------------------------------------------------------------------------------------------------------------------------------------------------------------------------------------------------------------------------------------------------------------------------------------------------------------------------
#=GC SUBFAM_pknot3_R2R_LABEL                 ---------------------------------------------------------------------------------------------------------------------------------------------------------------------------------------------------------------------------------.---------------...---------------------.....--------------.....-----------------------------------------------------------------------------------------------------------------------------------------------------------------------------------------------------------------------------------------------------------------------------------------------------------------------------------------------------------------------
#=GC SUBFAM_LABEL_unit3                      ......................................................................................................................................................................................................................................................................................x.................................................................................................................................................................................................................................................................................................................................................................................
#=GC SUBFAM_unit3_R2R_LABEL                  ---------------------------------------------------------------------------------------------------------------------------------------------------------------------------------------------------------------------------------.---------------...-----------1.....2................v..................................................................---------------------------------------------------------------------------------------------------------------------------------------------------------------------------------------------------------------------------------------------------------------------------------------------------------------
#=GF DUPLICATES NC_002695.1/1398950-1399501=NC_011353.1/1342536-1343087=NC_002655.2/1087116-1087667=NC_002655.2/1482723-1483274=NZ_AAJW02000034.1/31891-31340=NZ_ABHK02000001.1/4190418-4190969=NZ_ABHL02000002.1/1034770-1035321=NZ_ABHM02000002.1/474979-475530=NZ_ABHO01000005.1/108754-109305=NZ_ABHQ01000007.1/191055-191606=NZ_ABHR01000003.1/166082-166633=NZ_ABHS01000005.1/181202-181753=NZ_ABHT01000005.1/74746-74195=NZ_ABHU01000017.1/68113-68664=NZ_ABHW01000010.1/74836-75387=NZ_ABJT01000002.1/189301-189852=NZ_ABKY01000008.1/177849-177298 NC_004631.1/4447969-4448525=NC_003198.1/4464376-4464932=NZ_CAAT01000318.1/9801-9245=NZ_CAAW01001007.1/6467-7023 NC_004631.1/4405624-4406178=NC_003198.1/4420974-4421528=NZ_CAAT01000366.1/4633-5187=NZ_CAAU01000131.1/1614-1060=NZ_CAAW01000133.1/1618-2172 NC_004631.1/4520398-4520921=NC_003198.1/4537589-4538112=NZ_CAAR01000001.1/10505-11028=NZ_CAAT01000371.1/2132-1609=NZ_CAAU01001295.1/2048-1525=NZ_CAAV01000293.1/1811-2334=NZ_CAAW01000272.1/5060-5583=NZ_CAAX01000510.1/7069-7592 NC_004631.1/4445827-4446388=NC_003198.1/4462234-4462795=NZ_CAAT01000318.1/11943-11382=NZ_CAAU01003246.1/449-1010=NZ_CAAX01000002.1/15880-16441
#=GF R2R ignore_ss_except_for_pairs _1 outline_only_bp
#=GF R2R turn_stem_at_internal t +1 r
#=GF R2R turn_stem_at_internal u +1 r
#=GF R2R turn_stem_at_internal v +1 r
#=GF R2R var_backbone_range 1 2
#=GF R2R var_backbone_range 3 4

#=GF SUBFAM_PERL_PRED pknot1 return 1;
#=GF SUBFAM_pknot1_R2R no5
#=GF SUBFAM_pknot1_R2R set_dir pos0 0 f
#=GF SUBFAM_pknot1_R2R outline_nuc all

#=GF SUBFAM_PERL_PRED pknot2 return 1;
#=GF SUBFAM_pknot2_R2R no5
#=GF SUBFAM_pknot2_R2R set_dir pos0 0 f
#=GF SUBFAM_pknot2_R2R outline_nuc all

#=GF SUBFAM_REGEX_PRED unit3 unit3 [A-Za-z]
#=GF SUBFAM_unit3_R2R no5
#=GF SUBFAM_unit3_R2R ignore_ss_except_for_pairs _1 outline_only_bp
#=GF SUBFAM_unit3_R2R turn_stem_at_internal v +1 r
#=GF SUBFAM_unit3_R2R var_backbone_range 1 2

#=GF SUBFAM_PERL_PRED pknot3 return $predValue{unit3}
#=GF SUBFAM_pknot3_R2R no5
#=GF SUBFAM_pknot3_R2R set_dir pos0 0 f
#=GF SUBFAM_pknot3_R2R outline_nuc all
#=GF SORT_STATS 43 248 0
#=GC cons                                    nnnnnnnnnnnnnnnnnnnnnnnnnnnnnnnnnnnnnnnRnnnnnnnnnnnnnnnnnnYnnnnnnnnnnnnnnnnnnnnYYnAnnnnnnnnnnRnYnnnnYGUYGYn-YUnn--nRCRACnn--CCAAUGYYYYR-nYRRUCUGnGA-GRRRCGCC-UUCG-----GGUGAYYRn----------------nnn--YCAAYGYYnYn-RnRRYCUGnGAnRnRRC--GCY--UUYG---------RGY-GRYnnn-------nnnnYYnYY-RnnnYYUGnRA-RnRRn----RYY--------nnYR------------------------RRY----RRnnnnnnnYnYnnnnnYnYnnnnnnnnnnnnnnnnnnnnnnnnnnnnnnnnnnnnnnnnnnnnnnnnnnnnnnnnnnnnnnnnnnnnnnYnnnnnnnnnnnnnnnnnnnnnnnnnnnnnnnnnnnnnnnnnnnnnnnnnnnnnnnnnnnnnnnnnnnnnnnnnnnnnnnnnnnnnnnnnnnnnnnnnnnnnnnnnnnnnnnnnnnnnnnnnnnnnnnnnnnnnnnnnnnnnnnnnnnnnnnnnnnnnnnnnnnnnnnnnnnnnnnnnnnnnnnnnnnnnnnnnnnnnnnnnnnnnnnnnnnnnnnnnn
#=GC conss                                   111111111111111111111111111111111111111311111111111111111131111111111111111111133131111111111312111112311140321300411122110022212122233023233311131032222212033330000022233323200000000000000002230033323332131031321111131421233002230033230000000003210113334000000043333333303333333333303333300003330000000033330000000000000000000000003330000334333333313111113131111111111111111111111111111111111111111111111111111111111111111111111311111111111111111111111111111111111111111111111111111111111111111111111111111111111111111111111111111111222222222222222222222222222222222222222222222222222222222222222222222222222222222222222222222222222222222222222222
#=GC col_entropy_0                           111111111111111111111111111111111111111111111111111111111111111111111111111111111101111111111111111100000010101210100000110100000011111011110000000011110000000000000000000111100000000000000001121011101111111011110000100111111000010000101000000001000001111001111100121111101111110011011111200011111000000022111000000000000000000000011111100111122221111111111111111111111111111111111111111111111111222212122212212212221212112122212122112212121212222212222222211221221211122122212222212222222222211222222222221221122222221122221222222212222122222222222222222222222222222222222222222222222212222222222222222222222222222222222222222222222222222222222212
#=GC col_entropy_1                           ........................................................................................................................................................................................................................................................................................................................................................................................................................................................................................................................................................................................................................................................................
#=GC col_entropy_2                           988989998899899899889899978789899889889799978999898889999613898798789989899969865595786888899181752593681861636161281844782124402130347044247700950302033204255962202222275434544444555454444447622321042163835647519100370518250454448289080577700092492195993331243389725396778656335553508944193844524765222200873200000000000000222267543253034437900128784899986969988879699879999998899899999899899998000090900090090080009090890800090700980090909090000090101100099009019099910900090000090001000000089100011000009009800000009901019110010090111821111111001211111101101111101112110111111111111190111101111110011111211111011122011212111121221111210111000191
#=GC col_entropy_3                           468272784868988994557960767741304075923204383237817093539895137834148593492362321238624945830832608284259459975189789593629002208843360061976900790586610105820728808818891719133333111373333335363352522776020783271900690110221385111832831811100036198915769994389798959998660737592238282308434615159675000009128100000000000000000026683651046090130779362149276288629718378463852599030625306820595282228161264487533564046356903715177661972341646295254787100163158938014104617738739664669581348471074047500793678197785529777950806103908395582601531586295062710082559531411790603852763935780668298380827470958063169699716612710011637606104199055272378569
#=GC cov_SS_cons                             .....................................................................................................2222220.....0222222................?22222...........2020........020222222?000001....100000.................????22.............2222?........?...2222.22????.................????22............0??2222???0000....................0000???2222??0.22????...............................................................................................................................................................................................................................................................................................................
#=GC cov_SS_cons_1                           .................................................................................................................................22222..............22222................................................22222..............22222........................................?2222..............2222?.......................................................................................................................................................................................................................................................................................................................................................................
#=GF NUM_COV 39
#=GF WEIGHT_MAP  NZ_ABFH02000001.1/1901811-1902334 1.07274 NZ_CAAS01001077.1/1529-2009 0.357579 NZ_CAAY01001733.1/629-953 0.357579 NC_004631.1/4520398-4520921 0.357579 NZ_AALF01000047.1/31403-31909 1.44302 NZ_AALF01000086.1/36-543 1.44302 BAAW01011162.1/462-1 1.41706 NC_004547.2/602059-602613 1.27946 NC_004547.2/648493-649050 1.30911 NC_004547.2/650761-651315 1.27946 NC_009832.1/4503712-4503135 1.2485 NC_009832.1/4501649-4501073 1.2555 NC_009832.1/4560824-4560245 1.31079 NC_010554.1/2805761-2805204 1.10998 NC_010554.1/2803327-2802768 1.10131 NC_010554.1/2873924-2873364 1.10131 NC_009832.1/440632-441187 1.1742 NC_009832.1/366815-367370 1.1742 NC_009832.1/4581710-4581156 1.17201 NC_009832.1/4584347-4583793 1.05459 NC_009832.1/437513-438068 1.05459 BABG01007993.1/555-1106 0.297494 NC_002695.1/1398950-1399501 0.297494 NZ_ABHP01000002.1/105933-105382 0.446241 NZ_CAAR01000141.1/305-1 0.475695 NZ_CAAX01000002.1/18022-18328 0.280811 NC_004631.1/4447969-4448525 0.280811 NC_004631.1/4405624-4406178 0.912565 NC_005126.1/1220899-1221453 1.18552 NC_005126.1/1338868-1339425 1.41798 NC_005126.1/1340645-1341204 1.41798 NZ_CAAV01003008.1/2247-1686 0.712222 NZ_CAAW01001007.1/4325-4886 0.367981 NC_004631.1/4445827-4446388 0.367981 NC_010102.1/4503510-4504064 1.28289 NC_010102.1/4566569-4567126 1.40318 NC_009708.1/4162959-4162404 1.29594 NC_009708.1/4214784-4214228 1.19798 NC_008800.1/3821415-3820859 1.19798 NC_008800.1/3772595-3772039 1.28448 NC_010102.1/4564405-4564963 1.22527 NC_009708.1/4172767-4172218 1.22527 NC_008800.1/3774400-3773841 1.35268
#=GF USED_GSC TRUE
#=GF DID_FRAGMENTARY FALSE
//
