# Supplementary material for: Comparative genomics reveals 104 candidate structured RNAs from bacteria, archaea, and their metagenomes
Source: Genome Biol. 2010 Mar 15;11(3):R31. doi: 10.1186/gb-2010-11-3-r31 (PMC2864571; doi:10.1186/gb-2010-11-3-r31)
Supplement: Additional file 4 — Raw text alignment files, including annotation. Raw alignments of RNAs, including annotations (for example, predicted transcription terminators, flanking sequences) in "Stockholm" text format. The alignment format and appropriate viewing programs are discussed on Wikipedia [113]. The Stockholm files can be retrieved from the .tar.gz archive file by using programs such as WinZip (Windows), StuffIt Expander (Mac), or tar/gzip (UNIX). [file gb-2010-11-3-r31-S4.GZ › sto/PhotoRC-II.sto]

# STOCKHOLM 1.0
#=GF ID PhotoRC-II
#=GF DE PhotoRC-II RNA
#=GF AU Weinberg Z
#=GF TP Cis-reg;
#=GF WK http://en.wikipedia.org/wiki/PhotoRC_RNA_motifs
#=GF DATABASES microbial 32 env 4 viral 28
#=GF FancifyStockholm -longtable -wrapGeneContext 6in -recycleGeneColors
#=GF FancifyStockholmGeneContext -leftNothing -rightOperonOrCount 1
#=GF ORIGINAL_MOTIF 230	118	0	0	env	3	env-gos-freshwater	jeremy	s42_48_55_65_75_85S100O5Min3	cmfinder		ethresh=2&nr=0&EVD=null3&cmfv=0.3&disableMiniscan=1	end
JCVI_SCAF_1101668145886/935-442              GCUAAUGUCAGCAACUCCACACAUCAGUAAGCACUAAUACUCAUUGACAUCCUAAAUAAAAGGUUGUAUGAUAAAUAAGUCAGGAAAUCAAGACAAAACUUUACGUUUC.CUUUAC.ACUUC..UC...................AAACCGGGAUCAA...G.A..GAAGC.....A..AAG....CAUCCCUCAU...A.UCCACGA.UGGAGGG.UG..................UCGUGGAGUAUACUGUACCAAGUUCGUCCCCCCGAACUCAUACUUACCUUCUUUUAACAAAUGACUGCUACAAUUGCUAUACGUUCAAAUAAUAAUCUCUGGAACGAUUUCUGUUCCUGGGUUACUUCUACGAACAACCGACUAUACGUUGGGUGGUUCGGUGUUCUUAUGAUUCCAACGUUGCUCGCUGCAACUACUUGUUUUAUUAUUGCUUUUAUUGGUGCUCCCCCAGUGGACAUUGACGGCAUUCGGGAACCAGUAGCUGGCUCCCUGAUGUACGGCAACAACAUCAUCUCUGGUGCCGUUGUUCCUUCUUCUAAU
#=GR JCVI_SCAF_1101668145886/935-442 CODON   .........................................................................................................................................................................................................................................................................................................AUG..................................................................................................................................................................................................................................................................
#=GR JCVI_SCAF_1101668145886/935-442 SS_TT   ..............................................................................................................................................................................................................................................................................................................................................................................................................................................................................................................................................................................
JCVI_SCAF_1096628394641/1465-1845            CAUCUAAAGGCAGCAUUUAAUGCAGAGGACAUCGACUUUACUGUUGUCGAUCGUGCAAAUGUGCGCGAUAUGUGAUAUAAUAAAUAAAUAUAACGUCACCUUAUCGUGA.CACUUG.UCGGC..UU.....................ACCGAGAC.UCA..A.C..GUCGACAAU.A..AACA.UUAGUCUCUCAU...A.CCUCUCC.UUCAGGG.U...................GGAGAGGA.AUAUUCUUUUCGCACCUUCCCUGUAGUGCCUUACUUAAGACACUAUUCAUGUCAACUACAACCUUAAAACGUUCUACUAAUACGUGGGACACCUUCUGUGAGUGGGUUACUUCCACUAACAACCGCCUCUAUGUCGGUUGGUUCGGUACCCUGAUGAUCCCGACGCUUCUCGCAGCUACUGUCUGCUUUAUCGUCG....................................................................................................................
#=GR JCVI_SCAF_1096628394641/1465-1845 CODON ...........................................................................STP........................................................................................................................................................................AUG................................................................................................................................................................................................S....................................................................................................................
#=GR JCVI_SCAF_1096628394641/1465-1845 SS_TT ...................................................................................................................................................................................................<...<.<<<<<<<.............................>>>>>>>>.>>>.....................................................................................................................................................................................................................................................................................................................
JCVI_SCAF_1101668269954/372-853              CAGUAUCUCAACAAGGUCCUGGACAAAUUGGAAGAAUACAGGGCUUGACGGGUAGGGAAAACCGUAGUAUAAUAAAUAAGUCAAGUUAAGAAACGUUAAGUUCCUUAA...AAACG.GUC.........................CCACC.AGGUUC...........GAC.CUU.A.......AACGCCU.UAAU...A.UCUCUAC.UGGAGGG.UG..................GUAGAGAA.AUACUUAUUACCUGUUCGUUCCCCCGGACUUUUAGAUAACCCUUUUUCAAAACAAUGGCUUCAACUAUUUCACGGCGCCAAGGCGCCAACACCUGGGAACAGUUCUGUUCUUGGGUCACCUCAACCGACAACCGUUUGUAUGUUGGUUGGUUCGGUGUUCUGAUGAUCCCAACGCUCCUGGCUGCAACUGUUUGCUUCCUGGUUGCCUUCAUCGCUGCACCUCCCGUCGAUAUUGACGGUAUCCGUGAACCAGUCGCUGGUUCGCUUCUCUAUGGAAACAACAUCAUCUCUGGUGCUGUCGUUCCUUCUUCU
#=GR JCVI_SCAF_1101668269954/372-853 CODON   ............................................................................................................................................................................................................................................................................................................AUG...............................................................................................................................................................................................................................................................
#=GR JCVI_SCAF_1101668269954/372-853 SS_TT   ..............................................................................................................................................................................................................................................................................................................................................................................................................................................................................................................................................................................
JCVI_SCAF_1101668735638/1272-1740            AGAUGCCAACCAUGCACGAAUACCUUAGUAAAGAGGUCUGGGGCUUGACAAAAUUUUAAAAUGCAUAUAUAGUAUGGAAGUUACGUUAAGUUAUGUAAACUUAAGUGU..AUCUGA.GUCCU...U..................U.AACCGAGACCUGU..G....AGGAC.UUU.A..AACAGU.AGUCUCU...............UUCUUACCCUUC........................ACAUAAAUCGCACUAUUUUAAAUGACAACUCUUUCAACACGUCAACGUGGUGGGUUGCUAUCUGGAUGGGACGAGUUUUGUCAGUGGGUAACAUCAACUAACAACAGAAUAUAUGUUGGUUGGUUCGGAGUCUUAAUGAUUCCAUGCUUACUCGCUGCAGCAGCUUGUUUUGUCGUAGCAUUCAUCGCAGCACCACCUGUCGACAUCGACGGAAUUAGAGAACCCGUAGCAGGUUCUUUCUUAUAUGGUAACAACAUAAUCUCAGGAGCAGUUGUGCCAUCCUCAAACGCUAUUGGUCUA..............
#=GR JCVI_SCAF_1101668735638/1272-1740 CODON ...........................................................STP...........................................................................................................................................................................................................AUG..................................................................................................................................................................................................................................................................................................
#=GR JCVI_SCAF_1101668735638/1272-1740 SS_TT ..............................................................................................................................................................................................................................................................................................................................................................................................................................................................................................................................................................................
JCVI_SCAF_1101668736673/431-1                GUUAGUCUUAUAUGUAAUAUAAGCUGUGUAUAUAGAGUAUAAAUACCUACUUGACAAAACUUAACAAAAAGAUAUAUAAUAUAUGCAGGUGAGGAAUUCCUCACUAAA...UACUG.CUCCC..GA..................U.AACCAAGAC......U.G..GGGAG.GAU.A..AAU..A.UGUCUUU...............UUUAUACCCUUCAUAUACAACGUACUCAU.......A.AAAAUGACAACACUAAAUUCUUCUACUAUUAGUAGAAAGCGUGGUGGUUUGCUUUCAGGUUGGGACGAGUUUUGUGAGUGGGUAACAUCCACUAACAAUCGCAUUUAUGUAGGUUGGUUCGGAACUCUAAUGAUUCCUUGCUUACUUGCUGCUGCUGCUUGUUUCAUCGUAGCAUUCAUCGCUGCUCCUCCAGUCGAUAUCGACGGAAUUAGAGAACCAGUUGCGGGUUCUUUCAUGUAUGGCAACAAC...............................................................
#=GR JCVI_SCAF_1101668736673/431-1 CODON     ..STP......................................................................................................A...UG...........................................................................................................................................................................................................................................................................................................................................................................................STP...............................................................
#=GR JCVI_SCAF_1101668736673/431-1 SS_TT     ..............................................................................................................................................................................................................................................................................................................................................................................................................................................................................................................................................................................
JCVI_SCAF_1101668461597/602-1098             GCAGUAGGGGGAACCGAACAACUAGGUGGCGGUUCGGAAACUGCACACAAAGCUUGACAGAAUUGUAAAGUUCUGUUAAUAUAAAUAAAUCGAUGAGCGUUUGCUCAU...AUAUU.UCCCC..UG.....................ACCAAGACUAAA..C....GGGGU.UAU....AAU..U.AGUCU.UCAUCAUG.CCUAUAGAUGCAAGGGUA..................CUAUAGGAAAUCAAGUUCUGCUGUCUCCCUAACAGCUCUACUUACGUUGCUAUCAUGACAACUCUUCAAAAGAGAGAGCAAGGUUUGCUCUCUGGAUGGAGUGAGUUCUGUGAGUGGGUAACAUCAACUAACAAUAGAAUCUAUGUUGGUUGGUUUGGAGUCUUAAUGAUUCCAUGUUUGCUUGCUGCUACAACUUGCUUUAUCAUCGCUUUCAUCGCUGCUCCACCUGUGGACAUUGAUGGAAUCCGUGAACCUGUUGCAGGUUCAUUCUUAUAUGGAAACAACAUCAUCUCUGGUGCUGUAGUUCCAUCUUCAAACGCU
#=GR JCVI_SCAF_1101668461597/602-1098 CODON  .........................................................STP..........................................................................................................................................................................................AUG.....................................................................................................................................................................................................................................................................................................................
#=GR JCVI_SCAF_1101668461597/602-1098 SS_TT  ........................................................................................................................................................................................................................................................................................................................................................................<<<<<<<<<<<<<.....>>>>>>>>>>>>........................................................................................................................................................................
JCVI_SCAF_1101667029380/135-621              AUAAUAAGUGGUGGGAUUUCUGCCAUAUAGGUAUUUAUGUCAUCGUCCUAGACAACAGUGUAAAGUUCUGUUAUAAUAAAUAGUGAAAGGAACACAUAAGUUUCUCUA....CUAC.UUGCCGUUA......................CCGAGAC......U.A..GGCAG.GAC....AAU..C.CGUCUCUAAU...A.UCCUGAU.U..AGGG.C...................UUCAGGAAAUAACUUAAUACACUUGCGCCCGCUCGUGUCUUACUUACAACCCUAAAAUGGCAACAACAACACUUACAAGGCAACAAGAAUCUCCGUGGGAACAGUUUUGUUCCUGGGUCACCUCCACCAAUAACCGUCUCUACGUCGGUUGGUUCGGUGUACUUAUGAUUCCAACACUGUUGGCAGCAACAGUUUGUUUCAUCGUCGCAUUCAUCGCAGCACCUCCUGUGGACAUCGACGGCAUCCGUGAACCAGUAGCUGGCUCACUCAUGUAUGGCAACAACAUCAUCUCUGGUGCAGUUGUCCCAAGUUCAAACGCAA
#=GR JCVI_SCAF_1101667029380/135-621 CODON   .....................................................................................................................................................................................................................................................................................................AUG......................................................................................................................................................................................................................................................................
#=GR JCVI_SCAF_1101667029380/135-621 SS_TT   ..............................................................................................................................................................................................................................................................................................................................................................................................................................................................................................................................................................................
JCVI_SCAF_1101668740403/1107-1604            AAUUUUGAAACUGGCACACUUCUUGAGAAUUGGGGUUGACGAGUCGUGGAAACCGUAGUAUUAUAAAUACAUCAACAACGUUAAGGAAUGUAAAGUUCUCUAAUGUGUU.GCAAAC.ACGCC.......................UCACCAAGAC.UAA..A.C..AGCGU.GUCUA..AACA.ACAGUCUUUCAU...A.CCUCAGA.UGGAGGG.UG..................UCUGAGGA.AUAUUAAUACCGUCGCAUCCCUAGCGAUUUUUCUUACCCUUUUUCAAAACAAUGACUCAAACUCUUUCGCGCCAGCAAGGCGCAUCCACUUGGGAAUCUUUCUGCCAGUGGGUAACUUCUACCAAUAACCGCCUCUAUGUCGGUUGGUUCGGCGUGCUGAUGAUCCCAACUCUGUUGGCAGCAACUAUCUGCUUCAUCACCGCCUUCGUCGCUGCUCCACCUGUGGACAUUGACGGCAUCCGUGAACCAGUCGCUGGUUCACUCAUGUAUGGUAACAACAUCAUCUCUGGUGCAGUUGUUCCUUCUUCCAAC
#=GR JCVI_SCAF_1101668740403/1107-1604 CODON .........................................................................................................................................................................................................................................................................................................AUG..................................................................................................................................................................................................................................................................
#=GR JCVI_SCAF_1101668740403/1107-1604 SS_TT ..............................................................................................................................................................................................................................................................................................................................................................................................................................................................................................................................................................................
JCVI_SCAF_1096627094069/181-658              GGAGUUUCUGGAAAGAUUAAAAGAAAAGGAAAAAGUCCAAGAAACGGUUGACAAGAAUGUAAAUAACUGUUAACAUAUAUAAAUGUAGGGGUGUUGAUUUCAACACUU...CUUUC.GACCC...G..................CUAACCGAGACCUA...U....GGGUC.GUU.A..AAU..UACGUCUCU...............AUCUUACUC...........................ACAUAACAUCGCACUCUUUCAAUGACAACUCUUUCACAACGCAAACGUGGCGGAUUGUUAGCUGGAUGGGACGAGUUUUGCGAGUGGACUACAUCCACUAACAAUCGUAUCUACGUCGGUUGGUUCGGAGUCUUAAUGAUUCCUUGCCUCCUCGCAGCUACCACUUGUUUCAUCGUAGCUUUCAUCGCUGCACCUCCUGUCGAUAUCGACGGAAUCAGAGAGCCAGUUGCUGGUUCUUUAAUGUAUGGUAACAACAUCAUCUCUGGUGCUGUUGUACCAAGUUCAAACGCAAUCGGACUACACUUCUACCCAAU
#=GR JCVI_SCAF_1096627094069/181-658 CODON   .........................................................................................................................................................................................................................................................................AUG..................................................................................................................................................................................................................................................................................................
#=GR JCVI_SCAF_1096627094069/181-658 SS_TT   ..............................................................................................................................................................................................................................................................................................................................................................................................................................................................................................................................................................................
JCVI_SCAF_1096627025173/3894-4387            ACAAGUGGUCCAGAAAAAAGACCCUAGAAGGACUUGACGAAAGUUGAGUUCUGCUCUAUAAUAAAUAAGUCAAUGAGAUUCGUUAAGAUUUGUUAACAACUCUCAUAA...ACACC.UUGCC.CCA......................CCAGGAC.UAA..U.G..GGCAA.GUA.A..AAU..C.CGUCCUUCAU...A.UCUGCGA.UGGAGGG.UG..................UCGCAGAACAUAACUGUAACUGUUCGUUCCCCCGAACUCUUAUCUAACUCUCUUAACAAAAAUGACUGCUACAAUUUCAGUAAAACAACAAGAAAAUCUUUGGGAAAAGUAUCUCAACUGGGUUACUUCAACUAACAAUCGUCUAUAUAUCGGCAAUUUUGGAACCUUGAUGAUUCCAACGUUGCUUGCUGCAACCAUUUGUUUUAUCAUCGCAUUUAUUGGUGCCCCUCCAGUAGACAUUGAUGGCAUUCGUGAACCUGUUUCUGGUUCUCUGAUGUAUGGUAACAACAUCAUCUCUGGUGCUGUUGUUCCUUCUUCUAA
#=GR JCVI_SCAF_1096627025173/3894-4387 CODON ...............................................STP..............................................................................................................................................................................................................AUG...........................................................................................................................................................................................................................................................................................................
#=GR JCVI_SCAF_1096627025173/3894-4387 SS_TT ..............................................................................................................................................................................................................................................................................................................................................................................................................................................................................................................................................................................
JCVI_SCAF_1096627636189/703-210              ACAAGUGGUCCAGAAAAAAGACUCCAGAAGGACUUGACGAAAGUUGAGUGCUGCUCUAUAAUAAAUAAGUCAAUGAGAUUCGUUAAGAUUUGUGAACAACUCUCAUAA...ACACC.UUGCC.CCA......................CCAGGAC.UAA..U.G..GGCAA.GUA.A..AAU..C.CGUCCUUCAU...A.UCUGCGA.UGGAGGG.UG..................UCGCAGAGCAUAACUGUAUUAGUUCGUCCCCCCGAACUCUUAUCUAACUCUCUUAACAAAAAUGACUGCUACAAUUUCAGUAAAACAACAAGAAAAUCUUUGGGAAAAGUAUCUAAACUGGGUUACUUCUACCGAUAAUCGUCUAUACAUCGGCAAUUUUGGAACCUUGAUGAUUCCAACAUUACUUGCUGCUACCAUUUGUUUCAUCGUUGCCUUCAUUGCUGCACCUCCUGUGGACAUAGAUGGCAUCCGUGAACCCGUUGCUGGUUCACUCAUGUACGGAAACAACAUCAUCUCUGGUGCUGUAGUUCCUUCGUCCAA
#=GR JCVI_SCAF_1096627636189/703-210 CODON   ..........................................................................................................................................................................................................................................................................................................AUG.................................................................................................................................................................................................................................................................
#=GR JCVI_SCAF_1096627636189/703-210 SS_TT   ..............................................................................................................................................................................................................................................................................................................................................................................................................................................................................................................................................................................
JCVI_SCAF_1096627010530/1158-652             CAAAGUCUUGGACAAAAUUGAGGAAUAUAGGGCUUGACGGCAAGGGCACUGGGUGCUAUGAUAAAUAGGUAAACAAAUGUUACGGAAAGUAAAGAUUCUGUAACAUA.....GUUC.AUGGA....GAAACGGGAC.UCAUCUCCUUACCGAGAC.UA........UCCAU.GUA.A..AAU..A.UGUCUCUCAU...A.UCCACAC.UGGAGGG.UG..................GUGUGGAGCAUACUGAUACCAGUUCGUCCCCCGAACUCUUAUCUAACACUCUUAAACGAAUGACUGCUACAAUUUCAAUUCAAAAACAGAAUAAUCUUUGGGAACAAUUUUGCAACUGGGUUACAUCAACCGAUAAUCGUCUUUAUGUGGGGUGGUUUGGAGUAUUGAUGAUUCCUUGCCUCCUUGUGGCAACAUCAGUUUUUAUUAUUGCAUUUAUCGCAAAUCCCCCUGUAGAUAUUGAUGGUAUUAGAGAACCUGUUGCUGGGUCUCUAAUGUGGGGAAAUAACAUCAUCUCUGGUUCUGUCGUUCCUUCUUCUAAUG
#=GR JCVI_SCAF_1096627010530/1158-652 CODON  ........................................................................................................................................................................................A.UG..................................................................................................................................................................................................................................................................................................................................................................................
#=GR JCVI_SCAF_1096627010530/1158-652 SS_TT  ..............................................................................................................................................................................................................................................................................................................................................................................................................................................................................................................................................................................
JCVI_SCAF_1101667065672/455-788              AACAUGGUUCUGGACAAAAUCGACGAGUACAGGGCUUGACACCCUCCCAAAAUCGUACUAUACUAAAUAAGUCAACAGGUUAAGGAAUGUAACAACUCCUAAACUUUU....GUGA.CUUGC...UGAAACGGGACUAAUCUCCUC.ACCGAGGC.UA...A....GCAAG...U.A..AAA..UACGCCUCUCAU...AUCCUUACC.U.GAGGG.U...................GGUAAGGAAAUAAGUACCUCCACCAUUUCCCUGAUGGAUCUACUUAACGUUCAAAACAAUGACUGCUACACUUUCACGUCAAAAACAAUCGAAUACUUGGGAACAAUUCUGCGAAUGGGUCACCAGCACUGACAAUCGUCUGUAUGU..............................................................................................................................................................................
#=GR JCVI_SCAF_1101667065672/455-788 CODON   .......................................STP....................................................................................................................................................................................................................................................................................................................................................................................................................................................................................................................................
#=GR JCVI_SCAF_1101667065672/455-788 SS_TT   ..............................................................................................................................................................................................................................................................................................................................................................................................................................................................................................................................................................................
JCVI_SCAF_1101668736183/1020-537             CUUACUCUUUGCAUCCAAAUAUUGAUUGUCAUAUGAUGAUUGCAGAUAUACUUGACAAGUAUGUAAAUUUUUGUUACUAUAAAUAGAUCGGAGUGACUUUUGUUUUCA...CUCGA.CUCCC..CG..................UAAACCAAGACCUA...U.A..GGGAG.UAU.A..AAA..UACGUCUUU...............UUCUUACCCCCUC.......................AUAUACCCGUAUUCUUAAAUGACAACUAUUACACGUCAACGUGGUGGUUUGCUUUCAGGAUGGGACGAGUUUUGUGGUUGGGUAACCUCAACUAACAACCGCAUCUACGUAGGUUGGUUUGGAGUUCUAAUGAUCCCUUGCCUACUUGCUGCUGCUGCUUGUUUCAUCGUAGCAUUCAUCGCUGCACCUCCUGUCGAUAUCGACGGAAUCAGAGAACCUGUCGCAGGUUCAUUCUUAUAUGGUAACAACAUCAUCUCUGGUGCUGUAGUACCAUCCUCCAACGCAAUUGGAUUACACUUCUACCCCAUGUGGGA
#=GR JCVI_SCAF_1101668736183/1020-537 CODON  ...................................................................................STP................................................................................................................................................................................AUG.....................................................................................................................................................................................................................................................................................................
#=GR JCVI_SCAF_1101668736183/1020-537 SS_TT  ..............................................................................................................................................................................................................................................................................................................................................................................................................................................................................................................................................................................
JCVI_SCAF_1101668361280/281-1                UGAUUUCAACGUAUAUCACUCAGAGAAUAGAGCAGCAGAUGACAGGUAGUUGACAACUGUGUAAAGUUGUGUUACUAUAAAUAACGUAGUGGGGUGUUGAUUACAACA..CACACG.CUCCC..CG..................UAAACCAAGACCUA...U.A..GGGAG.GAU.A..AAU..UACGUCUUU...............UCUUACCCUUC.........................AUAUACCCGUACUUUUAAAUGACAACUAUUUCACGUAAGCGUGGUGGUUUGCUAUCAGGUUGGGACGAGUUCUGUGGUUGGGUAACCUCAACUAACAACCGCAUCUACGUAG..........................................................................................................................................................................................................
#=GR JCVI_SCAF_1101668361280/281-1 CODON     ..............................................STP.............................................................................................................................................................................................................................................................................................................................................................................................................................................................................................................................
#=GR JCVI_SCAF_1101668361280/281-1 SS_TT     ..............................................................................................................................................................................................................................................................................................................................................................................................................................................................................................................................................................................
JCVI_SCAF_1096627470674/474-1                ACUUUAUAAUCAUUUAGAGGGUCUUUGUACCCAUUGACAGGAAAUCCUAACCGUGAUAUACUAAAUAAGUUGGUUGGAAAAGUCAGGAUUUCUUGGCAAUUCCCAAUA..CAAAUC.UUGCC.......................CUACCGAGAC.UA........GGCAA.GUA.A..AAU..C.CGUCUCUAAU...A.UCUUCUC.U..AGGGGU...................GAGAAGAA.AUAAUAAACUCGUUCGUCCCCACGAACUUUUACUUAACCCUUUUUUAAAUAUGACUGCUUCAAUUGCUACACGUUCAAUUAAUAAUCCCUGGCAGAACUUCUGCGAGUGGAUUACUUCAACCAACAACCGUAUCUAUAUUGGAUGGUUUGGUGUGUUGAUGAUUCCAACUCUGCUAACUGCAACCACCAUUUUUAUUAUUGCCUUUAUUGGCAAUCCACCAGUGGACAUUGACGGUAUUAGAGAGCCCGUUUCUGGUUCCCUACUUUACGGCAACAACAUCUAGAUGGUGUCAUCAC...............
#=GR JCVI_SCAF_1096627470674/474-1 CODON     P.................................................................................................................................................................................................AU...G.......................................................................................................................................................................................................................................................................................................................................STP............................
#=GR JCVI_SCAF_1096627470674/474-1 SS_TT     ..............................................................................................................................................................................................................................................................................................................................................................................................................................................................................................................................................................................
JCVI_SCAF_1096626963273/744-258              UGGUUUUUAUCUAUGCACUUUUUCUUAUGAUGAUCUCCACAAUGGACGCUUGACAAAUACUUAACAAAAGUUUAUAAUAAAUAAAUUGAUGAGGAAAUCCUCAUCAUA....UCUU.CCCCC...U....................AACCAAGACC.....A....CGGGGUUAU.A.......A.UGUCU.UCUU...A.UCCACUAUUGAAGGGAU...................UAGUGGAA.AUACUGUAUCGUCUAUACCCUUUUAGACCCUACUAAAUUUUAUUGUCCUCAUGACAACUCUUCAAAAAAGAGACGGUUCAUUGUUAGCAGGAUGGCCUCAGUUUACUGAGUGGGUUACAUCAACAAACAACAGAAUAUAUGUUGGUUGGUUUGGUGUUCUUAUGAUCCCAUGCUUGCUUGCUGCAACAACUUGUUUCAUUAUUGCUUUCAUCGCUGCCCCACCUGUGGACAUCGACGGAAUCAGAGAACCAGUUGCUGGUUCAUUCUUAUAUGGUAACAACAUCAUUUCUGGUGCUGUUGUACCUUCAUCCA
#=GR JCVI_SCAF_1096626963273/744-258 CODON   ...............................................................................................................................................................................................................................................................................................AUG............................................................................................................................................................................................................................................................................
#=GR JCVI_SCAF_1096626963273/744-258 SS_TT   ..............................................................................................................................................................................................................................................................................................................................................................................................................................................................................................................................................................................
JCVI_SCAF_1096626912631/341-850              CGGUUAUUUUAACCACAUACCUGACCACCACACGGUAAUCGACACUUGACAUUAUGUUAAGUUUGCGUUACAAUAAAUAGGUCAGACAGUGAGGGUUUCCUCACUUUUU.CUAUCC.UUGGA....GCAACGGGUCUAAUCACCUU.ACCGAGAC.UA........UCCAA.GUA.A..AAU..A.CGUCUCUCAU...A.CCUCUGG.UGGAGGG.UG..................CCAGAGGA.AUACUUCAUACACUGUUCCCCGCAGUAUUACUUACCCUUUUUCAAAUGUCUAGUACAAUCACACAAUCCCGUCAGUCUAAUUGGGAUUCUUUCUGCGAGUGGGUCACCUCCACUGAGAACCGUCUUUAUGUCGGUUGGUUUGGUGUUCUGAUGAUCCCUACACUUCUCGCCGCUACAAUUUGUUUCGUUAUUGCAUUCAUCGCUGCCCCUCCUGUGGACAUCGAUGGCAUCCGUGAACCAGUUGCUGGUUCACUUCUGUACGGUAACAACAUCAUCUCUGGUGCUGUUGUUCCUAGUUCAAACGCAAUUGGC
#=GR JCVI_SCAF_1096626912631/341-850 CODON   ..................................................................................................................................................................................................AU...G......................................................................................................................................................................................................................................................................................................................................................................
#=GR JCVI_SCAF_1096626912631/341-850 SS_TT   ........................................................................................<<<<<<....>>>>>>......................................................................................................................................................................................................................................................................................................................................................................................................................................................................
JCVI_SCAF_1101668170117/978-1486             UCGGGACACACCACUUCUUCACUCCAGAUAGGGGCUUGACAGAUACGGGAAACCGAAGUAUACUAAAUAAAUCAACGAGUUAAGAAACGUAACGUUUUUUAAUCUCUU..GUAAAC.UUGGA....GAAACGGGUCUAAUCACCUU.ACCGAGGC.UA........UCCAA.GUA.A..AAU..A.CGCCUCUCAU...A.CCUGUGG.CGGAGGG.UG..................UCACAGGA.AUAUUAAUACUAGUGUUCCCCGCACUCAUAACUACCCUUUUUCAAAAACAAUGGCUAAUUCUGUUCUUUCGCGUCAACAAGGCGCAUCCACUUGGGAAAAUUUCUGCGAGUGGGUAACUUCAACUAACAACCGUCUGUAUGUCGGUUGGUUCGGUGUGCUGAUGAUUCCAACUCUGUUGGCAGCAACCAUCUGCUUCAUCGUUGCAUUCAUCGCUGCUCCUCCUGUGGACAUCGAUGGCAUCCGUGAACCCGUCGCUGGUUCACUCAUGUAUGGUAACAACAUCAUCUCUGGUGCAGUUGUUCCUUCUUCUA
#=GR JCVI_SCAF_1101668170117/978-1486 CODON  .............................................................................................................................................................A........UG......................................................................................................................................................................................................................................................................................................................................................................................................
#=GR JCVI_SCAF_1101668170117/978-1486 SS_TT  ...................................................................................................................................................................................................<...<.<<<<<<<.<<......>>..................>>>>>>>>.>>>.....................................................................................................................................................................................................................................................................................................................
JCVI_SCAF_1101668738346/1124-1632            UCUUCGGGACACAUGACUUCAAUCCAAACAGAGGAUUGACAGAUACGGGAAACCGAAGUAUACUAAAUACAACAACGAGUUAAGAAACGUAAAGUUUUUUAAUCUGUU..GUAAAC.UUGGA....GAAACGGGUCUAAUCACCUU.ACCGAGAC.UA........UCCAA.GUA.A..AAU..A.CGUCUCUCAU...A.CCUGUGA.CGGAGGG.UG..................UCGCAGGA.AUAAUAAUACUAGUGUUCCCCGCACUUAUACCUAACCCUUUUUCAAUUACAAUGGCUAAUUCUGUUCUUUCGCGUCAACAAGGCGCUUCUACUUGGGAGGAUUUUUGCUCCUGGGUAACCUCAACUAACAAUCGUCUUUAUGUUGGUUGGUUUGGUGUGCUGAUGAUCCCAACUCUGUUGGCAGCAACCAUUUGCUUCAUCACUGCGUUCGUUGCGGCACCUCCUGUCGAUAUUGACGGCAUCCGUGAACCAGUCGCUGGUUCUUUGAUGUACGGUAACAACAUCAUCUCUGGUGCAGUUGUUCCAUCUUCC
#=GR JCVI_SCAF_1101668738346/1124-1632 CODON ..................................................................................................................................................................................................AU...G......................................................................................................................................................................................................................................................................................................................................................................
#=GR JCVI_SCAF_1101668738346/1124-1632 SS_TT ..............................................................................................................................................................................................................................................................................................................................................................................................................................................................................................................................................................................
JCVI_SCAF_1101668336309/363-1                AUGGUUCCGAUGGUGGCAUGAUGCAACCACUUUAUGCACCGUCACCAGGGGCUUGACAAAUACGGCAAACCGUAUUAUUAUAAAUAAUGUCAGCGUUACAUAACGUAA..CACCAU.CUUGG...AGAACCGGACUAAUACUCCU..ACCGAGAC.UA...U....CCAAG...U.A..AAA..UACGUCUCUCAU...A.CCUGUCU.CUGAGGG.UG..................AGACAGGA.AUACUAUAACUUGUGUUCCCCGCACUAAUACAUAACCCUUUUUCAAAAUGACUACUCUUUCAAGACAACAACAAUCAAAUACUUGGGAACAGUUUUGCGAGUGGACUACUUCAACCAACAACCGUCUCUAUGUCGGUUGGUUCGGUGUGCUGAUGGUCCCCACUCU..................................................................................................................................................
#=GR JCVI_SCAF_1101668336309/363-1 CODON     .....................................................STP......................................................................................................................................................................................................................................................................................................................................................................................................................................................................................................................
#=GR JCVI_SCAF_1101668336309/363-1 SS_TT     ..............................................................................................................................................................................................................................................................................................................................................................................................................................................................................................................................................................................
JCVI_SCAF_1096627166940/1059-1564            UGGAGAGUCUGAGGGUUGACGGAUCUCUAAGAUCUAUGCUACUAUAAAUACAUCAGCACGUUACGGAAUGUAACGGAUCAUCACUGACCCGUAACACUCCGUUUUUUG...UUGCC.UUGGA....GAAACGGCCG..AAACGCUU.ACCGAGAC.UA........UCCAA.GUA.A..AAU..A.CGUCUCUCAU...A.CCAACUC.UGGAGGG.UA..................GAGUUGGA.AUACUAUACCCAGUGCCACCCCGCACUCAUACAUAACCCUUUUUCAAAACAAUGGCUCAAUCUGUAAUCUCGCGACAGUCGUCGCAAUCCACCUGGGAGUCUUUCUGCCAGUGGGUAACUUCCACCAAUAACCGCCUCUAUGUCGGUUGGUUCGGCGUCCUGAUGAUCCCAACUCUGUUGGCAGCAACUAUCUGCUUCAUCACCGCCUUCGUCGCUGCUCCCCCUGUGGACAUCGACGGCAUCCGUGAACCCGUAGCUGGUUCACUCAUGUAUGGUAACAACAUCAUCUCUGGUGCAGUUGUUCCCUCUUCC
#=GR JCVI_SCAF_1096627166940/1059-1564 CODON ............STP..........................................................................................................................................................................................................................................................................................AUG..................................................................................................................................................................................................................................................................
#=GR JCVI_SCAF_1096627166940/1059-1564 SS_TT ..............................................................................................................................................................................................................................................................................................................................................................................................................................................................................................................................................................................
JCVI_SCAF_1096627990528/590-85               CAAGAUACCCUGUUAAGUCCCAGUUGCCGAAGUGGCAUACGGAUUUGACAGGGUCUUAUUUUUCGGUUAAUAUAAAUACAUGGACGAGGUGAGGAUUUCCUCACCACU....CUUC.UUGGA....GACCGGGCCUAAUACGCCU..ACCGAGAC.UA........UCCAA.GUA.A..AAU..A.CGUCUCUCAU...A.CCAACCC.UGGAGGG.UA..................GGGUUGGA.AUACUAUACUCUGUGUUCCCCGCACUAAUACUUAACCCUUUUUCAAAACAAUGGCUACAACUCUUUCACGCUCCCGCCAAAGUACUGGCUGGGACUCGUUCUGUGAAUGGGUAACCUCAACCAACAACCGUCUCUAUGUCGGUUGGUUCGGUACUCUGAUGGUUCCUACCCUUCUCGCAGCUACAACUUGUUUCAUCGUCGCCUUCAUCGCGGCACCCCCUGUCGAUAUCGAUGGUAUCCGUGAGCCCGUUGCUGGUUCACUUCUCUAUGGUAACAACAUCAUCUCUGGUGCAGUUGUUCCUUCCUCUAAUG
#=GR JCVI_SCAF_1096627990528/590-85 CODON    ........................................................................................................................................................................................................................................................................................................AUG...................................................................................................................................................................................................................................................................
#=GR JCVI_SCAF_1096627990528/590-85 SS_TT    ..............................................................................................................................................................................................................................................................................................................................................................................................................................................................................................................................................................................
JCVI_SCAF_1096627870624/756-1155             UGAGUUAUGUCCUGGACAUUUUGGAUGAAUAUCGAUAUUAGGGGUUGACAGGGUAACGGAAAUCAGUUAAUAUAAAUACAUGGAACGGGUGAGGAUUUCCUCACCUUU....UCUC.UUGGA....GACCCGGACUAACACUCCU.A.CCGAGAC.UA........UCCAA.GUA.A..AAU..A.CGUCUCUCAU...A.CCAACUC.UGGAGGG.UA..................GAGUUGGA.AUACUAUACUCAGUGCCACCCCGCACUCAUACAUAACCCUUUUUCAAAAAUGACAACUCUUUCAAGACAACAAUCACAAUCAUCCACCUGGGAACAGUUUUGCCAGUGGGUAACUUCUACCAAUAACCGCCUCUAUGUCGGUUGGUUCGGUGUGCUGAUGAUCCCAACUCUGUUGGCAGCAACCGUAUGCUUCAUCACUGCGUUUG..........................................................................................................
#=GR JCVI_SCAF_1096627870624/756-1155 CODON  .........................................STP........................................................................................................................................AU..G..........................................................................................................................................................................................................................................................................S..........................................................................................................
#=GR JCVI_SCAF_1096627870624/756-1155 SS_TT  .......................................................................................<<<<<<<....>>>>>>>.....................................................................................................................................................................................................................................................................................................................................................................................................................................................................
JCVI_SCAF_1096627335206/1618-1859            UCUGACGGUGGCAUAAUGCAACCGCUUUAUGCACCGGCACCCAGUGCUUGACAAAUACGGCAAACCGUAGUAUUAUAAAUAUUGUGAGCGUUACACAACGUAACACAA....CAUC.UUGGA....GAACCGGACUAAUACUCCU..ACCGAGAC.UA........UCCAA.GUA.A..AAU..A.CGUCUCUCAU...A.CCUGGCC.UGGAGGG.UA..................GGUCAGGA.AUACUAUAACUUGUGUUCCCCGCACUUUUACAUAACCCUUUUUCAAAA........................................................................................................................................................................................................................................................................
#=GR JCVI_SCAF_1096627335206/1618-1859 CODON ...................................................STP........................................................................................................................................................................................................................................................................................................................................................................................................................................................................................................................
#=GR JCVI_SCAF_1096627335206/1618-1859 SS_TT ..............................................................................................................................................................................................................................................................................................................................................................................................................................................................................................................................................................................
JCVI_SCAF_1096627166294/332-1                AUGGUUCAGACGGUGGCAUGAUGCAACCGCUUUAUGCACCGGCACCAGGGGCUUGACAGAUACGGCAAACCGUAGUAUUAUAAAUAUUGUCAGCGUUACAUAACGUAA....CACC.UUGGA....GAACCGGACUAACACUCCU..ACCGAGAC.UA........UCCAA.GUA.A..AAU..A.CGUCUCUCAU...A.CCUGGCC.UGGAGGG.UA..................GGUCAGGA.AUACUAUAACUUGUGUUCCCCGCACUUUUACAUAACCCUUUUUCAAAAUGACUACUCUUACACGUCAACAACAAUCAAAUACUUGGGAACAGUUUUGCUCCUGGGUCACCUCCACCAACAACCGUCUCUAUGUCGGUU..............................................................................................................................................................................
#=GR JCVI_SCAF_1096627166294/332-1 CODON     .....................................................STP......................................................................................................................................................................................................................................................................................................................................................................................................................................................................................................................
#=GR JCVI_SCAF_1096627166294/332-1 SS_TT     ..............................................................................................................................................................................................................................................................................................................................................................................................................................................................................................................................................................................
JCVI_SCAF_1096627651027/382-879              AGGAGUAUGCCAGAUGAGAAAUUGGUCCAGACCCCUUGACGGAUCUGGUCUGGGGUGUUAUGAUAAAUACAUCAACAAAUUAAGAAAUGUAACAAGUUCUUAACAGUU....GUUC.CUCUU.UCA.....................ACCGAGACCUA...U.G..GGGAG.GUU.A..AACA.U.AGUCUCUCAUCUUA.CCUUCAC.UUGAGGG.UG..................GUGAAGGAAAUCGGUAAAUUGGCAAUCCCUAUGCCUAUACUUAUUUCUUUUUAACGUACAAAUGACUGCUACAAUUUCACAACAACGACAAUUAAAUACUUGGGACCAGUUCUGCAACUGGGUUACUUCAACCGACAAUAGGUUAUAUGUUGGGUGGUUUGGGGUUUUGAUGAUCCCUUGUUUACUCGUCGCAACUUCUGUUUUUAUUAUUGCUUUUAUUGCAAAUCCGCCUGUAGACAUUAACUAAUCGGUGUCCCUUACUCGUAAGAGUAUUGACGAAACUGGGUGAAUUGCUGGAAACCGAAAGGCAAUCAGCAGCCA
#=GR JCVI_SCAF_1096627651027/382-879 CODON   .................STP......................................................................................................................................................................................................................................................................................AUG.......................................................................................................................................................................................STP.......................................................................
#=GR JCVI_SCAF_1096627651027/382-879 SS_TT   ......................<<<<<<<<<<<.............>>>>>>>>>>>.....................................................................................................................................................................................................................................................................................................................................................................................................................................................................................................................
JCVI_SCAF_1096626954874/169-649              UUUUAACCAUGAUGUACAUGGCAGAUGAGCAAUAAUACUCAUCUUUGAGGGGUUGACAAAUUCUUAACAUUAGUUUACAAUAAAUAACAUAGUGAGGAAAUCCUCACU...UAUUA.CUCCC...G..................CUAACCGAGACCUA...U....GGGAG.AAU.A..AAU..UACGUCUCU...............UUUUUACCCUUC........................AUAUACCGCACUUAUUUCAAAUGACAACUAUUUCACGCAAGCGUGGUGGUCUGCUAUCUGGAUGGGACGAGUUUUGUGAGUGGGUUACUUCCACUAACAAUCGCUUGUAUGUUGGUUGGUUUGGUGUCUUAAUGAUUCCAUGUCUUCUAACUGCUGCUGCUUGUUUUAUCGUAGCAUUCAUCGCUGCACCUCCCGUUGAUAUUGACGGGAUCAGAGAACCUGUUGCAGGAUCUCUUAUGUUUGGUAACAACAUCAUCUCUGGUGCUGUUGUACCUAGUUCUAACGCAAUUGGAUUACACUUCUACCCUAUAUGG
#=GR JCVI_SCAF_1096626954874/169-649 CODON   ...............................................................................AUG............................................................................................................................................................................................................................................................................................................................................................................................................................................................................................
#=GR JCVI_SCAF_1096626954874/169-649 SS_TT   ..............................................................................................................................................................................................................................................................................................................................................................................................................................................................................................................................................................................
JCVI_SCAF_1101667215307/341-821              UAUAAGUUUAUAAGUAAUAUAAGCUACACAUAUUGAGUACUUUUACUUACUUGACAAAACUUAACAAAAAGAUAUAUAAUAUAUGCAGGUGAGGAUUUCCUCACUUAU....UUUG.CUCCC...G..................CUAACCGAGACCUA...U....GGGAG.GAU.A..AAU..UACGUCUCUC..............GUACUACCCUUC........................AUAUACAACGUACUCUUAAAUGACAACACUAAAUUCUUCUAGUUUAACUAGAAAGCGUGGUGGUUUGCUUUCAGGAUGGGACGAGUUUUGUGAGUGGGUAACAUCCACUGACAAUCGCAUCUACGUUGGUUGGUUUGGUGUCUUAAUGAUCCCAUGUCUUCUAACUGCUGCUGCUUGUUUCAUUGUAGCAUUCAUCGCUGCUCCUCCAGUCGAUAUCGACGGAAUCAGAGAACCAGUUGCGGGUUCUUUCUUAUAUGGUAACAACAUCAUCUCUGGUGCUGUAGUUCCAUCUUCAAACGCAAUAGGAUUACACU
#=GR JCVI_SCAF_1101667215307/341-821 CODON   .....STP...............................................................................................................................................................................................................................................................AUG....................................................................................................................................................................................................................................................................................................
#=GR JCVI_SCAF_1101667215307/341-821 SS_TT   ........................................................................................<<<<<<....>>>>>>......................................................................................................................................................................................................................................................................................................................................................................................................................................................................
JCVI_SCAF_1096626946312/558-1042             AAUAUAAGUUUAUGAGUAAUAUAAGCUACACAUAUUGAGUACUUUUACUUACUUGACAAAACUUAACAAAAAGAUAUAUAAUAUAUGCAGGUGAGGAUUUCCUCACUU...UUUUG.CUCCU..UU....................AACCGAGACCUUUA.A.A..GGGAG.GAUAA..AAC..UUCGUCUCUC..............GUACUACCCUUC........................AUAUACAACGUACUCUUAAAUGACAACACUAAAUUCUUCUAGUUUAACUAGAAAGCGUGGUGGUUUGCUUUCAGGAUGGGACGAGUUUUGUGAGUGGGUAACAUCCACUGACAAUCGCAUCUACGUUGGUUGGUUUGGUGUCUUAAUGAUCCCAUGUCUUCUAACUGCUGCUGCUUGUUUCAUUGUAGCAUUCAUCGCUGCUCCUCCAGUCGAUAUCGACGGAAUCAGAGAACCAGUUGCGGGUUCUUUCUUAUAUGGUAACAACAUCAUCUCUGGUGCUGUAGUUCCAUCUUCAAACGCAAUAGGAUUACACU
#=GR JCVI_SCAF_1096626946312/558-1042 CODON  .......STP.............................................................................................................................................................................................................................................................AUG....................................................................................................................................................................................................................................................................................................
#=GR JCVI_SCAF_1096626946312/558-1042 SS_TT  ..........................................................................................<<<<<<....>>>>>>....................................................................................................................................................................................................................................................................................................................................................................................................................................................................
NC_006884.1/170691-171175                    AAUAUAAGUUUAUGAGUAAUAUAAGCUACACAUAUUGAGUACUUUUACUUACUUGACAAAACUUAACAAAAAGAUAUAUAAUAUAUGCAGGUGAGGAAAUCCUCACUU...UUUUG.CUCCU..UU....................AACCGAGACCUUUA.A.A..GGGAG.GAUAA..AAC..UUCGUCUCUC..............GUACUACCCUUC........................AUAUACAACGUACUCUUAAAUGACAACACUAAAUUCUUCUAGUUUAACUAGAAAGCGUGGUGGUUUGCUUUCAGGAUGGGACGAGUUUUGUGAGUGGGUAACAUCCACUGACAAUCGCAUCUACGUUGGUUGGUUUGGUGUCUUAAUGAUCCCAUGUCUUCUAACUGCUGCUGCUUGUUUCAUUGUAGCAUUCAUCGCUGCUCCUCCAGUCGAUAUCGACGGAAUCAGAGAACCAGUUGCGGGUUCUUUCUUAUAUGGUAACAACAUCAUCUCUGGUGCUGUAGUUCCAUCUUCAAACGCAAUAGGAUUACACU
#=GR NC_006884.1/170691-171175 CODON         ..............................................................................................................................................................................................................................................................................................................................................................................................................................................................................................................................................................................
#=GR NC_006884.1/170691-171175 SS_TT         ..........................................................................................<<<<<<....>>>>>>....................................................................................................................................................................................................................................................................................................................................................................................................................................................................
JCVI_SCAF_1101668662976/685-1182             UGGUGGCACAAUGAGUAGAAAUACUCCUCUUUAGGGGGUUGACGGAAUUCCAGGUACGGGUUAUACUAAAUAAGUCAACGGGUUAAGAAACGUAAAGUUUCAACACUCA.UUGUAA.ACACG.CCU..................C..ACCAAGAC.UAAACA.G..CGUGU.CUA.AACAAC....AGUCUUUCAU...A.CCUUGCC.U.UAGGG.U...................GGCAAGGA.AUAGUAACUCCACCAUUUCCCUGAUGGUCUUACUUUUUUGUUUAAAACAAUGGCUCAAUCAAUCCUAUCUCGCCAGCAAGGCGAGUCUACCUGGGAACAGUUCUGCUCCUGGGUCACGUCUACAAACAACCGCCUUUAUGUUGGUUGGUUCGGUGUGCUGAUGAUUCCAACACUGUUGGCAGCAACCGUAUGCUUCAUCACAGCGUUCGUCGCUGCUCCCCCUGUGGACAUCGACGGCAUCCGUGAACCAGUUGCUGGUUCACUCAUGUACGGCAAUAACAUCAUCUCUGGUGCUGUUGUCCCCUCUUCCAA
#=GR JCVI_SCAF_1101668662976/685-1182 CODON  ...........................................................................................................................................................................................................................................................................................AUG................................................................................................................................................................................................................................................................................
#=GR JCVI_SCAF_1101668662976/685-1182 SS_TT  ..............................................................................................................................................................................................................................................................................................................................................................................................................................................................................................................................................................................
JCVI_SCAF_1096627104624/470-1                UGGUGGCACAAUGAGUAGAAAUACUCCUCUUUAGGGGGUUGACGGAAUUCCAGGUACGGGUUAUACUAAAUAAGUCAACGGGUUAAGAAACGUAAAGUUUCAACACUCA.UUGUAA.ACACG.CCU..................C..ACCAAGAC.UAAACA.G..CGUGU.CUA.AACAAC....AGUCUUUCAU...A.CCUUGCC.U.UAGGG.U...................GGCAAGGA.AUAGUAACUCCACCAUUUCCCUGAUGGUCUUACUUUUUUGUUUAAAACAAUGGCUCAAUCAAUCCUAUCUCGCCAGCAAGGCGAGUCUACCUGGGAACAGUUCUGCUCCUGGGUCACGUCUACAAACAACCGCCUUUAUGUUGGUUGGUUCGGUGUGCUGAUGAUUCCAACACUGUUGGCAGCAACCGUAUGCUUCAUCACAGCGUUCGUCGCUGCUCCCCCUGUGGACAUCGACGGCAUCCGUGAACCAGUUGCUGGUUCACUCAUGUACGGCAAUAACAUCA............................
#=GR JCVI_SCAF_1096627104624/470-1 CODON     ...........................................................................................................................................................................................................................................................................................AUG................................................................................................................................................................................................................................................STP.............................
#=GR JCVI_SCAF_1096627104624/470-1 SS_TT     ..............................................................................................................................................................................................................................................................................................................................................................................................................................................................................................................................................................................
JCVI_SCAF_1096627595284/588-1088             UGACGGGAACUUGAGCGAUGAUGUAUGAUAAAUAAGUAAACAAAUGUUACGAAAGUCUGACUUUCAAAACAUUAUCAUUAGGAAGGACCCGAAAGAUCGUCACCCUUGC.UACAAA.CUGCU..CG..................CAAACCGAGACCUA...C.A..GGCAG.UAU.AAUAAU..U.CGUCUCUCAU...A.UCCAGAA.GGGAAGGGAU..................UUCUGGAA.AUAUAGUAUCGCUUCUAACCCUUGAAGCCCUACUUAAAACGUCUUACUAAUGACAACUUCCAAUUUAACUCGUAGCAGACAGAGUGGACUCCUACAAGGAUGGCCAGAAUUCUGUGAGUGGGUUACAUCAACAAACAACAGAAUAUAUGUUGGUUGGUUCGGUGUNNNNNNNNNNNNNNNNNNNNNNNNNNNNNNNNNNNNNNNNNNNNNNNNNNNGCAGCAUUUGCAGUAUUCCUUGUAUACCCAUUCGGUCAGGGUUCAUUCUCUGAUGGUAUGCCUUUAGGUAUCUCAGGUACGUUCAACUUUAUGUUC
#=GR JCVI_SCAF_1096627595284/588-1088 CODON  .......................................................................................................................................................................................................................................................................................................................................................................................................................................................................................................................................AUG....................................
#=GR JCVI_SCAF_1096627595284/588-1088 SS_TT  ..............................................................................................................................................................................................................................................................................................................................................................................................................................................................................................................................................................................
JCVI_SCAF_1096626934894/1595-2093            GACAGAAUGAUGCAAAAGCCUAUAUACUAAGGAAGUUGUUUUAAUUUCAACACACUGUAAAGAUUUCUUUACACUUGCAGAAGGACCCGAAAGAUCGUCACCCUGUUG...CACAA.CUGCUCUUA....................AACCGAGACCUA...U.A..GGCAG.AAU.AAUACU..U.CGUCUCUAAU...A.UCCAGAA.GGGAAGGGAU..................UUCUGGAA.AUAUAGUAUCACUUCUAACCCUUGAAGUCCUACUAAAAACGUCUUACUAAUGACAACUCUUUCAACUCAAACCCGCAGCAGAGGUCUCCUAGCAGGAUGGCCAGAGUUUUGCGAGUGGGUAACAUCAACAAACAACAGAUUAUAUGUUGGUUGGUUUGGUGUUUUAAUGAUUCCAUGUUUGCUCGCAGCAGCAGCAUGCUUCAUCGUUGCAUUUAUUGCAGCACCUCCUGUCGAUAUCGACGGUAUCCGCGAACCUGUAGCAGGAUCUUUCUUAUAUGGAAACAAUAUCAUCUCAGGAGCAGUCGUGCCCUC
#=GR JCVI_SCAF_1096626934894/1595-2093 CODON ..........STP..........................................................................................................................................................................................................................................................................................AUG....................................................................................................................................................................................................................................................................
#=GR JCVI_SCAF_1096626934894/1595-2093 SS_TT ..............................................................................................................................................................................................................................................................................................................................................................................................................................................................................................................................................................................
JCVI_SCAF_1101667098365/381-1                UGAAGGUUCGACUCCUUCCCUCACAGUUUUAAAAAUCUAUUUAUAGAGCUUGACAGGUUCUUAACAAAAGUUUAUAAUAAAUAAAUUAGUGAGCAUUUGCUCACCAUA....CAUC.UUCCUGCUA.....................ACCAAGAC......U.G..AGGAA.GUA.A..AAC..A.CGUCU.UCUU...GUCCACCAG.UGAAGGG.A...................UUGGUGGAAAUAACAGUAUCGCUCUACCCUUUGAGCCCUACUAUUAUUGUUGUACUCAUGACAACUCUUCAAAAAAGAGAACAAGGACUCCUUUCAGGAUGGUCUGAGUUCUGUGAGUGGGUUACUAGCACAAACAACAGAAUUUAUGUUGGUUGGUUUGGAGUCCUAAUGAUUCCUUGCUUAUUAGCUGCUACCACUUGCUUCAUCAUUG..............................................................................................................
#=GR JCVI_SCAF_1101667098365/381-1 CODON     ..........................STP..................................................................................................................................................................................A.UG.........................................................................................................................................................................................................................................STP...............................................................................................................
#=GR JCVI_SCAF_1101667098365/381-1 SS_TT     ..............................................................................................................................................................................................................................................................................................................................................................................................................................................................................................................................................................................
JCVI_SCAF_1101668264510/1512-1015            GAGCGAGAUGAGUUGAAGCAGUGCCGAAAGAAGUGGAAUAAAUCUGGCGAAAGCUGUUGACAAGAUUCGGGAAACCCUAUAUAGUAAGUCUGUCGUUAACAAACCGAC...ACAUU.UGACC.CCU..................UCAACCGAGACCUAU..A.G..GGUCA..UU.A..AAC..UACGUCUCUAAU...ACCUCUACC.U.GAGGG.U...................GGUAGAGGAAUACUAACUUCACUGUCCCCUGCAGUAUUACUAACCCUUUUUUCAAAUGUCGAGUACAAUUCUUACCCGAGGUAGGCAGUCUUCCAACUGGGAGCAGUUCUGUCAAUGGGUCACUAGCACAAAUAACCGUCUUUAUGUUGGUUGGUUUGGAGUCCUUAUGAUUCCUUGCCUUCUCGCUGCUACAAUUUGCUUCAUUACUGCCUUCAUCGCUGCUCCUCCUGUGGACAUCGAUGGCAUCAGAGAACCUGUUGCAGGAUCUCUUAUGUAUGGUAACAACAUCAUCUCUGGUGCUGUUGUCCCUUCGUCUAACGC
#=GR JCVI_SCAF_1101668264510/1512-1015 CODON ....................................................................................................................................................................................................................................................................................................AUG.......................................................................................................................................................................................................................................................................
#=GR JCVI_SCAF_1101668264510/1512-1015 SS_TT ..............................................................................................................................................................................................................................................................................................................................................................................................................................................................................................................................................................................
JCVI_SCAF_1101667287216/222-1                CUAGAAUGUCCAACUAAAGUUCCACCUAGUAACAUUUGAUACAACAGUGGCUUGACUUAUACGUUACAAUAUGUUAUAAAUAUAAGGGGUUCAACACAGUUGACCCCU..UUUUAC.UUCCC..UU.....................ACCAAGACUUA...A.C..GGGGU.UAU....AAU..U.AGUCU.UCUU...AUCCACCAG.UGAAGGG.A...................UUGGUGGAAAUACUGUAUCGUCUAUACCCUUUUAGACCCUACUUAUUUUU...............................................................................................................................................................................................................................................................................
#=GR JCVI_SCAF_1101667287216/222-1 CODON     ..............................................................................................................................................................................................................................................................................................................................................................................................................................................................................................................................................................................
#=GR JCVI_SCAF_1101667287216/222-1 SS_TT     ..............................................................................................................................................................................................................................................................................................................................................................................................................................................................................................................................................................................
JCVI_SCAF_1096627464384/1273-777             AAUGGACAGUCUGUCAAGUGGUUUUAGAAAGGGGGUUGACAGAUGGGACAGGAUGGGUUACUAUAAAUAAGUCGAAAGGUUACGGAACCAACACAUUCUUUAAUCAUU...UGUAA.CACGC......................CUCACCGGGACUAAA..C.A..GCGUG.UCUAA..AAAA.C.AGUCUCUAAU...A.UCCACUC.GCAAGGG.UA..................GAGUGGAG.AUACUACUACCUAGUGUUCCCUGCACUGCUACAUAACCCUUUUUCAAAACAAUGGCUACAACUCUUACACGCUCUAUUACAUCACCUUGGGAGAAUUUUUGCUCCUGGGUGACUAGCACAAACAACAGAUUGUAUGUUGGCUGGUUCGGUGUUUUACUUAUCCCUACCCUGCUUGCAGCAACUAUCUGCUUCAUCAUCGCCUUUAUCGCGGCUCCGCCCGUAGAUAUAGACGGCAUCAGAGAACCCGUUGCAGGGUCUCUAAUGUAUGGUAACAACAUCAUCUCUGGUGCAGUUGUCCCAAGUUCAAANNNN
#=GR JCVI_SCAF_1096627464384/1273-777 CODON  .........................................................................................................................................................................................................................................................................................................AUG...............................................................................................................................................................................................................................................................STP
#=GR JCVI_SCAF_1096627464384/1273-777 SS_TT  ..............................................................................................................................................................................................................................................................................................................................................................................................................................................................................................................................................................................
JCVI_SCAF_1096627177539/827-1324             AUUCUAAUAAAAUCAAGAUACCCUGUCAAGUACCAGUUCUUACACUGGACCACUUGAUGGGGUAUACUCUUUUGUGGUACUAUAAAUAACAUAACGAACUUCACAGUAC.GUUACA.UUCUCCUUA....................AACCGAGACCUA...U.A..GGGAA.UUC.A..AAC..A.CGUCUCUCAU...A.CCAACCC.UGGAGGG.UA..................GGGUUGGA.AUACUAUACUCAGUGUUCCCCGCACUUUUACUUAACCCUUUUUCAAAUGACUCAAACACUUUCUCGUCAACAGACGAGCACCUGGGACGACUUCUGUUCCUGGGUUACUUCAACAAACAACCGUCUCUAUGUUGGUUGGUUUGGUGUUCUGAUGAUCCCAACUCUGUUGGCGGCCACCAUCUGUUUCAUCACUGCAUUCGUUGCAGCUCCUCCUGUAGAUAUCGACGGUAUUCGUGAACCCGUUGCUGGUUCACUCAUGUACGGAAACAACAUCAUCUCUGGUGCUGUCGUCCCCUCUAGCAAUGCCAUCGG
#=GR JCVI_SCAF_1096627177539/827-1324 CODON  ..........................................................................................................................................................................A.UG................................................................................................................................................................................................................................................................................................................................................................................................
#=GR JCVI_SCAF_1096627177539/827-1324 SS_TT  ....................<<<<<<<<<<<<<<<<<......>>>>>>>>>>>>>>>>>>>................................................................................................................................................................................................................................................................................................................................................................................................................................................................................................................
JCVI_SCAF_1096627731277/708-210              NNNNNNNNNNNNNCAAAAGCCUAUAUACUAAGGAAGUUGUUUUAAUUUCAACACACUGUAAAGAUUUCUUUACAAUGCAGAAGGACCCGAAAGAUCGUCACCCUGUUG....CACA.ACUGC.UCU..................UAAACCGAGACCUAU..A.G..GCAGU.CUA.A..UAC..CUCGUCUCUAAU...A.UCCAGAA.GGGAAGGGAU..................UUCUGGAA.AUAUAGUAUCACUUCUAACCCUUGAAGUCCUACUAAAAUCGUCUUACUAAUGACAACUCUUUCAACACAAAGUCGCAGAUCAGGCGGUCUCCUAGCAGGAUGGCCAGAGUUUUGCGAGUGGGUAACAUCAACAAACAACAGACUAUAUGUUGGUUGGUUUGGUGUACUCAUGAUUCCAUGUUUGCUCACAGCAGCAGCAUGUUUCAUCGUUGCUUUCAUAGCAGCACCUCCUGUCGAUAUCGACGGUAUCCGCGAACCAGUAGCAGGAUCAUUCUUAUAUGGAAACAACAUCAUCUCAGGAGCAGUCGUGCC
#=GR JCVI_SCAF_1096627731277/708-210 CODON   ...........................................................................................................................................................................................................................................................................................AUG................................................................................................................................................................................................................................................................................
#=GR JCVI_SCAF_1096627731277/708-210 SS_TT   ..............................................................................................................................................................................................................................................................................................................................................................................................................................................................................................................................................................................
JCVI_SCAF_1096627052295/745-1244             ACUUUUCGUGGUAGUAAUGAAAAUGAUGAUGAAUGAAGAAUUUGAUUCUUGACAAGUAUAUAAAGUUGUGUUAAGAUAAAUAACGGAAGGAUCUUGUUUUCAACAUAU....UCCC.ACUGC.UCU...................CAACCGAGACCUCUAUA.G..GCAGU.AUA.A..UAC..UUCGUCUCUCAU...A.CCUGUAA.GUGAGGGAU...................UUACAGGAAUAAGUUUCGCAUCUACCCUUGAUGCCCUACUUAAAAACGUCUUACUAAUGACAACUCUAUCUAAAAGGCAGGGUGGUCUCCUUCAGGGAUGGCCAGAGUUCUGCGAAUGGGUAACAUCAACAAACAACAGACUUUAUGUUGGUUGGUUUGGUGUUCUCAUGAUUCCAUGUUUGCUAACAGCUGCAGCAUGUUUCAUCGUUGCUUUCAUAGCAGCACCUCCAGUCGACAUCGACGGAAUCAGAGAGCCUGUAGCAGGAUCUCUUAUGUUUGGUAACAACAUCAUUUCUGGUGCUGUUGUACCUUCAUCCAACG
#=GR JCVI_SCAF_1096627052295/745-1244 CODON  ...............................................................................AUG....................................................................................................................................................................................................................................................................................................................................................................................................................................................................................AUG.....
#=GR JCVI_SCAF_1096627052295/745-1244 SS_TT  ............................................................................................................................................................................................<<<<<<<<.............>>>>>>>>.....................................................................................................................................................................................................................................................................................................................................................
JCVI_SCAF_1096627057334/701-1199             AAAAGUCAGAACGCUUGACAGAAAUGUAAAGUUCUGUUACUAUAAAUAACGGAAGGGUGUUGUUUUGCACACACUCAGCAAUGGACUCGAAAUGAUCGCCAUCCAAUG....CACA.ACUGC.UCU..................CAAACCGAGACCUAU..A.G..GCAGU.AUA.A..UAC..UUCGUCUCUCAU...AUCCGACAG.UGAAGGG.A...................UUGUCGGAAAUAAGUAUCGCUUCUAACCCUUGGAGCCCUACUUAAAAACGUCCUACUAAUGACAACUUCAAAUAUCACACGCAGAAGCGGUGCUCUCCUACAGGGAUGGCCUGAGUUCUGUGAGUGGGUAACAUCAACAAACAAUAGACUAUAUGUUGGUUGGUUUGGUGUACUCAUGAUCCCAUGCUUGCUCACAGCAGCUGCAUGUUUCAUUGUUGCUUUCAUUGCAGCACCUCCUGUCGAUAUCGACGGAAUUAGAGAACCAGUAGCGGGUUCUUUCAUGUAUGGUAACAACAUCAUCUCAGGUGCAGUUGUACCAUC
#=GR JCVI_SCAF_1096627057334/701-1199 CODON  .......................................................................................................................................................................................................................................................................................................AUG....................................................................................................................................................................................................................................................................
#=GR JCVI_SCAF_1096627057334/701-1199 SS_TT  ..............................................................................................................................................................................................................................................................................................................................................................................................................................................................................................................................................................................
JCVI_SCAF_1096626926948/566-1064             AAAAGAAAGAACACUUGACAGAUUUGUAAACAUUUGUUAAUAUAAAUAACGGAAGGGUGUUGUUUUCAACACACUCAGCAAUGGACUCGAAAGGAUCGCCAUCCAAUG....CACA.ACUGC.UCU..................CAAACCGAGACCUAU..A.G..GCAGU.AUA.A..UAC..UUCGUCUCUCAU...AUCCGACAG.UGAAGGG.A...................UUGUCGGAAAUAAGUAUCGCUUCUAACCCUUGGAGCCCUACUUAAAAACGUCCUACUAAUGACAACUUCAAAUAUCACACGCAGACAGAGUGGUCUUCUACAAGGCUGGCCUGAGUUCUGUGAGUGGGUAACAUCAACAAACAACAGAUUAUAUGUUGGUUGGUUCGGUGUACUCAUGAUCCCAUGCUUGCUCACAGCAGCUGCAUGUUUCAUUGUUGCUUUCAUAGCAGCACCUCCUGUCGAUAUCGACGGAAUCAGAGAACCAGUAGCGGGUUCUUUCAUGUAUGGUAACAACAUCAUCUCUGGUGCGGUUGUUCCUUC
#=GR JCVI_SCAF_1096626926948/566-1064 CODON  .......................................................................................................................................................................................................................................................................................................AUG....................................................................................................................................................................................................................................................................
#=GR JCVI_SCAF_1096626926948/566-1064 SS_TT  ..............................................................................................................................................................................................................................................................................................................................................................................................................................................................................................................................................................................
JCVI_SCAF_1096626931783/1107-1605            AAAAAGAAAGAAUACUUGACAGAUUUGUAAACAUUUGUUAAUAUAAAUAACGAAAGGGUGUUGUUUUGCACACACCUAGCAAUGGACUCGAAAUGAUCGCCAUCCAAU....GCAA.ACUGC.UCU..................CAAACCGAGACCUAU..A.G..GCAGU.AUA.A..UAC..UUCGUCUCUAAU...AUCCACUAG.UGAAGGG.A...................UUGGUGGAAAUAAAGUAUCGCUCUACCCUUUGAGCCCUACUUAAUUUAACGUCCUAAUGACAACUUCAAAUAUAACACGCAGAAAAGGUGCUCUCCUACAAGGAUGGCCAGAGUUCUGUGAGUGGGUAACAUCUACAAACAACAGACUUUAUGUUGGUUGGUUCGGUGUACUCAUGAUUCCAUGCUUACUCACAGCAGCAGCAUGUUUCAUCGUUGCUUUCAUAGCAGCACCUCCAGUCGAUAUCGACGGAAUCAGAGAACCAGUGGCGGGUUCUUUCAUGUAUGGUAACAACAUCAUCUCUGGUGCAGUUGUUCCAUCUU
#=GR JCVI_SCAF_1096626931783/1107-1605 CODON .....................................................................................................................................................................................................................................................................................................AUG......................................................................................................................................................................................................................................................................
#=GR JCVI_SCAF_1096626931783/1107-1605 SS_TT ..............................................................................................................................................................................................................................................................................................................................................................................................................................................................................................................................................................................
JCVI_SCAF_1096627761059/1297-1795            GAAAAAAGAAAGAACACUUGACAGAUUUGUAAACAUUUGUUAAUAUAAAUAACGAAAGGGUGUUGUUUUCAACACUCAGCGGAGGACUCGAAAUGAUCGCCAUCCAAU....GCAA.ACUGC.UCU..................CAAACCGAGACCUAU..A.G..GCAGU.AUA.A..UAC..CUCGUCUCUAAU...AUCCAUCAG.UGAAGGG.A...................UUGAUGGAAAUAAAGUAUCGCUCUACCCUUUGAGCCCUACUUAUUUUAACGUCCUAAUGACAACUUCAAAUUUAACACGCAGUAGAGGUGGUAUCCUAAAGGGAUGGCCUGAGUUCUGCGAGUGGGUAACAUCAACAGACAACAGAUUAUAUGUUGGUUGGUUCGGUGUACUCAUGAUCCCAUGCUUACUCACAGCAGCAGCAUGUUUCAUCGUUGCUUUCAUAGCAGCACCUCCAGUCGAUAUCGACGGAAUCAGAGAACCAGUGGCGGGUUCUUUAUUGUUUGGUAACAACAUCAUCUCAGGUGCAGUUGUACCAUCAU
#=GR JCVI_SCAF_1096627761059/1297-1795 CODON ..................................................................................................................................................................................................AU...GA.....................................................................................................................................................................................................................................................................................................................................................................
#=GR JCVI_SCAF_1096627761059/1297-1795 SS_TT ..............................................................................................................................................................................................................................................................................................................................................................................................................................................................................................................................................................................
JCVI_SCAF_1096627519287/1505-1007            AAGAAAAAAGAACACUUGACAGAUUUGUAAAGUUUUGUUAUAAUAAAUAACGAAAGGGUGUUGUUUUCAACACACUCAGCAAUGGACUCGAAAUGAUCGCCAUCCAAU....GCAA.ACUGC.UCU..................CAAACCGAGACCUAU..A.G..GCAGU.AUA.A..UAC..CUCGUCUCUAAU...AUCCACCAG.UGAAGGG.A...................UUGGUGGAAAUAAAGUAUCGCUCUACCCUUUGAGCCCUACUUAUUCAACGUCCUCAUGACAACUUCAAAUUUAACACGCAGACAGACUGGUCUUCUAAAAGGCUGGCCCGAGUUCUGUGAGUGGGUUACAUCAACAGACAACAGACUUUAUGUUGGUUGGUUCGGUGUACUCAUGAUCCCAUGCUUACUCACAGCAGCAGCAUGUUUCAUCGUUGCUUUCAUAGCAGCACCUCCAGUCGAUAUCGACGGAAUCAGAGAACCAGUGGCGGGUUCUUUAAUGUUUGGUAACAACAUCAUCUCAGGUGCAGUUGUACCAUCAUC
#=GR JCVI_SCAF_1096627519287/1505-1007 CODON .............................................................................................................................................................................................................................................................AUG..............................................................................................................................................................................................................................................................................................................
#=GR JCVI_SCAF_1096627519287/1505-1007 SS_TT ..............................................................................................................................................................................................................................................................................................................................................................................................................................................................................................................................................................................
JCVI_SCAF_1096627380576/1966-2464            AAAAGAAAGAACACUUGACAGAUUUGUAAACAUUUGUUAAUAUAAAUAACGGAAGGGUGUUGUUUUCAACACACCCAGCAAAGGACUCGAAAUGAUCGCCAUCCAAUG....CACA.ACUGC.UCU..................UAAACCGAGACCUAU..A.G..GCAGU.AUA.A..UAC..CUCGUCUCUAAU...AUCCAUCAG.UGAAGGG.A...................UUGAUGGAAAUAAAGUAUCGCUCUACCCUUUGAGCCCUACUUAAAAACGUCCUACUAAUGACAACUUCAAAUAUCACACGCAGAAGCGGUGCUCUCCUACAGGGAUGGCCUGAGUUCUGUGAGUGGGUAACAUCAACAAACAACAGAUUAUAUGUUGGUUGGUUCGGUGUACUCAUGAUCCCAUGUCUGCUCACAGCAGCAGCUUGCUUCAUCGUUGCUUUCAUAGCAGCACCUCCAGUCGAUAUCGACGGAAUCAGAGAACCAGUAGCGGGUUCUUUCAUGUAUGGUAACAACAUCAUCUCUGGUGCAGUUGUACCAUCU
#=GR JCVI_SCAF_1096627380576/1966-2464 CODON ...................................................................................................................................................................................................G...UA.............................................................................................AUG.....................................................................................................................................................................................................................................................................
#=GR JCVI_SCAF_1096627380576/1966-2464 SS_TT ..............................................................................................................................................................................................................................................................................................................................................................................................................................................................................................................................................................................
JCVI_SCAF_1096627770928/347-845              AAAUAUUUCACGAAAAAGCUUGACAAACUUGUAAAGUUUUGUUACUAUAAAUAAAUCAGUUGGGAAACCAACACAUUACUAAGGACCCGAACGUAUCGUCACCCUAAG....UACA.ACUGC.UCU..................UAAACCGAGACCUAU..A.G..GCAGU.AUA.A..UAC..CUCGUCUCUAAU...AUCCACCAG.UGAAGGG.A...................UUGGUGGAAAUAUAGUAUCGCUCUACCCUUUGAGCCCUACUUAUUUAACGUCCUCAUGACAACUUCAAAUUUAACACGUAGAUCAGGUGGUAUCCUAAAGGGAUGGCCUGAGUUCUGCGAAUGGGUAACAUCAACAGACAACAGAAUUUAUGUUGGUUGGUUUGGUGUUCUAAUGAUCCCAUGUUUACUAACAGCAGCAGCAUGCUUUAUCGUAGCAUUCAUUGCAGCACCUCCAGUAGACAUUGAUGGAAUCAGAGAACCUGUAGCAGGUUCAUUCAUGUAUGGUAACAACAUCAUCNNNNNNNNNNNNNNNNNNNNNNN
#=GR JCVI_SCAF_1096627770928/347-845 CODON   .......................STP...................................................................................................................................................................................................................................AUG..........................................................................................................................................................................................................................................................................................STP.................
#=GR JCVI_SCAF_1096627770928/347-845 SS_TT   ..............................................................................................................................................................................................................................................................................................................................................................................................................................................................................................................................................................................
JCVI_SCAF_1096626957319/145-644              ACUCUUCGUGGUAAUAAUGAAGAUGAUGAUGAAAGAAGAAUUUGAUUCUUGACUUAAAUGUAAAGUUGUGUUAAAAUAAAUAACGGAAGGAUGUUGUUUUCAACAUAU....UCCU.ACUGC.UCU...................CAACCGAGACCUCUAUA.G..GCAGU.CUA.A..UAC..UUCGUCUCUCAU...AUCCGAAAG.UGAAGGG.A...................UUUUCGGAAAUAAGUAUCGCAUCUAACCCUUGGUGCCCUACUUACAAACGUCUUACUAAUGACAACUCUAUCUAGAAGGCAGGGUGGUCUCCUACAGGGAUGGCCAGAGUUCUGCGAAUGGGUAACAUCAACUAACAACAGAUUAUAUGUUGGUUGGUUCGGUGUACUCAUGAUUCCAUGUCUGCUAACAGCUGCAGCAUGUUUCAUCGUAGCAUUUAUUGCUGCACCUCCAGUCGACAUCGACGGAAUCAGAGAGCCUGUAGCAGGUGCUCUAAUGUAUGGUAACAACAUCAUUUCUGGUGCUGUUGUACCUUCAUCCAA
#=GR JCVI_SCAF_1096626957319/145-644 CODON   .......................................................................................................................................................................................................................................................................................................AUG....................................................................................................................................................................................................................................................................
#=GR JCVI_SCAF_1096626957319/145-644 SS_TT   ..............................................................................................................................................................................................................................................................................................................................................................................................................................................................................................................................................................................
JCVI_SCAF_1096626996235/1280-1777            ACUGGGUAUAUAUACUUAUUGACUUUUUUGUAAAGUUUCUGUAAUAUAAAUACUCUGAGAUGCUGACAUAGCAUCCAUUAGGAAGGACUCGAAAUUAUCGUAACCCUU..GCUACA.AGUGC.UCU..................CAAACCAAGACCUAU..A.G..GCACU.AUA.A..UAC..UUCGUCUUUUAU.....CCAGUAG.U.GAGGG.A...................UUACUGGAAAUAAGUUUCACAUCUACCCUAGAUGUCCUACUUACAAACGUCCUAAUGACAACUCUUUCAAGAACAGGCAAAUCGACUGGUCUAUUACAAGGAUGGCCAGAGUUUUGCGAAUGGGUUACCUCAACUAACAACCGUUUAUAUGUUGGUUGGUUCGGUGUACUCAUGAUUCCAUGUUUGCUCACAGCAGCAGCAUGUUUCAUCGUAGCAUUUAUUGCUGCACCUCCAGUCGAUAUCGACGGAAUCAGAGAACCAGUAGCAGGUUCAUUCAUGUAUGGUAACAACAUCAUCUCUGGUGCUGUAGUUCCAUCUUCA
#=GR JCVI_SCAF_1096626996235/1280-1777 CODON STP....................................................................GUA...................AUG..............................................................................................................................................................................................................................................................................................................................................................................................................................................................................
#=GR JCVI_SCAF_1096626996235/1280-1777 SS_TT .............................................................................................................................................................................................<<<<<<<.....<<<<<<<.<.......>...................>>>>>>>>>>>>>>...................................................................................................................................................................................................................................................................................................................
JCVI_SCAF_1096627618865/349-844              CUCAACUUCCAAAUUCUUGACAAGUAUGUAAAGUUGUGUUACCAUAAAUAAGACUAGUAGAUUUUGAUCUCAACACAUUUCAUAGGACUCGAAAGAUCGCCCUCCUUU....GAAG.ACUGC.UCU..................CAAACCAAGACCUAU..A.G..GCAGU.AUA.A..UAC..UUCGUCUUUUAU.....CCAGUAG.U.GAGGG.A...................UUACUGGAAAUAAGUUUCGCAUCUACCCUUGAUGCCCUACUUACAAACGUCUUAUUAAAUGACAACUCUUUCAACUCAAACCCGCAGUAAAGGUCUCCUAGCAGGUUGGCCUGAGUUCUGCGAGUGGGUAACAUCUACUAACAACAGAAUUUAUGUUGGUUGGUUUGGUGUACUCAUGAUCCCAUGCUUACUCACAGCAGCAGCAUGUUUCAUCGUUGCAUUCAUUGCAGCACCUCCUGUCGAUAUCGACGGAAUCAGAGAACCCGUGGCAGGUUCUUUCAUGUAUGGUAACAACAUCAUCUCAGUGCAGUUGUUCCAUCU
#=GR JCVI_SCAF_1096627618865/349-844 CODON   ....................STP................................................................................................................................................................................................................................................................................AUG....................................................................................................................................................................................................................................................................
#=GR JCVI_SCAF_1096627618865/349-844 SS_TT   .............................................................................................................................................................................................<<<<<<<.....<<<<<<<.<.......>...................>>>>>>>>>>>>>>...................................................................................................................................................................................................................................................................................................................
JCVI_SCAF_1096626969559/800-305              CUUAUCUUCCUAAAUCUUGACAAGUAUGUAAAGUUGUGUUACCAUAAAUAAGACUAGUAGAUUUUGAUCUCAACACAUUUCAUAGGACUCGAAAGAUCGCCCUCCUUU....GAAG.ACUGC.UCU..................CAAACCAAGACCUAU..A.G..GCAGU.AUA.A..UAC..UUCGUCUUUUAU.....CCAGUAG.U.GAGGG.A...................UUACUGGAAAUAAGUUUCGCAUCUACCCUUGAUGCCCUACUUACAAACGUCUUAUUAAAUGACAACUCUUUCAACUCAAACCCGCAGUAAAGGUCUCCUAGCAGGUUGGCCUGAGUUCUGCGAGUGGGUAACAUCAACUAACAACAGACUUUACGUUGGUUGGUUUGGUGUACUCAUGAUCCCAUGCUUACUCACAGCAGCAGCAUGUUUCAUCGUUGCAUUCAUUGCAGCACCUCCUGUCGAUAUCGACGGAAUCAGAGAACCCGUGGCAGGUUCUUUCAUGUAUGGUAACAACAUCAUCUCAGGUGCAGUUGUUCCAUC
#=GR JCVI_SCAF_1096626969559/800-305 CODON   .................STP...................................................................................................................................................................................................................................................................................AUG....................................................................................................................................................................................................................................................................
#=GR JCVI_SCAF_1096626969559/800-305 SS_TT   .............................................................................................................................................................................................<<<<<<<.....<<<<<<<.<.......>...................>>>>>>>>>>>>>>...................................................................................................................................................................................................................................................................................................................
JCVI_SCAF_1096626957050/1369-1864            CAGAUUUACCUAAGUCUUGACACUAAUGUAAAGUUGUGUUACCAUAAAUAAGACUAGUAGAUUUUGAUCUCAACACAUUUCAUAGGACUCGAAAGAUCGCCCUCCUUU....GAAG.ACUGC.UCU..................CAAACCAAGACCUAU..A.G..GCAGU.AUA.A..UAC..UUCGUCUUUUAU.....CCAGUAG.U.GAGGG.A...................UUACUGGAAAUAAGUUUCGCAUCUACCCUUGAUGCCCUACUUACAAACGUCUUAUUAAAUGACAACUCUUUCAACUCAAACCCGCAGUAAAGGUCUCCUAGCAGGUUGGCCUGAGUUCUGCGAGUGGGUAACAUCAACUAACAACAGAAUUUAUGUUGGUUGGUUUGGUGUACUCAUGAUCCCAUGCUUACUUACAGCAGCAGCAUGUUUCAUCGUUGCAUUCAUUGCAGCACCUCCUGUCGAUAUCGACGGAAUCAGAGAACCCGUGGCAGGUUCUUUCAUGUAUGGUAACAACAUCAUCUCAGGUGCAGUUGUUCCUUC
#=GR JCVI_SCAF_1096626957050/1369-1864 CODON ....................STP................................................................................................................................................................................................................................................................................AUG....................................................................................................................................................................................................................................................................
#=GR JCVI_SCAF_1096626957050/1369-1864 SS_TT .............................................................................................................................................................................................<<<<<<<.....<<<<<<<.<.......>...................>>>>>>>>>>>>>>...................................................................................................................................................................................................................................................................................................................
JCVI_SCAF_1096627612178/794-299              AUGAUCAUCUAUAGAGUUGACAUUUAUGUAAAGUUGUGUUACCAUAAAUAAGACUAGUAGAUUUUGAUCUCAACACAUUUCAUAGGACUCGAAAGAUCGCCCUCCUUU....GAAG.ACUGC.UCU..................CAAACCAAGACCUAU..A.G..GCAGU.AUA.A..UAC..UUCGUCUUUUAU.....CCAGUAG.U.GAGGG.A...................UUACUGGAAAUAAGUUUCGCAUCUACCCUUGAUGCCCUACUUACAAACGUCUUAUUAAAUGACAACUCUUUCAACUCAAACCCGCAGUAAAGGUCUCCUAGCAGGUUGGCCUGAGUUCUGCGAGUGGGUAACAUCAACUAACAACAGACUUUACGUUGGUUGGUUUGGUGUACUCAUGAUCCCAUGCUUACUCACAGCAGCAGCAUGUUUCAUCGUUGCAUUCAUUGCAGCACCUCCUGUCGAUAUCGACGGAAUCAGAGAACCCGUGGCAGGUUCUUUCAUGUAUGGUAACAACAUCAUUUCUGGUGCAGUUGUUCCAUC
#=GR JCVI_SCAF_1096627612178/794-299 CODON   .......................................................................................................................................................................................................................................................................................................AUG....................................................................................................................................................................................................................................................................
#=GR JCVI_SCAF_1096627612178/794-299 SS_TT   .............................................................................................................................................................................................<<<<<<<.....<<<<<<<.<.......>...................>>>>>>>>>>>>>>...................................................................................................................................................................................................................................................................................................................
JCVI_SCAF_1096626962154/990-495              CUUAUCUUCCUGAGAGUUGACAUUUAUGUAAAGUUGUGUUACCAUAAAUAAGACUAGUAGAUUUUGAUCUCAACACAUUUCAUAGGACUCGAAAGAUCGCCCUCCUUU....GAAG.ACUGC.UCU..................CAAACCAAGACCUAU..A.G..GCAGU.AUA.A..UAC..UUCGUCUUUUAU.....CCAGUAG.U.GAGGG.A...................UUACUGGAAAUAAGUUUCGCAUCUACCCUUGAUGCCCUACUUACAAACGUCUUAUUAAAUGACAACUCUUUCAACUCAAACCCGCAGUAAAGGUCUCCUAGCAGGUUGGCCUGAGUUCUGCGAGUGGGUAACAUCAACUAACAACAGACUUUACGUUGGUUGGUUUGGUGUACUCAUGAUCCCAUGCUUACUCACAGCAGCAGCAUGUUUCAUCGUUGCAUUCAUUGCAGCACCUCCUGUCGAUAUCGACGGAAUCAGAGAACCCGUGGCAGGUUCUUUCAUGUAUGGUAACAACAUCAUUUCUGGUGCAGUUGUUCCAUC
#=GR JCVI_SCAF_1096626962154/990-495 CODON   .................STP...................................................................................................................................................................................................................................................................................AUG....................................................................................................................................................................................................................................................................
#=GR JCVI_SCAF_1096626962154/990-495 SS_TT   .............................................................................................................................................................................................<<<<<<<.....<<<<<<<.<.......>...................>>>>>>>>>>>>>>...................................................................................................................................................................................................................................................................................................................
JCVI_SCAF_1096626981090/989-1487             AAUGUAUCCUAUGAUACUUGCCAUUUAUGUAACGUUUUGUUAAUAUAAAUAACGGAAGGGUGUUGUUUUCAACACACAGCAAUGGACUCGAAAGGAUCGCCAUCCAGU....GCAA.ACUGC.UCU..................CAAACCGAGACCUAU..A.G..GCAGU.AUA.A..AAC..UUCGUCUCUCAU...A.UCCAGUA.GCGAGGGGU...................UACUGGAAAUAAGUUUCGCAUCUACCCUUGGUGCCCUACUUAACGUCUUAUUAAAUGACAACCUCAAAUAUUUCACGCAGACAGAAUGGUCUCCUAGCUGGAUGGCCCGAGUUUUGUGAGUGGGUAACAUCAACUGACAACAGAAUCUAUGUUGGUUGGUUCGGUGUUCUCAUGAUUCCAUGCUUACUCACUGCAGCAGCAUGUUUCGUAGUAGCAUUUAUUGCUGCACCUCCUGUCGAUAUCGACGGAAUCAGAGAGCCAGUAGCUGGUUCUUUCAUGUAUGGUAACAACAUCAUCUCAGGUGCUGUAGUUCCAUCAUCC
#=GR JCVI_SCAF_1096626981090/989-1487 CODON  ................................................AUG................................................................................................................................................................................................................................................AUG..............................................................STP.......................................................................................................................................................................................................
#=GR JCVI_SCAF_1096626981090/989-1487 SS_TT  ..............................................................................................................................................................................................................................................................................................................................................................................................................................................................................................................................................................................
JCVI_SCAF_1096627568392/404-1                AUUGUAUCCUAUGAUACUUGCCAAAUAUGUAACGUUUUGUUAAUAUAAAUAGCGGAAGGGUGUUGUUUUCAACACAUAGCAAAGGACUCGAAAGGAUCGCCAUCCAUU....GCAA.ACUGC.UCU..................CAAACCGAGACCUAU..A.G..GCAGU.CUA.A..UAC..UUCGUCUCUCAU...A.UCCAGUA.GCGAGGGGU...................UACUGGAAAUAAGUUUCGCAUCUACCCUUGGUGCCCUACUUAACGUCUUAUUAAAUGACAACCUCAAAUAUUUCACGCAGACAGAAUGGUCUCCUAGCUGGAUGGCCCGAGUUUUGUGAGUGGGUAACAUCAACUGACAACAGAAUCUAUGUUGGUUGGUUCGGUGUUCUCAUGAUUCCAUGCUUACUCACUGCAGCAGCAUGUUUCGUAGUAGCAUUUAUUGCUG...............................................................................................
#=GR JCVI_SCAF_1096627568392/404-1 CODON     ................................................AUG..............................................................................................................................................................................................................................................................................................................STP..........................................................................................................................................................................................................
#=GR JCVI_SCAF_1096627568392/404-1 SS_TT     ..............................................................................................................................................................................................................................................................................................................................................................................................................................................................................................................................................................................
JCVI_SCAF_1096626155386/104-602              AAUGUAUCCUAUGAUACUUGCCAAAUAUGUAACGUUUUGUUAAUAUAAAUAACGGAAGGGUGUUGUUUUCAACACACAGCAAUGGACUCGAAAGGAUCGCCAUCCAGU....GCAA.ACUGC.UCU..................CAAACCGAGACCUAU..A.G..GCAGU.CUA.A..UAC..UUCGUCUCUCAU...A.UCCAGUA.GCGAGGGGU...................UACUGGAAAUAAGUUUCGCAUCUACCCUUGGUGCCCUACUUAAACGUCUUAUUAAAUGACAACCUCAAAUAUUUCACGCAGACAGAAUGGUCUCCUAGCUGGAUGGCCCGAGUUUUGUGAGUGGGUAACAUCAACUGACAACAGAAUCUAUGUUGGUUGGUUCGGUGUUCUCAUGAUCCCAUGCUUACUCACUGCAGCAGCAUGUUUCGUAGUAGCAUUUAUUGCUGCACCUCCUGUCGAUAUCGACGGAAUCAGAGAGCCAGUAGCUGGUUCUUUCAUGUAUGGUAACAACAUCAUCUCAGGUGCUGUAGUUCCAUCAUC
#=GR JCVI_SCAF_1096626155386/104-602 CODON   ................................................AUG.................................................................................................................................................................................................................................................AUG.STP...................................................................................................................................................................................................................................................................
#=GR JCVI_SCAF_1096626155386/104-602 SS_TT   ..............................................................................................................................................................................................................................................................................................................................................................................................................................................................................................................................................................................
JCVI_SCAF_1096627574333/996-498              NNNNNNNNNNNNNNNNNNNNNNNNNNNNUAACGUUUUGUUAAUAUAAAUAACGGAAAGGGUGUUGUUUUCAACACACAGCAAUGGACUCGAAAGGAUCGCCAUCCAGU....GCAA.ACUGC.UCU..................CAAACCGAGACCUAU..A.G..GCAGU.CUA.A..UAC..UUCGUCUCUCAU...A.UCCAGUA.GCGAGGGGU...................UACUGGAAAUAAGUUUCGCAUCUACCCUUGGUGCCCUACUUAACGUCUUAUUAAAUGACAACCUCAAAUAUUUCACGCAGACAGAAUGGUCUCCUAGCUGGAUGGCCCGAGUUUUGUGAGUGGGUAACAUCAACUGACAACAGAAUCUAUGUUGGUUGGUUCGGUGUUCUCAUGAUUCCAUGCUUACUCACUGCAGCAGCAUGUUUCGUAGUAGCAUUUAUUGCUGCACCUCCUGUCGAUAUCGACGGAAUCAGAGAGCCAGUAGCUGGUUCUUUCAUGUAUGGUAACAACAUCAUCUCAGGUGCUGUAGUUCCAUCAUCC
#=GR JCVI_SCAF_1096627574333/996-498 CODON   .................................................................................AUG...............................................................................................................................................................................................................AUG...........................................................STP..........................................................................................................................................................................................................
#=GR JCVI_SCAF_1096627574333/996-498 SS_TT   ..............................................................................................................................................................................................................................................................................................................................................................................................................................................................................................................................................................................
JCVI_SCAF_1096626651488/548-1046             AAUGUAUCCCAUGAUACUUGCCAUUUAUGUAACAUUUUGUUAAUAUAAAUAACGGAAGGGUGUUGUUUUCAACACACAGCAAUGGACUCGAAAGGAUCGCCAUCCAAU....GCAA.ACUGC.UCU..................CAAACCGAGACCUAU..A.G..GCAGU.CUA.A..UAC..UUCGUCUCUCAU...A.UCCUGUA.GCGAGGGGU...................UACAGGAAAUAAGUUUCGCAUCUACCCUUGAUGCCCUACUUAACGUCUUAUUAAAUGACAACCUCAAAUAUUUCACGCAGACAGAAUGGUCUCCUAGCUGGAUGGCCCGAGUUUUGUGAGUGGGUAACAUCAACAAACAACAGAAUCUAUGUUGGUUGGUUCGGUGUUCUCAUGAUUCCAUGCUUACUCACUGCAGCAGCAUGUUUCGUAGUAGCAUUUAUUGCUGCACCUCCUGUCGAUAUCGACGGAAUCAGAGAGCCAGUAGCUGGUUCUUUCAUGUAUGGUAACAACAUCAUCUCAGGUGCUGUCGUUCCAUCAUCC
#=GR JCVI_SCAF_1096626651488/548-1046 CODON  ................................................AUG................................................................................................................................................................................................................................................AUG..............................................................STP.......................................................................................................................................................................................................
#=GR JCVI_SCAF_1096626651488/548-1046 SS_TT  ..............................................................................................................................................................................................................................................................................................................................................................................................................................................................................................................................................................................
JCVI_SCAF_1096627053816/494-1                AAUGUAUCCUAUGAUACUUGCCAUUUAUGUAACGUUUUGUUAAUAUAAAUAACGGAAGGAUGUUGUUUUCAACACACAGCAAUGGACUCGAAAGGAUCGCCAUCCAUU....GCAA.ACUGC.UCU..................CAAACCGAGACCUAU..A.G..GCAGU.CUA.A..UAC..UUCGUCUCUCAU...A.UCCUGUA.GCGAGGGGU...................UACAGGAAAUAAGUUUCGCAUCUACCCUUGGUGCCCUACUUAAACGUCUUAUUAAAUGACAACCUCAAAUAUUUCACGCAAACAGAAUGGUCUCCUAGCUGGAUGGCCCGAGUUUUGUGAGUGGGUAACAUCAACUGACAACAGAAUCUAUGUUGGAUGGUUCGGUGUUCUCAUGAUUCCAUGCUUACUCACUGCAGCAGCAUGUUUCGUAGUAGCAUUUAUUGCUGCACCUCCAGUCGAUAUCGACGGAAUCAGAGAGCCAGUAGCUGGUUCUUUCAUGUAUGGUAACAACAUCAUCUCAGGUGCUGUAGUUCCA.....
#=GR JCVI_SCAF_1096627053816/494-1 CODON     ................................................AUG.................................................................................................................................................................................................................................................AUGP..............................................................................................................................................................................................................................................................STP.....
#=GR JCVI_SCAF_1096627053816/494-1 SS_TT     ..............................................................................................................................................................................................................................................................................................................................................................................................................................................................................................................................................................................
JCVI_SCAF_1101668292268/948-450              AUUGUAUCCUAUGAUACUUGCCAAAUAUGUAACGUUUUGUUAAUAUAAAUAACGGAAGGGUGUUGUUUUCAACACAUAGCAAAGGACUCGAAAGGAUCGCCAUCCAUU....GCAA.ACUGC.UCU..................CAAACCGAGACCUAU..A.G..GCAGU.CUA.A..UAC..UUCGUCUCUCAU...A.UCCUGUA.GCGAGGGGU...................UACAGGAAAUAAGUUUCGCAUCUACCCUUGGUGCCCUACUUAAAUCGUCUUAUUAAAUGACAACCUCAAAUAUUUCACGCAGACAGAAUGGUCUCCUAGCUGGAUGGCCCGAGUUUUGUGAGUGGGUAACAUCAACUGACAACAGAAUCUAUGUUGGUUGGUUCGGUGUUCUCAUGAUUCCAUGCUUACUCACUGCAGCAGCAUGUUUCGUAGUAGCAUUUAUUGCUGCACCUCCAGUCGAUAUCGACGGAAUCAGAGAGCCAGUUGCUGGUUCUUUCAUGUAUGGUAACAACAUCAUCUCAGGUGCUGUAGUUCCAUCAU
#=GR JCVI_SCAF_1101668292268/948-450 CODON   ................................................AUG...............................................................................................................................................................................................................................................STPAUG......................................................................................................................................................................................................................................................................
#=GR JCVI_SCAF_1101668292268/948-450 SS_TT   ..............................................................................................................................................................................................................................................................................................................................................................................................................................................................................................................................................................................
JCVI_SCAF_1101667219081/41-539               AUUGUAUCCUAUGAUACUUGCCAAAUAUGUAACGUUUUGUUAAUAUAAAUAACGGAAGGGUGUUGUUUUCAACACACAGCAAUGGACUCGAAAGGAUCGCCAUCCAGU....GCAA.ACUGC.UCU..................CAAACCGAGACCUAU..A.G..GCAGU.CUA.A..UAC..UUCGUCUCUCAU...A.UCCUGUA.GCGAGGGGU...................UACAGGAAAUAAGUUUCGCAUCUACCCUUGAUGCCCUACUUAACGUCUUAUUAAAUGACAACCUCAAAUAUUUCACGCAGACAGAAUGGUCUCCUAGCUGGAUGGCCCGAGUUUUGUGAGUGGGUAACAUCAACUGACAACAGAAUCUAUGUUGGUUGGUUCGGUGUUCUCAUGAUUCCAUGCUUACUCACUGCAGCAGCAUGUUUCGUAGUAGCAUUUAUUGCUGCACCUCCUGUCGAUAUCGACGGAAUCAGAGAGCCAGUAGCUGGUUCUUUCAUGUAUGGUAACAACAUCAUCUCAGGUGCUGUAGUUCCAUCAUCC
#=GR JCVI_SCAF_1101667219081/41-539 CODON    ................................................AUG................................................................................................................................................................................................................................................AUG..............................................................STP.......................................................................................................................................................................................................
#=GR JCVI_SCAF_1101667219081/41-539 SS_TT    ..............................................................................................................................................................................................................................................................................................................................................................................................................................................................................................................................................................................
JCVI_SCAF_1096626971465/898-400              AUUGUAUCCUAUGAUACUUGCCAAAUAUGUAACGUUUUGUUAUUAUAAAUAACGGAAGGGUGUUGUUUUCAACACAUAGCAAUGGACUCGAAAGGAUCGCCAUCCAGU....GCAA.ACUGC.UCU..................CAAACCGAGACCUAU..A.G..GCAGU.CUA.A..UAC..UUCGUCUCUCAU...A.UCCUGUA.GCGAGGGGU...................UACAGGAAAUAAGUUUCGCAUCUACCCUUGAUGCCCUACUUAACGUCUUAUUAAAUGACAACCUCAAAUAUUUCACGCAGACAGAAUGGUCUCCUAGCUGGAUGGCCCGAGUUUUGUGAGUGGGUAACAUCAACUGACAACAGAAUCUAUGUUGGUUGGUUCGGUGUUCUCAUGAUUCCAUGCUUACUCACUGCAGCAGCAUGUUUCGUAGUAGCAUUUAUUGCUGCACCUCCAGUCGAUAUCGACGGAAUCAGAGAGCCAGUAGCUGGUUCUUUCAUGUAUGGUAACAACAUCAUCUCAGGUGCUGUAGUUCCAUCAUCC
#=GR JCVI_SCAF_1096626971465/898-400 CODON   .............................................STPAUG................................................................................................................................................................................................................................................AUG...........................................................STP..........................................................................................................................................................................................................
#=GR JCVI_SCAF_1096626971465/898-400 SS_TT   ..............................................................................................................................................................................................................................................................................................................................................................................................................................................................................................................................................................................
JCVI_SCAF_1096627322220/1822-1324            AAUGUAUCCUAUGUUACUUGCCAUUUAUGUAACGUUUUGUUAAUAUAAAUAACGGAAGGGUGUUGUUUUCAACACACAGCAAUGGACUCGAAAGGAUCGCCAUCCAGU....GCAA.ACUGC.UCU..................CAAACCGAGACCUAU..A.G..GCAGU.CUA.A..UAC..UUCGUCUCUCAU...A.UCCUGUA.GCGAGGGGU...................UACAGGAAAUAAGUUUCGCAUCUACCCUUGGUGCCCUACUUAAAAUCGUCUUACUAAUGACAACCUCAAAUAUUUCACGCAGACAGAAUGGUCUCCUAGCUGGAUGGCCCGAGUUUUGUGAGUGGGUAACAUCAACUGACAACAGAAUCUAUGUUGGUUGGUUCGGUGUACUCAUGAUUCCAUGCUUGUUAACAGCAGCAGCAUGUUUCGUAGUAGCAUUUAUUGCUGCACCUCCUGUCGAUAUCGACGGAAUCAGAGAGCCAGUAGCUGGUUCUUUCUUGUAUGGUAACAACAUCAUCUCAGGUGCUGUAGUUCCAUCAU
#=GR JCVI_SCAF_1096627322220/1822-1324 CODON ................................................AUG...........................................................................................................................................................................................................................................................................................................................................................................................................................................................................................................................
#=GR JCVI_SCAF_1096627322220/1822-1324 SS_TT ..............................................................................................................................................................................................................................................................................................................................................................................................................................................................................................................................................................................
JCVI_SCAF_1101668694388/512-14               AAAAAGUUGACAAAGUUAGGAGAAGCAUAUAUAAUAAUUAGGUUGUGAAGUUUUGUAACUUCCUCGACCAUAUUUUUACGAAGGACCCGAAAGUAUCGUACUCCUGAG....UACA.ACUGC.UCU..................UAAACCGAGACCUAU..A.G..GCAGU.AUA.A..AAC..UUCGUCUCUCAU...A.UCCAGUA.GUGAGGGAU...................UACUGGAAAUAAGUUAUCGCAUCUCCCUGAUGCCUUACUUAAACGUUCUAUUAAAUGACAACUCUUUCAAGACAACGUUCUGGCGGUAUCCUAAGUGGAUGGUCAGAAUUCUGUGAGUGGGUAACAUCAACUAACAACAGACUAUAUGUUGGUUGGUUUGGAGUCCUAAUGAUUCCUGCUCUACUUACUGCUGCUGCGUGUUUCAUCGUAGCAUUCAUCGCUGCUCCACCUGUGGACAUCGACGGAAUCAGAGAACCAGUAGCGGGUUCUUUCUUAUAUGGUAAUAACAUCAUCUCUGGUGCUAUUGUUCCAUCAUCAAAC
#=GR JCVI_SCAF_1101668694388/512-14 CODON    .......STP.........................................................................................................................................................................................................................................................................................AUG........................................................................................................................................................................................................................................................................
#=GR JCVI_SCAF_1101668694388/512-14 SS_TT    ............................................................................................................................................................................................<<<<<<<<.............>>>>>>>>.....................................................................................................................................................................................................................................................................................................................................................
JCVI_SCAF_1101667122965/1-398                ...................................................................................................CCCUCCUAU....GCAA.ACUGC.UCU..................UAAACCAAGACCUAC..A.G..GCAGU.AUA.A..UAC..UUCGUCUUUC.U...A.UCCAGUA.GUGAGGGAU...................UACUGGAA.AUAAGUUUCGCAUCCAUACCCUUGGUGCCCUACUUAAAAUCGUCUUACUAAUGACAACUCUUUCAACUCAACGCAAAUCUGGUGGACUUCUAGCUGGAUGGCCAGAAUUUUGCGAAUGGGUAACAUCAACAAACAACAGAAUCUAUGUUGGUUGGUUUGGUGUACUCAUGAUCCCAUGUUUGCUAACAGCAGCAGCAUGCUUUAUCGUUGCAUUCAUUGCAGCACCUCCUGUCGAUAUCGACGGAAUCAGAGAACCAGUAGCGGGUUCUUUCUUAUAUGGCAACAAUAUCAUCUCUGGUGCAGUUGUUCCAU
#=GR JCVI_SCAF_1101667122965/1-398 CODON     ........................................................................................................................................................................................................................AU...................G................................................................................................................................................................................................................................................................................................................................
#=GR JCVI_SCAF_1101667122965/1-398 SS_TT     ..............................................................................................................................................................................................<<<<.<...<.<<<<<<<.<<.....>>...................>>>>>>>>.>>>>>...................................................................................................................................................................................................................................................................................................................
JCVI_SCAF_1096627320100/950-453              AAGUUUAGUAAAGAUUUCCCUGUAAGAACUGAUUUGGAAUAGGGUUGACAAGAAGUGUAAACUUGUGUUAAGAUAAAUAACGAAAGGUGAUAACUUUUGUUAUCAAAC....GCAC.ACUGC.UCU..................CAAACCGAGACCUAU..A.G..GCAGU.AUA.A..UAC..UUCGUCUCUCAU...A.UCCUGUA.GUGAGGGAU...................UACAGGAA.AUAAGUUUCGCAUCUACCCUUGAUGCCCUACUUAACAAUCGUCUUACUAAUGACAACUCUAUCUAAAAGGCAGGGUGGUCUCCUUCAGGGAUGGCCAGAGUUCUGCGAAUGGGUAACAUCAACUAACAACAGAAUCUAUGUUGGUUGGUUCGGUGUACUCAUGAUCCCAUGCUUACUCACAGCAGCAGCAUGUUUCAUCGUUGCUUUCAUAGCAGCACCUCCAGUCGAUAUCGACGGAAUCAGAGAACCAGUAGCAGGUUCUUUCAUGUAUGGUAACAACAUCAUCUCAGGUGCAGUUGUUCCAUCAUCCAA
#=GR JCVI_SCAF_1096627320100/950-453 CODON   .......................................STP...............................................................................................................................................................................................................................AUG..................................................................................................................................................................................................................................................................................................
#=GR JCVI_SCAF_1096627320100/950-453 SS_TT   ..............................................................................................................................................................................................................................................................................................................................................................................................................................................................................................................................................................................
JCVI_SCAF_1101667214441/882-459              .......................................................................UUACUAUAAAUAACGGAAGGGUGUUUUUUUAACAU......CGCC.ACUGC.UCU..................CAAACCAAGACCUAU..A.G..GCAGU.AUA.A..UAC..UUCGUCUUUC.U...A.UCCAGUA.GUGAGGGAU...................UACUGGAA.AUAAGUUUCGCAUCUACCCUUGAUGCCCUACUUAAAAACGUCUUACUAAUGACAACUUCUAACUUAACACGCAGUAGAGGUGGUAUCCUAAAGGGAUGGCCAGAGUUCUGCGAGUGGGUAACAUCAACAAACAACAGACUAUAUGUUGGUUGGUUUGGUGUCCUCAUGAUUCCAUGUCUGCUAACAGCUGCAGCAUGUUUUAUCGUAGCAUUUAUUGCUGCACCUCCAGUCGAUAUCGACGGAAUCAGAGAGCCAGUAGCUGGUUCUUUAAUGUAUGGUAACAACAUCAUUUCUGGUGCUGUUGUACCUUCA
#=GR JCVI_SCAF_1101667214441/882-459 CODON   ...............................................................................................................................................................................................................................................AUG............................................................................................................................................................................................................................................................................................................................
#=GR JCVI_SCAF_1101667214441/882-459 SS_TT   ..............................................................................................................................................................................................<<<<.<...<.<<<<<<<.<<.....>>...................>>>>>>>>.>>>>>...................................................................................................................................................................................................................................................................................................................
JCVI_SCAF_1096626985974/973-1469             AGUAUUCUUACUCAUUGACAUAAUUGUAAAGAAAUCGUAAUAUAAAUAACGUUGAGUGUUGUUUUCAACACUUACCCACCAUGGACUCGAAGGUAUCGUAACCCAUUG....UGCA.ACUGC.UCU..................CAAACCAAGACCUAU..A.G..GCAGU.AUA.A..UAC..UUCGUCUUUC.U...A.UCCAGUA.GUGAGGGAU...................UACUGGAA.AUAAGUUUCGCAUCUACCCUGAUGCCCUACUUAACGUCUUACUAAUGACAACUCUUUCAAAACAACGCAGUACAGGACUACUACAAGGGUGGCCUGAGUUCUGUGAGUGGGUUACAUCAACAAACAACAGAAUUUAUGUUGGUUGGUUCGGUGUUCUCAUGAUCCCAUGCUUGCUAACAGCAGCAGCAUGCUUCAUCGUUGCAUUUAUUGCAGCACCUCCAGUCGAUAUCGACGGAAUCAGAGAACCAGUUGCGGGUUCUUUCAUGUAUGGUAACAACAUCAUCUCUGGUGCAGUUGUUCCAUCUUCAAACG
#=GR JCVI_SCAF_1096626985974/973-1469 CODON  .STP....................................................................................................................................................................................................................AU...................G................................................................................................................................................................................................................................................................................................................................
#=GR JCVI_SCAF_1096626985974/973-1469 SS_TT  ..............................................................................................................................................................................................<<<<.<...<.<<<<<<<.<<.....>>...................>>>>>>>>.>>>>>...................................................................................................................................................................................................................................................................................................................
JCVI_SCAF_1096627057731/716-1212             AGUAUUCUUACUCAUUGACAUAAUUGUAAAGAAAUCGUAAUAUAAAUAACGUUAGGUGUUGUUUUCAACACCAACCCACCAUGGACUCGAAAGUAUCGUAACCCAUUG....UGCA.ACUGC.UCU..................CAAACCAAGACCUAU..A.G..GCAGU.AUA.A..UAC..UUCGUCUUUC.U...A.UCCAGUA.GUGAGGGAU...................UACUGGAA.AUAAGUUUCGCAUCUACCCUUGAUGCCCUACUUAACGUCUUUCUAAUGACAACUCUUUCAAAACAACGCAGUACAGGACUACUACAAGGGUGGCCUGAGUUCUGUGAGUGGGUUACAUCUACAAACAACCGCAUCUAUGUUGGUUGGUUCGGUGUUCUCAUGAUCCCAUGCUUGCUAACAGCAGCAGCAUGUUUCAUCGUUGCAUUUAUUGCAGCACCUCCAGUCGAUAUCGACGGAAUCAGAGAACCAGUUGCGGGUUCUUUCAUGUAUGGUAACAACAUCAUCUCUGGUGCAGUUGUUCCAUCUUCAAAC
#=GR JCVI_SCAF_1096627057731/716-1212 CODON  .STP...........................................................................................................................................................................................................................................AUG............................................................................................................................................................................................................................................................................................................................
#=GR JCVI_SCAF_1096627057731/716-1212 SS_TT  ..............................................................................................................................................................................................<<<<.<...<.<<<<<<<.<<.....>>...................>>>>>>>>.>>>>>...................................................................................................................................................................................................................................................................................................................
JCVI_SCAF_1096627058321/1429-1925            AGUAUUCCUACUCAUUGACAAAAUUGUAAACAAAUCGUAAUAUAAAUAACGUUGAGUGUUGUUUUCAACACUUACCCACCAUGGACUCGAAAGUAUCGUAACCCAUUG....UGCA.ACUGC.UCU..................CAAACCAAGACCUAU..A.G..GCAGU.AUA.A..UAC..UUCGUCUUUC.U...A.UCCAGUA.GUGAGGGAU...................UACUGGAA.AUAAGUUUCGCAUCUUCCCUGAUGCCCUACUUAACGUCUUACUAAUGACAACUCUUUCAAAACAACGCAGUACAGGACUACUACAAGGGUGGCCUGAGUUCUGUGAGUGGGUUACAUCUACAAACAACCGCAUCUAUGUUGGUUGGUUCGGUGUUCUCAUGAUCCCAUGCUUGCUAACAGCAGCAGCAUGUUUCAUCGUUGCAUUCAUUGCAGCACCUCCAGUCGAUAUCGACGGAAUCAGAGAACCAGUUGCGGGUUCUUUCAUGUAUGGUAACAACAUCAUCUCUGGUGCAGUUGUUCCAUCUUCAAACG
#=GR JCVI_SCAF_1096627058321/1429-1925 CODON .STP....................................................................................................................................................................................................................AU...................G................................................................................................................................................................................................................................................................................................................................
#=GR JCVI_SCAF_1096627058321/1429-1925 SS_TT ..............................................................................................................................................................................................<<<<.<...<.<<<<<<<.<<.....>>...................>>>>>>>>.>>>>>...................................................................................................................................................................................................................................................................................................................
JCVI_SCAF_1096628014473/95-587               AAUCAAAUGAAUAGACCCUGUUAAGUCCCAGUUCUCCAACUGGCCCACUUGACAGGGUUGUUCCUUUUGUAGUACUAUAAAUAACAUAACGAACUUCACAGUACGUUA....CAUU.CUCCU......................CAAACCGAGACCUAU.......AGGGA.AUU.A..AAA..CACGUCUCUAAU...A.CCAACCC.UGGAGGG.UA..................GGGUUGGA.AUACUUAUAUCAGUGUUCCCCGCACUAUUACUUAACCCUUUUUCAAAUGGCUCAAACACUUACGCGUCAACAAGGCGCGUCCACCUGGGACGACUUCUGUUCCUGGGUCACGUCCACAAACAACCGUCUCUAUGUUGGUUGGUUCGGUGUUCUGAUGAUCCCCACACUGUUGGCGGCAACCAUCUGUUUCAUCACUGCAUUCGUUGCAGCUCCUCCCGUAGACAUCGACGGUAUCCGUGAACCCGUUGCUGGUUCACUCAUGUACGGAAACAACAUCAUCUCUGGUGCUGUCGUCCCCUCUAGCAAUGCCAU
#=GR JCVI_SCAF_1096628014473/95-587 CODON    ................................................................................................................................................................................................................................................AUG...........................................................................................................................................................................................................................................................................................................................
#=GR JCVI_SCAF_1096628014473/95-587 SS_TT    ...............<<<<<<<<<<<<<<<<<<....>>>>>>>>>>>>>>>>>>>>.....................................................................................................................................................................................................................................................................................................................................................................................................................................................................................................................
JCVI_SCAF_1101668018289/448-941              CUGCAGGUUGAGUACAAAUACUCAACUUUCAGGGGUUGACGGAAAACCCACCAUCUGCUAUAAUAAAUACAUCGAUUGGUUAAGAAAUCAACACAUUUCUUAACGGUUC.GUAACA.CUCCC......................CAAACCAAGACCUA...U.A..GGGUG.UAU.A..AAA..A.CGUCUUUAAU...A.CCUCUGC.C.UAGGG.C...................GCAGAGGA.AUAGUAAAACCAUCAUCUCCCUGAUGAUCUUACUUUCUUUCAAUUCAAUGGCUUCAACUCUUUCAAGGCAACAAUCUGCCUCUUCGUGGGAUUCGUUCUGCGAGUGGGUAACCUCCACCAACAACCGUCUGUAUGUUGGUUGGUUCGGCGUACUGAUGAUUCCUACGUUGCUUGCUGCAACUAUCUGUUUCAUCGUCGCCUUCGUCGCUGCUCCCCCUGUGGACAUUGACGGUAUCCGUGAACCCGUAGCUGGUUCACUCAUGUACGGUAACAACAUCAUCUCUGGUGCAGUUGUUCCUUCUUCAAACGCAA
#=GR JCVI_SCAF_1101668018289/448-941 CODON   .............................................................................................................................................................A...U.G..........................................................................................................................................................................................................................................................................................................................................................................................................
#=GR JCVI_SCAF_1101668018289/448-941 SS_TT   .....................................................................................................................................................................................................................................................................................................................................................................................<<<<<<<<<<<<.....>>>>>>>>>>>>............................................................................................................................................................
JCVI_SCAF_1096627094464/493-1                GGUUUGGAUGAAAUUCUAUAGAUUAAAAAUUAAAUUCAUAAAGAGGCUUGACAAGGAGACAAAACCAGGUUAAUAUAAAUACAUGGACAAGUGAGGGUUUCCUCACUA...UCCAA.CACGC......................CUCACCAAGACUAAA..C.A..GCGUG.UAU.A..AACA.AUAGUCUUUAAU...ACCUCAGGC.G.GAGGG.U...................GUCUGAGGAAUAUUCUAACUUGUGUUCCCCGCACUAAUACCUACCCUUUUACGAAUAAUGGCUCAAACAAUUCUUACGCGGCAACAGUCGCAAUCAACCUGGGAAUCCUUCUGCGAAUGGGUUACCAGCACUAACAACCGUCUAUAUGUCGGUUGGUUCGGUGUACUGAUGAUUCCUACGCUGCUUGCAGCAACCAUUUGUUUCAUCGUCGCCUUUGUCGCUGCUCCUCCUGUGGACAUCGACGGCAUCCGUGAACCAGUCGCUGGUUCUCUGAUGUAUGGUAACAACAUCAUUUCUGGUGCAGUUGUACCUUCUUC....
#=GR JCVI_SCAF_1096627094464/493-1 CODON     ..................................................................................................................................................................................................................................................................AUG................................................................................................................................................................................................................................................................................................STP......
#=GR JCVI_SCAF_1096627094464/493-1 SS_TT     ..............................................................................................................................................................................................................................................................................................................................................................................................................................................................................................................................................................................
JCVI_SCAF_1096628018827/585-89               UUGUUAUGCGUUAUACUGUACAGGUAUUCAGAUCAGUUGACGAAACUCAAGAUCUGGUGUAUACUAAAUAGAUCAACGAGUUACGAAAUGUAACAAUUUCCAACUUGG...UGUAA.CACGCCUUA......................CCGAGACUAAA..C.A..GCGUG.UUUAA..AAAA.C.AGUCUCUCAU...A.CCCACGA.UGGAGGG.UG..................UCGUGGGA.AUACUAAUACCGUCGCAUCCCUAGCGAUCUUUCUUACCCUUUUACGAAACAAUGGCACAAGCUACAAUUACAAGGCAACAAUCACAAUCCACUUGGGAAAACUUCUGCGAGUGGGUUACUUCCACCAAUAACCGCCUCUAUGUCGGUUGGUUCGGCGUCCUGAUGAUCCCAACUCUGUUGGCAGCAACAAUCUGCUUCAUCGUCGCCUUCAUCGCUGCCCCUCCUGUGGACAUCGAUGGCAUCCGUGAACCCGUCGCUGGUUCACUCAUGUAUGGUAACAACAUCAUCUCUGGUGCAGUUGUUCCCUCUUCC
#=GR JCVI_SCAF_1096628018827/585-89 CODON    ....................GUA..................................................................................................................................................................................................................................................................................AUG..................................................................................................................................................................................................................................................................
#=GR JCVI_SCAF_1096628018827/585-89 SS_TT    .............................................................................................................................................................................................................................................................................................................................................<<<<<<<<<<<.....>>>>>>>>>>>>.....................................................................................................................................................................................................
JCVI_SCAF_1096626917691/1317-1691            UUGAAUGGCCAAAUACACCUUGGGAAUCUGAAGAGGUUGACAGCACCGACAAUUCCUGAUAUACUAAAUAAGUCAACGGGUUAAGAAAUGUAACAUUUCUAAUCUCUU...GUAAA.CACCC..CU..................UAAACCGAGACCUCU..A....GGGUG.UAU.A..AAU..CACGUCUCUCAU...A.CCUCAGG.CGGAGGG.UG..................UCUGAGGA.AUAAUCUAACUGGUGUUCCCCGCACUUCUACAUACCCUUUUUCAAAACAAUGGCAAACGCUACACUUACACGUUCACAAAAUUCAACCUGGGAAGAUUUUUGCUCCUGGGUGACCAGCACCAAUAACCGUCUAUAUGUUGGUUGGUUCGGCGUUCUAAUGAUCCCAACUCUGCUGGCUGCUACAAUCUGC..........................................................................................................................
#=GR JCVI_SCAF_1096626917691/1317-1691 CODON ..............................................................................................................................................................................................................................................................................................................................................................................................................................................................................................................................................................................
#=GR JCVI_SCAF_1096626917691/1317-1691 SS_TT ..............................................................................................................................................................................................................................................................................................................................................................................................................................................................................................................................................................................
JCVI_SCAF_1101668661405/779-1277             UUCGGGAGAUCACCCCUUGACUUUGAGUAUAAACACUUAUCUUUCAGGGGUUGACGGGUUUUCCGAACCAUGUUACAAUAAAUAUAUGAAGCAAUGUAACGAACGUUGU.CUCACC.CACGC......................CUCACCAAGACUAAA..C.A..GCGUG.GUA.A..AAUA.AUAGUCUUUCAU...A.CCUACAU.CGGAGGG.UG..................AUGUAGGA.AUAUCUUACUCGUCUGUCCCCCAGACCUUUCAUACCCUUUUUCAAAUCAAUGGCUAGUUCAACAACCCUAUCACGCCAGCAAGGCGUGUCUACCUGGGAACAAUUCUGUUCUUGGGUCACCUCCACCAAUAACCGCCUCUAUGUCGGUUGGUUCGGCGUGUUGAUGAUCCCAACUCUGUUGGCAGCAACAGUCUGUUUCAUCACCGCAUUCAUCGCUGCUCCCCCUGUGGACAUCGAUGGCAUCCGUGAACCCGUCGCAGGUUCACUCAUGUAUGGUAACAACAUCAUCUCUGGUGCAGUUGUUCCUUCUUC
#=GR JCVI_SCAF_1101668661405/779-1277 CODON  ...................................................................................................................................................................................................................................................................AUG........................................................................................................................................................................................................................................................................................................
#=GR JCVI_SCAF_1101668661405/779-1277 SS_TT  ..............................................................................................................................................................................................................................................................................................................................................................................................................................................................................................................................................................................
JCVI_SCAF_1101668287630/575-80               UUCGUUAUACAAAGAUUAAUGUUCGAUGCGAUACCGCACUACCCCUUGACAGUCUCAGGGAAAUCGCUUAAUAUAAAUACAUGGACGGGUGAGGUUUCCCUCACUUUC....CAAA.CACGCCUUA......................CCGAGACUAAA..C.A..GCGUG.UCUAA..AAAA.C.AGUCUCUCAU...ACCUCAGGC.G.GAGGG.U...................GUCUGAGGAAUAUUUUACCUAGUGUUCCCCGCACUUAUACAUAACCCUUUUACGAAAAUGGCUUCAACUCUUUCAAGACAACAAACAUCCACUUGGGAAAACUUCUGCGAGUGGGUAACUUCUACCAAUAACCGCCUCUAUGUCGGUUGGUUCGGCGUUCUGAUGAUCCCAACUCUGUUGGCAGCAACUAUCUGCUUCAUCGUCGCCUUCAUCGCUGCUCCCCCUGUGGACAUCGAUGGCAUCCGUGAACCCGUUGCAGGUUCACUCAUGUACGGUAACAACAUCAUCUCUGGUGCAGUUGUUCCUUCUUCCAACGCAAUU
#=GR JCVI_SCAF_1101668287630/575-80 CODON    ..............................................................................................................................................................................STP.....................................................................AUG.....................................................................................................................................................................................................................................................................................................................
#=GR JCVI_SCAF_1101668287630/575-80 SS_TT    ...................................................................................................................................................................................................<...<<<<<<<<<.............................>>>>>>>>>>>>.....................................................................................................................................................................................................................................................................................................................
JCVI_SCAF_1096627175407/902-406              CGAGACUACUGCGACAACAUCUGGAAGGUCUGAGGGGUUGACAGGUUCCCAAAACCCGUGGUACUAUAAAUACAUCAACGCAACAGAACUUAACAGUUCGUUACGUUG...UACCA.CACGCCUUA......................CCGAGACUAAA..C.A..GCGUG.UUUAA..AAAA.C.AGUCUCUCAU...ACCUCAGGC.G.GAGGG.U...................GUCUGAGGAAUAUUCUAACUUGUGUUCCCCGCACUAAUACUUACCCUUUUAAGAAACAAUGGCUCAAUCUGUAAUUUCGCGUCAGCAAGGCGCAUCUACCUGGGAAGAAUUUUGCUCCUGGGUGACUUCCACCAACAACCGUCUGUAUGUCGGUUGGUUCGGCGUUCUGAUGAUCCCAACUCUGUUGGCAGCAACUAUCUGCUUCAUCGUCGCCUUCAUCGCUGCUCCUCCUGUGGACAUCGAUGGCAUCCGCGAACCUGUUGCAGGUUCUCUCAUGUAUGGCAACAACAUCAUCUCUGGUGCAGUUGUCCCCAGUUCCAA
#=GR JCVI_SCAF_1096627175407/902-406 CODON   ..............................STP......................................................................................................................................................................................................................................................................AUG....................................................................................................................................................................................................................................................................
#=GR JCVI_SCAF_1096627175407/902-406 SS_TT   ..............................................................................................................................................................................................................................................................................................................................................................................................................................................................................................................................................................................
JCVI_SCAF_1096628037299/452-1                UAUUGGAUAUGCUUCAAGAAUAUCGUUACUAGGGGGUUGACGGAUACGGCAAACCGUAUUAUACUAAAUAAGUCAACGGGUUAAGAAACGUAACGUUUGUUAACUUGG...UGUAA.CACGCCUUA......................CCGAGACUAAA..C.A..GCGUG.UCUAA..AAAA.C.AGUCUCUCAU...ACCUCAGGC.G.GAGGG.U...................GUCUGAGGAAUAUUCUAACUCGUGUUCCCCGCACUAAUACUUACCCUUUUACGAAAAAUGGCUCAAUCUACUCUUUCGCGUCAACAGACGCAAUCCAACUGGGAACAGUUUUGUUCCUGGGUUACUUCAACUGAUAACCGUCUGUAUGUCGGUUGGUUCGGCGUCCUGAUGAUUCCAACUUUGUUGGCUGCUACCAUCUGCUUCGUCGUCGCAUUCGUCGCUGCUCCCCCCGUGGACAUCGAUGGUAUCCGUGAACCCGUUGCUGGUUCGCUCAUC.............................................
#=GR JCVI_SCAF_1096628037299/452-1 CODON     .............................STP..................................................................................................................................................................................................................................AUG.........................................................................................................................................................................................................................................................STP.............................................
#=GR JCVI_SCAF_1096628037299/452-1 SS_TT     ..............................................................................................................................................................................................................................................................................................................................................................................................................................................................................................................................................................................
JCVI_SCAF_1101667347463/439-1                GUAUUGGAUAUGCUUCAAGAAUAUCGUUAUUAGGGGUUGACGGAUACGGCAAACCGUAUUAUACUAAAUAAAUCAACGGGUUACGAAAUGUAACAAUUUCUAACUUGG...UGUAA.CACGCCUUA......................CCGAGACUAAA..C.A..GCGUG.UCUAA..AAAA.C.AGUCUCUCAU...ACCUCAGGC.G.GAGGG.U...................GUCUGAGGAAUAAUCUAACUUGUGUUCCCCGCACUUAUACGUACCCUUUUUCGAUUACAAUGGCUCAAACUACUCUUACUCGCCAACGGAGCGAGUCUAACUGGGAACAGUUUUGUUCCUGGGUUACUUCAACCGACAAUCGUCUUUAUGUUGGUUGGUUCGGCGUCCUGAUGAUCCCAACUCUGUUGGCUGCUACCAUCUGCUUCGUCGUCGCUUUCGUCGCCGCUCCCCCUGUGGACAUCGACGGCAUCCGUGAACCCGUC..........................................................
#=GR JCVI_SCAF_1101667347463/439-1 CODON     ..............................STP..............................................................................................................................................................................................................AUG...............................................................................................................................................................................................................................................................STP..........................................................
#=GR JCVI_SCAF_1101667347463/439-1 SS_TT     ..............................................................................................................................................................................................................................................................................................................................................................................................................................................................................................................................................................................
JCVI_SCAF_1101668668819/1327-1552            GUAUUGGAUAUGCUUCAAGAAUAUCGUUACUAGGGGUUGACGGAUACGGCAAACCGUAUUAUACUAAAUAAAUCAACGAGUUACGAAAUGUAACAGUUUCUAACUUGG...UGUAA.CACGCCUUA......................CCGAGACUAAA..C.A..GCGUG.UCUAA..AAAA.C.AGUCUCUCAU...ACCUCAGGC.G.GAGGG.U...................GUCUGAGGAAUAAUCUAACUUGUGUUCCCCGCACUUAUACGUACCCUUUC...............................................................................................................................................................................................................................................................................
#=GR JCVI_SCAF_1101668668819/1327-1552 CODON .................................STP..........................................................................................................................................................................................................................................................................................................................................................................................................................................................................................................................................
#=GR JCVI_SCAF_1101668668819/1327-1552 SS_TT ..............................................................................................................................................................................................................................................................................................................................................................................................................................................................................................................................................................................
JCVI_SCAF_1096627181509/334-839              UGUAUUACUGAAAUAUAACUUGGUACAAGACGAUACCGUUUGGGGGUUGACAGGGGCGGCAAACCGUAUUAAUAUAAAUACAUCAGCGCGGUAAGGAACUUAACAUUU...CUUUA.CCUCC..UG.........CACACCCCUCAAACCGAGACCUC...U.A..GGGUG.UAU.A..AAA..CACGUCUCUCAU...A.CCAACUC.UGGAGGG.UA..................GAGUUGGA.AUAUUUUACCUAGUGUUCCCCGCACUUAUACAUAACCCUUUUUCAAAUGGCUUCAACACUUUCAAGACAACAAUCAACCUCCUCGUGGGAUAAUUUCUGCGAUUGGGUAACUUCUACCAAUAACCGCCUCUAUGUCGGUUGGUUCGGCGUUCUGAUGAUCCCAACUCUGUUGGCAGCAACCAUCUGUUUCGUCGUAGCAUUCGUCGCUGCUCCACCUGUGGACAUCGAUGGCAUCCGUGAACCCGUCGCUGGUUCACUCAUGUACGGUAACAACAUCAUCUCUGGUGCAGUUGUUCCCUCUUCCAACGCAAU
#=GR JCVI_SCAF_1096627181509/334-839 CODON   .....................................................................................................................................................................................................................................................................................AUG......................................................................................................................................................................................................................................................................................
#=GR JCVI_SCAF_1096627181509/334-839 SS_TT   ..............................................................................................................................................................................................................................................................................................................................................................................................................................................................................................................................................................................
JCVI_SCAF_1101668260392/904-409              UGCGACUGAAAUAUUACUUGGUACAAGGUGAUACCGUUUAAGGAGUUGACAUGAUCGUGAAGAUCGCUUAAUAUAAAUACAUGGACGGGUGAGGUUUUCCUCACUUUC....CAAA.CACCC..CU..................CAAACCGAGACCUAU..A....GGGUG.UAU.A..AAU..CACGUCUCUCAU...A.CCCGACC.UGGAGGG.UA..................GGUUGGGA.AUAUUUUACUCGGUACUACCCCGUACUAAUACAUAACCCUUUUUCAAAUGGCUUCAACUCUUUCAAGACAACAAUCAUCCUCUUCGUGGGAAAAUUUCUGCGAUUGGGUAACUUCUACCAAUAACCGCCUCUAUGUCGGUUGGUUCGGCGUUCUGAUGAUUCCAACUCUGUUGGCAGCAACCAUCUGUUUCGUCGUAGCAUUCGUCGCUGCUCCUCCUGUGGACAUCGAUGGCAUCCGUGAACCCGUCGCUGGUUCACUCAUGUACGGUAACAACAUCAUCUCUGGUGCAGUUGUUCCCUCUUCCAACGCAA
#=GR JCVI_SCAF_1101668260392/904-409 CODON   ......................................................................................................................................................................................................................................................................................AUG.....................................................................................................................................................................................................................................................................................
#=GR JCVI_SCAF_1101668260392/904-409 SS_TT   ...................................................................................................................................................................................................<...<.<<<<<<<.<........>..................>>>>>>>>.>>>.....................................................................................................................................................................................................................................................................................................................
JCVI_SCAF_1096627380323/3052-3418            UGUAACUGAAAUAUGAUCUGGUACAAGGGGAUACCAUUUCAGGGGUUGACAGAUAUGUGAAGAUCGCUUAAUAUAAAUACAUGGACGGGUGAGGUUUUCCUCACCAUC....CACA.CACCC..CU..................CAAACCGAGACCUAU..A....GGGUG.UAU.A..AAU..CACGUCUCUCAU...A.CCAACCC.UGGAGGG.UA..................GGGUUGGA.AUAUUUUACUCAGUACUACCCCGUACUAAUACAUAACCCUUUUUCAAAUGGCUUCAACACUUUCAAGACAACAAUCAACCUCCUCGUGGGAUAAUUUCUGCGAUUGGGUAACUUCUACCAAUAACCGCCUAAUAUGUCGGUUGGUUCGGCGUGCUGAUGAUCCCAACUCUGUUGGCAGCAACC.................................................................................................................................
#=GR JCVI_SCAF_1096627380323/3052-3418 CODON ..............................................................................................................................................................................................................................................................................................................................................................................................................................................................................................................................................................................
#=GR JCVI_SCAF_1096627380323/3052-3418 SS_TT ...................................................................................................................................................................................................<...<.<<<<<<<.<........>..................>>>>>>>>.>>>.....................................................................................................................................................................................................................................................................................................................
JCVI_SCAF_1096626631643/644-1139             CGCAAAAGCGAAGGCAAGGAAACUUAAAAUUCUUCGGGGAGAGGGUUGACAGAUCUGUGAAGAUCGCUUAAUAUAAAUACAUGGACGGGUGAGGUUUUCCUCACUUUC....CAAA.CACUC..CU..................CAAACCGAGACCUAU..A....GGGUG.UAU.A..AAU..CACGUCUCUCAU...A.CCAACUC.UGGAGGG.UA..................GAGUUGGA.AUAUUUUACCUAGUGUUCCCCGCACUUAUACAUAACCCUUUUUCAAAUGGCUUCAACUCUUUCAAGACAACAAUCAUCCUCUUCGUGGGACAAUUUCUGCGAGUGGGUAACUUCUACCAAUAACCGCCUCUAUGUCGGUUGGUUCGGCGUGCUGAUGAUCCCAACUCUGUUGGCAGCAACCAUCUGUUUCGUCGUAGCAUUCGUCGCUGCUCCUCCUGUGGACAUCGACGGCAUCCGUGAACCCGUCGCUGGUUCACUCAUGUACGGUAACAACAUCAUCUCUGGUGCAGUUGUUCCCUCUUCCAACGCAAU
#=GR JCVI_SCAF_1096626631643/644-1139 CODON  .................................................STP.................................................................................................................................................................................................................................AUG......................................................................................................................................................................................................................................................................................
#=GR JCVI_SCAF_1096626631643/644-1139 SS_TT  ..............................................................................................................................................................................................................................................................................................................................................................................................................................................................................................................................................................................
JCVI_SCAF_1096628022421/773-1268             UUGCAACUGAAAUAUUACUUGGUACAAGGGGAUACCGUUUUGGGGUUGACAGAUUCGUGAUGAUCGCUUAAUAUAAAUACAUGGACGGGUGAGGUUCUCCUCACUUUC....CAAA.CACCC..CU..................CAAACCGAGACCUAU..A....GGGUG.UAU.A..AAU..CACGUCUCUCAU...A.CCAGCCC.UGGAGGG.UA..................GGGUUGGA.AUAUUUUACCUAGUGUUCCCCGCACUUAUACAUAACCCUUUUUCAAAUGGCUCAAACACUUUCAAGACAACAAUCACUCUCUUCGUGGGAUAAUUUCUGCGAGUGGGUAACUUCUACCAAUAACCGCCUCUAUGUCGGUUGGUUCGGCGUGCUGAUGAUCCCAACUCUGUUGGCAGCAACCAUCUGUUUCGUCGUAGCAUUCGUCGCUGCUCCACCUGUGGACAUCGAUGGCAUCCGCGAACCUGUUGCAGGUUCUCUCAUGUACGGUAACAACAUCAUCUCUGGUGCAGUUGUUCCCUCUUCCAACGCAAU
#=GR JCVI_SCAF_1096628022421/773-1268 CODON  .....................................................................................................................................................................................................................................................................................AUG......................................................................................................................................................................................................................................................................................
#=GR JCVI_SCAF_1096628022421/773-1268 SS_TT  ...................................................................................................................................................................................................<...<.<<<<<<<.<........>..................>>>>>>>>.>>>.....................................................................................................................................................................................................................................................................................................................
JCVI_SCAF_1096627843116/1250-1579            UUUUUUUGAUAUGAUAAUCAUGUUUUCUAGGAUACAAAUCGGAGCUUGACAGGGAGGGAAAACCGUCUUAAUAUAAAUACAUGGACAGGUGAGGGUUUCCUCACCAUC....CACA.CACGC..CU..................U..ACCAGGAC.UAAACA....GCGUG.GCU.A..AAAAAC.AGUCCUUCAU...A.CCUGAUC.UGGAGGG.UA..................GAUCAGGA.AUACUAUACUCAGUGCCACCCCGCACUCAUACUUAACCCUAUUUCAAAUGACAACACUUUCAAGACAACAAUCACAAACAUCCACCUGGGAACAGUUUUGCCAGUGGGUAACUUCUACCAAUAACCGCCUCUAUGUCGGUUGGUUC......................................................................................................................................................................
#=GR JCVI_SCAF_1096627843116/1250-1579 CODON ..............................................................................................................................................................................................................................................................................................................................................................................................................................................................................................................................................................................
#=GR JCVI_SCAF_1096627843116/1250-1579 SS_TT ..............................................................................................................................................................................................................................................................................................................................................................................................................................................................................................................................................................................
JCVI_SCAF_1096627870751/703-881              UGAAUAUAGGUUUGAUAUGAUACAGUCAUGGGACUUGACAGGGAGGGAAAACCGUCUUAAUAUAAAUACAUGGACGGGUGAGGGUUUCCUCACCAUCCAC...............A.CACGC..CU..................U..ACCAGGAC.UAAACA....GCGUG.UCU.A..AAAAAC.AGUCCUUCAU...A.CCUGAUC.UGGAGGG.UA..................GAUCAGGA.AUACUA..................................................................................................................................................................................................................................................................................................................
#=GR JCVI_SCAF_1096627870751/703-881 CODON   ..............................................................................................................................................................................................................................................................................................................................................................................................................................................................................................................................................................................
#=GR JCVI_SCAF_1096627870751/703-881 SS_TT   ..............................................................................................................................................................................................................................................................................................................................................................................................................................................................................................................................................................................
JCVI_SCAF_1096627168565/2009-2189            ACACCACUUCAACCCAGACGAGGGUUGACAGAUACGGGAAACCGAAGUAUACUAAAUAAAUCAACGAGUUAAGAAAUGUAACAUUUUUUAAUCUCUUGUA...............A.CACGC..CU..................C..ACCGAGAC.UAAACA....GCGUG.UUU.A..AAAAAU.AGUCUCUAAU...A.CCUCAGG.CGGAGGG.UG..................UCUGAGGA.AUAUUCUA................................................................................................................................................................................................................................................................................................................
#=GR JCVI_SCAF_1096627168565/2009-2189 CODON ..............................................................................................................................................................................................................................................................................................................................................................................................................................................................................................................................................................................
#=GR JCVI_SCAF_1096627168565/2009-2189 SS_TT ..............................................................................................................................................................................................................................................................................................................................................................................................................................................................................................................................................................................
JCVI_SCAF_1101667073072/617-931              UUCGUUAUAGAAAGAUUAAUGUUCGAUGCGAUACCACAAAGGGGGUUGACAGAUAUGUGAAGAUCGCUUAAUAUAAAUACAUGGACGGGUGAGGUUUUCCUCACUAUC....CAAA.CACGC..CU..................C..ACCGAGAC.UAAACA....GCGUG.UCU.A..AAAAAC.AGUCUCUCAU...A.CCUCAGG.CGGAGGG.UG..................UCUGAGGA.AUAUUUUACCUAGUGUUCCCCGCACUUAUACAUAACCCUUUUUCAAAUGGCUUCAACUCUUUCAAGACAACAAUCUUCCACUUGGGAUAACUUCUGCGAGUGGGUAACUUCUACCAAUAACCGCCUCUAUG.....................................................................................................................................................................................
#=GR JCVI_SCAF_1101667073072/617-931 CODON   .......................................................................STP....................................................................................................................................................................................................................................................................................................................................................................................................................................................................................................
#=GR JCVI_SCAF_1101667073072/617-931 SS_TT   ...................................................................................................................................................................................................<...<.<<<<<<<.<........>..................>>>>>>>>.>>>.....................................................................................................................................................................................................................................................................................................................
JCVI_SCAF_1096628034240/231-1                UUCGUUAUACAAAGAUUAAUGUUCGAUGUGAUACCGCACUACCCCUUGACAGUCUCAGGGAAAUCGCUUAAUAUAAAUACAUGGACGGGUGAGGUUUCCCUCACUUUC....CAAA.CACGC..CU..................U..ACCGAGAC.UAAACA....GCGUG.UCA.A..AAAAAC.AGUCUCUCAU...A.CCUCAGG.CGGAGGG.UG..................UCUGAGGA.AUAUUUUACCUAGUGUUCCCCGCACUUAUACAUAACCCUUUUACGAA.........................................................................................................................................................................................................................................................................
#=GR JCVI_SCAF_1096628034240/231-1 CODON     ..............................................................................................................................................................................................................................................................................................................................................................................................................................................................................................................................................................................
#=GR JCVI_SCAF_1096628034240/231-1 SS_TT     ...................................................................................................................................................................................................<...<.<<<<<<<.<........>..................>>>>>>>>.>>>.....................................................................................................................................................................................................................................................................................................................
JCVI_SCAF_1096627318775/580-85               UUUUUUGAAAAGAGGUUUAGGUUCAAUAUGAUACAACAGGUGGGGUUGACAGAUACAGAGUAAUCGCUUAAUAUAAAUACAUGGACGGGUGAGGAUUUCCUCACCAAC....CACA.CACGCCUUA......................CCGAGACUUAA..C.A..GCGUG.UCUAA..AAAA.C.AGUCUCUCAU...A.CCCGACC.UGGAGGG.UA..................GGUUGGGA.AUAUUUUACCGAGUACUACCCCGUACUUAUACAUAACCCUUUUUCAAAACAAUGGCUACAACACUUUCAAGACAACAAUCAUCCACUUGGGAAAAUUUCUGCGAGUGGGUAACUUCUACCAAUAACCGCCUCUAUGUCGGUUGGUUCGGUGUGCUGAUGAUUCCAACUCUGUUGGCAGCAACCGUCUGUUUCAUCACCGCCUUCGUCGCUGCUCCUCCUGUGGACAUCGACGGCAUCCGUGAACCAGUCGCUGGUUCUCUGAUGUACGGUAACAACAUCAUCUCUGGUGCUGUUGUUCCCUCUUCCAACGCA
#=GR JCVI_SCAF_1096627318775/580-85 CODON    .........................................................................................................................................................................................................................................................................................................AUG..................................................................................................................................................................................................................................................................
#=GR JCVI_SCAF_1096627318775/580-85 SS_TT    ...................................................................................................................................................................................................<...<.<<<<<<<.<........>..................>>>>>>>>.>>>.....................................................................................................................................................................................................................................................................................................................
JCVI_SCAF_1096627099408/372-1                AGAGACAUGUUUUUUUAUAAACGGCCGUGAUGUUCAUUAUGAUACUUGACAGACUCAGGAAAAUCGCUUAAUAUAAAUACAUGGACGGGUGAGGGUUUCCUCACCAUC....CAAA.CACGC..CU..................U..ACCGAGAC.UAAACA....GCGUG.UUU.A..AAAAAC.AGUCUCUCAU...A.CCCGACC.UGGAGGG.UA..................GGUUGGGA.AUAUUUUACCGAGUACUACCCCGUACUUAUACAUAACCCUUUUUCAAAACAAUGGCUACAACACUUUCAAGACAACAAUCAUCCACUUGGGAAAAUUUCUGCGAGUGGGUAACUUCUACCAAUAACCGCCUCUAUGUCGGUUGGUUCGGCGUGCUGAUGAUUCCAACUCUGUUGGCAGCAACCGUCUG............................................................................................................................
#=GR JCVI_SCAF_1096627099408/372-1 CODON     ..............................................................................................................................................................................................................................................................................................................................................................................................................................................................................................................................................................................
#=GR JCVI_SCAF_1096627099408/372-1 SS_TT     ...................................................................................................................................................................................................<...<.<<<<<<<.<........>..................>>>>>>>>.>>>.....................................................................................................................................................................................................................................................................................................................
JCVI_SCAF_1101668743230/1300-1703            UGGCAUCUGGUAGACACUUCACAGGGUGUCCAACACCCUUGACAGAUACGGCAAACCGUAGUAUUAUAAAUACAUCAAACGUUAAGAACUGUAAAGGACUUAACGUUU....UUUU.GUCGCCUUA......................CCAAGACUAAA..C.A..GCGAC.AUU.A..AAUA.ACAGUCUUUCAU...A.CCUCUAC.U.AAGGG.U...................GUAGAGGA.AUAGUAACUCCACCAUUUCCCUGAUGGUCUUACUUACAUCUAGUAUCAAUGGCUAAUUCAGUUCUUACCCAAGGACAACAAUCUCAAUCGUCCUGGGAAUCAUUCUGCGAGUGGGUGACAUCCACCAACAACCGUCUCUAUGUCGGUUGGUUCGGUGUCUUGAUGAUCCCGACUCUCCUCGCCGCAACGAUCUGUUUCGUUGUCGCCUUCGUCGCUGCUCCC..........................................................................................
#=GR JCVI_SCAF_1101668743230/1300-1703 CODON .............STP..............................................................................................................................................................................................................................................................................................................................................................................................................................................................................................................................................................
#=GR JCVI_SCAF_1101668743230/1300-1703 SS_TT ...............................................................................<<<<<<<<<<<....>>>>>>>>>>>.....................................................................................................................................................................................................................................................................................................................................................................................................................................................................
JCVI_SCAF_1101668699051/1-435                ..............................................................UAUAUUACUAUAAAUAGAUCGAUUGGGUGAGGGAAUCCUCACCUUUU.CAUUCU.GUCGC......................CUCACCAAGACUAAA..C.A..GCGAC.AUU.A..AAUA.ACAGUCUUUCAU...A.CCUCUGC.U.UAGGG.U...................GCAGAGGA.AUAGUAACUCCACCAUUUCCCUGAUGGUCUUACUACUUGUAUUUUUCAAAUGACUGCAACACUUUCACGCUCCCGUCAAUCUAACUGGGAGUCAUUCUGCGAGUGGGUCACCUCCACCAACAACCGUCUGUAUGUCGGUUGGUUCGGUGUUCUGAUGAUUCCCUGUUUGCUCGCCGCUACAAUUUGUUUUAUCACCGCAUUCAUCGCUGCUCCCCCUGUGGACAUUGAUGGUAUUCGUGAACCUGUCGCAGGUUCUCUAAUGUACGGUAACAACAUCAUCUCUGGUGCUGUCGUUCCGUCUUCUAACGCAAU
#=GR JCVI_SCAF_1101668699051/1-435 CODON     ..............................................................................................................................................................................................................................................................................................AUG.............................................................................................................................................................................................................................................................................
#=GR JCVI_SCAF_1101668699051/1-435 SS_TT     .......................................................................................<<<<<<<....>>>>>>>.....................................................................................................................................................................................................................................................................................................................................................................................................................................................................
JCVI_SCAF_1096627986033/516-26               CAAAGAUAGGUACAAACGCUCAUCUUUUAGGGGUUGACGGGUUUACCGAACCGUGUUACUAUAAAUAGGUAAACAAAUGUUAAGGAGCGUCACGCUUUCGUAACAUA.......CC.CACGC......................CUCACCAGGACUAAA..C.A..GCGUG.GUA.A..AACA.ACAGUCCUUCAU...A.CCUCUGC.U.UAGGG.U...................GCAGAGGA.AUAGUAACUCCACCAUUUCCCUGAUGGUCUUACUUAUUCACUAAAUUACAAUGGCUCAAUCUGUUAUCUCACGCCAACAAGGCGUGUCUAACUGGGAACAGUUCUGUUCCUGGGUUACCUCUACAAACAACCGCCUCUAUGUUGGUUGGUUCGGCGUACUGAUGAUCCCUACCUUGCUUGCUGCAACAGUAUGUUUCAUCACCGCCUUCGUCGCUGCUCCUCCUGUGGACAUUGACGGUAUUCGUGAACCAGUUGCUGGUUCUCUCAUGUAUGGCAACAACAUCAUCUCUGGUGCUGUCGUCCCUAGUUCCA
#=GR JCVI_SCAF_1096627986033/516-26 CODON    ..................................................................................................................................................................................................................................................................................................AUG.........................................................................................................................................................................................................................................................................
#=GR JCVI_SCAF_1096627986033/516-26 SS_TT    ..............................................................................................................................................................................................................................................................................................................................................................................................................................................................................................................................................................................
JCVI_SCAF_1101668169754/1492-998             GACAGAAAAGAAAGUGGAUACCUCCAGAACAAGGUGGUUGAAGGGUUGACAGGGGCGGCAAACCGUAUUAUUAUAAAUACAUCAACGACGUUACGAAACGUAACAGU.....UGAA.CACGC......................CUCACCGAGACUAAA..C.A..GCGUG.UCUAA..AAAA.C.AGUCUCUCAU...A.CCAACUC.UGGAGGG.UA..................GAGUUGGA.AUAUUUUACCUAGUGUUCCCCGCACUCAUACAUAACCCUUUUUCAAAUGGCUUCAACACUUUCAAGACAACAAACCUCUUCGUGGGAUAACUUCUGCGAGUGGGUAACUUCUACCAAUAACCGCCUCUAUGUCGGUUGGUUCGGCGUUCUGAUGAUCCCAACUCUGUUGGCAGCAACUAUCUGCUUCAUCGUCGCCUUCAUCGCUGCUCCUCCUGUGGACAUCGAUGGCAUCCGUGAACCCGUCGCUGGUUCACUCAUGUACGGUAACAACAUCAUCUCUGGUGCAGUUGUUCCCUCUUCCAACGCAAUUGG
#=GR JCVI_SCAF_1101668169754/1492-998 CODON  .....................................................................................................................................................................................................................................................................................AUG......................................................................................................................................................................................................................................................................................
#=GR JCVI_SCAF_1101668169754/1492-998 SS_TT  ..............................................................................................................................................................................................................................................................................................................................................................................................................................................................................................................................................................................
JCVI_SCAF_1096627168582/2014-2509            UACUGCGAUACGAUUUGGAAAAUUUGAUCCAAAGGGGUUGACGGAUACGGCAAACCGUAUUAUACUAAAUAAAUCAACGGGUUAAGAAAUGUAACAUUUCUAAUCCUU....GUAA.CACGC.CUG.....................ACCGAGACUAAA..C.A..GCGUG.UAU.A..AACA.ACAGUCUCUCAU...A.CCAACUC.UGGAGGG.UA..................GAGUUGGA.AUAUUUUACCUAGUGUUCCCCGCACUCAUACAUAACCCUUUUUCAAAAUGGCUCAAACACUUUCAAGACAACAACAACUCUCUACGUGGGAUUCUUUCUGCGAGUGGGUAACUUCUACCAAUAACCGCAUUUAUGUCGGUUGGUUCGGCGUUCUGAUGAUCCCAACUCUGUUGGCAGCAACUAUCUGCUUCAUCGUCGCCUUCAUCGCUGCUCCUCCUGUGGACAUCGAUGGCAUCCGUGAACCCGUCGCUGGUUCACUCAUGUACGGUAACAACAUCAUCUCUGGUGCAGUUGUUCCCUCUUCCAACGCAA
#=GR JCVI_SCAF_1096627168582/2014-2509 CODON ...........................STP.......................................................................................................................................................................................................................................................................AUG......................................................................................................................................................................................................................................................................
#=GR JCVI_SCAF_1096627168582/2014-2509 SS_TT ..............................................................................................................................................................................................................................................................................................................................................................................................................................................................................................................................................................................
JCVI_SCAF_1096628037492/935-1430             GAGAGAUGUUUUUUUUGUGUGCUGCUGUAAUGUUCGAUAUGAUACUUGACAGACUCAGGGAAAUCGCUUAAUAUAAAUACAUGGACGGGUGAGGUUUUCCUCACCAUC....CAAA.CACGC.CUG.....................ACCGAGACUAAA..C.A..GCGUG.UCU.A..AACA.ACAGUCUCUCAU...A.CCAACUC.UGGAGGG.UA..................GAGUUGGA.AUAUUUUACCUAGUGUUCCCCGCACUUAUACAUAACCCUUUUUCAAAUGGCUCAAACACUUUCAAGACAACAAACCUCUUCGUGGGAUAACUUCUGCGAGUGGGUAACUUCUACCAAUAACCGCCUCUAUGUCGGUUGGUUCGGCGUACUGAUGAUCCCAACUCUGUUGGCAGCAACCAUCUGUUUCGUCGUAGCAUUCGUCGCUGCUCCUCCUGUGGACAUCGAUGGCAUCCGUGAACCCGUCGCUGGUUCACUCAUGUACGGUAACAACAUCAUCUCUGGUGCAGUUGUUCCCUCUUCCAACGCAAUUGG
#=GR JCVI_SCAF_1096628037492/935-1430 CODON  .....................................................................................................................................................................................................................................................................................AUG......................................................................................................................................................................................................................................................................................
#=GR JCVI_SCAF_1096628037492/935-1430 SS_TT  ..............................................................................................................................................................................................................................................................................................................................................................................................................................................................................................................................................................................
JCVI_SCAF_1101668256124/637-1133             AGAGAGAUGUUUUUUUGUGUGCUGCUGUAAUGUUCGAUAUGAUACUUGACAGACUCAGGGAAAUCGCUUAAUAUAAAUACAUGGACGGGUGAGGUUCUCCUCACCAUC....CAAA.CACGC.CUG.....................ACCGAGACUAAA..C.A..GCGUG.UCU.A..AACA.AUAGUCUCUCAU...A.CCAACUC.UGGAGGGGUA..................GAGUUGGA.AUAUUUUACCUAGUGUUCCCCGCACUCAUAGAUAACCCUUUUUCAAAUGGCCUCAACUCUUUCAAGACAACAAACAUCCACUUGGGAUAAUUUCUGCGAGUGGGUAACUUCAACCAACAAUCGUCUUUAUGUUGGUUGGGUUCGGUGUGCUGAUGAUCCCACUCUGUGGCAGCAUCAUCUGCUUCAUCGUUGCUUCAUCGCUGCUCCCCCUGUGGACAUCGAUGGUAUCCGUGAACCCGUUGCUGGUUCACUUCUGUACGGUAACAACAUCAUUUCUGGUGCUGUUGUUCCUUCUUCAAACGCAAUCGGACU
#=GR JCVI_SCAF_1101668256124/637-1133 CODON  ........................................................................................................GUA..........................................................................................................................................................................AUG......................................................................................................................................................................................................................................................................................
#=GR JCVI_SCAF_1101668256124/637-1133 SS_TT  ...................................................................................................................................................................................................<...<.<<<<<<<.<<......>>..................>>>>>>>>.>>>.....................................................................................................................................................................................................................................................................................................................
JCVI_SCAF_1096627166188/420-1                GACGCCUUCCAAUUUGAGUAAAAAUGCUUAUCUCAAGGGGGUUGACGGAAAUCCACACUUGUUGUAUUAUAAAUACAUGAAGCAAUGUAACGAACUAUCGUUACAUGU..CUCACC.CACGC......................CUCACCAGGACUAAA..C.A..GCGUG.GUA.A..AACA.AGAGUCCUUCAU...A.CCCACUC.UGGAGGG.UA..................GAGUGGGA.AUACUAUACCCAGUACCACCCCGUACUCAUACUUAACCCUUUUUCAAAAAUGACAACUCUAUCAAGACAACAAUCACAACAAUCCGUCUGGGAGAAUUUCUGCCAGUGGGUAACUUCUACCAAUAACCGCCUCUAUGUCGGUUGGUUCGGUGUGCUGAUGAUCCCAACUCUGUUGGCAGCAACAGUCUGCUUCAUCACCGCCUUCGUCGCUGCUCCUCCUGUGGACAUCGACGG..............................................................................
#=GR JCVI_SCAF_1096627166188/420-1 CODON     ..................................................................................................................................................................................................................................................................................AUG......................................................................................................................................................................................................STP................................................................................
#=GR JCVI_SCAF_1096627166188/420-1 SS_TT     ..............................................................................................................................................................................................................................................................................................................................................................................................................................................................................................................................................................................
JCVI_SCAF_1096627165554/398-895              UCCUACUGAGUUGAGUAUAAACACUCAUCUUCAAGGGGUUGACGGAUUUCCGAACACCUGUUAUGAUAAAUAGGUAAACAAAUGUAAAGGACCAUUUCGGUUUCGUUA..CAUACC.CACGCCUUA......................CCAGGACUAAA..C.A..GCGUG.GUA.A..AACA.ACAGUCCUUCAU...A.CCUACAU.CGGAGGG.UG..................AUGUAGGA.AUAUUUUAUCUGUCUGUCCCCCAGACCUUUCAUACCCUUUUUCAAAAACAAUGGCUCAAUCUGUUAUCUCACGCCAGCAAGGCGUGUCUACCUGGGAACAAUUCUGCUCCUGGGUCACCUCAACUAACAAUCGUCUGUACGUCGGUUGGUUCGGUGUGUUGAUGAUCCCAACUCUGUUGGCAGCAACCGUCUGUUUCAUCACCGCCUUCGUCGCUGCUCCCCCUGUGGACAUCGACGGCAUCCGUGAACCCGUCGCUGGUUCACUCAUGUACGGUAACAACAUCAUCUCUGGUGCUGUUGUCCCUUCUUCCA
#=GR JCVI_SCAF_1096627165554/398-895 CODON   .........STP............................................................................................................................................................................................................................................AUG...................................................................................................................................................................................................................................................................................................................
#=GR JCVI_SCAF_1096627165554/398-895 SS_TT   ..............................................................................................................................................................................................................................................................................................................................................................................................................................................................................................................................................................................
JCVI_SCAF_1096627179518/2182-1690            CAGAAAUAGGUACAAAUACUCUAAUUCUAGGGGUUGACUGGUUUUCCGCACUCCUGUAUAAUAAAUAGGUAAACAAAUGUAACGGAGCGUCACGCUUUCGUAACAUA.......CC.CACGCCUUA......................CCAGGACUAAA..C.A..GCGUG.GUA.A..AACA.ACAGUCCUUCAU...A.CCCACGA.UGGAGGG.UG..................UCGUGGGA.AUAUUUUAUUCGUCAGUUCCCUGCUGACCUUACUUACCCUUUUUCAAAAUGGCAAACUCUACGCUUCAACAAUCUUACUCUCCGUCCAACUGGGAACAGUUCUGUGACUGGGUUACCUCAACUAACAACCGUCUGUACGUCGGUUGGUUCGGUGUGCUGAUGAUCCCAACUCUGUUGGCAGCAACUAUCUGCUUCAUCGUCGCUUUCAUCGCUGCUCCACCUGUGGACAUUGAUGGCAUCCGCGAACCAGUCGCUGGUUCUCUCAUGUAUGGCAACAACAUCAUUUCUGGUGCAGUUGUUCCUUCUUCCAAC
#=GR JCVI_SCAF_1096627179518/2182-1690 CODON ......................................................................................................................................................................................................................................................................................................AUG.....................................................................................................................................................................................................................................................................
#=GR JCVI_SCAF_1096627179518/2182-1690 SS_TT ............................................................................................................................................................................................<<<<<<<<...<.<<<.........>>>.>>..................>>>>>>>>.........................................................................................................................................................................................................................................................................................................................
JCVI_SCAF_1096627369278/731-1223             GAAAUAUAAGUACAAACACUCAUCUUUUAAGGGUUGACUGGUUUUCCGCACUCCUGUAUAAUAAAUAAGUGAACAAAUGUAACGGAGCAUCACAGUUUCGUAACAUA.......CC.CACGCCUUA......................CCAGGACUAAA..C.A..GCGUG.GUA.A..AACA.ACAGUCCUUCAU...A.CCCACAC.UGGAGGG.UG..................GUGUGGGA.AUACUACUACCGUCGCAUCCCUAGCGAUCUUUCUUACCCUUUUUCGAUUACAAUGGCUCAAUCUACUCUCUCACGCCAGCAAGGCGUGUCUAACUGGGAAUCCUUCUGUGAAUGGGUUACCAGUACAAACAACCGUCUGUAUGUCGGUUGGUUCGGUGUGUUGAUGAUCCCAACUCUGUUGGCGGCAACCAUCUGUUUCAUCACCGCAUUCGUCGCUGCUCCCCCUGUGGACAUUGACGGCAUCCGCGAACCAGUUGCUGGUUCACUCAUGUAUGGUAACAACAUCAUCUCUGGUGCAGUUGUUCCUUCGUC
#=GR JCVI_SCAF_1096627369278/731-1223 CODON  .......................................................................................................................................................................................................................A.UG...................................................................................................................................................................................................................................................................................................................................................
#=GR JCVI_SCAF_1096627369278/731-1223 SS_TT  ..............................................................................................................................................................................................................................................................................................................................................................................................................................................................................................................................................................................
JCVI_SCAF_1096628011253/1140-1634            AAGGCAGCAGCUAAGAAGCCAAAGUGAUAAGUGGCACACGGGUGUUGACAGAUAGGGAGUAGCCCCUUAAUAUAAAUACAUGGACGAGGUGGGGAUUUCCUCACCAU.....CCAU.CACGCCUUA......................CCAGGACUAAA..C.A..GCGUG.ACU.A..AACA.ACAGUCCUUCAU...A.CCCACUC.UGGAGGG.UA..................GAGUGGGA.AUACUAUACUCAGUACCACCCCGUACUACUACAUAACCCUUUUUUCAAACAAUGGCUACUUCAACUCUUUCAAGGUCCCGCCAAUCGGGCUGGGAUAACUUUACUGAGUGGGUGACAUCAACCAACAACCGUCUCUAUGUCGGUUGGUUCGGUACCCUGAUGAUCCCUACUCUUCUGGCUGCAACCACCUGCUUCAUCGUUGCCUUCAUCGCUGCUCCCCCUGUGGACAUCGACGGCAUCCGUGAGCCUGUCGCUGGUUCGCUCCUGUAUGGCAACAACAUCAUCUCUGGUGCUGUUGUCCCUAGCUCCAAU
#=GR JCVI_SCAF_1096628011253/1140-1634 CODON .........................................................................................................................................................................................................................................................................................................AUG..................................................................................................................................................................................................................................................................
#=GR JCVI_SCAF_1096628011253/1140-1634 SS_TT ..............................................................................................................................................................................................................................................................................................................................................................................................................................................................................................................................................................................
JCVI_SCAF_1096627369480/1080-585             GCAGGUUCCGUUACAAACCUUGCUGUAGGGUCUGAGUAUUUCUACCCUUGACCUGUGGCGUUGAUUGCGCUAUACUAAAUAAAGUUACGAAAUCGUUAGAUAUCGUUA....CAAA.CUCUC..CG..................CAAACCGAGACCUC...U.A..GGGAG.UAU.A..AAU..CACGUCUCUAAU...A.CCUGACC.UGGAGGG.UA..................GGUCAGGA.AUAUUCUACCUAGUACCACCCCGUACUUAUACAUAACCCUUUUUCAAAUGGCACAAGCUACAAUCUCGCGUCAGCAAGGCGCGUCUACCUGGGAGCAGUUCUGCUCUUGGGUUACCUCCACUAACAACCGUCUGUAUGUCGGUUGGUUCGGUGUACUGAUGAUCCCAACUCUGUUGGCGGCAACCAUCUGCUUCAUCACCGCAUUCGUCGCUGCUCCUCCCGUGGACAUUGACGGCAUUCGUGAACCCGUUGCUGGUUCGCUCAUGUAUGGUAACAACAUCAUCUCUGGUGCUGUCGUUCCCAGUUCCAACG
#=GR JCVI_SCAF_1096627369480/1080-585 CODON  ................................STP.....................................................................................................................................................................................................................AUG...................................................................................................................................................................................................................................................................................................................
#=GR JCVI_SCAF_1096627369480/1080-585 SS_TT  ...................................................................................................................................................................................................<...<.<<<<<<<.<........>..................>>>>>>>>.>>>.....................................................................................................................................................................................................................................................................................................................
JCVI_SCAF_1096627370048/915-420              GCAGGUUCCGUUACAAACCUUGCUGUAGGGUAUGAGUAUUUGUACCCUUGACCUGUAGCGUGAGUUACGCUAUACUAAAUAAAGUUACGAAAUCGUUAGAUAUCGUUA....CAAA.CUCUC..CG..................CAAACCGAGACCUC...U.A..GGGAG.UAU.A..AAU..CACGUCUCUAAU...A.CCUGACC.UGGAGGG.UA..................GGUCAGGA.AUAUUCUACCUAGUACCACCCCGUACUUAUACAUAACCCUUUUUCAAAUGGCACAAGCUACAAUCUCACGCCAGCAAGGCGUGUCUACCUGGGAGCAGUUCUGCUCUUGGGUUACUUCCACUAACAACCGUCUGUAUGUCGGUUGGUUCGGUGUACUGAUGAUCCCAACUCUGUUGGCGGCAACCAUCUGCUUCAUCACCGCAUUCGUCGCUGCUCCUCCCGUGGACAUUGACGGCAUUCGUGAACCCGUUGCUGGUUCGCUCAUGUAUGGUAACAACAUCAUCUCUGGUGCUGUCGUUCCCAGUUCCAACG
#=GR JCVI_SCAF_1096627370048/915-420 CODON   ................................STP.....................................................................................................................................................................................................................AUG...................................................................................................................................................................................................................................................................................................................
#=GR JCVI_SCAF_1096627370048/915-420 SS_TT   ...................................................................................................................................................................................................<...<.<<<<<<<.<........>..................>>>>>>>>.>>>.....................................................................................................................................................................................................................................................................................................................
JCVI_SCAF_1101668163438/519-24               AGCGCUAUAACCCAGUGUUAUUGUUUAAAGAUAUAGCGUACUGGUUUACAAAAGUAAACAAUUGGUAUAUAAUAAUAUAGUUCGGCUAGGACCGACUAACAAACCUUCC.UGGACA.CUCCC......................CAAACCAAGACCUA...U.A..GGGUG.UAU.A..AAA..A.CGUCUUUCAU...AUCUCAAUC.U.UAGGG.U...................GAUUGAGAAAUAGUAAAACCAUCAUUUCCCUGAUGAUCUUACUUUUUUGUUAAAUUCAAUGGCUUCAACUCUUUUAAGACAACAAUCACAAUCCGCCUGGGAAUCUUUUUGCCAGUGGGUUACCUCUACCAACAAUCGUCUGUAUGUCGGUUGGUUUGGUGUUCUAAUGAUCCCUACAUUGCUUGCUGCAACUGUAUGUUUCAUCAUCGCUUUCGUUGGUGCUCCUCCUGUGGACAUUGACGGUAUCCGUGAGCCCGUAGCUGGUUCACUCAUGUAUGGUAAUAACAUCAUCUCUGGUGCUGUUGUCCCAUCCUCUAACGC
#=GR JCVI_SCAF_1101668163438/519-24 CODON    .......STP.................................................................................................................................................................................................................................................................................AUG................................................................................................................................................................................................................................................................................
#=GR JCVI_SCAF_1101668163438/519-24 SS_TT    ........................................................................................................................................................................................................................................................................................................................................<<<<<<<<<...........>>>>>>>>..........................................................................................................................................................................................................
JCVI_SCAF_1096627023265/1-391                ....................................................................................................UA...GUU....CCCU.CUUCC..UA.....................ACCGAGACCUA...U.G..GGGAG.GUU.A..AACA.C.AGUCUCUCAU...A.UCCACAC.UGGAGGG.UG..................GUGUGGAGCAUACUUGUAACUGGUUCGUCCCCCCGAACUUUUACGUACCCUUUAAACAAAAAUGACUGCUACAAUUGCUCAAAGACAAUCUACUAACUCCUGGGAACAGUUUUGCCAGUGGGUUACUUCAACCGACAACCGACUGUAUGUGGGUUGGUUCGGCGUUCUGAUGAUCCCUACACUGCUCGCUGCAACAACGUGUUUCAUCAUCGCCUUCAUCGGUGCUCCCCCUGUGGACAUCGAUGGCAUUCGUGAACCUGUUUCUGGUUCACUGAUGUACGGAAACAACAUCAUCUCUGGUGCUGUAGUUCCUUCGUCCAA
#=GR JCVI_SCAF_1096627023265/1-391 CODON     ..........................................................................................................................................................................................................................................................................................................AUG.................................................................................................................................................................................................................................................................
#=GR JCVI_SCAF_1096627023265/1-391 SS_TT     ..............................................................................................................................................................................................................................................................................................................................................................................................................................................................................................................................................................................
JCVI_SCAF_1101667175632/806-312              UAGGGUAUUAGACAAAAUAGAAGAAUAUAGGGCUUGACACCAGCAGAAGACCAUAGUAUGAUAAAUAGGUAAACAAAUGUUACAAACCUUAAACAAUUUGUAACAUU...GUCUUC.CUGCC..GU..................UUGACCGAGAC.UA........GGCAGGGUU.ACCAAU..C.CGUCUCUCAU...A.UCCCCGC.U.AAGGG.U...................GCGGGGAGCAUAGUAUCUCCACCAUUUCCCUGAUGGUCUUACUAUCCUUUUAAUCAAAAUGACUGCUACACUUUCACGUCAAAAAUCACAAUCGAAUAUUUGGGAUCAGUUCUGCAACUGGGUUACUUCUACCGACAACCGCCUCUAUGUGGGUUGGUUCGGUGUUCUGAUGAUUCCCUGCCUGCUUGCUGCUACGACUUGCUUCAUCAUCGCAUUCAUCGGUGCUCCCCCUGUGGACAUUGAUGGUAUCCGUGAACCCGUUGCUGGUUCACUCAUGUAUGGAAACAACAUCAUCUCUGGUGCUGUAGUUCCUUCGUCCAA
#=GR JCVI_SCAF_1101667175632/806-312 CODON   ........................................................................................................................................................................................................................................................................................AUG...................................................................................................................................................................................................................................................................................
#=GR JCVI_SCAF_1101667175632/806-312 SS_TT   ..............................................................................................................................................................................................................................................................................................................................................................................................................................................................................................................................................................................
JCVI_SCAF_1101667176908/706-212              CAGUCUUAAUCUUUAAUAGAGAGGGUGGGGGGGUUGACACUAGAACUAGACCGUAGUAUGAUAAAUAGAUGAACAAAUGUUACGGAACGUAAAGGUUUUGUAAUAUU...GUCUUC.CUGCC..GU..................UUGACCGAGAC.UA........GGCAG.GAUUACCAAU..C.CGUCUCUCAU...A.UCCCCGC.U.AAGGG.U...................GCGGGGAGCAUAGUAUCUCCACCAUUUCCCUGAUGGUCUUACUAUCCUUUUAAUCAAAAUGACUGCUACAAUUUCACGUCAAAAAUCACAAUCGAAUACUUGGGAACAGUUCUGCAACUGGGUUACUUCAACCGACAACCGCCUUUAUGUGGGUUGGUUCGGCGUUCUGAUGAUCCCCUGCCUGCUUGCUGCUACGACUUGUUUCAUCAUCGCAUUCAUCGGUGCUCCCCCUGUGGACAUUGAUGGUAUCCGUGAACCCGUUGCUGGUUCACUCAUGUACGGAAACAACAUCAUCUCUGGUGCUGUAGUUCCUUCGUCCAA
#=GR JCVI_SCAF_1101667176908/706-212 CODON   ........................................................................................................................................................................................................................................................................................AUG...................................................................................................................................................................................................................................................................................
#=GR JCVI_SCAF_1101667176908/706-212 SS_TT   ..............................................................................................................................................................................................................................................................................................................................................................................................................................................................................................................................................................................
JCVI_SCAF_1096627017221/2182-2653            AAAAACUCUUAAAAAAGUUCUUGGAAAGAGGGCUUGACACCAGAAUCAGAUCGUAGUAUGAUAAAUAGGUAAACAAAUGUUACGGAAUGCAAAGUUCUUGUAACAUU...GUUAAA.CUCCCAUUA.....................ACCGAGACCUA...U.G..GGGAG.UAU.A..AAU..UACGUCUCUCAU...A.UCCCGCC.U.GAGGG.U...................GGCGGGAGCAUAGUAACUCCACCAUUUCCCUGAUGGUCUUACUACCUGUUUAAUCAAAAUGACUGCUACAAUUUCACGUCAACAACAAUCGAAUACUUGGGAACAGUUCUGCAACUGGGUUACCUCAACCGACAACCGCCUCUAUGUGGGUUGGUUCGGUGUUCUGAUGAUCCCUUGCCUGCUUGCUGCUACUAUUUGCUUCAUCGUUGCCUUCAUUGCCGCACCUCCUGUGGACAUUGAUGGCAUCCGUGAACCCGUUGCUGGUUCACUCAUGUACGGAAACAACAUCAUCUCUGGU.......................
#=GR JCVI_SCAF_1096627017221/2182-2653 CODON .................................................................................................................................................................................................................................................................................................AUG..........................................................................................................................................................................................................................................................................
#=GR JCVI_SCAF_1096627017221/2182-2653 SS_TT ..............................................................................................................................................................................................................................................................................................................................................................................................................................................................................................................................................................................
JCVI_SCAF_1101668244342/641-1134             AACAAAGUUCUGGAUAAAAUUGAAGAAUAUAGAGCUUGACACGGACGGAAAACCGUAGUAUGAUAAAUAUAACAACACGUUAAGGAAUGUAACAAGUUCUUAACAAUU...GUCCU.CUUCC..UA.....................ACCGAGACCUA...U.G..GGGAG.GUU.A..AACA.C.AGUCUCUCAU...A.UCCCCGC.U.AAGGGGU...................GCGGGGAGCAUAGUAACUCCACCAUUUCCCUGAUGGUCUUACUACUCUAAAUCAAAAUGACUGCUACAAUUUCACGUCAAAAACAACUUAAUACUUGGGACCAGUUCUGCAACUGGGUUACUUCAACCGAUAACCGCCUUUAUGUGGGUUGGUUCGGCGUUCUGAUGAUUCCUUGUCUGCUUGCUGCUACGACUUGUUUCAUCAUCGCGUUUAUCGGUGCUCCUCCUGUCGACAUCGAUGGUAUCCGUGAACCAGUUGCUGGUUCACUCAUGUACGGAAACAACAUCAUCUCUGGUGCUGUUAUUCCUUCGUCCAAUGCUA
#=GR JCVI_SCAF_1101668244342/641-1134 CODON  ........................................................................................................GUA....................................................................................................................................................................................AUG............................................................................................................................................................................................................................................................................
#=GR JCVI_SCAF_1101668244342/641-1134 SS_TT  ..............................................................................................................................................................................................................................................................................................................................................................................................................................................................................................................................................................................
JCVI_SCAF_1096627007159/328-1                AGAGCAAGAUUGGAUGCUGCUGGAAUUUAGGGCUUGACGGAUUCGGGAAACCGUAGUAUGAUAAAUAGGUAAACAAAUGUUACAAGAUUUUAAUCUUUCGUAACGA....GUUCCU.CUUCC..UA.....................ACCGAGACCUA...U.G..GGGAG.GUU.A..AACA.C.AGUCUCUCAU...A.UCCCCGC.U.AAGGG.U...................GCGGGGAGCAUAGUAUCUCCACCAUUUCCCCGAUGGUCUUACUAUCCUUUUAAUCAAAAUGGGUGAUACAAUUUCACGUCAAAAACAACUUAAUACUUGGGACCAGUUCUGUAACUGGGUUACUUCAACCGACAAUCGUCUUUAUCUUGGUUGGUUC....................................................................................................................................................................
#=GR JCVI_SCAF_1096627007159/328-1 CODON     ..............................................................................................................................................................................................................................................................................................................................................................................................................................................................................................................................................................................
#=GR JCVI_SCAF_1096627007159/328-1 SS_TT     ..............................................................................................................................................................................................................................................................................................................................................................................................................................................................................................................................................................................
JCVI_SCAF_1096627656396/1449-1940            CUUAUAUACCCCCGCAAGGGGGUUUUUUAGGGCUUGACGAGGACGGGAAACCGUAGUAUGAUAAAUAGGUAAACAAAUGUUACGAGAUCUUAAUCUUUCGUAACAA....GUUCCU.CUUCC..UA.....................ACCGAGACCUA...U.G..GGGAG.GUU.A..AACA.C.AGUCUCUCAU...A.UCCCCGC.U.AAGGG.U...................GCGGGGAGCAUAGUAUCUCCACCAUUUCCCUGAUGGUCUUACUAUCCUUUUAAUUAAAAAUGGCUGCUACACUUUCACGUCAAAAACAACUUAAUACUUGGGACCAGUUCUGCAACUGGGUUACUUCAACGGACAACCGCCUUUAUGUUGGUUGGUUCGGUGUGCUGAUGAUUCCUUGUCUGCUUGCUGCGACAACGUGUUUCAUCAUCGCAUUCAUCGGUGCUCCUCCUGUGGACAUUGAUGGUAUUCGUGAACCCGUUGCUGGUUCUCUGAUGUACGGAAACAACAUCAUCUCUGGUGCUGUCAUUCCUUCGUCCAAUG
#=GR JCVI_SCAF_1096627656396/1449-1940 CODON ........................................................................................................................................................................................................................................................................................................AUG...................................................................................................................................................................................................................................................................
#=GR JCVI_SCAF_1096627656396/1449-1940 SS_TT ..............................................................................................................................................................................................................................................................................................................................................................................................................................................................................................................................................................................
JCVI_SCAF_1101668242450/269-1                AGCAAGACGAAUUAAAAAGAUCAUAAAGGGGGCUUGACGGAUUCGGAAAACCGUAGUAUGAUAAAUAGGUAAACAAAUGUUACGAGAUCUUAAUCUUUCGUAACAA....GUUCCU.CUUCC..UA.....................ACCGAGACCUA...U.G..GGGAG.GUU.A..AACA.C.AGUCUCUCAU...A.UCCCCGC.U.AAGGG.U...................GCGGGGAGCAUAGUAUCUCCACCAUUUCCCUGAUGGUCUUACUAUCCUUUUAAUCAAAAUGACUGCUACACUUUCACGUCAAAAAUCACAAUCGAAUA...............................................................................................................................................................................................................................
#=GR JCVI_SCAF_1101668242450/269-1 CODON     ..............................................................................................................................................................................................................................................................................................................................................................................................................................................................................................................................................................................
#=GR JCVI_SCAF_1101668242450/269-1 SS_TT     ..............................................................................................................................................................................................................................................................................................................................................................................................................................................................................................................................................................................
JCVI_SCAF_1096626191519/451-942              CCUUAUGCCCCCGCAAGGGGGUUUUUUUAGGGCUUGACGGAUUCGGGAAACCGUAGUAUGAUAAAUAGGUAAACAAAUGUUACAAGAUUUUAAUCUUUCGUAACAA....GUUCCU.CUUCC..UA.....................ACCGAGACCUA...U.G..GGGAG.GUU.A..AACA.C.AGUCUCUCAU...A.UCCCCGC.U.AAGGG.U...................GCGGGGAGCAUAGUAUCUCCACCAUUUCCCUGAUGGUCCUACUAUUUUUUUUAAAACAAAUGACUGCUACUAUUGCUACACGCCGUUCUGGCGCUUCGACCACUUGGGAAUCAUUCUGCGAGUGGGUUACUUCAACGAACAACCGCUUAUAUGUGGGUUGGUUCGGUACUCUGAUGAUUCCAACGUUGCUUGCUGCAACGAUUUGUUUCAUCGUUGCCUUUAUCGCUGCUCCUCCUGUGGACAUCGAUGGCAUCCGUGAACCAGUUGCUGGUUCUCUUAUGUACGGAAACAACAUCAUCUCUGGUGCUGUAGUUCCUUCAA
#=GR JCVI_SCAF_1096626191519/451-942 CODON   ...........................................................................................................................................................................................................................................................AUG................................................................................................................................................................................................................................................................................................................
#=GR JCVI_SCAF_1096626191519/451-942 SS_TT   ...............................................................................................................................................................................................................................................................................................................................................................................................................................................<<<<<<<<.......>>>>>>>>........................................................................................................
JCVI_SCAF_1096627012170/843-352              UAAGGUUUUGGACAAGAUUGAAGAAUAUAGGGCUUGACACGGACGGAAAACCGUAGUAUGAUAAAUAGGUAAACAAAUGUUACGGAACGUUAAGUUUCUGUAACAA....GUUCCU.CUUCC..UA.....................ACCGAGACCUA...U.G..GGGAG.GUU.A..AACA.C.AGUCUCUCAU...A.UCCCCGC.U.AAGGG.U...................GCGGGGAGCAUAGUAUCUCCACCAUUUCCCUGAUGGUCUUACUAUCCUUUUAAUCAAAAUGACUGCUACACUUUCACGUCAAAAAUCACAAUCGAAUAUUUGGGAACAGUUCUGCAACUGGGUUACUUCUACCGACAACCGCCUCUAUGUGGGUUGGUUUGGCGUUUUGAUGAUUCCUUGCCUACUUGCUGCUACUAUCUGCUUCAUCGUUGCCUUCAUUGCCGCACCUCCUGUGGAUAUUGAUGGCAUCCGUGAGCCCGUUGCUGGUUCACUCAUGUACGGAAACAACAUCAUCUCUGGUGCUGUGAUUCCUUCGUCCAA
#=GR JCVI_SCAF_1096627012170/843-352 CODON   ........................................................................................................................................................................................................................................................................................AUG...................................................................................................................................................................................................................................................................................
#=GR JCVI_SCAF_1096627012170/843-352 SS_TT   ................................................................................................................................................................................................................................................................................................................................................................................<<<<<<<<<<<......>>>>>>>>>....................................................................................................................................................................
JCVI_SCAF_1101667178191/11-502               CUUUGUGCCCCCCGCAAGGGGGUUUUUCAAGGCUUGACAGAUUCGGGAAACCGUAGUAUAAUAAAUAGGUAAACAAAUGUUACGGAACGUUAACUUCCUGUAACAA....GUUCCU.CUUCC..UA.....................ACCGAGACCUA...U.G..GGGAG.GUU.A..AACA.C.AGUCUCUCAU...A.UCCCCGC.U.AAGGG.U...................GCGGGGAGCAUAGUAUCUCCACCAUUUCCCUGAUGGUCUUACUAUCCUUUUAAUCAAAAUGGCUGCUACACUUUCACGUCAAAAACAACUUAAUACUUGGGACCAGUUCUGCAACUGGGUUACUUCUACCGACAACCGCCUUUAUGUGGGUUGGUUCGGUGUGCUGAUGAUUCCUUGCCUUCUGGCAGCGACCAUCUGCUUCAUCGUUGCCUUCAUUGCCGCACCUCCUGUGGACAUUGAUGGUAUCCGUGAACCCGUUGCUGGUUCUCUGAUGUAUGGAAACAACAUCAUCUCUGGUGCUGUUAUUCCUUCGUCCAACGC
#=GR JCVI_SCAF_1101667178191/11-502 CODON    ........................................................................................................................................................................................................................................................................................AUG...................................................................................................................................................................................................................................................................................
#=GR JCVI_SCAF_1101667178191/11-502 SS_TT    ..............................................................................................................................................................................................................................................................................................................................................................................................................................................................................................................................................................................
JCVI_SCAF_1096627010007/1098-607             UUAAGAUCGGCAGACAUUACCCUUUCAUAAAGCUUGACAGCAGCAGCAAACCGUAGUAUGAUAAAUAGGUAAACAAAUGUUACAGAACGUUAAGGUUUUGUAACAA....GUUCCU.CUUCC..UA.....................ACCGAGACCUA...U.G..GGGAG.GUU.A..AACA.C.AGUCUCUCAU...A.UCCCGCU.U.GAGGG.U...................GGCGGGAACAUAGUAUCUCCACCAUUUCCCUGAUGGUCUUACUAUCCUUUUAAUCAAAAUGACUGCUACACUUUCACGUCAAAAAUCACAAUCGAAUACUUGGGAACAGUUCUGCAACUGGGUUACUUCUACCGACAACCGCCUCUAUGUGGGUUGGUUUGGCGUUCUGAUGAUCCCCUGUCUGCUUGCUGCUACGACUUGUUUCAUCGUUGCCUUCAUUGCCGCACCUCCUGUGGACAUUGAUGGUAUCCGUGAACCCGUUGCUGGUUCACUCAUGUACGGAAACAACAUCAUCUCUGGUGCUGUUGUUCCUUCGUCCAA
#=GR JCVI_SCAF_1096627010007/1098-607 CODON  ...........................STP..........................................................................................................................................................................................................................................................AUG...................................................................................................................................................................................................................................................................................
#=GR JCVI_SCAF_1096627010007/1098-607 SS_TT  ..............................................................................................................................................................................................................................................................................................................................................................................................................................................................................................................................................................................
JCVI_SCAF_1101668237307/432-924              AUUAACAACCAAUUUCAAAACUGGCACACCCCCUUGACGGGGGUAUUUUUUUGUGUUAUUAUAAAUAGGUAAACAAAUGUUACAAGAUCUUAAUCUUUCGUAACGUUG....CUCA.CACCC..GU..................U.AACCGAGACCU....A.U..GGGUG.UAU.A..AAG..UACGUCUCUCAU...A.UCCUGCC.U.GAGGG.U...................GGCGGGAGCAUAGUAUCACCACCAUUUCCCUGAUGGUCUUACUACUCUAAAAACAAAAUGACUGCUACAAUUUCACGUCAACAACAAUCGAAUAUUUGGGAUCAGUUCUGCAACUGGGUUACAUCAACUGACAACCGCCUCUAUGUGGGUUGGUUCGGCGUUCUGAUGAUCCCCUGCCUGCUUGCUGCUACGACUUGCUUCAUCAUCGCAUUCAUCGGUGCUCCCCCUGUGGACAUUGAUGGUAUCCGUGAACCCGUUGCUGGUUCACUCAUGUACGGAAACAACAUCAUCUCUGGUGCUGUUAUUCCUUCGUCCAAUGCU
#=GR JCVI_SCAF_1101668237307/432-924 CODON   .STP..................................................................................................................................................................................................................................................................................................AUG.....................................................................................................................................................................................................................................................................
#=GR JCVI_SCAF_1101668237307/432-924 SS_TT   ...........................<<<<<<.....>>>>>>..................................................................................................................................................................................................................................................................................................................................................................................................................................................................................................................................
JCVI_SCAF_1096627012505/1210-1701            AAUCUUAAGCCCCGCAAGGGGCUUUUUUGGGGCUUGACACCAGAAUCAGACCGUAGUAUGAUAAAUAGGUAAACAAAUGUUACGAAAUUUUAAUCUUUCGUAACGUUG....GACA.CACCC..GU..................U.AACCGAGACCU....A.U..GGGUG.UAU.A..AGA..A.CGUCUCUCAU...A.UCCCGCU.U.GAGGG.U...................GGCGGGAACAUAGUAACACCACCAUUUCCCUGAUGGUAUUACUUCUUUUUUUCAACAAAUGACUGCUUCAAUUGCUCAACAACGAUCUAUUUCCCCCUGGGAAUCUUUCUGCCAGUGGGUUACUUCAACGGACAACCGACUUUAUGUUGGCUGGUUUGGCGUUCUGAUGAUUCCUACGCUGCUUGCUGCAACGACUUGUUUCAUCAUCGCCUUCAUCGGUGCUCCUCCUGUGGACAUUGAUGGCAUCCGUGAACCUGUUGCUGGUUCUCUGAUGUAUGGAAACAACAUCAUCUCUGGUGCUGUAGUUCCUUCGUCCAACGC
#=GR JCVI_SCAF_1096627012505/1210-1701 CODON P.................................................................................................................................................................................................................................................................................AUG.........................................................................................................................................................................................................................................................................................
#=GR JCVI_SCAF_1096627012505/1210-1701 SS_TT ..........................................................................................................................................................................................................................................................................................................................................<<<<<<<...........>>>>>>>>..........................................................................................................................................................................................................
JCVI_SCAF_1096627007497/1034-541             AAAUCCACCAUCAAAUCCUGCACCAAGAAGGGCUUGACACGGACGGGAAACCGUAGUAUGAUAAAUAAGUAAACAAAUGUUACGGAAUGCAAAGUUCUUGUAACAUA...GUUAAA.CACCC..GU..................U.AACCGAGACCU....A.U..GGGUG.UAU.A..AAU..CACGUCUCUCAU...A.UCCCCGC.U.AAGGG.U...................GCGGGGAGCAUAGUAUCUCCACCAUUUCCCUGAUGGUCUUACUAUCUGUUUAAAAAAAAUGGCUGCUUCUAUUGCACAACAACGACAACUGAAUACUUGGGAUCAAUUCUGCAACUGGGUCACCAGCACCGACAACCGCCUCUAUGUGGGUUGGUUCGGCGUCCUGAUGAUUCCUUGCCUGCUUGCUGCAACAAUCUGCUUUAUCGUUGCAUUCAUCGCUGCUCCUCCUGUGGACAUCGAUGGUAUCCGUGAACCCGUUGCUGGUUCACUCAUGUACGGAAACAACAUCAUCUCUGGUGCUGUGAUUCCGUCGUCCAACGC
#=GR JCVI_SCAF_1096627007497/1034-541 CODON  ........................................................................................................................................................................................................................................................................................AUG...................................................................................................................................................................................................................................................................................
#=GR JCVI_SCAF_1096627007497/1034-541 SS_TT  ..............................................................................................................................................................................................................................................................................................................................................................................................................................................................................................................................................................................
JCVI_SCAF_1096627024160/582-1074             AAAAACUCUUAAAAAAGUCCUUGGAAAGAGGGCUUGACACCACCCUAAGACCGUAGUAUGAUAAAUAGGUAAACAAAUGUUACGAAAUUCUCAUAUUUCUUAACAUU....GUCCA.CACCC..GC..................U.AACCGAGACCUA.....U..GGGUG.UAU.A..AAU..UACGUCUCUCAU...A.UCCCCGC.U.AAGGG.U...................GCGGGGAGCAUAGUAUCUCCACCAUUUCCCUGAUGGUCUUACUAUCCUUUUAAUCAAAAUGACUGCUACACUUUCACGUCAAAAAUCACAAUCGAAUAUUUGGGAACAAUUUUGCAACUGGGUCACCUCAACCGACAAUCGUCUUUAUGUGGGGUGGUUUGGUGUAUUGAUGAUUCCCUGCCUGCUUGCUGCUACUACUUGUUUCAUCAUUGCCUUCAUCGGAGCCCCACCGGUCGAUAUUGACGGUAUUAGGGAGCCCGUUGCUGGUUCACUCAUGUACGGAAACAACAUCAUCUCUGGUGCUGUUAUUCCUUCGUCCAA
#=GR JCVI_SCAF_1096627024160/582-1074 CODON  .....................................STP................................................................................................................................................................................................................................................AUG...................................................................................................................................................................................................................................................................................
#=GR JCVI_SCAF_1096627024160/582-1074 SS_TT  ..............................................................................................................................................................................................................................................................................................................................................................................................................................................................................................................................................................................
JCVI_SCAF_1101668253167/1-451                ............................................AGAAGACCAUAGUAUGAUAAAUAGGUAAACAAAUGUUACAAACCUUAAACAAUUUGUAACAUUG....UCUU.CCUGCCGUU..................UG.ACCGAGAC.U....A.G..GCAGG.GUU.ACCAAU..C.CGUCUCUCAU...A.UUUCCGC.U.AAGGG.U...................GCGGGGAGCAUAGUAUCUCCACCAUUUCCCUGAUGGUCUUACUAUCCUUUUAAUCAAAAUGACUGCUACACUUUCACGUCAAAAAUCACAAUCGAAUACUUGGGAACAGUUCUGCAACUGGGUUACCAGUACAGACAAUAGGUUAUACGUCGGGUGGUCGGGAACUAUUAUGAUUCCGUGCCUUCUUGCUGCUACUGCUUGUUUUAUUCUUGCAUUUAUUGCAGCACCCCCGACAGACAUUGACGGAAUUAGAGAACCCGUUGCUGGGUCUUUAAUGUGGGGAAACAACAUUAUCUCUGGUGCUGUUGUUCCUUCGUCUAA
#=GR JCVI_SCAF_1101668253167/1-451 CODON     ........................................................................................................................................................................................................................................................................................AUG...................................................................................................................................................................................................................................................................................
#=GR JCVI_SCAF_1101668253167/1-451 SS_TT     ..............................................................................................................................................................................................................................................................................................................................................................................................................................................................................................................................................................................
JCVI_SCAF_1096627392877/1551-1058            GAAUUUCUUUCUGGCACAUUCGACUACGAAAAGGGUUGACCAAAACAGAGUUCUGUGUUAUUAUAAAUAGGUCAGCAAGUUAAGGAACCAACACAUUCCUUUACUGUU....CGUA.ACACC.CCU..................CAAACCAAGACCUCU..A.G..GGUGU.CUA.A..AAA....CGUCUUUAAU...A.CCUCUGC.C.UAGGG.C...................GCAGAGGA.AUAGUAACUCCACCAUUCCCUGAUGGUCUUACUUUUUUUCAAUACAAUGGCAACACUUUCAAGACAACAAACAACCUCGCCGUGGAAUGAUUUCUGCGAUUGGGUUACCUCCACCAACAACCGUUUGUAUGUUGGUUGGUUCGGUGUGCUGAUGAUCCCAACUCUGUUGGCGGCAACCAUCUGUUUCAUCGUAGCAUUCGUCGCUGCUCCCCCUGUGGACAUUGACGGUAUCCGCGAACCAGUUGCUGGUUCACUCAUGUAUGGCAACAACAUCAUUUCUGGUGCUGUCGUCCCAAGUUCAAACGCAAUCGG
#=GR JCVI_SCAF_1096627392877/1551-1058 CODON .........................................................................................................................................................................................................................................................................AUG..................................................................................................................................................................................................................................................................................................
#=GR JCVI_SCAF_1096627392877/1551-1058 SS_TT ..............................................................................................................................................................................................................................................................................................................................................................................................................................................................................................................................................................................
JCVI_SCAF_1096627182374/1116-622             UCAUCCUGUUCUCAGAAGUCCAUUACCGAUAGGGGCUUGACAAACCUGGAGUUUCGAUGUAUUAUAAAUACAUCAACGGGUUAAGGAAUGUAACGUUCUCUAAUCUUU...UGUAA.CUCCC..CU..................CCAACCGAGACCUAU..A....GGGAG.UAU.A..AAG..CACGUCUCUCAU...A.CCUUGCC.U.AAGGG.U...................GGCAAGGA.AUAGUAACUCCACCAUUUCCCUGAUGGUCUUACUUUUUUAGUUUAAUUACAAUGGCUCAAUCAAUUCUCACUCGCCAACAGGGCGAGUCCACCUGGGAACAGUUUUGUUCUUGGGUAACGUCCACAAACAACCGUCUUUAUGUUGGUUGGUUCGGUGUGCUGAUGAUCCCAACUCUGUUGGCGGCAACCAUCUGCUUCAUCGUUGCAUUCAUCGCUGCUCCCCCUGUGGACAUCGAUGGUAUUCGUGAACCCGUUGCUGGUUCGCUCAUGUAUGGUAACAACAUCAUCUCUGGUGCUGUUGUUCCUAGUUCC
#=GR JCVI_SCAF_1096627182374/1116-622 CODON  ...................................................................................................................................................................................................................................................................................................AUG........................................................................................................................................................................................................................................................................
#=GR JCVI_SCAF_1096627182374/1116-622 SS_TT  ..............................................................................................................................................................................................................................................................................................................................................................................................................................................................................................................................................................................
JCVI_SCAF_1096628026872/1030-1272            GACGCCAUAAUGCUGUAAUGAUGUUUAAAGAUUCGUUACAUUGGUUUACAUAUGUGGCCAUGUGGUCUAUAAUGAUCUAGUCGAGCCAAGAGCGACUACAAAAUGCUU...CUGGA.CACCC..CU..................CAAACCAAGACCUAU..A....GGGUG.UAU.A..AAC..CACGUCUUUCAU...A.CCUAAGC.CUGAGGG.UG..................GCUUAGGA.AUAGUAAAACCGUCAUUUCCCUGAUGAUUCUACUUUCUUGAAUUUAAUGUCUGCUCAA..............................................................................................................................................................................................................................................................
#=GR JCVI_SCAF_1096628026872/1030-1272 CODON ..........STP.................................................................................................................................................................................................................................................................................................................................................................................................................................................................................................................................................................
#=GR JCVI_SCAF_1096628026872/1030-1272 SS_TT ..............................................................................................................................................................................................................................................................................................................................................................................................................................................................................................................................................................................
JCVI_SCAF_1101667001806/357-1                UAUAAGAGGACGAUAAAAAAAGAUGCACAAGGGGCUUGACAGGGGUGGGAAACUGUAGUAUUAUAAAUAAGUCAGCAAGUCAAGGAACCAACACAUUCCUUUACUGUU...CGUAA.CACCCCU.U..................C.AACCAAGACCUAU..A....GGGUG.UCU.A..AAA..A.CGUCUUUCAU...A.CCUGUGU.CUAAGGG.UG..................AUACAGGA.AUAGUAAAACCAUCAUUUCCCUGAUGAUCUUACUUUUUAGUUCAAAACAAUGGCAACACUUUCAAGGCAACAAACAACCUCUUCGUGGGAAUCUUUCUGCGAGUGGGUUACUUCCACCAACAACCGUUUGUAUGUUGGUUGGUUCGGCGUACUGAUGAUCCAACUCUGUGGCA...........................................................................................................................................
#=GR JCVI_SCAF_1101667001806/357-1 CODON     ..............................................................................................................................................................................................................................................................................................................................................................................................................................................................................................................................................................................
#=GR JCVI_SCAF_1101667001806/357-1 SS_TT     ...................................................................................................................................................................................................................................................................................................................................<<<<<<<<<<<<......>>>>>>>>>>>>.............................................................................................................................................................................................................
JCVI_SCAF_1096628024106/529-34               GACGCCAUAGUACUGUAAUGAUGUUUAAAGAUUCGUUACAUUGGUUUACAUAUGUGACCAUGUGGUCUAUAAUGAUCUAGUCGAGCCAAGAGCGACUAUCAAAAUGUU...CUGGA.CACCCCGUA....................AACCAAGACCUC...U.A..GGGUG.UAU.A..AAU..A.CGUCUUUCAU...A.CCCACGC.CCGAGGG.UG..................GUGUGGGA.AUAGUAAAACCGUCAUUUCCCUGAUGAUUCUACUUUCUUGAAUUUAAUGUCUGCUUCAACUCUCUCACGUCAACAAUCCCAAUCAACUUGGGAAAAUUUCUGCGAUUGGGUCACUUCGACCAAUAAUCGCUUGUAUGUCGGCUGGUUUGGCGUUCUUAUGAUCCCGACCCUUCUUGCCGCUACUAUCUGCUUCAUUACCGCCUUUGUUGCUGCUCCUCCUGUGGACAUCGACGGCAUCCGUGAACCAGUUGCCGGAUCUCUCAUGUACGGUAACAACAUCAUCUCUGGUGCAGUUGUUCCCAGCUCUAACGC
#=GR JCVI_SCAF_1096628024106/529-34 CODON    .......STP.................................................................................................................................................................................................................................................................................AUG................................................................................................................................................................................................................................................................................
#=GR JCVI_SCAF_1096628024106/529-34 SS_TT    ...........................................................................................................................................................................................................................................................................................................................................................<<<<<<<<<<<.....>>>>>>>>>>>>>......................................................................................................................................................................................
JCVI_SCAF_1096627396296/1590-1095            AACAAGAGCAGGAAAAAAUCAUCCAGGCACAGGGGUUGACAGAGACCCAAAACAGUGGUAUUAUAAAUAAGUCAGCAGGUUAAGGAACCAACACAUUUCUUAACAAGU....CUUC.ACACC.CCU..................CAAACCAAGACCUCU..A.G..GGUGU.AUA.A..AAA....CGUCUUUCAU...A.UCCUUGC.CUUAGGG.UG..................GCGAGGAA.AUAGUAAAACCAUCAUUUCCCUGAUGAUCUUACUUUUUUUCAGUACAAUGGCUAACGCUACACUACAACAACAACAAACCCAAUCAGUCUGGAAUGAAUUCUGUGACUGGGUCACAAGCACUAACAACCGUCUGUAUGUCGGUUGGUUCGGAGUCCUCAUGAUUCCAACCCUGCUUGCUGCUACAAUUUGCUUCAUCGUUGCAUUCGUUGCUGCUCCUCCUGUGGACAUUGACGGCAUCCGCGAACCAGUUGCUGGUUCACUCAUGUAUGGAAACAACAUCAUCUCUGGUGCUGUCGUCCCAUCUAGCACGC
#=GR JCVI_SCAF_1096627396296/1590-1095 CODON ....................................STP...........................AUG.........................................................................................................................................................................................................................................................................................................................................................................................................................................................................................................
#=GR JCVI_SCAF_1096627396296/1590-1095 SS_TT ..............................................................................................................................................................................................................................................................................................................................................................................................................................................................................................................................................................................
JCVI_SCAF_1096627177034/483-978              UACUCCAAAAAACUCACGCUCGUUUGAGCAUAAAUGCUUAACUUUUUGUCUUGACGGGAAAACCGAACUCCUGUAUAAUAAAUAGGUAAACAAAUGUUAAGCACAUUC..GUCUAA.CACCCCGUA....................AACCGAGACCUC...U.A..GGGUG.UCU.A..AAU..CACGUCUCUCAU...A.CCUUGUC.U.AAGGG.U...................GGCAAGGA.AUAGUAACUCCACCAUUUCCCUGAUGGUCUUACUUAUUUUUUAUUCAAAAUGGCUAGUUCAACUCUGUCACGCGGAAGCGUGUCUAACUGGGAAUCCUUUUGCGAUUGGGUUACCAGCACUAACAACCGUCUGUAUGUCGGUUGGUUCGGCGUCCUGAUGAUCCCUACGUUGCUUGCAGCAACCAUCUGUUUCAUCACUGCUUUCGUAGCAGCGCCCCCCGUCGAUAUUGACGGUAUCCGUGAACCCGUUGCUGGUUCGCUCAUGUAUGGCAACAACAUCAUUUCUGGUGCUGUCGUCCCUUCUUCUAACGC
#=GR JCVI_SCAF_1096627177034/483-978 CODON   ...........................STP.........................................................................................................................................................................................................................................................................AUG....................................................................................................................................................................................................................................................................
#=GR JCVI_SCAF_1096627177034/483-978 SS_TT   ..............................................................................................................................................................................................................................................................................................................................................................................................................................................................................................................................................................................
JCVI_SCAF_1096628029483/1792-1380            ..................................................................................UUAGGAUGUAAAGUUCUUUAAUGUGU..UGUGAA.CACCC..CA..................UAAACCGAGACCUC...U.A..GGGUG.UAU.A..AAC..A.CGUCUCUCAU...A.UCCUCUC.U.AAGGG.U...................GAGAGGAG.AUAGUAACUCCACCAUUUCCCUGAUGGUCUUACUUUAAGUUUAAUUAAAAUGGCUAAUUCUGUUCUUUCGCGCCAACAAGGCGCUUCUACCUGGGAAGAUUUUUGUUCCUGGGUCACUUCUACAAACAAUCGCUUGUAUGUCGGUUGGUUCGGCGUCCUGAUGAUCCCGACACUUCUCGCUGCAACUAUUUGCUUCAUCACCGCAUUCGUCGCUGCUCCUCCUGUGGACAUCGAUGGUAUCCGUGAACCCGUUGCUGGUUCUCUGAUGUACGGAAACAACAUCAUCUCUGGUGCUGUUGUCCCUAGUUCUAA
#=GR JCVI_SCAF_1096628029483/1792-1380 CODON .................................................................................................................................................................................................................................................................................................AUG..........................................................................................................................................................................................................................................................................
#=GR JCVI_SCAF_1096628029483/1792-1380 SS_TT ..............................................................................................................................................................................................................................................................................................................................................................................................................................................................................................................................................................................
JCVI_SCAF_1101667083080/830-401              ................................................................AAAUACAUCAACGACGCAGGAAUGUUCACAUUUCUUAAUCCGUU...GUACA.CACCC..CG..................CAAACCAAGACCUC...U.A..GGGUG.UAU.A..AAA..A.CGUCUUUCAU...A.UCCUCUC.U.AAGGG.U...................GAGAGGAA.AUAGUAACUCCACCAUUUCCCUGAUGGUCUUACUUUUUGUUUAAAACAAUGGCUUCAACUCUUUCAAGACAACAAUCUACCUCUUCGUGGAACAAUUUCUGCGAUUGGGUCACUUCAACUAACAACCGUCUCUAUGUCGGUUGGUUCGGUGUGCUGAUGAUCCCAACUCUGUUGGCAGCAACCAUCUGCUUCAUCGUUGCGUUCAUCGCAGCACCUCCUGUCGAUAUUGACGGUAUCCGUGAACCAGUUGCUGGUUCACUCAUGUACGGUAACAACAUCAUCUCUGGUGCUGUUGUUCCUUCUUCAAACGCA
#=GR JCVI_SCAF_1101667083080/830-401 CODON   ..........................................................................................................................................................................................................................................................................................AUG.................................................................................................................................................................................................................................................................................
#=GR JCVI_SCAF_1101667083080/830-401 SS_TT   ..............................................................................................................................................................................................................................................................................................................................................................................................................................................................................................................................................................................
JCVI_SCAF_1096627168342/1-433                ..............................................................AUUAUAAAUACAUCAACAACAAAGAAGUUUACAUUUCUUAACCGUU...GUGAA.CACCCCGUA....................AACCGAGACCUC...U.A..GGGUG.UCU.A..AAU..CACGUCUCUAAU...A.UCCUGUC.U.UAGGG.U...................GACAGGAA.AUAGUAACUCCACCAUUCCCUGAUGGUCUUACUUUCUUUUUUAAAACAAUGACAACUACUCUUUCACGUCAACAAUCACAAUCCACUUGGGACAAUUUCUGCGAGUGGGUAACUUCAACUAACAACCGUCUGUAUGUCGGUUGGUUCGGUGUGCUGAUGAUUCCAACUCUGUUGGCAGCAACUAUUUGCUUCAUCACCGCAUUCGUCGCUGCUCCUCCUGUGGACAUCGACGGCAUCCGUGAACCAGUUGCUGGUUCUCUGAUGUAUGGAAACAACAUCAUCUCUGGUGCUGUUGUCCCCUCUUCCAACGCA
#=GR JCVI_SCAF_1096627168342/1-433 CODON     ......................................................................................................................................................................................................................................................AUG.....................................................................................................................................................................................................................................................................................................................
#=GR JCVI_SCAF_1096627168342/1-433 SS_TT     ..............................................................................................................................................................................................................................................................................................................................................................................................................................................................................................................................................................................
JCVI_SCAF_1096627980574/1099-1593            UACUGGAUAUGUUGGAUGAAUAUCGGUUUUAGGGGUUGACAGGGUGAGGAAACCGUAAUAUACUAAAUAAAUCAACGACGCAAGAACGUAACAUUUCUUAAUCCGUUG...GACCA.CACCC..CG..................CAAACCGAGACCUC...U.A..GGGUG.UCU.A..AAA..CACGUCUCUUAU...A.UCCUGUC.U.AAGGG.U...................GACAGGAA.AUAGUAACUCCACCAUUUCCCUGAUGGUCUUACUUUUUUGUUCAAAACAAUGGCACAAACUCUUUCAAGGCAACAAUCGCAAUCUACCUGGGACAAUUUCUGUGACUGGGUAACUUCAACUAACAAUCGUCUGUAUGUCGGUUGGUUCGGUGUUCUGAUGAUCCCAACUCUGUUGGCAGCAACCAUUUGCUUCGUUGUUGCAUUCAUCGCAGCACCUCCUGUCGAUAUCGACGGUAUCCGUGAACCAGUUGCUGGUUCACUCAUGUAUGGAAACAACAUCAUCUCUGGUGCUGUCGUUCCUUCUUCAAACGC
#=GR JCVI_SCAF_1096627980574/1099-1593 CODON ...........................................................................................................................................................................................................................................................................................AUG................................................................................................................................................................................................................................................................................
#=GR JCVI_SCAF_1096627980574/1099-1593 SS_TT ..............................................................................................................................................................................................................................................................................................................................................................................................................................................................................................................................................................................
JCVI_SCAF_1096628019210/422-915              ACUGGAAUGGGUCAAUUCAAUAGGUAGAAAUACUCUAAUUUUUCUAUUGACGGAAAACCCUACUUCUGCUAUACUAAAUACCUGAACAUGUUACGAAACGUAACGCUU....CAAA.CACCC..CG..................CAAACCGAGACCUC...U.A..GGGUG.UCU.A..AAU..UACGUCUCUCAU...A.UCCUGUC.U.AAGGG.U...................GACAGGAA.AUAGUAACUCCACCAUUUCCCUGAUGGUCUUACUUAUUUUUUAUUCAAAAUGGCUAGUUCAACUCUCUCACGCUCUCGCGUGUCUAACUGGGAAUCCUUUUGCGAUUGGGUUACCAGCACCAACAACCGUCUGUAUGUCGGUUGGUUCGGCGUUCUGAUGAUCCCUACGCUGCUUGCAGCAACCAUCUGUUUCAUCGUCGCCUUCAUCGCUGCUCCCCCUGUGGACAUCGAUGGUAUUCGUGAACCCGUUGCUGGUUCGCUUCUCUACGGUAACAACAUCAUCUCUGGUGCAGUUGUUCCCUCGUCCAAUGC
#=GR JCVI_SCAF_1096628019210/422-915 CODON   ...........................STP.........................................................................................................................................................................................................................................................................AUG....................................................................................................................................................................................................................................................................
#=GR JCVI_SCAF_1096628019210/422-915 SS_TT   ..................................................................................................................................................................................................................................................................................................................................................................................................................................................................................<<<<<<<<<<<<<<...........>>>>>>>>>>>>>>>....................................................
JCVI_SCAF_1096627182510/938-446              AGGGUAUUAUCUUUGGUUAUUUAGCACCAAUAGGGGUUGACAGAAAGUAUGGGUACGGUUUAUACUAAAUAAAUCAACGGGUUAAGAAAUGUAACGUUUCUAAUUCUU....GUAG.CACCCCUUA....................AACCAAGACCUA...U.A..GGGUG.CAU.A..AAA..A.CGUCUUUCAU...A.UCCUCGC.U.AAGGG.U...................GCGAGGAA.AUAGUAACUCCACCAUUUCCCUGAUGGUCUUACUUUUUUUGUUCAAAAACAAUGGCACAAUCUACUCUCGUCCAACAACAAGGACAAUCUACCUGGGACAAUUUUUGUGACUGGGUAACUUCCACCAAUAACCGCCUCUAUGUCGGUUGGUUCGGCGUUCUGAUGAUCCCAACUCUGUUGGCAGCAACCAUCUGUUUCGUCGUAGCAUUCAUCGCUGCUCCUCCUGUGGACAUCGAUGGCAUCCGUGAACCCGUCGCUGGUUCACUCAUGUACGGUAACAACAUCAUCUCUGGUGCAGUUGUUCCCUCUUCC
#=GR JCVI_SCAF_1096627182510/938-446 CODON   .................GUA.....................................................................................................................................................................................................................................................................................AUG..................................................................................................................................................................................................................................................................
#=GR JCVI_SCAF_1096627182510/938-446 SS_TT   ..............................................................................................................................................................................................................................................................................................................................................................................................................................................................................................................................................................................
JCVI_SCAF_1096627286923/985-1479             CAGUCUAGACAGUUUUCAAACUGGUGUCAAGGGGUUGACGGAUGAGACCAAAUGAGUUAUUAUAAAUAAGUCGAGAGGUUAUGGAACCAACACAUUCCUUAAUCAUUU....GUAA.CACCCCCCA....................AACCAAGACCUA...U.A..GGGUG.UAU.A..AAA..A.CGUCUUUCAU...AUCCCGGAC.U.UAGGG.U...................GUCUGGGAAAUAGUAACUCCACCAUUCCCUGAUGGUCUUACUUUUCAGUACAAUACAAUGGCUACAACUCUUUCAAGGCAACAAACAUCCCCGUGGAAUGAUUUCUGCGAGUGGGUGACAUCAACUAACAAUCGUUUGUAUGUUGGUUGGUUCGGUGUAUUGAUGAUCCCUACACUGUUGGCAGCAACAGUAUGUUUCAUCGUUGCAUUCAUUGCAGCACCACCCGUCGAUAUUGACGGUAUCCGUGAACCCGUAGCUGGUUCACUCAUGUAUGGUAACAACAUCAUCUCUGGUGCAGUUGUUCCUAGUUCAAACGCAAUC
#=GR JCVI_SCAF_1096627286923/985-1479 CODON  ......................................................................................................................................................................................................................................................AUG.....................................................................................................................................................................................................................................................................................................................
#=GR JCVI_SCAF_1096627286923/985-1479 SS_TT  ..............................................................................................................................................................................................................................................................................................................................................................................................................................................................................................................................................................................
JCVI_SCAF_1096626848495/1175-680             CGGGACACCACCUCAAAACACUCCCAACACGGGGGUUGACAAGGACGGUAAACUGUAGUAUUAUAAAUAAGUCAGCAAGUCAAGAAAUCAACACAUUUCUUAACUGUU...CUUAA.CACCC..CU..................CAAACCAAGACCUCU..A....GGGUG.UCU.A..AAC..A.CGUCUUUCAU...AUCCCAGAC.U.UAGGG.U...................GUCUGGGAAAUAGUAACUCCACCAUUCCCUGAUGGUCUUACUUUUUCGUACAAAACAAUGGCUACAACUCUUUCAAGACAACAAACCUCUCCGUGGAAUGAUUUCUGCGAGUGGGUAACAUCAACUAACAAUCGUUUGUAUGUUGGUUGGUUCGGUGUAUUGAUGAUCCCAACACUGUUAGCAGCAACUGUCUGCUUCAUUGUCGCAUUCAUCGCAGCACCUCCCGUCGAUAUUGACGGUAUCCGUGAACCCGUAGCAGGUUCACUCAUGUAUGGCAACAACAUCAUUUCUGGUGCAGUUGUCCCAAGUUCAAAUGCAAUC
#=GR JCVI_SCAF_1096626848495/1175-680 CODON  .......................................................STP............................................................................................................................................................................................AUG.....................................................................................................................................................................................................................................................................................................................
#=GR JCVI_SCAF_1096626848495/1175-680 SS_TT  ..............................................................................................................................................................................................................................................................................................................................................................................................................................................................................................................................................................................
JCVI_SCAF_1096627285375/3802-4297            CGGGACACCACCUCAAAACACUCCUAACACGGGGGUUGACAAGGACGGGAAACCGUAGUAUUAUAAAUAAGUCAGCAAGUCAAGAAAUCAACACAUUUCUUAACUGUU...CUUAA.CACCC..CU..................CAAACCAAGACCUCU..A....GGGUG.UCU.A..AAC..A.CGUCUUUCAU...AUCCCAGAC.U.UAGGG.U...................GUCUGGGAAAUAGUAACUCCACCAUUCCCUGAUGGUCUUACUUUUUCGUACAAAACAAUGGCUACAACUCUUUCAAGACAACAAACCUCUCCGUGGAAUGAUUUCUGCGAGUGGGUAACAUCAACUAACAAUCGUUUGUAUGUUGGUUGGUUCGGUGUAUUGAUGAUCCCAACACUGUUAGCAGCAACUGUCUGCUUCAUUGUCGCAUUCAUCGCAGCACCACCCGUCGAUAUUGACGGUAUUCGUGAACCCGUAGCAGGUUCACUCAUGUAUGGCAACAACAUCAUUUCUGGUGCAGUUGUCCCAAGUUCAAAUGCAAUC
#=GR JCVI_SCAF_1096627285375/3802-4297 CODON ..........................................................STP.........................................................................................................................................................................................AUG.....................................................................................................................................................................................................................................................................................................................
#=GR JCVI_SCAF_1096627285375/3802-4297 SS_TT ..............................................................................................................................................................................................................................................................................................................................................................................................................................................................................................................................................................................
JCVI_SCAF_1101668005604/1469-1028            ......................................................GUGAUACACUAAAUACAUCAGCAAGUUAAGAAACCAACACAUUUCUUAACUGUU...UGUAA.CACCC..CU..................CAAACCAAGACCUAU..A....GGGUG.UCU.A..AAC..A.CGUCUUUCAU...AUCCCAGAC.U.UAGGG.U...................GUCUGGGAAAUAGUAACUCCACCAUUCCCUGAUGGUCUUACUUUUUCGUACAAUUCAAUGGCUACAACUCUUUCAAGGCAACAAUCUACAUCCCCAUGGCAGAAUUUCUGUGAGUGGGUGACAUCAACUAACAACCGUUUGUAUGUUGGUUGGUUCGGUGUACUGAUGAUCCCAACACUGUUAGCAGCAACUGUCUGCUUCAUUGUUGCAUUCAUCGCAGCACCACCCGUCGAUAUUGACGGUAUUCGUGAACCCGUUGCUGGUUCACUCAUGUAUGGCAACAACAUCAUCUCUGGUGCAGUUGUCCCAAGUUCAAAUGCA
#=GR JCVI_SCAF_1101668005604/1469-1028 CODON ......................................................................................................................................................................................................................................................AUG.....................................................................................................................................................................................................................................................................................................................
#=GR JCVI_SCAF_1101668005604/1469-1028 SS_TT ..............................................................................................................................................................................................................................................................................................................................................................................................................................................................................................................................................................................
JCVI_SCAF_1101668008941/1142-647             GGGAUACACCACCUCAAAACACCCCCAACACGGGGUUGACAGGGACUGUAAAUCGUGAUACACUAAAUACAUCAGCAAGUUAAGAAACCAACACAUUUCUUAACUGUU...UGUAA.CACCC..CU..................CAAACCAAGACCUAU..A....GGGUG.UCU.A..AAC..A.CGUCUUUCAU...AUCCCAGAC.U.UAGGG.U...................GUCUGGGAAAUAGUAACUCCACCAUUCCCUGAUGGUCUUACUUUUUCGUACAAUUCAAUGGCUACAACUCUUUCAAGGCAACAAUCUACAUCCCCAUGGCAGAAUUUCUGUGAGUGGGUGACAUCAACUAACAACCGUUUGUAUGUUGGUUGGUUCGGUGUACUGAUGAUCCCAACACUGUUAGCAGCAACUGUCUGCUUCAUUGUCGCAUUCAUCGCAGCACCACCCGUCGAUAUUGACGGUAUUCGUGAACCCGUUGCUGGUUCACUCAUGUAUGGCAACAACAUCAUCUCUGGUGCAGUUGUCCCAAGUUCAAAUGCA
#=GR JCVI_SCAF_1101668008941/1142-647 CODON  ......................................................................................................................................................................................................................................................AUG.....................................................................................................................................................................................................................................................................................................................
#=GR JCVI_SCAF_1101668008941/1142-647 SS_TT  ..............................................................................................................................................................................................................................................................................................................................................................................................................................................................................................................................................................................
JCVI_SCAF_1101667033800/1-434                ..............................................................CUAAAUACAUCAGCAAGUUAAGAAACCAACACAUUUCUUAACUGUU...UGUAA.CACCC..CU..................CAAACCAAGACCUAU..A....GGGUG.UCU.A..AAC..A.CGUCUUUCAU...AUCCCAGAC.U.UAGGG.U...................GUCUGGGAAAUAGUAACUCCACCAUUCCCUGAUGGUCUUACUUUUUCGUACAAUUCAAUGGCUACAACUCUUUCAAGGCAACAAUCUACAUCCCCAUGGCAGAAUUUCUGUGAGUGGGUGACAUCAACUAACAACCGUUUGUAUGUUGGUUGGUUCGGUGUACUGAUGAUCCCAACACUGUUAGCAGCAACUGUCUGCUUCAUUGUCGCAUUCAUCGCAGCACCACCCGUCGAUAUUGACGGUAUUCGUGAACCCGUUGCUGGUUCACUCAUGUAUGGCAACAACAUCAUCUCUGGUGCAGUUGUCCCAAGUUCAAAUGCA
#=GR JCVI_SCAF_1101667033800/1-434 CODON     ......................................................................................................................................................................................................................................................AUG.....................................................................................................................................................................................................................................................................................................................
#=GR JCVI_SCAF_1101667033800/1-434 SS_TT     ..............................................................................................................................................................................................................................................................................................................................................................................................................................................................................................................................................................................
JCVI_SCAF_1101667002217/782-287              CGGGACACCACCUCAAAACACUCUCAACACGGGAGUUGACAGGGACUGUAAAUCGUGAUACACUAAAUACAUCAGCAAGUUAAGAAACCAACACAUUUCUUAACUGUU...UGUAA.CACCC..CU..................CAAACCAAGACCUAU..A....GGGUG.UCU.A..AAC..A.CGUCUUUCAU...AUCCUAGAC.U.UAGGG.U...................GUCUGGGAAAUAGUAACUCCACCAUUCCCUGAUGGUCUUACUUUUUCGUACAAUUCAAUGGCUACAACUCUUUCAAGGCAACAAUCUACAUCCCCAUGGCAGAAUUUCUGUGAGUGGGUGACAUCAACUAACAACCGUUUGUAUGUUGGUUGGUUCGGUGUACUGAUGAUCCCAACACUGUUAGCAGCAACUGUCUGCUUCAUUGUCGCAUUCAUCGCAGCACCACCCGUCGAUAUUGACGGUAUUCGUGAACCCGUUGCUGGUUCACUCAUGUAUGGCAACAACAUCAUCUCUGGUGCAGUUGUCCCAAGUUCAAAUGCA
#=GR JCVI_SCAF_1101667002217/782-287 CODON   ......................................................................................................................................................................................................................................................AUG.....................................................................................................................................................................................................................................................................................................................
#=GR JCVI_SCAF_1101667002217/782-287 SS_TT   ..............................................................................................................................................................................................................................................................................................................................................................................................................................................................................................................................................................................
JCVI_SCAF_1096626848975/433-1                CGGGACACCACCUCAAAACACUCUCAACACGGGAGUUGACAGGGACUGUAAAUCGUGAUACACUAAAUACAUCAGCAAGUUAAGAAACCAACACAUUUCUUAACUGUU...UGUAA.CACCC..CU..................CAAACCAAGACCUAU..A....GGGUG.UCU.A..AAC..A.CGUCUUUCAU...AUCCUAGAC.U.UAGGG.U...................GUCUGGGAAAUAGUAACUCCACCAUUCCCUGAUGGUCUUACUUUUUCGUACAAUUCAAUGGCUACAACUCUUUCAAGGCAACAAUCUACAUCCCCAUGGCAGAAUUUCUGUGAGUGGGUGACAUCAACUAACAACCGUUUGUAUGUUGGUUGGUUCGGUGUACUGAUGAUCCCAACACUGUUAGCAGCAACUGUCUGCUUCAUUGUCGCAUUCAUCGCAGCACCACCCGUCGAUAUUGACGGUAUUCGUGAACCCGUU...............................................................
#=GR JCVI_SCAF_1096626848975/433-1 CODON     ......................................................................................................................................................................................................................................................AUG...................................................................................................................................................................................................................................................STP...............................................................
#=GR JCVI_SCAF_1096626848975/433-1 SS_TT     ..............................................................................................................................................................................................................................................................................................................................................................................................................................................................................................................................................................................
JCVI_SCAF_1096626611574/1-404                ............................................................................................ACAUUCCUUAACCAUU...UGUAA.CACCCCUUA....................AACCAAGACCUC...U.A..GGGUG.UCU.A..AAC..A.CGUCUUUCAU...A.UCCUUGC.CUUAGGG.UG..................GCGAGGAA.AUAGUAAAACCAUCAUUUCCCUGAUGAUCUUACUUUUUAGUUCAAAACAAUGGCUAACGCUACACUACAACAACAACAAUCUCAAUCAAUCUGGAACGAGUUCUGUGAUUGGGUCACAAGCACCAACAACCGUCUGUAUGUCGGUUGGUUCGGAGUCCUCAUGAUUCCAACACUGCUUGCUGCUACAAUUUGCUUCAUCGUUGCAUUCGUUGCUGCUCCCCCUGUGGACAUCGACGGUAUCCGCGAACCAGUUGCUGGUUCACUCAUGUAUGGUAACAACAUCAUCUCUGGUGCUGUCGUCCCAUCUAGCAA
#=GR JCVI_SCAF_1096626611574/1-404 CODON     ........................................................................................................................................................................AUG............................................................................................................................AUG................................................................................................................STP.................................................................................................................................................
#=GR JCVI_SCAF_1096626611574/1-404 SS_TT     ..............................................................................................................................................................................................................................................................................................................................................................................................................................................................................................................................................................................
JCVI_SCAF_1096626848446/642-1137             CGGGACACCACCUCAAAACACUCCCAACACGGGGGUUGACAAGGACGGUAAACCGUAGUAUUAUAAAUAAGUCAGUAAGUCAAGAAACGAACACAUUUCUUAACUGUU...CUUAA.CACCCCGUA....................AACCAAGACCUC...U.A..GGGUG.UCU.A..AAC..A.CGUCUUUCAU...A.UCCUUGC.CUUAGGG.UG..................GCGAGGAG.AUAGUAAAACCAUCAUUUCCGUGAUGAUCUUACUUUUUAGUUUAAAACAAUGGCUACAACUCUUUCAAGACAACAAACCUCUCCGUGGAAUGAUUUCUGCGAGUGGGUAACAUCAACUAACAAUCGUUUGUAUGUUGGUUGGUUCGGUGUAUUGAUGAUCCCAACACUGUUAGCAGCAACUGUCUGCUUCAUUGUCGCAUUCAUCGCAGCACCUCCCGUCGAUAUUGACGGUAUCCGUGAACCCGUAGCAGGUUCACUCAUGUAUGGCAACAACAUCAUUUCUGGUGCAGUUGUCCCAAGUUCAAAUGCAAU
#=GR JCVI_SCAF_1096626848446/642-1137 CODON  ..........................................................STP..........................................................................................................................................................................................................................................AUG....................................................................................................................................................................................................................................................................
#=GR JCVI_SCAF_1096626848446/642-1137 SS_TT  ..............................................................................................................................................................................................................................................................................................................................................................................................................................................................................................................................................................................
JCVI_SCAF_1096627291072/468-963              UUAAAGAUGAGUAGAUAUACUUAUCAGUAGGGGGGUUGACAGAUCUAGGGUUUGCUGUUAUUAUAUAUACAUCAGCAAGUUAAGAUACCAACACAUUUCUUAACUGUU...CGUAA.CACUC..CU..................CAAACCAAGACCUCU..A....GGGUG.UAU.A..AAC..A.CGUCUUUAAU...A.UCCUUGC.CUUAGGG.UG..................GCGAGGAG.AUAGUAAAACCAUCAUUUCCCUGAUGAUCUUACUUUUUUUCAGAACAAUGGCAACACUUUCAAGACAACAACAAACUACCUCACCGUGGAAUGAUUUCUGCGAUUGGGUAACCUCAACAAACAAUCGUCUUUAUGUCGGUUGGUUUGGUGUACUGAUGAUCCCAACACUGUUGGCGGCAACCAUCUGCUUCAUCGUUGCUUUCGUAGCAGCACCUCCUGUCGAUAUCGACGGCAUCCGCGAACCAGUUGCUGGUUCACUCAUGUAUGGUAACAACAUCAUCUCUGGUGCAGUUGUUCCUUCUUCAAACGCAA
#=GR JCVI_SCAF_1096627291072/468-963 CODON   ....STP............................................AUG........................................................................................................................................................................................................................................................................................................................................................................................................................................................................................................................
#=GR JCVI_SCAF_1096627291072/468-963 SS_TT   ..............................................................................................................................................................................................................................................................................................................................................................................................................................................................................................................................................................................
JCVI_SCAF_1096626857392/1161-1656            AAGUCAGAGCAGCAGCAAAGAAACCAAAAUAAGGGUUGACAGGGGUGGAAAACCGUAGUAUUAUAAAUAAGUCAGCAGGUUAAGGAACCAACACAUUUCUUAACUGUU...CGUAA.CACCC..CU..................CAAACCAAGACCUAU..A....GGGUG.UCU.A..AAC..A.CGUCUUUCAU...A.UCCUUGC.CUUAGGG.UG..................GCGAGGAA.AUAGUAACUCCACCAUUCCCUGAUGGUCUUACUUUUUAGUUCAAAACAAUGGCUACAACUCUUUCAAGACAACAAACAUCCCCAUGGCAGAAUUUCUGUGAGUGGGUAACCUCAACAAACAAUCGUCUUUAUGUCGGUUGGUUUGGUGUACUGAUGAUCCCAACACUGUUGGCGGCAACCAUCUGCUUCAUCGUUGCUUUCGUAGCAGCACCCCCUGUCGAUAUCGACGGUAUCCGUGAACCCGUUGCUGGUUCACUCAUGUAUGGUAACAACAUCAUCUCUGGUGCAGUUGUCCCAUCCUCCAACGCAAUC
#=GR JCVI_SCAF_1096626857392/1161-1656 CODON ......................................................................................................................................................................................................................................................................................................AUG.....................................................................................................................................................................................................................................................................
#=GR JCVI_SCAF_1096626857392/1161-1656 SS_TT ..............................................................................................................................................................................................................................................................................................................................................................................................................................................................................................................................................................................
JCVI_SCAF_1096627405323/1322-1808            CGGGACACCACCUCAAAACACUCCUAACACAGGGGUUGACAAGGACGGGAAACCGUAGUAUUAUAAAUAAGUCAGUAAGUCAAGAAAUGAACACAUUUCUUAACUGUU...CUUAA.CACCC..CU..................CAAACCAAGACCUCU..A....GGGUG.UAU.A..AAC..A.CGUCUUUCAU...A.UCCUUGC.CUUAGGG.UG..................GCGAGGAA.AUAGUAACUCCACCAUUCCCUGAUGGUCUUACUUUUUAGUUCAAAACAAUGGCUAACGCUACACUUCAACAACAACAAUCUCAAUCCGCAUGGAAUAAUUUCUGCGAUUGGGUCACAAGCACUAACAACCGUCUGUAUGUCGGUUGGUUCGGAGUCCUUAUGAUUCCAACCCUGCUUGCUGCUACAAUUUGCUUCAUCGUUGCAUUCGUUGCUGCUCCUCCCGUGGACAUCGACGGCAUCCGCGAACCAGUUGCUGGUUCACUCAUGUAUGGAAACAACAUCAUCUCUGGUGCUGUCGUCCCA.........
#=GR JCVI_SCAF_1096627405323/1322-1808 CODON ......................................................................................................................................................................................................................................................................................................AUG.....................................................................................................................................................................................................................................................................
#=GR JCVI_SCAF_1096627405323/1322-1808 SS_TT ..............................................................................................................................................................................................................................................................................................................................................................................................................................................................................................................................................................................
JCVI_SCAF_1101668046479/1053-1548            CGGGACACCACCUCAAAACACUCCUAACACAGGGGUUGACAAGGACGGGAAACCGUAGUAUUAUAAAUAAGUCAGUAAGUCAAGAAAUGAACACAUUUCUUAACUGUU...CUUAA.CACCC..CU..................CAAACCAAGACCUCU..A....GGGUG.UAU.A..AAC..A.CGUCUUUCAU...A.UCCUUGC.CUUAGGG.UG..................GCGAGGAA.AUAGUAACUCCACCAUUCCCUGAUGGUCUUACUUUUUAGUUCAAAACAAUGGCUAACGCUACACUUCAACAACAACAAUCUCAAUCCGCAUGGAAUAAUUUCUGCGAUUGGGUCACAAGCACUAACAACCGUCUGUAUGUCGGUUGGUUCGGAGUCCUUAUGAUUCCAACCCUGCUUGCUGCUACAAUUUGCUUCAUCGUUGCAUUCGUUGCUGCUCCUCCCGUGGACAUCGACGGCAUCCGCGAACCAGUUGCUGGUUCACUCAUGUAUGGAAACAACAUCAUCUCUGGUGCUGUCGUCCCAUCUAGCAAC
#=GR JCVI_SCAF_1101668046479/1053-1548 CODON ......................................................................................................................................................................................................................................................................................................AUG.....................................................................................................................................................................................................................................................................
#=GR JCVI_SCAF_1101668046479/1053-1548 SS_TT ..............................................................................................................................................................................................................................................................................................................................................................................................................................................................................................................................................................................
JCVI_SCAF_1096626875644/1108-1603            UGGACCAAUUGUUCAUAAUGAUACUGAUAGAAGGGUUGACAGAUCUCUGCUGAUGAGUUAUUAUAAAUAAGUCAGCAGGUUAAGGAACCAACACAUUCCUUAACAAGU...CGUAA.CACCC..CU..................CAAACCAAGACCUAU..A....GGGUG.UCU.A..AAC..A.CGUCUUUCAU...A.UCCUUGC.CUUAGGG.UG..................GCGAGGAA.AUAGUAAAACCAUCAUCUCCCUGAUGAUCUUACUUUUUAGUUCAAAACAAUGGCUAACGCUACACUACAACAACAACAAUCUCAAUCAAUCUGGAACGAGUUCUGUGAUUGGGUCACAAGCACCAACAACCGUCUGUAUGUCGGUUGGUUCGGAGUCCUCAUGAUUCCAACCCUGCUUGCUGCUACAAUUUGCUUCAUCGUUGCAUUCGUUGCUGCUCCCCCUGUGGACAUCGACGGUAUCCGCGAACCAGUUGCUGGUUCACUCAUGUAUGGUAACAACAUCAUCUCUGGUGCUGUCGUCCCAUCUAGCAA
#=GR JCVI_SCAF_1096626875644/1108-1603 CODON ......GUA.........................................................AUG..................................................................................................................................................................................................................................AUG................................................................................................................STP.................................................................................................................................................
#=GR JCVI_SCAF_1096626875644/1108-1603 SS_TT ..............................................................................................................................................................................................................................................................................................................................................................................................................................................................................................................................................................................
JCVI_SCAF_1101668040437/817-1286             CUACUAGUUGAGUAUAAUCACUCAUCUUUCAGGGGUUGACGAACACAGCACAACCUGCUAUACUAAAUAGGUUAGCAAGUUAAGGAACCAACACAUUUCUUAACGCUU...CUUAA.CACUC..CU..................CAAACCAAGACCUAU..A....GGGUG.UCU.A..AAC..A.CGUCUUUCAU...A.UCCUUGC.CUUAGGG.UG..................GCGAGGAA.AUAGUAAAACCAUCAUUUCCCUGAUGAUCUUACUUUCUUUCAAUUACAAUGGCUACAACUCUUUCUAGACAACAAACAUCCCCGUGGAAUGAUUUCUGCGAUUGGGUAACAUCAACUAACAAUCGUCUGUAUGUCGGUUGGUUUGGUGUACUGAUGAUCCCAACUCUGUUGGCGGCAACCAUCUGCUUCAUCGUUGCUUUCGUAGCAGCACCCCCCGUCGAUAUUGACGGCAUCCGUGAACCCGUAGCUGGUUCACUCAUGUAUGGAAACAACAUCAUCUCUGGUG..........................
#=GR JCVI_SCAF_1101668040437/817-1286 CODON  .......STP......................................................................................................................................................................................................................................................................................AUG................................................................................................................................................................................................................................................S..........................
#=GR JCVI_SCAF_1101668040437/817-1286 SS_TT  ..............................................................................................................................................................................................................................................................................................................................................................................................................................................................................................................................................................................
JCVI_SCAF_1101668016070/952-1447             GUUGUUCCCAAGAGGUGUAUACAAUAAGUAGGGGCUUGACAGGGUGGGAAAACCGUAGUAUUAUAAAUAAGUCAGCAGGUUAAGGAACCAACACAUUUCUUAACAAGU...CGUAA.CACCC..CU..................CAAACCAAGACCUCU..A....GGGUG.UAU.A..AAC..A.CGUCUUUCAU...AUCUCUAUC.U.UAGGG.U...................GAUAGAGAAAUAGUAACUCCACCAUUCCCUGAUGGUCUUACUUUUUAGUUCAAAACAAUGGCUACAACUCUUUCAAGGCAACAAACCUCUCCGUGGAAUGAUUUCUGCGAGUGGGUAACUUCAACAAACAAUCGUCUUUAUGUCGGUUGGUUCGGUGUAUUGAUGAUUCCAACACUGUUAGCAGCAACUGUCUGCUUCAUUGUCGCAUUCAUCGCAGCACCACCCGUCGAUAUUGACGGUAUUCGUGAACCCGUUGCUGGUUCACUCAUGUAUGGCAACAACAUCAUUUCUGGUGCAGUUGUCCCAAGUUCAAAUGCAAUC
#=GR JCVI_SCAF_1101668016070/952-1447 CODON  ......................................................................................................................................................................................................................................................................................................AUG.....................................................................................................................................................................................................................................................................
#=GR JCVI_SCAF_1101668016070/952-1447 SS_TT  ................................................................................................................................................................................................................................................................................................................................................................................<<<<<<<<<<<<<<<.....>>>>>>>>>>>>>>>...........................................................................................................................................................
JCVI_SCAF_1096628023051/461-1                AUCUAUACCAACCACUCUCAGAGGUGGCACACAAGAGUUGACGAGGUUCGGGAAACCGUGUAUUAUAAAUACAUCAACGACACAGAAGUUUACAUUUCUUCACCGUUG...GACCA.CACCC......................CAAACCGAGACCUA...U.A..GGGUG.UCU.A..AAU..CACGUCUCUCAU...A.CCUCAGC.U.AAGGG.U...................GCUGAGGA.AUAGUAACUCCACCAUUUCCCUGAUGGUCUUACUUUUUUGUUUAAAACAAUGGCUCAAUCUACUCUUUCGCGCCAGCAAGGCGCAUCUACCUGGGAAGACUUUUGCUCCUGGGUAACGUCCACAAACAACCGUCUCUAUGUUGGUUGGUUUGGUGUGCUGAUGAUCCCAACUCUGUUGGCAGCAACCAUCUGCUUCAUCACUGCUUUCGUAGCAGCACCUCCCGUCGAUAUUGACGGCAUCCGUGAACCAGUCGCUGGUUCACUCAUGUACGGUAACAAC................................
#=GR JCVI_SCAF_1096628023051/461-1 CODON     ...........................................................................................................................................................................................................................................................................................AUG.............................................................................................................................................................................................................................................STP................................
#=GR JCVI_SCAF_1096628023051/461-1 SS_TT     ..............................................................................................................................................................................................................................................................................................................................................................................................................................................................................................................................................................................
JCVI_SCAF_1096627682273/255-749              AGAUGCACCCAAAACUUUAACUGUCACAGACCCCUUGACAGGGGUCUUUUUUUGUCUUAUUAUAAAUACAUCAACGACGACGAAAUGGUUACAUUUCUUAAUCCGUUG...GACCA.CACCC......................CAAACCGAGACCUA...U.A..GGGUG.UCU.A..AAU..CACGUCUCUCAU...ACCUCCAGC.U.GAGGG.U...................GCUGGAGGAAUAGUAAAACCACCAUUUCCCUGAUGGUCUUACUUUUUGUUUAAAAAAUGUCUGCUACUCUUUCGCGCCAACAAGGCGCUUCUACCUGGGAAUCUUUCUGCGAUUGGGUCACCUCCACCAACAACCGUCUGUAUGUCGGUUGGUUCGGUGUUCUGAUGAUCCCUACACUUCUCGCAGCAACCAUCUGCUUCAUCGUUGCCUUCAUCGCUGCUCCUCCUGUGGACAUCGAUGGCAUCCGUGAACCAGUUGCUGGUUCCCUCAUGUACGGAAACAACAUCAUUUCUGGUGCUGUUGUCCCUUCUUCAAACGCAA
#=GR JCVI_SCAF_1096627682273/255-749 CODON   ..STP................................................................................................................................................................................................................................................................................................AUG......................................................................................................................................................................................................................................................................
#=GR JCVI_SCAF_1096627682273/255-749 SS_TT   ............................<<<<<<<....>>>>>>>................................................................................................................................................................................................................................................................................................................................................................................................................................................................................................................................
JCVI_SCAF_1101668226855/1241-747             AGAUGCACCCAAAACUUUAAGUGUCACAGACCCCUUGACAGGGGUCUUUUUUUCUCUUAUUAUAAAUACAUCAACGACGACGAAAUGGUUACAUUUCUUAAUCCGUUG...GACCA.CACCC......................CAAACCGAGACCUA...U.A..GGGUG.UCU.A..AAU..CACGUCUCUCAU...ACCUCCAGC.U.GAGGG.U...................GCUGGAGGAAUAGUAAAACCACCAUUUCCCUGAUGGUCUUACUUUUUGUUUAAAAAAAUGUCUGCUACUCUUUCGCGCCAACAAGGCGUUUCUACCUGGGAAUCUUUCUGCGAUUGGGUCACCUCCACCAACAACCGUCUGUAUGUCGGUUGGUUCGGUGUGCUGAUGAUCCCCACACUUCUCGCAGCAACCAUCUGCUUCAUCGUUGCCUUCAUCGCUGCUCCCCCUGUGGACAUCGACGGCAUCCGUGAACCAGUUGCCGGUUCCCUCAUGUACGGAAACAACAUCAUUUCUGGUGCUGUUGUCCCUUCUUCAAACGCA
#=GR JCVI_SCAF_1101668226855/1241-747 CODON  TP........................................................................................................................................................................................................................................................................................AUG.................................................................................................................................................................................................................................................................................
#=GR JCVI_SCAF_1101668226855/1241-747 SS_TT  ............................<<<<<<<....>>>>>>>................................................................................................................................................................................................................................................................................................................................................................................................................................................................................................................................
JCVI_SCAF_1096627286105/1456-1947            AACACCGACUUAACAAGGGUAUUUCUUUGUGGUAUGAUUAUAGGGUAAACAAAACUUUACAUAAAUAAAACAGUUCUUGUGUUGGUUUCAACAUAAGUGUUUAUACUU.......A.CUCCCCUUA....................AACCAAGACCUA...U.A..GGGAG.UAU.A..AAA..A.CGUCUUUCAU...ACCUGUGUC.U.AAGGG.U...................GAUACAGGAAUAGUAAAACCAUCAUUUCCCUGAUGAUCUUACUUUUAAGUACAUUACAAUGGCAACACUUUCAAGACAACAAUCACAAUCCACAUGGAAUGAUUUCUGUGACUGGGUGACCUCCACCAACAAUCGUCUCUAUGUCGGUUGGUUCGGAGUCCUGAUGAUCCCAACUCUGUUGGCGGCUACCAUCUGUUUCAUUAUUGCAUUCGUAGGUGCUCCUCCUGUGGACAUCGACGGUAUCCGUGAACCCGUUGCUGGUUCACUCAUGUAUGGCAACAACAUCAUCUCUGGUGCUGUCGUUCCUUCCUCCAAUGCAAU
#=GR JCVI_SCAF_1096627286105/1456-1947 CODON .................................................................................................................................................................................................................................................................................................AUG..........................................................................................................................................................................................................................................................................
#=GR JCVI_SCAF_1096627286105/1456-1947 SS_TT ..............................................................................................................................................................................................................................................................................................................................................................................................................................................................................................................................................................................
JCVI_SCAF_1101667450443/388-1                AAUUCUAGAGAAAAUAUUAAAUCAGUAUCAAAGGGUUGACAGGGGUGUCAGGAUUUAGUAAUAUAAAUAAAUCAACGGGUUAAGAAACGUAAAGUUUUUUAAUCGUUC...GAACA.CUCCC..CA..................CAAACCGAGACCU....CAA..GGGAG.AAU.A..AAU..A.CGUCUCUCAU...A.CCUGCAC.UGGAGGG.UG..................GUGCAGGA.AUACUAAAACUAGUGCGUCCCCCCGUACUCAUACAUUACCCUUUUUCAAAUGUCUGCUUCAACUAUUUCACAACAACAAUCACAAUCCACUUGGCAAAAUUUCUGCGAGUGGGUUACUUCAACUAACAACCGUCUUUAUGUUGGUUGGUUCGGUGUGCUGAUGAUCCCAACUCUGUUGGCAGCAACUAUUUGCUUCAUCGUCGC............................................................................................................
#=GR JCVI_SCAF_1101667450443/388-1 CODON     ..............................................................................................................................................................................................................................................................................................................................................................................................................................................................................................................................................................................
#=GR JCVI_SCAF_1101667450443/388-1 SS_TT     ...........................................................................................................................................................................................................................................................................................................................................<<<<<<<<<<<.......>>>>>>>>>>.......................................................................................................................................................................................................
JCVI_SCAF_1101667355987/352-1                UAUACACCACUAAAAUAUUUAGAAUGGUGGGGGCCUUGACAAGGAAGGGGCCCCGUGGUACUAUAAAUAAGUCAACGGGUUAAGAAACGUAACGUUUUUUAAUCUUUU...GUAAA.CUCCC..CG..................UAAACCGAGACCUC...U.A..GGGAG.UAU.A..AAUG.CACGUCUCUAAU...A.CCCACAC.UGGAGGG.UG..................GUGUGGGA.AUAUCAUAACCGUCAGUUCCCUGCUGAUUUUACUUACCCUUUAACGAAAAAAUGGCUCAAUCUACUCUGGUCCAACAACGGACCCAAUCAUCCUGGGAAGACUUUUGUUCCUGGGUCACGUCCACAAAUAACCGCCUCUAUGUUGGUUGGUUCGGUACGCUGAUGA..................................................................................................................................................
#=GR JCVI_SCAF_1101667355987/352-1 CODON     .............................................................GUA..............................................................................................................................................................................................................................................................................................................................................................................................................................................................................................................
#=GR JCVI_SCAF_1101667355987/352-1 SS_TT     ..............................................................................................................................................................................................................................................................................................................................................................................................................................................................................................................................................................................
JCVI_SCAF_1096627302966/733-237              GAACUUCGGGGGUUUUUUUUAGGUAAAAAUACUCCUCCUGCCAGUAUUGACAGGAAAACCGAACCGUUGUAUUAUAAAUAAAUCGAAACGUUGCGAAACGUAACGAUA...UACUA.CUCCC..UG..................UAAACCGAGACCUC...U.A..GGGAG.UCU.A..AAU..UACGUCUCUAAU...A.CCUUCGC.CUGAGGG.UG..................GUGAAGGA.AUAUUUACUUCAGUGUCCCCUGCACUUCUACUUAACCCUUUUUUCAAAUGACAACUUUAACACGCAAACAGGGCGGUCUACUUCAAGGCUGGCCUGAGUUUUGUGAGUGGGUAACAUCAACAGACAACAGAAUCUACGUUGGUUGGUUUGGUGUUCUGAUGAUUCCUUGCCUUCUCGCUGCUGCUACAUGCUUCAUUGUUGCCUUCAUCGCUGCUCCUCCCGUAGACAUCGAUGGCAUCCGUGAGCCCGUCGCUGGUUCACUUCUAUACGGAAACAACAUUAUUUCUGGUGCUGUUGUUCCAUCUUCAAACG
#=GR JCVI_SCAF_1096627302966/733-237 CODON   .....................................................................................................................................................................................................................................................................................................AUG......................................................................................................................................................................................................................................................................
#=GR JCVI_SCAF_1096627302966/733-237 SS_TT   ...................................................................................................................................................................................................<...<.<<<<<<<.<........>..................>>>>>>>>.>>>.....................................................................................................................................................................................................................................................................................................................
JCVI_SCAF_1096626716218/255-1                CAAGCACAGUGCAACCUGUGGGCGAAGAAGGAAUAGGGUAGAAAUACUCAUUGCAGAUUUUCCACGGAUGCACUAUAAUAAAUAAAGUAACGAAACGUAAACACUUCG...UCCUA.CUCCC..CG..................CAAACCGAGACCUC...U.A..GGGAG.UCU.A..AACG.CACGUCUCUAAU...A.CCUACGC.CUGAGGG.UG..................GUGUAGGA.AUAUUCUAUCCGUCUGUCCCCCAGACCUUCCAUAACCCUUUUUUCAAAUGGCUCAAGCUACAGUCUCAC...................................................................................................................................................................................................................................................
#=GR JCVI_SCAF_1096626716218/255-1 CODON     .................................STP..........................................................................................................................................................................................................................................................................................................................................................................................................................................................................................................................................
#=GR JCVI_SCAF_1096626716218/255-1 SS_TT     ...................................................................................................................................................................................................<...<.<<<<<<<.<........>..................>>>>>>>>.>>>.....................................................................................................................................................................................................................................................................................................................
JCVI_SCAF_1101668273469/1493-1013            ....................CAUCUAUGGCGUCCUACCUCCAAGAAGACCGUCUGGUCUUGACAAGGUUAGGAAAUGCAUAUAUAAUAGGAUACGUUGCUUAACAAAGC.GACAUCUUGACC.CCU..................CAAACCGAGACCUAU..A.G..GGUCA..UU.A..AAC..UACGUCUCUAAU...A.CCUUCAC.CUGAGGG.UG..................GUGAAGGA.AUACUUAACACACUGUCCCCUGCAGUCAUACCUAACCCUUUUUUUCAAAUGUCGAGUACAAUUCUUACCCGAGGUAGGCAGACUUCUAACUGGGAGUCUUUCUGUCAAUGGGUUACUAGCACAAACAAUCGUCUUUACGUCGGUUGGUUUGGAGUCCUUAUGAUUCCAUGCCUUCUCGCUGCUACAAUUUGCUUCAUUACUGCCUUUAUCGCUGCUCCUCCUGUGGACAUCGAUGGCAUCAGAGAACCAGUUGCUGGGUCUCUUAUGUAUGGUAACAACAUCAUCUCUGGUGCUGUUGUCCCUUCUUCUAAC
#=GR JCVI_SCAF_1101668273469/1493-1013 CODON ..................................................................................................................................................................................................AU...G......................................................................................................................................................................................................................................................................................................................................................................
#=GR JCVI_SCAF_1101668273469/1493-1013 SS_TT ..............................................................................................................................................................................................................................................................................................................................................................................................................................................................................................................................................................................
JCVI_SCAF_1096627751112/606-109              UAUGAUUAUGUCAAGCGUCUGGAUUGGGUAUAAUUUCUUACUUGACAAAAUCCUGACACCUCUGGUAUUAUACAUAUUGUUAGAAAGCGUUACGAAAUCGUAACAAUUC.AAUCUU.GCUCC..CG..................CUAACCGAGACCUA...U.G..GGAG..AAU.A..AAU..UACGUCUCUAAU...A.CCUUCAC.CUGAGGG.UG..................GUGAAGGA.AUAUUUAAUUCAGUGUCCCCUGCACUAUUACAUAACCCUUUUUUUCAAAUGACAACUCUUUCACGUUCCAAACAGCGUGGUGGACUCCUCUCAGGUUGGGAUGAGUUCUGCGAAUGGGUAACAUCAUCAAACAACAGACUUUAUGUUGGUUGGUUCGGUGUUCUUAUGAUCCCAUGCCUCCUCGCUGCUGCUACAUGCUUCAUUGUCGCCUUCAUUGCUGCACCUCCUGUAGACAUUGAUGGUAUUCGUGAACCCGUCGCUGGUUCUCUAAUGUAUGGUAACAACAUCAUCUCUGGUGCUGUUGUCCCUAGU
#=GR JCVI_SCAF_1096627751112/606-109 CODON   ..............................STP...................................................................................................................................................AU..G.....................................................................................................................................................................................................................................................................................................................................................................................
#=GR JCVI_SCAF_1096627751112/606-109 SS_TT   ...................................................................................................................................................................................................<...<.<<<<<<<.<........>..................>>>>>>>>.>>>.....................................................................................................................................................................................................................................................................................................................
JCVI_SCAF_1101668737534/677-183              GUUUGGACAGAAUCUAUGAGUUACAACUUAAAGAUUUUUAAGGGCUUGACGUAUGGUGGAAACCGUAUUAAUAUAAAUACAUCAACGACGUUACGAAACGUAACAGU.....UGAA.CACCC..CU..................UCAACCGAGACCUAU..A....GGGUG.UCU.A..AAU..UACGUCUCUCAU...ACCUUUCUC.U.GAGGG.U...................GAGAAAGGAAUAUUUUACCGAGUGUCCCUGCACUACUACAUAACCCUUUUUUCAAAUGGCUCAAACACUUUCAAGACAACAAUCAACCUCUUCGUGGGAUAAUUUCUGCGAGUGGGUAACUUCUACCAAUAACCGCCUCUAUGUCGGUUGGUUCGGCGUUCUGAUGAUCCCAACUCUGUUGGCAGCAACCAUCUGUUUCGUCGUAGCAUUCGUCGCUGCUCCUCCUGUGGACAUCGAUGGCAUCCGUGAACCCGUCGCUGGUUCACUCAUGUACGGUAACAACAUCAUCUCUGGUGCAGUUGUUCCCUCUUCCAACGCAAU
#=GR JCVI_SCAF_1101668737534/677-183 CODON   ....................................................................................................................................................................................................................................................................................................AUG.......................................................................................................................................................................................................................................................................
#=GR JCVI_SCAF_1101668737534/677-183 SS_TT   ..............................................................................................................................................................................................................................................................................................................................................................................................................................................................................................................................................................................
JCVI_SCAF_1096628038160/608-1104             NNNNNNNNNNNNNNNNNNNNNNNNNNNNNNNNNNNNNNNNNNNNGUGUGGAACCCGUAGUACUAUAAAUACAUCAACAACGUUAAGGAAUGUAAAGUUCCUUAGUGAG...UUGAA.CACCC..CU..................UCAACCGAGACCUAU..A....GGGUG.UCU.A..AAU..CACGUCUCUCAU...ACCUUUCUC.U.GAGGG.U...................GAGAAAGGAAUAUUUUACCGAGUGUCCCUGCACUACUACAUAACCCUUUUUUCAAAUGGCUCAAACACUUUCAAGACAACAAUCAACCUCUUCGUGGGAUAAUUUCUGCGAGUGGGUAACUUCUACCAAUAACCGCCUCUAUGUCGGUUGGUUCGGCGUUCUGAUGAUCCCAACUCUGUUGGCAGCAACUAUCUGUUUCGUCGUAGCAUUCGUCGCUGCUCCUCCUGUGGACAUCGAUGGCAUCCGUGAACCCGUCGCUGGUUCACUCAUGUACGGUAACAACAUCAUCUCUGGUGCAGUUGUUCCCUCUUCCAACGCAAU
#=GR JCVI_SCAF_1096628038160/608-1104 CODON  ....................................................................................................................................................................................................................................................................................................AUG.......................................................................................................................................................................................................................................................................
#=GR JCVI_SCAF_1096628038160/608-1104 SS_TT  ..............................................................................................................................................................................................................................................................................................................................................................................................................................................................................................................................................................................
JCVI_SCAF_1096627046103/1192-696             AUCGCACGUNNAUUUUUUAUUAAGUUUAGGUAUUGUAUCCUAUGAUACUUGCCAAAUAUGUAACGUUUUGUUAAUAUAAAUAACGGAAGGGUGUUGUUUUCAACACC.....GCCA.CUGCUCUUA....................AACCAAGACCUA...U.A..GGCAG.UAU.AAUACU..U.CGUCUUUCAU...A.CCUGUAA.GUGAGGGAU...................UUACAGGAAUAAGUUUCGCAUCUACCCUUGAUGCCCUACUUAAAAACGUCUUACUAAUGACAACUUCUAACUUAACACGCAGUAGAGGUGGUAUCCUUAAGGGAUGGCCAGAGUUCUGCGAGUGGGUAACAUCAACAAACAACAGACUAUACGUUGGUUGGUUUGGUGUGUUAAUGAUCCCAUGUCUAUUAACAGCAGCUGCUUGCUUCAUUGUUGCAUUCAUUGCUGCACCUCCAGUCGAUAUCGACGGAAUCAGAGAGCCAGUAGCUGGUUCUUUAAUGUUCGGUAACAACAUCAUUUCUGGUGCUGUUGUACCUUCAU
#=GR JCVI_SCAF_1096627046103/1192-696 CODON  ..........................................................................GUA.....................................................................................................................AU...G......................................................................................................................................................................................................................................................................................................................................................................
#=GR JCVI_SCAF_1096627046103/1192-696 SS_TT  ..............................................................................................................................................................................................................................................................................................................................................................................................................................................................................................................................................................................
JCVI_SCAF_1101667201221/509-11               CCUAAAACAUAAGUAAACCUAAUCAUUCUUAUUACUUUUGCUCAUGGUCUAUUGAGUAAAUAUACUCAUGUGUUGACAUGAAUUGUUACGAUAUGCUAAGAUAAAUAA...UACAA.CUGAU..CA..................CAAACCGAGACCUA...U.A..GUCAG.UCU.AAUACU..U.CGUCUCUCAU...A.CCUGUAA.GCGAGGGGU...................UUACAGGAAUAAGUUUCGCAUGUACCCUUCAUGCCCUACUUAAAAACGUCUUACUAAUGACAACCUCAAAUAUUACACGCAGACAAGGUGGUCUCCUCAAGGGAUGGCCUGAGUUCUGUGAGUGGGUAACAUCUACAGACAACAGAAUCUAUGUUGGAUGGUUUGGUGUACUCAUGAUUCCAUGCUUACUCACAGCAGCAGCAUGUUUCAUCGUUGCAUUUAUUGCAGCACCUCCUGUCGAUAUCGACGGAAUCCGUGAACCUGUAGCAGGUUCAUUCAUGUAUGGUAACAACAUCAUCUCUGGUGCAGUUGUACCAUCAU
#=GR JCVI_SCAF_1101667201221/509-11 CODON    .........STP......................................................................................................................................................................................AU...G......................................................................................................................................................................................................................................................................................................................................................................
#=GR JCVI_SCAF_1101667201221/509-11 SS_TT    ..............................................................................................................................................................................................................................................................................................................................................................................................................................................................................................................................................................................
JCVI_SCAF_1096626936052/1504-1008            CAAAUUGGAGAGAUGAUUUGACAGAUGUGUAAAGUUGUGUUAAGAUAAAUAACGAAAGGGUGUUCUUUUCAACACCUAGCAAAGGACUCGAACGUAUCGCCACCCAUU...GCAAA.CUGCU.UUA.....................ACCGAGACCUG...U.G..AGCAG.UAUAAGCAAU....AGUCUCUCAU...A.UCCAGUA.GCGAGGGGU...................UACUGGAAAUAAGUUUCGCAUCUACCCUUGGUGCCCUACUUAACGUCUUUUUAAAUGACAACCUCAAAUCUUUCACGCAGACAGACCAGUCUAUUAGCAGGCUGGCCCGAGUUUUGCGAAUGGGUAACAUCAACUGACAACAGAAUCUAUGUUGGAUGGUUUGGUGUACUCAUGAUUCCAUGUUUGCUCGCAGCAGCAGCAUGUUUCAUCGUUGCUUUCAUCGCAGCACCUCCAGUCGAUAUCGACGGAAUUAGAGAGCCAGUUGCUGGUUCUUUCAUGUAUGGUAACAACAUCAUCUCUGGUGCAGUUGUUCCAUCAUCC
#=GR JCVI_SCAF_1096626936052/1504-1008 CODON ...................................................................................................................................................................................................................................................................................................AUG........................................................................................................................................................................................................................................................................
#=GR JCVI_SCAF_1096626936052/1504-1008 SS_TT ..............................................................................................................................................................................................................................................................................................................................................................................................................................................................................................................................................................................
JCVI_SCAF_1101667201261/207-416              AAAUACCCAUCUUUCGAGGGUUGACAAAUUCUUAACAAAACUUUAUAAUAAAUAACAUGGUGAGGAUUCCCUCACUAAGCAAUGGACUCGAAAGGAUCGCCAUCCAAU...GCAAA.CUGCUUUUA.....................ACCGAGACCUA...U.A..GGCAG.GAU.AAUACU..U.CGUCUCUCAU...A.UCCAGUA.GCGAGGGGU...................UGCUGGAAAUAAGUUUCGCAUCUACCCUUGGUG................................................................................................................................................................................................................................................................................................
#=GR JCVI_SCAF_1101667201261/207-416 CODON   ..............................................................................................................................................................................................................................................................................................................................................................................................................................................................................................................................................................................
#=GR JCVI_SCAF_1101667201261/207-416 SS_TT   ..............................................................................................................................................................................................................................................................................................................................................................................................................................................................................................................................................................................
JCVI_SCAF_1096627756729/766-269              AAAUACCCAUCUUUCGAGGGUUGACAAAUUCUUAACAAAACUUUAUAAUAAAUAACAUGGUGAGGAUUCCCUCACUAAGCAAUGGACUCGAAAGGAUCGCCAUCCAAU...GCAAA.CUGCUUUUA.....................ACCGAGACCUA...U.A..GGCAG.GAU.AAUACU..U.CGUCUCUCAU...A.UCCAGUA.GCGAGGGGU...................UGCUGGAAAUAAGUUUCGCAUCUACCCUUGGUGCCCUACUUAACGUCUUAUUAAAAAUGACAACCUCAAAUAUAACACGCAGAUCAGGUGGACUUCUUAAGGGAUGGCCUGAGUUCUGUGAGUGGGUUACAUCAACAAACAACAGAAUUUAUGUUGGUUGGUUUGGUGUUCUCAUGAUCCCAUGCUUGCUAACAGCAGCAGCAUGCUUCAUCGUUGCAUUUAUUGCAGCACCUCCAGUCGAUAUCGACGGAAUCAGAGAACCAGUAGCGGGUUCUUUCAUGUAUGGUAACAACAUAAUCUCAGGAGCAGUUGUACCAUCUU
#=GR JCVI_SCAF_1096627756729/766-269 CODON   ............................................AUG...............................................................................................................................................................................................................................................................................................................................................................................................................................................................................................................................
#=GR JCVI_SCAF_1096627756729/766-269 SS_TT   ..............................................................................................................................................................................................................................................................................................................................................................................................................................................................................................................................................................................
JCVI_SCAF_1096627604052/1731-1238            UAUAUCAGUACCUUAUUUAUGCACGUUAAUAAUAUUUUAGAUUAAAUUGUACUGAGUUGUUACUGUUAGACUGAGUAGCGAAUGUUUUAGUUUGAACACUUAAGGCA.....UUUU.CUCCC.CUA.....................ACCGAGACCUA...U.A..GGGAG.AAU.A..AAU..UACGUCUCUCAU...A.UCCACCA.UUAAAGGGAC..................UGGUGGAA.AUAUUAAUAUCGCUCUACCCUUGAGCCCUAUUAAAUUUUUAACGUCCUAAUGACAACUCUUUCAAGAAAAGAACAACUAGGCAUCCUUACAGGAUGGCCUGAGUUCUGCAAGUGGGUCACAAACACAAACAACCGCAUCUAUGUAGGUUGGUUUGGUGUUCUAAUGAUUCCUUGCUUAUUAACAGCAGCAGCAUGUUUCAUAAUUGCAUUCAUCGCUGCACCACCUGUCGACAUCGACGGUAUUCGUGAACCAGUAGCCGGUUCUUUCUUAUAUGGAAACAACAUCAUCUCAGGAGCAGUCGUUCCCAGUUC
#=GR JCVI_SCAF_1096627604052/1731-1238 CODON ........................................................................................................................................................................................................................................................................................AUG...................................................................................................................................................................................................................................................................................
#=GR JCVI_SCAF_1096627604052/1731-1238 SS_TT ..............................................................................................................................................................................................................................................................................................................................................................................................................................................................................................................................................................................
JCVI_SCAF_1096627760234/658-165              UAUAUCAGUACCUUAUUUAUGCAUGUUAAUAAUAUUUUGAAUUAAAUUGUGCUGGGUUGUUACUGUUAGACUGAGUAGCGAAUGUUUUAGUUUGAACACUUAAGGCA.....UUUU.CUCCC.CUA.....................ACCGAGACCUA...U.A..GGGAG.AAU.A..AAU..UACGUCUCUCAU...A.UCCACCA.UUAAAGGGAC..................UGGUGGAA.AUAUUAAUAUCGCUCUACCCUUGAGCCCUAUUAAAUUUUUAACGUCCUAAUGACAACUCUUUCAAGAAAAGAACAGAGAGGCAUCCUUACAGGAUGGCCUGAGUUCUGUGAGUGGGUCACAAGCACAAACAACAGACUAUAUGUAGGUUGGUUUGGUGUUUUAAUGAUCCCUUGCUUAUUAACAGCAGCAGCAUGUUUCAUAAUUGCAUUCAUUGCUGCACCACCAGUCGAUAUCGACGGUAUUCGUGAACCAGUAGCAGGUUCUUUAUUAUAUGGAAACAACAUCAUCUCAGGAGCAGUCGUUCCCAGUUC
#=GR JCVI_SCAF_1096627760234/658-165 CODON   ........................................................................................................................................................................................................................................................................................AUG...................................................................................................................................................................................................................................................................................
#=GR JCVI_SCAF_1096627760234/658-165 SS_TT   ..............................................................................................................................................................................................................................................................................................................................................................................................................................................................................................................................................................................
JCVI_SCAF_1101667225197/122-615              UAUAUCAGUACCUUAUUUAUGCAUGUUAAUAAUAUUUUAGAUUAAAUUGUGCUGGGUUGUUACUGUUAGACUGAAUAGCGAAUGUUUUAGUUUGAACACUUAAGGCA.....UUUU.CUCCC.CUA.....................ACCGAGACCUA...U.A..GGGAG.AAU.A..AAU..UACGUCUCUCAU...A.UCCACCA.UUAAAGGGAC..................UGGUGGAA.AUAUUAAUAUCGCUCUACCCUUGAGCCCUAUUAAAUUUUUAACGUCCUAAUGACAACUCUUUCAAGAAAAGAACAGAGAGGCAUCCUUACAGGAUGGCCUGAAUUCUGUGAGUGGGUCACAAGCACAAACAACAGACUAUAUGUAGGUUGGUUUGGUGUUUUAAUGAUCCCUUGCUUAUUAACAGCAGCAGCAUGUUUCAUAAUUGCAUUCAUUGCUGCACCACCAGUCGAUAUCGACGGUAUUCGUGAACCAGUAGCAGGUUCUUUACUAUAUGGAAACAACAUCAUCUCAGGAGCAGUCGUUCCCAGUUC
#=GR JCVI_SCAF_1101667225197/122-615 CODON   ........................................................................................................................................................................................................................................................................................AUG...................................................................................................................................................................................................................................................................................
#=GR JCVI_SCAF_1101667225197/122-615 SS_TT   ..............................................................................................................................................................................................................................................................................................................................................................................................................................................................................................................................................................................
JCVI_SCAF_1096627055940/573-1066             UAAGAGACUUUUUAAAACGUAAAGUUCAGAACUUGAGAGGUAUUAAAAAUCCAUAAUUGUUACUGUUAGACUGAUUAGCGAAUGUUUUAGUUUAAACACUUAAGGCA.....UUUU.CUCCC......................UAAACCGAGACCUA...C.A..GGGAG.AAU.A..AAU..UACGUCUCUCAU...A.UCCACCA.UUAAAGGGAC..................UGGUGGAA.AUAUUAAUAUCGCUCUACCCUUGAGCCCUAUUAAAUUUUUAACGUCCUAAUGACAACUCUUUCAAGAAAAGAACAGAGAGGCAUCCUUACAGGAUGGCCUGAGUUCUGUGAGUGGGUCACAAACACAAACAACAGACUAUAUGUAGGUUGGUUUGGUGUUCUAAUGAUCCCUUGCUUAUUAACAGCAGCAGCAUGUUUCAUAAUUGCAUUCAUUGCUGCACCACCAGUCGAUAUCGACGGUAUUCGUGAACCAGUAGCAGGUUCUUUACUAUAUGGAAACAACAUCAUCUCAGGAGCAGUCGUUCCCAGUUC
#=GR JCVI_SCAF_1096627055940/573-1066 CODON  ........................................................................................................................................................................................................................................................................................AUG...................................................................................................................................................................................................................................................................................
#=GR JCVI_SCAF_1096627055940/573-1066 SS_TT  ..............................................................................................................................................................................................................................................................................................................................................................................................................................................................................................................................................................................
JCVI_SCAF_1101667199569/363-856              UAUAUCAGUACCUUAUUUAUGCUCAUUAAUAAUAUUUUAAAUUAAAUUGUGCUGGGUUGUUACUGUUAGACUGAGUAGCGAAUGUUUUAAUUUGAACACUUAAGGCA.....UUUU.CUCCC......................CAAACCGAGACCUA...U.A..GGGAG.AAU.A..AAU..UACGUCUCUCAU...A.UCCACCA.UUAAAGGGAC..................UGGUGGAA.AUAUUAAUAUCGCUCUACCCUUGAGCCCUAUUAAAUUUUUAACGUCCUAAUGACAACUCUUUCAAGAAAAGAACAGAGAGGCAUCCUUACAGGAUGGCCUGAGUUCUGUGAGUGGGUCACAAACACAAACAACAGACUAUAUGUAGGUUGGUUUGGUGUUUUAAUGAUCCCUUGCUUAUUAACAGCAGCAGCAUGUUUCAUAAUUGCAUUCAUUGCUGCACCACCAGUCGAUAUCGACGGUAUUCGUGAACCAGUAGCAGGUUCUUUACUAUAUGGAAACAACAUCAUCUCAGAGCAGUCGUUCCCAGUUCA
#=GR JCVI_SCAF_1101667199569/363-856 CODON   ........................................................................................................................................................................................................................................................................................AUG.........................................................................................................................................................................................................................................AUG.......................................
#=GR JCVI_SCAF_1101667199569/363-856 SS_TT   ..............................................................................................................................................................................................................................................................................................................................................................................................................................................................................................................................................................................
JCVI_SCAF_1096627055486/1678-1185            UAUAUCAGUACCUUAUUUAUGCACGUUAAUAAUAUUUUAGAUUAAAUUGUGCUGAAUUGUUACUGUUAGACUGAGUAGCGAAUGUUUUAGUUUGAACACUUAAGACA.....UUCU.CUCCC......................CAAACCGAGACCUA...C.A..GGGAG.AAU.A..AAU..UACGUCUCUCAU...A.UCCACCA.UUAAAGGGAC..................UGGUGGAA.AUAUUAAUAUCGCUCUACCCUUGAGCCCUAUUAAAUUUUUAACGUCCUAAUGACAACUCUUUCAAGAAAAGAACAGAGAGGCAUCCUUACAGGAUGGCCUGAGUUCUGUGAGUGGGUCACAAACACAAACAACAGACUAUACGUAGGUUGGUUUGGUGUUCUAAUGAUCCCUUGCUUAUUAACAGCAGCAGCAUGUUUCAUAAUUGCAUUCAUCGCUGCACCACCAGUCGAUAUCGACGGUAUUCGUGAACCAGUAGCAGGUUCUUUACUAUAUGGAAACAACAUCAUCUCAGGAGCAGUCGUUCCCAGUUC
#=GR JCVI_SCAF_1096627055486/1678-1185 CODON ........................................................................................................................................................................................................................................................................................AUG...................................................................................................................................................................................................................................................................................
#=GR JCVI_SCAF_1096627055486/1678-1185 SS_TT ..............................................................................................................................................................................................................................................................................................................................................................................................................................................................................................................................................................................
JCVI_SCAF_1096627722016/303-1                UAUUGUAUCCUAUGAUACUUGCCAAAUAUGUAACGUUUUGUUAAUAUAAAUAACGGAAGGGUGUUGUUUUCAACACACAGCAAUGGACUCGAAAGGAUCGCCAUCCAA..UGCAAA.CUGCU...U..................U.AACCGAGACCUGU..G....AGCAG.UAU.A..AGCAAU.AGUCUCUCAU...A.UCCAGUA.GCGAGGGGU...................UACUGGAA.AUAAGUUUCGCAUCUACCCUUGGUGCCCUACUUAACGUCUUAUUAAAUGACAACCUCAAAUAUUUCACGCAGACAGAAUGGUCUCCUAGCUGGAUGGCCCGAGUUUUGUGAGUGGGUA..................................................................................................................................................................................................
#=GR JCVI_SCAF_1096627722016/303-1 CODON     ..............................................STP.............................................................................................................................................................................................................................................................................................................................................................................................................................................................................................................................
#=GR JCVI_SCAF_1096627722016/303-1 SS_TT     ..............................................................................................................................................................................................................................................................................................................................................................................................................................................................................................................................................................................
JCVI_SCAF_1101668503669/473-957              AUCAUCGGUCACAUGUAGGGUGACAGAUACCAAAGUGACCGAACCUGUUGACAGAUACUUAAUAUUUCGUUAUACUAAAUAACAUGAGGUGAGGAAAUGCUCAUCUUA...AUAUA.CCCCU........................AACCGAGACCA.........CGGGG.....A.......AAAGUCUCUCAU...AUCCACCAG.UGAAGGG.A...................UUGGUGGAAAUACCAGUAUCGCUUCUCCCUUGAAGCCCUACUUAAACUUUAUUGUCCUCAUGACAACUCUUCAAAAAAGAGAACAGGGUCUCCUAUCUGGAUGGUCCGAGUUCUGCGAGUGGGUUACAAGUACUAACAACCGCAUCUAUGUUGGUUGGUUCGGUGUCUUGAUGAUCCCUUGCCUAUUAGCAGCAGCAACAUGUUUCAUCGUUGCAUUCAUCGCUGCACCUCCUGUCGAUAUCGACGGAAUCCGUGAACCAGUUGCUGGUUCAUUCAUGUAUGGUAACAACAUCAUCUCUGGUGCAGUUGUUCCAUCAUCAA
#=GR JCVI_SCAF_1101668503669/473-957 CODON   ..................................................................................................................................................................................................AU...G......................................................................................................................................................................................................................................................................................................................................................................
#=GR JCVI_SCAF_1101668503669/473-957 SS_TT   ..............................................................................................................................................................................................................................................................................................................................................................................................................................................................................................................................................................................
JCVI_SCAF_1101668682639/854-1342             GGUAUCCCAGUAUACAAAUGGGUCAGUUGAAAAAGUGGAUACUAUACUUGCCAAAUGCUUAACAUUCCUUUAUAAUAAAUAACAUGAGGUGAGGAAAUGCUCAUCUUA...AUAUA.CCCCU........................AACCGAGAC.UAA.......ACGGG.GAU.A.....A.C.AGUCUCUCAU...AUCCACUAG.UGAAGGG.A...................UUAGUGGAAAUAACAGUACCGAUUCUCCCUUGAAUCCUUACUUAAACUUUAUUGUCCUCAUGACAACUCUUCAAAAAAGAGAACAAGGUCUCCUAUCUGGAUGGUCCGAGUUCUGCGAGUGGGUUACAAGCACAAACAACCGCAUCUAUGUCGGUUGGUUCGGUGUCUUGAUGAUCCCUUGCCUAUUAGCUGCAGCAACAUGUUUCGUAGUUGCAUUCAUCGCAGCACCUCCUGUCGAUAUCGACGGAAUCCGUGAGCCAGUUGCUGGUUCAUUCAUGUAUGGUAACAACAUCAUUUCUGGUGCUGUUGUACCUUCUUCCA
#=GR JCVI_SCAF_1101668682639/854-1342 CODON  ................GUA...............................................................................................................................................................................AU...G......................................................................................................................................................................................................................................................................................................................................................................
#=GR JCVI_SCAF_1101668682639/854-1342 SS_TT  ..............................................................................................................................................................................................................................................................................................................................................................................................................................................................................................................................................................................
JCVI_SCAF_1101668516185/694-1181             AUAGAUGCUAACGUAGAGAAAGCAGCAAGACAACCAAAAUAAUAACUGUCACAUAGUUCUUGACAUAACUUAACACAGCCUAUAUAAUAUUAGUGUCUUCUGACAUUA....UAAU.CCCCC...U....................AACCGAGAUC.....A....UGGGG...U.AAUAAU.....AUCUCUCAU...AUCCACUAG.UGAAGGG.A...................UUAGUGGAAAUAUCCGUAUCGCUUCUACCCUUUGAAGCCCUACUAAAUUUAAAUUGUCCUCAUGACAACUCUUCAAAAAAGGGAACAAGGUCUCCUCGCUGGAUGGCCUCAGUUCACUGAAUGGGUUACAAGCACAAACAACCGCAUCUAUGUUGGUUGGUUUGGUGUCUUGAUGAUUCCAUGUCUAUUAGCAGCAACAACAUGCUUUAUCAUAGCAUUCAUCGCUGCUCCUCCUGUCGAUAUCGACGGAAUCCGUGAACCAGUUGCUGGUUCAUUCAUGUAUGGUAACAACAUCAUUUCUGGUGCUGUUGUACCUUCAUC
#=GR JCVI_SCAF_1101668516185/694-1181 CODON  ..........................................STP....................................................................................................................................................................................................................................................AUG..........................................................................................................................................................................................................................................................................
#=GR JCVI_SCAF_1101668516185/694-1181 SS_TT  ..............................................................................................................................................................................................................................................................................................................................................................................................................................................................................................................................................................................
JCVI_SCAF_1101668541498/566-81               UGCAUUGGAUAUUUUAGACGAGUACGAUUAUUAAACUGGCACAGAGUGCUUGACAGACGCUUAACAAUACUUUAUAAUAAAUAAAUCGGUGAGGGUUUCCUCAUCAUA....UAUU.CCCUC...U....................AACCGAGAUC.....A.C..GGGGG..UU.A.........CAUCUCUCAU...AUCCACUAG.UGAAGGG.A...................UUAGUGGAAAUAUCCGUAUCGCUUCUACCCUUUGAAGCCCUACUAAAUUUAAAUUGUCCUCAUGACAACUCUUCAAAAAAGGGAACAAGGUCUUCUAGCAGGUUGGCCUCAGUUCACUGAAUGGGUAACAUCAACAAACAACAGAAUCUAUGUUGGUUGGUUUGGUGUUCUAAUGAUCCCAUGUCUAUUAGCAGCAACAACAUGCUUUAUCAUAGCAUUCAUCGCUGCUCCUCCUGUCGAUAUCGACGGAAUCCGUGAACCAGUUGCUGGUUCAUUCAUGUAUGGUAACAACAUCAUUUCUGGUGCUGUUGUACCUUCAUC
#=GR JCVI_SCAF_1101668541498/566-81 CODON    ...............................STP...............................................................................................................................................................................................................................................................AUG..........................................................................................................................................................................................................................................................................
#=GR JCVI_SCAF_1101668541498/566-81 SS_TT    ..............................................................................................................................................................................................................................................................................................................................................................................................................................................................................................................................................................................
JCVI_SCAF_1101668355240/214-1                AUAAUAUAAGAUAAUUUAAAGAGAGUUAUUAAUAAUACUUAUACUAUUUCAACUUGACAUUAAUGUAAACUUUUGUUAUAAUAAAUAAAUCGAUGGGCAUUUGCUCAC....AUCU.UCCCU..CU....................AACCGAGAUC.....A....AGGGG.GUU.A.........CAUCUCUCAU...AUCCACUAG.UGAAGGG.A...................UUAGUGGAAAUAACUGUAUCACUCUACCCUUAGAGUCCUACUUACUUU.................................................................................................................................................................................................................................................................................
#=GR JCVI_SCAF_1101668355240/214-1 CODON     ..............................................................................................................................................................................................................................................................................................................................................................................................................................................................................................................................................................................
#=GR JCVI_SCAF_1101668355240/214-1 SS_TT     ..............................................................................................................................................................................................................................................................................................................................................................................................................................................................................................................................................................................
JCVI_SCAF_1101668459296/511-24               CUUCCCUUACAGUUUUAAAAAGACUAUUUAUAAAGUGGCACACCCACUUGCCAAAUACUUAAUAUUUCGUUAUAAUAAAUAACAUCGGGUGAGCAUCUGCUGACCUAC...UAUUC.CCCCU........................AACCGAGAUCA.........UGGGG.UUA.A..AAU.....AUCUCUCAU...AUCCGCCAG.UAAAGGG.A...................UUGGUGGAAAUAAUCGUAUCGCUUCUACCCUUUGAAGCCCUACUAUUUAAAUUGUCCUAUUAUGACAACUCUACAAAAAAGGGAACAAGGACUCCUUUCUGGAUGGUCCGAGUUCUGCGAGUGGGUUACAAGUACUAACAACCGCAUCUAUGUUGGUUGGUUCGGUGUCUUGAUGAUCCCUUGCCUAUUAGCUGCUACUACAUGCUUCAUCAUAGCAUUCAUCGCAGCACCUCCUGUCGAUAUCGACGGAAUCCGUGAACCAGUUGCUGGUUCAUUCUUGUAUGGAAACAACAUCAUCUCUGGUGCAGUUGUUCCUUCAUC
#=GR JCVI_SCAF_1101668459296/511-24 CODON    ............STP.............................................................................................................................................................................................................................................................AUG...............................................................................................................................................................................................................................................................................................
#=GR JCVI_SCAF_1101668459296/511-24 SS_TT    ..............................................................................................................................................................................................................................................................................................................................................................................................................................................................................................................................................................................
JCVI_SCAF_1101668478872/800-316              GUAGUUACUCAUAAGAAAUUAUUACAGGUUUCAAAAGCUAUAGGACCCUUGACAAACGCUUAACAUUUCGUUAUAAUAAAUAAAUCGGUGAGGGUUUCCUCAUCACAU....AUUC.CCUCU........................AACCGAGAUCA.........CGGGG.GUU.A.........CAUCUCUCAU...AUCCACUAG.UGAAGGG.A...................UUAGUGGAAAUAUCCGUAUCGCUUCUACCCUUUGAAGCCCUACUAAAUUUAAAUUGUCCUCAUGACAACUCUUCAAAAAAGGGAACAAGGUCUCCUAGCAGGUUGGCCUCAGUUCACUGAAUGGGUAACAUCAACAAACAACAGAAUCUAUGUUGGUUGGUUUGGUGUUCUAAUGAUCCCAUGUCUAUUAGCAGCAACAACAUGCUUUAUCAUAGCAUUCAUCGCUGCACCUCCUGUCGAUAUCGACGGAAUCCGUGAACCAGUUGCUGGUUCAUUCAUGUAUGGUAACAACAUCAUUUCUGGUGCUGUUGUACCUUCAUC
#=GR JCVI_SCAF_1101668478872/800-316 CODON   ............................................................STP..................................................................................................................................................................................................................................AUG..........................................................................................................................................................................................................................................................................
#=GR JCVI_SCAF_1101668478872/800-316 SS_TT   ..............................................................................................................................................................................................................................................................................................................................................................................................................................................................................................................................................................................
JCVI_SCAF_1096627890505/1007-523             AUACAUGUAGGUAUUUAAUGGUGUCCAAUUUAAUAUCUGACCCUAGUGGUUGACACACUCUUAACAUUUUGUUAUACUAAAUAAAUCGGUGGGCAUUUGCUCACAUAU....AUUC.CCUCU........................AACCGAGAUCA.........UGGGG.GUU.A.........CAUCUCUCAU...AUCCACUAG.UGAAGGG.A...................UUAGUGGAAAUAAUCGUAUCGCUUCNNNNNNNNNNNNNNNNNNNNNNNNNNNNNNNNNNNNNNNNNNNNNNNNNNNUGCGAGUGGGUUACAAGCACAAACAACCGUAUCUAUGUUGGUUGGUUCGGUGUCUUGAUGAUCCCUUGCCUAUUAGCUGCUACUACAUGCUUUAUCAUAGCAUUCAUCGCAGCACCUCCUGUCGAUAUCGACGGAAUCCGUGAACCAGUUGCUGGUUCAUUCUUAUAUGGAAACAACAUCAUCUCUGGUGCUGUAGUUCCAUCAUCCAACGCAAUUGGAUUACACUUCUAUCCUAUCUGGGAAGC
#=GR JCVI_SCAF_1096627890505/1007-523 CODON  .......................................................................................................................................................................................................................................................................................................................................................AUG....................................................................................................................................................................................................................
#=GR JCVI_SCAF_1096627890505/1007-523 SS_TT  ..............................................................................................................................................................................................................................................................................................................................................................................................................................................................................................................................................................................
JCVI_SCAF_1096628396232/816-1302             GGGCAUAUUAUAAAGGAGAUCCAAAUAAUCCUUACAGACAAGGANNNNNNNNNNNNNNNNNNNNNNNNNNNNNNNNNNNNNNNNNNNNNNNNNNNGGCAUUUGCUCAC....AUAA.UCCCU......................CUAACCGAGAUCA.........CGGGG.GUU.A.........CAUCUCUCAU...AUCCACCAG.UGAAGGG.A...................UUGGUGGAAAUAUUAUAUCGCUCUACCCUUUGAGCCCUAUAAACAAUUAUUGUCCUCAUGACAACUCUUCAAAAAAGGGAACAAGGUCUCCUAUCUGGAUGGUCCGAGUUCUGCGAGUGGGUUACAAGUACUAACAACCGCAUCUAUGUUGGUUGGUUCGGUGUCUUGAUGAUCCCUUGCCUAUUAGCUGCAACAACAUGCUUCAUCAUAGCAUUCAUCGCAGCACCUCCUGUCGAUAUCGACGGAAUCCGUGAACCAGUUGCUGGUUCAUUCAUGUAUGGUAACAACAUCAUCUCUGGUGCAGUUGUUCCAUCUUCAAAC
#=GR JCVI_SCAF_1096628396232/816-1302 CODON  ..........................................................................................................................................................................................................................................................................................AUG.................................................................................................................................................................................................................................................................................
#=GR JCVI_SCAF_1096628396232/816-1302 SS_TT  ..............................................................................................................................................................................................................................................................................................................................................................................................................................................................................................................................................................................
JCVI_SCAF_1096628234340/349-1                UUAAGGUAUACUAGGAUACAUAUGGUGGUCAGUUGAGGAAGUGGUCGGCAUACUUGACAAAUGCUUAACAAUUCGUUAUACUAAAUAAAUCGGUGGGCAUUUGCUCAC....AUAA.UCCCU......................CUAACCGAGAUCA.........CGGGG.GUU.A.........CAUCUCUCAU...AUCCACCAG.UGAAGGG.A...................UUGGUGGAAAUAUUAUAUCGCUUCUACCCUUUGAAGCCCUAUAAACAAUUAUUGUCCUCAUGACAACUCUUCAAAAAAGGGAACAAGGUCUCCUAUCUGGAUGGUCCGAGUUCUGCGACUGGGUAACAUCAACAAACAACCGCAUCUAUGUUGGUUGGUUCGGUGUUCUAAUGAUCCCAUGUC..........................................................................................................................................
#=GR JCVI_SCAF_1096628234340/349-1 CODON     ..............................................................................................................................................................................................................................................................................................................................................................................................................................................................................................................................................................................
#=GR JCVI_SCAF_1096628234340/349-1 SS_TT     ..............................................................................................................................................................................................................................................................................................................................................................................................................................................................................................................................................................................
JCVI_SCAF_1096628232739/51-533               GGACUGGACAAUCAAAUGGUGAUGAUUCUAAUGGAGAUGGUGGGGAGGGUUGACAAACGCUUAACAUUUCGUUAUACUAAAUAAAUCGGUGGGCAUAUGCUCACAU......AAUC.CCUCU........................AACCGAGAUCA.........CGGGG.GUU.A.........CAUCUCUCAU...AUCCACCAG.UGAAGGG.A...................UUGGUGGAAAUAUUAUAUCGCUCUACCCUUUGAGCCCUAUAAACAAUUAUUGUCCUCAUGACAACUCUUCAAAAAAGGGAACAAGGCCUCCUCUCUGGAUGGUCCGAGUUCUGCGAGUGGGUUACAAGUACUAACAACCGCAUCUAUGUUGGUUGGUUCGGUGUCUUGAUGAUCCCUUGCCUAUUAGCUGCAACAACAUGCUUUAUCAUAGCAUUCAUCGCAGCACCUCCUGUCGAUAUCGACGGAAUCCGUGAACCAGUAGCUGGUUCAUUCAUGUAUGGAAACAACAUCAUCUCUGGUGCUGUAGUUCCAUCAUCAAAC
#=GR JCVI_SCAF_1096628232739/51-533 CODON    ..........................................................................................................................................................................................................................................................................................AUG.................................................................................................................................................................................................................................................................................
#=GR JCVI_SCAF_1096628232739/51-533 SS_TT    ..............................................................................................................................................................................................................................................................................................................................................................................................................................................................................................................................................................................
JCVI_SCAF_1101667116905/537-28               GAAAUGUAAAGUGAGUAUAUAUACUUAUUGACUUUUUUGUAAAGUUUCUGUAAUAUAAAUACUCUGAGAUGCUGACAUAGUAUCCAUUAGGAAGGACUCGAAACAAUC..GUAACC.CUGAC..UACAACUGCUCU........CAAACCAAGACCUA...U.A..GGCAG.UAU.AAUACU..U.CGUCUUUCAU...A.UCCAGUA.GUGAGGGAU...................UACUGGAAAUAAGUUUCGCUUCUACCCUUGAAGCCCUACUUAACGUCUUACUAAUGACAACUCUUUCAAGAACAGGCAAAUCGACUGGUCUAUUACAAGGAUGGCCAGAGUUUUGCGAAUGGGUUACCUCAACUAACAACCGUUUAUAUGUUGGUUGGUUCGGUGUACUCAUGAUUCCAUGUUUGCUCACAGCAGCAGCAUGUUUCAUCGUAGCAUUUAUUGCUGCACCUCCAGUCGAUAUCGACGGAAUCAGAGAACCAGUAGCAGGUUCAUUCAUGUAUGGUAACAACAUCAUCUCUGGUGCUGUAGUUCCAUCUUCAA
#=GR JCVI_SCAF_1101667116905/537-28 CODON    ......STP.......................................................................GUA...............................................................................................................AU...G......................................................................................................................................................................................................................................................................................................................................................................
#=GR JCVI_SCAF_1101667116905/537-28 SS_TT    ..............................................................................................................................................................................................................................................................................................................................................................................................................................................................................................................................................................................
JCVI_SCAF_1096626958699/2516-2007            GAAAUGUAAAUUGGGUAUAUAUACUUAUUGACUUUUUUGUAAAGUUUCUGUAAUAUAAAUACUCUGAGAUGCUGACAUAGUAUCCAUUAGGAAGGACUCGAAACAAUC..GUAACC.CUGAC..UACAACUGCUCU........CAAACCAAGACCUA...U.A..GGCAG.UAU.AAUACU..U.CGUCUUUCAU...A.UCCAGUA.GUGAGGGAU...................UACUGGAAAUAAGUUUCGCUUCUACCCUUGAAGCCCUACUUAACGUCUUACUAAUGACAACUCUUUCAAGAACAGGCAAAUCGACUGGUCUAUUACAAGGAUGGCCAGAGUUUUGCGAAUGGGUUACCUCAACUAACAACCGUUUAUAUGUUGGUUGGUUCGGUGUACUCAUGAUUCCAUGUUUGCUCGCUGCAGCAGCAUGUUUCAUCGUAGCAUUUAUUGCUGCACCUCCAGUCGAUAUCGACGGAAUCAGAGAACCAGUAGCAGGUUCAUUCAUGUAUGGUAACAACAUCAUCUCUGGUGCUGUAGUUCCAUCUUCAA
#=GR JCVI_SCAF_1096626958699/2516-2007 CODON ..................................................................................................................................................................................................AU...G......................................................................................................................................................................................................................................................................................................................................................................
#=GR JCVI_SCAF_1096626958699/2516-2007 SS_TT ..............................................................................................................................................................................................................................................................................................................................................................................................................................................................................................................................................................................
JCVI_SCAF_1101667102314/254-1                GAAAUGUAAAGUGAGUAUAUAUACUUAUUGACUUUUUUGUAAAGUUUCUGUAAUAUAAAUACUCUGAGAUGCUGACAUAGCAUCCAUUAGGAAGGACUCGAAACAAUC..GUAACC.CUGAC..UACAACUGCUCU........CAAACCAAGACCUA...U.A..GGCAG.UAU.AAUACU..U.CGUCUUUCAU...A.UCCAGUA.GUGAGGGAU...................UACUGGAAAUAAGUUUCGCUUCUACCCUUGAAGCCCUACUUAACGUCUUACUAAUGACAACUCUU................................................................................................................................................................................................................................................................
#=GR JCVI_SCAF_1101667102314/254-1 CODON     ......STP.......................................................................GUA...........................................................................................................................................................................................................................................................................................................................................................................................................................................................................................
#=GR JCVI_SCAF_1101667102314/254-1 SS_TT     ..............................................................................................................................................................................................................................................................................................................................................................................................................................................................................................................................................................................
JCVI_SCAF_1101668543023/1248-759             UGCAUUGGAUAUUUUAGACGAGUACGAUUAUUAAACUGGCACAGAGUGCUUGACAGACGCUUAACAAUACUUUAUAAUAAAUAAAUUGAGAUGAGGGUUUCCUCAUUU...UUAUC.AUCCC..C...................CUAACCAAGACCAC........GGGGU.UAU.A.......A.UGUCU.UCUU...AUCCACUAG.UGAAGGG.A...................UUAGUGGAAAUAUCCGUAUCGCUUCUACCCUUUGAAGCCCUACUAAAUUUAAAUUGUCCUCAUGACAACUCUUCAAAAAAGGGAACAAGGUCUCCUAGCAGGUUGGCCUCAGUUCACUGAAUGGGUAACAUCAACAAACAACAGAAUCUAUGUUGGUUGGUUUGGUGUUCUAAUGAUCCCAUGUCUAUUAGCAGCAACAACAUGCUUUAUUAUAGCAUUCAUCGCUGCACCUCCUGUCGAUAUCGACGGAAUCCGUGAACCAGUUGCUGGUUCAUUCAUGUAUGGUAACAACAUCAUUUCUGGUGCUGUUGUACCUUCAUC
#=GR JCVI_SCAF_1101668543023/1248-759 CODON  ...............................STP...............................................................................................................................................................................................................................................................AUG..........................................................................................................................................................................................................................................................................
#=GR JCVI_SCAF_1101668543023/1248-759 SS_TT  ..............................................................................................................................................................................................................................................................................................................................................................................................................................................................................................................................................................................
JCVI_SCAF_1096627160490/1048-1443            UUAUGUGGAUGACCAUGAUGUAUUUUAUGAUGGAUGAGUAGCAAUUUAUACUUGACAAAUCCUUAACAAAAGUUUAUAAUAAAUAAAUUGAGAUGGGAUUUCCCCAUC..AGUUUA.UCCCC..CU....................AACCAAGACC.....A.U..GGGGU.UAU.A.......A.UGUCU.UCUU...AUCCACUAG.UGAAGGG.A...................UUAGUGGAAAUACCGUAUCGCUUCUACCCUUUGAAGCCCUACUUUUUAAAUUGUCCUAUUAUGACAACUCUUCAAAAAAGGGAACAAGGCUUACUUACAGGUUGGUCUGAGUUCUGUGACUGGGUAACAUCCACUAACAACCGCAUCUAUGUUGGUUGGUUCGGUGUCUUGAUGGUUCCUUGUCUUUUAGCUGCUACUACAUGCUUUAUCGUAGCAUUCAUCGCAGC..............................................................................................
#=GR JCVI_SCAF_1096627160490/1048-1443 CODON .................................................................................................AUG..........................................................................................................................................................................................................................................................................................................................................................................ST..............................................................................................
#=GR JCVI_SCAF_1096627160490/1048-1443 SS_TT .....................................................................................................<<<<<<<..<<<<<....................................>>>>>.....>.>..>>>>....................................................................................................................................................................................................................................................................................................................................................................................................
JCVI_SCAF_1101668283203/535-1024             UUAAGGUGUAUUGUGAUACAUGAGUACCAGUAAAUAAACUGGUCUAGUCACUUGACAAACACUUAACAAAAGUAUAUAAUAAAUAACUUCGGUGAGCAUAUGCUCAUC..GUAUCA.UCCCC..CU....................AACCAAGACC.....A.U..GGGGU.UAU.A.......A.UGUCU.UCUU...AUCCACUAG.UGAAGGG.A...................UUAGUGGAAAUACCGUAUCGCUUCUACCCUUUGAAGCCCUACUAAACUUAUUGUCCUCAUGACAACUCUUCAAAAAAGGGACCAAGGCCUCCUUACUGGAUGGUCUGAGUUCUGUGACUGGGUUACAUCCACUAACAACCGCAUCUAUGUUGGUUGGUUUGGUGUCUUGAUGAUCCCAUGUCUUCUCGCUGCUACAACUUGCUUUAUCGUAGCAUUCAUCGCAGCACCUCCUGUCGAUAUCGACGGAAUCAGAGAACCAGUUGCUGGUUCACUUAUGUUCGGUAACAACAUCAUCUCUGGUGCUGUUGUACCUUCAUCCAA
#=GR JCVI_SCAF_1101668283203/535-1024 CODON  ..............................................................................................................................................................................................................................................................................................AUG.............................................................................................................................................................................................................................................................................
#=GR JCVI_SCAF_1101668283203/535-1024 SS_TT  ..............................................................................................................................................................................................................................................................................................................................................................................................................................................................................................................................................................................
JCVI_SCAF_1101668511277/897-1385             UAUUGGAAGUCAAGUCUUUGUUCAUCCACCCUUUAUAGUUAAAAAUUUAUUUAUGGGACUUGACAAAACUUUACAAUACAUAUAUAAUAUGUGUGUCUUCGGACAUAC....UUUA.AUCCC..C...................CUAACCAAGACCAA........GGGGU.UAU.A.......A.UGUCU.UCUU...AUCCACUAG.UGAAGGG.A...................UUAGUGGAAAUACCGUAUCGCUUCUACCCUUUGAAGCCCUACUAAUUUAAAUUGUCCUAUUAUGACAACUCUUCAAAAAAGGGAACAAGGCUUACUAUCAGGUUGGUCUGAGUUCUGUGACUGGGUUACAUCCACUAACAACCGCAUCUAUGUUGGUUGGUUUGGUGUCUUGAUGAUCCCAUGUCUUUUAGCUGCUACUACAUGCUUUAUCAUAGCAUUCAUCGCAGCACCUCCUGUCGAUAUCGACGGAAUUAGAGAACCAGUUGCUGGUGCUCUUACAUAUGGAAACAACAUCAUUUCUGGUGCUGUCGUUCCAUCAUC
#=GR JCVI_SCAF_1101668511277/897-1385 CODON  ...........................................GUA.........................................................................................................................................................................................................................................................AUG....................................................................................................................................................................................................................................................................
#=GR JCVI_SCAF_1101668511277/897-1385 SS_TT  ..............................................................................................................................................................................................................................................................................................................................................................................................................................................................................................................................................................................
JCVI_SCAF_1101668523685/721-1209             UCUGGCGGGUCUUGAAGGUUCGACUCCUUCCCUCACAGUUAAAAAUUUAUUUAUAGGACUUGACAAAACUUUACAAUACAUAUAUAAUAUGUGUGUCUUCGGACAUAC....UUUA.AUCCC..C...................CUAACCAAGACCAC........GGGGU.UAU.A.......A.UGUCU.UCUU...AUCCACUAG.UGAAGGG.A...................UUAGUGGAAAUACCGUAUCGCUUCUACCCUUUGAAGCCCUACUAAUUUAAAUUGUCCUAUUAUGACAACUCUUCAAAAAAGGGAACAAGGCUUACUAUCAGGUUGGUCUGAGUUCUGUGACUGGGUUACAUCCACUAACAACCGCAUCUAUGUUGGUUGGUUUGGUGUCUUGAUGAUCCCAUGUCUUUUAGCUGCUACUACAUGCUUUAUCAUAGCAUUCAUCGCAGCACCUCCUGUCGAUAUCGACGGAAUCCGUGAACCAGUAGCUGGUUCAUUCUUAUAUGGAAACAACAUCAUUUCUGGUGCUGUAGUUCCAUCUUC
#=GR JCVI_SCAF_1101668523685/721-1209 CODON  ......................................STP..............................................................................................................................................................................................................................................................AUG....................................................................................................................................................................................................................................................................
#=GR JCVI_SCAF_1101668523685/721-1209 SS_TT  ..............................................................................................................................................................................................................................................................................................................................................................................................................................................................................................................................................................................
JCVI_SCAF_1096627113251/792-303              UUAAUGUAUGGUAUAAUACGUAGGUACCAGUAAAUAAAGUGGUCUAGUCACUUGACAAACUCUUAACAAAAGUAUAUAAUAAAUAACUUCGGUGAGCAUAUGCUCAUC...AUAUC.AUCCC..C...................CUAACCAAGACCAC........GGGGU.UAU.A.......A.UGUCU.UCUU...AUCCACUAG.UGAAGGG.A...................UUAGUGGAAAUAUCGUAUCGCUUCUACCCUUUGAAGCCCUACUACUUUAAAUUGUCCUCAUGACAACUCUUCAAAAAAGGGAACAAGGCCUCCUCACUGGAUGGUCCGAGUUCUGCGAGUGGGUUACAAGCACAAACAACCGUAUCUAUGUUGGUUGGUUCGGUGUCUUGAUGAUCCCUUGCCUAUUAGCUGCUACUACAUGCUUUAUCAUAGCAUUCAUCGCAGCACCUCCUGUCGAUAUCGACGGAAUCAGAGAACCAGUUUCUGGUGCUCUUACAUAUGGUAACAACAUCAUCUCUGGUGCUGUAGUUCCAUCAUCCA
#=GR JCVI_SCAF_1096627113251/792-303 CODON   ................................GUA............................................................................................................................................................................................................................................................AUG............................................................................................................................................................................................................................................................................
#=GR JCVI_SCAF_1096627113251/792-303 SS_TT   ..................................................................................................................................................................................................<<...<<<<<<<<<.<.......>...................>>>>>>>>>>.......................................................................................................................................................................................................................................................................................................................
JCVI_SCAF_1096627888393/1052-1541            GAAGUAGCUAAGGCAGCAAAGAAACCAAAAUAAAAAUUGGCACAAUAUUAUUGACAAAUGCUUAACAAAAGUAUAUAAUAAAUAUAUUGUGAUGAGGAUUUCCUCAUC...UGUUU.AUCCC..C...................CUAACCAAGACCAC........GGGGU.UAU.A.......A.UGUCU.UCUU...AUCCACUAG.UGAAGGG.A...................UUAGUGGAAAUAUCGUAUCGCUCUACCCUUUGAGCCCUACUAAACUUAUUGUCCUCAUGACAACUCUUCAAAAAAGAGAACAGGGUCUCCUUACUGGAUGGUCCGAGUUCUGCGAGUGGGUUACAAGCACAAACAACCGUAUCUAUGUUGGUUGGUUCGGUGUCUUGAUGAUCCCUUGCCUAUUAGCAGCAACAACAUGCUUUAUCAUAGCAUUCAUCGCUGCUCCUCCUGUCGAUAUCGACGGAAUCCGUGAACCAGUUGCUGGUUCAUUCUUAUAUGGAAACAACAUCAUCUCUGGUGCUGUAGUUCCAUCAUCCAACG
#=GR JCVI_SCAF_1096627888393/1052-1541 CODON .........................................................................................................................................................................................................................A...................UG...............................................................................................................................................................................................................................................................................................................................
#=GR JCVI_SCAF_1096627888393/1052-1541 SS_TT ..........................................................................................<<<<<<<....>>>>>>>..................................................................................................................................................................................................................................................................................................................................................................................................................................................................
JCVI_SCAF_1101668685064/834-1310             GAAGUAGAUAAGGCAGCGAAGAAACCAAAAUAAAAAUUGGCACAAUAUUCUUGACAAAUGCUUAACAAAAGUAUAUAAUAAAUAUAUUGUGAUGAGGAUUUCCUCAUC...UGUUU.AUCCC..C...................CUAACCAAGACCAC........GGGGU.UAU.A.......A.UGUCU.UCUU...AUCCACUAG.UGAAGGG.A...................UUAGUGGAAAUAUCGUAUCGCUCUACCCUUUGAGCCCUACUAAACUUAUUGUCCUCAUGACAACUCUUCAAAAAAGAGAACAGGGUCUCCUUACUGGAUGGUCCGAGUUCUGCGAGUGGGUUACAAGCACAAACAACCGUAUCUAUGUUGGUUGGUUCGGUGUCUUGAUGAUCCCUUGCCUAUUAGCAGCAACAACAUGUUUCAUUGUUGCAUUCAUCGCUGCUCCUCCUGUCGAUAUCGACGGAAUCCGUGAACCAGUUGCUGGUUCAUUCAUGUAUGGUAACAACAUCAUUUCUGGUGCUGUUGUA.............
#=GR JCVI_SCAF_1101668685064/834-1310 CODON  .................................STP.....................................................................................................................................................................................A...................UG...............................................................................................................................................................................................................................................................................................................................
#=GR JCVI_SCAF_1101668685064/834-1310 SS_TT  ..........................................................................................<<<<<<<....>>>>>>>..................................................................................................................................................................................................................................................................................................................................................................................................................................................................
JCVI_SCAF_1101668536575/1433-1623            UUAAGGUAUUGUGUAAUACAUGAGUACCAGUAAAUAAACUGGUCUAGUUACUUGACAAACCCUUAACAAAAGUAUAUAAUAAAUAACUUCGGUGAGCAUAUGCUCAUC...GUAUC.AUCCC..C...................CAAACCAAGACCAA........GGGGU.UAU.A.......A.UGUCUUUU.U...AUCCACCAG.UGAAGGG.A...................UUGGUGGAAAUAUCGUAUCGCU...........................................................................................................................................................................................................................................................................................................
#=GR JCVI_SCAF_1101668536575/1433-1623 CODON ..............................................................................................................................................................................................................................................................................................................................................................................................................................................................................................................................................................................
#=GR JCVI_SCAF_1101668536575/1433-1623 SS_TT ..............................................................................................................................................................................................................................................................................................................................................................................................................................................................................................................................................................................
JCVI_SCAF_1096627618648/215-715              AAAUAAAACAUCCUAACACUUGACACGUAUGUAAAGUUUUGUUAUAAUAAAUAACGAAAGGUGGUGUUUUCCACACAUUACAAAGGACUCGAAAGGAUCGUAACCCUGC.GUACAA.CUGCUCUUA....................AACCGAGACCUA...U.A..GGCAG.UCU.AAUACU..U.CGUCUCUCAU...AUCCAUCAG.UGAAGGG.A...................UUGAUGGAAAUAUAAGUUUCGCUCUACCCUUUGAGCCCUACUUAUUCAACGUCCUAAUGACAACUUCAAAUUUAACACGCAGACAAGGCGGACUCCUACAGGGAUGGCCAGAGUUCUGUGAGUGGGUAACAUCAACAAACAACAGACUUUACGUUGGUUGGUUCGGUGUGCUCAUGAUUCCAUGCUUACUCACAGCAGCAGCAUGCUUCAUUGUUGCAUUCAUUGCAGCACCUCCAGUCGAUAUCGACGGAAUCAGAGAACCUGUAGCAGGUGCUCUAAUGUACGGUAACAACAUCAUCUCUGGUGCAGUUGUUCCUUCAU
#=GR JCVI_SCAF_1096627618648/215-715 CODON   ................STP...............................................................................................................................................................................AU...G......................................................................................................................................................................................................................................................................................................................................................................
#=GR JCVI_SCAF_1096627618648/215-715 SS_TT   .........................................................................................................................................................................................................................................................<<<<<<<<<<<<........>>>>>>>>>>>>.....................................................................................................................................................................................................................................................................................
JCVI_SCAF_1096627769958/1021-521             NNNNNNNNNNNNNNNNNNNNNNNNNNNUAUGUAAAGUUAUGUUAUAAUAAAUAACGAAAGGUGGUGUUUUCCACACAUUACAAAGGACUCGAAAGGAUCGUAACCCUGC.GUACAA.CUGCUCUUA....................AACCGAGACCUA...U.A..GGCAG.UCU.AAUACU..U.CGUCUCUCAU...AUCCAUCAG.UGAAGAG.A...................UUGAUGGAAAUAUAAGUUUCGCUCUACCCUUUGAGCCCUACUUAUUCAACGUCCUAAUGACAACUUCAAAUUUAACACGCAGACAAGGCGGACUCCUACAGGGAUGGCCUGAGUUCUGUGAGUGGGUAACAUCAACUAACAACAGAUUAUAUGUUGGUUGGUUCGGUGUACUCAUGAUUCCAUGCUUACUCACAGCAGCAGCAUGCUUCAUUGUUGCAUUCAUUGCAGCACCUCCAGUCGAUAUCGACGGAAUCAGAGAACCUGUAGCAGGUGCUCUAAUGUAUGGUAACAACAUCAUCUCUGGUGCAGUUGUUCCUUCAU
#=GR JCVI_SCAF_1096627769958/1021-521 CODON  ..................................................................................................................................................................................................AU...G......................................................................................................................................................................................................................................................................................................................................................................
#=GR JCVI_SCAF_1096627769958/1021-521 SS_TT  .........................................................................................................................................................................................................<<<<<<<.<<<<<............................>>>>>>>>>>>>................................................................................................................................................................................................................................................................................................................
JCVI_SCAF_1101667258422/564-807              CUCAAAAAAUUUACCUACUUGCCAUAGAUGUAAAGAUUUGUUAAUAUAAAUAACACAGGUGAUGUCUUCAUUGCCUGACACAAAGGACUCGAAAGGAUCGUAACCCUGC.GUAAAA.CUGCU...U..................U.AACCGAGACCUAU..G....AGCAG.UAU.A..AGCAAU.AGUCUCUCAU...AUCCGAAAG.UGAAGGG.A...................UUUUCGGAAAUAAGUUUCGCAUCUAACCCUUGAUGCCCUACUUACAAACGUCUUACUAAUGACAAC...............................................................................................................................................................................................................................................................
#=GR JCVI_SCAF_1101667258422/564-807 CODON   ..............................................................................................................................................................................................................................................................................................................................................................................................................................................................................................................................................................................
#=GR JCVI_SCAF_1101667258422/564-807 SS_TT   ..............................................................................................................................................................................................................................................................................................................................................................................................................................................................................................................................................................................
JCVI_SCAF_1096626963113/549-1047             AUGAGUAUUGGCAAUAGUUGACACAUAUGUAAAGUUAUGUUAUAAUAAAUAACGAAAGGUGGUGUUUUCCACACAUUACUAGGGACUCGAACGGAUCGCCCUCCCUUG...UAGAA.CUGCUCCUA....................AACCGAGACCUA...U.A..GGCAG.UAU.AAUACU..U.CGUCUCUCAU...AUCCGAAAG.UGAAGGG.A...................UUUUCGGAAAUAAGUAUCGCAUCUAACCCUUGGUGCCCUACUUACAAACGUCUUACUAAUGACAACUUCAAACAUUACACGCAGACAAAACGGUCUUCUAGCAGGUUGGCCUGAGUUCUGUGAAUGGGUAACAUCAACAGACAACAGAAUCUACGUUGGAUGGUUCGGUGUACUCAUGAUCCCAUGUUUGCUCGCAGCAGCAGCAUGCUUCAUCGUUGCUUUCAUCGCAGCACCUCCUGUCGAUAUCGACGGAAUCAGAGAACCAGUUGCGGGUUCUUUCUUAUAUGGAAACAACAUCAUCUCAGGUGCAGUUGUUCCUUC
#=GR JCVI_SCAF_1096626963113/549-1047 CODON  .......................................................................................................................................................................................................................................................................................................AUG....................................................................................................................................................................................................................................................................
#=GR JCVI_SCAF_1096626963113/549-1047 SS_TT  ..............................................................................................................................................................................................................................................................................................................................................................................................................................................................................................................................................................................
JCVI_SCAF_1096626111347/60-558               AAUAAAACUGGCACAAGGUGCUUGACAAAACUUAACAUUAGCCUAUAUAAUAAUAACUGUGGUGCUUUCCACACAUUACUGGGGACUCGAACGGAUCGCCCUCCCUUG...UAGAA.CUGCUCUUA....................AACCGAGACCUA...U.A..GGCAG.UCU.AAUACU..U.CGUCUCUCAU...AUCCGAAAG.UGAAGGG.A...................UUUUCGGAAAUAAGUAUCGCAUCUAACCCUUGGUGCCCUACUUAAAACGUCCUACUAAUGACAACUUCAAAUAUUACACGCAGACAAAACGGUCUUCUACAGGGAUGGCCUGAGUUCUGUGAAUGGGUAACAUCAACAGACAACAGAAUCUACGUUGGAUGGUUCGGUGUACUCAUGAUCCCAUGUUUGCUCGCAGCAGCAGCAUGCUUCAUCGUUGCAUUCAUUGCAGCACCUCCAGUCGAUAUCGACGGAAUCAGAGAACCAGUUGCGGGUUCUUUCUUAUAUGGUAACAACAUCAUCUCUGGUGCAGUUGUUCCAUCA
#=GR JCVI_SCAF_1096626111347/60-558 CODON    ......................................................................................................................................................................................................................................................................................................AUG.....................................................................................................................................................................................................................................................................
#=GR JCVI_SCAF_1096626111347/60-558 SS_TT    ..............................................................................................................................................................................................................................................................................................................................................................................................................................................................................................................................................................................
JCVI_SCAF_1096627754377/332-1                UGAGUACUGGGAAUAGUUGACAAAUAUGUAAAGUUUUGUUAUAAUAAAUAACGAAAGGUGGUGUUUUCCACACAUUACUAGGGACUCGAACGGAUCGCCCUCCCUCAG...UAGAA.CUGCUCUUA....................AACCGAGACCUA...U.A..GGCAG.UAU.AAUACU..U.CGUCUCUCAU...AUCCGAAAG.UGAAGGG.A...................UUUUCGGAAAUAAGUAUCGCAUCUAACCCUUGGUGCCCUACUUACAAACGUCUUACUAAUGACAACUUCAAAUUUAACACGCAGAUCAGGUGGUAUCCUAGCAGGAUGGCCUGAGUUCUGCGAAUGGGUAACCUCAACUAACAACAGAAUUUAC.......................................................................................................................................................................
#=GR JCVI_SCAF_1096627754377/332-1 CODON     ..............................................................................................................................................................................................................................................................................................................................................................................................................................................................................................................................................................................
#=GR JCVI_SCAF_1096627754377/332-1 SS_TT     ..............................................................................................................................................................................................................................................................................................................................................................................................................................................................................................................................................................................
JCVI_SCAF_1101668288475/697-199              UGAAUAUUGGCAAUAGUUGACAUAUAUGUAAAGUUUUGUUAUAAUAAAUAACGAAAGGUGGUGUUUUCCACAUAUUACUAGGGACUCGAACGGAUCGCCCUCCCUCAG...UAGAA.CUGCUCUUA....................AACCGAGACCUA...U.A..GGCAG.UAU.AAUACU..U.CGUCUCUCAU...AUCCGAAAG.UGAAGGG.A...................UUUUCGGAAAUAAGUAUCGCAUCUAACCCUUGGUGCCCUACUUACAAACGUCUUACUAAUGACAACUUCAAAUCUAUCACGCAGACAAAACGGUCUUCUAGCAGGUUGGCCUGAGUUCUGUGAAUGGGUAACAUCAACAGACAACAGAAUCUAUGUUGGAUGGUUCGGUGUACUCAUGAUCCCAUGUUUGCUCGCAGCAGCAGCAUGCUUUAUCGUUGCAUUCAUUGCAGCACCUCCAGUCGAUAUCGACGGAAUCAGAGAACCAGUUGCGGGUUCUUUCUUAUAUGGUAACAACAUCAUCUCUGGUGCAGUUGUUCCAUC
#=GR JCVI_SCAF_1101668288475/697-199 CODON   .......................................................................................................................................................................................................................................................................................................AUG....................................................................................................................................................................................................................................................................
#=GR JCVI_SCAF_1101668288475/697-199 SS_TT   ..............................................................................................................................................................................................................................................................................................................................................................................................................................................................................................................................................................................
JCVI_SCAF_1096626984839/1279-1778            ACUCUUCGUGGUAAUAAUGAAGAUGAUGAUGAAAGAAGAAUUUGAUUCUUGACUUAAAUGUAAAGUUGUGUUAAAAUAAAUAACGGAAGGAUGUUGUUUUCAACAUAU...UCCUA.CUGCU...C..................CCAACCGAGACCUAC..GUA..GGCAG.UAU.AAUACU..U.CGUCUCUCAU...AUCCGAAAG.UGAAGGG.A...................UUUUCGGAAAUAAGUAUCGCAUCUAACCCUUGGUGCCCUACUUACAAACGUCUUACUAAUGACAACUCUAUCUAGAAGGCAGGGUGGUCUCCUACAGGGAUGGCCAGAGUUCUGCGAAUGGGUAACAUCAACUAACAACAGAUUAUAUGUUGGUUGGUUCGGUGUACUCAUGAUUCCAUGUCUGCUAACAGCUGCAGCAUGUUUCGUAGUAGCAUUUAUUGCUGCACCUCCAGUCGACAUCGACGGAAUCAGAGAGCCUGUAGCAGGUGCUCUAAUGUAUGGUAACAACAUCAUUUCUGGUGCUGUUGUACCUUCAUCCAA
#=GR JCVI_SCAF_1096626984839/1279-1778 CODON .......................................................................................................................................................................................................................................................................................................AUG....................................................................................................................................................................................................................................................................
#=GR JCVI_SCAF_1096626984839/1279-1778 SS_TT ..............................................................................................................................................................................................................................................................................................................................................................................................................................................................................................................................................................................
JCVI_SCAF_1096627569467/649-1145             AUGAUGGGUGAAGAAUUUGAAGCUUGACAAAACUUAACAUUAGCCUAUAUACUAUUACAUGUGGUGAUAUCCACACCAUUUUCAGACUCGAAAGUAUCGCCCUCUGAG...AACAA.CUGCU.UUA.....................ACCGAGACCUA...U.G..AGCAG.UAU.A..AGCA.UUAGUCUCUCAU...AUCCAUCAG.UGAAGGG.A...................UUGGUGGAAAUAUAGUUUCGCUCUACCCUUUGAGCCCUACUAUUAAAUCGUCCUCAUGACAACUCUUUCAAGACAACGCAGUGCGGGUCUCCUAAAAGGAUGGCCAGAGUUCUGCGAGUGGGUUACAUCCACAAACACAGACUUUACGUUGGUUGGGUUCGGUGUACUCAUGAUCCCAUGCUUGCUAACAGCAGCAGCAUGNNNNNNNNNNNNNNNNNNNNNNNNNNNNNNNNNNNNNNNNNNNNNNNNNNNUGCGGGUUCUUUCUUGUAUGGUAACAACAUCAUCUCUGGUGCUGUAGUUCCAUCAUCAAACGCAAUAGG
#=GR JCVI_SCAF_1096627569467/649-1145 CODON  ......................................................................................................................................................................................................................................................................................................................................................................................................................................................................................................................AUG.....................................................
#=GR JCVI_SCAF_1096627569467/649-1145 SS_TT  ..............................................................................................................................................................................................................................................................................................................................................................................................................................................................................................................................................................................
JCVI_SCAF_1101668277535/866-1364             ACAAUAAUUAAACUGGCAUAAGGUGCUUGACAAAACUUAACACUAGCCUAUAUAAUAAUAACUGUGGUGAAAUCCACACUUUUUCAGACUCGAAAGAAUCGCCCUCUG..AGACAA.CUGCU..CU..................UAAACCGAGACCU....A.C..AGCAG.UCUAA..AAC..UUCGUCUCUCAU...AUCCACUAG.UGAAGGG.A...................UUAGUGGAAAUAUAGUAUCGCUCUACCCUUUGAGCCCUACUUAUUUUAAAUGUCCUCAUGACAACUCUUUCAAAACAACGCAGUACAGGUCUUCUAAAGGGAUGGCCAGAAUUCUGUGAGUGGGUAACAUCAACAGACAACAGAAUUUAUGUUGGUUGGUUCGGUGUACUCAUGAUUCCAUGUUUGCUCGCAGCAGCAGCAUGCUUCAUCGUUGCUUUCAUAGCAGCACCUCCAGUCGAUAUCGACGGAAUCAGAGAACCAGUAGCGGGUUCUUUCAUGUAUGGUAACAACAUCAUCUCUGGUGCAGUUGUUCCAUCUUCA
#=GR JCVI_SCAF_1101668277535/866-1364 CODON  .......................................................................................................................................................................................................................................................................................AUG....................................................................................................................................................................................................................................................................................
#=GR JCVI_SCAF_1101668277535/866-1364 SS_TT  ..............................................................................................................................................................................................................................................................................................................................................................................................................................................................................................................................................................................
JCVI_SCAF_1096627044725/29-524               UAUUUAGCAAAUCAAAACUUAAGAAAAAUACAAACUGUAUCACCGUAUACUUGACUUAUUGUAAAGAUAUGUUAAUAUAAAUAACGUUAGGUGUUUCUUUUAACACAU...AUUUG.CUCCC..GC..................U.AACCAAGACCUAU.......GGGAG.AAU.A..AAU..UACGUCUUUCAU...A.UCGUUAA.GUGAAGG.GA..................UUGAUGGAAAUAUAGUAUCGCUCUACCCUUUGAGCCCUACUUAUAAACGUCUUACUAAUGACAACUCUUUCAAAUACACGCAGUCGGCGGUCUCCUAGCAGGGUGGCCUGAGUUUUGCGAGUGGGUUACAUCAACAAACAACCGAAUCUAUGUUGGUUGGUUCGGUGUUCUCAUGAUUCCAUGCUUACUCACAGCAGCAGCAUGUUUUAUCGUUGCUUUCAUAGCAGCACCUCCAGUCGAUAUCGACGGAAUCAGAGAGCCAGUUGCUGGUUCUUUAAUGUAUGGUAACAACAUCAUCUCUGGUGCAGUUGUUCCAUCAUC
#=GR JCVI_SCAF_1096627044725/29-524 CODON    ......................................................................................................................................................................................................................................................................................................................AUG.....................................................................................................................................................................................................................................................
#=GR JCVI_SCAF_1096627044725/29-524 SS_TT    .......................................................................................................................................................................................................................................................................................................................................................................................<<<<<<<<<<..........>>>>>>>>>..........................................................................................................................................................
JCVI_SCAF_1096628005240/1354-1722            UAUUUAGCAAGAUGUUUUAUGAAGAAAAAAUUAAUUUUUGUAUAGGGGUUGACAAGAGUGUAAAGUUCUGUUAAGAUAAAUAACGAAAGGUGAUGAUUUUAAUCAUCAG.UGUUUG.CUCCC..GU..................U.AACCGAGACCU....A.U..GGGAGGGUA.A..AAU..A.CGUCUCUCAU...AUCCACCAG.UGAAGGG.A...................UUGGUGGAAAUAAAGUAUCGCUCUACCCUUUGAGCCCUACUUACUUUUUACGUCCUCAUGACAACUAUAGCAAAAAGGGAACAAGGCAUCUUACAGGGAUGGCCUCAGUUCUGCGAAUGGGUAACAUCAACAAACAACAGAAUCUACGUUGGUUGGUUCGGUGUACUCAUGAUCCCAUGCUUGCUCGCAGCA.................................................................................................................................
#=GR JCVI_SCAF_1096628005240/1354-1722 CODON ..........GUA.................................................................................................................................................................................................................................................................................................................................................................................................................................................................................................................................................................
#=GR JCVI_SCAF_1096628005240/1354-1722 SS_TT ..............................................................................................................................................................................................................................................................................................................................................................................................................................................................................................................................................................................
JCVI_SCAF_1096628009532/1240-1737            UAUUUAGCAAGAUAUUUUAUAAAGAAAAAAUUAAUUUUUGUAUAGGGGUUGACAAGAGUGUAAAGUUCUGUUAAGAUAAAUAACGAAAGGUGAUGAUUUUAAUCAUCAG.UGUUUG.CUCCC..GU..................U.AACCGAGACCU....A.U..GGGAGGGUA.A..AAU..A.CGUCUCUCAU...AUCCACCAG.UGAAGGG.A...................UUGGUGGAAAUAAAGUAUCGCUCUACCCUUUGAGCCCUACUUACUUUUUACGUCCUCAUGACAACUAUAGCAAAAAGGGAACAAGGCAUCUUACAGGGAUGGCCUCAGUUCUGCGAAUGGGUAACAUCAACAAACAACAGAAUCUACGUUGGUUGGUUCGGUGUACUCAUGAUCCCAUGCUUGCUCGCAGCAGCCGCAUGUUUCAUCGUUGCAUUCAUUGCAGCACCUCCUGUCGAUAUCGACGGAAUCAGAGAGCCUGUAGCAGGUUCAUUCUUAUAUGGUAACAACAUCAUCUCAGGUGCAGUUGUACCAUCAUCAAAC
#=GR JCVI_SCAF_1096628009532/1240-1737 CODON ..........GUA.........................................................................................................................................................................................................................................................................................AUG.....................................................................................................................................................................................................................................................................
#=GR JCVI_SCAF_1096628009532/1240-1737 SS_TT ..............................................................................................................................................................................................................................................................................................................................................................................................................................................................................................................................................................................
JCVI_SCAF_1101668723508/509-15               AAAUAUAUUAAUAAAUCAUUUGAUAUUCUAGACGAGUACUGGCAAUAGCUUGACAAGACUGUAAAGUUAUGUUAAUAUAAAUAACGAAAGGUGAAGCAAUUCACCCCA....GUUU.UUCCC..GU..................U.AACCGAGACCU....A.U..GGGAA.GUA.A..AAU..UACGUCUCUCAU...AUCCACCAG.UGAAGGG.A...................UUGGUGGAAAUAAAGUAUCGCUCUACCCUUUGAGCCCUACUUAUUUUUUUACGUCCUCAUGACAACUAUAGCAAAAAGGGAACAAGGCAUCUUACAGGGAUGGCCUCAGUUCUGCGAAUGGGUAACAUCAACAAACAACAGAAUCUAUGUUGGUUGGUUCGGUGUGCUCAUGAUCCCAUGCUUGCUCGCAGCAGCCGCAUGUUUCAUCGUUGCAUUCAUUGCAGCACCUCCUGUCGAUAUCGACGGAAUCAGAGAGCCUGUAGCAGGUUCAUUCUUAUAUGGUAACAACAUCAUCUCAGGUGCAGUUGUUCCUUCAUCAAA
#=GR JCVI_SCAF_1101668723508/509-15 CODON    .............................................STP.............................................................................................................................................................................................................AUG..............................................................................................................................................................................................................................................................................................................
#=GR JCVI_SCAF_1101668723508/509-15 SS_TT    ..............................................................................................................................................................................................................................................................................................................................................................................................................................................................................................................................................................................
JCVI_SCAF_1096626722011/1286-791             ACAGCAAAGGACUCAAAAGGAAUGACGGUGAGAGCGACAAGGUAUAAGGGUUGACAAGACUGUAAAGUUAUGUUAAUAUAAAUAACGAAAGGUGAAGCAAUUCGCCCA...AGUUU.UUCCC..GU..................U.AACCGAGACCU....A.U..GGGAA.GUA.A..AAU..UACGUCUCUCAU...AUCCACCAG.UGAAGGG.A...................UUGGUGGAAAUAUAGUUUCGCUCUACCCUUUGAGCCCUACUAUUCUUAAUCGUCCUCAUGACAACUAUAGCAAAAAGGGAACAAGGCAUCUUACAGGGAUGGCCUCAGUUCUGCGAAUGGGUAACAUCAACUAACAACAGAAUUUAUGUUGGUUGGUUCGGUGUACUCAUGAUCCCAUGCUUGCUCGCAGCAGCAGCAUGUUUCAUCGUUGCAUUCAUUGCAGCACCUCCUGUCGAUAUCGACGGAAUUAGAGAGCCUGUAGCAGGUUCAUUCUUAUAUGGUAACAACAUCAUCUCAGGUGCAGUUGUACCAUCCUCAAAC
#=GR JCVI_SCAF_1096626722011/1286-791 CODON  ...................................................STP.......................................................................................................................................................................................................................................AUG..............................................................................................................................................................................................................................................................................
#=GR JCVI_SCAF_1096626722011/1286-791 SS_TT  ............................................................................................................................................................................................................................................................................................................................................................................................................................<<<<<<<<<<......>>>>>>>>>.........................................................................................................................
JCVI_SCAF_1101668730926/488-983              GUUCAAAGAAGAAAGGAAAUAAUUAAAAGACACUUCAAAAAGAAAAAAGGUUGACAAGACUGUAAAGUUAUGUUAAUAUAAAUAACGAAAGGUGAAGCAAUUCGCCCA...AGUUU.UUCCC..GU..................U.AACCGAGACCU....A.U..GGGAA.GUA.A..AAU..UACGUCUCUCAU...AUCCACCAG.UGAAGGG.A...................UUGGUGGAAAUAUAGUUUCGCUCUACCCUUUGAGCCCUACUAUUCUUAAUCGUCCUCAUGACAACUAUAGCAAAAAGGGAACAAGGCAUCUUACAGGGAUGGCCUCAGUUCUGCGAAUGGGUAACUUCAACUAACAACAGAAUCUAUGUUGGUUGGUUCGGUGUACUCAUGAUCCCAUGCUUGCUCGCAGCAGCAGCAUGUUUCAUCGUUGCAUUCAUUGCAGCACCUCCUGUCGAUAUCGACGGAAUCAGAGAACCUGUAGCAGGUUCAUUCUUAUAUGGAAACAACAUCAUCUCAGGUGCAGUUGUUCCAUCCUCAAAC
[truncated: 462,446 more chars]
