# Supplementary material for: Comparative genomics reveals 104 candidate structured RNAs from bacteria, archaea, and their metagenomes
Source: Genome Biol. 2010 Mar 15;11(3):R31. doi: 10.1186/gb-2010-11-3-r31 (PMC2864571; doi:10.1186/gb-2010-11-3-r31)
Supplement: Additional file 4 — Raw text alignment files, including annotation. Raw alignments of RNAs, including annotations (for example, predicted transcription terminators, flanking sequences) in "Stockholm" text format. The alignment format and appropriate viewing programs are discussed on Wikipedia [113]. The Stockholm files can be retrieved from the .tar.gz archive file by using programs such as WinZip (Windows), StuffIt Expander (Mac), or tar/gzip (UNIX). [file gb-2010-11-3-r31-S4.GZ › sto/radC.sto]

# STOCKHOLM 1.0
#=GF ID radC
#=GF DE radC RNA
#=GF AU Weinberg Z
#=GF TP Cis-reg;
#=GF WK http://en.wikipedia.org/wiki/RadC_RNA_motif
#=GF DATABASES microbial 32 env 4 viral 28
#=GF FancifyStockholm -longtable -wrapGeneContext 6in -recycleGeneColors
#=GF FancifyStockholmGeneContext -leftNothing -rightOperonOrCount 1
#=GF truncated_5prime wf2_AHAA4312_g1/1079-963 JCVI_SCAF_1096626451458/9-72
#=GF ORIGINAL_MOTIF 120	1317	0	1	env	3	env-sludge	jeremy	s40_45_50_55S100O5Min3	cmfinder		end
NZ_ABBN01001396.1/99750-99188                GCGUCGUCAUUCACGCACCGCAAGCAUGUGGACGAUCCAAAGUGCAAUCAGAAGGCUACGUCGAACGCAUUGGCGCAAGACGGACGCCCGCGCUUCCGUCACCCUCGCCCGAUG.U...UCGCUGAU.UC......................GUCAGC..CGCAUGCCC..AGGUGGCCG.CGAUCUUCAAGGCUAC..GGCGCGGA..UAGG.....UCCGCGCU..GAU..CGUUUUCC..UCCAACGACGCU....AUGGCGUCUUUCCUUCACCCGCAGG.GGCGUUCAGUCCCUCGGGGCUGCGCUCCUGGUUCUCCCUAGGAGUGUCCCAUGGACCAUGCAGCCAUUCGUACGCAAAUGCCGGCACUCGUGGCCGGCCAUCUUCCCCGCAACCUCCAGCGGUUCAAGUACCGCAUCUACGACAACCAGCCCUCCGUCUCAGCCCUGGGCUUCCACAUUGAUCCCGAGCCGUUUCAAGGCACCGUCAUCGCCAAGACCGGCGAUGCCAUCGUCAUCAAGGUGGCACGCACACAGUUCGCUGUGAUCGAGCGACAGCUCGCAAGCAUUGAUCCGGAGGACGGCAUGAAAGUGCAGGUCACUCCUUACGCAC
#=GR NZ_ABBN01001396.1/99750-99188 CODON     ..........................................................................................................................................................................................................................................................................................................................................................................AUG..........................................................................................................................................................................................................................................................
#=GR NZ_ABBN01001396.1/99750-99188 SS_TT     ...............................................................................................................................................................................................<<<<<<..<<<<<<...............>>>>>>..>>>..>.............................................................................................................................................................................................................................................................................................................................................................................................
NC_003919.1/2604944-2605488                  CGGCAUCCACAACGCCGCCCAUCGCAGGCAACUGCAACGUCGUGUCGUCUGGCAUCUGAUCGAGGGCCUUUGCGCUGACGGGGAGCAGUAACCCCAAAGAUUGCGCCUCC...GAU...UCGCCG..U..........................CGGCAUUUC...CCC..A.GCAGCCA.UGACCUACCAGGCUGC..GGUGCGG...CUCG......CCGCACA..GGU..CAUC.......CCUCAUCGGGCGCGUCCUGCGUCCUUCCACGCCAACCCAC.AAGGGAUCUUCCU..CCCUU.GCG...GGCGGAAGUCCCUUGGAUUUCUCAAGGAGUCUUUCAUGGAUACCCAAGCCAUCCGCGCACAGAUGCCGACACUGGUGUGUGGCCACGUGCCCUCCAACGUCCACCGAUUCAAGUUCCAGAUCUUCGACGGCGAACCCAAGGUCUCGAUCCUGGGUCUUGCCGUCGAUCCGAAGCCCUUCGAUGGCAAGGUCAUUGCUAGGACCGACGAGGCGAUCGUUGUCAAAACGGGCCGUGCCGAGUUCGCAGUGCUCGACCGGACCCUGGUGACCGAAGUGCCCGAUGAAGGCGCCAAGGUACAUGUCG
#=GR NC_003919.1/2604944-2605488 CODON       ........................................................................................STP...................................................................................................................................................................................................................................................................................................................AUG......................................................................................................................................................................................................................
#=GR NC_003919.1/2604944-2605488 SS_TT       ...............................................................................................................................................................................................................................................................................................<<<<<<<<<<..................>>>>>>>>>...................................................................................................................................................................................................................................................................................................
JCVI_SCAF_1101668523961/281-1                UUUGCGGCCGUCCUUCCGGCGCCGCGGGCGAUGCGCCAGCGCAAACAGGGUUGGGCGCCGGGUCGGUUUUUCGCUCACGCGGUGUACGCAGCUUGGCGCAGGCUAUGACUCGUG.U...CCGUCGGCGUA......................GCCGAC..AACAUGCCC..AGGUAGCCC.AGACCUUCAAGGCUAC..GGUGCGU...UGCG......ACGCAC...GGU..CUGA.UUC..UUCACAACGACGUUCACC.GCGUCUUCUUCCAUCCCCCUGG.GGCAG...UGA....CUGCC.CUCGCGGGUGGUGCUGUCUCCGCUCACUUCGAGGA..................................................................................................................................................................................................................................................................................
#=GR JCVI_SCAF_1101668523961/281-1 CODON     .......................................................................................................................................................................................................................................................................................................................................................................................................................................................................................................................................................................................................................................
#=GR JCVI_SCAF_1101668523961/281-1 SS_TT     .......................................................................................................................................................................................................................................................................................................................................................................................................................................................................................................................................................................................................................................
NZ_ABDZ01000015.1/55784-55230                CAUGCGGCAUGGUCCGCUUUUUCUUUGGUGGGUGAGUCUCAGGCAAACAGGGGCGCGCUGCGCGGCGGAUUUUCGCUGCCGUAAGCCCCCGCCUUGGCGCAGGCUACGCCCAUG.U...CCGUCGGCGUU......................GCCGAC..AACAUGCCC..AGGUAGCCC.AGACCUUCAAGGCUAC..GGUGCGU...UGCG......ACGCAC...GGU..CUGAAUUUUCUCCACGACGCU....CACCGCGUUUUCUUCCAUCCCCCUGG.GGCAG...UGA....CUGCC.CUCGCCGGUGGUGCUGUCUCCGCUCACUUCGAGGACAUCACCAUGCCUGCACCUUCUUCCCCCAAGACGCUCUAUCGCAUCGACGAAUGCCCCGACCUGAUGGCCGAUGGCUGCGUCGGUGACGAGAACGGCAACCUGGUUUUCAUCUCCCUCUGGGCGCGCGAUACCGCCGUCCAGGAAUUCCUGGCCCGCCUCACCCUGGGCCGGGACGAACAGGGACUGGAUCAGUUCCACGUCAUCACCGAGCAGGGCGCGAGCAUCCCGGUCUUCGUCGGCAACGUCGAGAACCUGGAAAAGCGCAGCGCACGC
#=GR NZ_ABDZ01000015.1/55784-55230 CODON     ............................................................................................................................................................................................................................................................................................................................................................AUG........................................................................................................................................................................................................................................................................
#=GR NZ_ABDZ01000015.1/55784-55230 SS_TT     .......................................................................................................................................................................................................................................................................................................................................................................................................................................................................................................................................................................................................................................
NZ_ABYM01000018.1/15619-15073                CGCUUUUUUUGUUCGGCAGACACCCCUUCGGAGCCCCCUUUGCAAACAGGGUGGCGUCGCGUGACGGUUUUUCGCUCCCGCUCACCGGCCUGUUGAAGCAGGCUACUUCCCAUG.U...CCGUCGGCGUU......................GCCGAC..AACAUGCCC..AGGUAGCCA.AGACCUUCAAGGCUAC..GGUGCGU...UGCG......ACGCACU..GGU..UGUU......CUCUUUGCCAA....GAC.GCUCACGG..GCGUUCCCUUCC.AUCCC...CUU....GGGGC.AGUGACUGCCCUCGCGGGUGGUGCUGCCUCUGUUUUCUUCGAGGACAUCACCAUGCCUGCAUCUACAUCACCCAAUGUGCUCUACCGCAUCGACGAAUGCCCCGACCUCAUGGCCGACGGCUGCAUCGGCGACGAGCACGGCAACCUCGUCUUCCUGUCCGUCUGGGCGCGCGAUACCGCCGUCCAGGAGUUCCUUGCCCGUCUGACCCUCGGUCGGUCCGAGCAGGGACUGGACCAGUUCCAUCUCGUCACCGAUCAGGCGUCGAUUCCGGUCUUCGUCGGCAAUCCCGACAACCUGGAGAAGCGCAC
#=GR NZ_ABYM01000018.1/15619-15073 CODON     ......................................................................................................................................................................................................................................................................................................................................................................AUG..............................................................................................................................................................................................................................................................
#=GR NZ_ABYM01000018.1/15619-15073 SS_TT     ....................................................................................................................................................................................................<..<<<<<<<.............>>>>>>>..>..................................................................................................................................................................................................................................................................................................................................................................................................
NC_008344.1/108963-108409                    UCAUUCGCCCCUUACCCAGGGGCUUUUUUUUGUCUGCAUGGCUGGAAGGCGGAUGAACACUGCAUCUGUUUCAUAACAGACGAUAUUGUGUCGCUGCCCCAUCCUUAAAACAUG.U...UCGCUGGCGUA......................GCUGGC..AGCAU.CCC..AGGCAGUCA.AGGCCAUCAAGACUGC..GGCGAAC...CUACA.....GUUCGCU..GGC..UGAU......CUCAUCUCCGG.....AC.GCUCAUCGUCCAUUCCAACCCC.AAGGGACCAUUCAUCCCUAU.GGGGGUGAGGGGUUCCGUAUUAUCGGAGACUCCAUCAUGGAUCAUCAAACCAUUCGUCAACAAAUGCCUUCUCUGGUUGCCGGCCAUGUGCCAAGCAACGCACGAUCCUUUCAGUUCAACAUCUUCGACGGGAAGCCGAAGGAGAACAUGCUGGGCUUUCACGUUGAUCCGUCGCCCUUUGAGGGUAAGGUUGUCGCUACCACUGAGGACGCCAUCGUUGUCAAAAUCAGUCGAACGAAGUUCGCGGUUCUGGAUCGUACGCUCGUAACCGAGGUUCCCGAAGAGGGAGCCAAGAUCGAAGUCAUACCC
#=GR NC_008344.1/108963-108409 CODON         ......................................................................................................................................................................................................................................................................................................................................................AUG..............................................................................................................................................................................................................................................................................
#=GR NC_008344.1/108963-108409 SS_TT         .......................................................................................................................................................................................................................................................................................................................................................................................................................................................................................................................................................................................................................................
NZ_AAKW01000063.1/23123-22592                UGGAAAACCAGUGAUGUCCACCGGGGAUAGUUUUAUCCACAGGCGCUAACCUACUGAAAUCGCUUUGCUUGACGUACAUUGUCCACAAGCGUAGACCGGUAGAUGCAAGCGCUGCU...........GA...............................GGCAGCCGA..AUGUGGCCAGAAACCUGAAAGGUCAC..GCCGC.....AACC........GCGGU..GGU..UCAACC....CCCAAGUACGA....UUC.GCAUCCGGCAGCUCGUACGGUC.AC...UACCCAU......GU.GAUGGAUGCCAACUCAAUAUCGUUGCCCCUGCGGCAACCACCCUACCCAUCUGCUCAGCAGCAACCUAUCCGCUUGGCCAUUUCGCGUGCGCCAACCUGCGCCCGUCUCUUUCACUGGAAAGAGACGGGCGCUCCUACCACUGCUGCAGCCCUGAUCGCAUAUGGCUUUGCGGCAAUCCCCCUCGUGACAAUCGGCGUGACAAACGCCGAUGUCACCAGCAACAGCGCUGUAGAUGAUGGUGCCGCAGACCAAGGAAUGGACUGCGCCUGACUGACAGUCAGGCAUGCCCCGGCCAUCGCAUUGCUGCG
#=GR NZ_AAKW01000063.1/23123-22592 CODON     .......................................................................................................................................................................................................................................................................................................................................................................................................................................................................................................................................................................................................................................
#=GR NZ_AAKW01000063.1/23123-22592 SS_TT     .......................................................................................................................................................................................................................................................................................................................................................................................................................................................................................................................................................................................................................................
NZ_AAQW01000001.1/6030470-6031004            UGUGGAAAACCACUGAUGUCCACCGGGGGAUAGUUUUAUCCAUAGGCGCUAAAUCCCUGAUAUCGCGCUGCUUGACGAAUAUUGUCCACAAGCGUAGACCGGGAGUCGCA.....A...GAGCUGUCGAU......................GACAGC..A.....CCC..AGGUGGCCC.GAACCUUAAAGGUCAC..GCCGC.....UCCC........GCGGU..GGU..UCACCC....GCAAGUACGAU.....UC.GCGUCCGGCAGCUCGUACGGUC.AC...UACCCAU......GU.GAUGGAUGCCAACUCAAUAUCGUUGCCCCUGCGGCAACCACCCUACCCAUCUGCUCAGCAGCAACCUAUCCGGUUGGCCAUUUCGCGUGCGCCAACCUGCGCCCGUCUCUUUCUCCUGGAAAGAGACGGGCGCGUCUAACACUGCUGCAGCCCCCAUCGCAUUUGGCUUUGCGGCAACUUCACUCGUGACAAUCGGCGUGACAAACGCCGAUGUCACCAGCAACAGCGCUGUAGAUGAUGGUGCCGCAGACCAAGGAAUGGACUGCACCUGACUGACAGUCAGGCAUGCCCCGGUCAUCGUAUCGCUGC
#=GR NZ_AAQW01000001.1/6030470-6031004 CODON .......................................................................................................................................................................................................................................................................................................................................................................................................................................................................................................................................................................................................................................
#=GR NZ_AAQW01000001.1/6030470-6031004 SS_TT .......................................................................................................................................................................................................................................................................................................................................................................................................................................................................................................................................................................................................................................
NC_010501.1/5450060-5450596                  CUGUGGAAAACCACUGAUGUCCAUCGGGGGAUAGUUUUAUCCACAGGCGCUAAAUCCCCGAUAUCGCGCUGCUUGACGAAUAUUGUCCACAAGCGUAGACCGGGAGUCGC....AA...GAGCUGUCGAU......................GACAGC..AC....CCC..AGGUGACCC.GAACCUUGGAGGUCAC..GCCGC.....UCCC........GCGGU..GGU..UCACCC....GCAAGUACGAU.....UC.GCGUCCGGCAGCUCGUACGGUC.AC...UACCCAU......GU.GAUGGAUGCCAACUCAAUAUCGUUGCCCCUGCGGCAACCACCCUACCCAUCUGCUCAGCAGCAACCUAUCCGCUUGGCCAUUUCGCGUGCGCCAACCUGCGCCCGUCUCUUUCACCGGAAAGAGACGGGCGCUUCUAACACUGCUGCAGCCCUGAUCGCACAUGGCUCAGCGGCGAUUCCCCUCGUGACAAUUGGCGUGACAAACGCCGAUGCCACCAGCAACAGCGAUGUAGAUGAUGGUGCCGCAGACCAGGGAAUGGACUGCACCUGACUGACAGUCAGGCAUGCCCCGGUCAUCGCAUUGCUGCA
#=GR NC_010501.1/5450060-5450596 CODON       .......................................................................................................................................................................................................................................................................................................................................................................................................................................................................................................................................................................................................................................
#=GR NC_010501.1/5450060-5450596 SS_TT       ....................................................................................................................................................................................................................................................................................................................................................................................................................<<<<<<<<<<<<<<<....>>>>>>>>>>>>>>>.................................................................................................................................................................................
NC_009512.1/5156312-5156850                  GCCACUGACAGCCACCGACUUCCAAAGCACGCCAGAGGUGGAAUCUGGCGCAUUUCCAUGUGCCCUUCACCAAUUGACCCCAACCGCGGUGACCGAUAGAACGAAGGUUC......AAAGCGCUGCCUUA......................GGCAGCAC......CCC..AGAUGACCA.GAGCCUUCAAGGUCAU..GCCGC.....UAAC........CCGGU..GGU..UCAU......CCCAAAGUGCG....AUUCGCGCCCGGAGGCUCGCACGGUC.AUUCG...CC.....AGAAU.GAUGGACGCCCUCUAAACAAUCCGCCUAGUGCGGCUGUCCGCUAACCCUUUAGCCCUGCAGCAACGAACCUGCUCGGCCGACGUUUUGCGCCAACCGUUCGCCCGUCUCUUUUUCCAGAAAAGAGACGGGCGCUCCUACCACUGCUGCAGCCCUCAUCGCACAGGGCUUUGCGGCAUUUCCCCUCGUGACAAUCGGCGUGACAAACGCCGAUAUCACCAGCAACAGCGCUGUAGAUGAUGGUGCCGCAGACCAGGGAAUGGACUGCUCCAGACUGACAUUCAGGCAUGCCCCGGUCAUCGCAGUGCUGC
#=GR NC_009512.1/5156312-5156850 CODON       .......................................................................................................................................................................................................................................................................................................................................................................................................................................................................................................................................................................................................................................
#=GR NC_009512.1/5156312-5156850 SS_TT       ..........................<<<<<<<<<<.......>>>>>>>>....................................................................................................................................................................................................................................................................................................................................................................................................................................................................................................................................................................................
NC_009512.1/3339290-3339827                  CACUUGGACAAACUGGAUUAUCGCCGGUGGUGCUCAUUGGAUAGGGAACAUUGCCUCCACUGAAAAGCGCCAUUGACGCAAUAUCGGUUCGCUUGGUAAACCACUUGUGC....AA...UCGCUGGUUUU......................UCCGGC..AU....CCC..AGGUAGCCA.UAACCUUUGAGGCUAC..GUCAC.....GCAU........GUGAU..GGU..UACC.......CCGAAAUGCG....AUUCGCGUUCGGCAGCUCGCAUGGUC.ACCGU...UCC....CCGGU.GAUGAACGCUCUUUAAUCCCCCAGGUUCACUGAACCUGCGUCUUCGUUGCACCCUACUCACAUCCAUUCCAGUGCUGGGAACUCUCCCACACGGGUGGCGUUCCUCCGCACCCUCUGGAGGAUCUCAUCAUGCUGCGUUUCACAGGCACUGAACUUCACGCCGUGUUAGCCGAGGCCGGUAUCAAUGGUUGCAGACUGAUACUGGUCAAGGACCACGGUGUUUACCUCAUGUCCGAGAUCGGCGAAAGCAAACCGGACGGUGGCGGCCGCAAACGCGUGGCCUAUGCCACUGGCUGCAACCCCAACGUC
#=GR NC_009512.1/3339290-3339827 CODON       ...................................................................................................................................................................................................................................................................................................................................................................................................................................................AUG.................................................................................................................................................................................
#=GR NC_009512.1/3339290-3339827 SS_TT       .......................................................................................................................................................................................................................................................................................................................................................................................................................................................................................................................................................................................................................................
NC_007492.1/3444897-3445439                  CUGUUCAUUUUUUCAUUUUCUUAAUUCCAGUGACUGCCACCGUAUUCCGGCCAUAAAAAAUCGGGUUGCAGCGUCUUGACGCUCCCCUGUGACAGGCUUAUACAAAGGGCGUGG.U...UCGCUGUCGUU......................GACAAC....CCAGCCC..AGGUAGCUU.GAACCUUCAAGGCUAC..GCCAC.....GUUC........GUGGU..GGU..UUAC.......CCAAGUGCGA.....UCAGCGUUCGGAAGCUCGCGCGGUU.ACCGC...UUCA...GCGGU.GAUGAAUGCCCACUACCCCAUGUCUGCGGAUCACCACCGCAGACGCUCCUCUGCUGCACCGCUAUUCCCCCAAGGCGCAUCGUUCUGAUCGCCAUCGGCUUGCCGGUGGUGAGUCGUUCAUCGCUCGCCUUCACCUUACCCACCCUGACGGGGACUCACUCCCCCGUCAGGGACUGUGCGUCGCCGUUUUCCCUUGAAACAGGAGAACCACCAUGGCCCACGCCAACCAAUCCCAAGAAGUGACCACUUACUUCAACCUGCACACCAUCGGUAUCGGUUACCUCAACCGUGUUCGUGAAGUACAAGUCC
#=GR NC_007492.1/3444897-3445439 CODON       ............................................................................STP.......................................................................................................................................................................................................................................................................................................................................................................................................................................................AUG..............................................................................................
#=GR NC_007492.1/3444897-3445439 SS_TT       ..........................................................................................................................................................................................................................................................................................................................................................................................................................<<<<<<<<........>>>>>>>>>....................................................................................................................................................................................
NC_010501.1/3676196-3676702                  CACUGCAUGGAUCAGCUCACCGCACCCUUCUAAAAAUCAUCAUUGACGCUACGCCAACUCGCUUGAUACACCGGACCUGCAAUCACUGGAAAUCCAGCAC..................................................................CCC..AGGUGGCCU.CAACCUUCAAGGCCAC..GUCAC.....UCCC........GUGAU..GGU..UGUC.......CCAAGGGCGA.....UUAGCGUUCGGUGGCUCGCCCGGUU.GCCGC...UCCC...GCGGU.GAUGAGCGCCCUUUCACAUCGGCCUCACUGAGCCCUGCUCCGUUGAAGCUCCUUUUCCAUUUCCGUGCUGGGAAUUCUUCCCGCAUGGGUGGCAUUCCUCCGCACUGCCUGGAGGAAAUCACCAUGUUGCGCUUCACAGGAACUGAACUUCACGCUGUGUUGGCCGAAGCCGGCAUCAAUGGUUGCAGAGUGAUACUGGUCAAGGAUCACGGUGUCUACCUUAUGUCCGAGAUCGGCGAAAGCAAACCGGAUGGCAACGGCCGUAAACGCGUGGCCUAUGCCACUGGCUGCAACCCUGAGGUCGACGAA
#=GR NC_010501.1/3676196-3676702 CODON       .............................................................................................................................................................................................................................................................................................................................................................................................................................................AUG.......................................................................................................................................................................................
#=GR NC_010501.1/3676196-3676702 SS_TT       .......................................................................................................................................................................................................................................................................................................................................................................................................................................................................................................................................................................................................................................
NC_007492.1/3469095-3469639                  UGUCAGUCAAUCCGGUCGAAAAAACAAGGCUGGCUUUCAGUAGACUCAGUUCGUCUAACGCGUUGGUUUAUCUCGUUGCUAUUCACGAACAGCUCGGCUAAACCCGAGGUACGG.A...UCGCUGUUAUC......................GACAGC..A.CUUUCCC..AGGUAGCCA.GAACCUUCAAGGCUAC..GUUAC.....UUCG........AUGAU..GGU..UCUC......CCCAAGUGCGA.....UUAGCGUUCGGUGGCUCGCACGGUG.ACCGU...UGCU...ACGGU.GAUGAACGCCUACUGCUCUCAUGAGCGCCUUUCGAGCUCUGUUCGUCAGGCAAACCUUCUUGUUUUUCUUCAACCCACCGCGGGGAAGUUCUUUCCCCCACGGGACAGGUUUCUUCGCGCUUUCAACGGAGGCACACCAUGUCCGACUCACUUACACCGGAAGCACUGAACACCCUUCGGUUGCCCAUCGUGUUCACUCCUGGCGCUUGGCAACGCGCAGUUCUGCUCGAACUCUCAGGUCCUCCUGAGAAGCUGCAGAUCGAUCGGCUGAGCCACGUAUUGCGCGCAGCCUUCGAGGCUCACCUCGCC
#=GR NC_007492.1/3469095-3469639 CODON       ............................................................................................................................................................................................................................................................................................................................................................................................................................................................AUG........................................................................................................................................................................
#=GR NC_007492.1/3469095-3469639 SS_TT       .......................................................................................................................................................................................................................................................................................................................................................................................................................................................................................................................................................................................................................................
JCVI_SCAF_1096627186203/1266-825             ...................................................................................................C......AAGGUAUGGA...UCGCUGUUAUC......................GACAGC..ACCUU.CCC..AGGUAGCCA.GAGCCUUCAAGGCUACG.UUCAC.....UUCG........GUGAU..GGU..UCUC......CCCAAGUGCGA.....UUAGCGUUCGGUGGCUCGCACGGUG.ACCGU...UUCU...ACGGU.GAUGAACGCCUACUGCUCUUCUGAGCGCCUUUCGAGCGCUGCUCGUGAGGUAAGCCCUCUUGAUUUUCUUCAACCCACUGCGGGGAAAUCUUUCCCCGCACGGGACAGGUUUCUUCGCGUAUUCAACGGAGACAUACCAUGCCCGACUUACUUACACCGGAAACACUGAACACCCUUCGGUUGCCCAUCGUGUUCACUCCUGGCGCGUGGCAACGCGCAGUACUGCUCGAGUGUUCAGAUCACGCUGAGAAGCUGAAGGUCGAUCGGCUGAGCCACGUAUUGCGCGCAGCCUUCGAGGCUCACCUCGCC
#=GR JCVI_SCAF_1096627186203/1266-825 CODON  .......................................................................................................................................................................................................................................................................................................................................................................................................................................................................................................................................................................................................................................
#=GR JCVI_SCAF_1096627186203/1266-825 SS_TT  .......................................................................................................................................................................................................................................................................................................................................................................................................................................................................................................................................................................................................................................
JCVI_SCAF_1096627929620/825-293              UGUGGAAAACUACUGAUUUCCACUGGUGGAUAAUUUCAUCCACAGCCGCAGAACUCCCGAUAAUUCGAGCCUUGACCCAAAUUAUCCACAGGCGUAGAAAAGAUCGGGCA.....A...GCGCUGUCGUU......................GACAGCA.A.....CCC..AGGUAGCCA.GAACCUUUAAGGCUAC..GCCA......CACCA........UGGU..GGU..UCCC.......CCAAAGUGCG....AUUAGCGUCCGGCGGCUCGCACGGUC.ACAGC..........GAUGU.GAUGGAUGCCUACUUUUACCAGUGUGCCCAAUGCGGCAACUCACACCCCUUCGUAGCUGUCCUGCAGCAACCUAUCCGCUUGGCCAUUUCAUUGCGCCAACCUGCGCCCGUCUCUUUCUCCCGGAAAGAGACGGGCGCUCCUAUCGCUGCUGCAGCCCAACUCGUACAAGGCAUUGCGGCAUUUCCCCUCGUGACAAUCGGCGUGACAAACACCGAAUGAUCACCAGCAACAGCGAUGCAGAUGAUGGUGCCGCAACCCAGGGAAUGGACUGCACCUGACUGACAGUCAGGCACGCCCCGGUCAUCGCA
#=GR JCVI_SCAF_1096627929620/825-293 CODON   .......................................................................................................................................................................................................................................................................................................................................................................................................................................................................................................................................................................................................................................
#=GR JCVI_SCAF_1096627929620/825-293 SS_TT   .......................................................................................................................................................................................................................................................................................................................................................................................................................................................................................................................................................................................................................................
NC_007492.1/873451-873994                    UGUCCUGUCUGGCCUGGAGCACGGCGACAAAAGUGGCGACAGUCGCCACUUUUUGUACGCUUUGGCCGUGACGCUUGACCGCCUUUUCGAGUGGGUAUAACAAUUGGCGCACGG.A...UCGCUGUCGUU......................GACAGC..U.CCAGCCC..AGAUAGCCA.GAACCUUUAAGGCUAU..GCCAC.....UUGC........GUGGU..GGU..UCUC.......CCAAAGUGCG....AUUAGCAUCCGGCGGCUCGCACGGUC.ACUCC...CCA....AGAGU.GAUGGAUGCCUACUCGACUGAUCUGCCCACUGCGGCAGACGAUGGACCUUCCUCGCUGCGCUGCAGCAACCUCACCUUUCGGCACACUUCGCUGCGCCAGACUGCGCCCGUCUCUUUAUCCUGGAAAGAGACGGGCCCUCGUACCACUGCUGCAAGCCACGUCGUACAAGGCAUUGCCGCAACUCUCCUCGUGACAAUCGGCCUGACAACUCCGAUUCGUUACCAUCCGCAAUAACACAGGCACCGGUGCCGCAGCCUAAGGAAAGGCUGCACCUGACUGACAGUCAGGCAUGCCCCAGGUGUCAAUGU
#=GR NC_007492.1/873451-873994 CODON         .......................................................................................................................................................................................................................................................................................................................................................................................................................................................................................................................................................................................................................................
#=GR NC_007492.1/873451-873994 SS_TT         ................................<<<<<<.....>>>>>>......................................................................................................................................................................................................................................................................................................................................................................................................................................................................................................................................................................................
NC_009512.1/3312038-3312575                  UAUUUUUUCGCCAACGACAAUCCACCGAAAGCCACCCGAUUCCGCGCGUUCAGACCGCCUGAAGACCAUGGUUGACGGGCCUUUCGCGGCGUUCUAUAGAUGAGCUGCAC.....A...CCGCUGUCGUU......................GACAGC..A.....CCC..AGGUAGCCA.GGACCUUCAAGGCUAC...GCCCG....UUU........CGGGUG..GUU..CUCC......CCCAAAGUGCG....ACUCGCGCUCGGCAGCUCGCACGGUC.ACCGU...CCCA...UCGGU.GAUGAGCGCCUUCUCGACCGAUCAGGUGUUUGCACCUCCCCUUGCGGAACUCACCAGCCGCCAGGGCCGGUGGAUGUCCGCGUUCUGCUGAACAGGAGCUCCAUCAUGACUACUGCAAGCAAUAACGCCCCCACCACCUACUUCAACCUGCACACCCAAGGCAUCGGUUACCUGAACCGUGUUCGCGAAGUCCCGGUUCGCCGCGGCCAAGCGUUCAUGGCCUGUGACAUCGCUGCCUUGCACGGUGCCUCGGACGACGUCGAGUACACCCGCUUCGACUGCAAGGUCGCCAGCGGUGAAGCCGACCGG
#=GR NC_009512.1/3312038-3312575 CODON       ...........................................................................................................................................................................................................................................................................................................................................................................................................................AUG.........................................................................................................................................................................................................
#=GR NC_009512.1/3312038-3312575 SS_TT       .......................................................................................................................................................................................................................................................................................................................................................................................................................................................................................................................................................................................................................................
NC_010501.1/3637827-3638364                  UAUUUUUUCGCCGCCAACAAUCCACCGAAAGCCACCCGAUUCCGCCCGCUCAGAGCGCCUGAGGACCAGGGUUGACGGGCCUUUCAUGGCGUUUUAUAGAUGAGCUGCAC.....A...CCGCUGUCGUU......................GACAGC..A.....CCC..AGGUAGCCA.GGACCUUCAAGGCUAC...GCCCG....UUU........CGGGUG..GUU..CUCC......CCCAAAGUGCG....ACUCGCGCUCGGCAGCUCGCACGGUC.ACCGU...CCCA...UCGGU.GAUGAGCGCCUUCUCGACCGAUCAUGUGUUUGCACCUCCCCUUGCGGAACUCACCAGCCGCCAGGGCCGGUGGAUGUCCGCGUUCUGCUGAACAGGAGCUCCAUCAUGACUACUGCAAGCAAUAACGCCCCCACCACCUACUUCAACCUGCACACCCAAGGCAUCGGUUACCUGAACCGAGUUCGCGAAGUCCCGGUUCGCCGCGGCCAAGCGUUCAUGGCCUGUGACAUCGCUGCCUUGCACGGUGCCUCGGACGACGUCGAGUACACCCGCUUCGACUGCAAGGUCGCCAGCGGUGAAGCCGACCGG
#=GR NC_010501.1/3637827-3638364 CODON       ...........................................................................................................................................................................................................................................................................................................................................................................................................................AUG.........................................................................................................................................................................................................
#=GR NC_010501.1/3637827-3638364 SS_TT       ........................................................<<<<<<<<<<....>>>>>>>>>>.......................................................................................................................................................................................................................................................................................................................................................................................................................................................................................................................................................
NC_007086.1/2470143-2469591                  ACCACCAGCCCCUUUCGAGGGGCUUUUUUCUUGCCGUCGCGCAGGAAUAUGGGUGCGGCAACGUGCCGUUUCCUGCGAGCAGGUAGCCCACUCCAGGGCCAUCCUUUCCCCAUG.U...UCGUCGGCGUU......................GCCGAC..A.CAUGCCC..AGGCAGCCG.AGACCUUCAAGGCUGCA.AGUGCGG...GAAA......CCGCACA..GGU..CGUUUCAU..UCCAAGGACGC....GUCCGCGUCCAUCAACGCCACCCACA.AGGGA...CCUC...UCCCU.UGCG..GGCGGGGAAUCCCUUGUUUGUUCCUCAAGGAGAUUUCCCAUGGACCGUUCCCUCGUCAAAUCCAUGAUGCCUUCGCUUGUCGCAGGCCAUGUCCCUCGCAACGUGCGGUCGUUCAAGUACCGCGUGUUCGAUGAUCAGCCGCAGUCUUCGACAUUGGGCUUCGCCAUCGAUCCCCUACCCUUCGAUGGGCGCGUGGUCGUGGUGACGGACGACACCAUCGUCGUCAAGCUCAAGCCCAGCGAGUUCGCUGUGCUCGAUCCCAAACUGGUGACCGUCGUUCCCACCGAAGGCGCCAAUGUGCAU
#=GR NC_007086.1/2470143-2469591 CODON       .......................................................................................................................................................................................................................................................................................................................................................................................................................................................................................................................................................................................................................................
#=GR NC_007086.1/2470143-2469591 SS_TT       ..........................................................................................................................................................................................................................................................................................<<.<<<<<...<<<<...<<<............>>>>>>>>>>>>>...............................................................................................................................................................................................................................................................................................
NC_009719.1/3635295-3635846                  CCCCCAAGCCCCUUUCGAGGGGCUUUUUCUCGCCCGCAGCGCUGGAAAGCGGGUGCGAUGGGGUGCCGUUUCCUGCAAGCGGGCCGCUUACUCCCGGGCCAUUCUUGCCCCAUG.U...UCGUCGGCGUU......................CCCGAC..A.CAUGCCC..AGGCAGCCA.AGACCUUCAAGGCUGCA.AGCACGG...GAAG......CCGUGCU..GGU..CGAUGUUU..UCCACGGACGU....ACC.GCGUCCAUCCACACCACCCACA.AGGGA...CCUC...UCCCU.UGCG..GGCGGGGAAUCCCUUGUUUCUUCCUCAAGGAGAUUCCCAUGGACCGUUCCCUCAUCAAAUCCAUGAUGCCUUCGCUAGUCGCAGGCCACGUGCCCCGCAACGUGCGGUCGUUCAAGUACCGCGUGUUCGACGAUCAGCCGCAAUCUUCGACAUUGGGCUUCGCCGUCGACCCCCAGCCCUUCGACGGGAAGGUAGUCGCCAUCACCGACGAUGCCAUCGUCGUCAAGCUCAAGCCGAGCGAGUUCGCUGUGCUCGAUUCCAAGCUGGUGACCACCGUCCCCGACGAAGGCGCCAAGGUGCAUG
#=GR NC_009719.1/3635295-3635846 CODON       ..............................................................................................................................................................................................................................................................................................................................................................AUG......................................................................................................................................................................................................................................................................
#=GR NC_009719.1/3635295-3635846 SS_TT       ..........................................................................................................................................................................................................................................................................................<<.<<<<<...<<<<...<<<............>>>>>>>>>>>>>...............................................................................................................................................................................................................................................................................................
NZ_AAUJ01000001.1/1027207-1027758            CCCUCCGGCCCCUUUCGAGGGGCUUUUUCUUGUACGCAGCACAGGAAUGCGGGCAUGUUGCGGUGCCGUUUCCUGCGGGCAGGCCGACCACCCCGGGGCCAUGCUUACCCCAUG.U...CCGUCGGCGCU......................GCCGAC..A.CAUGCCC..AGGCAGUCG.AGACCUUCGAGGCUGCA.AGCACGG...GAAA......CCGUGCU..GGU..CGUUUCUU..CCUACGGACCU....ACC.GCGUCCAUCCACGCCACCCACA.AGGGA...CCUC...UCCCU.UGCG..GGCGGGGAAUCCCUUGUUAUUUCUCAAGGAGUUUCCCCAUGGACCGUUCCCUCAUCAAAUCCAUGAUGCCUUCGCUGGUCGCAGGCCAUGUGCCCCGUAACGUGCGAUCGUUCAAGUACCGCGUGUUCGAUGAUCAGCCGCUGUCCUCAACGCUGGGCUUUGCCAUCGACCCCCAACCCUUCGACGGCAAGGUGGUCGCUGCGACCGACGAUGCCAUCGUCGUCAAGCUCAAGCCUUCCGAGUUCGCGGUGCUCGAUCCCAGCCUGGUGACCACGGUUCCUGCCGAAGGCGCCAAGGUGCAUG
#=GR NZ_AAUJ01000001.1/1027207-1027758 CODON .....................................................GUA......................................................................................................................................................................................................................................................................................................AUG......................................................................................................................................................................................................................................................................
#=GR NZ_AAUJ01000001.1/1027207-1027758 SS_TT ..........................................................................................................................................................................................................................................................................................<<.<<<<<...<<<<...<<<............>>>>>>>>>>>>>...............................................................................................................................................................................................................................................................................................
NC_008782.1/1372397-1371846                  UCCUCCAGCCCCUUUCGAGGGGCUUUUUCUUGCCCGCAGCACAGGAAAACGGUUGUGGUGCGGUGCCGUUUCCUGCGGGCAGGCAGACCGCCCCAGGGCCAUGCUUGCCCCAUG.U...UCGUCGGCGUU......................GCCGGC..A.CAUGCCC..AGGCAGUCG.AGACCUUCGAGGCUGCA.AGCGCGG...GAAA......CCGUGCU..GGU..CGUUUCUU..CCUACGGACCU....ACC.GCGUCCAUCCACGCCACCCACA.AGGGA...CCUC...UCCCU.UGCG..GGCGGGGAAUCCCUUGUUUUUCCUCAAGGAGUUUCCCCAUGGAUCGUUCCCUCAUCAAAUCCAUGAUGCCUUCGCUGGUCGCAGGCCAUGUGCCCCGCAACGUGCGGUCGUUCAAGUACCGCGUGUUCGAUGAUCAGCCGCUGUCCUCAACGCUGGGCUUCGCCAUCGACCCCCAACCCUUCGACGGCAAGGUGGUCGCCGCGACCGACGAUGCCAUCGUCGUCAAGCUCAAGCCUUCCGAGUUCGCGGUGCUCGAUCCCAGCCUGGUGACCACGGUUCCUGCCGAAGGCGCCAAGGUGCAUG
#=GR NC_008782.1/1372397-1371846 CODON       ..............................................................................................................................................................................................................................................................................................................................................................AUG......................................................................................................................................................................................................................................................................
#=GR NC_008782.1/1372397-1371846 SS_TT       ..........................................................................................................................................................................................................................................................................................<<.<<<<<...<<<<...<<<............>>>>>>>>>>>>>...............................................................................................................................................................................................................................................................................................
NC_010170.1/1116646-1117192                  CCCUCCAGCCCCUUCCGAGGGGCUUUUUCUUGCCCGCAGCACAGCAAUGCGGGCGUGGUGCGGUGCCGUUUCCUGCGGGCACGCCGGCCGCCCCGGGACCAUGCUUGCCCCAUG.U...UCGUCGGCGUU......................GCCGGC..A.CAUGCCC..AGGCAGUCG.AGACCUUCGAGGCUGCA.AGCGCGG...GAAG......CCGCGCU..GGU..CGUU......UCUUCCUCCGG.....AC.GUACCGCGUCCAUCCACCCACA.AGGGA...CCUU...UCCCU.UGCG..GGAGAGGAAUCCCUUGCUCUUCCUCAAGGAGAUUCCCAUGGAUCGCUCUCUCAUCAAAACCCUGAUGCCUUCGCUUGUCGCAGGCCAUGUACCCCGCAACGUGCAGUCAUUCAAGUACCGCGUGUUCGAUGAUCAGCCGCAGUUCUCGAUGCUGGGCGUCGCCAUCGAUCCCAAGCCCUUUGACGGCAAGGUGGUCGCGGUCAACGACGACGCCAUCGUCGUCAAGCUCAAGCCCAGCGAGUUCGCUGUGCUCGACCCCAACCUGGUGACCACCGUUCCCCGCGAAGGCACCAAGGUGCAUGU
#=GR NC_010170.1/1116646-1117192 CODON       .............................................................................................................................................................................................................................................................................................................................................................AUG.......................................................................................................................................................................................................................................................................
#=GR NC_010170.1/1116646-1117192 SS_TT       ..............................................................................................................................................................................................................................................................................................<<<<...<<<<...<<<<.....>..>>>>>>>>>>>>>..................................................................................................................................................................................................................................................................................................
sludgeOz_Contig2460/492-1038                 CCCCCAAGCCCCUUCCGAGGGGCUUUUUCUUGCCCGCAGCGAAGGAAAGCGGAUGCGGCGCGGUGCGGUUUCCUACGGGCGGACCGCUCACUCCAGGGCCAUCCUUGCCCCAUG.U...UCGUCGGCGUU......................GCCGAC..A.CAUGCCC..AGGCAGCCA.AGACCUUCGAGGCUGCA.AGCGCGG...GAAA......CCGUGCU..GGU..CGUU......UCUUCCUACGG.....AC.GUACCGCGUCCAUCCACCCACA.AGGGA...CCUC...UCCCU.UGUG..GGCAGGGAAUCCCUUGUUUUUCCUCAAGGAGAUUCCCAUGGAUCGCUCUCUCAUCAAGACCCUGAUGCCUUCGCUUGUCGCGGGUCAUGUGCCCCGCAACGUGCGGUCGAUCAAGUACCGUGUGUUCGAUGAUCAGCCGCAGCCUUCGGCGCUGGGCUUCGCCUUCGAUCCCCAGCCUUUCGACGGCAAGGUGGUCGCCGCGACGGACGAUGCCAUCGUCGUCAAGCUCAAACCCAGCGAGUUCGCGGUGCUCGACCCCAACCUGGUGACCCCGUUCCCAGCGAAGGCGCCAAGGGCAUGCCA
#=GR sludgeOz_Contig2460/492-1038 CODON      .............................................................................................................................................................................................................................................................................................................................................................AUG.......................................................................................................................................................................................................................................................................
#=GR sludgeOz_Contig2460/492-1038 SS_TT      .......................................................................................................................................................................................................................................................................................................................................................................................................................................................................................................................................................................................................................................
NC_010170.1/4560975-4560429                  ACCACCCAGCCGCUUUCGAGGGGCCUUUUCUUGUCGCGGCGCAGGAAAGCGGGUGCGGCGCGGUGCGGUUUCCUGAGCGCAGGCCGCUCACUCAAGGGCCAUCUUUACCCCAUG.U...UCGUCGGCGUU......................GCCGAC..A.CAUGCCC..AGGCAGCCA.AGACCUUCAAGGCUGCA.AGCGCGG...GAAA......CCGUGCU..GGU..UGUU......UCUUUCUACGG.....AC.GCAUCGCGCCCAUCCACCCACA.AGGGA...CCUC...UCCCU.UGCG..GGCGGGGAAUCCCUUGUUCUUCCUCAAGGAGAUUCACAUGGAUCGCUCUCUUAUCAAGACCCUGAUGCCUUCGCUGGUCGCAGGCCAUGUGCCCCGCAACGUGCGGUCGUUCAAGUACCGCGUGUUCGAUGAUCAGCCACAGUCCUCGACACUGGGCUUUGUCAUUGAUCCCCAGCCCUUCGACGGCAAGGUGGUCGCAGCCAGCGAAGACGCCAUCGUCGUCAAGCUCAAGCCCAGCGAGUUCGCGGUACUCGAUCCCAACCUGGUGACCACCGUUCCCAGCGAGGGCACCAAGGUGCAUGU
#=GR NC_010170.1/4560975-4560429 CODON       P............................................................................................................................................................................................................................................................................................................................................................AUG.......................................................................................................................................................................................................................................................................
#=GR NC_010170.1/4560975-4560429 SS_TT       ..........................................................................................................................................................................................................................................................................................<<.<<<<<...<<<<...<<<............>>>>>>>>>>>>>...............................................................................................................................................................................................................................................................................................
NC_002488.3/1681928-1681380                  CGCAGUGCUACCGCCUGCGGCGUUUUUAUUGCGCGACGCGAAUGAAAGCGGGGACCGCGCAGUGCGGAUUUCUGCGGACAUACCACCCGUCCCAAGGUCAUCCUGCCCCCCAUG.U...UCGUCGGCGUU......................GCCGAC..A.CAUGCCC..AGGCAGCCG.AGACCUUCGAGGCUGCA.AGCACGG...GAAG......CCGUGCU..GGU..CGUU......UCUUCCUAUGG.....AC.GCACCGCGUCCAUCCACCCACA.AGGGA...CCUC...UCCCU.UGCGGGCGGGGAAUCCCUUGUUCUUCCUCAAGGAGAUUCCCAUGGACCGUUCCCUCAUCAAAUCCAUGAUGCCUUCGCUUGUCGCAGGCCAUGUGCCCCGCAACGUGCGGUCGUUCAAGUAUCGCGUGUUCGAUGAUCAGCCGCAGUCCUCGACGCUGGGCUUCGCCAUCGACCCCCAGCCCUUCGACGGCAAGGUGGUCGCGGCCAACGACGACGCCAUCGUCGUCAAGCUCAAGCCCAGCGAGUUCGCGGUGCUCGAUCCCAACCUGGUGACUACCGUCCCCAGCGAAGGCGCCAAGGUGCAUGUCC
#=GR NC_002488.3/1681928-1681380 CODON       .......................................................................................................................................................................................................................................................................................................................................................................................................................................................................................................................................................................................................................................
#=GR NC_002488.3/1681928-1681380 SS_TT       ..........................................................................................................................................................................................................................................................................................<<.<<<<<...<<<<...<<<..........>>>>>>>>>>>>>.................................................................................................................................................................................................................................................................................................
NC_008782.1/1499493-1498948                  CGACCAGCCCCUUUCGAGGGGCUUUUUCUUGCCCGCAGCACAGGAAACCGGGUGCGGCGAAAUGCCAUUUCAUGCAGGCGAGUAGCCCGGCCCAGGGCCAUCCUUGCGCC.AUGU....UCGUCGGCGUU......................GCCGAC...ACAUGCCC..AGGCAGCCG.AGACCUUCGAGGCUGCA.AGCGCGG...GAAA......CCGUGCU..GGU..CGUU......UCUUCCUACGG.....AC.GCUCCGCGUCCAUCCACCCACA.AGGGA...CCUC...UCCCU.UGCG..GGCGGGGAAUCCCUUGUUCUUCCUCAAGGAGAUUCCCAUGGACCGUUCCCUCAUCAAAUCCAUGAUGCCUUCGCUUGUCGCAGGCCAUGUGCCCCGCAACGUGCGGUCGUUCAAGUACCGCGUGUUCGAUGAUCAGCCGCAGUCCUCGACGCUGGGCUUCGCCAUCGAUCCCCAGCCCUUCGACGGCAAGGUGGUCGCGGCCAACGACGACGCCAUCGUCGUCAAGCUCAAGCCCAGCGAGUUCGCGGUGCUCGAUCCCAACCUGGUCACCACCGUUCCCAGCGAGGGUGCCAAGGUGCAUGU
#=GR NC_008782.1/1499493-1498948 CODON       .............................................................................................................................................................................................................................................................................................................................................................AUG.......................................................................................................................................................................................................................................................................
#=GR NC_008782.1/1499493-1498948 SS_TT       ..........................................................................................................................................................................................................................................................................................<<.<<<<<...<<<<...<<<............>>>>>>>>>>>>>...............................................................................................................................................................................................................................................................................................
NC_007508.1/2724146-2723601                  CGACCAGCCCCUUUCGAGGGGUUUUUUCUUGCCCGCAGCACAGGAAACCGGGUGCGGCGAAAUGCCAUUUCAUGCAGGCGAGUAGCCCGGCCCAGGGCCAUCCUUGCGCC.AUGU....UCGUCGGCGUU......................GCCGAC...ACAUGCCC..AGGCAGCCG.AGACCUUCGAGGCUGCA.AGCGCGG...GAAA......CCGUGCU..GGU..CGUU......UCUUCCUACGG.....AC.GCUCCGCGUCCAUCCACCCACA.AGGGA...CCUC...UCCCU.UGCG..GGCGGGGAAUCCCUUGUUCUUCCUCAAGGAGAUUCCCAUGGACCGUUCCCUCAUCAAAUCCAUGAUGCCUUCGCUUGUCGCAGGCCAUGUGCCCCGCAACGUGCGGUCGUUCAAGUACCGCGUGUUCGAUGAUCAGCCGCAGUCCUCGACGCUGGGCUUCGCCAUCGAUCCCCAGCCCUUCGACGGCAAGGUGGUCGCGGCCAACGACGACGCCAUCGUCGUCAAGCUCAAGCCCAGCGAGUUCGCGGUGCUCGAUCCCAACCUGGUCACCACCGUUCCCAGCGAGGGUGCCAAGGUGCAUGU
#=GR NC_007508.1/2724146-2723601 CODON       .............................................................................................................................................................................................................................................................................................................................................................AUG.......................................................................................................................................................................................................................................................................
#=GR NC_007508.1/2724146-2723601 SS_TT       ..........................................................................................................................................................................................................................................................................................<<.<<<<<...<<<<...<<<............>>>>>>>>>>>>>...............................................................................................................................................................................................................................................................................................
NC_007951.1/3576331-3576882                  CCAUCCAGCCCCUUUCGAGGGGCUUUUUCUUGCCCGCAGCGCAGGAAACCGGGUGCGGCGCGGUGCCGUUUCAUGCGGGUGAGCCGCCCAUUCCGAGGCCAUCCUUGCCCCAUG.U...UCGUCGGCGUU......................GCCGAC..A.CAUGCCC..AGACAGCCG.AGACCUUCAAGGCUGCA.AGUGCGG...GAAA......CCGUGCU..GGU..CUUU.......UUUCUUAUCGGACGUUCCGCGUCCAUCCACGCCACCCACA.AGGGA...UCUC...UCCCU.UGCG..GGCGGGAAUCCCUUGUCCUUCCUCAAGGAGAUUCCCAUGGACCGUUCCCUCAUCAAAUCCAUGAUGCCUUCGCUUGUCGCAGGCCAUGUGCCCCGCAACGUGCGGUCGUUCAAGUACCGCGUGUUCGAUGAUCAGCCGCAGUCCUCGACGCUGGGCUUCGCCAUCGAUCCCCAGCCCUUCGACGGCAAGGUGGUCGCGGCGACUGACGAUGCCAUCGUCGUCAAGCUCAAGCCAUCCGAGUUCGCCGUGCUCGAUCCCAACCUUGUCACCUCUGUUCCCAGCGAAGGCGCCAAGGUGCGUGUC
#=GR NC_007951.1/3576331-3576882 CODON       ............................................................................................................................................................................................................................................................................................................................................................AUG........................................................................................................................................................................................................................................................................
#=GR NC_007951.1/3576331-3576882 SS_TT       .......................................................................................................................................................................................................................................................................................................................................................................................................................................................................................................................................................................................................................................
JCVI_SCAF_1096628044192/1807-1308            ....................................................GUGCGACGCUGUGCGAUUUCUUGCAGGCAGGCCGCCCAUUCCAGAGCCAUCCUUGCUCCAUG.U...UCGUCGGCGUU......................GCCGAC..A.CAUGCCC..UGGCAGCCG.AGACCUUCAAGGCUGCA.AGUGCGG...GAAA......CCGUGCU..GGU..CGUU......UCUUCCUAUGGACGUACC.CCGUCCGUUCACGCCACCCACA.AGGGA...CCUC...UCCCU.UGCG..GGCGGGGAAUCCCUUGUUCUUCCUCAAGGAGAUUCCCAUGGACCGUUCCCUCAUCAAAUCCAUGAUGCCUUCGCUUGUCGCGGGCCAUGUCCCUCGCAACGUGCGUUCGUUCAAAUACCGCGUAUUCGAUGAUCAGCCGCAGUCCUCGACGUUGGGCUUCGCCAUUGACCCUCAGCCCUUCAACGGCAAGGUAGUCUCCGCGACCGACGAUGCCAUCGUCGUCAAGCUCAAGCCUUCCGAGUUCGCCGUGCUCGAUCCCAACCUGGUGACCACCGUUCCCAGCGAGGGCGCCAAGGUCCAUGU
#=GR JCVI_SCAF_1096628044192/1807-1308 CODON ....................................................AUG................................................................................................................................................................................................................................................................................................................................................................................................................................................................................................................................................................................
#=GR JCVI_SCAF_1096628044192/1807-1308 SS_TT ..........................................................................................................................................................................................................................................................................................<<.<<<<<...<<<<...<<<............>>>>>>>>>>>>>...............................................................................................................................................................................................................................................................................................
NZ_ABDZ01000015.1/60851-60291                ACACCACCUUUCGAGCCUCCACGCGGGGCUCGUUUCUUUUUGGGGAAGUCGGUGGCGGCGCAGUGCCGAUUCCCUCGCGACGCUGGCCUGCGUCUGCCGCACGCUGAUUGCAUG.U...UCGCUGGCGUU......................GCCGGCA.AGCAUGCCC..AGGCAGUCG.AGACCUUCGAGACUGC..GGUGCGG...UUCG......CCGUGCU..GGU..UGUUUUUC..CUUCCCCGGGCGCAUGUC.GCGUCCAUCCACCUCACCCCCA.AGGGAUACACC....UCCCU.UGCGGGCGGGAGUUCCUUGGAUUGCCACAAGGAGUUUCCCAAUGGAUACCCAAGCCAUCCGCGCACAGAUGCCGACGCUGGUUCGCGGCCACGUGCCUUCCAACGUCCGCAGCUUCAAGUUCAACAUCUUCGACGGCCAGCCCAAGGUUUCGACGCUGGGCUUCCACAUCGAUCCCAAACCCUUCGAGGGCAAGGUCAUCGCCACCACCGACGAGGCCAUCGUCGUCAAGACGGGGCGGGCCGAGUUCGCGGUGCUCGACAAGAAGCUCGUCACCGAGGUGCCCGACGAAGGCGCCAAGGUGCAGGUCG
#=GR NZ_ABDZ01000015.1/60851-60291 CODON     P..........................................................................................................................................................................................................................................................................................................................................................AUG.........................................................................................................................................................................................................................................................................
#=GR NZ_ABDZ01000015.1/60851-60291 SS_TT     .........................>>>>>>>.......................................................................................................................................................................................................................................................................................................................................................................................................................................................................................................................................................................................................
NC_008782.1/2364153-2363600                  CGCAACCCAUUCGAGCCCCCACGUCGGGGCUCUUCUUUUUCGCGGAACGCGGUGCCGGCGCAUUGCCGAUUCCCAACGGACGGUCGCCGCCAUGUGCCGCACGCUGGCCGCAUG.U...UCGCUGGCGUU......................GCCGGC..AGCAUGCCC..AGGCAGUCG.AGACCUUCAAGACUGC..GGCGCGG...UUCG......CCGUGCU..GGU..UGCU......UCGUUCUCCGGGCGCACCCGCGUCCAUCCACCUCACCCUCA.AGGGAC..AGACC..UCCCU.UGC...GGGCGGGAGUCCCUUGGUUGCCACAAGGAGUCUCCCCAUGGAUACCCAAGCCAUCCGCGCACAGAUGCCGACGCUCGUUGUCGGUCAUGUGCCUUCCAACGUCCGUUCGUUCAAAUUCAACAUCUUCGACGGCCAGCCCAAGGUUUCGACGCUGGGCUUUCACAUCGACCCGAAGCCUUUCGAGGGCAAGGUCAUCGCCACCACCGACGAGGCCAUCGUCGUCAAGACGGGACGAGCCGAGUUCGCGGUGCUCGAUCGCACGCUCGUGACCGAAGUGCCCGACGAGGGCGCCAAGGUGCAGGU
#=GR NC_008782.1/2364153-2363600 CODON       .............................................................................................................................................................................................................................................................................................................................................................AUG.......................................................................................................................................................................................................................................................................
#=GR NC_008782.1/2364153-2363600 SS_TT       ............<<<<<........>>>>>>>.......................................................................................................................................................................................................................................................................................................................................................................................................................................................................................................................................................................................................
NC_010170.1/1373416-1373969                  UCGCAAGCACCUGCGACGCGACGAUCCGUGAUCCCACAAUGACGUAAUACGGUGAAGAGGCAGCUCCGAUAGGCGCUAACAAUUCGCACGUCCAUAGAUCAACCUGACGACAUG.U...UUGCUGGCGUU......................GCCGGC..UGCAUGCCC..AGGCAGUCG.AGACCUUCAAGACUGC..GGUGC.....CUCGUU......GCACU..GGU..UGGUCUGUUCUACCGGCGCAU.....UCCGCGCCA.AUCACUCAACCCACA.AGGGA...CGCCC..UCCCU.UGUGGCGGGAAUCCCUUGCUUUUCCUCAAGGAGUUUCCCGUGGAUCGUUCCCUCAUCAAGUCCCUGAUGCCCUCGCUUGUCGCAGCUCACGUGCCGCGUAAUGCGCGAGGUUUCAAGUACCGCGUAUUCGACGAUCAGCCGCAAGUGUCGGCAUUCGGCUUCUCUAUCGACCCCGAUGCCUUCGACGGCAAAGUGGUCGCGACCACCGGCGAUGCCAUCAUCGUCAAGGUCAAACCUACCGAGUUCGCGGUGCUCGAUCCCAGCCUGGUGACUUCCGUCCCCGACGAAGGUGCCAGGGUGCAUGUUCAA
#=GR NC_010170.1/1373416-1373969 CODON       ............................STP..........................................................................................................................................................................................................................................................................................................................AUG...........................................................................................................................................................................................................................................................................
#=GR NC_010170.1/1373416-1373969 SS_TT       ..........................................................................................................................................................................................................................................................................................<<.<<<<<...<<<<<..............>>>>>>>>>>>>...................................................................................................................................................................................................................................................................................................
NZ_ABKT01000008.1/47309-47864                GCUGCUGGAUUUCGUAAUGCCGCGUGCGGUAGCCGCGCCCCCAAAGAAUGAGACGGCUACCGAUCCCGAUUGGUCGGAAAUCCCGAUCCACGUCCGUGGCAGGCUGACGCCUUGCC...CCGCCGACUGAC.....................GUCGGC..AGCAC.CCC..AGGCAGCCA.AGAUCUUCAAGGCUGC..GGCGCGA...UCCG......UCGCGCU..GGU..CGUU.....GUCCUGCUCGACGCCUCGGCGCGUCA.CUUCCUCAACCCUCA.AGGGA...UUUCC..UCCCU.UGCAG.GGCGGACGUCCCUUGGUUUCCACAAGGAGUCCAUCCAUGGAUACCCAAGCCAUCCGCGCACAGAUGCCGACGCUCGUUCGCGGCCACGUGCCUUCCAACAUCCGCACAUUCAAGUUCAACAUCUUCGACGGCCAGCCCAAGGUUUCGACGCUGGGCUUUCACAUCGACCCGAAGCCUUUCGAGGGCAAGGUCAUCGCCACCACCGACGAGGCCAUCGUCGUCAAGACGGCACGGGCCGAGUUCGCGGUGCUCGAUCGCACCCUCGUGACCGAAGUGCCCGACGAGGGCGCCAAGGUGCAGGUC
#=GR NZ_ABKT01000008.1/47309-47864 CODON     ............................................................................................................................................................................................................................................................................................................................................................AUG........................................................................................................................................................................................................................................................................
#=GR NZ_ABKT01000008.1/47309-47864 SS_TT     .........................................................................................................................................................................................................................................................................................<<<.<<<<<...<<<<<.................>>>>>>>>>>>>>...............................................................................................................................................................................................................................................................................................
NC_003919.1/2668238-2668789                  CGGCGCGCUGGCGCCCCCCUCCCGCCGCCCCGGCGCCAUGCCCGUAAUCGGAGUGCAUGCUGGAUCGGAUUCCCGGUAGGCAACCGCGCGAUCGGCCUCCAUCCUGCGGCGCAG.GCAGCGGGGACGUUUG.....................CGUCUC..CACUUCCCA..GCACAGCCG.CGGUCUUCGAGGCUGU..GGCGCGG...GCCA......CCGCGUC..GAU..CGCU.......CCCGUCCGCA.....CC.GCAUCCGACACCGCGGACGCCC.AGCGC...CCAG...GCGCU.GGAGGAUGCACAACGUUUUCAACCCCAGGGGUCCAUCCCCUCGGGGAGUUCCGGACCUCCUUCUCAUCCACGCCGGAGGCACCAUGGAACAACCUACAUCCGAUGUGCUGGCAAGCACCAGCACACCCGCCUUCUCCGUCCAGGAGAACCGUCUGAUCUACCGCGCCAUCGAGGUGCUGGAACGCAAAUUGUUCCAGCGCGAAGCGUACAUCCCUUCGCCUGAAGCCCUGUUCGAUUACCUGCGUUUGAAGCUGGCCCGCGAGCCCAAUGAAAUCUUCGGCGCGGUCUUCCUCGACAACAAGCAUCGGG
#=GR NC_003919.1/2668238-2668789 CODON       ............................................................................STP......................................................................................................................................................................................................................................................................................................................AUG...............................................................................................................................................................................................................................
#=GR NC_003919.1/2668238-2668789 SS_TT       .............................................................................................................................................................................................................................................................................................................................................<<<<<<<..................>>>>>>>>.........................................................................................................................................................................................................................................................
NC_009656.1/4617808-4618345                  CAUUCGGUUCCUGGUACUCGAUCCAUUCGCGCCCACGCUUAAGGGCCUGCCACUUUAUGACGAUUGAGCAAUCCGGCCGGCGGGACAUCCCGCCAGCCCUCGAAUUCGAA.UUGGC...UCGCUGUCGUU......................GACAGC..GCC..UCCC..AAGGAGCCA.GGGUU..UAAGGCUCC..GGCGC.....GCAA........GCGCU..AAC..CCAC......CCAAGACCGCC.....ACAGCACUCGGCAGCGCGGUCG..C.AUCAC...GCAA...GUGAU.GGAG..UGCAUCCUACCCACCCACGCGGGGACCUCAUCCCCGCGGGAGAGGCCUGCGUAUUCGGAGACCUCUCAUGACCUCUCUCAACAACCACUCCAGCGCAGGCCACACUGCUGCGUACCUCAAACUCCCGAUCGUUCUCACCAACGCGGCCUGGCUGCGCCUGGUCUAUCUCGCCAACCCUGCCAGGGUCGACGAGAUGGGCACCCGGCUGGCCAGUGUCGUUCAAACCGCCUGGCAGGAGCUUUCGCUCCAGCCGACCGCGAAGCACAUCCAAUUCCACCUGUACCACAAGGAGGAAGAGGGGCA
#=GR NC_009656.1/4617808-4618345 CODON       ................................................................STP........................................................................................................................................................................................................................................................................................................................AUG.........................................................................................................................................................................................................................................
#=GR NC_009656.1/4617808-4618345 SS_TT       .......................................................................................................................................................................................................................................................................................................................................................................................................................................................................................................................................................................................................................................
NC_008463.1/5292463-5293000                  CAUUCGGCUCCUGGUACUUGAUCCAUUCGCGCCCACGCUCAAGGGCCUGCCGCUUUAUGACGAUUGAGCAAUCCGGCCGGCGGGAAAUCCCGCCAGCCCCCGAAUUCGAA.UUGGC...UCGCUGUCGUU......................GACAGC..GCC..UCCC..AAGGAGCCA.GGGUU..UAAGGCUCC..GGCGC.....GCAA........GCGCU..AAC..CCAC......CCAAGACCGCC.....ACAGCACUCGGCAGCGCGGUCG..C.AUCAC...GCAA...GUGAU.GGAG..UGCAUCCUACCCACCCACGCGGGGACUUCAUCCCCGCGGGAGAGGCCUGCGUAUUCGGAGACCUCUCAUGACCUCUCUCAACAACCACUCCAGCGCAGGUCACACUGCUGCGUACCUCAAACUCCCGAUCGUUCUCACCAACGCGGCCUGGCUGCGCCUGGUCUAUCUCGCCAACCCUGCCAGGGUCGACGAGAUGGGCACCCGGCUGGCCAGUGUCGUUCAAACCGCCUGGCAGGAGCUUUCUCUCCAGCCGACCGCGAAGCACAUCCAAUUCCACCUGUACCACAAGGAGGAAGAGGGGCA
#=GR NC_008463.1/5292463-5293000 CODON       ................................................................STP........................................................................................................................................................................................................................................................................................................................AUG.........................................................................................................................................................................................................................................
#=GR NC_008463.1/5292463-5293000 SS_TT       .......................................................................................................................................................................................................................................................................................................................................................................................................................................................................................................................................................................................................................................
NZ_AAKV01000112.1/73539-73002                CAUUCGGCUCCUGGUACUUGAUCCAUUCGCGCCCACGCUCAAGGGCCUGCCGCUUUAUGACGAUUGAGCAAUCCGGCCGGCGGGAAAUCCCGCCAGCCCCCGAAUUCGAA.UUGGC...UCGCUGUCGUU......................GACAGC..GCC..UCCC..AAGGAGCCA.GGGUU..UAAGGCUCC..GGCGC.....GCAA........GCGCU..AAC..CCAC......CCAAGACCGCC.....ACAGCACUCGGCAGCGCGGUCG..C.AUCAC...GCAA...GUGAU.GGAG..UGCAUCCUACCCACCCACGCGGGGACCUCAUCCCCGCGGGAGAGGCCUGCGUAUUCGGAGACCUCUCAUGACCUCUCUCAACAACCACUCCAGCGCAGGUCACACUGCUGCGUACCUCAAACUCCCGAUCGUUCUCACCAACGCGGCCUGGCUGCGCCUGGUCUAUCUCGCCAACCCUGCCAGGGUCGACGAGAUGGGCACCCGGCUGGCCAGUGUCGUUCAAACCGCCUGGCAGGAGCUUUCUCUCCAGCCGACCGCGAAGCACAUCCAAUUCCACCUGUACCACAAGGAGGAAGAGGGGCA
#=GR NZ_AAKV01000112.1/73539-73002 CODON     ...........................................................................................................................................................................................................................................................................................................................................................................................AUG.........................................................................................................................................................................................................................................
#=GR NZ_AAKV01000112.1/73539-73002 SS_TT     .......................................................................................................................................................................................................................................................................................................................................................................................................................................................................................................................................................................................................................................
NZ_AAKW01000073.1/69253-68716                CAUCCGGCUCCUGGUACUUGAUCCAUUCGCGCCCACGCUCAAGGGCCUGCCGCUUUAUGACGAUUGAGCAAUCCGGCCGGCGGGAAAUCCCGCCAGCCCCCGAAUUCGAA.UUGGC...UCGCUGUCGUU......................GACAGC..GCC..UCCC..AAGGAGCCA.GGGUU..UAAGGCUCC..GGCGC.....GCAA........GCGCU..AAC..CCAC......CCAAGACCGCC.....ACAGCACUCGGCAGCGCGGUCG..C.AUCAC...GCAA...GUGAU.GGAG..UGCAUCCUACCCACCCACGCGGGGACCUCAUCCCCGCGGGAGAGGCCUGCGUAUUCGGAGACCUCUCAUGACCUCUCUCAACAACCACUCCAGCGCAGGUCACACUGCUGCGUACCUCAAACUCCCGAUCGUUCUCACCAACGCGGCCUGGCUGCGCCUGGUCUAUCUCGCCAACCCUGCCAGGGUCGACGAGAUGGGCACCCGGCUGGCCAGUGUCGUUCAAACCGCCUGGCAGGAGCUUUCGCUCCAGCCGACCGCGAAGCACAUCCAAUUCCACCUGUACCACAAGGAGGAAGAGGGGCA
#=GR NZ_AAKW01000073.1/69253-68716 CODON     ...........................................................................................................................................................................................................................................................................................................................................................................................AUG.........................................................................................................................................................................................................................................
#=GR NZ_AAKW01000073.1/69253-68716 SS_TT     .......................................................................................................................................................................................................................................................................................................................................................................................................................................................................................................................................................................................................................................
NZ_AAQW01000001.1/958597-958060              CAUUCGGCUCCUGGUACUUGAUCCAUUCGCGCCCACGCUCAAGGGCCUGCCACUUUAUGACGAUUGAGCAAUCCGGCCGGCGGGAAAUCCCGCCAGCCCCCGAAUUCGAA.UUGGC...UCGCUGUCGUU......................GACAGC..GCC..UCCC..AAGGAGCCA.GGGUU..UAAGGCUCC..GGCGC.....GCAA........GCGCU..AAC..CCAC......CCAAGACCGCC.....ACAGCACUCGGCAGCGCGGUCG..C.AUCAC...GCAA...GUGAU.GGAG..UGCAUCCUACCCACCCACGCGGGGACCUCAUCCCCGCGGGAGAGGCCUGCGUAUUCGGAGACCUCUCAUGACCUCUCUCAACAACCACUCCAGCGCAGGUCACACUGCUGCGUACCUCAAACUCCCGAUCGUUCUCACCAACGCGGCCUGGCUGCGCCUGGUCUAUCUCGCCAACCCUGCCAGGGUCGACGAGAUGGGCACCCGGCUGGCCAGUGUCGUUCAAACCGCCUGGCAGGAGCUUUCGCUCCAGCCGACCGCGAAGCACAUCCAAUUCCACCUGUACCACAAGGAGGAAGAGGGGCA
#=GR NZ_AAQW01000001.1/958597-958060 CODON   ...........................................................................................................................................................................................................................................................................................................................................................................................AUG.........................................................................................................................................................................................................................................
#=GR NZ_AAQW01000001.1/958597-958060 SS_TT   .......................................................................................................................................................................................................................................................................................................................................................................................................................................................................................................................................................................................................................................
NC_004129.6/5414083-5414617                  UACUCGCGAAAAAGACAGCCUCUGCCUUGAUGGACAAUAUUAUCAAUGGCUGAUCCCCUGUAGCACCGCUUCACCUGGCACGACGAUCUCGUCGCGCCACCCAUUCCGGA.UUGGU...UCGCUGUCGUC......................GACAGC..GCC..UCCA..AAGGAGC..CAGGGUUUCAA.GCUCC..GGCG......CGUCG........CGCU..AAC..CCAC......CCAAGAUCGCU.....UA.GCACUCGGUAGCGCGAUCA..C.AUCAC...CUA....GUGAU.GGAG..UGCUUUCAACUUUACCUACCCGCGGGGAUCUCAUCCUCGCGGACUGAGGCCUCGCUCUUUCUGGAGACCUCUGAUGUCCAUACCCUCCGCCUCAACCGAUGCAUACCUCACCCUUCCGGUUGUCCUGGACAACGCUGCAUGGAUGCGUGUGGUCUAUCUCGAAAACCCUGCCCGGGUAGCCGAAAUGAGCCAACGCCUGGCCACCGUUGUACAAACGGCGUGGCAGGAACUCAAACAGCACCCCCUGGCCAAGCCCUUCACCUUCGGCGUGUACGUAAAGCGACAUACCGGCCGCCAACGUGA
#=GR NC_004129.6/5414083-5414617 CODON       .................................................................................................................................................................................................................................................................................................................................................................................................AUG...................................................................................................................................................................................................................................
#=GR NC_004129.6/5414083-5414617 SS_TT       .............................................................................................................................................................................................................................................................................................................................................<<<<<<<<<<<<...........>>>>>>>>>>>........................................................................................................................................................................................................................................................
NZ_AAKW01000073.1/72857-72310                UUUCUACCAGCCGCGCUCUUCCGCCCUCGCUCUCCGCCCGCUGCAUCCUGCAUCCGCUCCCCCCUCCUGCUUGACCUUGACACUUUCGCCCCCCGCUUCGAUGAUGAGCGCGUGAU...CUGCUGACGUU......................GUCAGC..GACAUGCCCC.AUGCAGCUC.GGAUCCGAAGUGCUGC..AGCAC.....AGCCCAGC....GUGUU..GAU..CCAA......CCCAAGACCGU.....AUAGCUUCUGGUAGCACGGUCGGUC.GGCCU..........CGGUC.GAUAGAAGCUCCCUUCCGCAACCCAGCGGGGAAUCCACUUCCCCGCCAGGGCCAGUGUUUUCUCCGCACCCUCAACCUGCAGGAGAAACACCAUGUCCAAGCAAUCCACCAGCUUCGAAAUCGGCUUUGCCCUCGGCAGUGUUGUGCGUGAGUUCCGCAGAGCGCUCAGUCGCCCUCCGGUCGUAGUGCAAGCACAAGCACCGGUUGCGUCGAGUGUCCAGCGUAUCGAGCCCGCCAUGCUUGCUGGCCCGACCGCCAAAGAGCUGGAACACAUCAGCGACGUCCCGGCGAUCGUCCGGUUGAAGAAAG
#=GR NZ_AAKW01000073.1/72857-72310 CODON     ..............................................................................................................................................................................................................................................................................................................................................................................................................................................................................................................................................................AUG......................................................................
#=GR NZ_AAKW01000073.1/72857-72310 SS_TT     .......................................................................................................................................................................................................................................................................................................................................................................................................................................................................................................................................................................................................................................
NZ_AAQW01000001.1/962201-961654              UUUCUACCAGCCGCGCUCUUCCGCCCUCGCUCUCCGCCCGCUGCAUCCUGCAUCCGCUCCCCCCUCCUGCUUGACCUUGACACUUUCGCCCCCCGCUUCGAUGAUGAGCGCGUGAU...CUGCUGACGUU......................GUCAGC..GACAUGCCCC.AUGCAGCUC.GGAUCCGAAGUGCUGC..AGCACAG...CCCA......CCGUGUU..GAU..CCAA......CCCAAGACCGC.....AUAGCUUCUGGUAGCGCGGUCGGUC.GGCCU..........CGGUC.GAUAGAAGCUCCCUUCCGCAACCCAGCGGGGAAUCCACUUCCCCGCCAGGGCCAGUGUUUUCUCCGCACCCUCAACCUGCAGGAGAAACACCAUGUCCAAGCAAUCCACCAGCUUCGAAAUCGGCUUUGCCCUCGGCAGUGUUGUGCGUGAGUUCCGCAGAGCGCUCAGGCGCCCUCCGGUCGUAGUGCAAGCACAAGCACCGGUUGCGUCGAGUGUCCAGCGUAUCGAGCCCGCCAUGCUUGCUGGCCCGACCGCCAAAGAGCUGGAACACAUCAGCGACGUCCCGGCGAUCGUCCGGUUGAAGAAAG
#=GR NZ_AAQW01000001.1/962201-961654 CODON   ..............................................................................................................................................................................................................................................................................................................................................................................................................................................................................................................................................................AUG......................................................................
#=GR NZ_AAQW01000001.1/962201-961654 SS_TT   .......................................................................................................................................................................................................................................................................................................................................................................................................................................................................................................................................................................................................................................
NZ_AAKV01000112.1/77153-76605                UGACAGGGUUUCUACCAGCCGCGCUCUUCCGCCCUCGCUCUCCGCCCGCUGCAUCCGCUCCCCCUCCUGCUUGACCUUGACACUUUCGCCCCCCGCUUCGAUGAUGAACGAGUGAU...CUGCUGACGUU......................GUCAGC..GACAUGCCCCCAUGCAGCUC.GGAUCCGAAAUGCUGC..AGCACAG...CCCA......CCGUGUU..GAU..CCAA......CCCAAGACCGC.....AUAGCUUCUGGUAGCGCGGUCGGUC.GGCCU..........CGGUC.GAUAGAAGCUCCCUUCCGCAAGCCAGCGGGGAAUCCACUUCCCCGCCAGGGCCAGUGUUUUCUCCGCACCCUCAACCUGCAGGAGAAACACCAUGUCCAAGCAAUCCACCAGCUUCGAAAUCGGCUUUGCCCUCGGCAGUGUUGUGCGUGAGUUCCGCAGAGCGCUCAGUCGCCCUCCGGUCGUAGUGCAAGCACAAGCGCCGGUUGCGUUGAGCGUCCAGCGCAUCGAUCCUGCCUUCCUGGCCGGCCCGACCGCUGGCGAGCUAGAACACAUCAGCGACAUCCCAGCCAUCGUCCGGCUGAAGAAUG
#=GR NZ_AAKV01000112.1/77153-76605 CODON     ...................................................................................................................................................................................................................................................................................................................................................................................................................................................................................................................................AUG.................................................................................................
#=GR NZ_AAKV01000112.1/77153-76605 SS_TT     .......................................................................................................................................................................................................................................................................................................................................................................................................................................................................................................................................................................................................................................
NC_009656.1/4614301-4614849                  GUUUCUACCAGCCGCGCUCUUCCGCCCUCGCUCUCCGCCCGCUGUAUCCUGCAUCCGCUCCCCCUCCUGCUUGACCUUGACACUUUCGCCCCCUGCUUCGAUGAUGAACGCGUGAU...CUGCUGACGUU......................GUCAGC..GACAUGCCCCCAUGCAGCUC.GGAUCCGAAAUGCUGC..AGCACAG...CCCA......CCGUGUU..GAU..CCAA......CCCAAGACCGC....AUA.GCUUCUGGUAGCGC....GGUC.GGUCG...GCCU...CGGUC.GAUAGAAGCUCCCUUCCGCAACCCAGCGGGGAAUCCACUUCCCCGCCAGGGCCAGUGUUUUCUCCGCACCCUCAACCUGCAGGAGAAACACCAUGUCCAAGCAAUCCACCAGCUUCGAAAUCGGCUUUGCCCUCGGCAGUGUUGUGCGUGAGUUCCGCAGAGCGCUCAGGCGCCCUCCGGUCGUAGUGCAAGCACAAGCGCCGGUUGCGUUGAGCGUCCAGCGCAUCGAUCCUGCCUUCCUGGCCGGCCCGACCGCUGGCGAGCUAGAACACAUCAGCGACAUCCCAGCCAUCGUCCGGCUGAAGAAUG
#=GR NC_009656.1/4614301-4614849 CODON       ..............................................................................................................................................................................................................................................................................................................................................................................................................AUG......................................................................................................................................................................................................................
#=GR NC_009656.1/4614301-4614849 SS_TT       .......................................................................................................................................................................................................................................................................................................................................................................................................................................................................................................................................................................................................................................
NC_008463.1/5288668-5289216                  UGACAGGGUUUCUACCAGCCGCGCUCUUCCGCCCUCGCUCUCCGCCCGCUGCAUCCGCUCCCCCUCCUGCUUGACCUUGACACUUUCGCCCCCCGCUUCGAUGAUGAACGCGUGAU...CUGCUGACGUU......................GUCAGC..GACAUGCCCCCAUGCAGCUC.GGAUCCGAAAUGCUGC..AGCACAG...CCCA......CCGUGUU..GAU..CCAA......CCCAAGACCGC....AUA.GCUUCUGGUAGCGC....GGUC.GGUCG...GCCU...CGGUC.GAUAGAAGCUCCCUUCCGCAACCCAGCGGGGAAUCCACUUCCCCGCCAGGGCCAGUGUUUUCUCCGCACCCUCAACCUGCAGGAGAAACACCAUGUCCAAGCAAUCCACCAGCUUCGAAAUCGGCUUUGCCCUCGGCAGUGUUGUGCGUGAGUUCCGCAGAGCGCUCAGUCGCCCUCCGGUCGUAGUGCAAGCACAAGCGCCGGUUGCGUUGAGAGUCCAGCGCAUCGAUCCUGCCUUCCUGGCCGGCCCGACCGCUGGCGAGCUAGAACACAUCAGCGACAUCCCAGCCAUCGUCCGGCUGAAGAAGG
#=GR NC_008463.1/5288668-5289216 CODON       .............................................................................................................................................................................................................................................................................................................................................................................................................GAUG......................................................................................................................................................................................................................
#=GR NC_008463.1/5288668-5289216 SS_TT       .......................................................................................................................................................................................................................................................................................................................................................................................................................................................................................................................................................................................................................................
NC_004129.6/5410971-5411517                  GGAUCGCUUUUGAAGGUCUGAUCCAGCCGGCCUUCUCCCUCCCCCCCCUCUCUCCCUUUCAGUCCCCCUCUCCGCUUGACACAACCCCUCCCCCGCUCCGAUUAUUGAACCGUGAU...CUGCUGACGUC......................GUCAGC..AACAUGCCCC.AUGCAGCUC.GGAUCCGUAACGCUGC..AGCACG....UUAAU......CGUGU...GAU..CCUC......CUCAAGGUCGU.....UCAGCUUCUGGUAGCACGACCGGUC.GAC.....UAUCC....GUC.GAUAGAAGCACCUUCCGCCAACCCAGCGGGGAAUUCACUUCCCCGACGGGAUCAGUGUUUCUCCGCAUCGCAAACUGCAGGAGAAACACCAUGUCCACUACUAUCAGCUACCGUUUUGGUCACGCCCUCGGCACCCUAUACCGGGAAUUCCUGCGUGUGUUCAAAACACCUCACCCAGUUGAUAGCAAACCUAACCCCGUACUUGUUGAAGUUUCGGCUUUCACUCCUCUUCGCAAGGACUGGGACACGCUCUGUCGGGUUCCCGCGAUUGUCCGUAACAAAGGAGUCGACCUGAACCAUUGGUUCGAU
#=GR NC_004129.6/5410971-5411517 CODON       .......................................................................................................................................................................................................................................................................................................................................................................................................................................................................................................................................................................................................................................
#=GR NC_004129.6/5410971-5411517 SS_TT       .......................................................................................................................................................................................................................................................................................................................................................................................................................................................................................................................................................................................................................................
NC_004129.6/5412348-5412899                  ACAGCAGGAUGGUACACAGGUCGGCAAGAUGAAUUCUCGGAUGAGUCCGAGUAAAACUUGCGGAUGGUCCAUGACUUGACUUUUGGAGAAAACCUUUCCAUAUUUUCAACCAUGUA...CCGCUGACGUU......................GUCAGC..AACAUGCCC..UAGUAGUCA.CGAUCUGUGAGACUAC..GACACGA...AAAU......UCGUGUU..GAU..CAGA......CCCAAGACCGC.....CCAGCUUCCGGUAGUGCGGUUGAUC.AGUCA...AUAAU..UGACU.GAUGGAAGCCACCUCUUACUCUGCUUUACAGAACACCUAAUCCCGAGCUCUAACCCUCGCGGGGAAUACUUUCCCCCUAGGGCGAAGUGUUUCUCCGCUUUCUGACUCUGAAAAUGGAGAAUCAUCAUGAGCAACGAAAUUAAAUAUUUCGACCUUCACACCACUGGUAUCGGUUAUCUCAACCGAAUCCGUGAAGUGGCACCACGUAAAGGAAAUCCCUUCAUCGCAACAACCAUCGCCGCUCUUCAUGGGGCCAGUGACGCUGUUGAGUACUCCUACAUCGACUGUAAUGUCGUCGGUACCGAAGCG
#=GR NC_004129.6/5412348-5412899 CODON       ................................................................................................................................................................................................................................................................................................................................................................................................................................................AUG....................................................................................................................................................................................
#=GR NC_004129.6/5412348-5412899 SS_TT       .......................................................................................................................................................................................................................................................................................................................................................................................................................................................................................................................................................................................................................................
NZ_AAKV01000112.1/59921-59374                CAGCAGUUGCCGGCGUGGGAUUGAACUUGCUAAGCGGGUAUUUACCUGAGCCCUUCAAGCCAUUGCAGCGUGUUGUUGACUUUAAAUUUCCGCCUGUCCAUCCUUUGAGCCGUGAG...CUGCUGACGUU......................GUCGGC..AUCCCUCCA....GUAGCCG.UGAUCUGCGAGGCUAC..AGCACGG...AUUA......CCGUGUA..GAU..CACUCC.....CUAGGUCGCA.....CCAGCUUCCGGAAGCGCGAUCAAUCGACC.....AUCA.....GGUUGAUGGAAGCCCCCUCCCCUGACUGACGUCUUAAAACAGCCCCGUAGGGGCAACCUCACUCUCUUGCUGCCGAAACUUUCGGUAAGCGAUACCCUGCACGCAGAACAGCUUGCUUUCUCAGCACAGCGAUUCCAUAUUCCAACAUCAAUGGAAGGUGAAGAGAUGGACGAAAACUACAUCAUCGCCCGUUCAAUUAAAGAGGCAAACAAGUUUAUUCAAACUUGGGAAGAAGCCGACAUUCAAAACCUAACCGACGAUCAAACAAAAGCAGCAGUUAGCUUUGCUAGCAAGAUCAAUUCAGAGCUUCGCG
#=GR NZ_AAKV01000112.1/59921-59374 CODON     .......................................................................................................................................................................................................................................................................................................................................................................................................................................................................................................................................................................................................................................
#=GR NZ_AAKV01000112.1/59921-59374 SS_TT     .......................................................................................................................................................................................................................................................................................................................................................................................................................................................................................................................................................................................................................................
NZ_AAKV01000112.1/76075-75525                CGAAGUUUAACCAUCGGCACCGCCCGCACUGACCUCAAGCCCCUCCGUGUGAGGGGCUUUUUCAUUCGCGGGGGCUUGACAACUGCAACAGGCCUUUUCAUUCUUUGCACCGUGAG...CUGCUGACGUU......................GUCGGCA.AUCCUCCCC..CAGUAGUCA.UGAUCUGAAAGACUAC..GACACGG...AUUU......CCGUGUA..GAU..CGAA......CCCAAGAUCGC....ACCAGCUUCCGGUAGCGCGAUCAAUC.AGCCC...AC.....AGGUU.GAUGGAAGCCCUCUCCCUCUGCUUUACCUCCCAAUACCGACCCAUGCGGGGAAUACUUUUCCCUGACGGGCAAGGUGUUUCUCCGCUUUCGCUUACGAAACUGGAGAAUCAUCAUGAGCAACAACACCCAAGCCCAAGAAGCCAAGUAUUUCGACCUGCACACCACCGGUAUCGGCUACCUCAAUCGCAUCCGCGAGGUACCGAUCCGCCGAGGUGAACCAUUCCUCGCCGUAACCGUCGCAGCCCUCCAUGGCGCGGCAGACAGCGUGGAAUACUCCUACAUCGACUGCAAAGUGGUCGGCGCCCAGG
#=GR NZ_AAKV01000112.1/76075-75525 CODON     ...................................................................................................................................................................................................................................................................................................................................................................................................................................AUG.................................................................................................................................................................................................
#=GR NZ_AAKV01000112.1/76075-75525 SS_TT     ......................................<<<<<<<.....>>>>>>>..............................................................................................................................................................................................................................................................................................................................................................................................................................................................................................................................................................................
NC_009656.1/4615560-4616109                  CGAAGUUUAACCAUCGGCACCGCCCGCACUGACCUCAAGCCCCUCCGUGUGAGGGGCUUUUUCAUUCGCGGGGGCUUGACAACUGCAACAGGCCUUUUCAUUCUUUGCACCGUGAG...CUGCUGACGUU......................GUCGGCA.AUCCUCCCC..CAGUAGUCA.UGAUCUGAAAGACUAC..GACACGG...AUUU......CCGUGUA..GAU..CGAA......CCCAAGAUCGC....ACCAGCUUCCGGUAGCGCGAUCAAUC.AACC......ACA...GGUU.GAUGGAAGCCCUCUCCCUCAGAUUUACCUCCCAAUACCGACCCAUGCGGGGAAUACUUUUCCCUGACGGGCAAGGUGUUUCUCCGCUUUCGCUUACGAAACUGGAGAACCAUCAUGAGCAACAACACCCAAGCCCAAGAAGCCAAAUAUUUCGACCUGCACACCACCGGUAUCGGCUACCUCAAUCGCAUCCGCGAAGUACCGAUCCGCCGAGGUGAACCGUUCCUCGCCGCUACUGUUGCUGCCCUCCAUGGCGCGGCAGACAGCGUGGAAUACUCCUACAUCGAUUGCAAAGUGGUCGGCGCCCAAG
#=GR NC_009656.1/4615560-4616109 CODON       .............................STP...................................................................................................................................................................................................................................................................................................................................................................................................AUG.................................................................................................................................................................................................
#=GR NC_009656.1/4615560-4616109 SS_TT       ......................................<<<<<<<.....>>>>>>>..............................................................................................................................................................................................................................................................................................................................................................................................................................................................................................................................................................................
NZ_AAKW01000073.1/71779-71230                AAACAUCGGAUUCUUCCCCGUCAUCAUUGACCAUGAAAGCGCCCAACACUGGGCGCUUUUUUCAUUUCAAGGGUAUUGACAUUCAUUUUUCCCCUGCCCAUCCUUUACCCCGUGAG...CUGCUGACGUU......................GUCGGCA.ACCCUCCCC..CAGUAGUCA.UGAUCUGAAAGACUAC..GACACGG...ACUU......CCGUGUA..GAU..CGAA......CCCAAGAUCGC....ACCAGCUUCCGGUAGCGCGAUCAAUC.AACCA...C......AGGUU.GAUGGAAGCCCUCUCCCUCAGAUUUACCUCCCAAUACCGACCCAUGCGGGGAAUACUUUUCCCUGACGGGCAAGGUGUUUCUCCGCUUUCGCUUACGAAACUGGAGAACCAUCAUGAGCAACAACACCCAAGCCCAAGAAGCCAAAUAUUUCGACCUGCACACCACCGGUAUCGGCUACCUCAAUCGCAUCCGCGAAGUACCGAUCCGCCGAGGUGAACCGUUCCUCGCCGUAACCGUCGCAGCCCUCCAUGGCGCGGCAGACAGCGUGGAAUACUCCUACAUCGACUGCAAAGUGGUCGGCGCCCAGG
#=GR NZ_AAKW01000073.1/71779-71230 CODON     ...................................................................................................................................................................................................................................................................................................................................................................................................................................AUG.................................................................................................................................................................................................
#=GR NZ_AAKW01000073.1/71779-71230 SS_TT     ......................................<<<<<<......>>>>>>...............................................................................................................................................................................................................................................................................................................................................................................................................................................................................................................................................................................
NZ_AAQW01000001.1/961123-960574              AAACAUCGGAUUCUUCCCCGUCAUCAUUGACCAUGAAAGCGCCCAACACUGGGCGCUUUUUUCAUUUCGAGGGUAUUGACAUUCAUUUUUCCCCUGCCCAUCCUUUACCCCGUGAG...CUGCUGACGUU......................GUCGGCA.ACCCUCCCC..CAGUAGUCA.UGAUCUGAAAGACUAC..GACACGG...ACUU......CCGUGUA..GAU..CGAA......CCCAAGAUCGC....ACCAGCUUCCGGUAGCGCGAUCAAUC.AACCA...C......AGGUU.GAUGGAAGCCCUCUCCCUCAGAUUUACCUCCCAAUACCGUCCCAUGCGGGGAAUACUUUUCCCUGACGGGCAAGGUGUUUCUCCGCUUUCGCUUACGAAACUGGAGAAUCAUCAUGAGCAACAACACCCAAGCCCAAGAUGCCAAAUAUUUCGACCUGCACACCACCGGUAUCGGCUACCUCAAUCGCAUCCGCGAAGUACCGAUCCGCCGAGGUGAACCGUUCCUCGCCGUAACCGUCGCAGCCCUCCAUGGCGCGGCAGACAGCGUGGAAUACUCCUACAUCGACUGCAAAGUGGUCGGCGCCCAGG
#=GR NZ_AAQW01000001.1/961123-960574 CODON   ...................................................................................................................................................................................................................................................................................................................................................................................................................................AUG.................................................................................................................................................................................................
#=GR NZ_AAQW01000001.1/961123-960574 SS_TT   ......................................<<<<<<......>>>>>>...............................................................................................................................................................................................................................................................................................................................................................................................................................................................................................................................................................................
NC_008463.1/5289921-5290473                  AAAAACAUCGGAUUCUUCCCCGUCAUCAUUGACCAUGAAAGCGCCCAACCCUGGGCGCUUUUUUCAUUUCAUGGGUAUUGACAUUCAUUUUUCCCCUGCCCAUCCUUUACCACG.UGAGCUGCUGACGUU......................GUCGGCA.ACCCUCCCC..CAGUAGUCA.UGAUCUGAAAGACUAC..GACACGG...ACUU......CCGUGUA..GAU..CGAA......CCCAAGAUCGC....ACCAGCUUCCGGUAGCGCGAUCAAUC.AACCC...AC.....AGGUU.GAUGGAAGCCCUCUCCCUCUGAUUUACCUCCCAAUACCGACCCAUGCGGGGAAUACUUUUCCCUGACGGGCAAGGUGUUUCUCCGCUUUCGCUUACGAAACUGGAGAAUCAUCAUGAGCAACAACACCCAAGCCCAAGAAGCCAAGUAUUUCGACCUGCACACCACCGGUAUCGGCUACCUCAAUCGCAUCCGCGAGGUACCGAUCCGCCGAGGUGAACCAUUCCUCGCCGUAACCGUCGCAGCCCUCCAUGGCGCGGCAGACAGCGUGGAAUACUCCUACAUCGACUGCAAAGUGGUCGGCGCCCAGG
#=GR NC_008463.1/5289921-5290473 CODON       .............................STP................................................................................................................................................................................................................................................................................................................................................AUG....................................................................................................................................................................................................................................................
#=GR NC_008463.1/5289921-5290473 SS_TT       ....................................<<<<<<<<<<......>>>>>>>>>>.........................................................................................................................................................................................................................................................................................................................................................................................................................................................................................................................................................................
NC_008752.1/531493-530951                    GGGCGGCCCAUCCCCCACUACCACGCGUCCCUCGGCCGUAGCCUAAAGGGAUCACCUCCUGGCCCGGAUUCUGCCUUGGCGCCCGCGCUCCGGAUGCUCACUAUCGACCGCAGGUC...GCGGAGGACUUC.....................UCCUCC.....CUUCCC..AGGCAGCCA.UGAUCUUCAAGGCUGC..GGCGC.....GCUG........GCGCC..GAU..CACA.......CCAGUCCGCU.....CC.GCAUCCGAAACGGUGGACGCCC.AGCGC...GAAA...GCGCU.GGUGGAUGCACUUCAUCGCCAACCCACGGGGUCUCCACCCCGAUGGGCGUGUAGCCCCUCUUUGUAAGAAAGUCGGAGGCUACAAAUGCCGCAACUUGCCACGUCCGAGGUGCUGCAACCCAGCACUACACCCUGCCCGGCACUCACCGUCCAGGAAAGCCGACUGGUCCAUCGCGCACUCCACGUGCUGGAGCAGCGCAUGUUCCAUCGCGAGGCAGCGAUCUCGACCCCGAGGGAGCUUUACGACUACCUGCGGCUCAAGCUCGCCGGCGAACUCCACGAGGUCUUCGGCGUUGUCUUCCUCGACUG
#=GR NC_008752.1/531493-530951 CODON         ......................................STP..............................................................................................................................................................................................................................................................................................................................................................AUG.............................................................................................................................................................................................................................
#=GR NC_008752.1/531493-530951 SS_TT         ..........................................................................................................................................................................................................................................................................................................................................................................................................................................................................................................................................................................................<<<<<<<<<...........>>>>>>>>>................
NC_007005.1/1657919-1657366                  UGGACCAGCUCAUUGCUUGAUACUCCCCUCCCUGACUAGCCCCUCAUUCAUUGAAGGGCUUUUUCAUUUGGAGGAUUGACAAAGGGAUCAGGCUUACAUCAUUCUGAAGCCAUGUA...CCGCUGACGUU......................GUCAGC..AACAUGCCCG.AGGUAGUCU..GGAUUUCAUGACUAC..GAUGCG....UUUUU......CGCAUU..AAU..CCAA......CCCCCAGUUCG....CAAAGCAUUCGGAAGCGCGAACGGUUGAUCAG...UUUAU..CUGGUUGAUGGAUGCACAAUGAUUCUCUCACCCCAUCGGGACCUUUCCCGUAGGGUUGGUCUCGUGCCCAGCAGGAGACCUUCAUGAAAAGCAGUAUUGCGCUGUACCAAGCAUUGAUUUCAAUCGAUGUUCCGGAAGACCGCGCCGCUGCAGUCGUCGAUGCUCUGGAGUCGGAUAUGCAAACGCAACUCGCGACAAAAGCCGACAUCGACACUCUCGAGUCUAGACUCGAACUGAAACUCACCAUUCGUAUGGCCGUCAUGCUGACUGCUGCUGUAGGCGUUAUGCUUACUGCGUUCAGAUUCAUGCAUUGAU
#=GR NC_007005.1/1657919-1657366 CODON       .................STP.........................................................................PTS.......................................................................................................................................................................................................................................................................................................................................................................................................................................................................................................................................
#=GR NC_007005.1/1657919-1657366 SS_TT       ......................................<<<<<<<<.....>>>>>>>>............................................................................................................................................................................................................................................................................................................................................................................................................................................................................................................................................................................
NC_007005.1/1658597-1658047                  AGAAGGAAGAUACUGUCGUAGAGAGCUCUGAAACAAGCAUCUCACGCUGGUCGUGGCCAAACCCGACAGCUCGUGCUUGACAAGCCUUCAAAGAAUUCACAUUCUCAAGACAUGUA...CCGCUGACGUU......................GUCAGC..AACAUGCCC..GGGUAGUCA.GGAUC.UCACGACUAC..GAUGCG....UCCCA......CGCAUU..GAU..CCCU......CCCAAAGUUCG....CAAAGCUUCCGGAGGCGCGAACGAUC.GGUGU...UUCAA..ACGCC.GAUGGAUGCACAUUAAACGCGUCACUCACCCAGCGGGGAAUCAUUCCCCUCUCGGGCGGUGUUCUCCGCAAUUUUCCCUGGAGAAACAUCAUGAGUACAGCAAGCUUUCGUUUUGGCGUUAUGGUUGGUACAGCAUUGCGUGAAUGCAUCCGUGCGGUCACUCAUAGUUCGAAUCCUGAACCAGGACGUGUGGCACCACAGCAACUCAGGAUGAUGCCUGAACCUGCGAUGUCCAACGAACAGUCGGAACAAUACCGCCUGCCGGCAUUGGCUCGAUGCAAACACGUCGAUCUUGCUGGCUGGUAUGAU
#=GR NC_007005.1/1658597-1658047 CODON       ............................................................................................................................................................................................................................................................................................................................................................................................................AUG........................................................................................................................................................................................................................
#=GR NC_007005.1/1658597-1658047 SS_TT       .......................................................................................................................................................................................................................................................................................................................................................................................................................................................................................................................................................................................................................................
NZ_AAHW02000025.1/23198-23745                AGUGUACAGGGACGGCCGCUUACCUUCCCCAGCCCCACGGCCAUCAAUGCGUCCGCUGCCGAACGCCUAUUUCUGGUCGCGCGCCACGAUGAACUGCUUCAUGUUUAUUCCGUACG...CGGUCGAUCUU.......................UCGAC..CU.GUGCCC..AGGCAGCCGAUGGUCUUCAAGGCUGC..GCUGCGU...GUCA......UCGCAGU..GAC..UCAUCG.....CCAGUCCGCU.....UC.GCAUCGCUUGCCGCGGACGCUC.AUCCG...CAC....CGGAU.GACGA.UGCUCGUGUUCCCUCGACCGGAUGUCACUGCAUCCCGUCGGGAUGGGUGGCUGUCCUCUACCCCAAUACCAGGAGUGCUUCAUGGCUACCCCGCGCGUUUCAUCGUGCUCUACCCCGCUGACGAAUCCGCACUUCGGUGCGCUCGCCUGGCGUUAUGCCGGCAAACGACUGUCGUUGCACGUGCUUCGCAGCGUCGCUGGCUACUACAUCGGCACCGCCGAUGACGAAGGUCCCAUCUCGCGCGAGUCCGUCGAAUAUUUCCCGACGCGCGACCUCGCCGAACGCGCGCUGGUCGCCGGUUGC
#=GR NZ_AAHW02000025.1/23198-23745 CODON     .......................................................................................................................................................................................................................................................................................................................................................................................................................................................................................................................................................................................................................................
#=GR NZ_AAHW02000025.1/23198-23745 SS_TT     .......................................................................................................................................................................................................................................................................................................................................................................................................................................................................................................................................................................................................................................
NZ_AAMM02000010.1/124216-123670              GCUUGCACUGAACACAUCCCAUCGCUGACGCGAUCGAUGAGCCAUCAAUCGGCCACGUGCCGAUGCCGUUUCCCGCACGCCUGAACGCCCCGACUGCGUCAUGGUGCAUCCGUACG...CGGUCGAUCCC......................CUCGAC..CU.GUGCCC..AGGCAGCCGAUGGUCUUCAAGGCUGC..GCUGCGU...GUCA......UCGCAGU..GAC..UGCG.......CCAGUCCGCU.....UC.GCAUCGCUCGCCGCGGACGCUC.AUCCC...CAC....CGGAU.GACGA.UGCUCGUGUUCCCUCGACUGGAUGUCACUGCAUCCCGUCGGGAUGGGUGGCUGUCCUCUGCCCCUGAAAGGAGUGCUUCAUGGCUACCCCGUGUGUUUCACCGUGCUCCACCCCGCUGACGAAUCCGCACUUCGGUGCGCUCGCCUGGCGAUACACCGGCAAGCGAUUGCCGCUGCAUGUACUUCGCAGCGUCGCCGGCUACUACAUCGGCACCGCCGAUGACGAAGGUCCCAUCUCGCGCGAGUCUGUCGAGUAUUUCCCGACGCGCGAUCUCGCCGAACGCGCACUGGUCGCCGGUUGCUG
#=GR NZ_AAMM02000010.1/124216-123670 CODON   .........................STP...........................................................................................................................................................................................................................................................................................................................................................................................................................................................................................................................................................................................................
#=GR NZ_AAMM02000010.1/124216-123670 SS_TT   .......................................................................................................................................................................................................................................................................................................................................................................................................................................................................................................................................................................................................................................
NZ_ABBN01001396.1/102354-101809              GCGCGCCUUGUACGCAAGCCAUCGCUGACGGGAUGGGUAGUCCAUCAAUCGGCCACACGCUGAUGCCGUUUCCUCCACGCGCGACCGUCCCCGCUGCGUCAUGGUGCGUCCGUA.C...AUGGUCGAUCCC.....................UCGACC..G..GUGCCC..AGGCAGCCGAUGGUCUUCAAGGCUGC..GCUGCGA...GUCA......UCGCAGU..GAC..UGCG.......CCAGUCCGCU.....UC.GCAUCGCUCGCCGCGGACGCUC.AUCCC...CAC....CGGAU.GACGA.UGCUCGUGUUCCCUCGACCGGAUGUCACUGCAUCCCAUCGGGAUGGGUGGCUGUCCUCUACCUCUCCAAAGGAGUGCUUCAUGGCUACCCCGAAUAAUUCGUCGCGCUCCACGACGCGCACGCAUCCGCAUGGUGUGCUCGCGUGGCGAUAUACCGGCAAACGACUGCCACUGCAUGUGCUUCGCAGCGUUGCCGGUUACUACAUCGGCACCGCCGAUGACGAAGGUCCCGUCUCACGCGAGUCCGUUGAGUAUUUCCCGACUCAUGAGCUGGCCAUCGGUGCCCUGGCCAGCGAUGCCUGGA
#=GR NZ_ABBN01001396.1/102354-101809 CODON   .........................STP............................................................................................................................................................................................................................................................................................................................................................................AUG............................................................................................................................................................................................................................
#=GR NZ_ABBN01001396.1/102354-101809 SS_TT   .......................................................................................................................................................................................................................................................................................................................................................................................................................................................................................................................................................................................................................................
JCVI_SCAF_1096626436570/621-54               CGGCAACUCCAUGGCGGUGCCCUGCGUGGCCUGGCUGGGCGCCCGCCUGCUGCGGGCCAUGGCCUGAACAGGGAGCGGGCCGGGUUCGGUUUUGCGCACGACCGCGCGAACGGG.G...CUGUUGAUGCUUUGCCCCAAGCAUCGCUGAUCUGUCAGC..G.CCCGCCC..AGGCAGUCA.GGGUCUUCGAGGCUGCGCCGCGUGC...UCCC......GCACGCC..GAC..CCGG.......CCCGUCCGCU.....UC.GCAUCG.CCUGCGCGGACACGC.GCCCC...CCA....AGGUC.GCGGA.UGCCAUUUGUCUCACCAACCCCGUGGGUCGCCGCCUUCGCCCCGCGCGCGGCCGGGUCCACCCACGCCAUCUUCCCGGAGUUCCCAUGACCAUUGAUCAGAAACGCAUCAGCAUCAAGAACCUCAAGGUGGCCGAGUUCGCCAACGAGGAAACGCUGUGCUUCACCGCCACCGUGCUGUUCGACGGCGAGCCGGUCGCCACGGCCAGCAACGACGGGCACGGCGGUUCCACCCGCCUGCUCGCGCUCCAGGGCCAGCGCGAUCGCUUCGCCGAGGCCGAGGCGUUCGCCGCCAGCCUGCCGCC
#=GR JCVI_SCAF_1096626436570/621-54 CODON    ................................................................STP..........................................................................AUG.......................................................................................................................................................................................................................................................................................................................................................................................................................................................................................
#=GR JCVI_SCAF_1096626436570/621-54 SS_TT    ....................................................<<<<<<<<<<<<<<.........>>>>>>>>>>>>>...............................................................................................................................................................................................................................................................................................................................................................................................................................................................................................................................................
NC_007508.1/2728005-2727468                  CCCGUGCAUGGCAUGGCUGGGCCAGCGCCUGGUGCAGUACCUGCACAAGACGGGCUCAACCGCUUCGGAUUGAUCGGCGACGCAGCCUGCGGGCCGCGCCAUUCUCCCUCC.UGCA...UUGCCGAUGGU.......................UCGGC..AGCA.GCCC....GCAGCCA.GGGUG.UCAAGGCUGC..CGCGGG....UUCCA......CCCGCGC.CAC..CCA........CCAGUUCGCC.....UCGGCAUCU.CACCGGCGAACGCUG.CCC.....ACCG.....GGG.CAUCGAUGCCUCUUUUCUCCAACCCACGGGAUGGCCGCCACGUCCCGUCGGGGGCAUGUCGCCACCCGGUCGAUUUCAGGACUUCCCAUGGACAACAUCACCAAGCAAGACCGCAUCACGCUGAAGAACCUCAAAGUGGCCGACUUCGCCAGCGAAGAAACGAUGUGCUUCAGCGCCACCGUCGUGUUCGACGGCACUCCCAUCGCCGAGGCCCGCAACGACGGCCACGGCGGCUCGACUUUCCUCCACGCGCUCAACGGCAAGGCACCGCUGCUGGCGCAGGCCGAAGCCUUCGCCAAGGGCCUGCCG
#=GR NC_007508.1/2728005-2727468 CODON       ......................................................................STP....................................................AUG.......................................................................................................................................................................................................................................................................................................................................................................................................................................................................................................
#=GR NC_007508.1/2728005-2727468 SS_TT       .......................................................................................................................................................................................................................................................................................................................................................................................................................................................................................................................................................................................................................................
NC_007951.1/3572446-3572983                  GCCGUGCGUUGCGUGGCUUGGCCAGCGGCUGGUGCAGUGCCUGCACAAGACGGGAUCGACAGCUCCGGAUUGAUGCACGACGUCGCCAGCGGGCCACGCCAUUCUUCCUCC.UGCA...UUGCCGACGU.......................GUCGGC..AGCA.GCCA....GCAGCCG..GGGUGUCCAGGCUGC..CGUGGG....UUCUA......CCCGCGCCACC..CA.........CCAGUUCGCC.....UCGGCAUCU.CACCGGCGAACGCUG.CCC.....ACCG.....GGG.CAUCGAUGCCUCUUUUUUUCCAACCCACGGGAUGGCCGCCACGUCCCGUCGGGGGCAUGUCGCCACCCGGUCGAUUUCAGGACUUCCCAUGGAUAACAUCACCAAGCAAGACCGCAUCACGCUGAAGAACCUCAAGGUGGCCGACUUCGCCAGCGAGGAAACGAUGUGCUUCAGCGCCACCGUCGUGUUCGACGGCACUCCCAUCGCCGAGGCCCGCAACGACGGCCACGGCGGCUCGACGUUCGUCCACGCGCUCAAUGGCAAGGCGGCGCUGCUGGCGCAGGCCGAAGCCUUCGCCAAGGGCCUGCC
#=GR NC_007951.1/3572446-3572983 CODON       ......................................................................STP.................................................................................................................................................................................................................................................................................................................................AUG..........................................................................................................................................................................................................................
#=GR NC_007951.1/3572446-3572983 SS_TT       .......................................................................................................................................................................................................................................................................................................................................................................................................................................................................................................................................................................................................................................
NC_002488.3/1690083-1689546                  CCCGUGCAUGGCAUGGCUGGGCCAGCGCUUGGUGCAGUACCUGCACAAGACGGGCUCAACCGCUUCGGAUUGAUCGGCGACGCAGCCUGCGGGCCGCGCCAUUCUCCCUCC.UGCA...UUGCCGAUGU.......................AUCGGC..AGCA.GCCC....GCAGCCA..GGGUGUCAAGGCUGC..CGCGGG....UUCCA......CCCGUGCCACC..CA.........CCAGUUCGCC.....UCGGCAUCU.CACCGGCGAACGCUG.CCC.....ACCG.....GGG.CAUCGAUGCCUCUUUUCUCCAACCCACGGGAUGGCCGCCACGUCCCGUCGGGGGCAUGUCGCCACCCGGUCGAUUUCAGGACUUCCCAUGGACAACAUCACCAAGCAAGACCGCAUCACGCUGAAGAACCUCAAGGUGGCCGACUUCGCCAGCGAGGAAACGAUGUGCUUCAGCGCCACCGUCGUGUUCGACGGCACUCCCAUCGCCGAGGCCCGCAACGACGGCCACGGCGGCUCGACGUUCCUCCACGCGCUCAACGGCAAGGCGGCGCUGCUGGCGCAGGCCGAAGCCUUCGCCAAGGGCCUGCCG
#=GR NC_002488.3/1690083-1689546 CODON       ......................................................................STP..............................................AUG.............................................................................................................................................................................................................................................................................................................................................................................................................................................................................................................
#=GR NC_002488.3/1690083-1689546 SS_TT       .......................................................................................................................................................................................................................................................................................................................................................................................................................................................................................................................................................................................................................................
NZ_ABFH02000001.1/1099105-1098568            CCCGUGCAUGGCAUGGCUGGGCCAGCGCCUGGUGCAGUGCCUGCACAAGACGGGCUCGACCGCUUCGGAUUGAUCGGCGACGCAGCCUGCGGGCCGCGCCAUUCUCCCUCC.UGCA...UUGCCGACGUA.......................UCGGC..AGCA.GCCC....GCAGCCA..GGGUGUCAAGGCUGC..CGUGGG....UUCCC......CCCGCGCCACC..CG.........CCAGUUCGCC.....UCGGCAUCU.CACCGGCGAACGCUG.CCC.....ACCG.....GGG.CAUCGAUGCCUCUUUUCUCCAACCCACGGGAUGGCCGCCACGUCCCGUCAGGGGCAUGUCGCCACCCGGUCGAUUUCAGGAGAAUUUUAAAGUUUUUACCAUCAUUCUUGUCACUGUUACCUUUCGAACUCACAUUAAAUUCUUUCAUCUUCUAAAAAUUAAUAUUAACUAAUGUAUAAUCCUACUGUGAACAAGAAAACGCGUGCAAAAUAUGUAUUAGAAGAGAUGGAAAAGCUUUUUCCGGAUAGUAGCUCAGAGUUGAGGAACUGGGAAACAGAUUUCCAAUUUCUUCUUUGCAUCAUUUUAUCA
#=GR NZ_ABFH02000001.1/1099105-1098568 CODON ......................................................................STP..............................................................................................................................................................................................................................................................................................................................................................................................................................................................................................................................................................
#=GR NZ_ABFH02000001.1/1099105-1098568 SS_TT .......................................................................................................................................................................................................................................................................................................................................................................................................................................................................................................................................................................................................................................
JCVI_SCAF_1096628063987/1411-877             GUGGGCCGACGAAAAACCGGUUCUCGCUACCGGGUGCGGGCGAAUCCGGCUGUGCUGAUUUCCCGUUUCCGGAUGACGCGGACAGUACCAGAACCGAUGCUGGCAUCCGC..UG.....UUGCCGACAUU......................GUCGGC..UUCG..CCA....GCAGCCA..G.GGUUUCAGGCUGC..CGUGGAG...CUUG......CUCCAUG..CCA..CCCG.......CCAGUUCGCC....GUC.GCAUCG.CUCGGGCGAACGCUG.CCC..AUGC........GGG.CAUCGAUGCCUCUUUCUCCAACCUACGGGAUGAGCGCUUCGUCCCGCAGGGGCGUGGCGUUUCCCGACUGAUCUCAAGGAAUGUCCAUGGAAACCAUCAUCACGCAAGACCGCAUCACCCUGAAACACCUCAAGGUCGCGGAUUUCGCCAGCGAAGAGACGCUGUGCUUCACUGCCACCGUCCUGUUCGAUGGCGUUGCCAUUGCCGAUGCCCGCAACGACGGGCACGGCGGUUCCACCUUCAUCCGCGCACUCGGCGGUCAGGCUGCACGGCUGGCCGAGGCCGAAGCCUUCGCCAGGAGCCUGCCCC
#=GR JCVI_SCAF_1096628063987/1411-877 CODON  ..................................................................................................................................................................................................................................................................................................................................................................................................AUG..................................................................................................................................................................................................................................
#=GR JCVI_SCAF_1096628063987/1411-877 SS_TT  ...........................................................................................................................................................................................................................................................................................................................................................................................................................................................................................................................<<<<<<<<<<<<........>>>>>>>>>>>.............................................................................
NC_008344.1/78826-78271                      ACCGGCCAAUCUCUGUGGUUACAGGGGCCGAUUCCAGGUGACGCGCUGCUGUCCGCGAUGGAUCUGCUUGUGACCGAUGAACCGGCCUCCGAACUCGCAGAAACGACUGAAUUG.U...CCGCCGUCCCA......................GACGGU..AACAAGCCC..AGGUAGCCCGCGAUCUUAAAGGCUAC..GGCGUGGC..GUAU.....GCCGCGUU..GAUUGCGCA......CCCCCGUUCCG....CACCGCAUCC.CCUGCGCGGAUACCC.ACCUG...ACACG..AAGGU.GGUGGAUGCUGAUUGUUCACUCAUUAUUCUUUAUCGUCCCCGGAGGGUUUGCCCUCUCGGGUACACGUCCUCCGAUCUUAUCUAUUGGAGGUUUGUUAUGUUCCCCACCCCUAACGUCGCCGAUUCCGGCGCGCAAUUAAGCAUUGAUCUUACCGACCAGCAGGAUGAUCGGAUUAUCCAGCAAGCCAUUGCACUCUUGGAACAUCGCGUGUUCAAGGCGGGUCCGACGCUUGAUGGCCCAAAGGCGGUUCGCGAUUAUCUGCGUUUGAAGUUGAUGGCCGAGCCCAACGAGGUCUUUGUCGCGGUAUU
#=GR NC_008344.1/78826-78271 CODON           ..............................................................................................................................................................................STP..................................................................................................................................................................................................................................AUG.................................................................................................................................................................................................................
#=GR NC_008344.1/78826-78271 SS_TT           ......................................................................................................................................................................................................................................................................................................................................................................................<<<<<<<<.......>>>>>>>>..........................................................................................................................................................................................................................
NC_008782.1/1502464-1501928                  CGCCCCGCACUCGUUGCGGGGCUUUUCUUUGUCCCUGCGCACAUCAAUCGGGGCUGGACCAGAUGCCGAUUUCCAACUGACGUGGCGCGGCACCCUCACGAAGCUGUCCGCAUG.U...UCGCUGAU.UC......................GUCAGC..A.CAUGCCA....GCAGCCA..GGGUUUCA.GGCUGC..CGCGGGG...UUCU......CUCCGCGCAACC..CA.........CCAGUCCGCA.....UC.GCAUCC.AUUGCGCGGACGCGC.GUC.....CCCAA....GAC.GCUGA.UGCUUUUUUUCAACCGCGUGCGGGAGCUGCCAUCCCGUGAGGGACAGGGCCCCGCUUUUCCAAGGAGCCCAUCCAUGUCCCAGCAAGCCUCUUUCGGCCGAUUCGGUCAAUUGGCCUUGACCUACUGCGGCAAGUUCCUGCCGCUCGAAGUCCUGCACAGCGCCGCCGGCCACUACAUCGGCACGCGCGAUACCGAAGGUCCCGUCUCGCGGGAAUCUCGUGAGUACUUCCGCAGCCAUGCCGCGGCUCAACGUGCCCUCGAAAGAGGCGGCUGGUCCCAGCUCGCCAUUCCCUGAUCCAACU
#=GR NC_008782.1/1502464-1501928 CODON       .......................................................................................................................................................................................................................................................................................................................................................................................................................................................................................................................................................................................................................................
#=GR NC_008782.1/1502464-1501928 SS_TT       .......................................................................................................................................................................................................................................................................................................................................................................................................................................................................................................................................................................................................................................
NC_010170.1/1113638-1114174                  GGAACCUACUGGUUCCCCCCUAUCCCGAUUGUCCCUGCGCACAUCAAUCGGGGCUGGACCAGAUGCCGAUUUCCAACUGACGUGGCGCGGCACCCCCACGAAGCUGUCCGCGUG.U...UCGCUGAU.UC......................GUCAGC..A.CAUGCCA....GCAGCCA..GGGUUUCA.GGCUGC..CGCGGGG...UUCU......CUCCGCGCAACC..CA.........CCAGUCCGCA.....UC.GCAUCC.AUUGCGCGGACGCGC.GUU.....CCCAA....GAC.GCUGA.UGCUUUUUUUUCAACCGCGUGCGGGAGCUGCCAUCCCGUGAGGGACAGGGCCCCGCUUUUCCAAGGAGCCCAUCCAUGUCCCAGCAAGCCUCUUUCGGCCGAUUUGGUCAAUUGGCCUUGACCUACUGCGGCAAGUUCCUGCCGCUCGAAGUCCUGCACAGCGCCGCCGGCCACUACAUCGGCACGCGCGAUACCGAAGGUCCCGUUUCGCGGGAAUCUCGUGAGUACUUCCGCAGCCAUGCCGCGGCUCAACGUGCCCUCGAAAGAGGCGGCUGGUCCCAGCUCGCCAUUCCCUGAUCCAAC
#=GR NC_010170.1/1113638-1114174 CODON       ...................................................................................................................................................................................................................................................................................................................................................................................................AUG........................................................................................................................................................................................................................STP......
#=GR NC_010170.1/1113638-1114174 SS_TT       .......................................................................................................................................................................................................................................................................................................................................................................................................................................................................................................................................................................................................................................
NZ_AAUJ01000001.1/1024205-1024741            CGCCCCGCACUUGCUGCGGGGCUUUUCUUUGUCUCUGCGUACAUCAAUCGGGGCUGGACCAGAUGCCGAUUUCCAACUGACGUGGCGCGCCCCCCCCACGAAGCUGCCCGCAUG.C...UCGCUGAU.UC......................GUCAGC..A.CAUGCCA....GCAGCCA..GGGUUUCA.GGCUGC..CGCGGGG...UUCU......CCCCGCGCAACC..CA.........CCAGUCCGCA.....UC.GCAUCC.AUUGCGCGGACGCGC.GUC.....GCCAA....GAC.GCUGA.UGCUUUUUUUCAACCGCGUGCGGGAGCUGCCAUCCCGUGAGGGACAGGGCCCCGCUUUUCCAAGGAGCCCAUCCAUGUCCCAGCAAGCCUCUUUCGGCCGAUUCGGUCAAUUGGCCUUGACCUACUGCGGCAAGUUCCUGCCGCUCGAAGUCCUGCACAGCGCCGCCGGCCACUACAUCGGCACGCGCGAUACCGAAGGUCCCGUUUCGCGGGAAUCUCGUGAGUACUUCCGCAGCCAUGCCGCGGCUCAACGUGCCCUCGAAAGAGGCGGCUGGUCCCAGCUCGCCGUUCCCUGAUCCAACU
#=GR NZ_AAUJ01000001.1/1024205-1024741 CODON ..................................................................................................................................................................................................................................................................................................................................................................................................AUG........................................................................................................................................................................................................................STP.......
#=GR NZ_AAUJ01000001.1/1024205-1024741 SS_TT .......................................................................................................................................................................................................................................................................................................................................................................................................................................................................................................................................................................................................................................
NC_002488.3/1689185-1688648                  CAGCCCUGCACUCGUGCGGGGCUUUUUCUUUUCCCCGCGCCCAUCAAUCGGGGCUGCGCCGGAUGCCGUUUUCCAACUGACGCCGCGCGGCCCGCGCACGAAGCUGCCCACAUG.U...UCGCUGAUUCCG.....................AUCAGC..A.CAUGCCA....GCAGCCA..GGG.UUCCAGGCUGC..CGCGGG....UCUCU......CCCGCGUUGCC..CA.........CCAGUCCGCA.....UC.GCAUCA.AUUCCGCGGACGCGC.GUCCC...C......GUGAC.GUCGA.UGCUUUUUAUCAACCGCGUGCGGGAGCUGCCAUCCCGUGAGGGACGAGGCCCCGCUUUUCCAAGGAGCCCGUCUAUGUCCCAGCAAGCCUCUUUCGGCCAACUGGCCCUGACCUACUGCGGCAAGUUCCUGCCGCUCGAAGUCCUGCAAAGCGCCGCCGGUCACUACAUCGGCACGCGCGAUACCGAAGGCCCCGUUUCGCGGGAAUCCCGCGAGUACUUCCGCAGCUAUGCCGCGGCUCAACGUGCCCUCGAAAGAGGCGGCUGGUCCCAGCUCGCCAUUCCCUGAUCCAACUGGAGGAAUC
#=GR NC_002488.3/1689185-1688648 CODON       ...............................................................................................................AUG..................................................................................................................................................................................................................................................................................................................................................................................................................................................................................................STP................
#=GR NC_002488.3/1689185-1688648 SS_TT       .......................................................................................................................................................................................................................................................................................................................................................................................................................................................................................................................................................................................................................................
NC_007508.1/2727107-2726572                  CAGCCCCGCACUCGAUGCGGGGUUUCUUUUUUUUCGGUGCCCAUCAAUCGGGGCUGGGCCGGAUACCGUUUUCCAACUGACGCAGAGCGGCCCGCACACGAAGCUGCCCGCAUG.U...UCGCUGAU.UC......................GUCAGC..A.CAUGCCA....GCAGCCA..GGG.UUCCAGGCUGC..CGCGGG....UCUCU......CCCGCGU.UGC..CCA........CCAGUCCGCA.....UC.GCAUCA.GGUCUGCGGACGCGC.GUCCC...C......GUGAC.GUCGA.UGCUUUUUAUCAACCGCGUGCGGGAGCUGCCAUCCCGUGAGGGACGAGGCCCCGCUUUUCCAAGGAGCCCGUCCAUGUCCCAGCAAGCCUCUUUCGGCCAACUGGCCCUGACCUACUGCGGCAAGUUCCUGCCGCUUGAAGUCCUGCAAAGCGCCGCCGGCCACUACAUCGGCACGCGCGACACCGAAGGCCCGGUUUCGCGGGAAUCCCGCGAGUACUUCCGCAGCUAUGCCGCGGCCCAGCGUGCCCUCGAAAGAGGCGGCUGGUCCCAGCUCGCCAUUCCCUGAUCCAACUGGAGGAAUC
#=GR NC_007508.1/2727107-2726572 CODON       ...................................................................................................................................................................AUG..............................................................................................................................................................................................................................................................................................................................................................................................................................................STP................
#=GR NC_007508.1/2727107-2726572 SS_TT       .......................................................................................................................................................................................................................................................................................................................................................................................................................................................................................................................................................................................................................................
NC_007951.1/3573344-3573879                  ACAGCCCCGCACUCGAUGCGGGGCUUCUUUUUUUCGGUGCCCAUCAAUCGGGGCUGGGCCGGAUGCCGUUUUCCAACUGACGCAGCGCGGCCCGCGCACGAAGCUGCCCGCAUG.U...UCGCUGAU.UC......................GUCAGC..A.CAUGCCA....GCAGCCA..GGGUUUCA.GGCUGC..CGCGGG....UCUCU......CCCGCGUUGCC..CA.........CCAGUCCGCA.....UC.GCAUCA.AGUCUGCGGACGCGC.GUCCC...C......GUGAC.GUCGA.UGCUUUUUAUCAACCGCGUGCGGGAGCUGCCAUCCCGUGAGGGACGAGGCCCCGCUUUUCCAAGGAGCCCGUCCAUGUCCCAGCAAGCCUCUUUCGGCCAACUGGCCCUGACCUACUGCGGCAAGUUUCUGCCGCUCGAAGUCCUGCAAAGCGCCGCCGGUCACUACAUCGGCACGCGCGAUACCGAAGGCCCCGUUUCGCGGGAAUCCCGCGAGUACUUCCGCAGCUAUGCCGCGGCUCAACGUGCCCUCGAAAGAGGCGGCUGGUCCCAGCUCGCCAUUCCCUGAUCCAACUGGAGGAAUC
#=GR NC_007951.1/3573344-3573879 CODON       ...................................................................................................................................................................AUG..............................................................................................................................................................................................................................................................................................................................................................................................................................................STP................
#=GR NC_007951.1/3573344-3573879 SS_TT       .......................................................................................................................................................................................................................................................................................................................................................................................................................................................................................................................................................................................................................................
JCVI_SCAF_1101667372641/555-20               ACAGCCCCGUACUCGAUGCGGGGCUUUUCUUUUCCUGUGCUCAUCAAUCGGGGCUGGGCCGAAUGCCGUUUUCCAACUGACGCGGCGCAGCCCUCGCACGAAGCUGCCUGCAUG.U...UCGCUGAU.UC......................GUCAGC..A.CAUGCCA....GCAGCCA..GGG.UUCCAGGCUGC..CGCGGG....UCUCU......CCCGCGU.CAC..CCA........CCAGUCCGCA.....UC.GCAUCA.AUUCUGCGGAUGAGC.GUCCC...C......GUGAC.GCUGA.UGCUUUUUAUCAACCGCGUGCGGGAGCUGCCAUCCCGUGAGGGACAAGGCCCCGCUUUUCCAAGGAGCCCGUCCAUGUCCCAGCAAGCCUCUUUCGGCCAGUUGGCCCUGACCUACUGCGGCAAGUUCCUGCCGCUCGAAGUCUUGCAAAGCGCCGCCGGCCACUACAUCGGCACGCGCGAUACCGAAGGUCCCGUUUCGCGGGAAUCCCGCGAGUACUUCCGCAGCUAUGCCGCGGCUCAACGCGCCCUCGAAAGAGGCGGCUGGUCCCAGCUCGCCAUUCCCUGAUCCAACUGGAGAAAUC
#=GR JCVI_SCAF_1101667372641/555-20 CODON    ..................................AUG...............................................................................................................................................................................................................................................................................................................................................................................................................................................................................................................................................................................STP................
#=GR JCVI_SCAF_1101667372641/555-20 SS_TT    .......................................................................................................................................................................................................................................................................................................................................................................................................................................................................................................................................................................................................................................
NC_010170.1/4563232-4562696                  CUGACAGCCCGCACUCGAUGCGGGUUUUCUGUCUCUGCGCCCAUCAAUCCGGGCUGGGCCGAAUGUCGUUUUCCAACUGACGCAGCGCGGCCCCCGGACGAAGCUGCCCGCAUG.U...UCGCUGAU.UC......................GUCAGC..A.CAUGCCA....GCAGCCA.UGGG.UUCCAGGCUGC..CGUGGG....UUCUU......CCCGCGUAACC..CG.........CCAGUCCGUA.....UC.GCAUCA.AGUCUGCGGACACGC.GUCCC...C......GUGAC.GCCGA.UGCUUUUUAUCCACCGCGUGCGGGAGCUGCCAUCCCGUGAGGGACAAGGCCCCGCUUUUCCAAGGAGCCUACCCAUGUCCCACAAAGCCUCUUUCGGCCAGUUGGCCUUGACCUAUUGCGGCAAGUUCCUGCCGCUCGAAGUCCUGCAAAGCGCCGCCGGCCACUACAUCGGCACGCGCGAUACCGAAGGUCCCGUUUCGCGGGAAUCGCACGAGUACUUCCGCAGCCAUGCGGCGGCUCAACGUGCCCUCGAAAGAGGCGGCUGGUCCCAGCUCGCCAUUCCCUGAUCCAACUGGAGGAAUC
#=GR NC_010170.1/4563232-4562696 CODON       ..................................................................................................................................................................................................................................................................................................................................................................................................AUG...............................................................................................................................................................................................................STP................
#=GR NC_010170.1/4563232-4562696 SS_TT       .......................................................................................................................................................................................................................................................................................................................................................................................................................................................................................................................................................................................................................................
NC_007086.1/2474804-2474265                  CAGCCCCGCACGUGUUGCGGGGCUUUCUUUUUUUCCACUUUCGCCAAUCGGGGCUGUGCCGGGUUCCGAUUCUCGGCUGACGUGGCUCGCCUCGCACAUCAAGCUGCCCGCAUGUG...UCGCUGA.UCCG......................UCAGC..ACCAUGCCA....GCAGCCA..GGGUUUCCAGGCUGC..CGCGGAG...UUU.......CUCCGCGCUACC..CG.........CCAGUCCGCC....AUC.GCAUCG.AGUCUGCGGACGCGC.GUC..CUCGU.......GAU.GCCGG.UGCUUUUUUUAACCGCUAGCGGGAGCUGCCAUCCCGUUAGGGACAGGGCCCCGCUUUUCCUAGGAGCCUAUCCAUGUCCCAGCAAGCCUCUUUCAGCCAAUUGGCUUUGAUCUAUUGCGGCAAGUUACUGCCGCUCGAAGUCCUGCAGAGCGCCGCAGGCCACUACAUCGGCACACGCAAUAGCGAGGGACCCGUUUCGCGGGAAUCUCGCGAGUACUUCCGCAGCUACGCCGCGGCUCAACGUGUCCUCGAAAGUGGCGGCUGGUCCCAGCUGGCCAAUCCCUGAUCCAACUAGAGGAGCCA
#=GR NC_007086.1/2474804-2474265 CODON       ..........................................................................................................................AUG......................................................................................................................................................................................................................................................................................................STP.................................................................................................................................................................................................
#=GR NC_007086.1/2474804-2474265 SS_TT       .......................................................................................................................................................................................................................................................................................................................................................................................................................................................................................................................................................................................................................................
NC_007508.1/2619052-2618513                  CAGCCCCGCACUUGUUGCGGGGCUUUCUUUUUUUCCACUUUCGCCAAUCGGGGCUGUGCCGGGUUCCGAUUCUCGGCUGACGUAGCUCGCCUCGCACAUGAAGCUGCCCGCAUGUG...UCGCUGA.UCCG......................UCAGC..ACCAUGCCA....GCAGCCA..GGGUUUCCAGGCUGC..CGCGGAG...UUU.......CUCCGCGCUACC..CG.........CCAGUCCGCC....AUC.GCAUCG.AGUCUGCGGACGCGC.GUC..CUCGU.......GAU.GCCGG.UGCUUUUUUUAACCGCUAGCGGGAGCUGCCAUCCCGUUAGGGACAGGGCCCCGCUUUUCCUAGGAGCCUAUCCAUGUCCCAGCAAGCCUCUUUCAGCCAAUUGGCUUUGAUCUAUUGCGGCAAGUUACUGCCGCUCGAAGUCCUGCAGAGCGCCGCAGGCCACUACAUCGGCACACGCAAUAGCGAGGGACCCGUUUCGCGGGAAUUUCGCGAGUACUUCCGCAGCUACGCCGCGGCUCAACGUGUCCUCGAAAGUGGCGGCUGGUCCCAACUGGCCAAUCCCUGAUCCAACUAGAGGAGCCA
#=GR NC_007508.1/2619052-2618513 CODON       .................................................................................................................................................................................................................................................................................................................................................................................................AUG...............................................................................................................................................................................................................STP.................
#=GR NC_007508.1/2619052-2618513 SS_TT       .......................................................................................................................................................................................................................................................................................................................................................................................................................................................................................................................................................................................................................................
NC_009138.1/1993806-1994345                  GACAGCCCCGCACUUGCUGCGGGGCUUUCUUUUUCCACGUUCGCCAAUCGGGGCUGUAGCAGGUGCCGAUUUCCGGCUGACGUGGCUCGACUCGCGCACGAAGCUGCCUGCAUGUG...UCGCUGA.UCCG......................UCAGC..ACCAUGCCA....GCAGCCA..GGGUUUCCAGGCUGC....CGCGGA..UUCUC....UCCGCG..CCACC..CG.........CCAGUCCGCC....AUC.GCAUCG.AGUCUGCGGACGCGC.GUC..CUCGU.......GAC.GCCGA.UGCUUUUUCUCAACCGCAUGCGGGAGCUGCCAUCCCGUGAGGGACAAGGCCCUCGCUUCUCCAAGGAGCCCAUCCAUGUCCCAGCAAGCCUCUUUCGGCCAGUUGGCCUUGAUCCAUUGCGGCAAGUUCCUGCCGCUCGAAGUCCUGCAUAGCGCCGCCGGCCACUACAUCGGCACGCGCGAUACCGAAGGUCCCGUUUCGCGGGAAUCCAGCGAGUACUUCCGCAGCUAUGUCGCGGCUCAACGUGCCCUAGAAAGAGGCGGCUGGUCCCAGCUCGCCACGCCCUGAUCCAACUGGAGGAAU
#=GR NC_009138.1/1993806-1994345 CODON       ...........................................................................................................................STP.....................................................................................................................................................................................................................................................................AUG...............................................................................................................................................................................................................STP...............
#=GR NC_009138.1/1993806-1994345 SS_TT       .......................................................................................................................................................................................................................................................................................................................................................................................................................................................................................................................................................................................................................................
JCVI_SCAF_1096628039386/492-1                GACAGCCCCGCACUUGCUGCGGGGCUUUCUUUUUCCACGUUCGCCAAUCGGGGCUGUAGCAGGUGCCGAUUUCCGGCUGACGUGGCUCGACUCGCGCACGAAGCUGCCUGCAUGUG...UCGCUGA.UCCG......................UCAGC..ACCAUGCCA....GCAGCCA..GGGUUUCCAGGCUGC....CGCGGA..UUCUC....UCCGCG..CCACC..CG.........CCAGUCCGCC....AUC.GCAUCG.AGUCUGCGGACGCGC.GUC..CUCGU.......GAC.GCCGA.UGCUUUUUCUCAACCGCAUGCGGGAGCUGCCAUCCCGUGAGGGACAAGGCCCUCGCUUCUCCAAGGAGCCCAUCCAUGUCCCAGCAAGCCUCUUUCGGCCAGUUGGCCUUGAUCCAUUGCGGCAAGUUCCUGCCGCUCGAAGUCCUGCAUAGCGCCGCCGGCCACUACAUCGGCACGCGCGAUACCGAAGGUCCCGUUUCGCGGGAAUCCAGCGAGUACUUCCGCAGCUAUGUCGCGGCUCAACGUGCCCUAGAA................................................
#=GR JCVI_SCAF_1096628039386/492-1 CODON     ............................................................................................................................................................................................................................................................................................................................................................AUG.....................................................................................................................................................................................................................STP................................................
#=GR JCVI_SCAF_1096628039386/492-1 SS_TT     .......................................................................................................................................................................................................................................................................................................................................................................................................................................................................................................................................................................................................................................
NC_007973.1/2527312-2527852                  ACAGCCCCGCACUUAUUGCGGGGCUUUCUUUUUUCCGCGUUCGCCAAUCGGGGCUGUUGCAAAUGCCGAUUUCCGGCUGACGCGGCUCGCCUCGCGCAUGAAGCUGCCCGCAUGUG...UCGCUGAU.UC......................GUCAGC..ACCAUGCCA....GCAGCCA..GAGUUUCCAGGCUGC....CGCGGA..UUCUU....UCCGCG..CUACC..CG.........CCAGUCCGCC....AUC.GCAUCG.AGUCUGCGGACGCGC.GUCAC...CC.....GUGAC.GCCGA.UGCUUUUUUCUCAACCGCGUGCGGGAGCUGCCAUCCCGUGAGGGACGAGGCCCCGCUUUUUCCAAGGAGCCCGUCCAUGUCCCAGCAAGCCUCUUUCGGCCAGUUGGCCUUGAUCCAUUGCGGCAAGUUCCUGCCGCUCGAAAUCCUGCAUAGCGCCGCCGGCCACUACAUCGGCACGCGCGAUACAGAAGGUCCCGUUUCGCGGGAAUCCUGCCAGUACUUCCGCAGCUAUGCCGCGGCUCAACGUGCCCUCGAAAGAGGCGGCUGGUCCCAGCUCGCCACACCCUGAUCCAACUGGAGGAA
#=GR NC_007973.1/2527312-2527852 CODON       .................................................................................................................AUG..................................................................................................................................................................................................................................................................................................................................................................................................................................................................................................STP..............
#=GR NC_007973.1/2527312-2527852 SS_TT       .......................................................................................................................................................................................................................................................................................................................................................................................................................................................................................................................................................................................................................................
NC_009138.1/2030394-2030941                  CGCCAGACGGGUCAGUCCAUCCUGCUGCAGGGACCGAUCGAAGGCGAUGCCUUGCUGUCGGCCAUGGACAUGCUGUCCGCUGAUGAACCACCCGCCACACCCGCCACCGAAAUG.C...CUGCCGACGUU......................GUCGGC..GACAUGCCC..AGGUAGCCCGCGGUCCUUGAGGCUAC..GGCGCAG...UCUU......CUGCGCU..GAC..CGCU......CCCCGUUCGCU.....CC.GCAUCC.UGGCCGCGAACAAUC.ACCUC...UGC....GUGGU.GGUGGAUGCACCUUGUUCCGUUGUUCUCAUCCCCAGGAGGGCUUGCCCUCCCAGGGCGUGCGCCCUCUGAUCUCAUCAUCCGGAGGUUCGCCAUGUCUCUCGUCGUCAAUGACUCCUGCGUGGAGUCGCUUUCCGCUGUCGCAGCCCAGCGUGAGGACUGGAUCAUCCAGCAGGCUAUCGCGCUGCUGGAGAGACGGAUCUUCAAAGUCGGACCGUGCCUCAGCCGACCGGCCGCCGUGCGGGACUACCUGCGUCUAAAACUGGUCGCUGAGCCCAACGAGGUAUUCGCAAUCGUUUUCCUGGACAGCA
#=GR NC_009138.1/2030394-2030941 CODON       ..............................................................................................................................................................................STP.............................................................................................................................................................................................................................AUG......................................................................................................................................................................................................................
#=GR NC_009138.1/2030394-2030941 SS_TT       .......................................................................................................................................................................................................................................................................................................................................................................................................................................................................................................................................................................................................................................
NC_010170.1/4524150-4523602                  CGCCAGACCAGCCAGGCGAUCCUGCUGCAGGGGCCUAUCGAAGGCGAUGCACUGCUGUCGGCCAUGGACAUGCUGGCAGCUGAGGAUUCGGUCGUUUCACCCACUACGGAAAUG.C...CUGCCGACGUC......................GUCGGC..GACAUGCCC..AGGUAGCCCGCGGUCAUUGAGGCUAC..GGCGCAG...CACG......CUGCGCU..GAC..CGCU......ACCCGUUCGCC.....CC.GCAUCC.UGGCCGCGAACGAUC.ACCGC...UGCU...GCGGU.GAUGGAUGCACCUUGUUCCAUUCCCUGGAGGGCCUGCCCUCCAGGGGCAUGUGCGCCCUCCGAUUUCCCUGCCUGGAGGUUCGCCAUGUCUGUCGUCAUCAAUGACUCCUGCCUGGAGUCGCUUUCCGAUAUUUCUGUUCAGAACGAGGACUGGAUCGUCCAGCAAGCCAUCGUUUUGCUGGAGCGACGGGUUUUCAAAGCAGGGCCACGUCUUGAACGGCCCGCUGCGGUCAGGGACUACCUUCGCUUGAAGCUGGUCGCCGAGCCCAAUGAGAUAUUCGUCGUCGUGUUCAUGAACAGCAUGCACGA
#=GR NC_010170.1/4524150-4523602 CODON       ..............................................................................................................................................................................STP......................................................................................................................................................................................................................AUG.............................................................................................................................................................................................................................
#=GR NC_010170.1/4524150-4523602 SS_TT       ........................................................................................................................................................................................................................................................................................................................................................................................................................<<<<<<<.....>>>>>>>............................................................................................................................................................................................
NC_010002.1/4572248-4572796                  CGCCAGACCAGCCAGGCGAUCCUGCUGCAGGGGCCUAUCGAAGGCGAUGCACUGCUGUCGGCCAUGGACAUGCUGGCAGCUGAGGAUUCGGUCGUUUCACCCACUACGGAAAUG.C...CUGCCGACGUC......................GUCGGC..GACAUGCCC..AGGUAGCCCGCGGUCAUUGAGGCUAC..GGCGCAG...CACG......CUGCGCU..GAC..CGCU......ACCCGUUCGCC.....CC.GCAUCC.UGGCCGCGAACGAUC.ACCGC...UGCU...GCGGU.GAUGGAUGCACCUUGUUCCAUUCCCUGGAGGGCCUGCCCUCCAGGGGCAUGUGCGCCCUCCGAUUUCCCUGCCUGGAGGUUCGCCAUGUCUGUCGUCAUCAAUGACUCCUGCCUGGAGUCGCUUUCCGAUAUUUCUGUUCAGAACGAGGACUGGAUCGUCCAGCAAGCCAUCGUGUUGCUGGAGCGACGGGUUUUCAAAGCAGGGCCACGUCUUGAACGGCCCGCUGCGGUCAGGGACUACCUUCGCUUGAAGCUGGUCGCCGAGCCCAAUGAGAUAUUCGUCGUCGUGUUCAUGAACAGCAUGCACGA
#=GR NC_010002.1/4572248-4572796 CODON       ..............................................................................................................................................................................STP......................................................................................................................................................................................................................AUG.............................................................................................................................................................................................................................
#=GR NC_010002.1/4572248-4572796 SS_TT       ........................................................................................................................................................................................................................................................................................................................................................................................................................<<<<<<<.....>>>>>>>............................................................................................................................................................................................
NC_007086.1/2444772-2444224                  CGCCAGACCGGUCAGACCAUCCUGCUGCAGGGGCCGAUCGAGGGCGACGCCCUGCUGUCGGCCAUGGACAUUUUGUCGGCUGACGACCCGGCCGACACACCCACCACCGAAAUG.C...CUGCCGACGUU......................GUCGGC..GACAUGCCC..AGGUAGCCUGCGGUCCUUGAGGCUAC..GGCGCAG...CCCG......CUGCGCU..GAC..CGCU......ACCCGUUCGCC.....UC.GCAUCC.UGGCCGCGAACGAUC.ACCGC...AGCC...GCGGU.GGUGGAUGCAUCCUGUUCCGUUAUUCCUAUCCCCCGGAGGGCUUGCCCUUCAGGGGCGUGCGCCCUCCUAUCUCACAUCUGGAGGUUCGUCAUGCCUUUCGCCGUUAAUAACUCCUGCGUGGAGUCACUUCCUUUCGUCGCUGCGCAGCACGAGGACCGGAUCAUCCAGCAAGCCAUCGCGCUGCUGGAACAGCGUGUUUUCAAAGCCGGCCCGCGUCUCGACUGGCCAGCAGACGUUCGGGACUACCUGCGUCUGAAGCUGGUCGACGAGCCCAACGAAGUAUUCGUCGUUGUGUUCAUGGACAAUCU
#=GR NC_007086.1/2444772-2444224 CODON       ..............................................................................................................................................................................STP............................................................................................................................................................................................................................AUG.......................................................................................................................................................................................................................
#=GR NC_007086.1/2444772-2444224 SS_TT       .....................................................................................................................................................................................................................................................................................................................................................<<<<<<<<<<<<<.....>>>>>>>>>>>>>>>.................................................................................................................................................................................................................................................
NC_009719.1/3663413-3663961                  CGCCAGACCGGUCAGGCAAUCCUACUGCAAGGGCCGAUCGAGGGCGACUCCUUGCUUUCGGCCAUGGACAUGCUGUCGGCUGACGACUCGGCCGCCGCACCGACCACCGAAAUG.C...CUGCCGACGUU......................GUCGGC..GACAUGCCC..AGGUAGCCUGCGGUCCUUGAGGCUAC..GGCGCAG...UCCU......CUGCGCU..GAU..CGCU......ACCCGUUCGCC.....UC.GCAUCC.UGGCCGCGAACGAUC.ACCGC...ACCC...GCGGU.GGUGGAUGCAUCAUGUUCCGUUGUUCCCAUCCCCAGGAGGGCUUGCCCUCCCUGGGCAUGCGCCUCCGAUCUCAUCACCCGGAGGUUCGUCAUGUCUUUCGUCGUCAAUGACUCCUGCGUGGAGUCGCUUUCCGUCGUCGCAGCCCAGCACGAAGACUGGAUCAUCCAGCAAGCCAUCGCGCUGCUGGAACAGCGGGUUUUCAAAGCCGGCCCCCGGCUCGACCGGCCAGCAGCCGUGCGGGACUACCUGCGUCUGAAACUGGUCGCCGAGCCCAACGAAGUAUUCGUCGUUGUGUUCAUGGACAGCCU
#=GR NC_009719.1/3663413-3663961 CODON       ..............................................................................................................................................................................STP............................................................................................................................................................................................................................AUG.......................................................................................................................................................................................................................
#=GR NC_009719.1/3663413-3663961 SS_TT       ............................................................................................................................................................................................................................................................................................................................................................................<<<<<<<<<<...........>>>>>>>>>>............................................................................................................................................................................................................................
NC_008782.1/1332844-1332297                  CGUGGAACCGGCAAGGCGAUCCUGCUGCAGGGUCCGAUCGAGGGCGAUGCCUUGCUGUCGGCCAUGGACAUGCUCGCCGCCGGCGAUCCCGCCGCCACACCCACAUCGGAAAUG.C...CUGCCGACGUU......................GUCGGC..GACAUGCCC..AGGUAGCCC.CGGUCUUCAAGGCUAC..GGCGCAG...UCCA......CUGCGCU..GAC..CGAA......ACCCGUUCGCC.....UC.GCAUCC.UGGCCGCGAACGGUC.ACUGC...AAUC...GCGGU.GAUGGAUGCAUCUUUUCAUUCUCAUCCCCAGGAGGGCUUGCCCUCCCAGGGCGCGCGCCCUCCGAUCUCACCGUCUGGAGGUUCGCCAUGUCUUUCGUCGUCAAUGACUCCUGCCUGGAGUCGCUUUCCGCCAUCGCUGCCCAACACGAGGACUGGAUCAUCCAGCAAGCCAUCGUGCUGCUGGAGAGACGGAUUUUCAAAGCUGGGCCGUGCCUCAGCCGACCGGCCGCUGUGCGGGACUACCUGCGUCUGAAACUGGUCGCCGAGCCCAAUGAGAUAUUCGCCGCUGUGUUCCUGGACAGCAUGCAC
#=GR NC_008782.1/1332844-1332297 CODON       ..............................................................................................................................................................................STP........................................................................................................................................................................................................................AUG...........................................................................................................................................................................................................................
#=GR NC_008782.1/1332844-1332297 SS_TT       ......................................................................................................................................................................................................................................................................<<<<<<.<<<<<<<<<.................>>...>>>>>.>>>>>>>>>............................................................................................................................................................................................................................................................................................................
NC_008782.1/1464070-1463523                  CUGCUGCAGGGGCCGAUCGAGGGCGACGCCUUGCUGUCGGCGAUGGACAUGCUGGCGGCCGAUAACCCGGCCAGCGAUGCGGCGGCCGUGGUCACCACCCCCACAUCCGAAAUG.C...CUGCCGACGUU......................GUCGGC..GACAUGCCC..AGGUAGCCC.CGGUCUUCAAGGCUAC..GGCGCAG...UCCA......CUGCGCU..GAC..CGAA......ACCCGUUCGCC.....UC.GCAUCC.UGGCCGCGAACGGUC.ACUGC...AAUC...GCGGU.GAUGGAUGCAUCUUUUCAUUCUCAUCCCCAGGAGGGCUUGCCCUCCCAGGGCGCGCGCCCUCCGAUCUCACCGUCUGGAGGUUCGCCAUGUCUUUCGUCGUCAAUGACUCCUGCCUGGAGUCGCUUUCCGCCAUCGCUGCCCAACACGAGGACUGGAUCAUCCAGCAAGCCAUCGUGCUGCUGGAGAGACGGAUUUUCAAAGCUGGGCCGUGCCUCAGCCGACCGGCCGCUGUGCGGGACUACCUGCGUCUGAAACUGGUCGCCGAGCCCAAUGAGAUAUUCGCCGCUGUGUUCCUGGACAGCAUGCAC
#=GR NC_008782.1/1464070-1463523 CODON       ..............................................................................................................................................................................STP........................................................................................................................................................................................................................AUG...........................................................................................................................................................................................................................
#=GR NC_008782.1/1464070-1463523 SS_TT       ......................................................................................................................................................................................................................................................................<<<<<<.<<<<<<<<<.................>>...>>>>>.>>>>>>>>>............................................................................................................................................................................................................................................................................................................
NC_007973.1/2567764-2568311                  CGCGAAACCGGCAAGGCGAUCCUGCUGCAGGGCCCGAUCGAGGGCGAUGCCUUGCUGUCGGCCAUGGACAUGCUCGCGGCCGGCGAUCCCGCCGCCAUACCCACAUCGGAAAUG.C...CUGCCGACGUC......................GUCGGC..GACAUGCCC..AGGUAGCCC.CGGUCUUCAAGGCUAC..GGCGCAG...UCCG......CUGCGCU..GAC..CGCA......ACCCGUUCGCC.....UC.GCAUCC.UGGCCGCGAACGAUC.ACCGC...CACC...GCGGU.GAUGGAUGCACCUUGUUCGUUCCCCAGGAGGGCUUGCCCUCCCCGGGCGCGCGCCCUCCGAUCUCACCAUUUGGAGGUUCGCCAUGUCUUUCGUCGUCAAUGACUCCUGCCUGGAGUCGCUUUCCGCCAUCGCUGCCCAGCACGAGGACUGGAUCAUCCAGCAAGCCAUUGCGCUGCUGGAGAAGCGGGUUUUCAAAGCGGGUCCGAAACUCCUCGACCCCACGGCCGUGCGCGACUACCUGCGCGUGAAGCUGGUGGCCGAGCCCAACGAAAUAUUCGUCGCUGUGUUCCUGGACAGCAUGCACCAGG
#=GR NC_007973.1/2567764-2568311 CODON       ..............................................................................................................................................................................STP....................................................................................................................................................................................................................AUG...............................................................................................................................................................................................................................
#=GR NC_007973.1/2567764-2568311 SS_TT       .......................................................................................................................................................................................................................................................................................................................................................................................................................................................................................................................................................................................................................................
sludgeOz_Contig9137/296-844                  CGCGAAACCGGCAAGGCGAUCCUGCUGCAGGGCCCGAUCGAGGGCGAUGCCUUGCUGUCGGCCAUGGACAUGCUCGCGGCCGGCGAUCCCGCCGCCACACCCACAUCGGAAAUG.C...CUGCCGACGUC......................GUCGGC..GACAUGCCC..AGGUAGCCC.CGGUCUUCAAGGCUAC..GGCGCAG...UCCG......CUGCGCU..GAC..CACA......ACCCCGUUCGC....CUC.GCAUCC.UGGCCGCGAACGAUC.ACCGC...UGCC...GCGGU.GAUGGAUGCACCUUGUUCGUUCCCCAGGAGGGCUUGCCCUCCCAGGGCGAGUGCCCUCCGAUCUCACCGUCUGGAGGUUCGCCAUGUCUUUCGCCGUCAAUGACUCCUGCCUGGAGUCGCUUUCCGCCAUCGCUGCCCAACACGAGGACUGGAUCAUCCAGCAAGCCAUCGUGCUGCUGGAGAGACGGGUCUUCAAAGCUGGACCGUGCCUCAGNCAACCGGCCGCUGUACGGGACUACCUGCGUCUGAAACUGGUCGCUGAGCCCAAUGAGAUAUUCGCCGCUGUGUUCCUGGACAGCCUGCACCAGG
#=GR sludgeOz_Contig9137/296-844 CODON       ..............................................................................................................................................................................STP....................................................................................................................................................................................................................AUG...............................................................................................................................................................................................................................
#=GR sludgeOz_Contig9137/296-844 SS_TT       .......................................................................................................................................................................................................................................................................................................................................................................................................................................................................................................................................................................................................................................
NZ_AAUJ01000001.1/1065357-1065905            CGCGAAACCGGCAAGGCGAUCCUGCUGCAGGGCCCGAUCGAGGGCGAUGCCUUGCUGUCGGCCAUGGACAUGCUCGCGGCCGGCGAUCCCGCCGCCACACCCACAUCGGAAAUG.C...CUGCCGACGUC......................GUCGGC..GACAUGCCC..AGGUAGCCC.CGGUCUUCAAGGCUAC..GGCGCAG...UCCG......CUGCGCU..GAC..CACA......ACCCCGUUCGC....CUC.GCAUCC.UGGCCGCGAACGAUC.ACCGC...UGCC...GCGGU.GAUGGAUGCACCUUGUUCGUUCCCCAGGAGGGCUUGCCCUCCCAGGGCGAGUGCCCUCCGAUCUCACCGUCUGGAGGUUCGCCAUGUCUUUCGCCGUCAAUGACUCCUGCCUGGAGUCGCUUUCCGCCAUCGCUGCCCAACACGAGGACUGGAUCAUCCAGCAAGCCAUCGUGCUGCUGGAGAGACGGGUCUUCAAAGCUGGACCGUGCCUCAGCCAACCGGCCGCUGUACGGGACUACCUGCGUCUGAAACUGGUCGCUGAGCCCAAUGAGAUAUUCGCCGCUGUGUUCCUGGACAGCCUGCACCAGG
#=GR NZ_AAUJ01000001.1/1065357-1065905 CODON ..............................................................................................................................................................................STP....................................................................................................................................................................................................................AUG...............................................................................................................................................................................................................................
#=GR NZ_AAUJ01000001.1/1065357-1065905 SS_TT .......................................................................................................................................................................................................................................................................................................................................................................................................................................................................................................................................................................................................................................
NC_010170.1/1147988-1148534                  CGCGAAACCGGCAAGGCAAUUCUGCUUCAGGGUCCGAUCGAGGGCGAUGCCUUGCUGUCGGCCAUGGACAUGCUCGCGGCCGGCGAUCCCGCCGCCACACCCACAUCGAAAAUG.C...CUGCCGACGUC......................GUCGGC..GACAUGCCC..AGGUAGCCC.CGGUCUUCAAGGCUAC..GGCGCAG...UCCG......CUGCGCU..GAC..CGCA......ACCGUUCGCC......UC.GCAUCC.UGGUCGCGAACGAUC.ACCGC...UGCC...GCGGU.GGUGGAUGCACCUUGUUCGUUCCCCAGGAGGGCUUGCCCUCCCAGGGCGCGUGCCCUCCGAUCUCACCGUCUGGAGGUUCGCCAUGUCUUUCGUCAUCAAUGACUCCUGCCUGGAGUCGCUUUCCACCAUCGCUGCCCAACACGAGGACUGGAUCAUCCAGCAAGCCAUCGUGCUGCUGGAGAGACGGGUCUUCAAAGCUGGGCCAUGCCUCAGCCAACCGGCUGCUGUGCGGGACUACCUGCGCCUGAAGCUGGUCGCUGAGCCCAAUGAGAUAUUCGCCGCUGUGUUCCUGGACAGCAUGCACCAGG
#=GR NC_010170.1/1147988-1148534 CODON       ..............................................................................................................................................................................STP....................................................................................................................................................................................................................AUG...............................................................................................................................................................................................................................
#=GR NC_010170.1/1147988-1148534 SS_TT       .......................................................................................................................................................................................................................................................................................................................................................................................................................................................................................................................................................................................................................................
NC_007951.1/3604861-3605408                  CGCCAGACGGGCCAGGCCAUCCUGCUGCAGGGGCCGAUCGAAGGCGAUGCCUUGCUGUCGGCGAUGGACAUGCUGUCCGCUGCCGAACCAGCCGCCACACCUACCGCCGAAAUG.C...CUGCCGACGUU......................GUCGGC..GACAUGCCC..AGGUAGUCCUCGGUCUUCAAGGCUAC..GGCGCGG...UUGC......CCGCGCU..GAC..CGAU......ACCCGUUCGCU.....CC.GCAUCC.UGGCCGCGAACAAUC.ACCGC...UGC....GCGGU.GGUGGAUGCACCUUGUUCCGUUGUUUCUAUCCCAGGAGGGCUUGCCCUCCCAGGGUGUGCGCCCUCCGAUCUCACCCUCCGGAGGUUCGCCAUGUCUUUCGUCGUCAAUGACUCCUGCAUGGAGUCGCUUUCCGCCGUCGCAGCCCAUCAUGAGGACUGGAUCAUCCAGCAGGCUAUCGCGUUGCUGGAGAGACGGAUCUUCAAAGUCGGACCGUGCCUCAGCGGACCGGCGGCCGUGCGGGAUUAUCUGCGUUUAAAACUGGUCGCUGAGCCCAAUGAAGUGUUCGCAGCCGUGUUCCUGGACAGCAU
#=GR NC_007951.1/3604861-3605408 CODON       ..............................................................................................................................................................................STP............................................................................................................................................................................................................................AUG.......................................................................................................................................................................................................................
#=GR NC_007951.1/3604861-3605408 SS_TT       .......................................................................................................................................................................................................................................................................................................................................................................................................................................................................................................................................................................................................................................
NC_007508.1/2695005-2694458                  CUGCUGCAGGGGCCGAUCGAGGGCGACGCCUUGCUGUCGGCGAUGGACAUGCUGGCGGCCGAUAACCCGGCCAGCGAUGCGGCGGCCGUGGUCACCACCCCCACAUCCGAAAUG.C...CUGCCGACGUU......................GUCGGC..GACAUGCCC..AGGUAGCCCUCGGUCUUGGAGGCUAC..GGCUCGG...CUUG......CCGCGCU..GAC..CGCU......ACCCGUUCGCU.....UC.GCAUCC.UGGCUGCGAACAAUC.ACCGC...UGC....GCGGU.GGUGGAUGCAACUUGCUCCGCUGUUUCCAUCCCCAGGAGGGCUUGCCCUCCCAGGGUGGCGCCUUCCGUCUACAUUCUGGAGGUUCGCCAUGUCUCUCAUCGUCAAUGGCUCCUGCGUGGAGCCACGUUUUGCCCCAGCGUCCCAAUCUGAUGACCGGAUCAUCCGGCAAGCCAUCGCGCUGCUGGAACAGCGGAUCUUCAAGAAGGGGCCAUUCCUGGAUGGGCCCACCGCUGUCAAGGAUUACCUGCGCCUGAAAUUGGUCGCCGAGCCGAACGAAAUCUUCGCUGUCGUUUUCCUCAACAACAAGC
#=GR NC_007508.1/2695005-2694458 CODON       ..............................................................................................................................................................................STP..........................................................................................................................................................................................................................AUG.........................................................................................................................................................................................................................
#=GR NC_007508.1/2695005-2694458 SS_TT       ................................................................................................................................................................................................................................................................................................................<.<<<<<<<<<.....>>>>>>>>>..............................................................................................................................................................................................................................................................................................
JCVI_SCAF_1096627691118/872-324              CUGUUGCAGGGGCCGAUCGAGGGCGAUGCCUUGCUCUCGGCCAUGGACCUGCUGGCGGCCGGGGAAAUGGCCAGCGACGCGCCGGGUUCGCCCGCCACCCCCACAUCCGAAAUG.C...CUGCCGACGUU......................GUCGGC..GACAUGCCC..AGGUAGCCCUCGGUCUUGAAGGCUAC..GGCGCGG...CUCG......CCGCGCU..GAC..CGCU......ACCCGUUCGCU....UUC.GCAUCC.UGGCCGCGAACAAUC.ACCGC...CGC....GCGGU.GAUGGAUGCACCUUGUUCCGCUGUUUCCAUCCCCAGGAGGGCUUGCCCUCCCAGGGUGGCGCCCUCCGCUCACUUUCUGGAGGUCCGCCAUGUCUCUCGUCGCCAACGACUCCUGCGUGGAGCCACGUUUUGCCCCCAUGUCCCAAUCCGAUGACUGGAUCAUCCGGCAAGCCAUCGCGCUGCUGGAGCAGCGGGUCUUCAAGAAGGGGCCAUCCCUGGAGAGGCCUGCCGCCGUCAAGGACUACCUGCGCCUGAAACUGGCCGCCGAGCCCAAUGAAGUCUUCGCCAUCGUGUUCCUCAACAGCAUGC
#=GR JCVI_SCAF_1096627691118/872-324 CODON   .......................................................................................................................................................................................................................................................................................................................AUG.............................................................................................................................................................................................................................................................................................................
#=GR JCVI_SCAF_1096627691118/872-324 SS_TT   .......................................................................................................................................................................................................................................................................................................................................................................................................................................................................................................................................................................................................................................
NZ_ABDZ01000015.1/36527-35979                CGCCAGUCCGGCAAGACGCUGCUGCUGCACGGCCCGGUCGAAGGAGAUGCCUUGCUGUCCGCGAUCGACCUGCUGGCGGCCGGUGCAGCGACCGAACCCGCAUCGAAGGAAAUG.C...CUGCCGAGUCU......................CUCGGC..GACAUGCCC..AGGUAGCCA.CGAUCUUCAAGGCUAC..GACGCGG...CUUGG.....CCGCGCU..GAU..CGAC.......CCCGUUCGCU.....GC.GCAUCCCUGGACGCGAACAGCC.ACUGC...GCAU...GCGGU.GGCGGAUGCCCGCUCUUCUGCCGCUUGUUCUUCAUCGUCCCCCGGAGGGUUUGUCCCUCCCGGGACAGGCGUCCUCCGACUUCAUCCCGUGGAGGUUCGCCAUGUCCUAUGUCGUCGCCGACUCGUGUCCCGAGUCGCUCAGCCUGAUCGCCGCCCAGCACGAAGACUGGAUCAUCCGCCAGGCCAUCACCUUGCUGGAGCAACGCAUCUUCAAGGCCGGUCCGAUGCUGAACAGUCCCGCCGCCGUGCGCGACUACCUGCAUCUGAAGCUGGUCGCGGAGCCCAACGAGGUCUUCUCCGUCGUGUUCC
#=GR NZ_ABDZ01000015.1/36527-35979 CODON     ..............................................................................................................................................................................STP......................................................................................................................................................................................................................................AUG.............................................................................................................................................................................................................
#=GR NZ_ABDZ01000015.1/36527-35979 SS_TT     .............................................................................................................................................................................................................................................................................................................<<<<.<<<<<<..........>>>>>>>>>>>..........................................................................................................................................................................................................................................................................................
NC_006513.1/1434950-1434398                  GGCAAGGUGAUCCUGCUGCACGGGCCGGUCGACGGCGAUGCAUUGCUCUCGGCGCUCGAUUUGCUUGCUUCGGACGAAGAGUCGACCGCCGAAUCGUCCCGACCCCCAGACAUG.C...CCGCCG.CGUCC.....................GUCGGC..GACAUGCCC..AGGUAGCUCUCGAUCUUCAAGGCUAC..GGCGCGG...CGCGA.....CCGCGCU..GAU..CGAA......ACCCCCGUUCG....CUUCGCAUCGCUUGCCGCGAACAGCC.ACCGU...ACAA...GCGGU.GGCGGAUGCCCACUCGUCGCCUGUCUCAUCCCGUCAUUCCCAGGAGGGUUUGCCCUCCCGGGGCAUUUGCCCUCCGAUCUCAUCCAUUGGAGGUUCGCCAUGUCCUGCGUCAUCGCCGAUUCCCGCUCGGAGUCGCUCACCCUGAUCGCCGCCCAGCACGAGGACUGGAUCAUCCAGCAAGCCUUCACCUUGCUGGAGAAGCGCGUUUUCAAGGCCGGUCCGUCACUGGGCAGUCCCGCCGCCGUGCGUGAUUACCUGCGCCUGAAACUGGUCGUGGAACCCAACGAGAUCUUCGCCGUCGUGUUCCUC
#=GR NC_006513.1/1434950-1434398 CODON       ..............................................................................................................................................................................STP....................................................................................................................................................................................................................................AUG...............................................................................................................................................................................................................
#=GR NC_006513.1/1434950-1434398 SS_TT       .......................................................................................................................................................................................................................................................................................................................................................................................................................................................................................................................................................................................................................................
NC_006513.1/1513925-1513375                  GGCAAGACCCUCCUGCUGCACGGUCCCGUCGAAGGCGAUGCCUUGCUGUCGGCCAUCGACCUGCUUGCCGCCAGCAGCACGACCGCAGCCGAACCCGCCCAUUCCCCAGAUAUG.C...CCGCCGGCGUU......................GCCGGU..GACAUGCCC..AGGUAGCCAUCGAUCUUCAAGGCUGC..GGCGCGG...CUUGU.....CCGCGUU..GAU..CGAC......ACCCGUUCGCA.....UC.GCAUCCCUUGACGCGAACAGCC.ACUGC...AUCC...GCGGU.GGUGGAUGCCCGCUCGUCACCUGUUCCAUCCCCAUCGUCCCCAGGAGGGUUUGCCCUCCAGGGGCAGGCGCCCUCCGAUCUCAUCCAUUGGAGGUUCGCCAUGUCUCUCGUCAUCGCCGACUCCCGCCCGGAGUCGCUCACCCUGCUCGCCGCCCAGCACGAAGACUGGAUCAUCCGGCAGGCCAUCACCCUGCUGGAGAACCGCGUGUUCAAGGCCGGUCCGGCGCUGGGCAGUCCCGCCGCCGUGCGCGACUACCUGCGCCUGAAACUGGUCGCGGAGCCGAACGAAAUCUUCGCCGUCGUGUUUCU
#=GR NC_006513.1/1513925-1513375 CODON       ..............................................................................................................................................................................STP.....................................................................................................................................................................................................................................AUG..............................................................................................................................................................................................................
#=GR NC_006513.1/1513925-1513375 SS_TT       .......................................................................................................................................................................................................................................................................................................................................................................................................................................................................................................................................................................................................................................
NC_008782.1/2312841-2312291                  GGCAAGACCCUCCUGCUGCACGGUCCCGUCGAAGGCGAUGCCUUGCUGUCUGCCAUCGAUCUGCUCGCCGCCGGCAGCACGACCGCAGCCGAACCCACCCAUUCCCCAGACAUG.C...CCGCCGGCGUU......................GCCGGU..GACAUGCCC..AGGUAGCCAUCGAUCUUCAAGGCUGC..GGCGCGG...CUCGU.....CCGCGUU..GAU..CGAA......ACCCGUUCGCA.....UC.GCAUCCCUUGACGCGAACAGCC.ACCGC...ACCU...GCGGU.GGUGGAUGCCCGCUCGUCACCUGUUCCAUCCACAUCGUCCCCAGGAGGGUUUGCCCUCCAGGGGCAGGCGCCCUCCGAUCUCAUCCAUUGGAGGUUCGCCAUGUCUCUCGUCAUCGCCGACUCCCGCCCGGAGUCGCUCACCCUGAUCGCCGCCCAGCACGAAGACUGGAUCAUCCGGCAGGCCAUCACCCUGCUGGAGAACCGCGUGUUCAAGGCCGGUCCAGCGCUGGGCAGUCCCGCCGCCGUGCGCGACUACCUGCGCCUGAAACUGGUCGCGGAGCCGAACGAAAUCUUCGCCGUCGUGUUUCU
#=GR NC_008782.1/2312841-2312291 CODON       ..............................................................................................................................................................................STP.....................................................................................................................................................................................................................................AUG..............................................................................................................................................................................................................
#=GR NC_008782.1/2312841-2312291 SS_TT       .......................................................................................................................................................................................................................................................................................................................................................................................................................................................................................................................................................................................................................................
sludgePhrap_Contig6275/575-1054              GGCAAGACGCUCCUGCUGCACGGUCCCGUCGAAGGCGAUGCCUUGCUGUCGGCCAUCGACCUGCUCGCCGCCGGCAACACGACCGUGGCCGAACCCGCCCAUCCCCCAGACAUG.C...CCGCCGGCGUU......................GCCGGU..GACAUGCCC..AGGUAGCCAUCGAUCUUCAAGGCUGC..GGCGCGG...CUCGU.....CCGCGUU..GAU..CGAA......ACCCGUUCGCA.....UC.GCAUCCCUUGACGCGAACAGCC.ACCGC...AUCC...GCGGU.GGCGGAUGCCCGCUCGUCACCUGUUCCAUCCCCAACGUCCCCCGGAGGGUUGGCCUCCAGGGGCAGGCGCCUCCGAUCUCAUCCAUGGAGGUUCGCAUUCUCUGUCUCGGCGAAUCCGCCGGAGUCGUCACCUGAUCGCGACAAGACGAGAAGGAUAUCGGAGGCCAUACCUGUGGAAACCGGUUCAGGGCGGCCGGCUGGCAGCCGCGCGGGGCAAAACCGGCUCAAAGGCCGGCGC.......................................................................
#=GR sludgePhrap_Contig6275/575-1054 CODON   ..............................................................................................................................................................................STP......................................................................................................................................................................................................................................................................................................................................................................................................................................................
#=GR sludgePhrap_Contig6275/575-1054 SS_TT   .......................................................................................................................................................................................................................................................................................................................................................................................................................................................................................................................................................................................................................................
NC_008825.1/2560790-2561340                  GGCAAGACCCUCCUGCUGCACGGCCCCGUCGAAGGCGAUGCCUUGCUGUCGGCCAUCGACCUGCUCGCUGCCGGCAGCACGACCGCAGCCGAACCUGCCCAUUCCCCAGACAUG.C...CCGCCGGCGUU......................GCCGGU..GACAUGCCC..AGGUAGCCAUCGAUCUUCAAGGCUGC..GGCGCGG...CUCGU.....CCGCGUU..GAU..CGAA......ACCCGUUCGCA.....UC.GCAUCCCUUGACGCGAACGGCC.ACCGC...AUCC...GCGGU.GGUGGAUGCCCGCUCGUCACCUGUUCCAUCCCCAUCGUCCCCAGGAGGGUUUGCCCUCCUGGGGCAGGCGCCCUCCGAUCUCAUCCAUUGGAGGUUCGCCAUGUCUCUUGUCAUCGCCGACUCCCGCCCGGAGUCGCUCACCCUGAUCGCCGCCCAGCACGAAGACUGGAUCAUCCAGCAGGCCAUCACCCUGCUGGAGAACCGCGUGUUCAAGGCCGGUCCGGCGCUGGGCAGUCCCGCCGCCGUGCGCGACUACCUGCGCCUGAAACUGGUCGCGGAGCCGAACGAAAUCUUCGCCGUCGUGUUUCU
#=GR NC_008825.1/2560790-2561340 CODON       ..............................................................................................................................................................................STP.....................................................................................................................................................................................................................................AUG..............................................................................................................................................................................................................
#=GR NC_008825.1/2560790-2561340 SS_TT       .......................................................................................................................................................................................................................................................................................................................................................................................................................................................................................................................................................................................................................................
NZ_ABKT01000008.1/90756-91306                GGCAAGACCCUCCUGCUGCACGGUCCCGUCGAAGGCGAUGCCUUGUUGUCGGCCAUCGACCUGCUCGCCGCCGGCAGCACGACCGUAGCCGAACCCGCCCAUUCCCCAGACAUG.C...CCGCCGGCGUU......................GCCGGU..GACAUGCCC..AGGUAGCCAUCGAUCUUCAAGGCUGC..GGCGCGG...CUCGU.....CCGCGUU..GAU..CGAA......ACCCGUUCGCA.....UC.GCAUCCCUUGACGCGAACAGCC.ACCGC...AUCC...GCGGU.GGUGGAUGCCCGCUCGUCACCUGUUCCAUCCCCAUCGUCCCCAGGAGGGUUUGCCCUCCAGGGGGCAGGCGCCCUCCGAUCUCAUCCAUUGGAGGUUCGCCAUGUCUCUCGUCAUCGCCGACUCCCGCCCGGAGUCGCUCACCCUGAUCGCCGCCCAGCACGAAGACUGGAUCAUCCAGCAGGCCAUCACCCUGCUGGAGAACCGCGUGUUCAAGGCCGGUCCGGCGCUGGGCAGUCCCGCCGCCGUGCGCGACUACCUGCGCCUGAAACUGGUCGCGGAGCCGAACGAAAUCUUCGCCGUCGUGUUUC
#=GR NZ_ABKT01000008.1/90756-91306 CODON     ..............................................................................................................................................................................STP......................................................................................................................................................................................................................................AUG.............................................................................................................................................................................................................
#=GR NZ_ABKT01000008.1/90756-91306 SS_TT     .......................................................................................................................................................................................................................................................................................................................................................................................................................................................................................................................................................................................................................................
JCVI_SCAF_1096628079251/737-187              GGCAAGACCCUCCUGCUGCACGGUCCCGUCGAAGGCGAUGCCUUGCUGUCGGCCAUCGACCUGCUCGCCGCCGGCAGCACGACCGCGGCCGAACCCGCCCAUUCCCCAGACAUG.C...CCGCCGGCGUC......................GCCGGU..GACAUGCCC..AGGUAGCCAUCGAUCUUCAAGGCUGC..GGCGCGG...CUCGU.....CCGCGUU..GAU..CGAA......ACCCGUUCGCA.....UC.GCAUCCCUUGACGCGAACAGCC.ACCGC...AUCC...GCGGU.GGUGGAUGCCCGCUCGUCACCUGUUCCAUCCCCAUCGUCCCCCGGAGGGUUUGCCCUCCUGGGGCAGGCGCCCUCCGAUCUCAUCCAUUGGAGGUUCGCCAUGUCUCUUGCCAUCGCCGACUCCCGCCCGGAGUCGCUCACCCUGAUCGCCGCCCAGCACGAAGACUGGAUCAUCCAGCAGGCCAUCACCCUGCUGGAGAACCGCGUGUUCAAGGCCGGUCCGGCGCUGGGCAGUCCCGCCGCCGUGCGCGACUACCUGCGCCUGAAACUGGUCGCGGAGCCGAACGAAAUCUUCGCCGUCGUGUUUCU
#=GR JCVI_SCAF_1096628079251/737-187 CODON   ..............................................................................................................................................................................STP......AUG.............................................................................................................................................................................................................................................................................................................................................................................................................................................
#=GR JCVI_SCAF_1096628079251/737-187 SS_TT   .......................................................................................................................................................................................................................................................................................................................................................................................................................................................................................................................................................................................................................................
NZ_ABBN01001396.1/97505-96960                AACGGGCGAAGCGAUGGCUGAGACCUGUUUCGCCCAAAGACGCGAAUACGAAACGACUCCCGCGCCGAUUCAGGCUCGACGGCAGGCUGCGAUGCUGGCAGGCUCAAGACCAUGUU...CCGCUGAC.UC......................GUCAGC..AACAUGCCC..AGGUAGCCA.UGAUCUUCAAGGCUAC..GGCGCGGUG.UUCU....CACCACGUU..GAU..CG.........CCCGUUCACA....UAAGGCAUCCAU...GGCGAACAUCC.AUCAG...CC.....CUGAU.GGAGA.UGCCACCCAGACUCCUCUUCGGAUCUCGCGAUCCAUCGUUAUCCACCCGCGCGGGGGUUCCACACCUCCCGGUCGGGUCGGUGUGUCUCCGCAUGUUCUUCAUACAGGAGAUUCACCAUGACCACGUCUUCGUCCGACAAGACUUACUUCGAUCUGCACGUGAAUGGCCUGGGUUACGUCCACCGCAUUCGCGAUGUCAAACCCCGCAAAGGCGAUGCCUUUCUCGCCUGCGACAUCGCCGCGCUCAAUGGUCCCAGCGACAAAGCGGAGUACCGCUAUUUCGACGUCCGGGUAUCCGGCGCC
#=GR NZ_ABBN01001396.1/97505-96960 CODON     .............................................................................................................................................................................................................................................................................................................................................................................................................................................AUG.......................................................................................................................................................................................
#=GR NZ_ABBN01001396.1/97505-96960 SS_TT     ....................................................................................................................................................................................................<..<<<<<<<<......................>>..>>.........>>>>...............................................................................................................................................................................................................................................................................................................................................................................
NZ_ABYM01000006.1/223291-222745              UUGCUGCUGCCGGGUGCCGUCGAAGGCGAUGCCUUGCUGUCGGCCAUUGAUCUGCUGACGUCAUCGGGCGAUGAGCCGGCGAUGGCCGAAACCUUGCCCGAGAUACCCGAGAUG.C...CUGCUGACAAC......................GUCAGC..GACAUGCCC..AGGUAGCCG.CGAUCUUCAAGGCUGC..GGCGCGGU..UUCG.....ACCGCGUU..GAU..CGUU.......CCAGUUCGCA.....CC.GCAUCC.CACGCGCGAACAUCC.AUCGU...UU.....UCGAU.GGAGGAUGCCAAUCGUCCAAGCCCGAUUCCGGGCUUUCUUCAUCACGUCCCACGGGGGUCUCACCCCCACACGGGGACGGGAGCCUCCGUUUCAUUUAUCAAGGAGGUUCCCAUGAAUCCGUCCGAUACCGUCACCGACGGUGCAUCAUCAGCGCUCGUCCGGUACGCGAGCAUCCACGAAGAUCCGUUGAUCCGGCAAGCCAUCGGCGUGCUGGAGGAACGUCUCUUCAAACACGGUGCCGAGCUGACCAGUCCGGCCAGCGUGCGAGAAUAUCUAUGGCUGAAACUCGCCAGCGAAGCACUGGAGGU
#=GR NZ_ABYM01000006.1/223291-222745 CODON   ..............................................................................................................................................................................STP.................................................................................................................................................................................................................................................AUG..................................................................................................................................................................................................
#=GR NZ_ABYM01000006.1/223291-222745 SS_TT   ....................................................................................................................................................................................................................................................................................................................................<<<<<<......>>>>>>.................................................................................................................................................................................................................................................................................
NZ_ABYM01000018.1/18983-18435                CAUUCCCUCUCACCGAGAUGUACGCCGUCAGUGCCCUGAUCGACAAAGGGGGAGCGCGCAAAAACACAUUGCGGCGCGACACCCCCGCACGGCUCUUCCAUGCUUGCGGCCAUGUU...CCGCUGAU..CC.....................GUCAGC..GACAUGCCC..AGGUAGCCA.CGGUCUUCGAGGCUAC..GACGCGGU..UCCG.....ACCACGU...GAC..CGAU.......CCAGUUCGCA.....CCAGCAUCC.CAUGCGCGAACGUUC.GCCCC...UCCC...AGGGU.GAUGGAUGCACAAGCAGUACCUGGAUCGUUCGAUCCAUCAACCCGCGCGGGGGUUAUGCCUCCCCGCCGGGGUGGGUGUGUCUCCGCCUUCUUGUCCCUCAAGUCUGGAGAUUCACCAUGACCACUUCAUCCGAAAAGUCCUACUUCGACCUGCACAUCACCGGCCUCGGGUAUCUCAAUCGCAUCCGCGAAGUGAAGCCCAAGAAAGGCGAUGCCUUCCUGGCCUGCGACAUCGCAGCGCUCAAUGGUCCCAGCGAUAAGCCGGAGUACCGCCGUUUCGACGUGCGUGUAUCCGGCAGCGAAGCGCAG
#=GR NZ_ABYM01000018.1/18983-18435 CODON     .......................................................................................................................................................................................................................................................................................................................................................................................................................................AUG.............................................................................................................................................................................................
#=GR NZ_ABYM01000018.1/18983-18435 SS_TT     ........................................................................................................................................................................................................................................................................................................................................................................................<<<<<<......>>>>>>.............................................................................................................................................................................................................................
ABEF01007626.1/49-595                        GACAACUGAUGCCUGAGCCCCGAUUGGGGCUCAUUUUUCUGCGAAAUGAGGGAGCACACAGAUUCCUAUUGAGGGUCGCCGACCGACACGUUGCGGUGCCACCCUGCCAGCAUGUU...CCGCUGAUGC.......................GUCAGC..GACAUGCCC..AGGUAGCCA.CGGUCUUCAAGGCUAC..GGCGCGGU..UCCG.....ACCGCGU...GAC..CCAA.......CCAGUUCGCC.....UCAGCAUCC.CCAGCGCGAACGGCC.GUCCC...UC.....GGGAU.GGUGGAUGCACAGCACUACCAGGAUCAUCCGAUCCAUCGACCCGCGCGGGGGUUAUACCUCCCCGCCAGGGUGGGUGUGUCUCCGCUUGUUUAUUCAUUACAUCUGGAGAUUCACCAUGAACCCUUCAUCUGAAAAGUCCUAUUUUGACCUGCAUAUCACCGGCCUGGGUUAUCUCAAUCGCAUUCGCGAAGUGACGCCCCGUAAAGGUGAUGCCUUUCUUGCCUGCGACAUUGCAGCGCUGAAUGGUCCGAGCGAUUCACCGGAAUACCGCCGUUUCGACGUGCGCGUUUCCGGCAGCGAGGCCCAGC
#=GR ABEF01007626.1/49-595 CODON             .................................................................PTS................................................................................................................................................................................................................................................................................GUA...............................................................................AUG..............................................................................................................................................................................................
#=GR ABEF01007626.1/49-595 SS_TT             .............<<<<<<<.......>>>>>>......................................................................................................................................................................................................................................................................................................................................................................................................................................................................................................................................................................................................
NC_010170.1/1375692-1376241                  UGCGGAGUCCUGCAUGCGCGACCCGUCAAAGUACGGCGAACGAACAAUAGGGCAACAGGCCAGUACCGAUUUUGGAUGGCCGGUCUCAUGGAGAGAUGUCACGCUACCGCCAUGUU...GCGCUGACUCCG.....................GUCAGC..AACAUGCCC..AGGUAGCCA.CGGUCUUCAAGGCUAC..GACGCGG..UUCCGU.....CCGCGU...GAU..CACA.......CCAGUUCGCA....CUCGGCAUCCCA..GCGCGAACGACC.GUCGA...GCAA...UCGAC.GGUGA.UGCCAACCUAGUUGUUGCCGGAUCUUACGAUCCAUCAACCCGCGCGGGGGUUACACACCUCCCGUACGGGGUCGGUGUGUCUCCGCUUUCUUGUCCUCAAGUCUGGAGAUUCACCAUGACCACUUCCACCGAAAAGUCCUUUUUCGACCUUCACAUCACCGGCCUCGGCUACCUCAAUCGCAUCCGCGAAGUGAAGCCGAAGAAAGGUGAACCGUUCCUGGCCUGCGAUAUCGCAGCGCUCAAUGGUCCAAGCAACGAUGUCUCGUACGUGCGUUUCGAUACACGUGUUUCGGGCACCGAUGC
#=GR NC_010170.1/1375692-1376241 CODON       ...........................................................................................................................................................................................................................................................................................................................................................................................................................................AUG.........................................................................................................................................................................................
#=GR NC_010170.1/1375692-1376241 SS_TT       .......................................................................................................................................................................................................................................................................................................................................................................................................................................................................................................................................................................................................................................
sludgePhrap_Contig13626/1366-1915            CUGGUGUGGGAGGCGCCGUAGCGGCGAGGCCUGGCGCUUGCUGCCAAUGCGGACAGCCGCCGGUGCCGAUUGCCGCUCGCGCGCGUGCCGGCGUAGCGCCACGCUUGGCCCAUGUU...CCGCUGACUUCG.....................GUCAGC..AGCAUGCCC..GGGCAGUCU.CGAUCUUCAAGACUGC..GACGCGGU..UCCG.....ACCGCGUU..GAU..CAA........CCAGUUCGCU....CCG.GCAUCCCU..GCGCGAACGGCC.AUCGG...UUCUC..CCGAU.GGUGA.UGCCACCCAAGCUGUUCCUUCAACCCAUGCGGGGGUUCCACACCUUCCCCGCCUUGGGUCGGGUGUGUCUCCGCCUCUUUGUUCUCAGGAGAUUCACCAUGACCACUUCCACCGACAAGUCCUACUUCGACCUGCACAUCACCGGACUCGGGUAUCUCAAUCGCAUCCGCGAAGUGAAGCCCAAGAAAGGCGAUGCGUUCCUGGCCUGCGACAUCGCGGCGCUCAACGGCCCAGCGAUGACGUUGCCUACGUGCGUUUCGACACGCGCGUCUCGGGCUCCGAAGCGCAACACCUGGUGCGCCG
#=GR sludgePhrap_Contig13626/1366-1915 CODON .......................................................................................................................................................................................................................................................................................................................................................................................................................................................................................................................................................................................................................................
#=GR sludgePhrap_Contig13626/1366-1915 SS_TT .......................................................................................................................................................................................................................................................................................................................................................................................................................................................................................................................................................................................................................................
NZ_ABDZ01000015.1/58365-57815                GCUAUCGCCUGCUUCUGCGGCGAUUGAGGUGCAGGACGGGUCGCCAAUGCGGACAUCCGCCGAUACCGAUUGCCGCUCGCACAGACGCGCACCUGGCGCCACGCUUCCCGCAUGUU...CCGCUGACACCC.....................GUCAGC..AGCAUGCCC..AGGUAGCCA.CGAUCUUCAAGGCUAC..GGCGCGGU..UCCG.....ACCGCGUU..GAU..CACA.......CCAGUUCGCU.....CCGGCAUCCCA..GCGCGAACGGCC.AUCGG...UUCUC..CCGAU.GGUGA.UGCCACCCAAGCUGUUCCUCAACCCACGCGGGGGUUCCACACCUUCCCCGCCUUGGGUCGGGUGUGUCUCCGCCUCUUUGUUCUCAGGAGAUUCACCAUGACCACUUCCACCGAAAAGUCCUUCUUCGACCUGCACAUCACCGGCCUCGGGUAUCUCAAUCGCAUCCGCGAAGUGAAGCCCAAGAAAGGCGAUGCGUUCCUGGCCUGCGACAUCGCAGCGCUCAACGGCCCCAGCGAUGACGUUGCCUACGUGCGUUUCGACACGCGCGUCUCGGGCUCCGAAGCGCAGCACCUGGUGCGCCG
#=GR NZ_ABDZ01000015.1/58365-57815 CODON     ........................STP..............................................................................................................................................................................................................................................................................................................................................................................................AUG...........................................................................................................................................................................................................
#=GR NZ_ABDZ01000015.1/58365-57815 SS_TT     .......................................................................................................................................................................................................................................................................................................................................................................................................................................................................................................................................................................................................................................
sludgeOz_Contig6458/698-982                  UCGGUAAAUUUCUGGAAGGUGUUCCAGUGCAUUCAACCACCGAGAAAUCGGGUUUUCUCCAUUUUCGAUUAGUCCUCGCCUCAGGCGCACCCUCGUGCCACUGUUAUCACCAUGUU...CCGCUGACUCCC.....................GUCAGC..AGCAUGCCC..AGGUAGCCA.CGAUCCUCAAGGCUAC..GACGCGG..UUCCG......CCGCGUU..GAU..CAUC.......CCAGUUCGCA.....CCGGCAUCCAU..GCGCGAACGCCC.AUCGG...CUU....CCGAU.GGGA..UGCCACCAAGCUGUCCAUCAAUCAUCACGCGCCNCCCCUCC......................................................................................................................................................................................................................................................................
#=GR sludgeOz_Contig6458/698-982 CODON       .......................................................................................................................................................................................................................................................................................................................................................................................................................................................................................................................................................................................................................................
#=GR sludgeOz_Contig6458/698-982 SS_TT       .......................................................................................................................................................................................................................................................................................................................................................................................................................................................................................................................................................................................................................................
NC_008825.1/2530185-2530733                  GAGUCGCCCCACGCGUUACCGCGCAUCGUCACCGAGGCCACACCAAUGCGGACAGCCGCGAGUGCCGAUUGCCGCUCGCCUGCGCACCGUCCUGGCGCCACGCUUCCGGCCAUGUU...CCGCUGACGUCC.....................GUCAGC..GACAUGCCC..AGGCAGCCA.CGAUCUUCAAGGCUGC..GACGCGGU..UCCG.....ACCGCGUU..GAU..CACU.......CCAGUUCGCA.....CCGGCAUCCAA..GCGCGAACGGCC.AUCGG...UUC....UCGAU.GGCGA.UGCCUCCAAGCUGUUCCAUCAACCCACGCGGGGGUUCCACACCUUCCCCGCCUUGGGUCGGGUGUGUCUCCGCCUCAUUGUUCCCAGGAGAUUCACCAUGACCACUUCCACCGAAAAAUCCUACUUCGAUCUGCACAUCACCGGCCUCGGGUAUCUCAAUCGCAUCCGCGAAGUGAAGCCCAAGAAAGGCGAUGCGUUCCUGGCCUGCGACAUCGCGGCUCUGAACGGUCCCAGCGAUGACGUCUCGUAUGUGCGUUUCGACACGCGCGUAUCGGGUUCGGAAGCGCAGCACCUGGUGCGCCG
#=GR NC_008825.1/2530185-2530733 CODON       ..............................................................................................................GUA........................................................................................................................................................................................................................................................................................................AUG...........................................................................................................................................................................................................
#=GR NC_008825.1/2530185-2530733 SS_TT       .......................................................................................................................................................................................................................................................................................................................................................................................................................................................................................................................................................................................................................................
NZ_ABKT01000008.1/48827-49375                CCGCCCAUCCCUGGCCCCCGCUCCGGGGGCUCUUUCUUCCCGGCAAUGCGGACAGCCGCGAGUGCCGAUUGCCGCUCGCCUGCGCGCCGUCCCGGCGCCACGCUUCCGGCCAUGUU...CCGCUGACGUCC.....................GUCAGC..GACAUGCCC..AGGCAGCCA.CGAUCUUCAAGGCUGC..GACGCGGU..UCCG.....ACCGCGUU..GAU..CACC.......CCAGUUCGCA.....CCGGCAUCCAU..GCGCGAACGGCC.AUCGG...UUC....UCGAU.GGCGA.UGCCUCCAAGCUGUUUCAUCAACCCACGCGGGGGUUCCACACCUUCCCCGCCUGGGUCGGGUGUGUCUCCGCCUCUUUGUUCCCAGGAGAUUCACCAUGACCACUUCCACCGAAAAAUCCUACUUCGAUCUGCACAUCACCGGCCUCGGGUAUCUCAAUCGCAUCCGCGAAGUGAAGCCCAAGAAAGGCGAUGCGUUCCUGGCCUGCGACAUCGCGGCCCUGAACGGUCUCAGCGAUGACGUCUCGUAUGUGCGCUUCGACACGCGCGUAUCGGGUUCGGAAGCGCAGCACCUGGUGCGCCGC
#=GR NZ_ABKT01000008.1/48827-49375 CODON     ........................................................................................................................................................................................................................................................................................................................................................................................................................AUG............................................................................................................................................................................................................
#=GR NZ_ABKT01000008.1/48827-49375 SS_TT     .............<<<<<<<.>>>>>>>>>.........................................................................................................................................................................................................................................................................................................................................................................................................................................................................................................................................................................................................
sludgeOz_Contig8211/92-640                   CGCCCAUCCCUGGCCCCCGCUCCGGGGGCCUCUUUCUUCCCGGCAAUGCGGACAGCCGCGAGUGCCGAUUGCCGCUCGCCUGCGCGCCGUCCCGGCGCCACGCUUCCGGCCAUGUU...CCGCUGACGUCC.....................GUCAGC..GACAUGCCC..AGGCAGCCA.CGAUCUUCAAGGCUGC..GACGCGGU..UCCG.....ACCGCGUU..GAU..CACA.......CCAGUUCGCA.....CCGGCAUCCAU..GCGCGAACGGCC.AUCGG...UUC....UCGAU.GGCGA.UGCCACCAAGCUGUUCCAUCAACCCACGCGGGGGUUCCACACCUUCCCCGCCUUGGGUCGGGUGUGUCUCCGCCUCAUUGUUCCCAGGAGAUUCACCAUGACCACUUCCAACGAAAAGUCCUACUUCGAUCUGCACAUCACCGGCCUCGGGUACCUCAAUCGCAUCCGCGAAGUGAAGCCCAAGAAAGGCGAUGCGUUCCUGGCCUGCGACAUCGCGGCUCUGAACGGUCCCAGCGAUGACGUCUCGUAUGUGCGUUUCGACACGCGCGUAUCGGGAUCGGAAGCGCAGCACCUGGUGCGCCG
#=GR sludgeOz_Contig8211/92-640 CODON        .........................................................................................................................................................................................................................................................................................................................................................................................................................AUG...........................................................................................................................................................................................................
#=GR sludgeOz_Contig8211/92-640 SS_TT        .......................................................................................................................................................................................................................................................................................................................................................................................................................................................................................................................................................................................................................................
NC_008782.1/2362635-2362087                  CGCCCAUCCCUGGCCCCCGCUCCGGGGGCCUCUUUCUUCCCGGCAAUGCGGACAGCCGCGAGUGCCAAUUACCGCUCGCAUGCGCGCCGCCCCGGCGCCACGCUUCCGCCCAUGUU...CCGCUGACGUCC.....................GUCAGC..GACAUGCCC..AGGCAGCCA.CGAUCUUCAAGGCUGC..GAUGCGGU..UCCG.....ACCGCGUU..GAU..CACC.......CCAGUUCGCA.....CCGGCAUCCAU..GCGCGAACGGCC.AUCGG...UUC....UCGAU.GGCGA.UGCCACCAAGCUGUUCCAUCAACCCACGCGGGGGUUCCACACCUUCCCCGCCUUGGGUCGGGUGUGUCUCCGCCUCAUUGUUCUCAGGAGAUUCACCAUGACCACUUCCACCGAAAAGUCCUACUUCGAUCUGCACAUCACCGGCCUCGGGUAUCUCAAUCGCAUCCGCGAAGUGAAGCCCAAGAAAGGCGAUGCGUUCCUGGCCUGCGACAUCGCGGCUCUGAACGGUCCCAGCGAUGACGUCUCGUAUGUGCGUUUCGACACGCGCGUAUCGGGUUCGGAAGCGCAGCACCUGGUGCGCCG
#=GR NC_008782.1/2362635-2362087 CODON       .........................................................................................................................................................................................................................................................................................................................................................................................................................AUG...........................................................................................................................................................................................................
#=GR NC_008782.1/2362635-2362087 SS_TT       .............................................................................................................................................................................................................................................................................................................................................................................<<<<<<<<<......>>>>>>>>>..................................................................................................................................................................................................................................
NC_006513.1/1470376-1469828                  CACCCCUCUGCGCGUCAGUGACGCUUCAUCACUGAAGUUCCACCAAUGCGGGCACUGACGAAUACCGAUAUCUGCUCGUGUUAACGCCAUCCUACCUCCACGCUUCCUGCCAUGUU...CCGCUGACUCCC.....................GUCAGC..AGCAUGCCC..AGGUAGCCA.CGAUCUUCAAGGCUAC..GACGCGGU..UCCG.....ACCGCGUU..GAU..CACC.......CCAGUUCGCA.....CCGGCAUCCAC..GCUCGAACGCCC.AUCGG...UUU....CCGAU.GGCGA.UGCCACGACGUUGCUCAAUCAACCCACGCGGGGGUUCCACACCUUCUCCGCCCGGGUCGGGUGUGUCUCCGCCUUUUUGUCCUUCAGGAGAUUCACCAUGACCACUCCCACCGAGAAGUCCUACUUCGAUCUGCACAUCACCGGCCUCGGGUACCUCAAUCGCAUCCGCGAGGUGAAGCCCAAGAAGGGUGACGCGUUCCUGGCUUGCGACAUCGCGGCGCUGAACGGUCCCAGCGAUGACGUCUCGUACGUGCGUUUCGAUACGCGCGUAUCGGGCUCGGAAGCGCAGCACCUGGUGCGUCG
#=GR NC_006513.1/1470376-1469828 CODON       .......................................................................................GUA...............................................................................................................................................................................................................................................................................................................................AUG...........................................................................................................................................................................................................
#=GR NC_006513.1/1470376-1469828 SS_TT       .......................................................................................................................................................................................................................................................................................................................................................................................................................................................................................................................................................................................................................................
NZ_AAMM02000010.1/119552-119005              GACGCCGCAACAUCGCCGCAUUCGGGCGUACAUUGCUCGUUCGGUAAUGCGGACAAUGGGUGCAACUCAUUUUCGCUCGCCAAACGGUGAAGAUCACGCGACGCUUGGCCCAUGUU...CCGCUG.CUCC......................GUCAGC..GACAUGCCC..AGGUCUCCA.CGAUCUUCAAGGCGAC..GCCGGAG...GUUUCCA...CUCCGUU..GAU..CGAU.......CCCGUUCGCU....UUCGGCAUCCAC..GCGCGAACGACC.AUCGG...UU.....UCGAU.GGUGA.UGCCACGAUAGUCCAUCCGGAUCUGAUGAUCCUUUCCUUUACCCACGCGGGGGUAUCACACCUCCCGUCGGGGCCGGUGUGUCUCCGCAUGUCCAUCUGGAGAUUCACCAUGACCACAUCGUCCAACGACAAGACCUACUUCGAUCUGCACGUGACCGGCCUCGGUUACGUCAAUCGCAUUCGCGAGGUCAAGCCGCGCAAAGGCGAUACGUUUCUCGCCUGCGACAUUGCCGCUCUCAACGGUCCCAGCAACGAGCCCGAGUACCGCUACUUCGACGUGCGCGUCUCGGGCGCCGAUGCGCA
#=GR NZ_AAMM02000010.1/119552-119005 CODON   .....................................................................................................................................................................................................................................................................................................................................................................................................................................AUG...............................................................................................................................................................................................
#=GR NZ_AAMM02000010.1/119552-119005 SS_TT   .......................................................................................................................................................................................................................................................................................................................................................................................................................................................................................................................................................................................................................................
NZ_AAHW02000025.1/26864-27411                UCCCGAUACGGACGCUCCAAUGUCGUGCGGUUUAUCGGAUGACCCAAUGCGAAGCAGCGUCGUGGCGGUUUUCCGCUCGCCAGAGUUUACGCCUGUACGCAAGCUUCGCGCAUGUU...CCGCUG.CUUC......................GUCAGC..GACAUGCCC..AGGUCGCCA.CGAUCUUCAAGGCGAC..GCCGGAG...AUUUCCA...CUCCGUU..GAU..CGAG.......CCCGUUCGCU....UUCGGCAUCCAC..GCGCGAACAACC.AUCGG...CC.....UCGAU.GGUGA.UGUCACGGUAGUCCAUCGGGAUCACGUCAUCCCAUUCCUCACCCACGCGGGGGUACCACACCUUCCGCGGGAAGGGUGUGUCUCCGCAUCAGUCAUCAGGAGAUUCACCAUGACCACGUCGUCCACCGAUAAGACGUACUUCGAUCUUCACGUGACCGGCCUCGGUUACGUCAAUCGCAUUCGCGAGGUCAAACCGCGCAAAGGCGAUGCAUUUCUCGCCUGCGACAUUGCCGCGCUCAACGGUCCCAGCGACGAACCCGAAUACCGCUACUUCGACGUGCGCGUCUCGGGUGCCGAUGCCCA
#=GR NZ_AAHW02000025.1/26864-27411 CODON     .....................................................................................................................................................................................................................................................................................................................................................................................................................................AUG...............................................................................................................................................................................................
#=GR NZ_AAHW02000025.1/26864-27411 SS_TT     .......................................................................................................................................................................................................................................................................................................................................................................................................................................................................................................................................................................................................................................
NC_008752.1/593392-592846                    GCAGUUCCCAAGCCCCCGCCAUGCGGGGGCUUUUCUUUUGCGCUCAAUGCGGUCACGCCGCAGCGCGCGUUCUGGCUCGCGGGUUGAGGCGGAACGCAGGACGCUCCACGCAUG.C...CUGCUGACUGAA.....................GUCAGC..GACAUGC.C..AGGCAACCUUUGGUCUUCGAGGUUGC...GCGCAGCC.GCCA....GGCUGCGU...GAC..CGAG.......CCAGUUCGCA.....UC.GCAUCCUC..GCGCGAACGGCC.ACUGG...ACC....CCGGU.GGCGA.UGCAUCCGCCUGUUCAACCCACCGCGGGGUUACGCACCUCUCCCCGCACGAUGGGGUCGGUGUGUCUCCGCUUCAUCCUAUGGAGCACCACCAUGACUACCUCGUCGUCAUCCAACGCGAAGUCCUACUUCGAUCUCCACACCUCGGGCAUCGGGUACCUAAAGAACGUCCGAGAGGUUCCGGUUCGCGGCGGCCGCCGCGCGCAGCCCUUCCUGGCUUGCAAGAUCGACGCGCUGGUCGGUCCCGCAAAGGACCCGAGCUAUCGCACCUUCGAUCUGAAGGUCUCCGGCGCCAAGGCCAAGG
#=GR NC_008752.1/593392-592846 CODON         ....................................................................................................................................................................................................................................................................................................................................................................................................................AUG................................................................................................................................................................................................................
#=GR NC_008752.1/593392-592846 SS_TT         .......................................................................................................................................................................................................................................................................................................................................................................................................................................................................................................................................................................................................................................
NC_007086.1/2466960-2466413                  AUCUCUACCGCUGUAACUGAUGUGGCAGACGUUGGUCGCCGUGGACAAAGGGAGGCGCUCGGUUACCGAUUCAUUGCUGCUCCACACAUGAGGCCCGGCCAUGCUGCCCCCAUG.C...CUGCUGACGUU......................GUCAGC..AACAUGC.C..AGGCAACCAUCGGUCUUCGAGGUUGC..GGCGCAGU..UCCC.....ACUGCGU...GAC..CGAG.......CCAGCUCGCA.....CC.GCAUCCAU..CUGCGAGCGACC.ACCGG...CCUGU..CCGGU.GGCGGAUGCUUUCGCCUUAUCAACCCAUCGCGGGGUUACGCACCCUUCCCCGCUUGCGUGGCUUGGUGUGCCUCCGCUUUUCCCAAUGGAGAUCACCAUGAACACCACGUCCAACGAGAAAUCGUAUUUCGAUCUGCACACCUCGGGCAUCGGCUAUCUGCAACGUGCUCGUGAAGUACCCGUCAGGGGCGGCCGCCGUGCGCAGCCUUUCCUGGCAUGCACCAUCGCCGCGCUGGUCGGCCCCGCCAGGGACCCAAGCUACCGCUACUUCGAUGUCAAGGUCUCGGGUGCCGAGGCCAAGAAGCUCGU
#=GR NC_007086.1/2466960-2466413 CODON       ...................................................................................................................................................................................................................................................................................................................................................................................................................AUG.................................................................................................................................................................................................................
#=GR NC_007086.1/2466960-2466413 SS_TT       ...............................<<<<<<<<<<..................>>>>>>>>>>..................................................................................................................................................................................................................................................................................................................................................................................................................................................................................................................................................................
NC_007508.1/2602246-2601699                  AUCUCUACCGCUGUAACUGAUGUGGCAGACGUUGGUCGCCGUGGACAAAGGGAGGCGCUCGGUUACCGAUUCAUUGCUGCUCCACACAUGAGGCCCGGCCAUGCUGCCCCCAUG.C...CUGCUGACGUU......................GUCAGC..AACAUGC.C..AGGCAACCAUCGGUCUUCGAGGUUGC..GGCGCAGU..UCCC.....ACUGCGU...GAC..CGAG.......CCAGUUCGCA.....CC.GCAUCCAU..CUGCGAGCGACC.ACCGG...CCUGU..UCGGU.GGCGGAUGCUUUCGCCUUAUCAACCCAUCGCGGGGUUACGCACCCUUCCCCGCUUGCGUGGCUUGGUGUGCCUCCGCUUUUCCCAAUGGAGAUCACCAUGAACACCACGUCCAACGAGAAAUCGUAUUUCGAUCUGCACACCUCGGGCAUCGGCUAUCUGCAACGUGCUCGUGAAGUACCCGUCAGGGGCGGCCGCCGUGCGCAGCCUUUCCUGGCAUGCACCAUCGCCGCGCUGGUCGGCCCCGCCAGGGACCCAAGCUACCGCUACUUCGAUGUCAAGGUCUCGGGUGCCGAGGCCAAGAAGCUCGU
#=GR NC_007508.1/2602246-2601699 CODON       ...................................................................................................................................................................................................................................................................................................................................................................................................................AUG.................................................................................................................................................................................................................
#=GR NC_007508.1/2602246-2601699 SS_TT       ...............................<<<<<<<<<<..................>>>>>>>>>>..................................................................................................................................................................................................................................................................................................................................................................................................................................................................................................................................................................
NC_010688.1/2821186-2821733                  AUCUCUACCGCUGUAACUGAUGUGGCAGACGUUGGUCGCCGUGGACAAAGGGAGGCGCUCGGUUACCGAUUCAUUGCUGCUCCACACAUGAGGCCCGGCCAUGCUGCCCCCAUG.C...CUGCUGACGUU......................GUCAGC..AACAUGC.C..AGGCAACCAUCGGUCUUCGAGGUUGC..GGCGCAGU..UCCC.....ACUGCGU...GAC..CGAG.......CCAGCUCGCA.....CC.GCAUCCAU..CUGCGAGCGACC.ACCGG...CCUGU..UCGGU.GGCGGAUGCUUUCGCCUUAUCAACCCAUCGCGGGGUUACGCACCCUUCCCCGCUUGCGUGGCUUGGUGUGCCUCCGCUUUUCCCAAUGGAGAUCACCAUGAACACCACGUCCAACGAGAAAUCGUAUUUCGAUCUGCACACCUCGGGCAUCGGCUAUCUGCAACGUGCUCGUGAAGUACCCGUCAGGGGCGGCCGCCGUGCGCAGCCUUUCCUGGCAUGCACCAUCGCCGCGCUGGUCGGCCCCGCCAGGGACCCAAGCUACCGCUACUUCGAUGUCAAGGUCUCGGGUGCCGAGGCCAAGAAGCUCGU
#=GR NC_010688.1/2821186-2821733 CODON       ...................................................................................................................................................................................................................................................................................................................................................................................................................AUG.................................................................................................................................................................................................................
#=GR NC_010688.1/2821186-2821733 SS_TT       ...............................<<<<<<<<<<..................>>>>>>>>>>..................................................................................................................................................................................................................................................................................................................................................................................................................................................................................................................................................................
NC_007951.1/3581210-3581755                  CCUGCGCGGCCCCAAGUGCCUGUGGCAGGCAUCGGGCGGCGUGGACAAAGGGAAACGUCUGGGUGCCGAUUGAUUGCUGUCGCGCGCGCGGAGCCCGGCCAUGCUGCCCCCAUG.C...CUGCUGACGUU......................GUCAGC..GACAUGC.C..AGGCAACCAUCGGUCAUCGAGGUUGC..GGCGCAGU..UCCC.....ACUGCGU...GAC..CGAG.......CCAGCUCGCA.....CC.GCAUCCGU..CCGCGAGCGGCC.ACCAG...UCU....CUGGU.GGCGGAUGCUUUCGCCUUAUCAACCCACCGCGGGGUUACGCACCUUCCCCGCAUGCGUGGGCCUGGUGUGUCUCCGCUUCUUCCAAUGGAGAUUCACCAUGAACACCACUUCCAACGAGAAAUCAUACUUCGACCUUCACACCUCGGGCAUCGGCUACAUCCAACGUGCCCGCGAAGUGCCUGUCCGGGGCGGCCGCCGUGCGCAGCCCUUCCUGGCAUGCACCAUCGCCGCACUGGUCGGUUCCGCCAAGGAUCCCAGUUACCGCUACUUCGACGUCAAGGUCUCGGGUGCCGAGGCCAAGAAACUGG
#=GR NC_007951.1/3581210-3581755 CODON       ......................................................................................................................................................................................................................................................................................................................................GUA...........................................................................AUG................................................................................................................................................................................................................
#=GR NC_007951.1/3581210-3581755 SS_TT       ...........................................................................................................................................................................................................................................................................<<<..<<<<<<<<<<..................>>>>>.>>>>>>>>.............................................................................................................................................................................................................................................................................................................
NC_009719.1/3636920-3637465                  CCCCACACCGGGGGCUUUCUUUUGCGCUGAGCCGGGCUGCGUGGACAAAGGGAAACGCGCGGAUGCCAAUUGAUUGCUGUCGCGCGCGCGAGGCCCGGCCAUGCUGACCCCAUG.C...CUGCUGACGCU......................GUCAGC..GACAUGC.C..AGGCAACCAUCGGUCUUCGAGGUUGC..GGCGCAGU..UUCC.....ACUGCGU...GAC..CGAG.......CCAGCUCGCA.....CC.GCAUCCAU..CCGCGAGCGGCC.ACCAG...UCC....CUGGU.GGCGGAUGCUUUCGCCUUAUCAACCCACCGCGGGGUUACGCACCUUUCCCCGCAUGCGUGGGCUCGGUGUGUCUCCGCUUUUCCCUAUGGAGAUUCACCAUGAACACCACUUCCAACGAGAAAUCGUAUUUCGACCUCCACACCUCGGGCAUCGGCUACCUCCAGCGUGUCCGUGAGGUGCCCGUCAGGGGCGGCCGCCGUGCGCAGCCCUUCCUGGCCUGCACCAUCGCCGCGCUGGUCGGCCCCGCCAGGGACCCGAGCUACCGCUACUUCGACGUCAAGGUCUCGGGUGCCGAGGCCAAGAAGCUC
#=GR NC_009719.1/3636920-3637465 CODON       .....................................................................................................................................................................................................................................................................................................................................................................................................................AUG...............................................................................................................................................................................................................
#=GR NC_009719.1/3636920-3637465 SS_TT       ...........................................................................................................................................................................................................................................................................<<<..<<<<<<<<<<..................>>>>>.>>>>>>>>.............................................................................................................................................................................................................................................................................................................
NZ_AAUJ01000001.1/1029377-1029922            CCUGCGCCGCCCCAAAUGCCUGUGGCAGGCGCCGGGCGGCGCGGACAAAGGGAAGCACCCGGAUGCCGAUUGAUUGCUGCCGCGCGCGCGAGGCCCGGCCAUGCUGACCCCAUG.C...CUGCUGACGUU......................GUCAGC..GACAUGC.C..AGGCAACCAUCGGUCUUCGAGGUUGC..GGCGCAGU..UCCC.....ACUGCGU...GAC..CGAG.......CCAGCUCGCA.....CC.GCAUCCAU..CCGCGAGCGGCC.ACCAG...CCU....CUGGU.GGCGGAUGCUUUCGCCUUAUCAACCCACCGCGGGGUUACGCACCUUCCCCGCAUGCGUGGGCCGGUGUGUCUCCGCUUCAUCCCAAUGGAGAUUCACCAUGAACACCACGUCCAACGAGAAAUCGUAUUUCGACCUCCACACCUCGGGCAUCGGCUACGUCCAGCGUGUCCGUGAAGUGCCCGUCCGGGGCGGCCGCCGUGCGCAGCCUUUCCUUGCUUGCACCAUCGCCGCGCUGGUCGGCCCCGCCCGGGACCCCAGCUACCGCUACUUCGACGUCAAGGUCUCGGGUGCCGAGGCCAAGAAGCUCG
#=GR NZ_AAUJ01000001.1/1029377-1029922 CODON ........................................................................................................STP.........................................................................................................................................................................................................................................................................................................AUG................................................................................................................................................................................................................
#=GR NZ_AAUJ01000001.1/1029377-1029922 SS_TT ...........................................................................................................................................................................................................................................................................<<<..<<<<<<<<<<..................>>>>>.>>>>>>>>.............................................................................................................................................................................................................................................................................................................
NC_010170.1/1118241-1118786                  GCCCCCACCCGGGGGCUUUCUUUUGCGCCGCGCUGGCUGAGCGGACAAAGGGAAGCGCCCGGAUGCCGAUUCAUGGCUGUCGCGCGCGCGAAGCUCCGCCAUGCUGACCCCAUG.C...CUGCUGACGUU......................GUCAGC..GACAUGC.C..AGGCGACCAUCGGUCUUCGAGGUUGC..GGCGCAGU..UCCC.....ACUGCGU...GAC..CGAG.......CCAGCUCGCA.....CC.GCAUCCAU..CCGCGAGCGGCC.ACCAG...CCU....CUGGU.GGCGGAUGCUUUCGCCUUAUCAACCCACCGCGGGGUUACGCACCUUCCCCGCAUGCGUGGGCCGGUGUGUCUCCGCUUCAUCCCAAUGGAGAUUCACCAUGAACACCACGUCCAACGAGAAAUCGUAUUUCGACCUCCACACCUCGGGCAUCGGCUACGUCCAGCGUGUCCGUGAAGUGCCCGUCCGGGGCGGCCGCCGUGCGCAGCCGUUCCUGGCUUGCACCAUCGCCGCGCUGGUCGGCCCCGCCCGGGACCCCAGCUACCGCUACUUCGACGUCAAGGUCUCGGGUGCCGAGGCCAAGAAGCUCG
#=GR NC_010170.1/1118241-1118786 CODON       ....................................................................................................................................................................................................................................................................................................................................................................................................................AUG................................................................................................................................................................................................................
#=GR NC_010170.1/1118241-1118786 SS_TT       ...........................................................................................................................................................................................................................................................................<<<..<<<<<<<<<<..................>>>>>.>>>>>>>>.............................................................................................................................................................................................................................................................................................................
NC_002488.3/1678979-1678435                  CCUGCGAGGCCCCAAGUGCCUGUGGCAAGCACCGGGCGGUGCAGACAAAGGGAAACACCCGGAUGCCGAUUGAUUGCUGCCGCGCGCGCGAGGCCCGGACAUGCUACCCCCAUG.C...CUGCUGACGUU......................GUCAGC..GACAUGC.C..AGGCAACCAUCGGUCUUCGAGGUUGC..CGCGCAGU..UCCC.....ACUGCGU...GAC..CGAG.......CCAGCUCGCA.....CC.GCAUCCAU..CCGCGAGCGGCC.ACCAG...UC.....CUGGU.GGCGGAUGCUUUCGCCUUAUCAACCCACCGCGGGGUUACGCACCUUUCCCCGCAUGCGUGGGGCCGGUGUGUCUCCGCUUCAUCCCUAUGGAGAUUCACCAUGAGCACCACGUCCAACGAGAAAUCGUAUUUCGACCUCCACACCUCGGGCAUCGGCUACAUCCAGCGUGCCCGCGAGGUUCCCGUCCGGGGCGGCCGCCGUGCGCAGCCCUUCCUGGCAUGCACCAUCGCCGCGCUGGUCGGUUCCGCCAAGGACCCCAGCUACCGCUACUUCGACGUCAAGGUCUCGGGUGCCGAGGCCAAGAAACU
#=GR NC_002488.3/1678979-1678435 CODON       ......................................................................STP.............................................................................................................................................................................................................................................................................................................................................AUG..............................................................................................................................................................................................................
#=GR NC_002488.3/1678979-1678435 SS_TT       ...........................................................................................................................................................................................................................................................................<<<..<<<<<<<<<<..................>>>>>.>>>>>>>>.............................................................................................................................................................................................................................................................................................................
NC_008782.1/1497720-1497176                  CCCCAGUUUGGGGGCUUUCUUUUGGGCGGAACCAGGCAACCCGGAAAAAAGGAAACGCCCGGAUGCCGAUUGAUUGCUGCCGCGCGCGCGAGGCCCGGCCAUGCUGACCCCAUG.C...CUGCUGACGUU......................GUCAGC..GACAUGC.C..AGGCAACCAUCGGUCUUCGAGGUUGC..CGCGCAGU..UCCC.....ACUGCGU...GAC..CGAG.......CCAGCUCGCA.....CC.GCAUCCAU..CCGCGAGCGGCC.ACCAG...UC.....CUGGU.GGCGGAUGCUUUCGCCUUAUCAACCCACCGCGGGGUUACGCACCUUUCCCCGCAUGCGUGGGGCCGGUGUGUCUCCGCUUCAUCCCUAUGGAGAUUCACCAUGAGCACCACGUCCAACGAGAAAUCGUAUUUCGACCUCCACACCUCGGGCAUCGGCUACAUCCAGCGUGCUCGCGAGGUUCCCGUCCGGGGCGGCCGCCGUGCGCAGCCCUUCCUGGCAUGCACCAUCGCCGCGCUGGUCGGUUCCGCCAAGGACCCCAGCUACCGCUACUUCGACGUCAAGGUCUCGGGUGCCGAGGCCAAGAAACU
#=GR NC_008782.1/1497720-1497176 CODON       ......................................................................................................................................................................................................................................................................................................................................................................................................................AUG..............................................................................................................................................................................................................
#=GR NC_008782.1/1497720-1497176 SS_TT       ...........................................................................................................................................................................................................................................................................<<<..<<<<<<<<<<..................>>>>>.>>>>>>>>.............................................................................................................................................................................................................................................................................................................
NC_007508.1/2722373-2721829                  CCCCAGUUUGGGGGCUUUCUUUUGGGCGGAACCAGGCAACCCGGAAAAAAGGAGACGCCCGGAUGCCGAUUGAUUGCUGCCGCGCGCGCGAGGCCCGGCCAUGCUGACCCCAUG.C...CUGCUGACGUU......................GUCAGC..GACAUGC.C..AGGCAACCAUCGGUCUUCGAGGUUGC..CGCGCAGU..UCCC.....ACUGCGU...GAC..CGAG.......CCAGCUCGCA.....CC.GCAUCCAU..CCGCGAGCGGCC.ACCAG...UC.....CUGGU.GGCGGAUGCUUUCGCCUUAUCAACCCACCGCGGGGUUACGCACCUUUCCCCGCAUGCGUGGGGCCGGUGUGUCUCCGCUUCAUCCCUAUGGAGAUUCACCAUGAGCACCACGUCCAACGAGAAAUCGUAUUUCGACCUCCACACCUCGGGCAUCGGCUACAUCCAGCGUGCUCGCGAGGUUCCCGUCCGGGGCGGCCGCCGUGCGCAGCCCUUCCUGGCAUGCACCAUCGCCGCGCUGGUCGGUUCCGCCAAGGACCCCAGCUACCGCUACUUCGACGUCAAGGUCUCGGGUGCCGAGGCCAAGAAACU
#=GR NC_007508.1/2722373-2721829 CODON       .....................AUG...............................................................................................................................................................................................................................................................................................................................................................................................................................................................................................................................................................................................................
#=GR NC_007508.1/2722373-2721829 SS_TT       ...........................................................................................................................................................................................................................................................................<<<..<<<<<<<<<<..................>>>>>.>>>>>>>>.............................................................................................................................................................................................................................................................................................................
NC_008782.1/1366282-1365737                  CCUGCGCGGCGCCAAGUGCCUGUGACAGGCGCCGGGUGGCGCGGACAAAGGGAAGCGCCCGGGUGCCGAUUGAUUGCUGCCGCGCGCGCGAGGCCCCGCCAUGCUGGCCCCAUG.C...CUGCUGACGUC......................GUCAGC..GACAUGC.C..AGGCAACCAUCGGUCUUCGAGGUUGC..GGCGCAGU..UCCC.....ACUGCGU...GAC..CGAG.......CCAGCUCGCA.....CC.GCAUCCUU..CCGCGAGCGGCC.ACCAG...CCU....CUGGU.GGCGGAUGCUUUCGCCUUAUCAACCCACCGCGGGGUCACGCACCUUCCCCGCAUGCGUGGGCCGGUGUGUCUCCGCUUCAUCCCAAUGGAGAUUCACCAUGAACACCACGUCCAACGAGAAAUCGUAUUUCGACCUCCACACCUCGGGCAUCGGCUACAUCCAGCGUGUCCGUGAAGUGCCCGUCCGGGGCGGCCGCCGUGCGCAGCCUUUCCUGGCUUGCACCAUCGCCGCGCUGGUCGGCCCCGCCCGGGACCCCAGCUACCGCUACUUCGACGUCAAGGUCUCGGGAGCCGAGGCCAAGAAGCUCG
#=GR NC_008782.1/1366282-1365737 CODON       ....................................................................................................................................................................................................................................................................................................................................................................................................................AUG................................................................................................................................................................................................................
#=GR NC_008782.1/1366282-1365737 SS_TT       ......................................................................................................................................................................................................................................................................................<<<<<<.<<<<............>>>>.>>>>>>>>>............................................................................................................................................................................................................................................................................................................
NC_007973.1/2536433-2536978                  CCUGCGCGGCGCCAAGUGCCUGUGACAGGCGCCGGGUGGCGCGGACAAAGGGAAGCGCCCGGGUGCCGAUUGAUUGCUGCCGCGCGCGCGAGGCCCCGCCAUGCUGGCCCCAUG.C...CUGCUGACGUC......................GUCAGC..GACAUGC.C..AGGCAACCAUCGGUCUUCGAGGUUGC..GGCGCAGU..UCCC.....ACUGCGU...GAC..CGAG.......CCAGCUCGCA.....CC.GCAUCCUU..CCGCGAGCGGCC.ACCAG...CCU....CUGGU.GGCGGAUGCUUUCGCCUUAUCAACCCACCGCGGGGUCACGCACCUUCCCCGCAUGCGUGGGCCGGUGUGUCUCCGCUUCAUCCCAAUGGAGAUUCACCAUGAACACCACGUCCAACGAGAAAUCGUAUUUCGACCUCCACACCUCGGGCAUCGGCUACAUCCAGCGUGUCCGUGAAGUGCCCGUCCGGGGCGGCCGCCGUGCGCAGCCUUUCCUGGCAUGCACCAUCGCCGCGCUGGUCGGCCCCGCCCGGGACCCCAGCUACCGCUACUUCGACGUCAAGGUCUCGGGUGCCGAGGCCAAGAAGCUCG
#=GR NC_007973.1/2536433-2536978 CODON       ......................STP..............................................................................................................................................................................................................................................................................................AUG.............................................................................................................................................................................................................................................................................................................
#=GR NC_007973.1/2536433-2536978 SS_TT       ......................................................................................................................................................................................................................................................................................<<<<<<.<<<<............>>>>.>>>>>>>>>............................................................................................................................................................................................................................................................................................................
JCVI_SCAF_1096628076737/1087-1632            CCCCGCACCGGGGGCUUUCUUUUGCGCUGAACCGGGCUGCGUGGACAAAGGGAAACUCCCGGAUGCCAAUUGAUUGCUGCCGCGCGCACAAGGGCCGCCCAUGCUGACCCCAUG.C...CUGCUGACGUU......................GUCAGC..GACAUGC.C..AGGCAACCAUCGGUCUUCGAGGUUGC..GGCGCAGU..UUCC.....ACUGCGU...GAC..CGAG.......CCAGCUCGCA.....CC.GCAUCCAU..ACGCGAGCGGCC.ACCAG...UCU....CUGGU.GGUGGAUGCUUUCGCCUUAUCAACCCAGCGCGGGGUUACGCACCUUUCCCCGCAUGCGUGGGCUCGGUGUGUCUCCGCUUUUCCCAAUGGAGAUUCACCAUGAACACCACGUCCAACCAGAAAUCGUAUUUCGACCUCCACACAUCGGGCAUCGGCUACAUCCAGCGUGUCCGUGAAGUGCCCGUCAGGGGCGGCCGCCGUGCGCAGCCCUUCCUGGCAUGCACCAUCGCCGCGCUGGUCGGCCCCGCCAGGGACCCCAGCUACCGCUACUUCGACGUCAAGGUCUCGGGUGCCGAGGCCAAGAAGCUC
#=GR JCVI_SCAF_1096628076737/1087-1632 CODON ....................................AUG................................................................................................................................................................................................................................................................................................................................................................................................................................................................................................................................................................................................
#=GR JCVI_SCAF_1096628076737/1087-1632 SS_TT ......................................................................................................................................................................................................................................................................................<<<<<<.<<<<...............>.>>>>>>>>>............................................................................................................................................................................................................................................................................................................
NC_009138.1/1996081-1996626                  CCCCUUUCGAGGGGCUUUUUCUUGCGCUGAACCGGGCUGCGUGGACAAAGGGAAACACCCGGAUGCCAAUUGAUUGCUGCCGCGCGCGCAAGGGCCGCCCAUGCUGACCCCAUG.C...CUGCUGACGUU......................GUCAGC..GACAUGC.C..AGGCAAUCAUCGGUCUUCGAGGUUGC..GGCGCAGU..UUCC.....ACUGCGU...GAC..CGAG.......CCAGCUCGCA.....CC.GCAUCCAU..ACGCGAGCGGCC.ACCAG...UCU....CUGGU.GGUGGAUGCUUUCGCCUUAUCAACCCACCGCGGGGUUACGCACCUUUCCCCGCAUGCGUGGGCUCGGUGUGUCUCCGCUUUUCCCAAUGGAGAUUCACCAUGAACACCACGUCCAACGAGAAAUCGUAUUUCGACCUCCACACAUCGGGCAUCGGCUACAUCCAGCGUGUCCGUGAAGUGCCCGUCAGGGGCGGCCGCCGUGCGCAGCCCUUCCUGGCAUGCACCAUCGCCGCAUUGGUCGGCCCCGCCAGGGACCCCAGCUACCGCUACUUCGAUGUCAAGGUCUCGGGUGCCGAGGCCAAGAAGCUC
#=GR NC_009138.1/1996081-1996626 CODON       ...............................................................................................................AUG.....................................................................................................................................................................................................................................................................................................................................................................................................................................................................................................................
#=GR NC_009138.1/1996081-1996626 SS_TT       ......................................................................................................................................................................................................................................................................................<<<<<<.<<<<...............>.>>>>>>>>>............................................................................................................................................................................................................................................................................................................
NC_010170.1/4559839-4559294                  CUCCAUUCGGAAGGAGGGCCUUUUUUCUGCCGUGGGAGAUUUCAUCAAAGGGAAACGAUCGGAUACCGAUUGAUGGCUGCCUCGCGCGCGAGGCCUGGCCAUGCUGAGCCCAUG.C...CUGCUGACGUU......................GUCAGC..GACAUGC.C..AGGCAACCAUCGGUCUUCGAGGUUGC..GGCGCAGU..UCCC.....ACUGCGU...GAC..CGAG.......CCAGCUCGCA.....CC.GCAUCCAU..CCGCGAGCGGCC.ACCAG...UCU....CUGGU.GGUGGAUGCUUUCGCCUUAUCAACCCAUCGCGGGGUUACGCACCUUUCCCCGCUGCGUGGGGCCGGUGUGUCUCCGCUUCAUCCCUAUGGAGAUUCACCAUGAGCACCACGUCCAACGAGAAAUCGUAUUUCGACCUCCACACCUCGGGCAUCGGUUACAUCCAGCGUGCCCGUGAAGUGCCUGUUCGGGGCGGCCGCCGUGCGCAGCCUUUCCUGGCAUGCACCAUCGCCGCGCUGGUCGGUUCCGCAAAGGAUCCCAGCUAUCGCUAUUUCGACGUCAAGGUCUCGGGUGCCGAGGCCAAGAAGCUG
#=GR NC_010170.1/4559839-4559294 CODON       .....................................................................................................................................................................................................................................................................................................................................................................................................................AUG...............................................................................................................................................................................................................
#=GR NC_010170.1/4559839-4559294 SS_TT       ......................................................................................................................................................................................................................................................................................<<<<<<.<<<<...............>.>>>>>>>>>............................................................................................................................................................................................................................................................................................................
JCVI_SCAF_1096626463033/258-804              AAGUGCCUGUGGGAAGCACCAACCGGCGCGGACACCGGCGUGGACAAAGGGAGGCGCCCGGAUGCCGAUUGAUUGCUGCCGCGCGCGCGAGGCCCAGCCAUGCUGCCCCCCAUG.C...CUGCUGACGUU......................GUCAGC..GACAUGC.C..AGGCAACCAUCGGUCUUCG.GGUUGC..CGCGCAGC..GCCC.....GCUGCGU...GAC..CGAG.......CCAGUUCGCA.....CC.GCAUCCUU..GCGCGAACGGCC.ACCGG...ACUUU..CCGGU.GGUGGAUGCUUUUGGCCUUUUCAACCCACCGCGGGGUUUCGCACCUUUCCCCGCUUGCGUGGGCUGGUGUGUCUCCGCUUUUCUUCCCUAUGGAGAUUCACCAUGAACACGUCCAACGAGAAAUCGUAUUUCGACAUCCACACCUCGGGCAUCGGCUAUCUGCAGCGUGCCCGUGAAGUGCCCGUCAAGGGCGGCCGCCGUGCGCAGCCGUUCCUCGCGUGCACCAUCGCCGCGCUGGUCGGCCCCGCCAGGGACCCGAGCUACCGCUACAUCGACGUCAAGGUCUCCGGUGCCGAGGCCAAGAAGCUG
#=GR JCVI_SCAF_1096626463033/258-804 CODON   ..............................................................................................................................STP......................................................................................................................................................................................................................................................................................................................................................................................................................................................................................................
#=GR JCVI_SCAF_1096626463033/258-804 SS_TT   .......................................................................................................................................................................................................................................................................................................................................................................................................................................................................................................................................................................................................................................
NC_008752.1/595871-595324                    GCUGCACUUCCCAGCCCCCGCCAAGCGGGGGCUUUUUCUUUGCGGGAAUGCGGCUGCUGGUCGAUCGCGAUGAGGCUGGCUCGCCGACGCAAUCCGCAGGACGCUUCGGCUAUG.C...CUGCCGACAGAU.....................GUCGGC..GACAUGCCC...GGCAACCACCGGUCUUCGAGGUUGC...GCGCAGC..GCCCC....GCUGCGU...GGC..CGGA.......CCAGUUCGCU.....UC.GCAUCACU..UCGCGAACGGCC.UCCGG...UUCC...ACGGG.GGCGCAUGCAUUUUUCCACUCAACCCAGCGCGGGGCUUUGCACCUUUCCCCGCUCGACGGGCCGGUGUGCCCCGAUUCCAGUCCACCUCGCGGAUAGCCAUGUCCGCAGGGGCUGGCUCCGCGAUCUUUCCAGGAGCCACGCUAUGGCAGACAACUACUACGAGGCCACCGGUGUCCUCGUUCUCGACCACGUUACGCCGGUCAUUCGUGCACUGUUCAGCGAAUUCCGGCUGGAUGCCGACUAUCCCGGCAACGGCGAGGCGUACAUCGCCCUCCGGUCCGACAGUACACCCAGCUGGGACGAUCUGC
#=GR NC_008752.1/595871-595324 CODON         .......................................................................................................................................................................................................................................................................................................................AUG.............................................................................................................................................................................................................................................................................................................
#=GR NC_008752.1/595871-595324 SS_TT         .............<<<<<<<...>>>>>>>>>.......................................................................................................................................................................................................................................................................................................................................................................................................................................................................................................................................................................................................
NC_003919.1/2619555-2620105                  CUUUUUUGGGCGCAUUUUCGUGUGCGCAACGGGUGCAGUGGGCGCAAUACGGUGGGCCGGCCGGUCGGGUUGUCGCUGGUACGCCGGUCGCGCAUGCGGGACGCUCACCGCAUG.C...CUGCCGAAAGAU.....................UUCGGC..GACAUGC.C..AGGCAACCUCCGGUCUUCGAGGUUGC...GCGCGG...CCCGCAAA..CUGCGU...GAC..CGAA.......CCAGUUCGCU.....UC.GCAUCC.UUCGCGCGAACGGCC.GCCGG...UUUUC..CCGGU.GGCGGAUGCUUUUCGCCAACCCAACCCACCGCGGGGUUACGCACUCUCCCCGCAUGCUGGGGUCGGUGUGUCUCAGCUUUCGUCCUAUGGAGAUCCACCAUGAAUACCCCAUCCCCAACGAAGUCGUACUUCGACCUGCACACGUCCGGCAUCGGCUACCUGCAGGAUGUCCGCGAAGUCCCCGUCCGGGGCGGCCGGCGCGCCCAGCCGUUCCUGGCCUGCAAGAUCGCAGCGCUGGUCGGAUCCGCGAAUGAUCCGGGCUACCGCUAUUUCGACAUGCGGGUCUCCGGUGCCGAGGCCAAGAAGCUG
#=GR NC_003919.1/2619555-2620105 CODON       .....................................................................................................................................................................................................................................................................................................................................................................................................................AUG...............................................................................................................................................................................................................
#=GR NC_003919.1/2619555-2620105 SS_TT       .........................................................................................................................................................................................................................................................................................................................................................................<<<<<<<........>>>>>>>........................................................................................................................................................................................................................................
NC_008344.1/107837-107290                    CAACCAUCGGGGGCUUGUUUCUUGGUGAUUCCAUUUGUUGCGGCCUAUACGGUCCGGUGUGAUCACACAUUGACGGUGGCGUCUCAGUGGGCAUGGUGCAACCCUUACCCCAUG.A...UUGCUGACGUU......................GUCAGC..GACAUGC.C..GGGCAACCAUUGGUCUUUAAGGUUGC..GGCGCGAC..ACCU.....GCCGCGU...GAC..CACA.......CCAGUUCGCA.....CC.GCAUCCAC..GCGCGAACGACU.GCCAG...UUUUU.UCUGGU.GGUGA.UGCAGCUGCCUUUCUCAACCCAUCGCGGGGUUACGCACCUGCCGCUUUGGGCAUGGUGUGUCUUCCGCUUCUUAUCCAAUGGAGAUUCACCAUGAACCAAGCUUCUUCCAAUACGAAGUCCUACUUUGAUCUGCAUACCUCUGGUAUUGGCUAUCUGCAGCGCGUCCGGAUAGUACCCGUGCGAGGCGGGCGUCGUGCCGAGUCUUUCCUCGCAUGCACCGUCGCCGCGCUGGUUGGUCCCGCCAAGGACUCGAUGCUGCGCUAUUUUGACCUCAAAGUCUCUGGCGCUGAUGCCAAGACACU
#=GR NC_008344.1/107837-107290 CODON         ...................................................................................................................................................................................................................................................................................................................................................................................................................AUG.................................................................................................................................................................................................................
#=GR NC_008344.1/107837-107290 SS_TT         .......................................................................................................................................................................................................................................................................................................................................................................................................................................................................................................................................................................................................................................
NC_010170.1/1370835-1371377                  CGUUAGCACAACAGGCGUACAAAAUCCAGCCCCGCCGCGCAGGACAACAAGGUUGACCCUGCACGCGGAUUGGCGCGGGACGGCAGCAUCUUCCGCUGCCAGUCUUGCGGCAUGUG...UUGCUGAUCCCG.....................AUCAGC..ACCAUGCCA....GCAGCCA..GGUCUUCA.GGCUGC..GCCGUGG...AACGA.....CCACGUA..GAC..CGAU.......CCAGUCCGCU.....UC.GCAUCG.UUUUCGCGGACGCAC.GCC..ACAGCC......GGC.GUCGA.UGCAAUUUCUUUCCUUGAAGCACUCGUCGGGCAUUUCCAUGCCGAUCAGGAGGAAGUUCUCGAAAACCUUAUCGAACAUCAUGCGUUUGAAGGUGACGCAGACCUCGAAGCCUUGUUCCUGAUCGCCUCUUGCUUCAACGAUGGCCAUAACCUUGUCGCUAUUCAGUUCGAGGGUCGCUGGUACUGCAGCAAACCAAGGCUGUUCGAUCUCGGUGGUCACGCCUGCUUCAUCAGUCGGGAGAUCAGGCUUUUCGGAAAUUCCGCUCAGGCGCUGGAACUCGCAACUGAUCUGCAUAGGGCGCU
#=GR NC_010170.1/1370835-1371377 CODON       .......................................................................................................................................................................................................................................................................................................................................................................................................................................................................................................................................................................................................................................
#=GR NC_010170.1/1370835-1371377 SS_TT       ..................................................................................................................................................................................................<<<..<<<<<<<...<......................................>>>>>>.....>>.>>>..............................................................................................................................................................................................................................................................................................................................................................
NC_008752.1/598185-597646                    CCACGCAGGCCCCGCACUCCGGUGCGGGGCCUUUUUUUUGGCCGGAAUGCGGUCCAGGGCGGCAUCGGAUUGGCGGACCACUGCCCGGCAUCGGGGCGAGAUGCUGGAUGCAUGUG...UAGCUGACGCC......................GUCAGC..GCCAUGCCA....GCAGCCU.GGAUC.UCAGGGCUGC..CGCGGGA...CACG......UCCUGCGC.GAU..CCA........CCAGUCCGCU.....UC.GCAUCGGU..CCGCGGACGAGC.GCC..CUCGU.......GGC.GUCGA.UGCACUUUCAUCCACGUCCUGCGGGAGCCCCUGCCCGCACUGGGCUGUGGCGCCUCGCGCAUCCAGAAGGAUCUGCCCAUGCCAAAGCCAUCUGUCUUCGGCCACCUGGCCCUGCACUACGCCGGCAAGUUGCUGCCCCUGGAGGUGCUGCACAGCGCCGCCGGCCACUACAUCGGCACGCGCGACUUCGACGGUCCCGUGUCCCGUGAAUCGAUCGAGUACUUCCGCAGCGAAAAAGCUGCCCAACGCGCGCUGGAGCGCGGCGGAUGGUCCCAGUUGCCCAACCCCUGAUCCCGCGAAGGA
#=GR NC_008752.1/598185-597646 CODON         ......................................................................................................................................................................................................................................................................................................................................................................................................AUG...............................................................................................................................................................................................................STP............
#=GR NC_008752.1/598185-597646 SS_TT         .......................................................................................................................................................................................................................................................................................................................................................................................................................................................................................................................................................................................................................................
NC_003919.1/2603219-2603758                  CCCGCCAUGGCCCCCACUUCGGUGCGGGGCCAUUUUUUUGCCCGCAAUACGGACUGCGGCGGCAUCGGAUUCCCCUACCACUCCGAGAACUGCUGGCGAGAUGCUGCGCGCAUGUG...UUGCUGACGUC......................GUCAGC..GCCAUGCCA....GCAGCCG.GGAUCCCUG.GGCUGC..CGCGGGA...UACG......UCCCGCGC.GAU..CCA........CCAGUCCGCU.....UC.GCAUCGGU..CCGCGGACGAGC.GCC.....UUUCU....GGC.GCCGA.UGCCAUUUCAUCCACCGCCAGCGGGAACUUCCAUCCCACGCGGGCUGGACUGCCUCGCGUUUUCAAGGAGUUUGUCCAUGUCCCAGCCAUCGCGCUUCGGCCAGUUGGCCCUCGCCUAUGCCGGCAAGUUGCUGCCGCUGCAGGUGCUGCACAGCGCCGCCGGUCACUACAUCGGCACACGUGACUUCGACGGUCCAGUGUCCCGCGAAUCGAACGAGUAUUUCCGCAGCGAAGCCACUGCCAAGCGUGCGCUGGAGCGCGGUGGAUGGUCCCAAAUGUCCAAUCCCUGAUCCGCAGAAGGAG
#=GR NC_003919.1/2603219-2603758 CODON       .................................................................................................................AUG...................................................................................................................................................................................................................................................................................................................................................................................................................................................................................................STP.............
#=GR NC_003919.1/2603219-2603758 SS_TT       ..............................................................................................................................................................................................................................................................................................................................................................<<<<<<<......>>>>>>>>....................................................................................................................................................................................................................................................
NC_006513.1/1478055-1477510                  GCCUGUUGGUCUUUGUUUGAUCGUGAUCGGUGUCGCCCAGCCUCAAAGCGGCCCGCGUGCAAUGCGCAUUGCUCGAAGACGCCCGUGAUGCGUCGCGUCCAUGCUGCUGCCAUGCG...CUGCUGACAGCC.....................GUCAGC..ACCAUGCCC..UGGCAGCUC.CGGUCUUCAAGGCUGC..AACGCGG...UUCG......CCGCGUG..GAU..CGAA.......CCAGUCCGCU.....UC.GCAUCGCCCGCCGCGGACGAGC.GUC.....UUCAC....GAC.GCCGG.UGCUGUUCGUGUUCAGCCCUUCGGGUAUCCGCUCCCACCCCACCGCCGACCGCGCCCUGGCAAUAGACCGCUGGCAGCAACGCAUUCAUCCCUGACUUCCACUCACCAGGAGAAUUUCAUGAACCACUCUUUGCCUCAGGACGUACUUGAUCAGAUCGCGGCGGAAGAGCGGCAUUUCGCUGAUGCACCGCGGGCUUUCUUCGAAGCGUGGAAACGCGGAGCGGAAAUCGCCGGAGCCGAAUGGUUCGGCGACGGCACGCCCGAAGGCCUGCAGCGUGCGACCAGCAAGUGGGAUCUGCGCCC
#=GR NC_006513.1/1478055-1477510 CODON       ..............................................................................................................................................................................................................................................................................................................................................................................................................................................AUG......................................................................................................................................................................................
#=GR NC_006513.1/1478055-1477510 SS_TT       .......................................................................................................................................................................................................................................................................................................................................................................................................................................................................................................................................................................................................................................
NC_008825.1/2516345-2516890                  UUGUGCAAGCACAUCGCAAUAGAGGACCGGGCGCGCCCGACCCCAAUCGGGGACGCCACUGCGCCCGAUUGCUGCGUGACGCGGCUAUCUGAUAGUCCGAAGCUCACCCUCAUGCG...UUGCUGACCGUC.....................GUCAGC..GGCAUGCCC..UGGCAGUCU.CGGUCUUCAAGACUGC..AACGCGG...UUCG......CCGCGUU..GAC..CGAU.......CCAGUCCGCU.....UC.GCAUCGCCCACCGCGGACGCUC.GCCGG...C......CUGGC.GACGA.UGCACUUUUCUCAACCACCCGAGGGGAACCCCAUCCCCUGUGGGAUGCGUGCUCCCCGACCCACCAAGGAGCACGGCAUGUCUGAACCUUCCGCAUCUUCCUCUGCAACCGCAGUGCGCAGUGGUGCGCUGGCGCUGGCCUGGACCGGCAAGCGUUUGCCGCUACAGGUGCUGCGCAGCGCGGCCGGCCAGUACAUCGGCACGCAAGACGACGAAGGCCCGGUAUCGCGGGAGUCCGUCGAGUAUUUCCCCACCCACCUCGCAGCACAGCGCGCCCUGGAUACCCAUGCCUGGACGCAGCGCG
#=GR NC_008825.1/2516345-2516890 CODON       .....................................................................................................................................................................................................................................................................................................................................................................................................AUG...............................................................................................................................................................................................................................
#=GR NC_008825.1/2516345-2516890 SS_TT       .......................................................................................................................................................................................................................................................................................................................................................................................................................................................................................................................................................................................................................................
NZ_ABKT01000008.1/38251-38796                CGGCGCCCUGGUCCUUGCCUUGUCCCGUGACGCGGGCCUGCCCUAAAGCGGGCCGUCCGCGAUUCGGUUUUCCCUGCGACGGCAGCCAUGCUUCGCGCCCAUCCUCACGCCAUGCG...UUGCUGAAAGUC.....................GUCAGC..GGCAUGCCC..UGGCAGUCU.CGGUCUUCAAGACUGC..AACGCGG...UUCG......CCGCGUC..GAC..CGAU.......CCAGUCCGCU.....UC.GCAUCGCCCACCGCGGACGCUC.GCCGG...C......CUGGC.GACGA.UGCACUUUUCUCAACCACCCGAGGGGAACCCCAUCCCCUGCGGGAUGCGUGCUCCCCGCCCCACCACCAAGGAGCACGGCAUGUCUGAACCUUCCGCAUCUUCCUCUGCAACCGCAGUGCGCAGUGGUGCGCUGGCGCUGGCCUGGACCGGCAAGCGUCUGCCGCUACAGGUGCUGCGCAGCGCGGCCGGUCACUACAUCGGCACGCAAGACGACGAAGGCCCGGUAUCGCGGGAGUCCGUCGAGUAUUUCCCGACCCACCUCGCAGCACAGCGCGCCCUGGAUACCCAUGCCUGGACACAGC
#=GR NZ_ABKT01000008.1/38251-38796 CODON     ........................................................................................................................................................................................................................................................................................................................................................................................................AUG............................................................................................................................................................................................................................
#=GR NZ_ABKT01000008.1/38251-38796 SS_TT     .......................................................................................................................................................................................................................................................................................................................................................................................................................................................................................................................................................................................................................................
NC_008782.1/2366097-2365552                  GCGCCCUGGUCUUUGCCUUGUCCCGUGACGCGGGCCAUUGCCCUAAAGCGGGCCGUCCGCGAUUCGGUUUUCCCUGCGACGGCAGCCAUGCUUCGCGCCCAUCCUCACGCCAUGCG...UUGCUGACAGUC.....................GUCAGC..GGCAUGCCC..UGGCAGUCU.CGGUCUUCAAGACUGC..AACGCGG...UUCG......CCGCGUC..GAC..CGAU.......CCAGUCCGCU.....UC.GCAUCGCCCACCGCGGACGCUC.GCCGG...C......CUGGC.GACGA.UGCACUUUUCUCAACCACCCGAGGGGAACCCCAUCCCCUGCGGGAUGCGUGCUCCCCGACCCACCAAGGAGCACGGCAUGUCUGAACCUUCCGCAUCUUCCUCUGCAACCGCAGUGCGCAGUGGUGCGCUGGCGCUGACCUGGACCGGCAAGCGUUUGCCGCUACAGGUGCUGCGCAGCGCGGCCGGCCACUACAUCGGCACACAAGACGACGAAGGCCCGGUAUCGCGGGAGUCCGUCGAGUAUUUCCCGAACCACCUCGCAGCACAGCGCGCCCUGGAUACCCAUGCCUGGACACAGCGCG
#=GR NC_008782.1/2366097-2365552 CODON       .....................................................................................................................................................................................................................................................................................................................................................................................................AUG...............................................................................................................................................................................................................................
#=GR NC_008782.1/2366097-2365552 SS_TT       .......................................................................................................................................................................................................................................................................................................................................................................................................................................................................................................................................................................................................................................
NZ_ABYM01000018.1/23485-22939                UUCACGCCAGCUUUCGCUGCGCCGACGCACCACGCUCGGCAAGCAAUCGGGCGAUCACCGCGAGCGGAUUUCGGCUCGCCAAUGCAGGCCAAGCCUCCGAACCUACACCCCAUG.C...GCGCUGACCUCC.....................GUCAGC..ACCAUGCCC..AGGCAGCUU.CGGUCUUCAAAGCUGC..GGCGCGG...UUCUU.....CCGCGUU..GAC..CGAU.......CCAGUCCGCU.....UC.GCAUCG.CUCCUGCGGACGAUC.GCCAU...GUC....CUGGC.GACGA.UGCUUCGUUCCACCCCACGGGAAUCCGCUUCAUCCCGUCGGGAUGCGGCGCUUCCCAUCCCUUCAUAGGAGAGCACCAUGUCCUUCGAUCCUGUCGCACUCAAGCCCACAGGCCCUUCGGGUCUGCUGGCGCUGGCGUAUGUGGGCAAAAGCCUGCCCUUGCAGGUGCUGCGCAGUGCCACCGGGCACUACAUCGGCACCUUCGACGACGACGGCCCCGUCUCCCGCGAGUCCGUCGAGUAUUUCCCGAGCCACGAGGCCGCUCGCCAUGCCCUGGAAACCGGCGCAUGGACGCAGCGCCAGU
#=GR NZ_ABYM01000018.1/23485-22939 CODON     .........................................................................................................................................................................................................................................................................................................................................................................................STP.........AUG...............................................................................................................................................................................................................................
#=GR NZ_ABYM01000018.1/23485-22939 SS_TT     .......................................................................................................................................................................................................................................................................................................................................................................................................................................................................................................................................................................................................................................
NZ_ABDZ01000015.1/63534-62995                GAUACAACAUUUAUUGAAUCAUUGGGCAAUACCUGGCAGCAGCAAUCAGGGACGAGGCGGGAACCGAUUCCCCCGUGACGCAGAACGCGCCCCAGCGUGAUGCUUUGCGGCACGUG...UUGCUGACCUG......................AUCAGC...ACAUGCCA....GCAGCCU..GGGUCUUUCGGCUGC..CGCGGGA...AUCC......UCUCGUGCGACC..CA.........CCAGUCCGCU.....UC.GCAUCGACCACCGCGGACGGGC.GUU.....UCAC.....AAC.GCCGA.UGUCGUUCAUGUUCAACCCUUCGGGAGUCUUCCGCUCCCGUCAGGGCGUGGUGCUCCCGGUCUUUCAACCACCAGGAGAAAACCAUGUCCCUUUCGUUCGCAUCGGCGCCCAUGAGCGCUGAACAGGCCCGCGCCGAAUCCAUCGGCUACCAGGCCCUGGCCUUCGUCGGCAAGCGCCUGCCCCUGCAGGUGCUUUGCAGCGCAGCCGGCCACUACAUCGGCACCGCCGAUGCGGACGGCCCGGUCUCGCGCGAGUCGGUCAGCUACUUCCGCUCACUCAACGCCGCCGACCACGCCCUGAAA
#=GR NZ_ABDZ01000015.1/63534-62995 CODON     .......GUA..................................................................................................................................................................................................................................................................................................................................................................................................AUG........................................................................................................................................................................................................................
#=GR NZ_ABDZ01000015.1/63534-62995 SS_TT     .......................................................................................................................................................................................................................................................................................................................................................................................................................................................................................................................................................................................................................................
JCVI_SCAF_1096628083237/289-831              CGGAACGCGGCCCUCUGAUGGCGUCUCGGGGCAUUGGAGCUUAAUCGCCAUGGCCGGGGCCCAGACCAAAGCGGAUAAGUCGAUUGCCGAUUCUUCGUCGCGCAGUUCGC..UGCA...CUGCGUUCGACU.....................GA.UGC..GGCA..AGU..CGGUAGCCU.GGGUCUGCAAGGCUAC..GGCGC.....AAUUUGCC....GCGCU..GAC..CCGC.......CCCGUUCGCC.....CC.GCAUCCUC..GUGCGAACAGCC.ACCGC...CAAC...GCGGU.GGUCGAUGCCCCGUUCGUCUCGACACUAUCCCUAUCGUCCUCGGAGCCAAGCCCUCCACGGGCGUACCUCCGGACUCUCCCAUGGAGGUCUAUGCAAUGCUCACAUCCCUCGCUCGUCUCGACCCCCCAACAGAACCGGGCUCUGCCUUGGUCCUCGCGCACGAGAACCGCCUCAUCGCCCAAGCCAUUGCCAUCCUGGAGCGCCGGUUGUUCGUCGAUGGCCCGCCGCUGUCGGAUCCUCAGAUCACCCGCGACUACCUGCGCCUGAAGCUGAUGCCGGAGCCCAGCGAAGUCUUCGUCGCCUUAUUU
#=GR JCVI_SCAF_1096628083237/289-831 CODON   .............................................................................................................................................................................................................................................................................................................................................AUG.......................................................................................................................................................................................................................................................................................
#=GR JCVI_SCAF_1096628083237/289-831 SS_TT   .......................................................................................................................................................................................................................................................................................................................................................................................................................................................................................................................................................................................................................................
#=GC SS_cons                                 ..............................................................................................................<<<<<<...--<<<<<<____.....................>>>>>>..>>>>>>,,,..,,<<<<<<_.__________>>>>>>..<<<<<<<<<.____....>>>>>>>>>..,,,..,........................................<<<....<<<.<<<<<..........>>>>>.>>>...>>>............................................................................................................................................................................................................................................................................................................
#=GC SS_cons_1                               ......................................................................................................................................................................................<<<<..........................................>>>..>.............................................................................................................................................................................................................................................................................................................................................................................................
#=GC ACTUAL_MOTIF                            ....................................................................................................<.....................................................................................................................................................................................................................>............................................................................................................................................................................................................................................................................................................
#=GC HYPHENATION                             ***************************************************************************************************************.....****.......*...........**************.............*......*........*...*....*.....*.*........*........*........***.....***********.........******..............*........................................************************************************************************************************************************************************************************************************************************************************************************************************************
#=GC R2R_LABEL                               --------------------------------------------------------------------------------------------------------------....-..............................................-.................7.8...............12......<.............>..............3........................4.......5.....6...............[..........]..............------------------------------------------------------------------------------------------------------------------------------------------------------------------------------------------------------------------------------------------------------------------------------------------------------------
#=GC SUBFAM_pknot_R2R_LABEL                  --------------------------------------------------------------------------------------------------------------------------------------------------------------------------------------....------------------------------------------......---------------------------------------------------------------------------------------------------------------------------------------------------------------------------------------------------------------------------------------------------------------------------------------------------------------------------------------------------------------------------------------------
#=GF DUPLICATES NC_007951.1/3572446-3572983=NC_010170.1/1511345-1511882 NC_008782.1/1372397-1371846=NC_007973.1/2530320-2530871=NZ_AAKW01000022.1/180273-180824 NC_010170.1/4559839-4559294=NC_010002.1/4548478-4549023 NC_007951.1/3573344-3573879=NC_010170.1/1512243-1512778 NC_007973.1/2527312-2527852=NC_009719.1/3633028-3633568=NZ_AAKW01000022.1/177265-177805 NC_010170.1/4563232-4562696=NC_010002.1/4545085-4545621 NC_007951.1/3581210-3581755=NC_010170.1/1519540-1520085 NC_007951.1/3604861-3605408=NC_010170.1/1547013-1547560 NC_009138.1/1993806-1994345=NZ_AAQW01000001.1/3510084-3510623 NC_007951.1/3576331-3576882=NC_010170.1/1515230-1515781 NC_007086.1/2444772-2444224=NC_010688.1/2848735-2849283 NC_009138.1/1996081-1996626=NZ_AAQW01000001.1/3512359-3512904 NC_007973.1/2567764-2568311=NZ_AAKW01000022.1/217715-218262 NC_010170.1/4560975-4560429=NC_010002.1/4547342-4547888 NC_008782.1/1502464-1501928=NC_008782.1/1375408-1374872 NC_009138.1/2030394-2030941=NZ_AAQW01000001.1/3546672-3547219 NC_007973.1/2536433-2536978=NZ_AAKW01000022.1/186388-186933
#=GF SORT_STATS 150 215 0
#=GF R2R ignore_ss_except_for_pairs _1 outline
#=GF R2R var_backbone_range 1 2
#=GF R2R var_backbone_range 3 4
#=GF R2R var_backbone_range 5 6
#=GF R2R var_backbone_range 7 8
#=GF R2R var_hairpin < >
#=GF R2R var_hairpin [ ]

#=GF SUBFAM_PERL_PRED pknot return 1;
#=GF SUBFAM_pknot_R2R no5
#=GF SUBFAM_pknot_R2R subst_ss _1 primary
#=GF SUBFAM_pknot_R2R set_dir pos0 -180 f
#=GF SUBFAM_pknot_R2R outline_nuc all
#=GF SORT_STATS 148 215 0
#=GC cons                                    nnnnnnnnnnnnnnnnnnnnnnnnnnnnnnnnnnnnnnnnnnnnnnnnnnnnnnnnnnnnnnnnnnnnnnYnnnnnnnRnnnnnnnnnnnnnnnnnnnnnnnnYYnnnnnnRUG-n---YYGCYGRYnYY----------------------GYCRGC--RnCRUGCCC--nRGYAGCCn-nGRYCUUCRAGGCURC--RRCGCRn---nYYn------nYGCGYn--GRY--Cnnn-------CCnRnYYnnn-----YC-GCRUCnnnnnnCRCGRnCRnYC-RYYnn---nnnn---nnGRY-GRYGRnYGCnnnYnnnYYnnnnnnnnnnnnnnnnnnnnnnYnnnnnnnnnnnnnnnnnnnnnnnnnnnnnnnnnnnnnnnnnnnnnnnnnnnnnnnnnnnnnnnnnnnnnnnnnnnnnnnnnnnnnnnnnnnnnnnnnnnnnnnnnnnnnnnnnnnnnnnnnnnnnnnnnnnnnnnnnnnnnnnnnnnnnnnnnnnnnnnnnnnnnnnnnnnnnnnnnnnnnnnnnnnnnnnnnnnnnnnnnnnnnnnnnnnnnnnnnnnnnnnnnnnnnnnnnnnnnnnnnnnnnnnnnnnnnnnnnnnnnnnnnnnn
#=GC conss                                   111111111111111111111111111111111111111111111111111111111111111111111131111111311111111111111111111111133111113333020003213223323300000000000000000000003322320033333312300332123321033133333232332120033333340001331000000433333300331003133000000023131331110000033011333141331332331231330233330001234000333320333334313111311133111111111111111111111131111111111111111111111111111111111111111111111111111111111111111111111111111111111111111111111111111111111111111111111111111111111111111111111111111111111111111111111111111111111111111111111111111111111111111111111111111111111111111111111111111111111111111111111111111
#=GC col_entropy_0                           111221212211121212122112111121122112221111221112111121111211112111111111111211111112111111121111111112111111111100120001100101111110000000000000000000001101000012011100000110100001120110001100000100011001110001112100000111001100011000122000000100111111110000110100100121221110011011110111120001112100211110011011100111111111111111111111111111211111112111111211111111112122122222222121222212222222222221111222222212222122122222222221222222222122221121222221122222222222222212222221121212212211222122221122212122122112222222222222212211222222222221222212222121222222222222122222222222222222222222222222222122222222222
#=GC col_entropy_1                           .......................................................................................................................................................................................................................................................................................................................................................................................................................................................................................................................................................................................................................................
#=GC col_entropy_2                           999009090099908090900990898909900990009999009760986709998098980995799658988099559990898988907898997550955988864595702114418246274620000000000000000000000543833161521105720322145648114047960264553114054670359117740332119531856766730007602675412746246721094444549600246418226014853439711162827769990112290702864755316999659876798997888999998999099956890999999099979899980900800000000909000090000000000008999000000090000900900000000009000000000900009909000009900000000000000090000009909090090099000900009900090900900990000000000000090099000000000009000091000909000000000000900010011000101100000010000000001900100010100
#=GC col_entropy_3                           078417181486849333725491469948843002139273127711190827926122884670412595961084393491339659237809363395875813437838791797349602462409999999999999999999993252961590292093678454454363789806696470438298907893089523103298859426657513187991493801542038227383897120273747196379294405577826246895616389520163648082838393191021894436903759156421105636024358931553958068694879221963907627141523326492435731648654688014355681414200647265237468474530663916423659361619621707757621235355742558928283663084644926254944582958304790667542120774282483252512615043633360436957418568280848880310611779061027556803347594441729009626058
#=GC cov_SS_cons                             ..............................................................................................................?220??.....122222.........................222221..??022?.......222222............222222..?22222222.........22222222?................................................?2?....?22.2222?..........?2222.22?...?2?............................................................................................................................................................................................................................................................................................................
#=GC cov_SS_cons_1                           ......................................................................................................................................................................................2222..........................................222..2.............................................................................................................................................................................................................................................................................................................................................................................................
#=GF NUM_COV 32
#=GF WEIGHT_MAP  NZ_ABBN01001396.1/99750-99188 1.8061 NC_003919.1/2604944-2605488 1.37003 JCVI_SCAF_1101668523961/281-1 1.2999 NZ_ABDZ01000015.1/55784-55230 1.2999 NZ_ABYM01000018.1/15619-15073 1.63483 NC_008344.1/108963-108409 1.8411 NZ_AAKW01000063.1/23123-22592 1.20414 NZ_AAQW01000001.1/6030470-6031004 1.39994 NC_010501.1/5450060-5450596 1.20414 NC_009512.1/5156312-5156850 1.39994 NC_009512.1/3339290-3339827 1.85026 NC_007492.1/3444897-3445439 1.84143 NC_010501.1/3676196-3676702 1.89838 NC_007492.1/3469095-3469639 1.08599 JCVI_SCAF_1096627186203/1266-825 1.08599 JCVI_SCAF_1096627929620/825-293 1.62608 NC_007492.1/873451-873994 1.62608 NC_009512.1/3312038-3312575 0.95134 NC_010501.1/3637827-3638364 0.95134 NC_007086.1/2470143-2469591 1.47642 NC_009719.1/3635295-3635846 0.851518 NZ_AAUJ01000001.1/1027207-1027758 0.567679 NC_008782.1/1372397-1371846 0.567679 NC_010170.1/1116646-1117192 0.659774 sludgeOz_Contig2460/492-1038 0.659774 NC_010170.1/4560975-4560429 0.642953 NC_002488.3/1681928-1681380 1.43273 NC_008782.1/1499493-1498948 0.371573 NC_007508.1/2724146-2723601 0.371573 NC_007951.1/3576331-3576882 1.37661 JCVI_SCAF_1096628044192/1807-1308 0.642953 NZ_ABDZ01000015.1/60851-60291 1.37003 NC_008782.1/2364153-2363600 1.1194 NC_010170.1/1373416-1373969 1.8608 NZ_ABKT01000008.1/47309-47864 1.37661 NC_003919.1/2668238-2668789 1.5785 NC_009656.1/4617808-4618345 0.671788 NC_008463.1/5292463-5293000 0.263917 NZ_AAKV01000112.1/73539-73002 0.263917 NZ_AAKW01000073.1/69253-68716 0.351889 NZ_AAQW01000001.1/958597-958060 0.351889 NC_004129.6/5414083-5414617 1.86068 NZ_AAKW01000073.1/72857-72310 0.495654 NZ_AAQW01000001.1/962201-961654 0.495654 NZ_AAKV01000112.1/77153-76605 0.431099 NC_009656.1/4614301-4614849 0.642422 NC_008463.1/5288668-5289216 0.431099 NC_004129.6/5410971-5411517 1.7356 NC_004129.6/5412348-5412899 1.74075 NZ_AAKV01000112.1/59921-59374 1.77337 NZ_AAKV01000112.1/76075-75525 0.519205 NC_009656.1/4615560-4616109 0.519205 NZ_AAKW01000073.1/71779-71230 0.445839 NZ_AAQW01000001.1/961123-960574 0.445839 NC_008463.1/5289921-5290473 0.851965 NC_008752.1/531493-530951 1.72988 NC_007005.1/1657919-1657366 1.76249 NC_007005.1/1658597-1658047 1.75162 NZ_AAHW02000025.1/23198-23745 1.59128 NZ_AAMM02000010.1/124216-123670 1.49118 NZ_ABBN01001396.1/102354-101809 1.49118 JCVI_SCAF_1096626436570/621-54 1.86723 NC_007508.1/2728005-2727468 0.747952 NC_007951.1/3572446-3572983 1.49497 NC_002488.3/1690083-1689546 0.747952 NZ_ABFH02000001.1/1099105-1098568 1.38354 JCVI_SCAF_1096628063987/1411-877 1.91093 NC_008344.1/78826-78271 1.72988 NC_008782.1/1502464-1501928 0.675606 NC_010170.1/1113638-1114174 1.40487 NZ_AAUJ01000001.1/1024205-1024741 0.675606 NC_002488.3/1689185-1688648 0.430887 NC_007508.1/2727107-2726572 0.430887 NC_007951.1/3573344-3573879 0.412421 JCVI_SCAF_1101667372641/555-20 0.412421 NC_010170.1/4563232-4562696 0.608462 NC_007086.1/2474804-2474265 0.762532 NC_007508.1/2619052-2618513 0.762532 NC_009138.1/1993806-1994345 0.697598 JCVI_SCAF_1096628039386/492-1 0.697598 NC_007973.1/2527312-2527852 1.44123 NC_009138.1/2030394-2030941 1.3195 NC_010170.1/4524150-4523602 0.714592 NC_010002.1/4572248-4572796 0.714592 NC_007086.1/2444772-2444224 0.706446 NC_009719.1/3663413-3663961 0.706446 NC_008782.1/1332844-1332297 0.896965 NC_008782.1/1464070-1463523 0.896965 NC_007973.1/2567764-2568311 0.693411 sludgeOz_Contig9137/296-844 0.279028 NZ_AAUJ01000001.1/1065357-1065905 0.279028 NC_010170.1/1147988-1148534 0.536668 NC_007951.1/3604861-3605408 0.892487 NC_007508.1/2695005-2694458 0.921037 JCVI_SCAF_1096627691118/872-324 0.921037 NZ_ABDZ01000015.1/36527-35979 1.03229 NC_006513.1/1434950-1434398 1.35344 NC_006513.1/1513925-1513375 0.370298 NC_008782.1/2312841-2312291 0.370298 sludgePhrap_Contig6275/575-1054 1.06257 NC_008825.1/2560790-2561340 0.290949 NZ_ABKT01000008.1/90756-91306 1.03229 JCVI_SCAF_1096628079251/737-187 0.290949 NZ_ABBN01001396.1/97505-96960 1.4057 NZ_ABYM01000006.1/223291-222745 1.50419 NZ_ABYM01000018.1/18983-18435 1.46269 ABEF01007626.1/49-595 1.52525 NC_010170.1/1375692-1376241 1.38719 sludgePhrap_Contig13626/1366-1915 1.28725 NZ_ABDZ01000015.1/58365-57815 0.858458 sludgeOz_Contig6458/698-982 1.14786 NC_008825.1/2530185-2530733 0.516336 NZ_ABKT01000008.1/48827-49375 1.18149 sludgeOz_Contig8211/92-640 0.330985 NC_008782.1/2362635-2362087 0.330985 NC_006513.1/1470376-1469828 0.793238 NZ_AAMM02000010.1/119552-119005 1.11212 NZ_AAHW02000025.1/26864-27411 1.11212 NC_008752.1/593392-592846 1.50074 NC_007086.1/2466960-2466413 0.444388 NC_007508.1/2602246-2601699 0.444388 NC_010688.1/2821186-2821733 0.444388 NC_007951.1/3581210-3581755 0.634594 NC_009719.1/3636920-3637465 0.398632 NZ_AAUJ01000001.1/1029377-1029922 0.355592 NC_010170.1/1118241-1118786 0.510593 NC_002488.3/1678979-1678435 0.686778 NC_008782.1/1497720-1497176 0.353795 NC_007508.1/2722373-2721829 0.353795 NC_008782.1/1366282-1365737 0.201502 NC_007973.1/2536433-2536978 0.201502 JCVI_SCAF_1096628076737/1087-1632 0.335213 NC_009138.1/1996081-1996626 0.335213 NC_010170.1/4559839-4559294 0.733846 JCVI_SCAF_1096626463033/258-804 1.0321 NC_008752.1/595871-595324 1.6627 NC_003919.1/2619555-2620105 1.09233 NC_008344.1/107837-107290 1.30833 NC_010170.1/1370835-1371377 1.78427 NC_008752.1/598185-597646 1.56109 NC_003919.1/2603219-2603758 1.56109 NC_006513.1/1478055-1477510 1.51467 NC_008825.1/2516345-2516890 0.927257 NZ_ABKT01000008.1/38251-38796 1.3228 NC_008782.1/2366097-2365552 0.927257 NZ_ABYM01000018.1/23485-22939 1.66478 NZ_ABDZ01000015.1/63534-62995 1.88071 JCVI_SCAF_1096628083237/289-831 1.88049
#=GF USED_GSC TRUE
#=GF DID_FRAGMENTARY FALSE
//
