# Supplementary material for: Comparative genomics reveals 104 candidate structured RNAs from bacteria, archaea, and their metagenomes
Source: Genome Biol. 2010 Mar 15;11(3):R31. doi: 10.1186/gb-2010-11-3-r31 (PMC2864571; doi:10.1186/gb-2010-11-3-r31)
Supplement: Additional file 4 — Raw text alignment files, including annotation. Raw alignments of RNAs, including annotations (for example, predicted transcription terminators, flanking sequences) in "Stockholm" text format. The alignment format and appropriate viewing programs are discussed on Wikipedia [113]. The Stockholm files can be retrieved from the .tar.gz archive file by using programs such as WinZip (Windows), StuffIt Expander (Mac), or tar/gzip (UNIX). [file gb-2010-11-3-r31-S4.GZ › sto/Bacteroides-2.sto]

# STOCKHOLM 1.0
#=GF ID Bacteroides-2
#=GF DE Bacteroides-2 RNA
#=GF AU Weinberg Z
#=GF TP Gene; sRNA;
#=GF WK http://en.wikipedia.org/wiki/Bacteroides-2_RNA_motif
#=GF DATABASES microbial 32 env 4
#=GF FancifyStockholm -upDownGeneStats -mergeTandem -longtable
#=GF FancifyStockholmGeneContext -leftCount 1 -rightCount 1
#=GF ORIGINAL_MOTIF 224	93322	0	0	env	4	env-mammal-gut	jeremy	s40_50_55_65_75_85S100O5Min3	cmfinder		ethresh=2&nr=0&EVD=null3&cmfv=0.3&disableMiniscan=1	end
BABD01006177.1/320-776                     CUUGUACCCAUAUCCCCACACGGUGGUGAUAUAAACCGGGUUCGUGGCGUCCCUCCCCAAAGAGCUCGCUCUUUGGGGACCCCUCUUUUUUCCGAUGCUCGGGGCAA.........................................................AUGAAUUGCCCCU.CCGC.CAAUGCUUC..GCA....C....UGC..GAAGC.AUUGACGCGCUGCCGCGCGCCCCGCUCUGCGGGGCCCCGGACGACGCCCCUGGGAGCCUGCUUAUCCGCCCCACUUGUACCCAUAUCCCCACACGGUGGUGAUAUAAACCGGGUUCGUGGCGUCGUCCUCUAUCUUGAUGCGGAGGCGGCGGAUGUUCACAUCCACGAUCUUCAGCUCUCCAAAGUAGUCCCGCCCCCACACCGCGUCCAGGAUCUCUUCCCGGGACAGUGCCUUGCCCGGGUUCUCCAUGAACAGCUUCACGAUGCCGUACUCCACCUGAGUCAGCUUCACCCGCUGUCCGUUUUUCUCCA
#=GR BABD01006177.1/320-776 CODON          ......................................................................................................................................................................................................................................................................................PTS........................................................................................................................................................................................................................................................
#=GR BABD01006177.1/320-776 SS_TT          .............................................<<<<<<<<<....................>>>>>>>>...............................................................................................................................................................................................................................................................................................................................................................................................................................................................
BABB01012787.1/1023-562                    GGUCAGUUGACAUUCAGGGUUUCCCCAUUCAUCUCGGCGGGUUUUCCAAGAUACCCACCGCGGUCGCCGGGCGGGGGCCCCCGGUUCUUUUAUCUGUUGGGGGCCAA.........................................................GGGA.UUUGCCCGGACAU.UAAGGGUUU..GCCGUC.G....GGCC.AAACCGCUUGGACGGCGCACAGCGCCGCCCGCCNUGCGCGGGGAUAGCNNUGGAAAGCCCCUUAAUCAAAAUCAGAGUCUCCCCCAUCCAUCUCGGCGGGCUUUUCCAGGCCCAUUCAGAAUCCACAUGGUGGGGCGAUGUCGGCCAGGCGGCCGUCCCGCAGCUUGACAUCGGCGCCCACAAUAUAGAAGGGCACCAGGUUAGUGGUGUGGGCGGUGUAGGGGGUCGUACCGUCAGCGUCCAGCAUCCGCUCGGCGUUGCCGUGGUCGGCGGUAAUGAGCGACACGCCGCCCAUCCGGGAGGUGGCCUCCACCCACC
#=GR BABB01012787.1/1023-562 CODON         ......................................................................................................................................................................................................................................................................................................................................PTS...................................................................................................................PTS..........................................................................GUA.....
#=GR BABB01012787.1/1023-562 SS_TT         .................................................................<<<<<<........>>>>>>............................................................................................................................................................................................................................................................................................................................................................................................................................................................
BABD01026837.1/61-520                      CCAGCGGUGGCCUGAGCGGCCGAUCCUCCGCCGGAUGUCCGCCGUAUCCCAUUGUCCAUGCGGCGCCGCCCACGGCUGACCGCCGCAUGUCACGCGGACCGCCCGAA.........................................................GUGAAUUCAGCCG.AUUU.CAAGGGUUU..GCC.UG.C....GGC..AAACCGCUUGACGCCGGACGCCCGGCGGUCACUUCCCCGCCAAGUGCUCCGCCACGAUCUCCCGUUCGUCCAUGUGGUGCUUCUCGUGGUUCACGCCCCACAAAAUCUCCGAUUUUGUCGGGACCCCGCAUUUGACUCAAAUCGCCCGAAGUGAAUUCAGCCGAUUUCAAGGGUUUGCCUGCGGCAAACCGCUUGACGCCGGACGUCCGGCGGUUACUUCCCCGUCAAGUGCUCCGCCACGAUCUCCCGUUCGUCCAUGUGGUGCUUCUCGUGGUUCACUUCCUGGUAGGUCUCGUGGCCCUUGCCGCACAGGGCGAU
#=GR BABD01026837.1/61-520 CODON           ........................................................................................................................................................................................................................................................................................................................................................................................................................................PTS......................................................................................................
#=GR BABD01026837.1/61-520 SS_TT           ...............................................................................................................................................................................................................................................................................................................................................................................................................<<<<<<<<<<.....>>>>>>>>>>.........................................................................................................
BABD01026837.1/246-705                     GUGCUCCGCCACGAUCUCCCGUUCGUCCAUGUGGUGCUUCUCGUGGUUCACGCCCCACAAAAUCUCCGAUUUUGUCGGGACCCCGCAUUUGACUCAAAUCGCCCGAA.........................................................GUGAAUUCAGCCG.AUUU.CAAGGGUUU..GCC.UG.C....GGC..AAACCGCUUGACGCCGGACGUCCGGCGGUUACUUCCCCGUCAAGUGCUCCGCCACGAUCUCCCGUUCGUCCAUGUGGUGCUUCUCGUGGUUCACUUCCUGGUAGGUCUCGUGGCCCUUGCCGCACAGGGCGAUCACAUCGCCGGGCUGCGCGUGGUCCAUCGCCCAGUGGAUGGCCUCCACCCGGUCGCAGAUCACCUGGUAGGGGGUGCCGCUGCCCUCCAGGCCCGGCAGGAUGUCGGCGAUGAUGGCCUCCGGGUCCUCGGUCCGGGGGUUGUCGGAGGUCACCACCACAAAGUCCGCCAGCUCCGCCGCCACGC
#=GR BABD01026837.1/246-705 CODON          ...............................................................................................................................................................................................................................................PTS...............................................................................................................................................................................................................................................................................................
#=GR BABD01026837.1/246-705 SS_TT          ......................................................................................................................................................................................................................<<<<<<<<<<.....>>>>>>>>>>..................................................................................................................................................................................................................................................................................................
BABA01023012.1/491-29                      CUCCCCCUUUUGGCUUCUUCACGGUGAUGGAAAUCCGCUUUUUCUUCUCGCCGCCCCUCGCGGCCAUGGCCGCGCGGGGAUCCCUCAUUUCCCUGAACUCGCCCGAA.........................................................GUGAAUUCGGGCG.GGGU.CAGGGUUCC.GGCC.UGCC....GGCC.GGAACGCUUGGCGCGGCAUGCGCCGUGUCCCGCCUGCGGCGGGGCCUGUCAAGGACGGUUCAGCCCCUUGGCUUUUUCAUGGUGAGGGAAAUCCGCUUCUUCUUCUCGUCGCCCCGCGUGGCCCCGGCCGCACGGGGGCCCCUCAUUUCACACAACCCGCCCGAAGUGAAUUCGGGCGAGUUCAAGGUUCCGGCCUGCCGGCCGGAACGCUUGGCGCGGCAUGCGCCGCGUCCCGCCUGCGGCGGGGCCCGUCAAGGCCGGUUCAGCCCUUUGGCUUCUUCAUGGUGAGGGAGAUCCGCUUCUUCUUUUCGUCCACCU
#=GR BABA01023012.1/491-29 CODON           .........................................................................................................................................................................................................................................................................................................................................................................................................................................................................................PTS.....................................................
#=GR BABA01023012.1/491-29 SS_TT           ..................................................................................................................................................................................................................................................................<<<<<<<<<<<.....>>>>>>>>>........................................................................................................................................................................<<<<<<<<<..........>>>>>>>>>..................................................
BABD01023490.1/197-659                     CUCCCCCUUUUGGCUUCUUCAUGGUGAUGGAAAUCCGCUUUUUCUUCUCGCCGCCCCCCGCGGCCAUGGCCGCGCGGGGAUCCCUCAUUUCCCUGAACUCGCCCGAA.........................................................GUGAAUUCGGGCG.GGGU.CAGGGUUCC.GGCC.UGCC....GGCC.GGAACGCUUGGCGCGGCAUGCGCCGUGUCCCGCCUGCGGCGGGGCCUGUCAAGGCCGGUUCAGCCCCUUGGCUUUUUCAUGGUGAGGGAAAUCCGCUUCUUCUUCUCGUCGCCCCGCGUGGCCCCGGCCGCACGGGGGCCCCUCAUUUCACUCAGCCCGCCCGAAGUGAAUUCGGGCGGGUUCAAGGUUCCGGCCUGUCGGCCGGAACGCUUGGCGCGGCAUGCGCCGCGUCCCGCCUGCGGCGGGGCCUGUCAAGGCCGGUUCAGCCCUUUGGCUUCUUCAUAGUGAGGGAAAUCCGCUUUUUCUUCUCGUCCACCU
#=GR BABD01023490.1/197-659 CODON          .........................................................................................................................................................................................................................................................................................................................................................................................................................................................................................PTS.....................................................
#=GR BABD01023490.1/197-659 SS_TT          ..................................................................................................................................................................................................................................................................<<<<<<<<<<<.....>>>>>>>>>........................................................................................................................................................................<<<<<<<<<..........>>>>>>>>>..................................................
BABB01003135.1/907-446                     CUCCCCCUUUUGGCUUCUUCAUGGUGAUGGAAAUCCGCUUUUUCUUCUCGCCGCCCCCCGCGGCCAUGGCCGCGCGGGGGCCCCUCAUUUCACUGAACUCGCCCGAA.........................................................GUGA.UUCGGGCG.AGUU.CAGGGUUCC.GGCC.UGCC....GGCC.GGAACGCUUGGCGCAGCAUGCGCCGCGUCCCGCCUGCGGCGGGGCCCGUCAAGGCCGGUUCAGCCCUUUGGCUUCUUCAUGGUGAGGGAGAUCCGCUUCUUCUUUUCGUCCACCUCCAGCACCCAGACGGUGACGAUGUCGCCCACAGCGCACACCUCGGAGGGGUGCUGUACCCGGCGGCCCUCCCGGAGCUGGGAGAUGUGCACCAGCCCGUCCUGGUGGACGCCGAUGUCCACGAACACGCCGAAGUCGAUGACGUUGCGCACCGUGCCGGUGAGCUCCAUGCCGGGCUUCAAAUCCUUCAUCUCCAGCACGUCG
#=GR BABB01003135.1/907-446 CODON          ..............................................................................................................................................................................................................................................................................PTS................................................................................................................................................................................................................................................................
#=GR BABB01003135.1/907-446 SS_TT          ........................................................................................................................................................................................................................................................<<<<<<<<<..........>>>>>>>>>.............................................................................................................................................................................................................................................................
BABA01023012.1/288-1                       UUCAGCCCCUUGGCUUUUUCAUGGUGAGGGAAAUCCGCUUCUUCUUCUCGUCGCCCCGCGUGGCCCCGGCCGCACGGGGGCCCCUCAUUUCACACAACCCGCCCGAA.........................................................GUGAAUUCGGGCG.AGUU.CAAGGUUCC.GGCC.UGCC....GGCC.GGAACGCUUGGCGCGGCAUGCGCCGCGUCCCGCCUGCGGCGGGGCCCGUCAAGGCCGGUUCAGCCCUUUGGCUUCUUCAUGGUGAGGGAGAUCCGCUUCUUCUUUUCGUCCACCUCCAGCACCCAGACGGUGACGAUGUCGCC...............................................................................................................................................................................
#=GR BABA01023012.1/288-1 CODON            ..............................................................................................................................................................................................................................................................................PTS..............................................................................GUA...............................................................................................................................................................................
#=GR BABA01023012.1/288-1 SS_TT            .....>>>>>>>>>..........................................................................................................................................................................................................................................<<<<<<<<<..........>>>>>>>>>.............................................................................................................................................................................................................................................................
BABD01023490.1/400-862                     UUCAGCCCCUUGGCUUUUUCAUGGUGAGGGAAAUCCGCUUCUUCUUCUCGUCGCCCCGCGUGGCCCCGGCCGCACGGGGGCCCCUCAUUUCACUCAGCCCGCCCGAA.........................................................GUGAAUUCGGGCG.GGUU.CAAGGUUCC.GGCC.UGUC....GGCC.GGAACGCUUGGCGCGGCAUGCGCCGCGUCCCGCCUGCGGCGGGGCCUGUCAAGGCCGGUUCAGCCCUUUGGCUUCUUCAUAGUGAGGGAAAUCCGCUUUUUCUUCUCGUCCACCUCCAGCACCCAGACGGUGACGAUGUCGCCCACGGCGCACACCUCGGAGGGGUGCUGCACCCGGCGGCCCUCCCGGAGCUGGGAGAUGUGCACCAGCCCGUCCUGGUGGACGCCGAUGUCCACGAACACGCCGAAGUCGAUGACGUUGCGCACCGGGCCGGUGAGCUCCCUGCCGGGCUUCAAAUCCUUCAUCUCCAGCACGUCG
#=GR BABD01023490.1/400-862 CODON          ..............................................................................................................................................................................................................................................................................PTS................................................................................................................................................................................................................................................................
#=GR BABD01023490.1/400-862 SS_TT          .....>>>>>>>>>..........................................................................................................................................................................................................................................<<<<<<<<<..........>>>>>>>>>.............................................................................................................................................................................................................................................................
BABB01003677.1/806-1256                    UUGAGAAAUACCUCCCGAAAAAGGAGGGGUAAUCCAUGCCCGCGAUUAACGUGAACCCCAUACGGCCGGCCGCAUGGGGGCCCCGGGAUUUCCCAUCCUCGGGCGGA.........................................................AUGAAUCCGCCCU.GCGG.....AAAUC..GCC.UG.C....GGC..GAUUU.....UGCGGCGCAAAGGCGCCGUCCCCGCGCGGCGGGGCCCCUCUGAAGUCUGAUGGUGGCGCAAGGAGAGGAGGGGUAAGCCAUGCCUGCGAUUAACGUAAACCCCACCCGGCAGGAGCUGACGCGGCUGAAAACCCGGCUGAGAACCUCCAUCCGGGGCCACAAGCUGCUCAAGGACAAGCGCGACGAGCUCAUGAAGCAGUUCAUGGACGUGGUGCGGGAGAACCGGGCCCUGCGGAAGAGGGUGGAGGAGGGGCUGAUGCGCGCCCACGGCUCCUUCACCGUGGCCUCCGCCCUCAUGUCCACCGAGA
#=GR BABB01003677.1/806-1256 CODON         .............................STP............................................................................................................................................................................................................................................................................AUG..................................................................................................................................................................................................................................
#=GR BABB01003677.1/806-1256 SS_TT         .................................................................................................................................................................................................................................................................................................................................................................................................................................................................................................................................................
BABB01017599.1/102-562                     CGGUUAAAACAGUCCGUCGAACAGGGUAAUCUGACUCGUAUCCGGCAUGGCCCAGGGGCGGCCGCGCCGUCCCUGGGGUCCCGUUUCCCUCCAUCUGGCGGGACGAA.........................................................AUCAAUUCGCCCC.GCCAUCGAGGUUUU..GCC.UG.C....GGC..AAAACGCUCGGACGCUACAGGCAGCGGACGGCAUGCCGGUUAAAACAGUCCGUCGAACAGGGUAAUCUGACUCGUAUCCGGCAUGCCGUCCAGAGCACCAGCGGCCUUGAGCUGCUCGAUGUGGGUCUUGGAGACCUUGGGACAGGCUGCGGAAAACUCCUCGAUGGAUAUAAACCGCUUUCCCUCCCGCUGCUCCAUGAUAGACCAGGCCGCCGUCUCGCCCAGACCAGGCACAGAGGUGAAGGGGGGCAGCAGGCUUCCCUUCUCAUUGUCUGGCAGGAAGUUGACCGCGUGAGAGCGGUAGAGAUCCAUGUGCUC
#=GR BABB01017599.1/102-562 CODON          ..........................................................................................................................................................................................................................................................PTS....................................................................................................................................................................................................................................................................................
#=GR BABB01017599.1/102-562 SS_TT          ......................................................<<<<<<<<<<.........>>>>>>>>>...............................................................................................................................................................................................................................................................................................................................................................................................................................................................
BABD01023181.1/245-706                     AAAUCCGUAAUUUUUCGAUAAUUGCCCACAUUGACCACGGCAAAUCAAAUCCCGCGGAGUCGGCCGACUCCGCGGGUACCCCGUGUUAUUUUGCAUCCUCGGCGGAA.........................................................GUAAAUUCCGCCU.UCGG.CAAGGUUUU..GUC.CG.GGG..GAC..AAAACGCUUGGACGCGGCAGGCCGCCGCGCCCCGCUGCGCGGGGUUCCGGGUGGAUUUGCCGAAGGGAGGAGUAUGCCAUGACUGACCAAUCCAAAAUCCGCAACUUUUCCAUUAUCGCCCACAUCGACCACGGCAAAUCCACCCUGUCUGACCGGCUGAUUGAGAAGUGCAACGCCGUUUCCCAGCGGGAGAUGGAGAGCCAGCUGCUGGACAACAUGGACCUGGAGCGGGAGCGGGGCAUUACCAUCAAGGCCCGGGCGGUGAAGCUCAACUAUCAGGCUGCCGACGGGGAGACCUAUGAGCUGAACCUGAUCGAU
#=GR BABD01023181.1/245-706 CODON          .................................................................................................................................................................................................................................................................................................AUG.............................................................................................................................................................................................................................................
#=GR BABD01023181.1/245-706 SS_TT          .................................................................................................................................................................................................................................................................................................................................................................................................................................................................................................................................................
BAAY01006515.1/727-267                     GGUCACUUAUGGAUUGGUACCCCUUAUGGAACUCGCUGCGCAUCGCGGCGCUCGUCCCAUUGGGCUGCCGCCCAACGGGAGCCCUGAUUUGAAAAGCACGGUCGGAA.........................................................GUGAAUUCCGUCC.GCGC.CAAGGUUUU..GCC.UGUC....GGC..AAAACGUUUGAACGCCGCAUUUGCGGCGGCGUGGAGAUCGCCUGAAUCUCCCGAACUCCAGAAAAUCGGAGGUCACUUAUGGAUUGGUAUCCCUUAUGGAACUCGCUGCGCAUUGCGGCGAUCUCCACGGUCGUUAUUUUCUUUGCCGGCAUUUUUGCCGCCUAUUAUAUCGCAAAGCUUCCGCGCCUGGUCAAAGGUGUGCUCGAUGUGCUUCUGACGCUGCCGCUCGUGCUGCCGCCGACGGUCGUGGGCUAUCUGCUGCUGCGCGUGUUCGGCCCCAAGCGCGUCAUCGGCGCGUGGGUGCUCGAAACGUUCGGC
#=GR BAAY01006515.1/727-267 CODON          .................................................................................................................................................................................................................................................................................................AUG.............................................................................................................................................................................................................................................
#=GR BAAY01006515.1/727-267 SS_TT          .................................................................................................................................................................................................................................................................................................................................................................................................................................................................................................................................................
BABG01020158.1/674-217                     CGGAAUGGCCAAAAGACUUCCUCCUUUCAAAUCGGGAUCACGAGGGCAGGCCGUUCCCACGGGUCAGGCCCCGUGGGAGCCCUGAGGAUUUUAAAUGCUCGGGCGAA.........................................................GUCAAUUCGCCCU.GCGC.AAAGGUUUU..GCC.UU.U....GGC..AAAAC.CUU.GUACGCGCUGCGCGCGCCCCAUCCAUACGGAUGGGUCCCCAUCGCCGGCCCCUAUUUGACGGACCAGGCGGUUGGAAUAAACAGCCUGCUGAACUGCUCAAUGGCAAAGGGAUCGGUCAUGCCGGCGAUGUAGUCGCAGACCGCGCGGUCCACGCCCUCCUCCAGGCGGAUCUCCUGAAAGUCGGCGGGGAGGGCGUCCGGGUCGCGGCGGUAGUAAUCGAACAGUCGGCGGAGCAUCUCCUGGGCUUUUCCGUCCUCCCCCUUGGCCAGGGGGUUGGUAUAGACGCUUUCAAACAUGAUUCCCGCAG
#=GR BABG01020158.1/674-217 CODON          .........................................................GUA....................................................................................................................................................................................................................PTS................................................................................................................................................................................................................................................GUA...........
#=GR BABG01020158.1/674-217 SS_TT          .........................................................................................................................................................................................................................................................................................................................................................................................................................................................................<<<<<<<<<<<.................>>>>>>>>>>..................................
BABB01010706.1/337-794                     CGAUCUGCUCGAUCUGCUGCAUCACUGCUUCCUUGGACGGGCCGCCGCAGCUUCCCACACAGGCGGCCUGCGUGGGGGCCCCGUUUUGAUAAAAAUGCUCGGCGGAA.........................................................AUGAAUUCCGCCU.GCGC.CAAGGUUU......UGCUCCCGC......AAACGCUUGUACGCGCCUGCAGGCGCGCCCCGCCGUUUGCGGGGGGCAAAAGUCUCGGCGGNCUUACCCCUUCGGCUCCGNNCACAAUGGCUCCAUCUGCUCGAUCUGGUCCCAUACUGCAACCUUAGACGGGCCGGCGUAGAUUUUCCUCCCGUUGACGGCAGUUCUCAAGGGCAUGGGCUCCUAAACGCCCUCGUCGAACAGCUCGGAGAUGGGCCGGAAAGUCCGGGAUGUCAGGGUGGCCNAGGGCUCCGGGGUUCUGGAUGGCAAAAAUGAACAACCGGCCCAAGAUCAAUAAAGCUUCCCGAAAGGCAUCC
#=GR BABB01010706.1/337-794 CODON          .......................................................................................................................................................................................GUA.......................................................................................................................................................................................................................................................................................................................................................
#=GR BABB01010706.1/337-794 SS_TT          .............................................................<<<<<<<<......>>>>>>>...............................................................................................................................................................................................................................................................................................................................................................................................................................................................
BABD01029485.1/272-731                     UACGAGUCAUGACCUUUGACGAAUUAAAAGAAAAAGCCCAUGCCCAUUCCCCAAACGAACGGGUUCGUUUGGGGCCCCCGGAGGAUGAUUUGACAUCCUCGGCGGGA.........................................................GUGAAUCCCGCCU.GCGG.CGAGGUUUG..GCC.UG.C....GGC..CAAACGCUCGGACGGCGCGAAGCGCCGGGACGCUGCCGCGUCCAGCGGCAGGGCAUGAGAGACCCAGGCAGAGAGGAGGGUAUACUGCCCCGAUUAUGACUUUCGAUGAACUCAAGGAAAAAGCCCAUGCCCUGCCGCUGAAGCCGGGCGUGUAUAUCAUGCAGGACGCCAAAAACGAGGUCAUCUACGUGGGCAAGGCCAAGGCGCUGAAGAACCGGGUGAGCCAGUACUUCGCCAACCUAGCCUCCCACACGGAGAAGACCCGGGCCAUGGUGAGCCAGAUUGACCACUUCGACGUGAUUGUGGCCGACUCGGAGU
#=GR BABD01029485.1/272-731 CODON          ..................................................................................................................................................................................................................................................................................................................AUG............................................................................................................................................................................................................................
#=GR BABD01029485.1/272-731 SS_TT          ................................................................................................................................................................................................................................................................................................................................................<<<<<<<<<<.......>>>>>>>>>>......................................................................................................................................................................
BAAX01015758.1/673-1134                    ACUUGUAUCCGUAUCCCCACACCGUGGUGAUAUACGUGGGAUUCUGCACGUUGCUUCCCAUCCCGCGGCGCGGGAUGGGACCCCUUUCCUCAGCUUGCGCGGCGGAA.........................................................GUAAAUUCCACCUUGCGC.CAAGGUUUU..GGC.UUCC....ACC..AAAACGCUUGUACGGGCCAUCGGCCCGCCCCGCUCCGCGGGGCCCCGGACAACGCCCGGAGCCGCUCAGAACCCCCACUUGUAUCCGUAUCCCCACACCGUGGUGAUGUACGUGGGAUUCUGCACGUUGUCCUCGAUCUUCAGCCGCAGGCGGCGGAUGUUGACAUCCACGAUCUUCAGCUCACCGAAGUAGUCCCGGCCCCAGACCAUAUCCAGGAUCUCCUCCCGGGAGAGGGCCUUGCCCGGAUUUUCCAUGAACACCUUCAUGAUGGAAUACUCCACCUGGGUCAGCUUGAUUCGCUGGCCGUUCUUCUCCAGC
#=GR BAAX01015758.1/673-1134 CODON         ....................................................................................................................................................................................................................................................................................PTS..........................................................................................................................................................................................................................................................
#=GR BAAX01015758.1/673-1134 SS_TT         .................................................................................................................................................................................................................................................................................................................................................................................................................................................................................................................................................
BAAV01027752.1/734-1151                    CGUGGCUUUUCGUUUUUGACUUCCCUCCGGCACGAAGCAUCUCACCCUUUCUUUUCCCAUUUUGCGGGGCAAAAUGGGAGCCCCUUCAUCUUACUUGCGCGGCGGAA.........................................................AUGAAUUCCGCUU.GCGC.CAAGGUUUU..GGC.U..C....GCC..AAAAACCUUGUACGCGCCUGACGGGCCACCCCGCCGUGCGGGGCCCGGAACAAUGUGCGUCAGUCUUAUCGUUUCACGCGGCCCAUUUAUAGACAUAACCCCAAAACGGUGUUAUGGAAGAUCGGAUCUCACCUUUGUUUUCCUUUUGCGGAGCAAACCGGGACCCUUUCUUCUAUUUGGCAGCGGAAAUAAUUCCCCUUGGCCCAAGGUUUGGUUCCCCCAAACCCUGGACCGCCUAAAGGGCGCCCCGCCGGGGGGGCCCGGAAAGUGGCCCCCC.........................................
#=GR BAAV01027752.1/734-1151 CODON         .................................................................................................................................................................................................................................................................................................................................................................................................................................................................................................................................................
#=GR BAAV01027752.1/734-1151 SS_TT         .................................................................<<<<<.........>>>>>.............................................................................................................................................................................................................................................................................................................................................................................................................................................................
BAAZ01007067.1/259-717                     CCGCUGAUAGCCGUGCCCCACAGGGGCGUAAGAUAGACCGGAUUCAUGGGGGCGUCUCAUCCCCUAUUGUACGGGGACCCCUUGUGCUUUCGACCUGCUGGAGCGAA.........................................................AUAAAUCCGCUCU.GGGC.CAAGGGUUU..GCC.UG.C....GGC..AAGCC.CUUGUGCGGCGCAGACGCCGCCCCGCUGCGCGGGGCCCACCCAAGCCGCCCCCGGGCCGCCGGCUCAAAAGCCCCACUUAUAGCCGUAUCCCCACACGGUCGUAAUAUAGACCGGGUUCGUGGGGUCGUCUUCGAUUUUGAUGCGCAGACGGCGGAUGUUCACAUCCACGAUCUUCAAUUCCCCGAAGUAAUCCCGCCCCCAAACCGAGUCCAGGAUCUCCUCCCGGGAAAGGGCCUUCCCGGGGUUGUCCAUAAAGAGUUUGAUGAUCGAGUAUUCCACCUGGGUAAGCUUGACCCGCUGACCGCUUUUCU
#=GR BAAZ01007067.1/259-717 CODON          .........................................................................................................................................................................................................................................................................................PTS.....................................................................................................................................................................................................................................................
#=GR BAAZ01007067.1/259-717 SS_TT          ...................................................................................................................................................................................................................................................................................................................<<<<<<<<<..................>>>>>>>>...........................................................................................................................................................................................
BAAY01006259.1/478-17                      AGAACGGAACCUUUUUUAAUAGCUGACGCCCUGCCAGAUCAUCGCGUCGGCGCUCCCAAAACACAGGGUGUUUUGGGAACCCUGUGGCCUUCACAUGCUCGGGGCAA.........................................................AUGAAUUGCCCCU.GCGC.CAAGGUUUU..CGC.CU.CUG..GCG..AAAACGCUUGUACGGCGCUUGCCACGCCGCCCCAUCUUGCGAUGGGGUUCCGGUGGCCGACGGGUCUCAGAAGGCAGAAGCCUUUUUAGUAACUCACGCCCUGCCAGAUCAUCGCGUCGGCCACCUUCAUGAAGCCCGCGAUGUUGGCGCCGGCCACCAGAUUGCCCUCCAUGCCGUACUCGGCGGCGGCGUGGGCGGCGUUGUGGUAGAUGUUGCGCAUGAUGGUGUGCAGCUUCUGAUCGACCUCCUCAAAGGUCCAGCUCAGGCGCAUGGAGUUCUGGCUCAUCUCCAGGCCGGAGGUGGCCACGCCGCCGGCGU
#=GR BAAY01006259.1/478-17 CODON           ........................................................................................................................................................................................................................................................................................................PTS......................................................................................................................................................................................................................................
#=GR BAAY01006259.1/478-17 SS_TT           .................................................................................................................................................................................................................................................................................................................................................................................................................................................................................................................................................
BABD01002881.1/1128-671                    GGGAGCUUUACAGGAAGUUCUUGCCCAGAUAGAACUCGGUCUGCAUGUCCCAAACGCGCUGGCGCGUUUGGGAGCCCUCCGGGCGGGAAUUCACAUCCUCGGGGCAA.........................................................GUGAAUUGCCCCU.GCGG.CAAGGUUUC..GC..UG.C.....GC..GAAACGCUUGGACGCCGCAGAGCGGCGGCUCGCUGCGCUCGCAGGAACAGACCGGCCGGAGCUACAGGAAGUUCUUGCCCAGAUUAAACUCGGUCUGUUCCUUGGUCUCGUCGCCGAUGGUAUAGGCGCCCCGUUCGAGGGCGACCAUGCCGGUGCGCACCAGCUCCAGGAUGCCGAAGGCCUCCAGCAGCUUCUGCAUGGCGUCGGCCUUGGUCUCGUCGCCGAUCAGGGCCAGGGUGAGGGACUUGAGGGAUACGUCGAUGAUCGAGGCCCGGAAGAUGUUGGCGAUCUGGAUGAUCUCGUUGCGGAUGUCGGGGG
#=GR BABD01002881.1/1128-671 CODON         ................................................................................................................................................................................................................................................................................PTS..............................................................................................................................................................................................................................................................
#=GR BABD01002881.1/1128-671 SS_TT         .................................................................................................................................................................................................................................................................................................................................................................................................................................................................................................................................................
BABA01027753.1/761-1126                    GCGUGGAUUCAGCGGUACAUCGAACCGAACCGGGAAUAUGAAUAAAAAGCAGGUGUCCCNCCGGGACACCUGCUUUUUUCUGCGUCUAUUUCACAUGCUCGGGGCAA.........................................................AUGAAUUGCCCCU.GCGC.CAAAGGUUU.CGCC.UC.C....GGCG.AAAACCCCUGGACGGGGCUUGCCCCUCCGCCCCAACUUGCAAUGGGGUUCCGGGGGCCAACCGGCCCAAGGAAAAGUAAACUUUUUUAAUAACGAAACCCUAGCAAAUUUUCCGUCGCCCCCUUUCUGAAACCGCUAUGUUGCGCCCGCCGUCUUUUUUAAUGAAAGCCCUUCUCCAAAUUAACCAGGGGUGGAAUUUUUUCUGGAAAAAAAGGAAUUCCUU................................................................................................
#=GR BABA01027753.1/761-1126 CODON         ..........................................STP....................................................................................................................................................................................................................................................................................................................................................................................................................................................................................................
#=GR BABA01027753.1/761-1126 SS_TT         ................................................<<<<<<<<<......>>>>>>>>>.........................................................................................................................................................................................................................................................................................................................................................................................................................................................................
BABB01009884.1/496-39                      GCCUGAAGGUCAGAUAUCCCUCCAGAAUCAGCGUCGCCGCCACCGCGUCCCUCCCAUCCGGCCAUGCCGGAUGGGAACCCUGAUGCCUUUUGGCAUGCUCGGGGCAA.........................................................GUGAAUUGCCCCU.GCGC.CAAGAUUUU..GC..UC.C.....GC..AAAAUACUUGUAUGGCGCAAGCGCCGCCCCGCUGCGCGGGAAACCGUGGACGCCUCUUUUACUCACAGCCGCUCCGCCGCCUGAAGGUCAGAUAUCCCUCCAGAAUCAGCGUCGCCGCCACCGCGUCCACGGUUUUCUUAUGCUGCUUCAUCCGCUUGCCCGAGGCAUGGAGGACCCCGUGGGCCUCCACCGUGGUGCGGCGCUCAUCCCAGAGCACCGGCUUGAGGCCGCAGACCUCCUCCAGCCGGGCGGCAAAGGCCCGGUAGAGCUCGGCCCGGGGGCCUUCAGUGCCGUCCAUAUUCCGGGGGAAGCCCAUUA
#=GR BABB01009884.1/496-39 CODON           .............................................................................................................................................................................................................................................................................PTS.................................................................................................................................................................................................................................................................
#=GR BABB01009884.1/496-39 SS_TT           .................................................................................................................................................................................................................................................................................................................................................................................................................................................................................................................................................
BAAY01006259.1/693-232                     GCGUGGAUUCAGCGGUACAUCGAACCGAACCGGGAAUAUGAAUAAAAAGCAGGUGUCCCGCCGGGACACCUGCUUUUUUCUGCGUCUAUUUCACAUGCUCGGGGCAA.........................................................AUGAAUUGCCCCU.GCGC.CAAGGUUUU.CGCC.UC.C....GGCG.AAAACGCUUGUACGGCGCUUGCCGCGCCGCCCCAUCUUGCGAUGGGGUUCCGGUGGCCGACGGGCCGCAGGAGAACGGAACCUUUUUUAAUAGCUGACGCCCUGCCAGAUCAUCGCGUCGGCGCUCCCAAAACACAGGGUGUUUUGGGAACCCUGUGGCCUUCACAUGCUCGGGGCAAAUGAAUUGCCCCUGCGCCAAGGUUUUCGCCUCUGGCGAAAACGCUUGUACGGCGCUUGCCACGCCGCCCCAUCUUGCGAUGGGGUUCCGGUGGCCGACGGGUCUCAGAAGGCAGAAGCCUUUUUAGUAACUCACGCCCUG
#=GR BAAY01006259.1/693-232 CODON          ..........................................STP..................................................................................................................................................................................................................................................................................................................................................................................................................................................................................PTS...............
#=GR BAAY01006259.1/693-232 SS_TT          ................................................<<<<<<<<<.......>>>>>>>>>........................................................................................................................................................................................................................................................................................................................................................................................................................................................................
NZ_AAXG02000041.1/20554-20096              UUGAAGCUGUAUGGGUGUCUUACUUGGUACCGAAGAUGCGGUCGCCGGCGUCAGCCCCAGCCGGCUGAUGCCAGCCGGGGACCCCGAAUCUUACAUCCUCGGGGCAA.........................................................AUGAAUUGCCCCU.GCGG.CAAGGUUUU..GCC.UG.A....GGC..AAAAC.CUUGGACGCGCCAAAAGGCGCGGUGCCGGGCGACGCCGAAAGAAAACUUACUUCGUGCCGAAGAUGCGGUCGCCGGCGUCGCCCAGGCCGGGGACAAUGUAGCAGUGGUCGUUGAGCUUCUCGUCCACGGCGGCGCAGUAGAUAUCCACGUCGGGAUGGUCCUUGUGCACCCGCUCGAUGCCCUCGGGCGCGGCGAUGAUGUUCAUCAGCUUGAUGUGCUUGACGCCGUAGUUCUUGAUGAACUGGAUGGCAGCGGAGGCGGAGCCGCCGGUGGCCAGCAUGGGAUCCAGAAUGAUGACGUCACGCUCGGAG
#=GR NZ_AAXG02000041.1/20554-20096 CODON   .................................................................STP....................................................................................................................................................................................................PTS......................................................................................................................................................................................................................................................................
#=GR NZ_AAXG02000041.1/20554-20096 SS_TT   .................................................................................................................................................................................................................................................................................................................................................................................................................................................................................................................................................
BABA01007724.1/585-126                     UCGAUGGCUUCGAUCUGCCGCUCCACCGCCUCUUUGGCCGGGCCGCCGCAGCGCCCCACGGGGCCGGCCCCGUGGGGACCCCCGUUGAUUUCACCUGCUCGGGACAA.........................................................UUCAAUUGCCCCU.GCGC.CAAGGUUUU..GCC.UG.C....GGC..AAAACGCUUGUGCGCGCCGCUCGGCGCGAUCGUCUCCGGCGGCCCGUUCCCCCAUCAUGUCCGCUCCCUCACAAACUGCUCGAUGGCUUCGAUCUGCCGCUCCACUGCCUCUUUGGCCGGGCCGCCGUAGACUUUGCGGCCGUUGACGCAGGUCUUCAGUUCCAGCGCCUGAUACACAUCGGCGUCGAACACGCCGGAAACCGAACGGAAGUCCUUCAGCGGCAAGGUGUCCAGGGUCUCUCCGGUCUUGAUGCACAUAUUCACCAGCCGCCCCACGAUCAUAUACGCCUCCCGGAAGGGCAUACCCUUUUUGACCAG
#=GR BABA01007724.1/585-126 CODON          .......................................................................................................................................................................................................................................................................GUATS...................................................................................................................................................................................................................................................GUA...............
#=GR BABA01007724.1/585-126 SS_TT          ..........................................................<<<<<<<..........>>>>>>>>>.............................................................................................................................................................................................................................................................................................................................................................................................................................................................
BABB01011836.1/418-1                       CCGCCCUUUGCAAAAAAGAAAGACAUGACCACAGGUCAUGUCUUUCUUUUUUGGUUCCGGCCGCCGGAGGCGGCCUCCAGUCCUCGGUAUUUGAAUGCUCGGGGUAA.........................................................AUAAAUUGCCUCU.GCG..CAAGGUUUU..ACU.UG.C....GGC..AAAACACUUGUGCGGCGCAUAAGCACCGCCGCCCGGAAGGCCAAUGGAAUAUCUCGAACUUAGAAUAUCAAGCGCAAAAACACCAGAGCGGCAGCAUCCCCUCGACCAGGGUGCUGCCGCUUUCCGACUGACCCGCUGCUUUCCACUCCGCUUGGAUCUCUGAUGCAAAAGCCGUGUUCCAUCAUGCGUCAGACUGGCUUCUGGACAUAUAGGUUUGGACACGCCGAACAUGAGGGGCAAACCGCUCCUCAGUUCUCAUCCUUACAUCCGAGGGACG.........................................
#=GR BABB01011836.1/418-1 CODON            .................................................................................................................................................................................................................................................................................................................................................................................................................................................................................................................................................
#=GR BABB01011836.1/418-1 SS_TT            .....................<<<<<<<<.....>>>>>>>>.......................................................................................................................................................................................................................................................................................................................................................................................................................................................................................................
NZ_AAXG02000019.1/42548-42091              AACGGAGGUACUGUUAUGACAAUUGCACUUGGUUCCGAUCACGGCGGCUUUGCUCCCCAUGGAGCAGGCUCCAUGGGGACCCCUCCGAUUUUAUUUGCUCGGGGCAA.........................................................AUGAAUUGCCCCU.GCGC.CAAGGUUUU..GCG....C....GGC..AAAACGCUUGACGGCGCAAAGCGCCGCCCCGGCUCCCGCCGGGGAGAGCGCAAGCCGCUCACUCCGUUCACACAAACAACAUUACAAAUAUGGAGGUAACAACAUGAUUGCACUUGGUUCCGAUCACGGCGGCUUUGCGCUCAAGCAGCACAUCAAGACUUAUCUGGACAGCAGAGGCAUUGCCUGGAAGGACUUCGGCUGCGACAGCACCGAGAGCUGCGACUACCCCGAUUUCGGCGCCGCUGCCGCUAAGGCGGUGGCCUCCGGCGAGUGCGAAAAGGGCAUUGUGGUGUGCACCACCGGCAUCGGCAUCUCCAU
#=GR NZ_AAXG02000019.1/42548-42091 CODON   ....................................................................................................................................................................AUG............................................................................................................................................STP....AUG....................................................................................................................................................................................................................
#=GR NZ_AAXG02000019.1/42548-42091 SS_TT   ..........................................................................................................................................................................................................................................................<<<<<<<<<<<.....>>>>>>>>>>>............................................................................................................................................................................................................................................................
BAAX01027037.1/105-562                     UGGUCUGUUCAUCCCAGACACUGGCCUGCACCUCGCCGAUGUGGGCCUUGAGCCUCGCCCGGCCGUGGCCGGGCGGGGACCCCACAGAUUUUAUCUGCGCGGGGCGA.........................................................AUGAAUCGCCCCG.GCAU.CAAGGUUUU..GC.AGA.......GC..AAAACGCUUGGACGCGCCCAAAGGCGCGGGCCUGGGCAAGGCCCAAUCGGCGUCAGAGCAGAAUUACCCCGGCGUCGCGGCAGGCCUGGAUGGUCUGUUCAUCCCAGACACUGGCCUGCACCUCGCCGAUGUGGGCCUUGAGCCUCGCCCGGCCGUGGCCGGGCGGGGACCCCACAGAUUUUAUCUGCGCGGGGCGAAUGAAUCGCCUCGGCAUCAAGGUUUUGCAGAGCAAAACGCUUGGACGCGCCCAAAGGCGCGGGCCUGGGCAAGGCCCAAUCGGCGUCAGAGCAGAAUUACCCCGGCGUCGCGGCAGGCCUG
#=GR BAAX01027037.1/105-562 CODON          ................................................................................................................................................................................................................G..UA..................................................PTS..............................................................................................................................................................................GUA..................................................PTS.................................
#=GR BAAX01027037.1/105-562 SS_TT          .................................................................................................................................................................................................................................................................................................................................................................................................................................................................................................................................................
BAAX01027037.1/335-792                     UGGUCUGUUCAUCCCAGACACUGGCCUGCACCUCGCCGAUGUGGGCCUUGAGCCUCGCCCGGCCGUGGCCGGGCGGGGACCCCACAGAUUUUAUCUGCGCGGGGCGA.........................................................AUGAAUCGCCUCG.GCAU.CAAGGUUUU..GC.AGA.......GC..AAAACGCUUGGACGCGCCCAAAGGCGCGGGCCUGGGCAAGGCCCAAUCGGCGUCAGAGCAGAAUUACCCCGGCGUCGCGGCAGGCCUGGAUGGUCUGUUCAUCCCAGACACUGGCCUGCACCUCGCCGAUGUGGGCCUUGCCCAGCAGGAGCAUGCACAGGCGGGACUGGCCGAUGCCGCCGCCGAUGGUGAGGGGCAGCUUGCCCUCCAGCAGCAGCUUGUGGAAGGGAAGCUCCCGCCGUGCCUCGCACCCGGCGAGGGUGAGCUGAUGGUCCAGGGCGGCGGCGUCCACCCGGAUGCCCAUGGAGGACAGCUCAG
#=GR BAAX01027037.1/335-792 CODON          ................................................................................................................................................................................................................G..UA..................................................PTS.......................................................................................................................................................................................................................................................................
#=GR BAAX01027037.1/335-792 SS_TT          .................................................................................................................................................................................................................................................................................................................................................................................................................................................................................................................................................
BABA01007680.1/811-350                     GGUCAGUUGACAAUCAGCGUCUCCCCAUCCAUCUCGGCAGGCUUCUCCAGAUACCCCACGCGGCUGGCCGCGCGGGGGCCCCGGGUCUUUUUAUCUGCCCGGGGCAA.........................................................GUGAAUUGCCCCG.GCAU.CAAGGUUUU.GGCC.GA.C....GGCC.AAAACACUUGGACGGCGCACAGCGCCGCCCGCCUGCGGCGGGGAUGGGCCUGGAAAAGCCCUUAAUUCAGAAUCAGCGUCUCCCCGUCCAUCUCGGCGGGCUUUUCCAGGCCCAUCAGAUCCAACAUGGUGGGGGCGAUGUCGGCCAGGCGGCCAUCCCGCAGCUUGACAUCGGCGCCCACAAUAUAGAAGGGCACCAGGUUGGUGGUGUGGGCGGUGUAGGGGGUCGUACCGUCAGCGUCCAGCAUCCGCUCGGCGUUGCCGUGGUCGGCGGUAAUGAGCGACACGCCGCCCAUCCGGGAGGUGGCCUCCACCACCU
#=GR BABA01007680.1/811-350 CODON          ................................................................................................................................................................................................................................................................................PTS..............................................................................................................................................................................................................................................................
#=GR BABA01007680.1/811-350 SS_TT          .....................................................................................................................................................................................................................................................................................................<<<<<<......>>>>>>..........................................................................................................................................................................................................................
BABD01023182.1/1-379                       ..................................................................................UCUCCAUUUCACAUGCUCGGGCGGA.........................................................GUGAAUCCGCCCU.GCGC.CAAGGGUUU.CGCU.CU.C....GGCG.AAACC.CUUGUACGGCGCAAGCGCCGCCCCACCUUGUGGGGCCCCAGAGGCCAAAAAGAAGAUGCCGUCAUUCCUCGUCCAACUUGAGAACCGCCACCGCAGCGUUAAGCAAACGUGCCGGUGGCACGUUUGUAGCGUAGGCCGCAGCGGCUAUGCCGCGAGGAGGGAACUUUGCGGAUGCUUACUCUUCGUCCAAUUUAAGCACCGCCAUGAAUGCCUCGGUCGGGAUCUGCACCGUACCCAAGCUCCGCAUCUUCUUUUUGCCCUCUUUCUGCUUCUCCAGCAGCUUCUUUUUCCGGGUGAUGUCGCCGCCGUAGC
#=GR BABD01023182.1/1-379 CODON            ........................................................................................................................................................................................................................................................................................................................................................................................................PTS......................................................................................................................................
#=GR BABD01023182.1/1-379 SS_TT            .................................................................................................................................................................................................................................................................................................................................................................................................................................................................................................................................................
BAAZ01005461.1/984-527                     CCCCAGCCCUCAGCUUCUCUAUCGCGGCCUUGGCCGCGUUCUGCUCCGCCGCCCAAACCGCCGCGGGCAGUUUGGGGCCCCCGUUUCUCUCCAUCUGUCCGGGCGGA.........................................................GUGAAUCCGCCCG.GCAU.CCAGAUUUU..GC..UC.C.....GC..AAAAUGCUUGACGCCGCUGACGCGGCGGCUCGCUUCCGCUCGCAAGAGAGGCGGAGCGGCCGGUAUUCCCCAGCCUUUAACUUCUCUAUCGCAGCCUUGGCCGCGUUCUGCUCCGCCUCUUUUUUACUGCGGCCGCGGCCCUGGCCGAUGGGGAUGCCGUUGAGAUCCACCUCCACCGAGAAGAUCUUGGCGUGAUCAGGGCCCUCGGCGCCGAUGAGCUGGUAGCCCAGCACCUGGCCGCUCUCCCGCUGCACCAGCUCCUGAAGGGCGGUCUUGUAAUCGCGGCUGGCGCUCUUCUCCGCCUCCCGGUCCAGGAUG
#=GR BAAZ01005461.1/984-527 CODON          .................................................................................................................................................................................................................................................................................................................................................................................................................................................................................................................................................
#=GR BAAZ01005461.1/984-527 SS_TT          ..............................................................................................................................................................................................................................................................................................................................................................................................................................................................<<<<<<<<<....................>>>>>>>>>.............................................
BABD01023870.1/1-450                       ............UACCGCCGCCCAUGGCGCUGUCGGGCUUGCCGCCCGCCCCAAACAGCGGGAACCGCUGUUUGGGGAACCCCGCCAUUUUUAAAUGCUCGGGCGGA.........................................................GUGGAUCCGCCCU.GCGC.CAAGGUUUU.CGCC.UA.C....GGCG.AAAACGCUUGUUCAGGCGGCGGACUGCGCCCGCCAGCUUAGGCCGGCUUACAGGCCCAGCUUCUGAGACACGAAAUCGUCCACGCAGGCCAGGGCGUUAUCCAGCUUGGACACAUCUGUACCGCCGCCCAUGGCGCUGUCGGGCUUGCCGCCGCCUUUGCCGCCGCAGAUGGCGGUAACCGCCUUAAUGAUGUCGCCGGCCUUGAUGCCCUUGGUCACGGCCUCCUUGCCGCACACGGCCAGGAAGGUGAUCUUCUCCCCGUUGACGGUGGCCAGAACGCCCACGCCGUUGGGGGCCUUGUCCCGGAGCAGGUCGCCC
#=GR BABD01023870.1/1-450 CODON            ............PTS........................................................................................................................................................................GUA........................................................................PTS............................................................................................................................................................................................................................................................................
#=GR BABD01023870.1/1-450 SS_TT            .................................................................................................................................................................................................................................................................................................................................................................................................................................................................................................................................................
BABD01024680.1/199-1                       GUACCUUACCUCCAAAACGAAAGGACAUCCGAAAGGAUGUCCUUUCGUUUUGGGCUCCGUCGCCCAAAGGCGGCUACACCCUUCGGUAUUUUAAUGCUCAGGGCGGC.........................................................A..AAGCCGCCCCUUCGC.CGAGGUUUU..GCC.UG.C....GGC..AAAACGCUCGAACGCCGCAAAAGCGGCGCGGCCCAGAAGGGCCGUAGUAAACGAUUUA....................................................................................................................................................................................................................................................................
#=GR BABD01024680.1/199-1 CODON            .................................................................................................................................................................................................................................................................................................................................................................................................................................................................................................................................................
#=GR BABD01024680.1/199-1 SS_TT            ......................<<<<<<<<....>>>>>>>>.......................................................................................................................................................................................................................................................................................................................................................................................................................................................................................................
BAAZ01009952.1/306-822                     UGAAGCAGAAAUUCAAUGUCACAGGCAUGACCUGUUCCGCCUGCUCCGUUCCCCGCGGCAUGUCCCAUGCCCCGGGGGGCCCAAAGCUUUUUAUCUGCUCGGGCGAAACACCCGCAAGGGGUACGCCGCAUCCGUACAGCGGCAGAGCCUCUAACGGCUGCGCAGUGAAUUCGCCCG.GCAU.CGAGGUUUU..GCC.UC.C....GGC..AAAACGCUCGGGGCGCGCCAUCCGGCGCGGAUGGGCGGAGCAUUCUCGCCUUAGAAAGUCUGGUGCAUCCCUAUGAAACAGAAAUUCAAUGUUACAGGCAUGACCUGCUCUGCCUGCUCCGCCCACGUGGAGAAGGCGGUGCGCCAGGUGGAGGGUGUGGACAGCGUCAGCGUCAACCUCCUGGGCAACUCCAUGCUGGUAGAGUACGGCGGCAAGACCGGGCCGGAACAGAUCAUUCAGGCGGUGACGGACGCCGGGUACGGCGCCUCCCUCCCCGGCCCCGCCGGGAAGGCCGCCCCGGCCGCCCGGCCCGCCGAC
#=GR BAAZ01009952.1/306-822 CODON          ...........................................................................................................................................................................................................................................................................................AUG...................................................................................................................................................................................................................................................
#=GR BAAZ01009952.1/306-822 SS_TT          ..........................................................................................................................................................................................................................................<<<<<<<<<<.......>>>>>>>>>>............................................................................................................................................................................................................................................................................
#=GR BAAZ01009952.1/306-822 SS             ....................................................................................................(((((((...(((....)))...(((((((.((((..((.(((...))).)).)))).))))..)))..))))))).................................................................................................................................................................................................................................................................................................................................................................
NZ_AAXG02000006.1/58284-58743              UAGCCGAAGUAGCGUUUCAGCAGGCCCUCAAAAGCCUUGCCGUGACGGCCCAUUCCCUAUGGGACUCGUCCCAUGGGGUCCCCGCUGAUUUUAUCUGCUCGGGCGGA.........................................................GUGAAUCCGCCCG.GCAU.CGAGGUUUU..GCC.AC.G....GGC..AAAACGCUCGGUGACGAGGCCCGCCACGACAAAAAAUCCCCGGACCUUGCGGUCCGGGGACUUUUCACUCUAUUGGCUUAGCCGAAGUAACGCUUCAGCAGGCCCUCGAAAGCCUUGCCGUGACGGGCCUCGUCGCGAGCCAUCUCGUGCACAGUGUCGUGGAUGGCGUCCAGACCCAGCUCCUUGGCCUUCUUGGCCAGCUCGAACUUGCCGGCGGUGGCGCCGUUCUCGGCGUCAACACGCAUCUCCAGGUUCUUCUUGGUGGAGUCGGUCACGACCUCGCCCAGCAGCUCGGCAAACUUGGCAGCGUGCUCGGCC
#=GR NZ_AAXG02000006.1/58284-58743 CODON   ................................................................................................................................................................................................................................................................................................PTS..............................................................................................................................................................................................................................................
#=GR NZ_AAXG02000006.1/58284-58743 SS_TT   .......................................................................................................................................................................................................................................................<<<<<<<<<<....>>>>>>>>>>..................................................................................................................................................................................................................................................................
BAAZ01029945.1/520-61                      UUUCUCCGCCAGAUAGCUCUUCAGCUGGUCGACGGGCAGCCGCACCUGCCCUCCCGCAAAAGCACUGCUUUUGCGGGACCCCUGUCCCAUCUCAUUCCUCGGGCGGA.........................................................AUGAAUCCGCCCU.CCGG.CGAGAUUUU..GCC.UC.C....GGC..AAAAUGCUCGGACGCCGCGCCGCGGCGUUCUGGAGCAGGAUCGACACAGGCAUCAAUAUGCCAGUUUCUCCGCCAGAUAGCUCUUCAGCUGGUCGAUAGGCAGCCGCACCUGCUCCAUGGUGUCCCGGUCCCGGACGGUAACGCAGUUGUCGCCAGCCUUAUCCGCGUCGCCCACGGUGUCGAAAUCCACCGUGAUGCAGUAGGGCGUGCCGAUCUCGUCCUCCCGGCGGUACCGCUUGCCGAUGGAACCGGUGUCGUCAAAGUCCACCAUCCAGUCCUUGCUGAGCUCCGCCUGGAUCUCACGGGCCUUUUCGGAGA
#=GR BAAZ01029945.1/520-61 CODON           .....................................................................................................................................................................................................................................................................GUATS.......................................................................................................................................................................................................................................................................
#=GR BAAZ01029945.1/520-61 SS_TT           .................................................................................................................................................................................................................................................................................................................................................................................................................................................................................................................................................
BAAZ01015734.1/384-1                       UACUCGUCCCGGUAGCCGAAGUUCUUGAGCAAAUUCACCUGGUCUCUCCCGUUUGCCCACGGGACGUCCCGUCCCGCGGGGCCCCGAUUCUCUCUUCCUCGGGCGGA.........................................................AUGAAUCCGCCCU.GCGG.CAAGGUUUG.....CUCUG.........CAAACGCUUGGCGCGCCGGGGCGCGGCCCGCUCCCGCGGGCAAGAAAACCGGCUUGGGUCCGCCGGAGCGCGUCACUCGUCCCGUAGCCGAAGUUCUUGAGCAAUUACCUGUUCUCCAGUUUCUUACCUUCACCCAGGUCUGAAGGAAGACCUUCGCCCGACGAUUACCCGGGAAGUCUGCUACACGAAAAAACCUUNNCGGCCUUUUUAAUAAAAAAAUUUUAUUAUUAAAAAAAAAAAAAAAAA........................................................................
#=GR BAAZ01015734.1/384-1 CODON            .................................................................................................................................................................................................................................................................................................................................................................................................................................................................................................................................................
#=GR BAAZ01015734.1/384-1 SS_TT            ...........................................................<<<<<<<<<<<<.....>>>>>>>>>>...........................................................................................................................................................................................................................................................................................................................................................................................................................................................
NZ_AAXG02000006.1/93479-93936              UUGAAACAGAAAUUUGAUGUUACCGGCAUGACCUGUUCGGCCUGCUCCCUUCCCCACAGGACGUGCCGUCCUGCGGGGACCCCGUUUUCUCUAUCUGCUCGGCGGAA.........................................................AUGAAUUCCGCCG.GCAU.CAAGAUUUU..GC..UC.C.....GC..AAAAUGCUUGGGACGCGCCACUAGGCGCGGUGUGGGCGGAGCCUUUUCUGAAAGUGUGGUGUUCCUUUUGAAACAGAAAUUUGAUGUUACCGGCAUGACCUGUUCGGCUUGCUCCGCCCAUGUAGACAAAGCGGUGCGCAAGGUGGACGGCGUCACGGAGGUCAACGUAAACCUGCUGUCCAACUCCAUGACCGUGGAGUAUGACCCGGCCAAGACCUCCCCCCAGGCCAUUGAGGCAGCGGUGGCUGCCGCCGGAUACGGCGCCUCCUGUCCCCUGCCCGCCGGGAAACAGUCCCCCGCUGUGCAGCAGGGGCCCUC
#=GR NZ_AAXG02000006.1/93479-93936 CODON   .....................................................................................................................................................................STP..........................................................................AUG............................................................................................................................................................................................................................................................................................
#=GR NZ_AAXG02000006.1/93479-93936 SS_TT   .................................................................................................................................................................................................................................................................................................................................................................................................................................................................................................................................................
BAAZ01029758.1/389-848                     ACGACUGAUAAUCGUGAGGUCGGUGGUUCGAGUCCACUUGGGCCCACCAUCCCCAUUUGAUUUCAUCAAAUGGGGACCCCGAAGGGGCUUUGACAUCCUCGGCGGAA.........................................................AUGAAUUCCGCCU.GCGG.CAAGGUUUU..GGC.UG.C....GCC..AAAACGCUUGGAGCGCGGGGCUUCCCGCGUCCCAUCUUCGAUGGGUCCCAAUGAGAGGCCUGCAGAUGGGAAGUUCGAGUCCAGAUUCAAGCAUUCAAGCGAUUGAGUGUUUGGAUCUGAUUUCGAAAGAAGUCAGGAAACGCACCUUGAAAACUGAACAAAGUAACCAAGUAUGAAGAGCAAGCAACAGAGGGAAACAAAAAUGAUUUGUGGAACUUUUCGACAAGGGUAACACAAACAAUUUCGAAGAACUCUGAGCCUGCAUAAUUCAAACGCUUGAGAACCAGAGCGAGACCCUUCUUUGUAGAGCGGAGAGUA
#=GR BAAZ01029758.1/389-848 CODON          ..............................................STP................................................................................................................................................................................................................................................................................................................................................................................................................................................................................................
#=GR BAAZ01029758.1/389-848 SS_TT          .................................................................................................................................................................................................................................................................................................................................................................................................................................................................................................................................................
BAAV01030571.1/254-713                     GAAGUGGUUUACUGGGGGAUCUCCUCCAUCGUGAAGGCCUCGAUCAUGUCGCCUGCCCCAUGAAACGGCGUUUCAUGGGGACCCCGGACAGAAUGUCCUUGGCGGAA.........................................................AUGAAUUCCGCCU.ACGG.CAAGGUUUU..GCU.UG.C....AGC..AAAACGCUUGGGACGCGUGGGGCGCGAGCCGCUUGCGCGGCAGGAAAGCGACAAAAGGCCUGCGGUAAGGCGAUGCCGACUGCUUACUGAGGGAUCUCCUCCAACGUGAAGGCCUCGAUAAUGUCGCCUGCCCCAUGAAACGGCAAUUCCUGGAGAACCCCGGACAGAAUGUCCUUAGCGGAAAUGAAUUCCGCCUAGAGGAAGGUUAAGCUAUGCAGCAAAAGCAUUGGGCACACGUAAGGACGCGAGACCGCUAUACACGGGCAGGAAGGCGACAAAAAGAGCCUUGAGGUAAAGCAAUACCGGACUGCUUACUUG
#=GR BAAV01030571.1/254-713 CODON          .................................................................................................................................................................................................................................................................................................................................................................................................................................................................................................................................................
#=GR BAAV01030571.1/254-713 SS_TT          ................................................................................................<<<<<<<<...........................................................................>>>.>>>>>.....................................................................................................................................................................................................................................................................................................................................................
BAAX01027502.1/295-756                     UCCACCGUCACGCUCUUAGCAAGGUUCCGGGGCUUAUCAAUAUCGCAGCCCUCCCACAAAAGCUGCGCUUUUGCGGGAACCCUAUGAUUUAACUCAAAUCGUCCGGA.........................................................AUGAAUCCGUCCG.AUUU.CAAGAUUUU..GCGCUAUG....CGC..AAAAUGCUUGUGCGCCGCACUUGCGGGCGAGCCAGCGCGGCUGUAUCCGGUUCGGAAACGGGUUUAUUCCACCGUCACGCUCUUAGCAAGGUUCCGGGGCUUAUCAAUGUCGCAGCCGCGCUGGAGAGCCACAUAAUAGGCAAAGAGCUGCAAGGGCACCACACCCAAAGAGGGCUGCACAACCGGGUGGGUCUCCGGCACAGCUAUGACGCUGUCCGCCGUGUGGGCCAUUUUCUCCUUGAAGGGCUCCGUGGCCAGCGCCAGCACCUCGGCUCCACGGGCCUUUACCUCCACCACGUUGCUCAUGGCCUUGUCAAA
#=GR BAAX01027502.1/295-756 CODON          ..................................................................................................................................................................................................................................................................................PTS............................................................................................................................................................................................................................................................
#=GR BAAX01027502.1/295-756 SS_TT          .................................................................................................................................................................................................................................................................................................................................................................................................................................................................................................................................................
BAAY01013091.1/1253-1491                   CCGACUACCGGCACCAAAAAAGAAGCACUGGCAAAGCCAGUGCUUCUUUUUUGGGUUCCGCCGCCUUUGGGCGGCUCCACCCGGUUCAUUUUAUCUGCUCGGGCGGA.........................................................GUGA.UCCGCCCG.GCAU.CAAGAUUUU.UGCC.GA.A....GGCA.AAAAUGCUUGGCACGCCGCACUCGCGGCGAAUUUUUUUCAGACUUCGGGUUUGACUUUCCUGUCCCUCUUUUUGGGUUCCGCCGCCUUUGGCGGCU..............................................................................................................................................................................................................................
#=GR BAAY01013091.1/1253-1491 CODON        .............STP................................................................................................................................................................................................................................................................................................STP..............................................................................................................................................................................................................................
#=GR BAAY01013091.1/1253-1491 SS_TT        .....................<<<<<<<<<<.....>>>>>>>>>>...................................................................................................................................................................................................................................................................................................................................................................................................................................................................................................
BAAY01022414.1/466-9                       CAAGGCCGGCAGGUCAAUGNCCUGCCGGCCUUGGCUUGUCAAAAAUCCUUAAUGGGACAUUCUCCGCUGGGGAGCGGCUCCAUCAAAGCGCUGCGGACACGGGCGGA.........................................................GUGAAUCCGCCCU.UCGG.CAAGGUUUU..GCU....G....GGC..AAAACGCUUGGGACGCGGCUGCGCCGCGGGGGAAAAGCAGCAGGGGAGCCGACUCAGGAACCGGCAGCUUACCGUUCCUCGCGGAAGUAGCUCAGACCCAGGUUUGCAGGCGGCUGCUUUGAUCCCCUGUCCGGCCAAGGCCGGACAGGGGACCCGGAUUUCAUUUUCCUCCGGGCGGAAUGAAUCCGCCCUGCGGCAAGGUUUUGCUGCGCAAAACGCUUGGGACGCAGCUGCGCUGCGGGGGAAAAGCAGCAGACAGACGCCGGAUGACGAAAGCCUUACCGUUCCUCUCGGAAAUAGGUCAAGCCCAGACUUGCA
#=GR BAAY01022414.1/466-9 CODON            .................................................................................................................................................................................................................................................................................................................................................................................................................................................................................................................................................
#=GR BAAY01022414.1/466-9 SS_TT            .......................................................................................................................................................................................................................................................................................................................................<<<<<<<<<<<<<<<<<<<...>>>>>>>>>>>>>>>>>>>.................................................................................................................................................................
BAAY01022414.1/254-1                       CGUUCCUCGCGGAAGUAGCUCAGACCCAGGUUUGCAGGCGGCUGCUUUGAUCCCCUGUCCGGCCAAGGCCGGACAGGGGACCCGGAUUUCAUUUUCCUCCGGGCGGA.........................................................AUGAAUCCGCCCU.GCGG.CAAGGUUUU..GC..UG.C.....GC..AAAACGCUUGGGACGCAGCUGCGCUGCGGGGGAAAAGCAGCAGACAGACGCCGGAUGACGAAAGCCUUACCGUUCCUCUCGGAAAUAGGUCAAGCCCAGACUUGCAGGCGGCUG............................................................................................................................................................................................................
#=GR BAAY01022414.1/254-1 CODON            .................................................................................................................................................................................................................................................................................................................................................................................................................................................................................................................................................
#=GR BAAY01022414.1/254-1 SS_TT            ............................................<<<<<<<<<<<<<<<<<<<...>>>>>>>>>>>>>>>>>>>............................................................................................................................................................................................................................................................................................................................................................................................................................................................
NZ_AAXG02000011.1/55160-55619              ACAGCCCCAGCUUCUCCGCCACCAGAUCGUCCACCUUGGCAAGCGCAUCGUCCCCCACGCGGCCAUGCCGCGCGGGGACCCCAUCCCUUUUUAUCUGCUCGGGCGGA.........................................................GUGAAUCCGCCCG.GCAU.CAAGGUUUU..GGC.UU.C....GCC..AAAACGCUUGGGACGCCGCACUCGCGGCGGAGCUGGACGACACGUAUUCUGGUGCCACUCUUACAGCCCCAGCUUCUCCGCCACCAGGUCGUCCACCUUGGCCAGCGCAUCGUCCAGCUUCAGCACGUCAAAGCCGCCGCCCAUGGCGCUGUCAGGCUUGCCGCCGCCCUUGCCGCCGCAGAUGGCAGUGACGUUCUUGAUGAUAUCGCCGGCCUUGAUGCCCUUGGCCACAGCCUCCUUGCCGCACACAACCUGGAAGGUGAUCUUGCCGUCGUUGACGGCGGACAGCACCGCCACCACGUUGGGCUGCUUGUCCCG
#=GR NZ_AAXG02000011.1/55160-55619 CODON   S..................................................................................................................................................................................GUA.........................................................................................PTS...............................................................................................................................................................................................................................................................
#=GR NZ_AAXG02000011.1/55160-55619 SS_TT   .................................................................................................................................................................................................................................................................................................................................................................................................................................................................................................................................................
NZ_AAXG02000010.1/39837-39378              GCCGAGAAUGUCCACGUUGUAGGGCGUGAUGAUGUAGGUGGAGAUGGCCGCCCCAGCCGGUGCUCCGCACCGUCCGGGGACCCCGUCCCUGUAUCUGCUCGGGCGGA.........................................................GUAAAUCCGCCCG.GCAU.CAAGGUUUU..GGC.UC.C....GCC..AAAACGCUUGGUACGGCGUAACCGCCGCCCCACCUGCGGCGGGGCCCGGUGGCCAUUUCUCAGAAAUACAGCCCGUUGUUCUCCAGCUCGUCGAUUAAAUCGCCGAGAAUAUCCACGUUGUAGGGCGUGAUGAUGUAGGUGGAGAUGGCCACCUUCUUGAUUUUGCCCUCGUUGGCGUAGGCCACGCCGGACAGGAAGUCCAGCAGGCGGCGGGCGAUAUCCUUGUUGGUCUGCUCCAGAUUGAGCACCACGGUGCGCUUCUCACGCAGGUGGUCGGCAAUCUCGGCGGCGUUCUCGAAGCGGUCGGGCUUCACCAGC
#=GR NZ_AAXG02000010.1/39837-39378 CODON   ..........................STP........AUG.............................................................................................................................................................................................STP......................................PTS................................................................................................................................................................................................................................................................
#=GR NZ_AAXG02000010.1/39837-39378 SS_TT   .................................................................................................................................................................................................................................................................................................................................................................................................................................................................................................................................................
BAAZ01022445.1/702-242                     UAACGGGCCGUUUUUUUAGUGAUUACUCUUGUCAUUUUGUUCCCGAUCGUCCCAGGGGGUUUUCCCUUCUUUGGGACUCCGGUUCCUUUUUUAUUUGCCGGGGCGUA.........................................................GUGAUUCCGUCCCGGCAU.CGAGGUUUU..GGU.GG.A....GCC..AAAACGCUUGGACCUUCUGGGGGCGCGGGGGCGAUUUCGUCCCUACAUCUGGUCGCUGUCCAGCUGAAUCGUCACCGGCCCGUCGUUUUGUGUAUACACCUGCAUAUUUCCCCCGAAGGCCCCACGGGGUUCCCAUCUUGCGGGGACCCCGGUUCCCUUUAUCUUCCGUGGCGGCCUGAAUCUGCCCCGGCAUCGGGGUUUCGGCUGGGCCGGAGCCCUUUGGCGUGUUGGGGGCGGGUGGGCGAGUUUGUUCACAGAUCUACUGGCCAUUGAGCAUUAUGGUGACCGCUGAGUAGUUGUAGGACUGCACGUGCCCCU
#=GR BAAZ01022445.1/702-242 CODON          .................................................................................................................................................................................................................................................................................................................................................................................................................................................................................................................................................
#=GR BAAZ01022445.1/702-242 SS_TT          ..........................................<<<<<<<<<<<<<<<<<.......>>>>>>>>>>>>>>>>...............................................................................................................................................................................................................................................................................................................................................................................................................................................................
BAAY01009092.1/536-76                      GAAAAGGAGUUUUACAUGAAGUAUUACUACGAUCUCCACCUUCACUCCUGCCUGUCACCCCACCCGGCUCAGCCGGGCGGGGGCCCCUUUUUUCUCCCUCGGGCGGA.........................................................GUGAAUCCGCCCU.GCGG.CGAGGUUUU..CGC.UCCG....GCG..AAAACGCUCGGGCGCGCCUUCCGGCGCGUUUCGGGCGACAGGCACGACGCCUUCCCGUUAUCUCGAAAAGGAGUUCUACAUGAAGUAUUACUACGAUCUCCACCUCCAUUCCUGCCUGUCGCCCUGCGGCAGUGAGGACAUGACCCCCGUCAACCUGGCGGCCAUGUGCGCGCUGGCGGGGCUGGAUAUUGUGGCCCUUACCGACCACAACACCUGCGGCAACUGCGCCGCCUUCUGCCGGGCGGCGGAGGAGCGGGGCCUGCUGGCUCUGGCGGGGAUGGAGCUGUGCACCCGGGAGGAGAUCCACGUAGUCUGUCU
#=GR BAAY01009092.1/536-76 CODON           ..................................................................................................................................................................................................................................................................................................AUG............................................................................................................................................................................................................................................
#=GR BAAY01009092.1/536-76 SS_TT           ................................................................................................<<<<<<<<<<.....................................................................>>.>>>>.>>>>>.....................................................................................................................................................................................................................................................................................................................................................
BABA01009539.1/1-394                       ...................................................................AGGCCUGAGCUUGUCGCCCCUUUUUUCUCCCUCGGGCGGA.........................................................GCGAAUCCGCCCU.GCGG.CGAGGUUUU..CGC.UCCG....GCG..AAAACGCUCGGGCGCGCCUUCCGGCGCGUUUCGGGCGACAGGCACGACGCCUUCCCGUUAUCUCGAAAAGGAGUUCUACAUGAAGUAUUACUACGAUCUCCACCUCCAUUCCUGCCUGUCGCCCUGCGGCAGUGAGGACAUGACCCCCGCCAACCUGGCGGCCAUGUGCGCGCUGGCGGGGCUGGAUAUUGUGGCCCUUACCGACCACAACACCUGCGGCAACUGCGCCGCCUUCUGCCGGGCGGCGGAGGAGCGGGACCUGCUGGCUCUGGCGGGGAUGGAGCUGUGCACCCGGGAGGAGAUCCACGUAGUCUGUCU
#=GR BABA01009539.1/1-394 CODON            ..................................................................................................................................................................................................................................................................................................AUG............................................................................................................................................................................................................................................
#=GR BABA01009539.1/1-394 SS_TT            ................................................................................................<<<<<<<<<<.....................................................................>>.>>>>.>>>>>.....................................................................................................................................................................................................................................................................................................................................................
BAAZ01022446.1/619-159                     GUCACCAACCCGUUAUUUGGCGGGUACACGUGCAUAUCCGAGCAGAACGUCCCAGGGGGGUCCCGCCUCGGGGGGACCCCGGUUGCCGUUUUAUAUGCCGGGGCGGA.........................................................GUGAAUCCGCCCCGGCAU.CGAGGUUUU..GGC.GG.A....GCC..AAAACGCUCGGACGCGCCGGGGGCGCGGGGGCGAGUUCGGCCCUACAUCUGGUCGGUGUCCAGCAGAAUCGUCACCGGCCCGUCGUUCUGCGAAUACACCUGCAUAUCCGCCCCGAACGCCCCACGGGGCUCCCACCCCGCGGGGACCCCGGUUCCCUUUAUCUGCCGGGGCGGAGUGAAUCCGCCCCGGCAUCGAGGUUUUGGCUCCGCCAAAACGCUCGGACGCGCCGGGGGCGCGGGGGCGAGUUCGGCCCUACAUCUGGUCGGUGUCCAGCAGAAUGGUCACCGGUCCGUCGUUCUGCGAGUACACCUGCAUGU
#=GR BAAZ01022446.1/619-159 CODON          ................................................................................................................................................................................................................................................................................................................................................................................................................................................................................PTS..............................................................
#=GR BAAZ01022446.1/619-159 SS_TT          .................................................................................................................................................................................................................................................................................................................................................................................................................................................................................................................................................
BAAZ01022446.1/408-1                       UCGUCACCGGCCCGUCGUUCUGCGAAUACACCUGCAUAUCCGCCCCGAACGCCCCACGGGGCUCCCACCCCGCGGGGACCCCGGUUCCCUUUAUCUGCCGGGGCGGA.........................................................GUGAAUCCGCCCCGGCAU.CGAGGUUUU..GGC.UC.C....GCC..AAAACGCUCGGACGCGCCGGGGGCGCGGGGGCGAGUUCGGCCCUACAUCUGGUCGGUGUCCAGCAGAAUGGUCACCGGUCCGUCGUUCUGCGAGUACACCUGCAUGUCUGCGCCGAACUCGCCGUGCUCCACCCGGAAACCCCGCCCGGCGCACUCGGCCAUAAAUUUCUCAUAGAGGGGGAUGGCCACCGGCGGCUUGGCGGCCCCGGUGAAGCCGGGGCGGCGGGACUUGGUAUCGGCAUAGAGGGUGAACUGGCUCACCACC.....................................................
#=GR BAAZ01022446.1/408-1 CODON            .............................................................................................................................................................................................................................................................PTS........................................................................................................................................................................................................................GUA......................................................
#=GR BAAZ01022446.1/408-1 SS_TT            .................................................................................................................................................................................................................................................................................................................................................................................................................................................................................................................................................
BABB01011814.1/3-463                       UUUUUUUUUAAGAAUAAAUAAAAAAAUUAUGUAGAAAUAAAGCNNNNGCAGCUGAGCUACUGCGCAGGAUCUAGGCUGAAGCUUGUCCCUUUAUCUGCCGGGGCGGA.........................................................GUGAAUCCGCCCCGGCAU.CGAGGUUUU..GGC.UC.C....GCC..AAAACGCUCGGACGCGCCGGGGGCGCGGGGGCGAGUUCGGCCCUACAUCUGGUCGGUGUCCAGCAGAAUGGUCACCGGUCCGUCGUUCUGCGAGUACACCUGCAUGUCUGCGCCGAACUCGCCGUGCUCCACCCGGAAACCCCGCCCGGCGCACUCGGCCAUAAAUUUCUCAUAGAGGGGGAUGGCCACCGGCGGCUUGGCGGCCCCGGUGAAGCCGGGGCGGCGGGACUUGGUAUCGGCAUAGAGGGUGAACUGGCUCACCACCAGCAGCGCGCCCCCCACCGCCUCCAGGUUCAGGUUCAUCUUCUCGUUCUCGUC
#=GR BABB01011814.1/3-463 CODON            .............................................................................................................................................................................................................................................................PTS.................................................................................................................................................................................................................................................................................
#=GR BABB01011814.1/3-463 SS_TT            .................................................................................................................................................................................................................................................................................................................................................................................................................................................................................................................................................
BAAY01009092.1/742-282                     AAAAGCAAAUUCUACACAAAGUAUUUCCACGAUUUUCACCUACACUCCUGCCUGUCGCCCCACCCGGCAACGCCGGGCGGGGACCCCCUUUUGCUUCCUCGGGCGGA.........................................................GUGAAUCCGCCCU.GCGG.CGAGGUUUU..CGCCUC.C....GCG..AAAACCCUCGGCGCGCCUUGUGGCGCGCUUCGGGCGAUAAGCACGAUGCCGUUUUGUUAUCCUGAAAAGGAGUUUUACAUGAAGUAUUACUACGAUCUCCACCUUCACUCCUGCCUGUCACCCCACCCGGCUCAGCCGGGCGGGGGCCCCUUUUUUCUCCCUCGGGCGGAGUGAAUCCGCCCUGCGGCGAGGUUUUCGCUCCGGCGAAAACGCUCGGGCGCGCCUUCCGGCGCGUUUCGGGCGACAGGCACGACGCCUUCCCGUUAUCUCGAAAAGGAGUUCUACAUGAAGUAUUACUACGAUCUCCACCUCCAUUCC
#=GR BAAY01009092.1/742-282 CODON          ................................................................................................................................................................................................................................................................................................................................................................................................................................................................................................................AUG..............................
#=GR BAAY01009092.1/742-282 SS_TT          ..................................................................................................................................................................................................................................................................................................................................................................................<<<<<<<<<<............>>>>>>>>>>>..............................................................................................................................
BAAX01006424.1/587-1044                    GUUUUCCAUAUACAAUCUGGGGACCCGUUUGCUCACCGCACAGGUCAGUAUCCCACCGGGAUCUCGAUCCCGGCGGGAGCCCUUUCAUUGGACUCAAAUGGUCCGAA.........................................................AUGAAUUCGGCCC.AUUU.CAAGGUUUU..GC..UC.C.....GC..AAAACGCUUGUACGCCGCAUUUGCGGCGGCGAACUGACCUGCUUACAGCAGCCGCAGGCUUCGCUCGAUCUCCUUGCCGUUUUCCAUAUACAAUCUGGGGACCCGCUUGCUCACCGCGCAGGUCAAUUCGUAGGGGAUCGUGUUCAGAAUUGCGGCCAGAGAAUCUACGCUCUGGGUCUGGCCGAAGAUCUCCACCGUAUCCCCCACCUUUACCUCCGGCAGGUCCGUCAGGUCCACCAUGCACAUAUCCAUGCAGAUGCGGCCCCGCUGCGGUGCCGGGCCAUAGGCCGUCUGCACCGCCAUGCGGUUGGAAAGCCC
#=GR BAAX01006424.1/587-1044 CODON         .............................................................................................................................................................................................................................................................PTS.................................................................................................................................................................................................................................................................................
#=GR BAAX01006424.1/587-1044 SS_TT         .........................................................<<<<<<<<<.......>>>>>>>>>...............................................................................................................................................................................................................................................................................................................................................................................................................................................................
BABA01022941.1/54-513                      CCAAUCUGCGGUUUACUUGCCCAGCUGCUUAGCGAUCUCUUCGGCGAAGUUCCGCCCCACCCGGCAAGCCGGGCGGGGAGCCCCGAUUUUCAUUCGAUUGGGGCGAA.........................................................AUGAAUCCGCCCC.AAUC.CAAGGUUUU..GCC.UC.C....GGC..AAAACGCUUGUACGCGCCAUGCGGCGCGGCCCGCCGGAGGCGGGCGCAGGAGAACGCGCAGGCAUGGAAAAGCGCCGGACACUCAGUGUCCGGCGCUCGAAGCCAAUCUGCGGUUUACUUGCCCAGCUGCUUAGCGAUCUCUUCGGCGAAGUUCUCCUGCUUCUUCUCGAUGCCCUCGCCCUUCUCAAAGCGGACGGCGUUCUUGAAGGUAAUGGUUCCGCCCAGAGUCUUGGCAACGGAGGCGAUAUACUGCUCCACGGUCAUGGCGUUAUCCUUCACGAACUCCUGCUGCAGCAGGCAGUUCUCCUUGUAGAACUU
#=GR BABA01022941.1/54-513 CODON           .....................................................................................................................................................................................................................................................................................................................................PTS.........................................................................................................................................................................................................
#=GR BABA01022941.1/54-513 SS_TT           ..........................................................................................................................................................................................................................................................................................................................................................................................................................................................................................................<<<<<<<<<......>>>>>>>>>>..............
BABE01019904.1/217-676                     CUCCUUUGUGGACGCCUGCACGGAAGAGCACUUCGCGGCCAUGAGCCGCAGUUCCCCACCCGGCUUCCGCCGGGCGGGGGCCCCGAUUUUUUAUCUGCGCGGGCGAA.........................................................CUGAAUUCGCCCG.GCAU.CAAGGUUUU..GCC.UC.C....GGC..AAAACGCUUGUACGCGCCACCCGGCGCGGGCGGCUCAUCCACUCGCUAAACGAGGUCUGCUUAUGAAUUCACUGCGCAUCAUAGACGCCUGCACGGAGGAACACUUUGCGGCCAUGAGCCGCAUUCACGCCCGGGGCUGGCACGCCGCUUACCCCGGCCACGUGCCCGACGACUAUCUGAGGGACGUGAUCACCGAAGAUCACUGGAUUCCCUUUUUCCGGGAGGACUACGCCACCGGGCGGUGCCGGGGGCUGCUGCUCUAUGACGGGGAGAACCCCGUCUGCUGCUGCACCUGCGGGCCGGUGCGGCUGGGGCCCA
#=GR BABE01019904.1/217-676 CODON          .................................................................................................................................................................................................................................................................................AUGP............................................................................................................................................................................................................................................................
#=GR BABE01019904.1/217-676 SS_TT          .................................................................................................................................................................................................................................................................................................................................................................................................................................................................................................................................................
BABA01013052.1/851-390                     UUUUCUCCAGCAUAGUCUUGAUCAGCUUCGCAAUGUGAGCACCCGCCGUCCCCCGUGCGGCUGGCCGCACGGGGCCCCCAAGCGUCUCUUUUAUCUGCUCGGGCAAA.........................................................CUAAAUUCGCCCG.GCAU.CAAGGUUUU..GCC.CG.CAG..GGC..AAAACGCUUGUACGCGCGAUGCGCGCCCCGUGGAGGCGUCCGUAUUUCACCGCAGAUCAAUGCCGCUGGCCUUCUUCUCCAGCAUGGUCUUGAUCAGCUCCGCGAUAUGCGCGCCCGCCGUUCCCCGUGCGGCUGGCCGCACGGGGCCCCCAAGCGUCUCUUUCAUCUGCUCGGGCGAACUGAAUUCGCCCGGCAUCAAGGUUUUGCCCGCAGGGCAAAACGCUUGUACGCGCAAUGCGCGCCCCGUGGAGGCGGGCGGGCGUAUUUCACCGCAGAUCAAUGCCGCUGGCCUUUUUCUCCAGCAUGGUCUUGAUCAGC
#=GR BABA01013052.1/851-390 CODON          .................................................................................................................................................................................................................................................................PTS.......................................................................................................................................................................................GUA...............................PTS.................................................
#=GR BABA01013052.1/851-390 SS_TT          ..................................................................................................................................................................................................................................................................................................................................................................................................................................................................<<<<<<<<........>>>>>>>........................................................
BABA01013052.1/635-174                     UCUUCUCCAGCAUGGUCUUGAUCAGCUCCGCGAUAUGCGCGCCCGCCGUUCCCCGUGCGGCUGGCCGCACGGGGCCCCCAAGCGUCUCUUUCAUCUGCUCGGGCGAA.........................................................CUGAAUUCGCCCG.GCAU.CAAGGUUUU..GCC.CG.CAG..GGC..AAAACGCUUGUACGCGCAAUGCGCGCCCCGUGGAGGCGGGCGGGCGUAUUUCACCGCAGAUCAAUGCCGCUGGCCUUUUUCUCCAGCAUGGUCUUGAUCAGCUCCGCAAUGUGCGCGCCCGCCUCCACCGCGGUGGUACCCUGGCGGUGGAUGUUGGAGAUCACCGUGCGCUUGGACUCAGGUAUGCCGAUGUGGGGCUUGUAGGUCAGGUAGGCUGACAUGGACUCCGCCGUAACCAGGCCAGGCCGCUCUCCCACCAGCAGGCACACCGCCUCCGCGCCGGUCAGCUCCCCGAUGUGGUCGGAGGCGCCCACCCGG
#=GR BABA01013052.1/635-174 CODON          ...................................................................................................................................................................................................................................GUA...............................PTS.........................................................................................................................................................................................................................................................................
#=GR BABA01013052.1/635-174 SS_TT          ..........................................................................................................................................................................................................................................<<<<<<<<........>>>>>>>................................................................................................................................................................................................................................................................................
NZ_AAXG02000047.1/151907-151448            UGCUGUGUCUGAACUCAGGCCUUGCAGCGCUCCAGAUACUCGCCGGUGCGGGUGGUCCGUCCAAAUUAAAAUUUGUCCGGGAACCCUUUUCCACUUCCGCGGGCGGA.........................................................GUGAAUCCGCCCU.GCGG.CAAGAUUUU..GCC.AC.A....GGC..AAAAUGCUUGUACGCGCUGUCGCGCGCCCCGCUGUGCGGGGCCCCGCCGACACCCGCGUGGGAACCGGUCGUAUUUUCCGCCGUUGUCUGAACUUAGGCCUUGCAGCGCUCCAGAUACUCGCCGGUGCGGGUGUCGAUCUUGAUGCGGUCGCCGGGGUUGAUGAACAGGGGCACCUUGAUCUCCGUGCCGGUCUCCAGGGUGGCGGGCUUGGUCACGUUGGUGGCGGUGUCGCCGCGGAAGCCGGGAUCGGUCUCGGUGACCUCCAGCUCGACGAACGUGGGGGGCUCCACGGAGAAGAUCUUGCCCUUGUAGGAGUU
#=GR NZ_AAXG02000047.1/151907-151448 CODON ................................................................................................................................................................................................................................................................................................................PTS..............................................................................................................................................................................................................................
#=GR NZ_AAXG02000047.1/151907-151448 SS_TT .............................................................................................<<<<<<<<<<.......................................................................>>>.>>>>.>>>>......................................................................................................................................................................................................................................................................................................................................................
NZ_AAXG02000045.1/57589-57131              CAGCUCGCUCUCCAGGAGGGCAAGCACACUCUUGACGUCCUCAUCCGCCGCCCCGUGAAAGGCUCCGCCUUUCACGGGGACCCCAGGAUUCUAUCUCAUUGGGCGGA.........................................................GUGAAUCCGCCCA.UGAU.CAAGGUUUU..GCC.AG......GGC..AAAACGCUUGGACGCGCUGGCGCGCGGGCUCCGCAGAGCGGAGCGCCGAGGCUGGAAAAGUCAGCGCAGGACGGCGCCCAGUUCGCUCUCCAGGAGGGCAAGCACGCUCUUGACAUCCUCAUCAGCCUCGGCGGCGGUGAGGGAGCGGUCGUCGGCCCGGAGGACCAGGUUGAAGGCCACGCUCUUCUUGCCGGCGGGGAUGGGAGCGCCGGUGUAGAUGUCGAAGAGCUCGACCUCCUUCAGCAGGCCCUUGGCGCCCUUGAAGAUGCACUCCUCAAGCUGGGCCACGGUGACGGCGGCGUCGCACACCACAGCGAU
#=GR NZ_AAXG02000045.1/57589-57131 CODON   .....................................................................................................................................................................STP.......................................................................................................PTS...............................................................................................................................................................................................................................................................
#=GR NZ_AAXG02000045.1/57589-57131 SS_TT   .................................................................................................................................................................................................................................................................................................................................................................................................................................................................................................................................................
NZ_AAXG02000047.1/23914-23454              CCUUGAACAUUUUCGAUAUCAUGGGCCCCGUCAUGGUGGGGCCCAUCCCCAGAGCACGCUGACGCGUACUCCGGGGAACCCCGCUCUUUUUCAUCUGCUGGGGCGGA.........................................................GUGAAUCUGCCCC.GCAU.CAGGGUUUU..CCC.UUUC....GGG..AAAACGCCUGGACGCCGCACAGCGGCGGCUCGCUCCCGCUCGCGCUGGACGGCCCCACUGGUCUGUGCGUUUUUUGAAAGGUGGUUUUUCCUUGAACAUUUUCGAUAUCAUGGGCCCCGUCAUGGUGGGGCCGUCCAGCUCCCACACGGCGGGAGCGGUGCGCAUCGGCCUCAUCACCCGCAAGCUGCUGGGCCGUCCCCCCGUACGGGCCGAACUGCUGCUCCACGGCUCCUUUGCCGCCACUGGCAAGGGCCACGGCACCGACCGUGCCCUGGUGGCCGGUCUGCUGGGCAUGGCCCCCGAUGACCCGGACAUUCC
#=GR NZ_AAXG02000047.1/23914-23454 CODON   ...................................................................................................................................................................................................................................................................................AUG...........................................................................................................................................................................................................................................................
#=GR NZ_AAXG02000047.1/23914-23454 SS_TT   .................................................................................................................................................................................................................................................................................................................................................................................................................................................................................................................................................
BABD01004318.1/1057-1494                   CCCGCCUCCACCAAAACGAAAGGACAUCCGAAAGGAUGUCCUUUCGUUUUGGGCUCCGACCGCCGAAGGCGGUCUCCGCCCUUCGGUGAUUCAAAUGCUCGGGAUGG.........................................................CAGAGCCAUCCCU.CCGC.CGAGGUUUU..GCC.UC.C....GGC..AAAACGCUCGUACGCCGCAAAAGCGGCGCGACCCAGAAGGGCCGUUGGGCAAGAUCUCAAGAUGGCGAAUCGAAAAUUUGAAAUAUCUGGAUUGUAGUGCUUUGCCAAAAAGAAAGACACGCUAAUAGCGCGUCUUUCUUUUUGGGCUUCGCGGGCCGAGGGCCCGCUUCGCCCUUCGGGAUCAAAAUGCUCAGGGCGGCAAAGCCGCCCCUCCGCCGAGGUUUUGCCUCCGGCAAAACGCUCGUACGGCGCAUUAGCGCCGCCGACGAAUCACCCGGGAAGAUCUGCUACGACGC......................
#=GR BABD01004318.1/1057-1494 CODON        .............................................................................................................................................................................................................................................................................................................................................................................................................AUG........................................................................................................STP......................
#=GR BABD01004318.1/1057-1494 SS_TT        .....................<<<<<<<<....>>>>>>>>........................................................................................................................................................................................................................................................................................................................................................................................................................................................................................................
BABG01015003.1/306-1                       GAGAUCCGGCCCUUACUCCGCCAGGGCGGCAGUGAUGAUGGCCAUGGAAUAGACCCGCAAAAUACAUAUUUUGCGGGAACCCAGUUUUUUUAGAUUGCUCAGGGCGG.........................................................CAGAGCCGCCCCU.CCGC.CAAGGUUUU..UCC.UA.C....GGA..AAAACGCUUGCACGCGCUGCGCGCGCCCCAUCGGAGAUGGGGCCCCGGUCUAUUCCAUGGCCAUGAUAAAAAACAGCGGGCCUCUUUUGAGGCCCGCCGAAGCUUCUGCGGAGAUCCGGCCCUACUCCGCCAGGCGACGAUUCACCCGGAGUCUGCUACUACGC..........................................................................................................................................................
#=GR BABG01015003.1/306-1 CODON            .................................................................................................................................................................................................................................................................................................................................................................................................................................................................................................................................................
#=GR BABG01015003.1/306-1 SS_TT            .................................................................................................................................................................................................................................................................................................................................................................................................................................................................................................................................................
BABG01015003.1/558-99                      GAGAUCCGGCCCUUACUCCGCCAGGGCGGCGGUGAUGAUGGCCAUGGAAUAGACCCGCAAAAUACAUAUUUUGCGGGAACCCAGUUUUUUUAGAUUGCUCAGGGUGG.........................................................CAGAGCCGCCCCU.CCGC.CAAGGUUUU..UCC.UA.C....GGA..AAAACGCUUGCACGCGCUGCGCGCGCCCCAUCGGAGAUGGGGCCCCGGUCUAUUCCAUGGCCAUGAUAAAAAACAGCGGGCCUCUUUUGAGGCCCGCCGAAGCUUCUGCGGAGAUCCGGCCCUUACUCCGCCAGGGCGGCAGUGAUGAUGGCCAUGGAAUAGACCCGCAAAAUACAUAUUUUGCGGGAACCCAGUUUUUUUAGAUUGCUCAGGGCGGCAGAGCCGCCCCUCCGCCAAGGUUUUUCCUACGGAAAAACGCUUGCACGCGCUGCGCGCGCCCCAUCGGAGAUGGGGCCCCGGUCUAUUCCAUGGCCAUGA
#=GR BABG01015003.1/558-99 CODON           .................................................................................................................................................................................................................................................................................................................................................................................................................................................................................................................................................
#=GR BABG01015003.1/558-99 SS_TT           .................................................................................................................................................................................................................................................................................................................................................................................................................................................................................................................................................
#=GC SS_cons                               ....................................................................................................<<<<<<<_____.........................................................>>>>>>>,.,....<<<<<<<<<..<<<.__._....>>>..>>>>>->>>>,,,,,,,,............................................................................................................................................................................................................................................................................................................
#=GC ACTUAL_MOTIF                          ....................................................................................................<...............................................................................................................................>............................................................................................................................................................................................................................................................................................................
#=GC HYPHENATION                           ****************************************************************************************************.......*.....*********************************************************......*......*.............**.....***..............*......*************************************************************************************************************************************************************************************************************************************************************************************************************
#=GC R2R_LABEL                             ----------------------------------------------------------------------------------------------------.................................................................................................................................------------------------------------------------------------------------------------------------------------------------------------------------------------------------------------------------------------------------------------------------------------------------------------------------------------
#=GF DUPLICATES NONE
#=GF SORT_STATS 66 129 0
#=GF SORT_STATS 66 129 0
#=GC cons                                  nnnnnnnnnnnnnnnnnnnnnnnnnnnnnnnnnnnnnnnnnnnnnnnnnnnnnnnnnnnnnnnnnnnnnnnnnnnnnnnnnnnnnnnnYUYnRYnUnCYCGGnnnRA---------------------------------------------------------RUGAAUYYnYCCn-RCRn-CAAGGUUUU--GCY-Yn-Y----GGC--AAAACGCUUGnRnnnnnnnnnnnnnnnnnnnnnnnnnnnnnnnnnnnnnnnnnnnnnnnnnnnnnnnnnnnnnnnnnnnnnnnnnnnnnnnnnnnnnnnnnnnnnnnnnnnnnnnnnnnnnnnnnnnnnnnnnnnnnnnnnnnnnnnnnnnnnnnnnnnnnnnnnnnnnnnnnnnnnnnnnnnnnnnnnnnnnnnnnnnnnnnnnnnnnnnnnnnnnnnnnnnnnnnnnnnnnnnnnnnnnnnnnnnnnnnnnnnnnnnnnnnnnnnnnnnnnnnnnnnnnnnnnnnnnnnnnnnnnnnnnnnnnnnnnnnnnnnnnn
#=GC conss                                 2222222222221111111111111111111111111111111111111111111111111111111111111111111111111111233133131333131111200000000000000000000000000000000000000000000000000000000032312213132110333102322331130033303203000033300312333223213111111111111111111111111111111111111111111111111111111111111111111111111111111111111222222222222222222222222222222222222222222222222222222222222222222222222222222222222222222222222222222222222222222222222222222222222222222222222222222222222222222222222233333333333333333333333333333333333333333333333333333
#=GC col_entropy_0                         2222222222222222222212222222222222222222221221221211111111122111121121111111111111111111101111111010000111000000000000000000000000000000000000000000000000000000000010000001110010101100000000000001101201000011000000001000011111111111111111111111111111111111111111111111122122222222122222222211222221222222222221122222222222222222222222222222222222222222222222212122222222222222222222222222222222222222222222222222222222222222222222222222222222222222222222222222222222222222222222222222222222222222222222222222222222222222222222222
#=GC col_entropy_1                         .................................................................................................................................................................................................................................................................................................................................................................................................................................................................................................................................................
#=GC col_entropy_2                         1111111111110101010090000011010101010000019009009098999877700899709908879865489443878897174746703929179100311111111111111111111111111111111111111111111111111111111144815390205155284713933571170680364072541110770712670338256311135999731220457857995985757889999989999999900900000000800000000099000009000000000109901011001010100100001110000100110000011011101000090911111011111111111111111111111011111011110101101111201111111101211111001111201011112111111111001210212111102210112122122110212212212212122222122212222122212122122222222
#=GC col_entropy_3                         0544207345263080909728442500719270814620804645698264248045897125493825658397856485073873402684547824444387222222222222222222222222222222222222222222222222222222222238722294460300301535657913750842682256883312230575612931204802669270530759055088968228069356490792356069013026466655836173343374531167446536003098792500691930131106941308787034143829243930367759747855302414185548378569916351899919128348439925495658075485535347097328955785087677660875248026776498131983985098065530301677584406880519881433998880043895576208928401588
#=GC cov_SS_cons                           ....................................................................................................1222222..............................................................2222221.......122222222..222.........222..22222.2221....................................................................................................................................................................................................................................................................................................................
#=GF NUM_COV 17
#=GF WEIGHT_MAP  BABD01006177.1/320-776 1.22653 BABB01012787.1/1023-562 0.754931 BABD01026837.1/61-520 1.12719 BABD01026837.1/246-705 1.12719 BABA01023012.1/491-29 0.367095 BABD01023490.1/197-659 0.367095 BABB01003135.1/907-446 0.401945 BABA01023012.1/288-1 0.29769 BABD01023490.1/400-862 0.29769 BABB01003677.1/806-1256 1.24342 BABB01017599.1/102-562 1.22815 BABD01023181.1/245-706 1.1443 BAAY01006515.1/727-267 1.1443 BABG01020158.1/674-217 1.21344 BABB01010706.1/337-794 1.21363 BABD01029485.1/272-731 1.21411 BAAX01015758.1/673-1134 1.13708 BAAV01027752.1/734-1151 1.19129 BAAZ01007067.1/259-717 1.11811 BAAY01006259.1/478-17 1.13236 BABD01002881.1/1128-671 1.16381 BABA01027753.1/761-1126 0.897175 BABB01009884.1/496-39 1.23342 BAAY01006259.1/693-232 0.897175 NZ_AAXG02000041.1/20554-20096 1.13486 BABA01007724.1/585-126 1.18766 BABB01011836.1/418-1 1.01269 NZ_AAXG02000019.1/42548-42091 1.18766 BAAX01027037.1/105-562 0.846739 BAAX01027037.1/335-792 0.846739 BABA01007680.1/811-350 0.754931 BABD01023182.1/1-379 1.16321 BAAZ01005461.1/984-527 1.12596 BABD01023870.1/1-450 1.16832 BABD01024680.1/199-1 0.909244 BAAZ01009952.1/306-822 1.10901 NZ_AAXG02000006.1/58284-58743 1.19752 BAAZ01029945.1/520-61 1.1443 BAAZ01015734.1/384-1 1.15991 NZ_AAXG02000006.1/93479-93936 1.17274 BAAZ01029758.1/389-848 1.23074 BAAV01030571.1/254-713 1.16762 BAAX01027502.1/295-756 1.20098 BAAY01013091.1/1253-1491 1.08752 BAAY01022414.1/466-9 1.13051 BAAY01022414.1/254-1 1.13051 NZ_AAXG02000011.1/55160-55619 1.08752 NZ_AAXG02000010.1/39837-39378 1.1437 BAAZ01022445.1/702-242 0.772332 BAAY01009092.1/536-76 0.607866 BABA01009539.1/1-394 0.607866 BAAZ01022446.1/619-159 0.772332 BAAZ01022446.1/408-1 0.656955 BABB01011814.1/3-463 0.656955 BAAY01009092.1/742-282 1.1281 BAAX01006424.1/587-1044 1.154 BABA01022941.1/54-513 1.11811 BABE01019904.1/217-676 1.15223 BABA01013052.1/851-390 1.06336 BABA01013052.1/635-174 1.06336 NZ_AAXG02000047.1/151907-151448 1.18925 NZ_AAXG02000045.1/57589-57131 1.16381 NZ_AAXG02000047.1/23914-23454 1.16381 BABD01004318.1/1057-1494 0.909244 BABG01015003.1/306-1 0.690373 BABG01015003.1/558-99 0.690373
#=GF USED_GSC TRUE
#=GF DID_FRAGMENTARY FALSE
//
